# Supplementary material for: Structure, thermodynamics, and rearrangement mechanisms in gold clusters—insights from the energy landscapes framework
Source: Nanoscale. 2017 Dec 15;10(4):2004–16. doi: 10.1039/c7nr07123j (PMC5901115; doi:10.1039/c7nr07123j)
Supplement: Supplementary file 1 [file NR-010-C7NR07123J-s001.zip › minima/33_Au/min.data.amb]

     -115.3970893883      118.5026960786     4  0.30970078E+08
     -115.3742390702      121.3846024736     1  0.31118206E+08
     -115.3721583358      114.8315841838     1  0.30733277E+08
     -115.3678403117      118.0491119664     1  0.30851108E+08
     -115.3517441955      117.1723109880     1  0.30349574E+08
     -115.3514419669      120.0603386409     2  0.32802094E+08
     -115.3483090444      117.8666882961     1  0.31399395E+08
     -115.3443689845      117.8562772010     2  0.31255305E+08
     -115.3369792052      121.7531578101     1  0.30824640E+08
     -115.3284212867      118.0382369314     2  0.30733939E+08
     -115.3277879094      110.5155087211     1  0.30480351E+08
     -115.3272793379      119.8166998375     1  0.30612358E+08
     -115.3272131542      117.3748182195     1  0.30452065E+08
     -115.3266561268      121.4687301265     1  0.30587699E+08
     -115.3204261997      121.6968646019     1  0.30560602E+08
     -115.3199669484      122.1797241301     2  0.30955444E+08
     -115.3139027797      119.6547996573     2  0.30914970E+08
     -115.3119713440      118.0607607042     1  0.30564157E+08
     -115.3053361167      118.1087009309     1  0.30939884E+08
     -115.3039663315      121.6443145630     1  0.30796363E+08
     -115.3021839358      117.7982978781     1  0.31217131E+08
     -115.3010715241      116.9187865657     1  0.30326385E+08
     -115.3003516369      116.6495887781     2  0.33269905E+08
     -115.2969529688      121.8701122586     2  0.32974128E+08
     -115.2937746677      118.1588885745     1  0.30125363E+08
     -115.2868629792      117.6646735647     1  0.33524974E+08
     -115.2808061160      121.4734472219     1  0.30884704E+08
     -115.2793433588      118.7118016415     1  0.31756955E+08
     -115.2781230754      119.2164439910     1  0.32595898E+08
     -115.2754553009      123.7099876568     4  0.31386296E+08
     -115.2727951518      119.1754179697     2  0.30994132E+08
     -115.2720699235      118.0775147658     1  0.30639441E+08
     -115.2717631853      122.8696490278     1  0.32728101E+08
     -115.2715683058      119.2179349990     1  0.31349711E+08
     -115.2711427401      120.3659115367     1  0.30977813E+08
     -115.2707541310      120.3452401151     1  0.32292722E+08
     -115.2699341895      116.1585249758     1  0.30734178E+08
     -115.2699130185      118.1394643662     4  0.31451093E+08
     -115.2695277713      123.0858051073     1  0.31565404E+08
     -115.2693873687      118.2082762455     1  0.32188521E+08
     -115.2689003271      111.4715917914     1  0.31669847E+08
     -115.2687909477      111.0530027297     1  0.31497887E+08
     -115.2679156305      118.4971385238     1  0.30639322E+08
     -115.2671879354      120.9918815252     2  0.31302438E+08
     -115.2653620975      124.3627236349     2  0.34432745E+08
     -115.2645441973      122.1557106488     2  0.31282851E+08
     -115.2634134951      117.9104882022     1  0.30452418E+08
     -115.2610428677      119.2777200164     1  0.31298947E+08
     -115.2602758199      119.4259502223     1  0.31060576E+08
     -115.2595451558      118.5874771988     1  0.30518541E+08
     -115.2593877378      119.1563920180     6  0.32762734E+08
     -115.2564455298      116.5842382722     1  0.30194551E+08
     -115.2561710370      118.3214083096     1  0.33778995E+08
     -115.2561673298      117.7730880490     1  0.30474488E+08
     -115.2558606037      118.4735009351     1  0.31945879E+08
     -115.2557633019      121.6600833340     1  0.31407033E+08
     -115.2555658324      121.0063569949     1  0.33705290E+08
     -115.2553142453      118.1728491721     1  0.29957210E+08
     -115.2547321533      117.8532861477     1  0.30507858E+08
     -115.2544981501      118.9460951651     1  0.31660532E+08
     -115.2544611519      117.7250033721     1  0.32201657E+08
     -115.2529278087      117.7147172605     1  0.30831251E+08
     -115.2512992598      118.2428138149     1  0.29919028E+08
     -115.2499403006      115.7375239954     1  0.31055946E+08
     -115.2491341752      114.6396426102     1  0.32341601E+08
     -115.2491198561      114.3678865661     1  0.32169438E+08
     -115.2488654522      115.9627064403     1  0.30638179E+08
     -115.2477785596      118.6691367039     1  0.31366369E+08
     -115.2466288667      118.6225930463     2  0.32085573E+08
     -115.2455471815      118.0152587102     1  0.31707103E+08
     -115.2452390033      115.9548134885     1  0.30441191E+08
     -115.2438233069      115.2419329321     1  0.30737566E+08
     -115.2411372143      122.8313443422     1  0.34458082E+08
     -115.2408593556      114.3255878689     1  0.31884321E+08
     -115.2407704253      117.2164142125     1  0.32274948E+08
     -115.2401627534      114.4619650858     1  0.32276039E+08
     -115.2400877029      113.2085049435     1  0.31386970E+08
     -115.2397836413      120.2281954727     1  0.33305612E+08
     -115.2389419522      116.2976455872     1  0.30233445E+08
     -115.2376640361      120.5973753910     1  0.32331991E+08
     -115.2367075512      117.9633287642     1  0.32102833E+08
     -115.2366767538      120.6464949217     1  0.33213705E+08
     -115.2361013318      114.7669991559     1  0.31874079E+08
     -115.2359857271      116.2772934486     1  0.30825217E+08
     -115.2354824768      123.3284509569     1  0.33952651E+08
     -115.2345885736      119.4402210249     2  0.31635253E+08
     -115.2341893694      120.9110926019     1  0.32430482E+08
     -115.2333011456      118.3593047471     1  0.30654397E+08
     -115.2328085887      120.1514189197     1  0.30502346E+08
     -115.2319132472      117.9255871172     1  0.34818734E+08
     -115.2318823619      114.5743094005     2  0.30967051E+08
     -115.2308157020      117.4944352651     1  0.31546656E+08
     -115.2304549949      123.1880159821     1  0.32379174E+08
     -115.2299908083      119.5929119640     1  0.30917490E+08
     -115.2299720635      117.9903909507     1  0.30582627E+08
     -115.2298397762      112.1608172013     2  0.31460635E+08
     -115.2295152135      119.3186147853     1  0.31611572E+08
     -115.2294485499      121.1798742849     1  0.30708249E+08
     -115.2287450937      121.6932978033     1  0.34970565E+08
     -115.2284757159      122.4340386414     1  0.35048574E+08
     -115.2281806019      118.7648879479     1  0.31005669E+08
     -115.2281268111      123.6839402234     1  0.35725938E+08
     -115.2281164456      121.6886041413     1  0.31833813E+08
     -115.2276813483      117.8718542670     1  0.31120295E+08
     -115.2272460678      121.9501489156     1  0.35042586E+08
     -115.2270919512      118.1457000607     1  0.31521556E+08
     -115.2266265524      117.9247037555     1  0.30691171E+08
     -115.2265324572      118.8143041154     1  0.31921173E+08
     -115.2264246360      118.0163636344     1  0.30195571E+08
     -115.2261753562      118.4056808257     1  0.31605564E+08
     -115.2261316171      120.2566669297     1  0.34467559E+08
     -115.2260883526      121.0923000495     2  0.31419941E+08
     -115.2255823661      119.6046588371     2  0.31295555E+08
     -115.2252027815      120.2801460178     1  0.32020103E+08
     -115.2250314013      123.3999855336     1  0.32678443E+08
     -115.2249732904      117.2934214949     1  0.30893849E+08
     -115.2248412619      117.4218445937     1  0.30082892E+08
     -115.2248034553      120.3479829228     1  0.33692851E+08
     -115.2245724419      116.2919143547     1  0.30590339E+08
     -115.2240032907      119.1265528962     1  0.30684845E+08
     -115.2239888984      118.6796218835     1  0.32128748E+08
     -115.2234555789      116.1849909612     1  0.30703287E+08
     -115.2234263354      115.7707996281     1  0.31709663E+08
     -115.2233234900      118.0639883166     1  0.30762622E+08
     -115.2230094460      117.9663291480     1  0.31412521E+08
     -115.2229258974      117.0223623341     2  0.33115287E+08
     -115.2228784807      114.9352962078     1  0.31032877E+08
     -115.2226215526      117.9415870908     1  0.30442456E+08
     -115.2215195381      115.3572466233     1  0.32890018E+08
     -115.2213483469      121.5727917384     1  0.32986197E+08
     -115.2211484335      122.0619355973     1  0.31539842E+08
     -115.2205069891      118.8885805196     2  0.31477333E+08
     -115.2199832180      118.9732444843     1  0.32506292E+08
     -115.2197402167      116.2224342741     1  0.31252296E+08
     -115.2194611015      119.8338382098     1  0.34124038E+08
     -115.2191934366      118.3966854676     1  0.31642050E+08
     -115.2191576981      124.1140403242     1  0.35069673E+08
     -115.2187295452      115.8252075917     1  0.33171601E+08
     -115.2186390760      121.6365972539     1  0.31034589E+08
     -115.2185553594      113.7426602960     1  0.32372663E+08
     -115.2179142728      120.0297295821     1  0.31820431E+08
     -115.2178556801      119.4239064581     1  0.31129557E+08
     -115.2178237593      120.4918621039     1  0.34047547E+08
     -115.2174381293      118.9551208584     1  0.31311132E+08
     -115.2168853871      121.0325251855     1  0.31203157E+08
     -115.2168178086      117.2121935947     1  0.30520812E+08
     -115.2166744705      117.9251325577     2  0.30671497E+08
     -115.2163922707      121.7317563621     1  0.32294488E+08
     -115.2159796084      118.8554602113     1  0.31474577E+08
     -115.2155803394      117.8629457915     2  0.30046169E+08
     -115.2149747829      117.4071717804     1  0.32878811E+08
     -115.2148705394      119.5601421670     1  0.33994605E+08
     -115.2144692730      122.6990686565     1  0.30527275E+08
     -115.2143941030      121.4164703188     2  0.31729893E+08
     -115.2143793285      118.1912301794     1  0.32363052E+08
     -115.2142344592      118.6523725548     1  0.30344648E+08
     -115.2140761035      118.0515942029     1  0.31320736E+08
     -115.2138800708      118.0005530204     1  0.31279739E+08
     -115.2134839634      116.8047922828     1  0.31644042E+08
     -115.2134193756      117.5372272590     1  0.31117462E+08
     -115.2132237790      118.3548421964     1  0.32122974E+08
     -115.2131363330      117.9106403345     1  0.32337478E+08
     -115.2124959020      119.3427560167     1  0.32207736E+08
     -115.2122852723      120.6757108588     2  0.34667303E+08
     -115.2119053343      119.6630522231     1  0.30030908E+08
     -115.2117598712      115.3658887753     1  0.31011176E+08
     -115.2114073822      114.8357129267     1  0.31458761E+08
     -115.2107011769      123.4529308737     1  0.35208027E+08
     -115.2105675488      113.7889462845     1  0.32003299E+08
     -115.2104918304      118.9832086268     1  0.30559959E+08
     -115.2100695070      118.9678061256     1  0.32157595E+08
     -115.2097140011      116.6651208491     1  0.31196822E+08
     -115.2094737521      115.6568892106     1  0.30701684E+08
     -115.2094437073      120.9346606479     1  0.31765170E+08
     -115.2090320220      112.5921795779     1  0.30885293E+08
     -115.2089064360      120.8128332546     1  0.33332604E+08
     -115.2086030704      113.9138340846     2  0.30737555E+08
     -115.2082913817      120.2859962665     1  0.31578192E+08
     -115.2078894033      115.1470734809     1  0.30579764E+08
     -115.2078807903      120.0763454005     1  0.31824940E+08
     -115.2078005082      115.4893348703     1  0.30760584E+08
     -115.2076765519      116.1298853295     1  0.30848427E+08
     -115.2074776676      116.1333704314     1  0.32187578E+08
     -115.2074723371      118.5570522452     1  0.32817129E+08
     -115.2074293149      119.9953362059     1  0.30182358E+08
     -115.2073645132      118.7160810998     1  0.31595286E+08
     -115.2067156139      116.5620506170     1  0.31101795E+08
     -115.2064838801      122.3544980549     1  0.32024875E+08
     -115.2064726881      116.4298159089     1  0.31895781E+08
     -115.2064605303      118.5172984411     1  0.33154840E+08
     -115.2064219946      116.8304018014     1  0.30790346E+08
     -115.2062573508      117.4937121405     1  0.33525719E+08
     -115.2060124840      116.8754891365     1  0.30942911E+08
     -115.2057053822      122.5528979860     1  0.31120279E+08
     -115.2055433021      121.8329318306     1  0.33334997E+08
     -115.2052425685      114.5582530295     2  0.30838233E+08
     -115.2051937765      116.4795922477     1  0.33235114E+08
     -115.2051489547      121.6512836127     1  0.30456890E+08
     -115.2051250177      122.3464032543     1  0.31558853E+08
     -115.2051016094      116.4724981514     1  0.30666441E+08
     -115.2048878142      120.2176921623     1  0.31661197E+08
     -115.2048089215      121.5596478355     1  0.31327497E+08
     -115.2044845430      118.3694019460     1  0.31091626E+08
     -115.2044314687      116.1662506317     1  0.31874982E+08
     -115.2036942782      117.3119292885     1  0.32132407E+08
     -115.2035396079      120.4183033062     1  0.33208618E+08
     -115.2029994919      117.0864740697     1  0.31774986E+08
     -115.2023125224      119.5200328703     1  0.32720581E+08
     -115.2023107962      117.4030655850     1  0.31650926E+08
     -115.2022308962      119.7092160081     1  0.31060488E+08
     -115.2016990804      122.0325198168     2  0.32883396E+08
     -115.2016673548      114.5081969647     1  0.30728391E+08
     -115.2012782223      118.9116528936     1  0.34165842E+08
     -115.2011747506      118.5101503573     1  0.31448096E+08
     -115.2007461791      115.8779409610     1  0.30046987E+08
     -115.2005276593      117.2046098109     1  0.30634516E+08
     -115.2003434878      118.2693274576     1  0.32506955E+08
     -115.2003258045      119.9695832501     1  0.32197299E+08
     -115.2002987394      117.2206689868     1  0.31149865E+08
     -115.2002548937      119.3231972277     1  0.31758383E+08
     -115.1994155844      113.7101340973     1  0.31151691E+08
     -115.1990515599      118.6836060776     1  0.31331677E+08
     -115.1990196587      113.3789437516     1  0.30008197E+08
     -115.1989667618      121.7271368864     1  0.34401398E+08
     -115.1988505344      117.1801756756     1  0.30979695E+08
     -115.1984737264      121.1361574416     4  0.30702641E+08
     -115.1984117046      116.4809615454     1  0.32467781E+08
     -115.1979752777      122.6170386174     1  0.34243704E+08
     -115.1975577200      118.4148857129     1  0.32934033E+08
     -115.1973058381      116.0500731026     1  0.30657832E+08
     -115.1971988032      115.1398526538     1  0.29832153E+08
     -115.1970633430      117.2974061683     1  0.30847308E+08
     -115.1965629935      118.2831785826     1  0.31311781E+08
     -115.1965318799      118.0638376277     1  0.30948185E+08
     -115.1962823950      118.6493105560     1  0.34592800E+08
     -115.1962416451      119.3616532260     1  0.34466028E+08
     -115.1961411071      114.4720390055     1  0.32108537E+08
     -115.1959424481      117.7165125547     1  0.32377610E+08
     -115.1958860402      118.0351604614     1  0.31499512E+08
     -115.1957575434      118.1265441959     1  0.31314965E+08
     -115.1956811308      118.7901125487     1  0.31075695E+08
     -115.1954567615      121.1604342983     1  0.33274001E+08
     -115.1954522472      120.7555060064     1  0.31056315E+08
     -115.1952142311      119.6925863838     1  0.31394734E+08
     -115.1949922432      118.2592081088     1  0.32823472E+08
     -115.1946219872      117.1120494956     1  0.32287704E+08
     -115.1945141406      118.6710116614     1  0.30573165E+08
     -115.1943444643      117.5221073774     1  0.29829245E+08
     -115.1942267894      120.4722974801     1  0.35280356E+08
     -115.1940910320      120.2241876366     1  0.33345863E+08
     -115.1939009714      115.9112320767     1  0.31214472E+08
     -115.1936406840      122.0656828129     1  0.34066553E+08
     -115.1936320073      120.4636570123     1  0.31418043E+08
     -115.1936304750      117.1129557447     4  0.31910956E+08
     -115.1933259555      119.1098939331     1  0.31524221E+08
     -115.1931933211      117.5238548242     1  0.34264593E+08
     -115.1931380948      116.4715250595     1  0.31250062E+08
     -115.1925945745      118.7632339225     1  0.32412941E+08
     -115.1922458406      119.2673735724     1  0.30873581E+08
     -115.1921914153      118.1126855003     4  0.31231062E+08
     -115.1919798176      120.4572948842     1  0.33505039E+08
     -115.1919778829      120.4264182541     1  0.30327653E+08
     -115.1917714780      119.8460845337     1  0.32205888E+08
     -115.1917154822      115.3417967222     1  0.31068614E+08
     -115.1913384476      116.4749519964     1  0.30386844E+08
     -115.1912973230      120.6038497120     1  0.33207939E+08
     -115.1912921333      120.2590016089     1  0.33409679E+08
     -115.1902911942      120.1517813544     1  0.33453771E+08
     -115.1900016665      118.8908411796     1  0.31399943E+08
     -115.1899645848      114.7896646389     1  0.30922370E+08
     -115.1899342586      118.6938907438     1  0.33046891E+08
     -115.1897905870      114.2007186995     1  0.31330223E+08
     -115.1897113240      114.9380197835     1  0.32779248E+08
     -115.1895349211      118.4628420370     1  0.31889683E+08
     -115.1888262235      121.4516128074     1  0.31560386E+08
     -115.1886655470      115.2793759527     1  0.31090954E+08
     -115.1886421133      120.7454805898     1  0.33921719E+08
     -115.1886199912      116.8477616600     1  0.30788061E+08
     -115.1886056815      119.3888741016     1  0.31478632E+08
     -115.1883632938      119.5549425033     1  0.33938991E+08
     -115.1882116723      117.2545568649     1  0.30950366E+08
     -115.1880994214      115.5932270623     1  0.31299206E+08
     -115.1876367743      121.4398147084     1  0.35008426E+08
     -115.1875553818      117.7538768337     1  0.30682533E+08
     -115.1875515369      117.4975707429     1  0.31503130E+08
     -115.1875438657      120.2751550593     1  0.35163237E+08
     -115.1870225176      119.6796072966     1  0.31554292E+08
     -115.1868804260      113.4888031170     1  0.31487231E+08
     -115.1868593987      121.6008093751     1  0.33393742E+08
     -115.1866528971      122.7404448445     1  0.32160589E+08
     -115.1866471990      118.7624760348     1  0.32242769E+08
     -115.1864530494      119.6986386933     1  0.31668973E+08
     -115.1858380192      119.3286028617     1  0.31012139E+08
     -115.1857530278      121.0087396369     1  0.34039621E+08
     -115.1853980834      116.5964978689     1  0.31557638E+08
     -115.1853786014      121.6677110441     1  0.33976240E+08
     -115.1852038287      118.5211876514     1  0.34506969E+08
     -115.1851918513      120.2344072116     1  0.33078592E+08
     -115.1849909683      119.5391870878     1  0.34805348E+08
     -115.1848166013      119.1786932272     1  0.31209388E+08
     -115.1844743641      122.2200823303     1  0.33248733E+08
     -115.1844218155      118.2095352946     1  0.30897626E+08
     -115.1843305541      118.2193603515     1  0.30535057E+08
     -115.1842112624      117.6091583614     1  0.34173524E+08
     -115.1840993083      115.3762338475     1  0.30707568E+08
     -115.1840619653      120.9196879997     1  0.30399306E+08
     -115.1840085711      114.5558810721     1  0.31737861E+08
     -115.1838543965      121.8884546896     1  0.33164996E+08
     -115.1831560846      119.7095486605     1  0.34762935E+08
     -115.1830705599      119.3068071126     1  0.30703981E+08
     -115.1826418935      118.9852716525     1  0.35315285E+08
     -115.1826011811      111.2176866904     1  0.30738939E+08
     -115.1824703010      115.7371367778     1  0.30858819E+08
     -115.1822646384      120.8939407171     1  0.34476725E+08
     -115.1821011944      118.7386518134     1  0.31425900E+08
     -115.1820524226      118.2455099933     1  0.33490977E+08
     -115.1820486760      119.8302734680     1  0.35605483E+08
     -115.1819647323      119.1734412899     1  0.30732455E+08
     -115.1816293385      119.2796618255     1  0.32765688E+08
     -115.1816073906      118.1786069484     1  0.30494175E+08
     -115.1815733234      122.2928967530     1  0.31305968E+08
     -115.1814745804      122.8213260988     1  0.33041547E+08
     -115.1813905356      118.8603094532     1  0.32910074E+08
     -115.1813737714      121.5422536022     1  0.34153683E+08
     -115.1813649320      119.6835432909     2  0.33822309E+08
     -115.1812554934      121.6847340236     1  0.34116450E+08
     -115.1810250360      118.1390204770     2  0.33324001E+08
     -115.1807123458      116.5140295671     1  0.31922054E+08
     -115.1805731822      116.7597068330     1  0.32491289E+08
     -115.1805714778      116.4577456652     1  0.32448818E+08
     -115.1803461858      122.5080279332     1  0.31943249E+08
     -115.1802612703      118.5285324244     1  0.35161067E+08
     -115.1800768999      119.4121530698     1  0.32560283E+08
     -115.1796302176      116.9919227796     1  0.30761746E+08
     -115.1794807875      115.2389943246     1  0.33230875E+08
     -115.1794789008      116.0820612652     1  0.32094310E+08
     -115.1792702145      118.5428423009     1  0.33138640E+08
     -115.1787086550      118.0543024422     1  0.30665192E+08
     -115.1786455218      114.7879756349     1  0.33592683E+08
     -115.1785181562      117.8072634731     1  0.32101919E+08
     -115.1783796079      117.8211739189     1  0.30827251E+08
     -115.1782322143      116.2756906431     1  0.32206811E+08
     -115.1782034254      114.4250073536     1  0.31385270E+08
     -115.1781273900      117.6534207091     1  0.31362012E+08
     -115.1780679893      119.7316303581     1  0.33978862E+08
     -115.1779114455      118.8414938731     1  0.35203405E+08
     -115.1778979148      119.2903468474     1  0.30895231E+08
     -115.1778032265      120.6352193918     1  0.35144009E+08
     -115.1774482831      121.2898938078     1  0.34697614E+08
     -115.1773315028      121.0122559860     1  0.31076811E+08
     -115.1769766581      118.8252222825     1  0.34644680E+08
     -115.1767400808      116.0920335580     1  0.31249040E+08
     -115.1764080882      120.0982521375     2  0.31893982E+08
     -115.1762930283      121.0599490898     2  0.30883357E+08
     -115.1760611719      122.4945845241     1  0.35470706E+08
     -115.1759139572      121.3607259255     1  0.34990406E+08
     -115.1757966707      115.9248240258     1  0.34068428E+08
     -115.1757243087      117.9220814109     1  0.30785212E+08
     -115.1754786568      115.5664464350     1  0.31661650E+08
     -115.1753794060      119.7371909786     1  0.31646933E+08
     -115.1751598199      118.1284713736     1  0.32869546E+08
     -115.1751381633      120.4822038874     1  0.33937956E+08
     -115.1747575613      114.1045620778     1  0.31499241E+08
     -115.1747414768      114.3831918507     1  0.32443407E+08
     -115.1747162637      119.3992530135     1  0.32454803E+08
     -115.1743617669      120.1452882819     1  0.34703671E+08
     -115.1738870465      116.5459688343     1  0.30394140E+08
     -115.1736027924      119.9128059134     1  0.34361662E+08
     -115.1735407433      114.3806017985     1  0.30740352E+08
     -115.1735013802      115.4034755093     1  0.32468206E+08
     -115.1734443046      117.4534138579     1  0.30656231E+08
     -115.1731339353      118.0740756048     1  0.31304927E+08
     -115.1730872908      118.3461471823     1  0.34348475E+08
     -115.1728880751      116.4171745093     1  0.32444412E+08
     -115.1725550729      116.6099484075     1  0.30789225E+08
     -115.1724872844      118.2307759315     1  0.31984784E+08
     -115.1722393905      120.3462040145     1  0.31371178E+08
     -115.1721985789      119.3641522808     1  0.31887068E+08
     -115.1717622684      120.3123405802     1  0.31392541E+08
     -115.1717293623      118.6438011494     1  0.31627071E+08
     -115.1714083624      119.5332318430     1  0.32446149E+08
     -115.1711652409      118.4156346249     1  0.30189673E+08
     -115.1709440893      120.8792220615     1  0.32155622E+08
     -115.1706956962      115.5131079021     1  0.30457763E+08
     -115.1705997796      116.6713893355     1  0.30899045E+08
     -115.1705013090      117.6640828579     1  0.30392269E+08
     -115.1704917811      113.3801646829     1  0.31670823E+08
     -115.1704459222      112.1204105779     2  0.31686942E+08
     -115.1702724015      119.1106254911     2  0.30589814E+08
     -115.1698618729      115.9225437815     1  0.32118533E+08
     -115.1692501154      118.9894559384     1  0.31904201E+08
     -115.1691847384      114.7025458959     1  0.30692349E+08
     -115.1690937969      122.0059281752     1  0.31220411E+08
     -115.1687760545      114.6635891278     1  0.31752642E+08
     -115.1687031064      114.9505451067     1  0.32567731E+08
     -115.1686820475      119.2452472351     1  0.32737645E+08
     -115.1686331367      122.2556029470     1  0.35449668E+08
     -115.1685672122      120.0243429147     1  0.33022365E+08
     -115.1684540913      121.7174803019     1  0.32366455E+08
     -115.1681888630      118.4275856999     1  0.31266125E+08
     -115.1680183824      121.2098730391     1  0.33495031E+08
     -115.1678836666      121.0437428113     1  0.34517007E+08
     -115.1677614990      117.8909190044     1  0.30818303E+08
     -115.1676953867      117.2339526670     1  0.31854559E+08
     -115.1676874211      117.3477133537     1  0.32872655E+08
     -115.1672901546      120.7567427554     1  0.32777385E+08
     -115.1671905941      116.1548948904     1  0.31232695E+08
     -115.1671731065      115.4277388679     1  0.32293000E+08
     -115.1667761045      118.8340091086     1  0.33034683E+08
     -115.1667279736      120.3580559454     1  0.32699535E+08
     -115.1667131324      119.9803187941     1  0.33222259E+08
     -115.1666557496      120.2331423036     1  0.33159887E+08
     -115.1666025583      115.7489543677     1  0.31768572E+08
     -115.1665469193      119.7339563637     1  0.32410742E+08
     -115.1663325772      116.0925080021     1  0.32502095E+08
     -115.1662353480      122.5251922841     1  0.33446251E+08
     -115.1661391671      118.3405493352     1  0.32546571E+08
     -115.1661092436      121.8437963588     1  0.31362372E+08
     -115.1659820599      116.1148226391     1  0.31142204E+08
     -115.1659151957      120.2007276552     1  0.32785198E+08
     -115.1658501807      119.4335928447     1  0.33252174E+08
     -115.1656786354      117.7068679704     1  0.30744463E+08
     -115.1656148254      121.4010581792     1  0.34502998E+08
     -115.1654944890      119.1401767436     1  0.32406058E+08
     -115.1652937802      118.7543777735     1  0.31849597E+08
     -115.1652731031      118.2637729056     1  0.31934567E+08
     -115.1652289534      112.9840424373     1  0.33175899E+08
     -115.1652265069      120.2735631317     1  0.32759975E+08
     -115.1651893806      118.9471537917     1  0.32566156E+08
     -115.1651824307      112.0161997090     2  0.30728316E+08
     -115.1650880360      115.8516746472     1  0.31998401E+08
     -115.1648998212      119.3299716765     1  0.33505895E+08
     -115.1648080919      115.6614891396     1  0.31822044E+08
     -115.1646825402      120.7599354831     1  0.30877217E+08
     -115.1646489439      114.8027695496     1  0.30525593E+08
     -115.1640382556      117.1513295547     1  0.31674454E+08
     -115.1640019193      117.5228775885     1  0.33053692E+08
     -115.1639139903      119.6997762813     1  0.33387085E+08
     -115.1638674163      120.2082323403     1  0.32665710E+08
     -115.1638130391      118.8870605352     1  0.30667689E+08
     -115.1635768069      122.1956585450     1  0.33644908E+08
     -115.1635159956      122.2570236159     1  0.33285072E+08
     -115.1634307188      119.2154620502     1  0.33223050E+08
     -115.1633520195      116.3222545512     1  0.32787666E+08
     -115.1630043824      118.0172517585     1  0.31833966E+08
     -115.1629808360      121.3497402616     2  0.35732864E+08
     -115.1629096050      117.0647289731     1  0.31157707E+08
     -115.1628642815      116.1659086608     1  0.33091202E+08
     -115.1627513089      118.5894653656     1  0.30878502E+08
     -115.1626605749      120.4913702691     1  0.30891285E+08
     -115.1626093596      120.5522317444     2  0.32039145E+08
     -115.1625631259      120.9902281595     1  0.34777022E+08
     -115.1624417396      118.9513214196     1  0.32620257E+08
     -115.1623365693      115.5532126668     1  0.33440878E+08
     -115.1623288997      115.4881321743     1  0.31236248E+08
     -115.1622833982      119.3853007665     1  0.31416889E+08
     -115.1621870148      113.4952207932     1  0.30874234E+08
     -115.1621762384      116.5499064277     1  0.33622559E+08
     -115.1618149711      118.6234444692     1  0.30576243E+08
     -115.1618001732      116.7641417436     1  0.31346765E+08
     -115.1616995242      117.8693352516     1  0.32804839E+08
     -115.1616967760      120.0589574140     1  0.32615190E+08
     -115.1615922946      117.8070782918     1  0.32535630E+08
     -115.1615807670      119.3985702488     1  0.32956064E+08
     -115.1614729953      120.8398340861     2  0.30810510E+08
     -115.1614433289      119.3946676294     1  0.34383008E+08
     -115.1613219782      120.2052535093     1  0.34900841E+08
     -115.1613006506      115.7945630705     1  0.32196428E+08
     -115.1610819254      117.2570801513     1  0.31046493E+08
     -115.1608961422      120.8858707848     1  0.32128276E+08
     -115.1608537887      115.8628263634     1  0.30473357E+08
     -115.1608314588      119.9218632913     1  0.32156885E+08
     -115.1608071663      118.2694638413     1  0.30467487E+08
     -115.1607194062      118.5719485294     1  0.32669436E+08
     -115.1606796532      121.4017047594     1  0.31306984E+08
     -115.1606370200      117.6602645048     1  0.31383441E+08
     -115.1604916008      113.8975033283     2  0.30829590E+08
     -115.1604541594      114.4416213935     1  0.31544956E+08
     -115.1604346314      121.0828928701     1  0.32529555E+08
     -115.1603311213      120.2859412366     2  0.32013751E+08
     -115.1603042959      118.7209684327     1  0.31608915E+08
     -115.1602404192      121.6381544711     1  0.35081500E+08
     -115.1601759483      116.4084680915     1  0.30547214E+08
     -115.1601615801      119.1944020063     2  0.31915043E+08
     -115.1601398616      119.3332001157     1  0.31888793E+08
     -115.1601046133      119.8292066543     1  0.33253511E+08
     -115.1600119907      114.4566711910     1  0.31432824E+08
     -115.1599631673      116.4492222974     2  0.31775064E+08
     -115.1598953458      121.8489924030     2  0.31555147E+08
     -115.1596384609      116.6353907913     1  0.30648997E+08
     -115.1595216925      118.7397328429     1  0.31637297E+08
     -115.1594307481      120.0851494528     1  0.31890447E+08
     -115.1592927334      114.9650323017     1  0.33215331E+08
     -115.1592745216      120.7808738438     1  0.35950822E+08
     -115.1592317650      120.5510226927     1  0.32548099E+08
     -115.1591983257      118.3660976570     1  0.33194847E+08
     -115.1591886635      118.6274491426     1  0.32401835E+08
     -115.1587505591      115.2199160444     1  0.31871834E+08
     -115.1586491567      117.7684995588     1  0.32904284E+08
     -115.1586373432      118.6684495651     1  0.35157398E+08
     -115.1585673666      116.5559972199     2  0.30648339E+08
     -115.1584613429      117.1692032004     1  0.31015232E+08
     -115.1581680523      121.0946948486     1  0.34382832E+08
     -115.1580485036      119.5797067966     1  0.31725553E+08
     -115.1580000451      117.5600035337     1  0.31542789E+08
     -115.1579749863      117.4482983791     1  0.32081207E+08
     -115.1579248958      122.0026363282     2  0.32766112E+08
     -115.1578251855      120.1509296022     1  0.33799916E+08
     -115.1577768813      117.7125786191     1  0.32191340E+08
     -115.1577320847      116.7341253973     1  0.31163260E+08
     -115.1577145422      122.0588754385     1  0.37046379E+08
     -115.1573621491      120.2407525488     1  0.35398422E+08
     -115.1571931733      115.1487671574     1  0.32023303E+08
     -115.1571235815      113.9366296997     1  0.31074118E+08
     -115.1570994731      120.9780304170     1  0.34766961E+08
     -115.1570834867      120.7222729320     1  0.31777311E+08
     -115.1570321798      119.2641019449     1  0.33498473E+08
     -115.1568929223      118.3740011000     1  0.32496860E+08
     -115.1566956631      119.5959423817     1  0.32350060E+08
     -115.1566064321      119.1586287093     1  0.33993878E+08
     -115.1565947055      118.5933215952     1  0.30281918E+08
     -115.1565441817      119.0225174263     1  0.31757656E+08
     -115.1563614856      116.4533730702     1  0.31902528E+08
     -115.1562785310      116.6766807943     1  0.33127637E+08
     -115.1562411627      120.2636247874     1  0.34864942E+08
     -115.1561135278      119.6624729541     1  0.32504876E+08
     -115.1560702940      115.2903506319     1  0.31820580E+08
     -115.1558364617      122.0004940450     1  0.31352950E+08
     -115.1557489776      115.8079130213     1  0.31757084E+08
     -115.1556113653      115.0346906323     1  0.33337679E+08
     -115.1553507871      119.8155966223     1  0.31890710E+08
     -115.1553130541      118.0180664017     1  0.34020083E+08
     -115.1551347417      121.7973807596     1  0.34183747E+08
     -115.1551167236      117.0418351282     1  0.31280824E+08
     -115.1550596661      118.9772738199     1  0.32352483E+08
     -115.1549504456      119.0033539873     2  0.32222333E+08
     -115.1548230073      118.9405140715     1  0.33861413E+08
     -115.1547417165      119.5050318515     1  0.31337085E+08
     -115.1547346219      119.4354946375     1  0.30699071E+08
     -115.1541317418      115.0372237985     1  0.31953513E+08
     -115.1541086029      116.5825297226     1  0.31665726E+08
     -115.1540763621      117.7771413275     1  0.31256036E+08
     -115.1540382317      118.8222538551     1  0.31888222E+08
     -115.1539435196      116.3710202836     1  0.30991177E+08
     -115.1538131404      116.0154875347     1  0.30883484E+08
     -115.1537250725      118.9732043822     1  0.34855803E+08
     -115.1534769080      116.9989576367     1  0.31038995E+08
     -115.1534430301      119.8651008922     1  0.30965118E+08
     -115.1533366102      120.0078978232     1  0.34214946E+08
     -115.1531410107      119.6796045322     1  0.32505549E+08
     -115.1530516940      115.3338311019     1  0.31909207E+08
     -115.1529042221      117.7212833889     1  0.30753130E+08
     -115.1525536314      120.4057419786     2  0.34337463E+08
     -115.1524700988      113.3723162091     1  0.32441708E+08
     -115.1524470813      116.9860963743     1  0.31627475E+08
     -115.1524198383      116.0899813998     1  0.30517728E+08
     -115.1523436132      115.4123203564     1  0.31739249E+08
     -115.1522828576      119.0151287756     1  0.35068877E+08
     -115.1522332451      119.5698035741     1  0.32478373E+08
     -115.1521938863      118.4024364260     1  0.32662396E+08
     -115.1521879972      117.9296508831     1  0.32493276E+08
     -115.1520228993      119.0899226827     1  0.31876261E+08
     -115.1519343724      118.6464314502     1  0.31974377E+08
     -115.1519004754      113.2728471752     1  0.32095285E+08
     -115.1518826196      115.2820695192     1  0.30471563E+08
     -115.1516742572      117.4676635515     1  0.31367825E+08
     -115.1516372266      119.7185600566     1  0.31676304E+08
     -115.1516272614      116.7331553356     1  0.31392788E+08
     -115.1515650207      120.1050078310     1  0.31500759E+08
     -115.1515195091      119.8813852357     1  0.33127252E+08
     -115.1514790727      120.4075864909     1  0.33988194E+08
     -115.1514086728      116.4594958133     1  0.31888512E+08
     -115.1511431842      117.9751982412     1  0.32954131E+08
     -115.1511159840      120.7463793221     1  0.34633930E+08
     -115.1510566221      116.1135679030     1  0.31765273E+08
     -115.1509919415      118.8021936689     1  0.34981946E+08
     -115.1509070575      117.4525967334     1  0.31693424E+08
     -115.1507341086      115.6162216763     1  0.30934752E+08
     -115.1505689034      116.1642695179     1  0.32651868E+08
     -115.1505291787      119.8325557478     1  0.33246179E+08
     -115.1505180192      114.7170464806     1  0.33143897E+08
     -115.1504184411      117.6505316265     1  0.33405056E+08
     -115.1503351534      114.7647115290     1  0.31425675E+08
     -115.1502738205      118.0659520008     1  0.35583231E+08
     -115.1501484700      115.3908292991     1  0.31385481E+08
     -115.1499351734      118.2089278635     1  0.32016187E+08
     -115.1498220948      120.1513299435     1  0.33692758E+08
     -115.1497828040      121.1283260161     1  0.32494103E+08
     -115.1497677853      118.2914881128     1  0.31153075E+08
     -115.1496950225      118.0729938254     1  0.35647790E+08
     -115.1492757305      120.4199219339     1  0.34686556E+08
     -115.1492283286      119.8039139175     1  0.33823816E+08
     -115.1491431917      122.2126711443     1  0.34032068E+08
     -115.1490668348      118.1122810740     1  0.31751890E+08
     -115.1488209671      120.2596903933     1  0.31737034E+08
     -115.1487840539      120.9177626704     1  0.31853192E+08
     -115.1486494012      117.4561511388     1  0.32054516E+08
     -115.1483053620      117.0685907817     1  0.33101245E+08
     -115.1481961459      121.4910212418     1  0.32131313E+08
     -115.1481273452      116.4239253205     1  0.34644946E+08
     -115.1481226073      118.9797750917     1  0.33990865E+08
     -115.1480109773      119.3931233473     1  0.34536099E+08
     -115.1479554317      119.5713675511     1  0.31996006E+08
     -115.1478907048      114.1951776714     1  0.30877193E+08
     -115.1476431453      115.7547327154     1  0.30580777E+08
     -115.1476420474      115.8810476911     1  0.31561369E+08
     -115.1475106011      116.0544072627     1  0.32179574E+08
     -115.1474841950      117.3271162139     1  0.31864870E+08
     -115.1474564361      121.5292368142     1  0.32432631E+08
     -115.1473901679      121.1544154982     1  0.31771527E+08
     -115.1473326830      118.0988329473     1  0.32363987E+08
     -115.1471178097      120.9957417887     1  0.33852744E+08
     -115.1470522264      115.9094371391     1  0.34790857E+08
     -115.1469528822      119.3169701662     1  0.33104231E+08
     -115.1469257639      116.0483327008     1  0.32195450E+08
     -115.1469037704      118.7394926665     1  0.33195084E+08
     -115.1468498509      121.8995513037     1  0.32752889E+08
     -115.1467882540      120.0793009281     1  0.32981540E+08
     -115.1465050625      121.2133090095     1  0.32143789E+08
     -115.1464660518      121.7573595230     1  0.35187012E+08
     -115.1463086940      114.6244142428     1  0.31525143E+08
     -115.1462759402      117.4662663442     1  0.31314077E+08
     -115.1459627549      118.9921345638     2  0.33306242E+08
     -115.1454301319      118.3162422985     1  0.30520437E+08
     -115.1454212149      122.4489780659     1  0.35324941E+08
     -115.1453996396      118.7177558257     2  0.31370310E+08
     -115.1452666443      119.4003031567     1  0.30969943E+08
     -115.1451611561      117.6843395403     1  0.32143203E+08
     -115.1451003374      118.9939901942     1  0.30872494E+08
     -115.1450941642      121.0512015882     1  0.33612628E+08
     -115.1450189692      117.2726952575     1  0.32635298E+08
     -115.1449895911      117.5032056399     1  0.31313175E+08
     -115.1448243732      115.2215792110     1  0.31097825E+08
     -115.1448012206      119.2370760071     1  0.32994272E+08
     -115.1447150279      114.7661769312     1  0.32395845E+08
     -115.1445155452      118.7479432728     1  0.31991400E+08
     -115.1444237810      116.0180083534     1  0.31141686E+08
     -115.1438786896      116.5857457756     1  0.32653832E+08
     -115.1438586775      119.2699509530     1  0.30978026E+08
     -115.1438345619      115.0566386508     1  0.33696624E+08
     -115.1437633768      113.7313050449     1  0.30764312E+08
     -115.1437335137      119.6226778669     1  0.34192677E+08
     -115.1436381134      117.5633837848     1  0.31262179E+08
     -115.1435920828      117.7013507422     1  0.34153557E+08
     -115.1435390739      121.3890757777     1  0.36281506E+08
     -115.1435026973      118.3636177820     1  0.35154821E+08
     -115.1434760658      119.5192814008     1  0.31458040E+08
     -115.1433802707      114.1658907742     1  0.30629446E+08
     -115.1431734220      119.6998809123     1  0.34114779E+08
     -115.1430294353      112.7188561916     1  0.30441530E+08
     -115.1429404857      121.8192701544     1  0.34888946E+08
     -115.1428838440      116.6549038035     1  0.30623410E+08
     -115.1428053735      117.8077978474     1  0.30467730E+08
     -115.1427250972      122.6882368735     1  0.34901046E+08
     -115.1425564336      115.0458191708     1  0.30254492E+08
     -115.1423505930      117.7882797941     1  0.31996965E+08
     -115.1423019240      122.0059746457     1  0.33473745E+08
     -115.1422047749      120.5991072146     1  0.31198958E+08
     -115.1420621616      116.3849059920     2  0.31399506E+08
     -115.1419480580      118.8984660227     1  0.33046963E+08
     -115.1419384591      121.7387515097     1  0.34894553E+08
     -115.1418018728      116.5130218195     1  0.31203726E+08
     -115.1417741497      120.4084189104     1  0.33839404E+08
     -115.1415524206      113.5268213887     1  0.30556140E+08
     -115.1415283136      119.5807576825     1  0.33095365E+08
     -115.1412987244      119.0470718034     1  0.31133533E+08
     -115.1412287667      118.6310911564     1  0.32643921E+08
     -115.1409948180      116.6858865343     1  0.32136838E+08
     -115.1409438520      117.2740652507     1  0.32739207E+08
     -115.1407975097      116.4376187967     1  0.32365323E+08
     -115.1407654881      120.8635232771     1  0.35299068E+08
     -115.1406579640      115.3587393672     1  0.32354359E+08
     -115.1406493483      121.5358350270     1  0.35441876E+08
     -115.1406472632      119.0019799888     1  0.33066715E+08
     -115.1404932335      121.0716464196     1  0.32213746E+08
     -115.1404054956      119.7741498709     1  0.33439677E+08
     -115.1401209472      120.7165089146     1  0.32834465E+08
     -115.1397165950      118.0228901335     1  0.30963750E+08
     -115.1395486030      118.8225406535     1  0.32019005E+08
     -115.1394576591      118.2242280690     1  0.33433714E+08
     -115.1394386103      119.2254395963     1  0.33713311E+08
     -115.1393806125      119.5562573992     1  0.34807654E+08
     -115.1393503728      118.2949472001     1  0.31687571E+08
     -115.1392830199      118.4490523899     1  0.33959820E+08
     -115.1391117236      117.8261046235     1  0.32026459E+08
     -115.1390688122      122.5649815344     1  0.32817352E+08
     -115.1390306529      119.5213988892     1  0.32588442E+08
     -115.1389869181      119.2273043984     1  0.34380778E+08
     -115.1389660291      118.1590329912     1  0.30470400E+08
     -115.1389128754      121.1932484434     1  0.32228576E+08
     -115.1388855678      120.9349421057     1  0.34980821E+08
     -115.1388637210      117.6200659033     1  0.33306172E+08
     -115.1386617429      122.4094210006     1  0.35115054E+08
     -115.1385514142      117.7903703012     1  0.35014326E+08
     -115.1384369099      117.2932922239     1  0.34216503E+08
     -115.1383522639      121.3708503495     1  0.32273125E+08
     -115.1383016332      117.8092487106     1  0.31245343E+08
     -115.1382956908      117.0369879111     1  0.31979224E+08
     -115.1380740208      120.2198846536     1  0.34178720E+08
     -115.1379522149      124.3036947084     1  0.32373198E+08
     -115.1379287674      117.9482649278     1  0.31978268E+08
     -115.1378771955      117.1502077992     1  0.31700949E+08
     -115.1378216272      120.7102561985     2  0.36114503E+08
     -115.1375943985      120.0818944731     1  0.34549460E+08
     -115.1375558421      120.8208214042     1  0.32913060E+08
     -115.1374958655      116.0536083293     1  0.33520363E+08
     -115.1374465473      120.3941100601     4  0.31758443E+08
     -115.1373866637      114.4257160403     1  0.31030353E+08
     -115.1372124964      121.3598872137     1  0.34230845E+08
     -115.1370846410      115.6801290003     1  0.32503787E+08
     -115.1369699648      113.8420518678     1  0.31984360E+08
     -115.1369598995      120.0881876652     1  0.32207157E+08
     -115.1369143764      114.2392127324     1  0.30615706E+08
     -115.1368274457      119.6467765945     1  0.36174131E+08
     -115.1368006830      114.1179038623     1  0.29898952E+08
     -115.1367840737      121.1193499285     1  0.33913854E+08
     -115.1367747120      119.5765203310     1  0.32830896E+08
     -115.1367467305      118.7111764045     1  0.31711976E+08
     -115.1367411247      119.0457136234     1  0.32383452E+08
     -115.1367222548      118.3878025038     1  0.34203998E+08
     -115.1366146675      118.4436087301     1  0.32786399E+08
     -115.1364555030      120.5149305193     1  0.33827210E+08
     -115.1363945181      112.1140371173     1  0.30404279E+08
     -115.1363886733      118.8791351227     1  0.32676275E+08
     -115.1362546632      118.7901098772     1  0.31751388E+08
     -115.1362248553      115.8158226765     1  0.30894547E+08
     -115.1361799953      118.4739759737     1  0.30670546E+08
     -115.1361323721      119.4173381077     1  0.32466681E+08
     -115.1361189911      119.3602217709     1  0.31761345E+08
     -115.1360936641      120.0204293463     1  0.32664263E+08
     -115.1360414478      113.1157315890     1  0.31365067E+08
     -115.1360249249      119.2098714370     1  0.34048137E+08
     -115.1360079760      120.4295585833     1  0.32335260E+08
     -115.1357974111      117.8633375183     1  0.34167503E+08
     -115.1357804441      115.4495406188     1  0.30720543E+08
     -115.1357153271      115.9614059725     1  0.31345294E+08
     -115.1356662758      115.4064093698     1  0.32968306E+08
     -115.1354736190      120.4271277484     1  0.34946847E+08
     -115.1353829041      122.2278556374     1  0.32532032E+08
     -115.1352389682      116.2546146147     2  0.30051292E+08
     -115.1351078146      119.0200255610     1  0.34005902E+08
     -115.1350887128      118.5758681225     1  0.32040581E+08
     -115.1350678242      118.7438884979     1  0.34800387E+08
     -115.1349927909      119.2043749198     1  0.33722986E+08
     -115.1349841730      120.1152517370     1  0.35755320E+08
     -115.1348121720      117.2991917502     1  0.32541147E+08
     -115.1348008093      119.3837236308     1  0.32428353E+08
     -115.1346916925      118.5646244898     1  0.31112757E+08
     -115.1346498339      120.8927012933     1  0.31553527E+08
     -115.1346370620      120.2504874103     1  0.34150228E+08
     -115.1345728713      115.9860894770     1  0.31013983E+08
     -115.1345558837      121.0475763306     1  0.31467372E+08
     -115.1343593799      115.5269334677     1  0.30860062E+08
     -115.1342608753      119.6035253343     1  0.32605636E+08
     -115.1341480312      118.2433542232     1  0.31209687E+08
     -115.1340080555      119.1934459711     1  0.32415885E+08
     -115.1338457968      121.4592864546     1  0.31853925E+08
     -115.1337266320      119.7771557798     1  0.31538178E+08
     -115.1336976663      119.2851297631     2  0.31811574E+08
     -115.1336562284      116.8120619107     1  0.31605479E+08
     -115.1336528653      119.8824353428     1  0.35684486E+08
     -115.1336454154      117.1471490896     1  0.33713952E+08
     -115.1336161370      120.7238373784     1  0.33555956E+08
     -115.1334131642      118.0464083180     1  0.33595512E+08
     -115.1333177329      117.5497359196     1  0.33589209E+08
     -115.1332504174      119.7153482606     1  0.32072242E+08
     -115.1332105779      116.7575670347     1  0.33329573E+08
     -115.1331858907      121.3509749876     1  0.36476582E+08
     -115.1331000943      117.3959483426     1  0.34911940E+08
     -115.1330969549      116.7020652499     1  0.31812473E+08
     -115.1330902199      118.9193029523     1  0.32378967E+08
     -115.1329133474      119.7073019351     1  0.34341273E+08
     -115.1327367939      120.5635569358     1  0.32316313E+08
     -115.1326166670      119.5188385210     1  0.32542177E+08
     -115.1324132881      117.9164699262     1  0.31698780E+08
     -115.1323687373      116.1066232061     1  0.30763489E+08
     -115.1323131557      114.4462507117     1  0.31065845E+08
     -115.1322514818      120.0177877083     1  0.35179316E+08
     -115.1321673748      120.8663613079     1  0.32178716E+08
     -115.1320679295      117.3495328834     1  0.30328391E+08
     -115.1319664504      116.8375409666     1  0.31893835E+08
     -115.1319629142      120.5111464423     1  0.33937434E+08
     -115.1318176114      118.4224379468     1  0.32176070E+08
     -115.1314061504      120.0944849879     1  0.32890077E+08
     -115.1313759208      118.8295778870     1  0.31867739E+08
     -115.1312229400      120.5460973912     1  0.31460706E+08
     -115.1311874319      117.8464308729     2  0.30592886E+08
     -115.1310582047      116.7433360820     1  0.31456502E+08
     -115.1309738113      120.6804920376     1  0.34340372E+08
     -115.1308724079      115.7142417515     1  0.32401542E+08
     -115.1308713385      116.9726614425     1  0.34172670E+08
     -115.1307716968      116.9515794414     1  0.31608620E+08
     -115.1305788167      119.6334005506     1  0.33898130E+08
     -115.1305559459      117.7537352791     1  0.31604947E+08
     -115.1303704645      120.6414978362     1  0.32051816E+08
     -115.1303059517      118.2445118817     1  0.32629766E+08
     -115.1302824339      120.3878912227     1  0.33519183E+08
     -115.1302332177      119.3526926605     1  0.32977414E+08
     -115.1301565614      118.0373275640     1  0.34334315E+08
     -115.1300663046      117.1508087167     1  0.30676487E+08
     -115.1300567320      116.9098890841     1  0.31923569E+08
     -115.1300242795      116.2887004511     1  0.32724220E+08
     -115.1299916049      121.2541040014     1  0.33624223E+08
     -115.1298600319      119.5698228133     1  0.34291382E+08
     -115.1298511029      120.3572658323     1  0.32899935E+08
     -115.1297553113      121.5473440110     1  0.33239921E+08
     -115.1297425860      121.1901565541     1  0.32467923E+08
     -115.1293924858      122.4604336084     1  0.35008660E+08
     -115.1292964871      124.0946640717     1  0.34768457E+08
     -115.1291432861      117.1096536642     1  0.31575076E+08
     -115.1289973867      119.9505805336     1  0.34829215E+08
     -115.1289819543      121.4567220282     2  0.31868290E+08
     -115.1289565215      120.8304591592     1  0.39034914E+08
     -115.1287867197      119.4854899044     1  0.31428303E+08
     -115.1286889336      118.1890108033     1  0.30616805E+08
     -115.1285966964      116.5352281926     1  0.31977763E+08
     -115.1285129888      115.3451729236     1  0.32398242E+08
     -115.1284838668      115.8187810374     1  0.33267934E+08
     -115.1284358452      117.6696496662     1  0.35700542E+08
     -115.1283715139      120.9063231970     1  0.34328011E+08
     -115.1282775610      119.7517313771     1  0.31813933E+08
     -115.1281798815      116.0295662296     1  0.30279214E+08
     -115.1281279640      115.2005811108     1  0.32018784E+08
     -115.1280954940      120.7292279095     1  0.34812051E+08
     -115.1280682088      119.8620042402     1  0.35073227E+08
     -115.1280202887      113.8977991803     1  0.32578626E+08
     -115.1279997492      116.5294014178     1  0.31556831E+08
     -115.1279739636      119.9299004988     1  0.34639890E+08
     -115.1279094238      115.6409390633     1  0.30773756E+08
     -115.1278062698      117.6296003217     1  0.32072217E+08
     -115.1278004097      117.6643676543     1  0.33062798E+08
     -115.1277502120      119.6298718220     1  0.33771721E+08
     -115.1277037329      120.7255273188     1  0.35226182E+08
     -115.1276359161      121.1551023271     1  0.34328700E+08
     -115.1275973026      116.5554202547     1  0.31233048E+08
     -115.1274159787      115.8334701367     1  0.31279341E+08
     -115.1273852820      117.9459944590     1  0.33578686E+08
     -115.1272225224      121.5480143356     1  0.33601888E+08
     -115.1271634784      119.5823921477     1  0.32216541E+08
     -115.1269210594      118.1791984493     1  0.33314672E+08
     -115.1268012365      122.2160129565     2  0.32989478E+08
     -115.1266856482      117.2861512892     1  0.31906609E+08
     -115.1266289421      116.9275566436     1  0.31620218E+08
     -115.1266255688      116.1415072688     1  0.31224633E+08
     -115.1265123436      121.1267863295     1  0.32727632E+08
     -115.1264803665      118.9424746550     2  0.30954865E+08
     -115.1264021812      117.4780935859     1  0.32216936E+08
     -115.1263611864      115.8078745070     1  0.31105820E+08
     -115.1262948866      113.1330669094     1  0.31876047E+08
     -115.1262220379      121.9935936333     1  0.32848558E+08
     -115.1261916647      122.2826750462     1  0.33535293E+08
     -115.1259609662      116.1210029760     2  0.33066976E+08
     -115.1259349029      121.3241983140     1  0.32554700E+08
     -115.1259207062      112.1571340151     1  0.32078320E+08
     -115.1259010110      117.9911751848     1  0.30802231E+08
     -115.1258911757      115.0411732096     1  0.34659335E+08
     -115.1256878293      120.4574871518     1  0.32184170E+08
     -115.1254816982      119.3968962284     1  0.34478733E+08
     -115.1254497239      119.3857232661     1  0.31800243E+08
     -115.1253842932      119.9745480151     1  0.32206590E+08
     -115.1253727971      116.4620122015     1  0.33093306E+08
     -115.1252494262      118.6218525832     1  0.33158462E+08
     -115.1252362390      120.9507518383     1  0.34575859E+08
     -115.1251776552      117.1160414661     1  0.34356779E+08
     -115.1250900012      119.0867285159     1  0.32148670E+08
     -115.1249980381      117.5149565434     1  0.32368464E+08
     -115.1249669939      115.9404841325     1  0.30423754E+08
     -115.1249138395      117.9986221538     1  0.34335707E+08
     -115.1247369762      119.8852178908     1  0.32815049E+08
     -115.1246766380      114.7356282684     1  0.32033157E+08
     -115.1245209493      113.2516469916     1  0.31206209E+08
     -115.1244799378      121.6372369982     1  0.35858807E+08
     -115.1244739882      118.3634302680     1  0.32635878E+08
     -115.1244560235      119.1539115780     1  0.30772104E+08
     -115.1244468582      115.4704677078     1  0.32139967E+08
     -115.1243459180      119.7987381184     1  0.31372275E+08
     -115.1241955713      114.9014349750     1  0.31121497E+08
     -115.1241393004      117.4239394248     1  0.31557388E+08
     -115.1240947127      120.5206187851     1  0.33161181E+08
     -115.1240820728      115.2927854320     1  0.31202288E+08
     -115.1240743649      118.6648587538     1  0.33196124E+08
     -115.1240479477      116.8332371774     1  0.30497876E+08
     -115.1240024214      120.1830318118     1  0.34021273E+08
     -115.1240009612      120.4120715619     1  0.35358920E+08
     -115.1239565119      113.8292081981     1  0.30729311E+08
     -115.1239443453      120.2922984784     1  0.33241620E+08
     -115.1239291706      119.3610752085     1  0.34670188E+08
     -115.1238044253      118.6367561043     1  0.30973149E+08
     -115.1236836637      118.3469435044     1  0.32921973E+08
     -115.1236584671      121.2270703662     1  0.33156358E+08
     -115.1236404364      115.0479046897     1  0.31261409E+08
     -115.1236220555      123.8613542052     1  0.31833786E+08
     -115.1235619549      116.6434304419     1  0.31441518E+08
     -115.1234054017      114.0946323451     1  0.30412436E+08
     -115.1234020090      118.0894850570     1  0.31639496E+08
     -115.1233820416      116.5187891132     1  0.31633526E+08
     -115.1231946622      118.2683420836     1  0.32674769E+08
     -115.1230766934      118.0107538977     1  0.30556941E+08
     -115.1228789972      117.9855371462     1  0.31979395E+08
     -115.1228335692      118.4062406275     1  0.33113719E+08
     -115.1228130002      114.1072913712     1  0.33242945E+08
     -115.1227538484      122.3393469295     1  0.32502734E+08
     -115.1226920191      114.1728385408     1  0.31794828E+08
     -115.1226855453      118.0876484531     1  0.32612151E+08
     -115.1225944954      119.6714602975     1  0.33178558E+08
     -115.1225905205      119.2079537185     1  0.33112177E+08
     -115.1224711854      114.8794376902     1  0.31145954E+08
     -115.1224667742      119.9006981217     1  0.30729203E+08
     -115.1224113939      114.4558500907     1  0.30908070E+08
     -115.1223738747      118.5858094230     1  0.30942976E+08
     -115.1222503654      119.2581772863     1  0.32409033E+08
     -115.1222065775      118.8580424776     1  0.33198423E+08
     -115.1220859784      119.7853240413     1  0.33453059E+08
     -115.1220306901      121.5211365024     1  0.32364766E+08
     -115.1219861488      117.3464439245     1  0.31440362E+08
     -115.1219481357      117.8132404809     1  0.31617570E+08
     -115.1218791135      120.9195756966     1  0.33831663E+08
     -115.1218588702      116.8336025252     1  0.34044883E+08
     -115.1217655722      118.5043549385     1  0.34076461E+08
     -115.1216676069      116.8989413385     1  0.31252267E+08
     -115.1216106065      122.1062102575     1  0.34821842E+08
     -115.1215821330      118.8009578110     2  0.32375894E+08
     -115.1214999320      120.9655594521     1  0.33087267E+08
     -115.1214571497      118.5553565282     2  0.32069324E+08
     -115.1214281536      118.5944210109     1  0.31509949E+08
     -115.1214190358      118.4268010912     1  0.32768027E+08
     -115.1213759433      120.1157866341     1  0.34362292E+08
     -115.1213338250      121.4867199794     1  0.33231166E+08
     -115.1212930316      121.9425657539     1  0.34393218E+08
     -115.1212752578      118.0172796606     1  0.32462956E+08
     -115.1212555469      119.4735443395     1  0.31268005E+08
     -115.1211696993      117.6366275518     1  0.30841825E+08
     -115.1210730077      118.3823793368     1  0.35785204E+08
     -115.1209484931      114.3173258721     1  0.30719541E+08
     -115.1209316596      120.0648074959     1  0.32465671E+08
     -115.1208931939      120.7454752961     1  0.32426006E+08
     -115.1208567502      117.8632122646     1  0.33064579E+08
     -115.1208380218      120.5752220584     1  0.34452776E+08
     -115.1208291425      120.6234438256     1  0.33105460E+08
     -115.1206981283      118.9422737623     1  0.33332385E+08
     -115.1206560015      119.9437136202     1  0.33204414E+08
     -115.1206177859      117.6923999161     1  0.33993137E+08
     -115.1206078646      119.1550054056     1  0.32086418E+08
     -115.1205382310      121.9422192299     1  0.32710801E+08
     -115.1204312672      118.7832875636     1  0.33721485E+08
     -115.1203232741      119.0106872113     1  0.33495586E+08
     -115.1203121610      112.7139132742     1  0.31898957E+08
     -115.1203051797      119.4259170132     1  0.33863616E+08
     -115.1202775138      116.1400197035     1  0.34256022E+08
     -115.1202458881      115.6492404311     1  0.30333576E+08
     -115.1201553211      118.9771197954     1  0.34536896E+08
     -115.1200384359      117.3845368505     1  0.32811819E+08
     -115.1199748895      114.6533949670     1  0.31381046E+08
     -115.1199264044      118.2508569914     1  0.31636513E+08
     -115.1198807042      116.9899734296     1  0.33554404E+08
     -115.1198513943      114.4567688111     1  0.31297445E+08
     -115.1197702169      117.4782742236     1  0.32271277E+08
     -115.1197679622      120.3166811936     1  0.31793100E+08
     -115.1197337558      118.3775407703     1  0.33569525E+08
     -115.1197290541      119.7622190628     1  0.34679163E+08
     -115.1196989123      114.8604734624     1  0.32491042E+08
     -115.1196954701      121.5390477289     1  0.35237914E+08
     -115.1195681010      115.0497296244     1  0.31215229E+08
     -115.1195418462      118.5537567019     2  0.31731341E+08
     -115.1195144342      114.8150558318     1  0.31551717E+08
     -115.1194669526      119.4682218921     1  0.34886183E+08
     -115.1194452948      115.3350946228     1  0.31444220E+08
     -115.1194395492      115.5530588605     1  0.31554469E+08
     -115.1194325680      118.0303352574     1  0.34862650E+08
     -115.1194053563      120.6112722054     1  0.35012418E+08
     -115.1193900482      118.4437197823     1  0.33321742E+08
     -115.1193830466      118.5022377889     1  0.33249880E+08
     -115.1193437449      117.3515509526     1  0.33254929E+08
     -115.1192834542      118.1129245192     1  0.34668837E+08
     -115.1192599465      119.0711255495     1  0.33626703E+08
     -115.1192528908      119.0149317519     1  0.34125887E+08
     -115.1191573319      116.6837511278     1  0.31746203E+08
     -115.1190534390      120.6934539637     1  0.34941785E+08
     -115.1190496548      118.4810422299     1  0.32701245E+08
     -115.1190226338      114.7457625430     1  0.30903119E+08
     -115.1190189952      119.3113249677     1  0.34302669E+08
     -115.1188937445      118.1911215554     1  0.32242442E+08
     -115.1188659025      116.6755407714     1  0.30979592E+08
     -115.1188476096      119.4291732667     1  0.33906327E+08
     -115.1188354164      120.4194624572     1  0.33283242E+08
     -115.1187581267      119.7197961960     1  0.32048866E+08
     -115.1186276722      115.1272241447     1  0.31825553E+08
     -115.1185959842      119.8884036949     1  0.34022532E+08
     -115.1185752462      118.0955381867     1  0.34260189E+08
     -115.1184818722      120.5749691765     1  0.32810943E+08
     -115.1184764520      120.4475285665     1  0.32144982E+08
     -115.1184316339      117.5926664444     1  0.35033702E+08
     -115.1183023420      115.8006270480     1  0.31311275E+08
     -115.1182537097      120.5981779667     1  0.34550360E+08
     -115.1179506659      116.1858128066     1  0.31638827E+08
     -115.1179074535      120.2076191343     1  0.33631020E+08
     -115.1178033706      120.4105268729     1  0.32509288E+08
     -115.1177959182      113.2774064143     1  0.31933679E+08
     -115.1176979222      118.8291088996     1  0.31107798E+08
     -115.1176929576      116.6842010270     1  0.31698812E+08
     -115.1176752766      116.6187974206     1  0.31543182E+08
     -115.1176438056      119.2215166956     1  0.34134360E+08
     -115.1175038835      115.3169864263     1  0.31652823E+08
     -115.1174973827      118.5126190204     1  0.30846648E+08
     -115.1174879340      117.5838417023     1  0.34439244E+08
     -115.1174690516      113.6933354467     1  0.33764168E+08
     -115.1174264662      118.8626540892     1  0.33598649E+08
     -115.1173853132      117.0194590717     1  0.31926479E+08
     -115.1173359294      122.5643955658     1  0.32753674E+08
     -115.1173148968      117.5880858164     1  0.32291688E+08
     -115.1172786375      115.5290175265     1  0.31126392E+08
     -115.1172588395      118.5854042762     1  0.37339344E+08
     -115.1172096173      115.3873026411     1  0.31017412E+08
     -115.1169947473      117.1299553710     1  0.31905696E+08
     -115.1169702348      120.4283532615     1  0.32552863E+08
     -115.1169508800      117.0690973279     1  0.31418170E+08
     -115.1169405750      118.3809169874     1  0.32416245E+08
     -115.1168149224      120.1285760964     1  0.34271364E+08
     -115.1167987614      120.9793942439     1  0.32258503E+08
     -115.1167893205      116.4890625917     1  0.33528887E+08
     -115.1166409963      116.7712921996     1  0.31897060E+08
     -115.1165291761      119.0086076775     1  0.31948298E+08
     -115.1165161192      113.3606738426     1  0.31164521E+08
     -115.1164976146      117.3763992373     1  0.30782420E+08
     -115.1164789557      122.1780773627     1  0.35104022E+08
     -115.1163494474      118.8549531653     1  0.34013002E+08
     -115.1162542394      121.1273550989     1  0.34187850E+08
     -115.1162532315      115.3511869472     1  0.31753679E+08
     -115.1162487065      119.4778864434     1  0.33044201E+08
     -115.1161582506      114.3242790590     1  0.31642093E+08
     -115.1161254112      113.2773780396     1  0.30788045E+08
     -115.1160485361      117.0402544668     1  0.31557984E+08
     -115.1159103134      119.1794006784     1  0.33960936E+08
     -115.1158531736      117.2700230643     1  0.32567068E+08
     -115.1158491075      119.6299998797     1  0.33525869E+08
     -115.1158309936      120.9729866188     1  0.33768497E+08
     -115.1158171116      114.5797038812     1  0.32242035E+08
     -115.1157507939      119.0383038978     1  0.32310243E+08
     -115.1155798316      120.3636778231     1  0.33585787E+08
     -115.1152675922      120.0889986888     1  0.33141094E+08
     -115.1152597402      123.9821846677     1  0.31894636E+08
     -115.1151231515      118.8197609056     1  0.31775051E+08
     -115.1150646657      120.8716663548     1  0.34030837E+08
     -115.1150556233      116.5735752330     1  0.33255888E+08
     -115.1150537875      119.4249702768     4  0.33090784E+08
     -115.1150021549      118.0488130630     1  0.31226377E+08
     -115.1149750478      120.4342889569     1  0.35312267E+08
     -115.1149155111      116.5096088761     1  0.32906753E+08
     -115.1149054878      116.4258938327     1  0.30748227E+08
     -115.1148777282      116.2508101685     1  0.31763541E+08
     -115.1148269434      121.1032004943     1  0.34009709E+08
     -115.1147990248      117.7775121880     1  0.31992162E+08
     -115.1147935043      118.7249320857     1  0.31993438E+08
     -115.1147498586      118.4897559799     1  0.31992191E+08
     -115.1147468529      116.5662543339     1  0.31877526E+08
     -115.1146525463      119.1459454014     1  0.32543679E+08
     -115.1146503489      124.3277043460     1  0.35361840E+08
     -115.1145855966      119.2162596637     1  0.35475185E+08
     -115.1144689720      119.0824341048     2  0.31724252E+08
     -115.1144499537      120.0588378997     1  0.33591451E+08
     -115.1144002268      115.0475168190     1  0.32420738E+08
     -115.1143817357      117.8689723897     1  0.32045268E+08
     -115.1142994397      118.2763664024     1  0.34362072E+08
     -115.1142875637      116.9127116431     1  0.35739723E+08
     -115.1142676037      113.7118114002     1  0.30670568E+08
     -115.1142328103      121.0415812796     1  0.33077539E+08
     -115.1141358595      116.9172253546     1  0.34847171E+08
     -115.1141333046      115.8516263504     1  0.31516092E+08
     -115.1140813522      114.9817848766     1  0.30887265E+08
     -115.1140591264      121.4413545733     1  0.34854569E+08
     -115.1140073064      121.2594644358     1  0.35203800E+08
     -115.1139695084      118.3549981743     1  0.31284464E+08
     -115.1139123677      117.8762650090     1  0.32188053E+08
     -115.1138437611      116.6100718937     1  0.31216459E+08
     -115.1138144503      119.7747091934     1  0.31091738E+08
     -115.1138090909      117.5572819809     1  0.32884623E+08
     -115.1137561584      120.1884516142     1  0.32344136E+08
     -115.1137475562      118.2072155811     1  0.32789774E+08
     -115.1137442672      113.7914732877     1  0.31477028E+08
     -115.1136926057      118.2893344395     1  0.33234915E+08
     -115.1136719220      112.8890814485     1  0.32291857E+08
     -115.1136474935      116.7127460262     1  0.32693142E+08
     -115.1136162493      117.7311465139     1  0.32547766E+08
     -115.1136081439      117.7773304348     1  0.33035675E+08
     -115.1135938637      119.1180237316     1  0.33703937E+08
     -115.1135672921      119.6828014944     1  0.31853745E+08
     -115.1135533145      116.3604377858     1  0.32339354E+08
     -115.1135368751      118.5033661419     1  0.30977057E+08
     -115.1133309208      118.3377997863     1  0.32433426E+08
     -115.1133245509      119.7524987543     1  0.33756583E+08
     -115.1133206165      116.5352110898     1  0.32372277E+08
     -115.1132942244      114.5759105193     1  0.32463635E+08
     -115.1132898941      118.0339912770     1  0.32076096E+08
     -115.1132713653      115.1036690441     1  0.32396825E+08
     -115.1132588726      113.4700329956     1  0.31591174E+08
     -115.1132458590      115.6599588403     1  0.32523337E+08
     -115.1131617118      118.5443633567     1  0.34192722E+08
     -115.1131400096      115.1507805780     1  0.30619920E+08
     -115.1131122258      118.7262368275     1  0.32686803E+08
     -115.1130038066      118.8182248019     1  0.35661949E+08
     -115.1129063434      117.9620669000     1  0.31682270E+08
     -115.1128915755      122.9349861248     2  0.33495861E+08
     -115.1128866305      120.4075807082     1  0.34188880E+08
     -115.1128090580      123.2812087920     1  0.34259226E+08
     -115.1127983661      115.8023943382     1  0.30909692E+08
     -115.1127849405      119.0510433251     1  0.33046153E+08
     -115.1126517480      117.2652737854     1  0.31879712E+08
     -115.1126305437      116.9750534144     1  0.30726594E+08
     -115.1124439548      114.4634179739     1  0.31106868E+08
     -115.1122970884      120.5848112219     1  0.35743993E+08
     -115.1122703596      121.0130942199     1  0.31297726E+08
     -115.1122319317      118.8192271522     1  0.35517247E+08
     -115.1121967339      115.5975382257     1  0.32415720E+08
     -115.1121842557      117.0468897444     1  0.32687186E+08
     -115.1121750149      116.6049373767     1  0.31757118E+08
     -115.1121703722      116.9203457397     1  0.31233998E+08
     -115.1121383661      117.5856751744     1  0.32615678E+08
     -115.1121112462      120.8732476928     1  0.33181984E+08
     -115.1120722516      118.6073219469     1  0.32487519E+08
     -115.1120620096      117.8140758340     1  0.32406978E+08
     -115.1120232236      116.3904760236     1  0.34719794E+08
     -115.1120189835      116.6473892564     1  0.31031813E+08
     -115.1120015235      119.8664779393     1  0.34644462E+08
     -115.1119381116      119.4488091334     1  0.32380749E+08
     -115.1118862049      117.9488618145     1  0.31968121E+08
     -115.1118612512      121.8576308370     1  0.32503698E+08
     -115.1118590242      117.5485073891     1  0.34331970E+08
     -115.1115586989      116.5084600290     1  0.29846574E+08
     -115.1115508260      116.2169170456     1  0.32854397E+08
     -115.1115181131      115.6606288685     1  0.31032493E+08
     -115.1115134527      120.0262394217     1  0.35059077E+08
     -115.1114344788      122.2857288311     1  0.33331948E+08
     -115.1114317007      115.4487916827     1  0.31342735E+08
     -115.1113681265      119.1750017210     1  0.33442567E+08
     -115.1113641658      117.9086407448     1  0.32571088E+08
     -115.1113317292      117.5178970740     1  0.33376542E+08
     -115.1111917208      120.4969870725     1  0.31713167E+08
     -115.1109623831      120.0153811744     1  0.31998913E+08
     -115.1107999040      114.3428521109     1  0.32411978E+08
     -115.1107735511      115.9403066138     1  0.33422752E+08
     -115.1107265160      118.3108348894     1  0.31782405E+08
     -115.1106701442      119.7384458510     1  0.33014645E+08
     -115.1106271544      119.5509058736     1  0.33045707E+08
     -115.1105931608      115.7850538384     1  0.34084646E+08
     -115.1105907370      120.0346287585     1  0.32810266E+08
     -115.1105716651      119.3324872001     1  0.34874127E+08
     -115.1105173487      115.9271599004     1  0.34692838E+08
     -115.1104436026      114.9965221166     1  0.31215111E+08
     -115.1104107996      122.3547718540     1  0.34422244E+08
     -115.1103491194      117.4159200592     1  0.30803451E+08
     -115.1103371143      115.9734432688     1  0.31705639E+08
     -115.1103226745      118.6410468317     1  0.31904201E+08
     -115.1102327165      118.9305363907     1  0.33249391E+08
     -115.1102054216      115.1335862010     1  0.34777060E+08
     -115.1101001901      116.7899908617     1  0.32266872E+08
     -115.1100458868      120.1553200574     1  0.31423435E+08
     -115.1099489364      119.3165062776     1  0.33038191E+08
     -115.1097349564      113.8790264667     1  0.31202973E+08
     -115.1097112088      119.6473850383     1  0.33457876E+08
     -115.1096905892      116.9133920460     1  0.30789598E+08
     -115.1096519530      114.1041321647     1  0.32552200E+08
     -115.1096269235      120.8507855264     1  0.31653972E+08
     -115.1095832332      121.4532121130     1  0.33067879E+08
     -115.1095341586      117.6635649310     1  0.34506863E+08
     -115.1095291010      118.6050111855     1  0.31259124E+08
     -115.1095030026      119.9360518976     1  0.31825847E+08
     -115.1094882716      116.4189551792     1  0.31818938E+08
     -115.1094231465      113.6940303422     1  0.33131239E+08
     -115.1093841951      119.5466280929     1  0.36229728E+08
     -115.1093648120      118.3667410275     1  0.32019598E+08
     -115.1093100728      119.8619767518     1  0.33359811E+08
     -115.1092956085      118.6484069263     1  0.32679354E+08
     -115.1092690784      115.7574733370     1  0.31166205E+08
     -115.1092255087      119.6384687500     2  0.30853791E+08
     -115.1091917715      116.0823926815     1  0.31735107E+08
     -115.1091896829      119.7867011605     1  0.32374179E+08
     -115.1091830215      120.3043517281     1  0.35293021E+08
     -115.1091178438      115.7841006000     1  0.31585244E+08
     -115.1090705585      117.5665423091     1  0.33452068E+08
     -115.1089374985      113.1975353741     1  0.30386920E+08
     -115.1089158715      113.7623942246     1  0.32168214E+08
     -115.1088895239      117.4840027653     1  0.33278260E+08
     -115.1088619649      118.2001758521     1  0.32865654E+08
     -115.1087653272      116.0782474024     1  0.31394549E+08
     -115.1087320793      120.9154516463     1  0.35305425E+08
     -115.1086912616      118.7677604203     1  0.31367426E+08
     -115.1086765978      120.6825960274     1  0.33732971E+08
     -115.1086703171      120.3712364253     1  0.33828665E+08
     -115.1086510230      122.3656213098     2  0.34255232E+08
     -115.1086145289      117.9739992242     1  0.34348112E+08
     -115.1085624083      116.1366566931     1  0.31073863E+08
     -115.1085489131      116.2130427956     1  0.32085489E+08
     -115.1085163077      118.8683848734     1  0.31868224E+08
     -115.1084948437      118.9022502906     1  0.34800796E+08
     -115.1084478633      121.1985609854     1  0.32668588E+08
     -115.1084253204      120.5759916170     1  0.33930167E+08
     -115.1083823292      115.2985926634     1  0.33938980E+08
     -115.1083631561      120.5501539117     1  0.33706830E+08
     -115.1083309697      119.2000115760     1  0.33035999E+08
     -115.1083148820      119.9787968741     1  0.32668425E+08
     -115.1083053256      120.7232110943     1  0.31724955E+08
     -115.1082944847      117.7515765834     1  0.32221206E+08
     -115.1082766511      118.0957394535     1  0.30720967E+08
     -115.1082472995      121.1108559021     1  0.34954855E+08
     -115.1082017268      115.7380379624     1  0.32086656E+08
     -115.1081759166      119.1189402902     2  0.34013377E+08
     -115.1080557108      115.5726540990     1  0.31875089E+08
     -115.1080207064      113.0574303042     1  0.33249870E+08
     -115.1080185626      120.4489235026     1  0.34408156E+08
     -115.1080098811      117.6250230164     1  0.31537035E+08
     -115.1079640263      118.7534049754     1  0.33385683E+08
     -115.1079268554      118.8953784583     1  0.32327998E+08
     -115.1078892740      120.9412614887     1  0.33677517E+08
     -115.1078683949      115.7649610189     1  0.33330653E+08
     -115.1078610152      116.6463746197     1  0.32306665E+08
     -115.1078159989      118.6561693107     1  0.32808257E+08
     -115.1077486891      120.2066608895     1  0.35245452E+08
     -115.1076253979      116.1036255065     1  0.30710727E+08
     -115.1075771276      119.8248990072     1  0.31808732E+08
     -115.1075078270      121.6715853860     1  0.33996811E+08
     -115.1074938559      118.1752057919     1  0.32407201E+08
     -115.1074799444      121.5430217131     1  0.35329475E+08
     -115.1073935339      118.0363124756     1  0.32956206E+08
     -115.1073465922      117.7235356599     1  0.30420005E+08
     -115.1073194898      115.6415701018     1  0.31939367E+08
     -115.1072133437      118.3167268193     1  0.32634294E+08
     -115.1072063765      121.0367425775     1  0.32828897E+08
     -115.1071839912      116.0844120104     1  0.33656133E+08
     -115.1071747877      117.4391828077     1  0.30814513E+08
     -115.1071266942      115.6684653437     2  0.31151248E+08
     -115.1070796076      114.5863161327     1  0.31647882E+08
     -115.1069648860      119.3363297796     1  0.33915973E+08
     -115.1069388351      119.0101709264     1  0.34490205E+08
     -115.1068521308      120.7611395450     1  0.33277406E+08
     -115.1067671789      118.2632750189     1  0.31135940E+08
     -115.1066581616      114.5520140292     1  0.32417875E+08
     -115.1066046598      118.7758864418     1  0.33811378E+08
     -115.1065754019      118.6656249084     2  0.31884747E+08
     -115.1065308175      114.9531857438     2  0.33914803E+08
     -115.1065292905      114.4029124902     1  0.32022834E+08
     -115.1065186817      120.2491232047     1  0.33628906E+08
     -115.1063789755      114.9724957060     1  0.32592870E+08
     -115.1063456571      115.0323649218     1  0.31953100E+08
     -115.1062185698      114.4600611403     1  0.31752871E+08
     -115.1061885254      119.6092081275     1  0.31821131E+08
     -115.1061681261      121.3172821514     1  0.35761490E+08
     -115.1061276705      122.1150786487     2  0.33711411E+08
     -115.1060743203      118.8290268855     1  0.31789604E+08
     -115.1058861602      118.6243068087     1  0.31767929E+08
     -115.1058108996      116.9147137283     1  0.32651278E+08
     -115.1057776341      116.2739952696     1  0.31271969E+08
     -115.1057256031      116.2346987411     1  0.31540684E+08
     -115.1056884367      115.7334883099     1  0.31684297E+08
     -115.1056491369      121.4489754734     1  0.35707117E+08
     -115.1056385758      120.7439360671     1  0.33953739E+08
     -115.1054437419      117.6465284376     1  0.33089190E+08
     -115.1054313441      117.8739121017     1  0.32296903E+08
     -115.1054093580      115.6782060960     1  0.31356526E+08
     -115.1053739998      121.4481173179     1  0.32811560E+08
     -115.1053291218      117.0253379659     1  0.33806559E+08
     -115.1052095798      118.2316167691     1  0.32856669E+08
     -115.1051812489      121.8846860665     1  0.33026182E+08
     -115.1051720296      117.4093507728     1  0.34959569E+08
     -115.1051508889      116.5348224724     1  0.32065240E+08
     -115.1050986722      119.2511477293     1  0.33066184E+08
     -115.1050460845      117.5069323260     1  0.32747660E+08
     -115.1050427760      118.5644285103     1  0.33774713E+08
     -115.1050300721      121.9035581140     1  0.35355443E+08
     -115.1049971035      118.2518546774     1  0.31781064E+08
     -115.1049774048      118.2782133691     1  0.32662635E+08
     -115.1049258361      120.7061512332     1  0.32291192E+08
     -115.1048699711      114.2820598266     1  0.32679762E+08
     -115.1048506975      120.5638443250     1  0.32697263E+08
     -115.1048380264      114.4526958335     1  0.32337356E+08
     -115.1048146528      120.0729650586     1  0.34067389E+08
     -115.1047378711      118.2769267500     1  0.32644243E+08
     -115.1047244481      120.1866801892     1  0.33547328E+08
     -115.1047159643      119.2540852472     1  0.33624349E+08
     -115.1046980085      120.0072335299     1  0.34204711E+08
     -115.1046515639      121.7877088792     1  0.34096231E+08
     -115.1046312230      118.4189323029     1  0.33805184E+08
     -115.1046290707      116.5797895455     1  0.34727110E+08
     -115.1046272667      120.7674351310     1  0.36215057E+08
     -115.1045895583      115.8538194818     1  0.33476254E+08
     -115.1045812756      119.5963472204     1  0.31193808E+08
     -115.1045568671      120.8148291255     2  0.32279449E+08
     -115.1045286139      120.5456640794     1  0.33475669E+08
     -115.1044852475      120.8466412190     1  0.33177526E+08
     -115.1044812885      123.9811041699     1  0.31913243E+08
     -115.1043003463      119.0750600702     1  0.31870468E+08
     -115.1042327272      120.3040732068     1  0.33262127E+08
     -115.1041882245      114.6836842150     1  0.30998072E+08
     -115.1041406295      118.0573835450     2  0.32078153E+08
     -115.1041211534      120.7262712249     2  0.32294409E+08
     -115.1040674784      117.8453326005     1  0.34107685E+08
     -115.1039278713      116.5676482973     2  0.41190060E+08
     -115.1038699260      115.5997014308     1  0.30883034E+08
     -115.1038426514      119.5362230572     1  0.31381086E+08
     -115.1038389493      119.7770568953     1  0.31079029E+08
     -115.1038139956      117.9081852771     1  0.32385613E+08
     -115.1037259673      120.0760347929     1  0.31319836E+08
     -115.1035846336      116.7220398628     1  0.31546642E+08
     -115.1035720469      118.1135208332     1  0.33551138E+08
     -115.1035653373      118.5569175793     1  0.31930592E+08
     -115.1035332652      118.0534431331     1  0.33423038E+08
     -115.1035273181      117.7116387958     1  0.33449716E+08
     -115.1034949514      115.5831195581     1  0.31586318E+08
     -115.1034864969      117.6579762182     1  0.31301300E+08
     -115.1034697835      122.2592391024     1  0.32053886E+08
     -115.1033816712      116.9163347926     1  0.31207304E+08
     -115.1033528402      118.8560984391     1  0.31718786E+08
     -115.1033435675      122.6451795408     1  0.33732554E+08
     -115.1033346576      116.9765831273     1  0.30322447E+08
     -115.1032567520      115.7596088762     1  0.31099100E+08
     -115.1032455371      120.5213724115     1  0.33409075E+08
     -115.1031813318      121.2146213390     1  0.35405472E+08
     -115.1031774972      118.2681485647     1  0.34327630E+08
     -115.1031734897      124.2260980937     1  0.32994462E+08
     -115.1031620631      120.7018918477     1  0.34506691E+08
     -115.1031525346      115.0514222376     1  0.31211535E+08
     -115.1031479317      115.5410406949     1  0.33217751E+08
     -115.1030755646      117.8871474087     1  0.32541630E+08
     -115.1030599808      116.3894644775     1  0.34609658E+08
     -115.1030101690      119.4435363230     1  0.32528247E+08
     -115.1029872418      117.6633500344     1  0.32396073E+08
     -115.1029286881      119.8482382881     1  0.32369844E+08
     -115.1029221522      119.6572408460     1  0.32973298E+08
     -115.1027993893      121.7534713516     1  0.34137808E+08
     -115.1027918337      120.7382572249     1  0.34393116E+08
     -115.1027857818      122.3133859252     1  0.32239925E+08
     -115.1027585811      117.4646892080     1  0.32233516E+08
     -115.1027114778      118.3269130686     1  0.31023223E+08
     -115.1026061074      119.4810575268     1  0.34218553E+08
     -115.1025687568      120.8415757381     1  0.35728512E+08
     -115.1025310199      119.4239612841     1  0.33168283E+08
     -115.1025203048      120.0950461110     1  0.32550938E+08
     -115.1024726952      119.5923035439     1  0.34976495E+08
     -115.1024565012      119.7974630441     1  0.31272259E+08
     -115.1024543513      117.5700617359     1  0.34387895E+08
     -115.1024252965      120.2609718297     1  0.35599440E+08
     -115.1024211905      117.4474646576     1  0.32193750E+08
     -115.1023849805      117.2161047121     1  0.31497307E+08
     -115.1023829830      116.1974351641     1  0.35535441E+08
     -115.1023615828      118.5762283171     1  0.31438187E+08
     -115.1023287734      115.8263221428     1  0.31914947E+08
     -115.1022936323      115.7954851588     1  0.32701802E+08
     -115.1022882017      117.7508512711     1  0.34593444E+08
     -115.1022149484      117.3023424083     1  0.30785466E+08
     -115.1022095592      118.8988408132     1  0.33041795E+08
     -115.1021606641      115.5994452257     2  0.31048412E+08
     -115.1020821659      115.3203123662     1  0.31175857E+08
     -115.1020516474      118.9401264275     1  0.30795492E+08
     -115.1020046026      119.3568651905     1  0.30383442E+08
     -115.1019997184      119.6331081594     1  0.32184413E+08
     -115.1019925130      118.0798274820     1  0.33201811E+08
     -115.1019893082      120.6013830869     1  0.36327609E+08
     -115.1019568333      120.1713167043     1  0.35062203E+08
     -115.1017696080      120.3284865364     1  0.33522879E+08
     -115.1017581909      117.1737237023     1  0.33731696E+08
     -115.1017559509      118.1582016191     1  0.33254877E+08
     -115.1017433728      114.6700681003     1  0.30539400E+08
     -115.1017364167      114.5943640912     1  0.30979931E+08
     -115.1016989280      113.8548187720     1  0.32615728E+08
     -115.1016089577      120.4741642254     1  0.33127611E+08
     -115.1016067877      111.4430407049     1  0.33072363E+08
     -115.1015448493      119.6500371268     1  0.33531901E+08
     -115.1015106268      118.8349029338     1  0.35381001E+08
     -115.1015086254      119.9036591613     1  0.36169457E+08
     -115.1014715478      120.1398131964     1  0.34659881E+08
     -115.1014647685      119.6842483916     1  0.32452823E+08
     -115.1014433338      121.1754246182     1  0.34331596E+08
     -115.1014081331      116.8578058313     1  0.32038712E+08
     -115.1013907327      114.1675653251     1  0.30766337E+08
     -115.1013244774      119.5951276896     1  0.32552189E+08
     -115.1012542830      116.0270489201     1  0.33773384E+08
     -115.1012281299      114.9766393109     1  0.30203445E+08
     -115.1011869778      114.6020731346     1  0.31301006E+08
     -115.1011298588      117.7398529310     1  0.31750070E+08
     -115.1011049276      118.3567756839     1  0.32475114E+08
     -115.1011023836      120.6671046942     1  0.31243596E+08
     -115.1010825084      120.3357855543     1  0.32778898E+08
     -115.1010440891      115.4214100418     1  0.30894165E+08
     -115.1010360249      118.3439377386     1  0.30827686E+08
     -115.1010255548      116.9285610774     1  0.30772839E+08
     -115.1009212903      117.0308805969     1  0.32939270E+08
     -115.1008272564      119.1380856953     1  0.35462837E+08
     -115.1007785679      117.7338788912     1  0.32063051E+08
     -115.1007654758      114.2725058772     1  0.33056597E+08
     -115.1007451445      120.9483948616     1  0.32806008E+08
     -115.1006767977      118.7317157713     1  0.34615323E+08
     -115.1006544042      117.8185898548     1  0.33243982E+08
     -115.1005640334      119.5233517643     1  0.34511014E+08
     -115.1005545680      120.8749592368     1  0.33937645E+08
     -115.1004746262      120.0442621670     1  0.31818582E+08
     -115.1003958994      119.8227024665     1  0.33694358E+08
     -115.1003813470      121.1786953414     1  0.32183146E+08
     -115.1003391554      115.9918163216     2  0.31073145E+08
     -115.1002505437      117.4774421323     1  0.33369244E+08
     -115.1002442781      118.2553782833     1  0.34743921E+08
     -115.1002217645      119.2562479560     1  0.33828958E+08
     -115.1001965162      119.7817653990     1  0.33446809E+08
     -115.1001399733      119.3491776067     1  0.31669103E+08
     -115.1001317283      117.1974853163     1  0.31940334E+08
     -115.1001214158      117.6508344528     1  0.31980544E+08
     -115.1000244725      117.6281688311     1  0.31452768E+08
     -115.0999991702      115.2002183532     1  0.30501524E+08
     -115.0999705673      118.0629588694     1  0.35796131E+08
     -115.0998941156      120.1944056900     1  0.33506050E+08
     -115.0998685748      120.1758874985     1  0.35322382E+08
     -115.0998441293      116.3208506176     1  0.32780532E+08
     -115.0997927775      117.6774156105     1  0.31361404E+08
     -115.0997615313      118.9602220036     1  0.35446499E+08
     -115.0997186442      120.5278312092     1  0.33669065E+08
     -115.0997000027      114.8073560680     1  0.32851336E+08
     -115.0995480293      120.4710748639     1  0.32934764E+08
     -115.0995034236      120.6734936969     1  0.31409042E+08
     -115.0994588948      113.8128759083     1  0.30540763E+08
     -115.0994092935      121.7794786220     1  0.35450344E+08
     -115.0994036450      117.3577824432     1  0.31636080E+08
     -115.0993846154      116.8258273768     1  0.31043629E+08
     -115.0992663601      115.5352570337     1  0.31385905E+08
     -115.0991859982      120.1041171870     1  0.34705811E+08
     -115.0991550044      119.2131223416     1  0.33905089E+08
     -115.0991326128      119.1992101825     1  0.33496303E+08
     -115.0990813910      117.7834298563     1  0.30266827E+08
     -115.0990642764      116.6245555542     1  0.31149766E+08
     -115.0990411836      120.6286611429     1  0.33327023E+08
     -115.0990020975      121.0230286669     1  0.33957663E+08
     -115.0989315314      120.0720616662     1  0.33133183E+08
     -115.0989295056      120.4650509002     1  0.32515686E+08
     -115.0989054182      115.4612821284     1  0.30171593E+08
     -115.0988489639      120.1729860101     1  0.34407196E+08
     -115.0987625121      121.1650552903     1  0.34901326E+08
     -115.0987488399      116.5073270853     1  0.31503341E+08
     -115.0987448233      117.3578434382     1  0.32725462E+08
     -115.0987341488      117.3337040091     1  0.31290033E+08
     -115.0987058234      118.2473565174     1  0.31497868E+08
     -115.0986688419      117.4803445221     1  0.31346869E+08
     -115.0986440123      121.8200276272     1  0.35580372E+08
     -115.0986027105      116.1418324763     1  0.34195898E+08
     -115.0985789307      122.0080717916     1  0.35271951E+08
     -115.0985699070      118.7894635734     1  0.34020603E+08
     -115.0985610295      115.2060288743     1  0.32051408E+08
     -115.0985286117      116.0917712171     1  0.32792296E+08
     -115.0983479237      114.7656482700     1  0.31955558E+08
     -115.0983242099      114.7560827508     1  0.33756632E+08
     -115.0983219543      120.3047602434     1  0.32522643E+08
     -115.0983190589      115.0305099870     1  0.31442336E+08
     -115.0982240592      119.7357245546     1  0.32815582E+08
     -115.0981393212      115.2863019363     1  0.33672090E+08
     -115.0981018633      116.2211496680     1  0.31386071E+08
     -115.0980492778      112.9039112871     1  0.31077795E+08
     -115.0980467640      117.8931825551     1  0.33330602E+08
     -115.0979675926      118.6898090649     1  0.31989944E+08
     -115.0979477633      118.0408038108     1  0.34386693E+08
     -115.0979466696      116.0158417289     1  0.31855938E+08
     -115.0979009953      114.4154449974     1  0.33898274E+08
     -115.0978801355      115.9190938024     1  0.31244265E+08
     -115.0977661515      120.3145612152     1  0.34381262E+08
     -115.0977208356      121.7328567275     1  0.32718302E+08
     -115.0976888663      120.8453791856     1  0.33080246E+08
     -115.0976705098      122.5453085635     1  0.31394661E+08
     -115.0976375996      118.2154511836     1  0.32137792E+08
     -115.0976351615      116.8342039770     1  0.33548278E+08
     -115.0975937808      117.6102377412     1  0.32492633E+08
     -115.0975631401      118.7353297281     1  0.31457063E+08
     -115.0975378171      119.8755049846     1  0.33684919E+08
     -115.0975017259      124.3975349343     1  0.34866558E+08
     -115.0974529931      117.4158690613     1  0.33160020E+08
     -115.0974020638      119.6135310869     1  0.32566777E+08
     -115.0973875991      111.0926904516     1  0.31186891E+08
     -115.0973627270      120.0830044481     1  0.31353588E+08
     -115.0973597132      116.8952646080     1  0.31639405E+08
     -115.0973511520      120.7767365968     1  0.33479417E+08
     -115.0973053757      121.3906909766     1  0.34809558E+08
     -115.0972522148      116.0597519619     1  0.32336835E+08
     -115.0970747515      118.2764342999     1  0.32484195E+08
     -115.0970300215      111.5988167566     1  0.31545165E+08
     -115.0970178984      118.3413955841     1  0.32091482E+08
     -115.0969970492      117.3053908242     1  0.31046732E+08
     -115.0969933178      119.6885632782     1  0.33078229E+08
     -115.0969522540      117.4163355582     1  0.33279149E+08
     -115.0969413213      119.4838631928     1  0.34746114E+08
     -115.0969322302      116.7282036352     1  0.32156060E+08
     -115.0969271363      119.7375630319     1  0.31404951E+08
     -115.0968972426      114.6733018572     1  0.30935781E+08
     -115.0968909367      120.0658210942     1  0.34124051E+08
     -115.0968728798      115.7169664136     1  0.32610783E+08
     -115.0968670992      113.8049022422     1  0.32307599E+08
     -115.0968417333      119.2863273208     1  0.33012793E+08
     -115.0968286992      115.8310888791     1  0.31755836E+08
     -115.0968127908      113.5242680672     1  0.32195540E+08
     -115.0968048507      122.0840745262     1  0.36372636E+08
     -115.0967092683      115.2554357770     1  0.31696724E+08
     -115.0967023195      112.3619568144     1  0.32480071E+08
     -115.0966608589      121.0082379393     1  0.32727507E+08
     -115.0966393200      115.3936877302     1  0.31507840E+08
     -115.0966120019      119.8168883058     1  0.31575669E+08
     -115.0965410100      118.6842115317     1  0.32901535E+08
     -115.0965395887      121.5286278260     1  0.32372329E+08
     -115.0964667643      120.2656980641     1  0.31568738E+08
     -115.0964296648      119.7065561935     1  0.33047814E+08
     -115.0964257513      119.7818340863     1  0.34293555E+08
     -115.0962885791      114.1803876101     1  0.31246671E+08
     -115.0962057118      120.9445741515     2  0.34297491E+08
     -115.0961703202      121.3479679600     1  0.33588763E+08
     -115.0961633439      118.1252349694     1  0.31689907E+08
     -115.0961378242      124.0282695133     1  0.32553299E+08
     -115.0960947701      120.0233085948     1  0.30886244E+08
     -115.0960906211      119.6884718144     2  0.31593066E+08
     -115.0960733278      113.9364435586     1  0.31326493E+08
     -115.0959677227      117.4080547031     1  0.31621723E+08
     -115.0959080698      118.7300297329     1  0.33009188E+08
     -115.0957967622      119.1217370935     1  0.33233205E+08
     -115.0957832037      119.9350706971     1  0.33738253E+08
     -115.0957387886      112.0770442613     1  0.31597274E+08
     -115.0955409981      112.8448717190     1  0.30564723E+08
     -115.0955195549      116.5413746937     1  0.31163709E+08
     -115.0954831054      117.7208618490     1  0.34891122E+08
     -115.0954575766      121.3374099249     1  0.34550033E+08
     -115.0954260807      116.8198038219     1  0.31846898E+08
     -115.0953927607      115.4864676126     1  0.30908373E+08
     -115.0953807798      119.7610845093     1  0.32173952E+08
     -115.0952928021      119.8049514461     1  0.34585068E+08
     -115.0951397240      118.2950072186     1  0.32918287E+08
     -115.0951030997      117.8774131149     1  0.31900725E+08
     -115.0950705442      115.1716251925     1  0.34014390E+08
     -115.0950485904      120.3462746032     1  0.33100592E+08
     -115.0950249425      121.3784984328     1  0.32243044E+08
     -115.0949999416      118.2542514774     1  0.30873669E+08
     -115.0949698926      115.0040561770     1  0.31729683E+08
     -115.0949178606      123.1632490993     1  0.31853273E+08
     -115.0948713020      116.3318093886     1  0.31407256E+08
     -115.0948584837      114.6995232571     1  0.32863154E+08
     -115.0948531245      114.7479958849     1  0.30747284E+08
     -115.0948222750      115.8666228176     1  0.31830179E+08
     -115.0947851893      119.5894392371     1  0.33299686E+08
     -115.0947787081      116.2365784685     1  0.32465100E+08
     -115.0947771462      121.2584098538     1  0.33626847E+08
     -115.0947517259      121.7884346934     1  0.33947004E+08
     -115.0947029707      117.0183174749     2  0.32645909E+08
     -115.0946800218      118.5941149572     1  0.31633162E+08
     -115.0946617553      118.2251485011     1  0.30949003E+08
     -115.0946200392      116.2552195243     1  0.32001065E+08
     -115.0946156859      117.4700441567     1  0.34464445E+08
     -115.0946141359      119.4195148449     1  0.30730781E+08
     -115.0946002520      116.9747778647     1  0.30826305E+08
     -115.0945273169      120.0938063249     1  0.31782754E+08
     -115.0945028492      121.2602981479     1  0.34579307E+08
     -115.0944900140      116.2984096378     1  0.31244552E+08
     -115.0944860863      117.7840922576     1  0.32333955E+08
     -115.0944772849      121.1785348289     1  0.34002963E+08
     -115.0944716461      120.8303836053     1  0.33449886E+08
     -115.0944532531      118.7884771230     1  0.33214724E+08
     -115.0944390177      119.8175202377     1  0.31696360E+08
     -115.0943681619      118.8155973386     1  0.34322395E+08
     -115.0943358915      120.7017741040     1  0.34846706E+08
     -115.0942990662      121.1562392078     2  0.35008020E+08
     -115.0942325028      118.2016400358     1  0.32730162E+08
     -115.0942209710      118.1562135537     1  0.33319936E+08
     -115.0942044955      118.7843198881     1  0.31696230E+08
     -115.0941622487      121.2795983450     1  0.35047319E+08
     -115.0940991224      118.4820901312     1  0.34663226E+08
     -115.0940961830      120.8665389372     1  0.33544303E+08
     -115.0940899065      122.3792029864     1  0.34281852E+08
     -115.0940611657      115.4169458136     1  0.32328982E+08
     -115.0940244021      116.2828930096     1  0.34451125E+08
     -115.0939961046      116.9823307264     1  0.30935056E+08
     -115.0939863259      116.3515383266     1  0.33289883E+08
     -115.0939796844      118.6545646298     1  0.33082675E+08
     -115.0939761954      122.5661484342     2  0.36822016E+08
     -115.0939473359      121.1312605396     1  0.34049901E+08
     -115.0939232726      119.6933573759     1  0.33436119E+08
     -115.0939164578      116.9020520060     1  0.34017217E+08
     -115.0938729820      117.8434084725     1  0.31676364E+08
     -115.0937245058      115.6690115996     1  0.31168721E+08
     -115.0937199723      115.7733849915     1  0.32948835E+08
     -115.0937023201      120.0093640239     1  0.34591788E+08
     -115.0936938128      118.6254536991     1  0.34885086E+08
     -115.0936391666      120.2777294922     2  0.32735991E+08
     -115.0936201292      116.6613093815     1  0.30950787E+08
     -115.0935037837      118.2703355461     1  0.32620054E+08
     -115.0935003408      118.0075015313     1  0.31089005E+08
     -115.0934429729      117.3168903186     1  0.31674997E+08
     -115.0934261697      115.0005182376     1  0.33770793E+08
     -115.0933971744      120.8907179512     1  0.33723040E+08
     -115.0933725653      119.9890173196     1  0.33533782E+08
     -115.0933136870      118.9451458911     1  0.34206472E+08
     -115.0933083914      116.9366598666     1  0.33578221E+08
     -115.0931938113      120.9407385838     1  0.33829398E+08
     -115.0931544863      118.3437888259     1  0.33691395E+08
     -115.0931022525      118.0326528072     1  0.33863533E+08
     -115.0930955427      118.0152962609     1  0.34058660E+08
     -115.0930849854      120.9986989158     1  0.31826934E+08
     -115.0930812732      116.3807680117     1  0.33279263E+08
     -115.0930162595      119.3279078500     1  0.33699930E+08
     -115.0930034975      117.2416828051     1  0.31808114E+08
     -115.0929175981      114.5549085795     1  0.31471382E+08
     -115.0928967395      115.8162923350     1  0.31476729E+08
     -115.0927792889      120.1874781452     1  0.31826803E+08
     -115.0927006386      118.8636169805     1  0.31838429E+08
     -115.0926840162      113.9815076968     1  0.32447952E+08
     -115.0926826528      118.6901320292     1  0.33913516E+08
     -115.0926233668      120.5632783088     1  0.32691637E+08
     -115.0926054094      119.1275115635     1  0.32038671E+08
     -115.0925782706      117.2490597619     1  0.34105381E+08
     -115.0925556382      115.1992173049     1  0.30893666E+08
     -115.0924371807      117.9649465169     1  0.33754058E+08
     -115.0924100033      122.5678389917     1  0.34373132E+08
     -115.0923780931      115.3099321592     1  0.31057318E+08
     -115.0923267256      116.2620744262     1  0.35861792E+08
     -115.0922786708      118.7389028866     1  0.30846271E+08
     -115.0922580036      120.7318843200     1  0.35306730E+08
     -115.0922468814      118.4502085397     1  0.31637157E+08
     -115.0922115019      116.1166411928     1  0.31752821E+08
     -115.0921913083      120.4312354650     1  0.34727911E+08
     -115.0921795724      118.9879726170     1  0.32690845E+08
     -115.0921761509      116.9901688377     1  0.32478316E+08
     -115.0921633817      121.3820144531     1  0.32027994E+08
     -115.0921235951      115.8850789919     1  0.33536941E+08
     -115.0920975273      120.0651177474     1  0.32531872E+08
     -115.0920736186      114.7035448533     1  0.33336779E+08
     -115.0920704320      116.3285607640     1  0.32770139E+08
     -115.0919784688      115.3617247060     1  0.34014675E+08
     -115.0919617411      115.6655668739     1  0.31348976E+08
     -115.0919389173      116.7399311564     1  0.33609774E+08
     -115.0918564684      119.3694517671     2  0.31022275E+08
     -115.0918282810      115.5106735799     1  0.31547364E+08
     -115.0918071557      117.9429227981     1  0.34122708E+08
     -115.0917934689      119.8793254137     1  0.33431064E+08
     -115.0917681765      119.4877654411     1  0.33119774E+08
     -115.0916976062      116.6110998907     1  0.31172531E+08
     -115.0916454489      114.9254619878     1  0.34003151E+08
     -115.0915776308      120.4101876639     1  0.33734323E+08
     -115.0915414113      124.7800264212     1  0.33151300E+08
     -115.0915145445      120.5453690085     1  0.33036224E+08
     -115.0914328882      119.9591951071     1  0.32653274E+08
     -115.0913656432      115.9937030024     1  0.30874340E+08
     -115.0913312275      119.6809886980     1  0.33228990E+08
     -115.0913205862      116.3551050046     1  0.32008722E+08
     -115.0912795036      118.1581766904     1  0.31583369E+08
     -115.0912645914      120.0041136999     1  0.32045111E+08
     -115.0912422036      122.3200493481     1  0.31702183E+08
     -115.0912080338      115.6241190887     1  0.32370842E+08
     -115.0910420013      123.6137647776     1  0.35835413E+08
     -115.0910083474      117.2317450100     1  0.31516240E+08
     -115.0909873987      117.8036255255     1  0.34657829E+08
     -115.0909313222      120.5192869328     1  0.35768161E+08
     -115.0908304251      118.4075442289     1  0.32878317E+08
     -115.0907534454      118.4272398548     1  0.31692141E+08
     -115.0907231099      116.1882343864     1  0.31054504E+08
     -115.0907120349      119.7782744772     1  0.32653188E+08
     -115.0906729858      120.6212090606     1  0.34294345E+08
     -115.0905713922      114.0429609343     1  0.32887197E+08
     -115.0905690245      119.0933527734     1  0.32349900E+08
     -115.0905445677      114.1372151900     1  0.31813147E+08
     -115.0904878063      113.9912613514     1  0.32891872E+08
     -115.0904515305      118.1367591490     1  0.34564147E+08
     -115.0904440624      117.9021392810     1  0.34445443E+08
     -115.0904400313      120.3892472374     1  0.33778686E+08
     -115.0903872173      119.3192994460     1  0.33382800E+08
     -115.0903797792      118.7588729902     1  0.32941069E+08
     -115.0902758499      120.3416133652     1  0.35422619E+08
     -115.0902067532      120.9748523647     1  0.33575463E+08
     -115.0901390179      118.4807693538     1  0.35022416E+08
     -115.0901127831      114.1715195219     1  0.32791674E+08
     -115.0900846730      122.6678788095     1  0.34478475E+08
     -115.0900695394      114.6539230370     1  0.31269128E+08
     -115.0900560613      118.9441348121     1  0.31803688E+08
     -115.0900011653      113.5838829507     1  0.31340647E+08
     -115.0899354984      119.3256431654     1  0.32330579E+08
     -115.0899240767      116.3820144320     1  0.32191844E+08
     -115.0898369981      121.6191407873     1  0.33027850E+08
     -115.0897746052      120.5111590748     1  0.32667098E+08
     -115.0897696563      114.9645330471     1  0.31433603E+08
     -115.0897680554      120.3821540375     1  0.35400874E+08
     -115.0897351383      119.1525857529     1  0.32714699E+08
     -115.0897159783      120.1460558346     1  0.31341357E+08
     -115.0896934529      115.6316140142     1  0.31882444E+08
     -115.0896743189      117.8771002421     1  0.32685080E+08
     -115.0896481094      117.9168707034     1  0.33054081E+08
     -115.0896436737      116.9228323331     1  0.31420452E+08
     -115.0896335221      117.0234125379     1  0.33219746E+08
     -115.0895945913      117.0188485065     1  0.31147370E+08
     -115.0895744274      120.9602144533     1  0.30982407E+08
     -115.0895308930      117.2618693892     1  0.31207164E+08
     -115.0895192849      118.3374316781     1  0.31428730E+08
     -115.0894903688      117.9706539477     1  0.33070644E+08
     -115.0894778266      113.8773703830     1  0.31491325E+08
     -115.0894472168      119.6584741924     1  0.32988562E+08
     -115.0894160461      114.2397543767     1  0.31201975E+08
     -115.0893977184      113.3966574648     1  0.31713089E+08
     -115.0893911896      119.1805949065     1  0.32453703E+08
     -115.0893334517      120.4775581810     1  0.34308906E+08
     -115.0893186334      118.4514485590     1  0.34368682E+08
     -115.0893065482      120.8354845051     1  0.33883755E+08
     -115.0892701942      119.9987668721     1  0.35988431E+08
     -115.0892065904      116.0907752495     1  0.31793660E+08
     -115.0891924816      118.2353669497     1  0.33537797E+08
     -115.0891792678      120.9607173888     1  0.33949271E+08
     -115.0891478227      120.2810497798     1  0.31067402E+08
     -115.0890966424      114.7042661473     1  0.31806712E+08
     -115.0890868811      120.8046758912     1  0.33022565E+08
     -115.0890737807      117.0961276013     1  0.33116032E+08
     -115.0890510573      118.1677610063     1  0.32397376E+08
     -115.0890212226      117.1008488745     1  0.32380891E+08
     -115.0889886228      117.6545358215     1  0.32824526E+08
     -115.0889701305      116.7792546731     1  0.33755565E+08
     -115.0889624449      118.9542654860     1  0.34188448E+08
     -115.0889002212      120.7673804929     2  0.31032377E+08
     -115.0888610879      113.9421002625     1  0.32777173E+08
     -115.0888530084      115.8428505325     1  0.34396247E+08
     -115.0888423407      122.8055528879     1  0.34796817E+08
     -115.0887941158      119.9231443249     1  0.33926161E+08
     -115.0887880922      112.0841555152     1  0.31175215E+08
     -115.0887341357      123.8704771939     1  0.34229616E+08
     -115.0887114318      117.4623001644     1  0.33360937E+08
     -115.0886997706      113.2615432893     1  0.32132326E+08
     -115.0886238833      114.4957713997     1  0.32359939E+08
     -115.0885710869      120.5557729088     1  0.33231390E+08
     -115.0885471175      118.4359076490     1  0.34050724E+08
     -115.0884916945      118.7322931225     1  0.34406060E+08
     -115.0884688909      112.3415109297     1  0.32305633E+08
     -115.0884162952      120.9575910045     1  0.33776943E+08
     -115.0883212875      116.7409659556     1  0.32078993E+08
     -115.0882980799      116.2828844116     1  0.32383384E+08
     -115.0882815225      112.3513416894     1  0.30195302E+08
     -115.0882245066      118.1035440401     2  0.34933197E+08
     -115.0881626708      118.4929546778     1  0.31554326E+08
     -115.0881606118      120.2195784262     1  0.34078351E+08
     -115.0880365625      118.0762611732     1  0.32314931E+08
     -115.0880189613      118.1720295641     1  0.31682114E+08
     -115.0880092945      118.4078954311     1  0.31143907E+08
     -115.0879920435      116.8359103967     1  0.34921485E+08
     -115.0879571130      119.1174457348     1  0.33548670E+08
     -115.0878803233      116.7501220611     1  0.33728916E+08
     -115.0877629328      120.2035701124     1  0.31684369E+08
     -115.0877557752      116.6001672246     1  0.30696685E+08
     -115.0877327529      116.5105636240     1  0.34402156E+08
     -115.0877096804      116.0643579812     1  0.32864038E+08
     -115.0876901803      119.2709490080     1  0.35660351E+08
     -115.0876840368      119.9519652799     1  0.33458790E+08
     -115.0876457810      120.7491804677     1  0.33069514E+08
     -115.0875765971      118.2028509324     1  0.32891821E+08
     -115.0875600506      115.1908608821     1  0.31854416E+08
     -115.0875130240      117.3776851715     1  0.33251619E+08
     -115.0875073184      115.2975902297     1  0.33595622E+08
     -115.0874939381      116.6278090436     1  0.32170811E+08
     -115.0874544828      120.1554613990     1  0.32124505E+08
     -115.0874486202      118.3936945890     1  0.31589571E+08
     -115.0874459806      117.3610601281     1  0.31554232E+08
     -115.0873623764      114.5583992273     1  0.32954733E+08
     -115.0873485762      119.9891609052     2  0.30753804E+08
     -115.0873425968      117.2565157109     1  0.33477670E+08
     -115.0873334210      116.2534686387     1  0.31338526E+08
     -115.0872897596      119.0121714925     1  0.33859051E+08
     -115.0872321568      116.3556521533     1  0.31005617E+08
     -115.0872162319      117.3756286874     1  0.30601975E+08
     -115.0871910348      115.0964039951     1  0.31234428E+08
     -115.0871696882      120.0736268831     1  0.31917993E+08
     -115.0871460938      119.0077688772     1  0.36374947E+08
     -115.0871174551      118.8472550518     1  0.31969351E+08
     -115.0871113251      119.6311734353     1  0.35024031E+08
     -115.0870939018      112.7719484662     1  0.32069219E+08
     -115.0870493882      118.6029613653     1  0.31632971E+08
     -115.0870327065      118.1853531029     1  0.33037302E+08
     -115.0870060104      124.0785849159     1  0.32190808E+08
     -115.0869991558      119.3863264759     1  0.32543736E+08
     -115.0869697999      119.8624568851     1  0.33784380E+08
     -115.0869647322      118.3481489483     1  0.32583195E+08
     -115.0869466702      120.0943985347     1  0.35382496E+08
     -115.0869328820      118.9764485624     1  0.33361943E+08
     -115.0869122758      120.0523430816     1  0.32625975E+08
     -115.0868798287      123.2106720766     1  0.34867063E+08
     -115.0868741196      119.8135246195     1  0.35609668E+08
     -115.0868701699      120.0318055927     1  0.36933819E+08
     -115.0868594406      121.1921971174     1  0.35672429E+08
     -115.0868311622      117.5452716810     1  0.31548822E+08
     -115.0867326547      114.8994773107     1  0.32059366E+08
     -115.0866993958      122.2690715611     1  0.31727559E+08
     -115.0866832513      115.5163945189     1  0.30838758E+08
     -115.0866709385      120.3139369764     1  0.35819728E+08
     -115.0865727576      119.4035908390     1  0.33543050E+08
     -115.0865556088      116.0390896123     1  0.32778104E+08
     -115.0865342380      117.1892308053     1  0.33318972E+08
     -115.0865304248      117.6902447801     1  0.31098290E+08
     -115.0865157196      114.9987588864     1  0.31707033E+08
     -115.0865128025      117.1858183871     1  0.34253690E+08
     -115.0864994150      116.3042931939     1  0.31780878E+08
     -115.0864663780      118.1218601191     1  0.31155193E+08
     -115.0864002688      119.8808123583     1  0.35847114E+08
     -115.0863890374      116.3250199461     1  0.30782997E+08
     -115.0863820262      116.1846966393     1  0.31658786E+08
     -115.0863679155      115.2857523718     2  0.33156627E+08
     -115.0863610500      114.9233913647     2  0.30632825E+08
     -115.0862731024      118.7398161044     1  0.33390819E+08
     -115.0860720262      116.3161822054     1  0.30405887E+08
     -115.0860121040      117.2117277507     1  0.33328395E+08
     -115.0859954118      121.3495445807     1  0.34546013E+08
     -115.0858942986      118.3464197906     1  0.32767461E+08
     -115.0857484527      121.0389556315     1  0.32396458E+08
     -115.0857260408      113.5420439478     1  0.32160869E+08
     -115.0857145964      121.6675438495     1  0.32880350E+08
     -115.0856549274      116.2756852366     1  0.31886686E+08
     -115.0856129046      116.9589937697     1  0.31485817E+08
     -115.0855985109      123.1606254765     1  0.32676509E+08
     -115.0855451880      112.3324605889     1  0.31148574E+08
     -115.0855441730      117.5777852110     1  0.33457386E+08
     -115.0854998511      116.0799276239     1  0.31409111E+08
     -115.0854688670      118.8969255891     1  0.32866403E+08
     -115.0853980124      111.2158423516     1  0.31575994E+08
     -115.0853902312      119.3383447962     1  0.32064079E+08
     -115.0853715317      117.0329670351     1  0.32627908E+08
     -115.0853684657      119.7278017430     1  0.35050249E+08
     -115.0853451305      117.7623940406     1  0.31241904E+08
     -115.0853433005      119.4375354925     1  0.33845050E+08
     -115.0853381912      116.2979540399     2  0.29945435E+08
     -115.0852369667      115.6681589193     1  0.31898045E+08
     -115.0852077096      117.9561271081     1  0.31596005E+08
     -115.0852063305      117.4224976333     1  0.35386519E+08
     -115.0851952535      119.9144646421     1  0.34150021E+08
     -115.0851869098      115.8817440816     1  0.31085034E+08
     -115.0851832086      116.1457481835     1  0.32055746E+08
     -115.0851638556      116.8035604595     1  0.33377497E+08
     -115.0851607701      119.3940109833     1  0.32989031E+08
     -115.0851317519      117.5946994335     1  0.33134159E+08
     -115.0850920222      117.5389748457     1  0.32793374E+08
     -115.0850900044      119.7277284172     1  0.32467715E+08
     -115.0850860130      112.4879428058     1  0.31838563E+08
     -115.0850112919      119.4937806036     1  0.33987546E+08
     -115.0849859845      114.9175464888     1  0.31635343E+08
     -115.0849051424      119.3192620643     1  0.31305130E+08
     -115.0848669525      118.2792480361     1  0.34994005E+08
     -115.0848246854      119.8169792129     1  0.35757823E+08
     -115.0847675143      114.8351725682     1  0.31020102E+08
     -115.0847207879      120.4535646274     1  0.34332972E+08
     -115.0847120906      116.3842109587     1  0.32302023E+08
     -115.0846690815      119.9017319532     2  0.33226203E+08
     -115.0846452981      119.4140971195     1  0.31398118E+08
     -115.0844870183      120.2329252955     1  0.34319704E+08
     -115.0844521915      117.5512927536     1  0.35102393E+08
     -115.0844153834      118.6820873233     1  0.32575707E+08
     -115.0844063440      116.6742325777     1  0.30852040E+08
     -115.0844049149      112.8918187247     1  0.31975209E+08
     -115.0843878604      119.8699835736     1  0.35439888E+08
     -115.0843426228      117.0793746160     1  0.33561771E+08
     -115.0843396855      116.9916321093     1  0.30974797E+08
     -115.0842289950      119.6361472492     1  0.34051024E+08
     -115.0842156965      118.8840362280     1  0.33217061E+08
     -115.0841932463      120.2897478214     1  0.34508324E+08
     -115.0841848146      116.8636667220     1  0.33198751E+08
     -115.0841748952      113.4077864610     1  0.30128025E+08
     -115.0841711231      116.1698912087     1  0.32185663E+08
     -115.0841685725      117.8021354539     1  0.32031502E+08
     -115.0841520777      120.1637346961     1  0.32184546E+08
     -115.0841318729      121.7164858078     1  0.35679521E+08
     -115.0840581282      118.5909370103     1  0.32251294E+08
     -115.0840569187      116.8025410141     1  0.30680036E+08
     -115.0840197087      116.7320662693     1  0.32441169E+08
     -115.0840065149      117.1654524792     1  0.32578220E+08
     -115.0839873526      119.2278066839     1  0.32188537E+08
     -115.0839811704      116.5898303149     1  0.33362045E+08
     -115.0839348887      117.8466382341     1  0.33271396E+08
     -115.0839158481      113.4152552939     1  0.30882311E+08
     -115.0838933495      117.5735173702     1  0.35277796E+08
     -115.0838751043      114.3238012784     1  0.31690605E+08
     -115.0838433754      113.5514484077     1  0.31920535E+08
     -115.0838247691      119.8867219497     1  0.34144859E+08
     -115.0838086884      114.0246964178     1  0.32820259E+08
     -115.0837725668      119.5401474523     1  0.32746617E+08
     -115.0837323395      115.3140731404     1  0.34157466E+08
     -115.0836801687      118.6286229999     1  0.35263876E+08
     -115.0835773956      120.6887460180     1  0.32671041E+08
     -115.0835697930      120.3796025888     1  0.33905798E+08
     -115.0835128091      114.6499680486     1  0.31415500E+08
     -115.0835047653      117.0306434393     1  0.31997196E+08
     -115.0835026531      119.1746279673     1  0.31614786E+08
     -115.0834573460      119.8369103444     1  0.31868194E+08
     -115.0834473076      120.5190937177     1  0.32135072E+08
     -115.0834379435      117.3662416065     1  0.34833848E+08
     -115.0834335251      121.2891092822     1  0.33199297E+08
     -115.0834193265      119.7995671262     1  0.34861650E+08
     -115.0833454150      116.3087863594     1  0.33737387E+08
     -115.0833380689      119.7922587765     1  0.32906143E+08
     -115.0832773677      120.2520298484     1  0.33009188E+08
     -115.0831949994      122.3064379080     2  0.31628826E+08
     -115.0831797758      118.4496306499     1  0.32714642E+08
     -115.0831770552      119.1967998372     1  0.34069020E+08
     -115.0831679757      120.5258274761     1  0.32070154E+08
     -115.0831393854      115.4184474117     1  0.31846621E+08
     -115.0831279305      120.2953656654     1  0.35316248E+08
     -115.0831255521      119.1121364194     1  0.33174202E+08
     -115.0830837815      118.3057984699     1  0.34097002E+08
     -115.0830478414      119.9900407839     1  0.35475260E+08
     -115.0829853258      117.0456661143     1  0.33794378E+08
     -115.0829604248      122.1420368427     1  0.34294973E+08
     -115.0829494751      119.8323255208     1  0.32923198E+08
     -115.0829457980      119.8681343153     1  0.34105419E+08
     -115.0829343429      117.0923997062     1  0.33145527E+08
     -115.0828882192      114.1286713421     1  0.31583869E+08
     -115.0828560458      113.0452166182     1  0.31358887E+08
     -115.0828367211      118.4425297578     1  0.33265229E+08
     -115.0827073780      121.7533823016     1  0.34169140E+08
     -115.0826698480      119.9249605946     1  0.33833033E+08
     -115.0826455408      117.0378083409     1  0.32865062E+08
     -115.0826198346      117.0534754173     1  0.31758160E+08
     -115.0825671125      119.6289507229     1  0.34775597E+08
     -115.0825269647      117.3708133942     1  0.32130368E+08
     -115.0825028247      116.1543877856     1  0.33905470E+08
     -115.0824421747      118.2366835416     1  0.34635205E+08
     -115.0823244865      120.3635216694     1  0.32931880E+08
     -115.0822734445      118.9772711433     1  0.32889967E+08
     -115.0822503107      115.4169715465     1  0.32695491E+08
     -115.0822410461      115.4961050613     1  0.32203890E+08
     -115.0822383513      119.9420962661     1  0.31453679E+08
     -115.0822203789      117.8095561011     1  0.33087823E+08
     -115.0821711531      118.4479164569     1  0.33240683E+08
     -115.0821612897      120.6727079713     1  0.35086807E+08
     -115.0821127857      119.9204987487     1  0.35470398E+08
     -115.0820931113      119.4105078774     1  0.31449705E+08
     -115.0820790261      117.8382424428     1  0.30909454E+08
     -115.0820352187      119.9442453610     1  0.34023917E+08
     -115.0819390850      117.5265328472     1  0.32427066E+08
     -115.0818834855      116.3653575001     1  0.34853947E+08
     -115.0818035294      115.0609567774     1  0.33257426E+08
     -115.0817646063      118.4534454437     1  0.32418681E+08
     -115.0817254491      118.3437337423     1  0.32375185E+08
     -115.0817203909      117.4053398341     1  0.32978067E+08
     -115.0816317268      118.4030479201     1  0.32929678E+08
     -115.0816232370      116.8023548120     1  0.32330408E+08
     -115.0816140236      117.6832142925     1  0.33019679E+08
     -115.0815911329      119.0833460641     1  0.32108573E+08
     -115.0815727116      118.0477011918     1  0.31437077E+08
     -115.0815396764      119.0208375607     1  0.31343039E+08
     -115.0815129653      119.7017116410     1  0.30856811E+08
     -115.0815020626      118.6826732801     1  0.32247000E+08
     -115.0814959967      115.7888948211     1  0.31215154E+08
     -115.0814665432      118.7717512902     1  0.32724062E+08
     -115.0814608494      118.1973149850     1  0.33187266E+08
     -115.0814500836      119.6796281918     1  0.33059668E+08
     -115.0813716529      119.1625359442     1  0.32815046E+08
     -115.0813623529      120.9694962598     1  0.33263917E+08
     -115.0813468672      120.6398540865     1  0.32962365E+08
     -115.0813094403      118.9596682031     1  0.31753706E+08
     -115.0812797926      118.3342004347     1  0.33319665E+08
     -115.0812709126      120.0253789810     1  0.32602301E+08
     -115.0811869555      119.4345632087     1  0.31309132E+08
     -115.0811515262      115.7491771513     1  0.34198451E+08
     -115.0811373691      117.5469008599     1  0.30729566E+08
     -115.0810454774      118.4864454081     1  0.33021058E+08
     -115.0810146556      118.0037557235     1  0.35252466E+08
     -115.0810057739      116.1869752913     3  0.32341701E+08
     -115.0809958116      118.7441553633     1  0.31997445E+08
     -115.0809814527      117.4510351405     2  0.33219649E+08
     -115.0809780428      115.1013192126     1  0.32404466E+08
     -115.0808775709      115.9311533950     1  0.32195021E+08
     -115.0808694764      118.9408630395     1  0.32519303E+08
     -115.0808285216      121.0917180983     1  0.32213040E+08
     -115.0808273616      117.4727271934     1  0.31745422E+08
     -115.0807126133      118.0032821272     1  0.33036122E+08
     -115.0806771385      118.4561195643     1  0.31979367E+08
     -115.0806729083      116.9291566883     1  0.33454421E+08
     -115.0806667907      118.3579640594     1  0.35264673E+08
     -115.0806230863      115.8802430180     1  0.32967777E+08
     -115.0805730398      115.6660897808     1  0.34493849E+08
     -115.0805574389      116.3816351487     1  0.31268348E+08
     -115.0805541135      121.1482347268     1  0.33712085E+08
     -115.0805403212      116.3153536526     1  0.32378349E+08
     -115.0805383681      117.5222076510     1  0.32130867E+08
     -115.0805371527      119.2262983814     1  0.33586471E+08
     -115.0805319165      117.5598441041     1  0.33978981E+08
     -115.0805006002      117.4660366288     1  0.35285673E+08
     -115.0804962855      118.8172353918     1  0.34203690E+08
     -115.0804691292      116.8666630078     1  0.33377334E+08
     -115.0804506601      114.0528288397     1  0.33016667E+08
     -115.0804247050      113.6753124296     1  0.31524079E+08
     -115.0804226093      117.0272662077     1  0.32861871E+08
     -115.0804114774      121.5880041102     2  0.34738253E+08
     -115.0803698243      116.2905599317     1  0.33738312E+08
     -115.0803672300      118.5765330060     2  0.30573046E+08
     -115.0803590129      115.3661028897     1  0.31471592E+08
     -115.0803140782      117.1497748911     1  0.31987604E+08
     -115.0803019066      115.8127472011     1  0.30842828E+08
     -115.0802809288      116.3375204389     1  0.32558184E+08
     -115.0801856214      117.2576006727     1  0.32016986E+08
     -115.0801603970      113.9379326868     1  0.32199909E+08
     -115.0801504210      118.1600585043     1  0.31974572E+08
     -115.0801457557      122.2434619862     1  0.31137981E+08
     -115.0801337689      117.5434248981     1  0.31038942E+08
     -115.0801288490      119.7778145597     1  0.32906997E+08
     -115.0800784873      115.1750314294     1  0.31154627E+08
     -115.0800541293      120.2357764130     1  0.35424936E+08
     -115.0800154746      119.1336138428     1  0.34872412E+08
     -115.0800043625      119.2760229571     1  0.35208461E+08
     -115.0799255553      121.4821534371     1  0.32964241E+08
     -115.0798985496      117.5026578444     1  0.32240537E+08
     -115.0798949718      121.0607787999     1  0.33435560E+08
     -115.0798882326      118.6877898935     1  0.33851613E+08
     -115.0798549647      119.8265451619     1  0.34083629E+08
     -115.0797934708      121.2040247668     2  0.35159312E+08
     -115.0797567610      120.2094306987     1  0.32761213E+08
     -115.0797315654      112.8885704510     1  0.32650771E+08
     -115.0797181149      114.9754892984     1  0.30937813E+08
     -115.0797018253      116.4346522219     1  0.35086678E+08
     -115.0796854054      118.7520734850     1  0.31558575E+08
     -115.0796806143      118.3063201024     1  0.34989919E+08
     -115.0796781444      119.9920289575     1  0.31906094E+08
     -115.0796722800      115.7143158863     1  0.32123907E+08
     -115.0796603517      119.1165692958     1  0.34384514E+08
     -115.0796455876      117.9766191849     1  0.31908268E+08
     -115.0796269317      121.1192428769     1  0.34307385E+08
     -115.0796060675      118.6409382212     1  0.32328978E+08
     -115.0795786810      115.5703460008     1  0.31417150E+08
     -115.0795718556      117.9771714178     1  0.31688504E+08
     -115.0795688458      117.7359602544     1  0.32031302E+08
     -115.0795152062      120.9393453169     1  0.31370933E+08
     -115.0795067212      116.3797319744     1  0.32359574E+08
     -115.0794722428      119.8479606169     1  0.34749700E+08
     -115.0794530865      118.7358387082     1  0.34855477E+08
     -115.0794410185      120.2271269656     1  0.32752205E+08
     -115.0794286882      119.7789998138     2  0.34242812E+08
     -115.0794051869      111.4978953279     1  0.32367359E+08
     -115.0793999956      114.8356156517     1  0.32173408E+08
     -115.0793483018      116.4472139898     1  0.31969776E+08
     -115.0793314275      118.3365541839     1  0.32798425E+08
     -115.0793170901      121.7114119350     1  0.35357356E+08
     -115.0793002201      121.3957458428     1  0.32586924E+08
     -115.0792854984      117.6824854281     1  0.35238728E+08
     -115.0792133058      117.1604018447     1  0.32555566E+08
     -115.0791909768      118.5286358210     1  0.31616015E+08
     -115.0791815766      118.3019205402     1  0.33007198E+08
     -115.0791582683      119.2526133587     1  0.35589955E+08
     -115.0791425572      117.5985006388     1  0.31197514E+08
     -115.0791301751      117.9717254790     1  0.31216658E+08
     -115.0791289080      115.7442304339     1  0.31938630E+08
     -115.0791175089      113.4265664045     1  0.31604229E+08
     -115.0790743612      119.6352051839     1  0.32013943E+08
     -115.0790697619      119.7775841065     1  0.31800796E+08
     -115.0790162543      112.3914001061     1  0.34521839E+08
     -115.0789818300      115.0881556229     1  0.32498592E+08
     -115.0789703690      115.6067625596     1  0.30727360E+08
     -115.0789645336      118.0816605468     1  0.32021871E+08
     -115.0789632975      117.9184887758     1  0.31926010E+08
     -115.0789495711      119.8534589242     1  0.32836456E+08
     -115.0789463571      120.4743507818     1  0.32404972E+08
     -115.0788937564      116.1827533372     1  0.33524325E+08
     -115.0788870248      116.0631059446     1  0.32353678E+08
     -115.0788758331      118.3242429554     1  0.32382372E+08
     -115.0788518403      121.3388024296     1  0.33449276E+08
     -115.0788128114      116.4814504313     1  0.33361838E+08
     -115.0787800846      119.5815295677     1  0.31202582E+08
     -115.0787622229      119.1254285443     1  0.32554675E+08
     -115.0787590820      113.7630877114     1  0.31345566E+08
     -115.0786714170      119.6182218142     1  0.34704302E+08
     -115.0786194521      117.5903748304     1  0.33326004E+08
     -115.0786113320      119.5123055759     1  0.31514669E+08
     -115.0786004810      119.3033392339     1  0.32515604E+08
     -115.0785594585      119.5829690297     1  0.34807612E+08
     -115.0785486449      118.6668597539     1  0.31541768E+08
     -115.0785012730      118.2171556200     1  0.34420334E+08
     -115.0784951358      118.1740583803     1  0.33544525E+08
     -115.0784743768      119.2101711209     1  0.34161263E+08
     -115.0784658322      113.4449603266     1  0.30720494E+08
     -115.0784492945      121.2672159572     1  0.35234101E+08
     -115.0784352440      119.5630378916     1  0.33464342E+08
     -115.0784260246      112.6094966107     1  0.33082453E+08
     -115.0784204147      118.1200037137     1  0.35417111E+08
     -115.0783854475      117.2624450661     1  0.32818427E+08
     -115.0783492986      117.7396000702     2  0.32546486E+08
     -115.0783436544      118.8295326450     1  0.34257647E+08
     -115.0783389511      122.9440404161     1  0.34110656E+08
     -115.0782043767      117.1964795723     1  0.32514990E+08
     -115.0781964881      115.6643633125     1  0.33668258E+08
     -115.0781553309      117.8773701032     1  0.33128866E+08
     -115.0781414498      119.7301390320     1  0.31580568E+08
     -115.0781028083      118.8098208716     1  0.33946062E+08
     -115.0780944521      111.5363260824     1  0.31977907E+08
     -115.0780812015      119.1033302403     1  0.35901507E+08
     -115.0780277954      120.8513293733     1  0.35537373E+08
     -115.0780093768      115.3725652779     1  0.31373941E+08
     -115.0779323757      115.8925265227     1  0.33593659E+08
     -115.0779107014      119.6799468591     1  0.32723961E+08
     -115.0778988925      118.7055029907     1  0.34104542E+08
     -115.0778872709      118.1064760004     1  0.34144967E+08
     -115.0778787549      119.2131755384     1  0.31686446E+08
     -115.0778724294      117.7206114654     1  0.31873391E+08
     -115.0778584530      116.4560195648     1  0.32923659E+08
     -115.0778480675      120.3465850814     1  0.34473370E+08
     -115.0778394490      116.8434172130     1  0.31957672E+08
     -115.0778023693      122.2585648611     2  0.31635800E+08
     -115.0777469821      117.6311311306     1  0.33887060E+08
     -115.0777280407      117.2548579699     1  0.35373434E+08
     -115.0777218119      119.6771250152     1  0.32122679E+08
     -115.0776949508      116.5115919693     1  0.33016493E+08
     -115.0776681134      118.9261330118     1  0.35193079E+08
     -115.0776659825      118.6148611099     1  0.32599601E+08
     -115.0776546534      117.4206118910     1  0.31784899E+08
     -115.0775974564      119.9901134458     2  0.31666241E+08
     -115.0775571628      112.6485276673     1  0.31673767E+08
     -115.0774889794      119.6078361968     1  0.32574629E+08
     -115.0774636938      118.8467118947     1  0.32371039E+08
     -115.0774363958      117.0532994873     1  0.34643005E+08
     -115.0774282847      119.5416671785     1  0.32255087E+08
     -115.0774186090      119.2469051493     1  0.32685330E+08
     -115.0773723103      121.0501593752     1  0.32573812E+08
     -115.0773245752      116.9805804625     1  0.32176593E+08
     -115.0772829543      115.9354843482     1  0.32125511E+08
     -115.0772772393      119.3408508052     1  0.31939927E+08
     -115.0771570237      120.7064738229     1  0.33655181E+08
     -115.0771336724      116.8641867271     1  0.34725073E+08
     -115.0771205988      115.0859235463     1  0.35498530E+08
     -115.0771073217      118.6858057288     1  0.35277162E+08
     -115.0770661706      120.6390580339     1  0.36521320E+08
     -115.0770342328      119.9535100354     1  0.33187250E+08
     -115.0770199797      119.1634322503     1  0.32682996E+08
     -115.0769721865      120.3750419108     1  0.31572184E+08
     -115.0769658627      119.1720899363     1  0.30950812E+08
     -115.0769413130      115.0597633516     1  0.32232218E+08
     -115.0769057212      119.7850879290     1  0.32588396E+08
     -115.0768650437      119.8651681295     1  0.33404799E+08
     -115.0768562754      121.1525772873     1  0.32079698E+08
     -115.0768308467      116.3962539829     1  0.32017399E+08
     -115.0768093153      121.0841280546     1  0.32804991E+08
     -115.0767825426      116.0475620622     1  0.32136123E+08
     -115.0767135333      118.9093869912     1  0.34546919E+08
     -115.0766964651      115.9959011902     1  0.31190582E+08
     -115.0766668487      120.9031024743     1  0.32175227E+08
     -115.0766499933      115.6405776823     1  0.34895661E+08
     -115.0766465683      118.8624325156     1  0.33971660E+08
     -115.0765879773      119.4818185946     1  0.32857208E+08
     -115.0765802521      112.4506156646     1  0.32493357E+08
     -115.0765654762      121.6730082815     1  0.31714967E+08
     -115.0764819599      117.5114723850     1  0.31402132E+08
     -115.0764552530      118.4157510234     1  0.33376235E+08
     -115.0764539835      121.9840493578     1  0.34247811E+08
     -115.0764333263      119.2214174890     1  0.35474515E+08
     -115.0764142461      115.7147288387     1  0.32620358E+08
     -115.0763856538      118.6948762318     1  0.35182841E+08
     -115.0763832043      114.4147324282     1  0.30895662E+08
     -115.0763818872      118.3996373423     1  0.32673961E+08
     -115.0763803738      118.5048198313     1  0.33230249E+08
     -115.0763772403      117.1937614777     1  0.32570283E+08
     -115.0763623487      116.9717470094     1  0.31968954E+08
     -115.0763348552      119.9369489991     1  0.31147316E+08
     -115.0762535451      117.3791082314     1  0.33528034E+08
     -115.0761719718      119.8630227262     1  0.32223269E+08
     -115.0761074778      118.0272136672     1  0.34885513E+08
     -115.0760974925      117.3487937761     1  0.31728516E+08
     -115.0760950736      118.0068558582     1  0.34247686E+08
     -115.0760628499      118.6490648377     1  0.33918300E+08
     -115.0760600198      119.5317183671     1  0.30984544E+08
     -115.0760158459      114.3259112446     1  0.31397379E+08
     -115.0759979775      116.7181732206     1  0.31880043E+08
     -115.0759828837      117.1959052076     1  0.32050514E+08
     -115.0759601823      116.4362328728     1  0.33311930E+08
     -115.0759533723      119.2239991116     1  0.31146415E+08
     -115.0759346341      120.4621860725     1  0.32214160E+08
     -115.0759196675      114.9681917921     1  0.32564822E+08
     -115.0759183765      116.4879063758     1  0.32914296E+08
     -115.0758955616      119.8478974083     1  0.35454841E+08
     -115.0758764394      120.4215698378     1  0.35069196E+08
     -115.0758085426      116.9246452839     1  0.30889507E+08
     -115.0757769213      118.4966179861     1  0.32172328E+08
     -115.0757053318      115.4573515003     1  0.32033693E+08
     -115.0756666771      119.9541282138     1  0.33476599E+08
     -115.0756607352      118.0058429531     1  0.32531260E+08
     -115.0756065750      119.6426448623     1  0.32389010E+08
     -115.0755255221      115.4939005208     1  0.33449689E+08
     -115.0754936771      117.5093458964     1  0.34837858E+08
     -115.0754670918      119.9729820902     1  0.33789749E+08
     -115.0754482128      114.0151906372     1  0.32042813E+08
     -115.0754412481      116.5383760610     1  0.30974244E+08
     -115.0754293118      116.0860418668     1  0.33981854E+08
     -115.0753936494      114.5036684757     1  0.31687634E+08
     -115.0753769988      118.4252902115     1  0.33267227E+08
     -115.0753542323      116.6054046678     1  0.31724123E+08
     -115.0753525669      117.5324867390     1  0.35300720E+08
     -115.0753501529      120.7812686149     1  0.32818113E+08
     -115.0753225690      119.1748244053     1  0.34400665E+08
     -115.0753151532      121.2897095361     1  0.32654959E+08
     -115.0753136678      119.2567255229     1  0.33371981E+08
     -115.0751984508      116.2134985555     1  0.31800128E+08
     -115.0751203163      118.4890535953     1  0.34921296E+08
     -115.0750839411      115.0943686834     1  0.31606751E+08
     -115.0750675000      121.0346186020     1  0.35251518E+08
     -115.0750628553      115.7704039536     1  0.31884617E+08
     -115.0750429784      114.6848794687     1  0.31209446E+08
     -115.0750152305      119.1495012139     1  0.31732164E+08
     -115.0750000343      119.7474635670     1  0.34658268E+08
     -115.0749702503      121.3258502148     1  0.35734473E+08
     -115.0749674777      118.0286528904     1  0.33027016E+08
     -115.0749549798      116.8978149944     2  0.31508569E+08
     -115.0749426157      113.6559460806     1  0.30795546E+08
     -115.0749239906      121.6488440184     1  0.34132354E+08
     -115.0749140387      116.2993874053     1  0.32449462E+08
     -115.0748874445      120.5538803985     1  0.33451331E+08
     -115.0748457454      120.1251384781     1  0.35412192E+08
     -115.0748233022      119.0842951897     1  0.32842705E+08
     -115.0748188099      117.3032792034     1  0.32482222E+08
     -115.0748124464      117.3706059254     1  0.31201095E+08
     -115.0747712679      120.7428344101     1  0.31987764E+08
     -115.0747622650      119.9100356623     1  0.33176332E+08
     -115.0747467565      115.4537366452     1  0.32264057E+08
     -115.0747351697      121.5891344671     1  0.34328295E+08
     -115.0747300446      120.9869268666     2  0.33340153E+08
     -115.0746445231      116.5501376186     1  0.34067838E+08
     -115.0746336730      123.2131454277     1  0.33755669E+08
     -115.0746050046      117.4370288351     1  0.34041311E+08
     -115.0744814177      115.9201944049     1  0.31722372E+08
     -115.0744438985      117.6510529272     1  0.33342675E+08
     -115.0744229379      120.8122307676     1  0.34129191E+08
     -115.0743791721      116.5778408756     1  0.31842623E+08
     -115.0743482813      114.7401498354     1  0.31567200E+08
     -115.0743257702      115.1401480236     1  0.31084118E+08
     -115.0743050837      119.2599736514     1  0.32510343E+08
     -115.0742764963      122.4410671282     1  0.35039867E+08
     -115.0742535817      119.3920264022     1  0.32185814E+08
     -115.0742404606      115.9322838824     1  0.31898431E+08
     -115.0742245930      118.1303012436     1  0.32453856E+08
     -115.0742052714      115.5866552056     1  0.31033865E+08
     -115.0741746178      115.6438256569     1  0.33399421E+08
     -115.0741676360      117.6942684089     1  0.31811684E+08
     -115.0741326968      116.3448463401     1  0.31798878E+08
     -115.0741085457      120.0306273773     1  0.33575596E+08
     -115.0740621270      116.9683149430     1  0.32780375E+08
     -115.0740169643      117.7511974453     1  0.32857642E+08
     -115.0739915023      118.7493978222     1  0.35386620E+08
     -115.0739728843      115.7216317342     1  0.31942813E+08
     -115.0739685340      116.8038704087     1  0.33836982E+08
     -115.0739346932      115.9547569528     1  0.33551614E+08
     -115.0739106952      117.7474366716     1  0.34928757E+08
     -115.0738959340      116.5561521092     1  0.31097022E+08
     -115.0738596129      116.6983648629     1  0.33540052E+08
     -115.0738506018      114.7737774371     1  0.31040928E+08
     -115.0738482479      119.7755631170     1  0.33221391E+08
     -115.0738254821      115.3353979428     1  0.30667574E+08
     -115.0738124222      115.4821114480     1  0.32830723E+08
     -115.0738034591      121.7546997208     1  0.33558281E+08
     -115.0736773387      118.0636045899     1  0.32446168E+08
     -115.0736354348      118.1648954911     1  0.31899588E+08
     -115.0736048761      117.6159813019     1  0.35002066E+08
     -115.0735827846      117.1099120023     1  0.32488255E+08
     -115.0735786454      116.8313309409     1  0.34306460E+08
     -115.0735640872      114.8445154836     1  0.34637181E+08
     -115.0735595452      115.6738261386     1  0.31451341E+08
     -115.0735471900      119.5137611871     1  0.34491920E+08
     -115.0735197466      119.2075165286     1  0.34652491E+08
     -115.0735054781      112.5122494920     1  0.32809148E+08
     -115.0734924614      120.8836495976     1  0.32718052E+08
     -115.0734909277      118.9905644713     1  0.34753939E+08
     -115.0734765040      117.8554382246     1  0.34819015E+08
     -115.0734720634      119.9389156927     1  0.34116406E+08
     -115.0734538386      115.4241685661     1  0.32300190E+08
     -115.0734448868      111.9508526586     1  0.32168266E+08
     -115.0733715231      115.3491229167     1  0.31078050E+08
     -115.0733560979      122.3296902382     1  0.34947134E+08
     -115.0733233312      115.8327009905     1  0.30798366E+08
     -115.0733210861      117.4267131026     1  0.30696651E+08
     -115.0733105880      119.5057869181     1  0.32630701E+08
     -115.0732136499      115.4658945152     1  0.34515230E+08
     -115.0732003194      112.8019701626     1  0.32149366E+08
     -115.0731586849      115.8243538118     1  0.31452656E+08
     -115.0731443982      114.1256815294     1  0.30947899E+08
     -115.0731200050      117.2093342928     2  0.32908028E+08
     -115.0731151163      118.8343394706     2  0.33359501E+08
     -115.0731005513      117.9217118692     1  0.34446219E+08
     -115.0730792299      115.3820587912     1  0.33643214E+08
     -115.0730586566      119.2536859515     1  0.32459095E+08
     -115.0729341869      118.5591213212     1  0.32461883E+08
     -115.0729291180      120.7820306282     1  0.33934613E+08
     -115.0729017874      118.6919574200     1  0.31941897E+08
     -115.0728756723      120.7534067638     1  0.34184937E+08
     -115.0728585602      119.3939514358     1  0.32840047E+08
     -115.0728273072      116.2602635459     1  0.32204257E+08
     -115.0728181156      121.3636062148     1  0.32655888E+08
     -115.0727734582      120.3347753429     1  0.32750357E+08
     -115.0727663406      120.4437076746     1  0.31255442E+08
     -115.0727589008      118.0870594019     1  0.30893033E+08
     -115.0727349259      119.2950852740     1  0.31920356E+08
     -115.0727108823      115.6186297991     1  0.32277506E+08
     -115.0727036224      119.9435159568     1  0.31887974E+08
     -115.0726226721      120.6925582395     1  0.34128480E+08
     -115.0726150688      113.3860655735     1  0.31996664E+08
     -115.0725897822      116.8019396130     1  0.32960868E+08
     -115.0725791144      118.4031086776     1  0.36394685E+08
     -115.0725445423      116.7258715971     1  0.32815992E+08
     -115.0724740733      114.1443160830     1  0.30485473E+08
     -115.0724697445      117.8752847496     1  0.34581952E+08
     -115.0724366815      114.7821521701     1  0.32859777E+08
     -115.0723486932      119.7293616994     1  0.32292993E+08
     -115.0723458891      120.1159225218     1  0.33911309E+08
     -115.0723396310      118.6804058104     1  0.33383692E+08
     -115.0723321691      112.5919534658     1  0.32060148E+08
     -115.0723190875      121.1669314986     2  0.33442770E+08
     -115.0723004202      116.9011347327     1  0.30799367E+08
     -115.0722882006      115.9587406941     1  0.32664270E+08
     -115.0722137583      120.9587302444     1  0.34461570E+08
     -115.0721841252      115.8183225299     1  0.30922519E+08
     -115.0721779407      119.1094964209     1  0.31647299E+08
     -115.0721634790      117.5957199738     1  0.33657834E+08
     -115.0721596708      113.6048840877     1  0.32150995E+08
     -115.0721220972      117.2024661129     1  0.31573082E+08
     -115.0720949809      114.8932258554     1  0.31919179E+08
     -115.0720734877      114.7805744340     1  0.33114954E+08
     -115.0720504331      115.1352470042     1  0.31272594E+08
     -115.0720486990      120.0488975306     1  0.32102214E+08
     -115.0720421224      119.7469303770     1  0.34746013E+08
     -115.0719725461      117.4307808882     1  0.31409814E+08
     -115.0719168026      118.9400634807     1  0.33141763E+08
     -115.0718246315      119.9441030907     1  0.34374071E+08
     -115.0718156830      119.7945755336     1  0.33586041E+08
     -115.0718134730      119.3928082603     1  0.33322905E+08
     -115.0717882793      115.0202292748     1  0.31525203E+08
     -115.0717715956      115.9919272798     1  0.31236170E+08
     -115.0717693663      120.8606381964     1  0.32442090E+08
     -115.0717666763      116.7251947774     1  0.31187069E+08
     -115.0716844862      117.5747729062     1  0.34762001E+08
     -115.0716446961      120.1558976100     1  0.32144496E+08
     -115.0716252251      118.0187478080     1  0.30661284E+08
     -115.0715705657      118.5009039931     1  0.31036101E+08
     -115.0715266573      117.7458215409     1  0.34886145E+08
     -115.0714783366      118.1577637577     1  0.33398415E+08
     -115.0714020963      113.1083842645     1  0.31730449E+08
     -115.0713799598      117.3979763101     1  0.32585579E+08
     -115.0713679691      122.9691999639     1  0.33698842E+08
     -115.0713357230      116.6534128112     1  0.33097423E+08
     -115.0713332674      119.0694797799     1  0.32678020E+08
     -115.0713268098      114.7128657128     1  0.32009874E+08
     -115.0713230840      119.9060589283     1  0.34185301E+08
     -115.0713081890      116.6674486307     1  0.34285190E+08
     -115.0712475915      116.1193990181     1  0.32896327E+08
     -115.0712064784      118.2491023873     1  0.31252083E+08
     -115.0711133300      119.7171802189     1  0.32950520E+08
     -115.0711070589      112.9149195316     1  0.34365890E+08
     -115.0710705454      117.8460823868     1  0.33983401E+08
     -115.0710688040      124.8826986977     1  0.32566789E+08
     -115.0710162567      120.2604080504     1  0.35884876E+08
     -115.0709609784      120.2555977872     1  0.33289371E+08
     -115.0709301960      118.7600229229     1  0.32354516E+08
     -115.0709243040      119.9673202590     1  0.31696395E+08
     -115.0709086336      118.8167955747     1  0.33401525E+08
     -115.0708925915      115.3403921700     1  0.31148447E+08
     -115.0708796472      118.2935297504     1  0.32908984E+08
     -115.0708252869      119.4800688923     1  0.34548168E+08
     -115.0707829744      117.8705249295     1  0.34347095E+08
     -115.0707697827      120.9688631893     1  0.33161087E+08
     -115.0707622636      121.0915174648     1  0.33129990E+08
     -115.0706938046      119.3411316398     1  0.33311991E+08
     -115.0706907646      118.3631072141     1  0.30739254E+08
     -115.0706776563      117.2885796892     1  0.32837677E+08
     -115.0706154572      115.0394379091     1  0.31395351E+08
     -115.0705222606      118.7980359202     1  0.33776752E+08
     -115.0705138788      118.8357478400     1  0.32677037E+08
     -115.0705098701      116.5914031622     1  0.35722313E+08
     -115.0704689196      117.1416021972     1  0.32660381E+08
     -115.0703906532      115.6354595660     1  0.31912572E+08
     -115.0703737919      117.8486096098     1  0.32437529E+08
     -115.0703602067      118.8432508150     1  0.34737826E+08
     -115.0703175733      116.6168590873     1  0.31636642E+08
     -115.0703023395      118.5109392008     1  0.31275661E+08
     -115.0702943421      118.3428181912     1  0.32410500E+08
     -115.0702855792      119.3866867983     1  0.34563353E+08
     -115.0702826326      119.6729084052     1  0.34754639E+08
     -115.0702555471      119.7030886289     1  0.32843355E+08
     -115.0702324610      118.9862830758     1  0.33221029E+08
     -115.0701822155      117.2315166958     1  0.32619490E+08
     -115.0701427168      116.1414721258     1  0.34280161E+08
     -115.0701310221      116.2566269342     1  0.32793005E+08
     -115.0701109973      117.7743237058     1  0.32037974E+08
     -115.0701057654      116.8480973134     1  0.33036420E+08
     -115.0700612792      119.4943209252     1  0.35242650E+08
     -115.0700507363      118.4097702647     1  0.34657494E+08
     -115.0700081205      120.7962670861     1  0.33166501E+08
     -115.0699673550      119.4821926236     1  0.31437551E+08
     -115.0699617728      118.7596163038     1  0.33020599E+08
     -115.0699588671      116.5980008182     1  0.30910132E+08
     -115.0699563228      116.5074921085     1  0.32120073E+08
     -115.0699344857      119.1712220013     1  0.34234504E+08
     -115.0699271347      118.6425264902     1  0.33550804E+08
     -115.0699140631      117.9687949377     1  0.31336832E+08
     -115.0698912962      117.1910018893     1  0.32003548E+08
     -115.0698774692      120.2581427030     1  0.33493141E+08
     -115.0698546653      120.2260597026     1  0.33568536E+08
     -115.0698438936      120.3894562768     1  0.31570343E+08
     -115.0698387639      116.4757515647     1  0.31274806E+08
     -115.0698300116      120.4057298138     1  0.33753324E+08
     -115.0698004812      119.8084674249     1  0.31915362E+08
     -115.0697879383      112.5382707861     1  0.31582809E+08
     -115.0697682387      116.8699308390     1  0.30762515E+08
     -115.0697637468      119.1298059810     1  0.35026952E+08
     -115.0697487286      118.1923664379     1  0.34533070E+08
     -115.0697440871      117.9067745278     1  0.33767936E+08
     -115.0697415820      117.4906459796     1  0.33274076E+08
     -115.0697314187      117.1458370985     1  0.33700028E+08
     -115.0697040690      121.3687804283     1  0.31626900E+08
     -115.0696219757      119.6332376931     1  0.33692633E+08
     -115.0695723096      113.7840286116     1  0.31059052E+08
     -115.0695595769      116.8329812836     1  0.34070160E+08
     -115.0695447651      118.7115361940     1  0.34472898E+08
     -115.0695345794      113.8825358700     1  0.31479829E+08
     -115.0694872578      122.2302352981     1  0.33101519E+08
     -115.0694762090      117.4973680068     1  0.31749631E+08
     -115.0694268545      113.7064467200     1  0.31833815E+08
     -115.0694243148      119.3610633120     2  0.32722494E+08
     -115.0694199863      113.2002352050     2  0.31786388E+08
     -115.0693614459      118.9201911036     1  0.37342734E+08
     -115.0693453706      116.9060286132     1  0.33063148E+08
     -115.0693365083      117.4738317814     1  0.32713406E+08
     -115.0693282402      117.6021815191     1  0.31591410E+08
     -115.0693228117      113.7029677860     1  0.31146758E+08
     -115.0693150581      117.4101245112     1  0.31897939E+08
     -115.0692669090      117.4698377334     1  0.34081391E+08
     -115.0692289059      119.5216935204     1  0.31295134E+08
     -115.0692174857      121.8887583448     1  0.33081663E+08
     -115.0691385107      119.6349018599     1  0.32322284E+08
     -115.0691324416      118.1422702023     1  0.31687286E+08
     -115.0691279079      119.1048908181     1  0.33985090E+08
     -115.0691263523      115.6484557400     1  0.32237871E+08
     -115.0690850439      119.1523036087     1  0.32646310E+08
     -115.0690449942      120.7572305126     1  0.35076096E+08
     -115.0690201685      117.0135844589     1  0.33138080E+08
     -115.0689844946      113.2810683226     1  0.33238871E+08
     -115.0689828012      120.1555021354     1  0.34497090E+08
     -115.0689780345      118.7328521472     1  0.32906801E+08
     -115.0689578179      120.9828908661     1  0.33410267E+08
     -115.0689322163      121.3124854203     1  0.34086731E+08
     -115.0689264746      116.2559636744     1  0.31934615E+08
     -115.0689184181      117.2215878405     1  0.33535628E+08
     -115.0688792001      116.2393171718     1  0.31546588E+08
     -115.0688557106      114.4247767383     1  0.34287107E+08
     -115.0688478921      117.2772013087     2  0.33899814E+08
     -115.0688269815      122.3449836917     1  0.31878421E+08
     -115.0688007129      117.8821189038     1  0.32870321E+08
     -115.0687406304      113.0734852998     1  0.32089996E+08
     -115.0687120688      119.1792651563     1  0.32963153E+08
     -115.0686949722      120.4116671772     1  0.35660450E+08
     -115.0686329392      117.3774120799     1  0.32521346E+08
     -115.0686162474      119.0582696386     1  0.36056192E+08
     -115.0686065806      118.6841724685     1  0.31318302E+08
     -115.0686049528      116.8126336862     1  0.34872139E+08
     -115.0685985707      118.8708467037     1  0.36182898E+08
     -115.0685890905      119.7247750593     1  0.32960155E+08
     -115.0685534054      119.0760961714     1  0.32431892E+08
     -115.0685251245      117.2293705476     2  0.32472977E+08
     -115.0685094621      120.6001687057     1  0.33110120E+08
     -115.0685063980      117.0988479511     1  0.32991604E+08
     -115.0684647405      116.2759984663     1  0.35044494E+08
     -115.0684600356      114.7335950125     1  0.33384425E+08
     -115.0684322281      117.8386881812     1  0.34683106E+08
     -115.0683499663      116.4227682607     1  0.34987142E+08
     -115.0683363344      114.8430490027     1  0.32694660E+08
     -115.0683085423      120.1648726029     1  0.34779100E+08
     -115.0682994985      115.1782371087     1  0.32741567E+08
     -115.0682340235      117.2903223268     1  0.32218753E+08
     -115.0681903447      118.1561403941     1  0.32831164E+08
     -115.0681808435      119.4262717685     1  0.34027763E+08
     -115.0681509334      120.1472072981     1  0.35169831E+08
     -115.0678952551      115.5987253173     1  0.33053843E+08
     -115.0678889748      122.3202723014     1  0.33046659E+08
     -115.0678601469      117.9908531097     1  0.34152569E+08
     -115.0678406547      114.4752612005     1  0.31643497E+08
     -115.0677771216      114.6163726240     1  0.31888243E+08
     -115.0677456605      118.4768870007     1  0.31734609E+08
     -115.0677241567      115.9045656801     1  0.32013731E+08
     -115.0677099940      119.0532685704     1  0.32451535E+08
     -115.0676905597      112.2497478703     1  0.32560913E+08
     -115.0676877881      115.5272642316     1  0.33832581E+08
     -115.0676787930      118.0277633095     1  0.32203759E+08
     -115.0676309081      117.5719521836     1  0.33803514E+08
     -115.0676194757      119.5686689333     1  0.35941966E+08
     -115.0675752444      118.4006856516     1  0.33605238E+08
     -115.0675728344      118.0293615995     1  0.33406025E+08
     -115.0675403997      116.2812887485     1  0.31227925E+08
     -115.0674871471      120.1284755410     1  0.32464314E+08
     -115.0674608434      117.9358334729     1  0.33696805E+08
     -115.0674330571      120.1948767448     1  0.31441168E+08
     -115.0674201805      118.6464516688     1  0.31442599E+08
     -115.0674118877      116.8099235812     1  0.32508913E+08
     -115.0673985929      119.9632144650     1  0.34660965E+08
     -115.0673965496      118.9355302634     1  0.32381983E+08
     -115.0673685048      118.2646861988     1  0.33766278E+08
     -115.0673668290      116.1550279278     1  0.32443092E+08
     -115.0673375726      117.3578899311     1  0.32741829E+08
     -115.0673320343      116.0858280450     2  0.31955368E+08
     -115.0672411537      121.6329595889     1  0.34828062E+08
     -115.0672224704      116.1425028905     1  0.33007849E+08
     -115.0671960692      119.0301036840     1  0.32899661E+08
     -115.0671628548      118.2404880926     1  0.34369946E+08
     -115.0671393419      117.7988078075     1  0.34853254E+08
     -115.0671333618      116.2594440435     1  0.33222184E+08
     -115.0671074766      119.1393563141     1  0.32994697E+08
     -115.0670991833      118.0045854933     1  0.31526085E+08
     -115.0670951524      118.2327447860     1  0.34447925E+08
     -115.0670749724      119.6181320426     1  0.34465009E+08
     -115.0670678409      120.3872479969     2  0.35303757E+08
     -115.0670270113      117.4857145495     1  0.34812813E+08
     -115.0670175977      118.7307986154     1  0.33035815E+08
     -115.0669850238      119.7036780927     1  0.33660310E+08
     -115.0669415727      114.5779714677     1  0.32118497E+08
     -115.0668726140      113.9401235428     1  0.30316609E+08
     -115.0668679783      121.0531583562     1  0.33299798E+08
     -115.0668629229      114.0260359353     1  0.32256185E+08
     -115.0668022131      118.1078384824     1  0.31861796E+08
     -115.0667450090      118.1800944902     1  0.32384626E+08
     -115.0667392591      119.3453175965     1  0.33762373E+08
     -115.0667237547      118.4124995768     1  0.32086479E+08
     -115.0667101319      120.8367158572     1  0.31323232E+08
     -115.0667031699      119.4514560762     2  0.32585975E+08
     -115.0666686033      118.6809358888     1  0.33772972E+08
     -115.0666637058      119.6830729588     1  0.32339288E+08
     -115.0665897486      120.8365181517     1  0.35225864E+08
     -115.0665814946      120.6164013251     1  0.32941718E+08
     -115.0665662757      120.5201886785     1  0.35097471E+08
     -115.0665187302      117.6933350833     1  0.31415781E+08
     -115.0664799114      116.2413903995     1  0.31785389E+08
     -115.0664720643      119.7493016144     1  0.32594504E+08
     -115.0664654396      119.4972682951     1  0.32968664E+08
     -115.0664610214      120.5363718925     1  0.33844921E+08
     -115.0664214740      117.0294947293     1  0.30748366E+08
     -115.0664000372      120.6121134433     1  0.34908531E+08
     -115.0663907684      116.6191748123     1  0.31976632E+08
     -115.0663870805      117.3573513978     1  0.32977134E+08
     -115.0663646827      118.8108780919     1  0.34480059E+08
     -115.0663507332      120.8485449935     1  0.31397757E+08
     -115.0663067750      114.1451397838     1  0.32833995E+08
     -115.0663053706      117.3720858144     1  0.32539244E+08
     -115.0662965611      118.6232826616     1  0.34833365E+08
     -115.0662857482      113.0809115043     1  0.30850890E+08
     -115.0662809837      116.2715269219     1  0.31774742E+08
     -115.0662348248      117.3190301605     1  0.31095896E+08
     -115.0662211730      117.9441541189     1  0.34569467E+08
     -115.0661798970      116.7626027929     1  0.31294118E+08
     -115.0661423860      117.8776018350     1  0.33037777E+08
     -115.0660853899      118.8343624228     1  0.32419499E+08
     -115.0660811114      118.8940538785     1  0.34101082E+08
     -115.0660547592      115.0270450389     1  0.32396773E+08
     -115.0660438954      119.3858715306     1  0.33310606E+08
     -115.0660321748      110.5295384547     1  0.30531969E+08
     -115.0660218503      115.8845276866     1  0.31966221E+08
     -115.0659577844      119.2448636861     2  0.32059564E+08
     -115.0659403346      117.8537537635     1  0.32718416E+08
     -115.0659326075      118.6624462509     1  0.32177321E+08
     -115.0659032456      118.0487016923     1  0.34915459E+08
     -115.0658934825      117.9604487324     1  0.32673097E+08
     -115.0658813632      111.5354842152     1  0.32583439E+08
     -115.0658801688      118.1733853544     1  0.31303000E+08
     -115.0658767354      120.1346121777     1  0.37021891E+08
     -115.0658453846      117.8555670868     1  0.32921215E+08
     -115.0658090489      120.5144920533     1  0.33110632E+08
     -115.0657998392      114.9821266900     1  0.32363525E+08
     -115.0657707571      116.2036009037     2  0.31668294E+08
     -115.0657516701      117.4483818733     1  0.32132591E+08
     -115.0657434778      119.0807734496     1  0.33244555E+08
     -115.0656754412      115.3642234836     1  0.30986608E+08
     -115.0656348208      119.0820398763     1  0.32068132E+08
     -115.0656081221      121.9753990370     1  0.32896572E+08
     -115.0656064834      119.5204398218     1  0.34675776E+08
     -115.0655974356      120.9478029647     1  0.34498375E+08
     -115.0655897348      117.2100445734     1  0.30610109E+08
     -115.0655566212      118.8380752853     1  0.31115055E+08
     -115.0655212488      117.1008652241     1  0.34198041E+08
     -115.0655143770      120.2382675092     1  0.33593070E+08
     -115.0655112957      118.9362057942     1  0.35558175E+08
     -115.0654523142      116.2068097888     1  0.33839511E+08
     -115.0654343840      120.8439929528     1  0.33095179E+08
     -115.0654135767      119.9718793250     1  0.32783303E+08
     -115.0654028162      114.8384868337     1  0.31439431E+08
     -115.0653531496      116.4456237521     1  0.31483591E+08
     -115.0653485483      115.9433110181     1  0.32819364E+08
     -115.0653359978      117.1401106973     1  0.30815846E+08
     -115.0653258992      117.6258555663     1  0.34436545E+08
     -115.0653156652      118.1740595087     1  0.31693694E+08
     -115.0652699133      123.0992918063     1  0.36144956E+08
     -115.0652208183      118.3077699698     1  0.33382927E+08
     -115.0651915926      116.8803407995     1  0.31181134E+08
     -115.0651672844      113.6669192768     1  0.34152452E+08
     -115.0651602674      119.2457609386     1  0.34667464E+08
     -115.0651418007      120.8919669741     1  0.35269987E+08
     -115.0651380025      121.5110260280     1  0.33789673E+08
     -115.0650588447      119.7354720751     1  0.35718537E+08
     -115.0650377110      113.5097773857     1  0.31656453E+08
     -115.0649788100      121.3441848421     1  0.33299238E+08
     -115.0649573461      118.2531615259     1  0.31593523E+08
     -115.0649160234      118.2644427440     1  0.33039586E+08
     -115.0649099749      117.9180392202     1  0.32392251E+08
     -115.0648678442      121.2192504226     1  0.33719271E+08
     -115.0648531950      117.9956476462     1  0.32712737E+08
     -115.0647833541      117.1027488329     1  0.35299117E+08
     -115.0647746154      119.7778275542     1  0.34500603E+08
     -115.0647498924      115.4625608922     1  0.32018531E+08
     -115.0647407908      118.8012068534     1  0.32233987E+08
     -115.0647139595      116.7685604312     1  0.35058530E+08
     -115.0647094407      120.0634080868     1  0.30085159E+08
     -115.0646763434      119.6085319441     2  0.31868807E+08
     -115.0646739361      117.6393771683     1  0.34395063E+08
     -115.0646628184      121.1257143103     1  0.32324516E+08
     -115.0646317649      121.2541081692     1  0.34149753E+08
     -115.0646126956      115.2043589755     1  0.31316333E+08
     -115.0645984038      116.1913625881     1  0.30586378E+08
     -115.0645930557      114.9051487670     1  0.31719982E+08
     -115.0645481175      119.0830571571     1  0.34777216E+08
     -115.0645289036      115.7106723734     1  0.31465186E+08
     -115.0645085040      118.9504197889     1  0.33652684E+08
     -115.0644944929      116.1307632786     1  0.31578347E+08
     -115.0644429865      117.4822350885     1  0.31406559E+08
     -115.0644337910      112.4287791643     1  0.31369632E+08
     -115.0644022737      117.2920227824     1  0.33533639E+08
     -115.0644006808      117.3043134529     1  0.31044801E+08
     -115.0643914534      117.5665118378     1  0.31278089E+08
     -115.0643102723      116.5775452710     1  0.31481873E+08
     -115.0642929867      117.3277175369     1  0.31168301E+08
     -115.0642839651      119.8580469454     1  0.31648914E+08
     -115.0642514390      118.4007886862     1  0.34020698E+08
     -115.0642492589      124.1605695141     1  0.33866653E+08
     -115.0642451845      119.4067209051     1  0.32638742E+08
     -115.0642190697      119.5583885439     1  0.34707631E+08
     -115.0642138720      111.7463389064     1  0.32181470E+08
     -115.0642018732      116.8047438665     1  0.31838193E+08
     -115.0641958194      119.3132812509     1  0.32209066E+08
     -115.0641773580      119.9982379268     1  0.32967723E+08
     -115.0641359078      120.6301821476     1  0.34414462E+08
     -115.0641079452      120.4916864051     1  0.32578594E+08
     -115.0641041271      116.1931660027     1  0.33966544E+08
     -115.0640850336      118.5758377869     1  0.33553347E+08
     -115.0640799060      120.0668392394     1  0.31897193E+08
     -115.0640643020      119.3254660875     1  0.32534026E+08
     -115.0640607034      118.2777867742     1  0.32794124E+08
     -115.0640590309      120.8161742380     1  0.31395089E+08
     -115.0639762802      117.2554605554     1  0.31956305E+08
     -115.0639713625      119.0602619689     1  0.33944743E+08
     -115.0639617338      119.4268370523     1  0.34289281E+08
     -115.0639567114      112.8426408622     1  0.31284156E+08
     -115.0639544851      122.3622561647     1  0.32703302E+08
     -115.0639138783      117.5524697770     1  0.34210580E+08
     -115.0638927141      117.6440729596     1  0.32246241E+08
     -115.0638900160      118.1316462764     1  0.31770727E+08
     -115.0637941445      119.5735506647     1  0.32497278E+08
     -115.0637814832      120.5851329389     1  0.33853260E+08
     -115.0637483077      119.7316428265     1  0.36240859E+08
     -115.0637246218      121.8230445485     1  0.36207386E+08
     -115.0637114379      122.3532619842     1  0.31877029E+08
     -115.0636993941      122.1627680473     1  0.35139565E+08
     -115.0636745253      117.6074732389     1  0.32166668E+08
     -115.0636631297      119.3500184010     1  0.33694625E+08
     -115.0636583558      120.3027333151     1  0.31713337E+08
     -115.0636490485      114.6377039788     1  0.32433148E+08
     -115.0636305404      117.2306150148     1  0.32692441E+08
     -115.0636056760      120.3156762163     1  0.32326175E+08
     -115.0635685840      120.3683348560     2  0.31774899E+08
     -115.0635624845      113.8037480759     1  0.32975127E+08
     -115.0635600794      115.0847433484     1  0.32568894E+08
     -115.0635307371      116.8150884863     1  0.31860275E+08
     -115.0634921000      120.2218690331     1  0.32265829E+08
     -115.0634774354      119.2398465408     1  0.31828562E+08
     -115.0634523837      113.3894235353     1  0.32850129E+08
     -115.0634005638      116.9945971400     1  0.33163907E+08
     -115.0633643953      122.2802280073     1  0.33123489E+08
     -115.0633613443      119.9668459584     1  0.35296735E+08
     -115.0633529934      113.2952631391     1  0.30594940E+08
     -115.0633200258      118.3886617243     1  0.33777364E+08
     -115.0632868645      118.2882238456     1  0.33592986E+08
     -115.0631712355      118.5999287891     1  0.31711010E+08
     -115.0631635438      116.6858343697     1  0.35482972E+08
     -115.0631437479      115.1701232427     1  0.32926852E+08
     -115.0631381043      117.6270874477     1  0.33458496E+08
     -115.0631238654      118.1965457993     1  0.34305558E+08
     -115.0631163963      116.5159105197     1  0.32672007E+08
     -115.0631036566      115.4077454612     1  0.31155318E+08
     -115.0630938508      118.7400676296     1  0.34754701E+08
     -115.0630909521      114.7105401377     1  0.31257042E+08
     -115.0630874974      117.4942438198     1  0.32655161E+08
     -115.0630736025      117.8711169862     1  0.33278680E+08
     -115.0630638943      119.9638282276     2  0.33155248E+08
     -115.0630392573      120.8887791650     1  0.32865938E+08
     -115.0630328443      117.8064542339     1  0.32459847E+08
     -115.0630086044      119.4551673756     1  0.33704795E+08
     -115.0629186924      119.8216886456     1  0.33171694E+08
     -115.0628892740      115.1117796180     1  0.34486774E+08
     -115.0628787221      118.4480399118     1  0.32692638E+08
     -115.0628611637      115.1036931015     1  0.36283688E+08
     -115.0628558084      120.4540793658     1  0.35501797E+08
     -115.0628530399      122.0361075861     1  0.31194670E+08
     -115.0628227984      117.8485676277     1  0.34668637E+08
     -115.0627876673      115.5727989465     1  0.32404148E+08
     -115.0627597711      117.2569400698     1  0.33057438E+08
     -115.0627307617      116.0469285755     1  0.31765980E+08
     -115.0627155519      119.4310306799     1  0.34868126E+08
     -115.0626981007      120.1375860944     1  0.39116699E+08
     -115.0626673710      120.1160024738     1  0.32586654E+08
     -115.0626579007      120.5649419537     1  0.34088414E+08
     -115.0626445811      115.3700651079     1  0.30783414E+08
     -115.0626264108      121.1178415321     1  0.34832973E+08
     -115.0626196827      115.7108654310     1  0.34039834E+08
     -115.0625960093      119.8999500264     1  0.33952692E+08
     -115.0625840622      118.5981826583     1  0.31379600E+08
     -115.0625402932      114.0199814423     1  0.32186307E+08
     -115.0625224088      117.0709210530     1  0.34326382E+08
     -115.0625189200      117.4368071417     1  0.33771877E+08
     -115.0624897273      119.1851588352     1  0.33642479E+08
     -115.0624810703      121.4375510234     1  0.33468908E+08
     -115.0624649922      116.0814525799     1  0.33991623E+08
     -115.0624604236      120.6775567920     1  0.32089012E+08
     -115.0624428683      116.2733596561     1  0.31186293E+08
     -115.0624257955      117.6461984347     1  0.33370681E+08
     -115.0624166878      116.6681691533     1  0.31995350E+08
     -115.0624117078      114.9468423615     1  0.30477660E+08
     -115.0623976008      120.0524068743     1  0.33596189E+08
     -115.0623802739      120.5095366977     1  0.33456811E+08
     -115.0623571186      118.1199276210     1  0.33431222E+08
     -115.0623390439      118.6510169856     1  0.31696618E+08
     -115.0622854978      117.0776698634     1  0.35006075E+08
     -115.0622491297      117.6699581513     1  0.31485940E+08
     -115.0622337624      113.6273706726     1  0.31455067E+08
     -115.0622308225      118.9586749375     1  0.31337853E+08
     -115.0622201709      116.3332424026     1  0.34261398E+08
     -115.0621662224      121.5387376439     1  0.32755432E+08
     -115.0621595808      117.7065856824     1  0.34891820E+08
     -115.0621368195      119.4986642301     1  0.32593284E+08
     -115.0621019931      118.0721645086     1  0.32363054E+08
     -115.0621003042      117.0797366693     1  0.33336939E+08
     -115.0620779919      122.3212187929     1  0.33184288E+08
     -115.0620701639      116.4142709173     1  0.32108994E+08
     -115.0620604192      116.4269620385     1  0.34255187E+08
     -115.0620214674      117.1102580833     1  0.31608683E+08
     -115.0620133784      120.0794680714     1  0.32487133E+08
     -115.0619920881      116.6354177847     1  0.33790573E+08
     -115.0619303639      115.3903491643     1  0.31460595E+08
     -115.0618951812      115.2022414214     1  0.31940723E+08
     -115.0618926971      114.7996222491     1  0.31227545E+08
     -115.0618885077      116.3616666720     1  0.32313048E+08
     -115.0618554034      117.9515799111     1  0.32780428E+08
     -115.0618353036      118.8237956812     1  0.32607884E+08
     -115.0618270608      116.8689905786     1  0.32060314E+08
     -115.0617860344      118.9795186184     1  0.32339354E+08
     -115.0617795165      119.4474744367     1  0.34002379E+08
     -115.0617511420      115.7458831416     1  0.31283322E+08
     -115.0617367809      118.2483769212     1  0.32733463E+08
     -115.0617120287      116.7867316711     1  0.31180585E+08
     -115.0617092969      118.7926835922     1  0.31409201E+08
     -115.0616976815      120.6256362768     1  0.32257823E+08
     -115.0616958078      117.4870920044     1  0.33398519E+08
     -115.0616853411      114.2314518095     1  0.31914202E+08
     -115.0616157292      117.6703194843     1  0.30593370E+08
     -115.0615984705      121.2486083092     1  0.34520915E+08
     -115.0615829463      115.8358343014     1  0.32587317E+08
     -115.0615810780      122.5261850300     1  0.33136708E+08
     -115.0615681011      117.5450282761     1  0.31676514E+08
     -115.0615546577      119.7413756961     1  0.35260294E+08
     -115.0615057231      116.2456133165     1  0.30914440E+08
     -115.0614990265      118.5034056858     1  0.33373052E+08
     -115.0614482121      117.7424479651     1  0.35441327E+08
     -115.0614268752      115.6595489209     1  0.33394417E+08
     -115.0614248130      119.1395064613     1  0.33571452E+08
     -115.0613996685      116.8095397054     1  0.33301908E+08
     -115.0613932333      115.4411744169     1  0.31016448E+08
     -115.0613780999      118.2192736167     1  0.32199378E+08
     -115.0613747771      114.2225127623     1  0.31765008E+08
     -115.0613602153      118.8994984440     1  0.33051831E+08
     -115.0612554285      115.8738110395     1  0.30888884E+08
     -115.0612471944      119.5842052833     1  0.32019436E+08
     -115.0612446105      118.9761544121     1  0.33241180E+08
     -115.0612327042      117.0498227318     1  0.30519886E+08
     -115.0612246121      119.6590791309     1  0.35475712E+08
     -115.0612188635      118.2468382404     1  0.31084861E+08
     -115.0612126599      114.7267263609     1  0.31640458E+08
     -115.0612067478      116.8055907738     1  0.33038029E+08
     -115.0612000954      116.9536430893     1  0.31087411E+08
     -115.0611977317      118.4732792762     1  0.32874072E+08
     -115.0611769536      119.1541844472     1  0.33648755E+08
     -115.0611636367      116.7783276890     1  0.34449289E+08
     -115.0611050504      119.0482011950     1  0.34771250E+08
     -115.0610788791      118.9538549846     1  0.33666585E+08
     -115.0610584535      116.9923045697     1  0.33209334E+08
     -115.0610537324      112.3877302612     1  0.32951202E+08
     -115.0610488955      120.0715416852     1  0.33702394E+08
     -115.0610461865      118.8653420408     1  0.31688088E+08
     -115.0610104071      115.8944801564     1  0.32134691E+08
     -115.0609921592      118.3417824522     1  0.34890800E+08
     -115.0609557261      115.6994049906     1  0.34110402E+08
     -115.0609501337      119.2906982769     1  0.34580665E+08
     -115.0609429449      119.3545288414     1  0.31550439E+08
     -115.0608971956      116.0613438734     1  0.30859564E+08
     -115.0608536762      117.5977744636     1  0.32554039E+08
     -115.0608293864      115.1423598079     1  0.31677802E+08
     -115.0608213016      114.9998008443     1  0.31934417E+08
     -115.0607870796      117.6331399805     1  0.33891462E+08
     -115.0607839708      119.7059128535     1  0.32926711E+08
     -115.0607548096      114.4650816948     1  0.30878969E+08
     -115.0607166871      121.3279108682     1  0.33500055E+08
     -115.0607088304      118.7338223447     1  0.31272510E+08
     -115.0606967857      114.4254577001     1  0.32961197E+08
     -115.0606938002      120.6017835685     1  0.37472178E+08
     -115.0606570418      120.1295477382     1  0.33226450E+08
     -115.0606450647      116.5643148927     1  0.33804674E+08
     -115.0606162589      115.1789587163     1  0.34226687E+08
     -115.0606122008      118.3371263013     1  0.30968660E+08
     -115.0605913969      115.3966621554     1  0.31802720E+08
     -115.0605668542      119.8806619254     1  0.33432594E+08
     -115.0605302881      116.2740761095     1  0.33829980E+08
     -115.0604706155      117.8443327395     1  0.32196827E+08
     -115.0604341505      114.9390474210     1  0.32659040E+08
     -115.0604238099      116.8869286102     1  0.33214796E+08
     -115.0604071203      118.0961071093     1  0.32736352E+08
     -115.0603698104      116.1898382653     1  0.32878158E+08
     -115.0603682833      116.1948774717     1  0.31483482E+08
     -115.0603458600      115.7639897622     1  0.30680381E+08
     -115.0602921145      119.9661890443     1  0.36256757E+08
     -115.0602519563      118.4295726542     1  0.34737700E+08
     -115.0602152175      118.5149131707     1  0.33726269E+08
     -115.0601738513      118.2181069196     1  0.31562897E+08
     -115.0601724371      116.9824300990     1  0.31890530E+08
     -115.0601590662      117.2794536541     1  0.31683812E+08
     -115.0601499937      119.0564367123     1  0.33797634E+08
     -115.0601210428      117.3238943717     1  0.31472642E+08
     -115.0601192037      124.5491927488     2  0.33352525E+08
     -115.0601128063      115.6395284694     1  0.31299416E+08
     -115.0600889031      117.8090760138     1  0.34713016E+08
     -115.0600747018      119.0208129406     1  0.32881584E+08
     -115.0600612741      117.3643101312     1  0.31187132E+08
     -115.0600445611      119.2750133547     1  0.31541361E+08
     -115.0600261413      117.9692027282     1  0.32688231E+08
     -115.0600083464      121.5463731170     1  0.31948682E+08
     -115.0599972734      119.0568275780     1  0.30983709E+08
     -115.0599946544      117.9733307438     1  0.34154820E+08
     -115.0599527817      114.8769503814     1  0.32070099E+08
     -115.0599423292      118.9773055865     1  0.32232615E+08
     -115.0599106102      118.6908974427     1  0.33402165E+08
     -115.0599006260      116.8456897670     1  0.32963334E+08
     -115.0598992961      121.2012455382     1  0.31423835E+08
     -115.0598941124      116.4254902302     1  0.31055917E+08
     -115.0598823706      123.0180254216     1  0.36265299E+08
     -115.0598652763      115.6862644576     1  0.31423901E+08
     -115.0598391159      116.9275739658     1  0.32973322E+08
     -115.0598305705      119.6351918488     1  0.33023311E+08
     -115.0597682516      115.4727747486     1  0.29963778E+08
     -115.0597071210      115.1855640481     1  0.33606510E+08
     -115.0597033481      119.8010101060     1  0.34156508E+08
     -115.0596935736      118.8521626654     1  0.32840935E+08
     -115.0596786341      119.5696032228     1  0.32556149E+08
     -115.0596724698      122.1993147387     1  0.31261539E+08
     -115.0596579844      119.7095073060     1  0.31377604E+08
     -115.0596388465      117.8394906443     1  0.32306245E+08
     -115.0595975044      115.9982795228     1  0.31941670E+08
     -115.0595935263      119.4481391642     1  0.33058897E+08
     -115.0595600369      120.4428249104     1  0.33810415E+08
     -115.0595325071      117.2285568440     1  0.33079721E+08
     -115.0595275873      117.4416475542     1  0.36427800E+08
     -115.0595248705      118.3789892361     1  0.32760429E+08
     -115.0595114306      115.4878794876     1  0.32144379E+08
     -115.0594493521      119.5746440751     1  0.32140511E+08
     -115.0594370727      117.3545529089     1  0.35180792E+08
     -115.0594328919      117.4785066587     1  0.32640596E+08
     -115.0594286640      120.3460595246     1  0.35432263E+08
     -115.0593828215      119.3707442684     1  0.33294742E+08
     -115.0593803069      117.5610779372     1  0.31221555E+08
     -115.0593758566      118.8947207106     1  0.33906678E+08
     -115.0592833068      117.6616416205     1  0.33089989E+08
     -115.0592803277      120.6697450201     1  0.35143476E+08
     -115.0592745605      114.5773345073     1  0.32070140E+08
     -115.0592728071      121.5994877971     2  0.33640637E+08
     -115.0592393207      120.1802905734     1  0.36022426E+08
     -115.0592287998      116.7630139561     1  0.33537343E+08
     -115.0592255699      117.7914759031     1  0.34483702E+08
     -115.0592177705      114.3953331625     1  0.30767028E+08
     -115.0591349057      115.1232917444     1  0.31570491E+08
     -115.0591254453      115.4726679540     1  0.31111185E+08
     -115.0591178709      117.0958923395     1  0.32121121E+08
     -115.0590815176      116.3216575963     1  0.35450499E+08
     -115.0590451855      116.0398071830     1  0.31569838E+08
     -115.0590302581      118.8857190235     1  0.33360974E+08
     -115.0590093920      115.7447978380     1  0.34454888E+08
     -115.0589941107      118.5338237796     1  0.32832676E+08
     -115.0589742776      116.0407210512     1  0.33187129E+08
     -115.0589629187      117.7289380352     1  0.31752616E+08
     -115.0589408102      119.0239310097     1  0.32171208E+08
     -115.0589167300      114.5576824657     1  0.32006528E+08
     -115.0588601484      115.3529092293     1  0.31674048E+08
     -115.0588411252      118.4290979411     1  0.33285271E+08
     -115.0587343068      116.9514109925     1  0.33409427E+08
     -115.0587220207      118.3440927470     1  0.34053093E+08
     -115.0587186642      117.6390978269     1  0.35108172E+08
     -115.0587170592      115.5950504184     1  0.32299743E+08
     -115.0586995235      118.5426021728     1  0.33903678E+08
     -115.0586959385      115.7643491483     1  0.32904960E+08
     -115.0586618982      118.2885114293     1  0.33621439E+08
     -115.0586311416      114.6440593894     1  0.33099861E+08
     -115.0586072640      119.2824089701     1  0.34060087E+08
     -115.0585719235      116.9626639682     1  0.32744996E+08
     -115.0585596482      120.2437668495     1  0.30704142E+08
     -115.0585536301      116.5780571448     1  0.30797659E+08
     -115.0585204684      116.3285548676     1  0.31749438E+08
     -115.0585131407      118.8887565609     1  0.34267720E+08
     -115.0584881953      116.5927031527     1  0.31094759E+08
     -115.0584759200      117.0717651132     1  0.34982448E+08
     -115.0584039812      121.5743666947     1  0.34190409E+08
     -115.0583877821      118.7903121719     1  0.32906465E+08
     -115.0583377058      116.4102680308     1  0.35522610E+08
     -115.0583338003      119.2724254399     1  0.33684258E+08
     -115.0583212187      115.7752218078     1  0.32364218E+08
     -115.0583074276      113.0527915939     1  0.31404516E+08
     -115.0582956932      119.9677158556     1  0.32964858E+08
     -115.0582440242      116.0792696321     1  0.35444821E+08
     -115.0582215994      118.2353190264     1  0.34950101E+08
     -115.0582142368      119.3590415376     1  0.35885152E+08
     -115.0582048132      118.5399369695     1  0.35750698E+08
     -115.0581401021      117.5296734326     1  0.31641031E+08
     -115.0581151232      117.6098281602     1  0.32937441E+08
     -115.0580951050      121.1024719854     1  0.33925734E+08
     -115.0580906304      118.4360133692     1  0.32999497E+08
     -115.0580549246      115.8005197354     1  0.31990035E+08
     -115.0580186493      121.4478536463     2  0.32310787E+08
     -115.0579865520      114.3749815812     1  0.30770376E+08
     -115.0579733741      118.5766237796     1  0.31277006E+08
     -115.0579387899      115.0131839852     1  0.30845406E+08
     -115.0579261403      116.5108389563     1  0.34771768E+08
     -115.0578980263      120.6343797697     1  0.33436522E+08
     -115.0578757349      114.0668294606     1  0.31383196E+08
     -115.0578699507      119.4310900492     1  0.32810738E+08
     -115.0578658413      116.9488828274     2  0.31386068E+08
     -115.0578396548      120.8240801124     1  0.35398326E+08
     -115.0577926057      119.8143454852     1  0.32630312E+08
     -115.0577744329      118.3444789549     1  0.31341378E+08
     -115.0577662371      116.3592539165     1  0.31801966E+08
     -115.0577491471      119.0290156961     1  0.35716197E+08
     -115.0577350192      113.1805512739     1  0.31150426E+08
     -115.0577164053      119.1053332667     1  0.31667560E+08
     -115.0577023189      119.5008497747     1  0.32157252E+08
     -115.0577011924      118.6384870204     1  0.38139959E+08
     -115.0576809927      118.1069862253     1  0.36856533E+08
     -115.0575982421      119.5304946432     1  0.35146003E+08
     -115.0575816694      118.9197588704     1  0.34385208E+08
     -115.0575601246      119.4246668250     1  0.34104435E+08
     -115.0575471425      116.7121187380     1  0.30822295E+08
     -115.0575420662      112.6889418958     1  0.30779031E+08
     -115.0575158889      119.6389853706     1  0.32232890E+08
     -115.0575134669      124.2545593334     1  0.34033167E+08
     -115.0574865761      116.1209937576     1  0.31751957E+08
     -115.0574747799      116.4295605209     1  0.32704727E+08
     -115.0574481728      115.8484837699     1  0.31196253E+08
     -115.0574260090      118.0722740811     1  0.34714893E+08
     -115.0573969779      117.9707162995     1  0.31609339E+08
     -115.0573938286      117.4337404087     1  0.31307084E+08
     -115.0573263951      116.3548193178     1  0.36180644E+08
     -115.0572786796      114.9173074881     1  0.30728812E+08
     -115.0571262603      116.5019775854     1  0.30970176E+08
     -115.0571147452      119.3094355977     1  0.31175424E+08
     -115.0571123304      117.7530995425     1  0.31554411E+08
     -115.0570857927      117.2728868453     1  0.32909422E+08
     -115.0570674508      119.6579326651     1  0.33144147E+08
     -115.0570313105      113.6427840425     1  0.32158303E+08
     -115.0570285900      118.9354201437     1  0.33868087E+08
     -115.0570139641      118.8772761384     1  0.32170636E+08
     -115.0570103643      117.9834077999     1  0.30489771E+08
     -115.0569874696      121.3746780408     1  0.35150215E+08
     -115.0569699723      120.6418139187     1  0.35252634E+08
     -115.0569389987      119.8616726289     1  0.32538828E+08
     -115.0569304080      117.2570529159     1  0.33113216E+08
     -115.0569256553      117.3064693836     1  0.33949872E+08
     -115.0569246235      118.3334501591     1  0.31528478E+08
     -115.0568784830      116.9606795992     1  0.32214187E+08
     -115.0568502370      119.7730223339     1  0.34724670E+08
     -115.0568399549      119.9713821806     1  0.34856995E+08
     -115.0568358247      122.0499063380     1  0.36153901E+08
     -115.0568314224      118.0934734204     1  0.32642791E+08
     -115.0568173828      116.1456970838     1  0.32222761E+08
     -115.0567985292      117.9003997189     1  0.31899424E+08
     -115.0567868005      119.9783133812     1  0.32216235E+08
     -115.0567628873      121.3097309687     1  0.31184499E+08
     -115.0567504150      118.5439628687     1  0.34432716E+08
     -115.0567485457      117.9978456702     1  0.33164773E+08
     -115.0567077322      119.1610351555     1  0.32742907E+08
     -115.0566672747      121.4719383800     1  0.33167296E+08
     -115.0566634386      114.5474578276     1  0.31382616E+08
     -115.0566251387      120.0527681989     1  0.34526462E+08
     -115.0566207730      116.3625401908     1  0.32553230E+08
     -115.0566122298      119.9170896370     1  0.32955509E+08
     -115.0566023912      115.9310821501     1  0.32714687E+08
     -115.0565731071      116.2412945622     1  0.32123539E+08
     -115.0565402237      117.7393563666     1  0.35333585E+08
     -115.0565378296      119.8457149166     1  0.36639600E+08
     -115.0565322915      117.9152957507     1  0.32557988E+08
     -115.0565233475      119.9652964534     1  0.35353903E+08
     -115.0565147436      117.3556085640     1  0.33476253E+08
     -115.0565084262      119.7285759261     1  0.32517963E+08
     -115.0565014271      116.9143364205     1  0.32601550E+08
     -115.0564747334      115.8011797537     1  0.32655252E+08
     -115.0564696247      118.1575333370     1  0.32494452E+08
     -115.0564675758      117.9090084331     1  0.33089486E+08
     -115.0564556996      117.0799187090     1  0.34461886E+08
     -115.0564439790      114.2246203807     1  0.32418997E+08
     -115.0564400495      120.5081812053     1  0.33753756E+08
     -115.0564175452      116.9942261430     1  0.31058559E+08
     -115.0563884046      117.9395954328     1  0.33009343E+08
     -115.0563338166      120.2023674135     1  0.34638785E+08
     -115.0563183792      114.3118797745     1  0.35947851E+08
     -115.0562809146      117.9748632736     1  0.32317389E+08
     -115.0562316173      119.9219347158     1  0.32998622E+08
     -115.0562003515      116.7547764825     1  0.31683253E+08
     -115.0561971760      115.5163711150     1  0.32012552E+08
     -115.0561809159      114.9242810348     1  0.33047752E+08
     -115.0561725125      117.1430192448     1  0.31520938E+08
     -115.0561600352      121.0570307662     1  0.34727592E+08
     -115.0561341198      117.3646431585     1  0.31727276E+08
     -115.0561195186      116.6052650006     1  0.31527609E+08
     -115.0561106478      120.7167066504     1  0.33807370E+08
     -115.0560784451      118.3867533465     1  0.32575759E+08
     -115.0560666812      116.2274756609     1  0.31141811E+08
     -115.0560502797      114.3979991435     1  0.30526327E+08
     -115.0560487109      115.0452009283     1  0.31009190E+08
     -115.0560071436      118.0911241618     1  0.34597725E+08
     -115.0559711066      120.1307125439     1  0.32664827E+08
     -115.0559520799      119.3441644431     1  0.33602564E+08
     -115.0559499362      114.9596274346     1  0.31485129E+08
     -115.0559480134      120.7377233898     1  0.32121734E+08
     -115.0559389527      117.1685298273     1  0.30763125E+08
     -115.0559289923      117.7193559547     1  0.33470435E+08
     -115.0558735654      119.3392980310     1  0.33938759E+08
     -115.0558545777      118.8344031442     1  0.33010820E+08
     -115.0558204635      117.7596968353     1  0.33722788E+08
     -115.0558049993      117.5945865437     1  0.33812286E+08
     -115.0558018197      118.4604660935     1  0.30913176E+08
     -115.0557941139      116.6246940803     1  0.30629478E+08
     -115.0557863791      121.5310830632     1  0.34383056E+08
     -115.0557097008      119.3084821896     1  0.33468259E+08
     -115.0557010738      115.2547042321     1  0.31098976E+08
     -115.0556916825      117.1878243455     1  0.32385410E+08
     -115.0556898956      116.8482236826     1  0.31662537E+08
     -115.0556691405      119.1204723555     1  0.31174374E+08
     -115.0556624750      119.0681669202     1  0.31706335E+08
     -115.0556588883      116.8657730285     1  0.36646896E+08
     -115.0556428540      115.7484549397     1  0.31060808E+08
     -115.0556186907      120.3511849708     1  0.34706595E+08
     -115.0555960279      114.5686867604     1  0.31639505E+08
     -115.0555710931      117.6022261233     1  0.34410504E+08
     -115.0554796210      118.7973751561     1  0.33659482E+08
     -115.0554683120      116.3948631954     1  0.30876276E+08
     -115.0554596269      119.0726230346     1  0.32800212E+08
     -115.0554532535      119.7023865845     1  0.31759686E+08
     -115.0554404069      117.3604893900     1  0.31315423E+08
     -115.0554179669      118.7795779638     1  0.35044936E+08
     -115.0554072286      120.6079672911     1  0.30442172E+08
     -115.0553727482      118.7464194223     1  0.32948186E+08
     -115.0553404188      118.4047425869     1  0.30786536E+08
     -115.0552959833      118.6287230186     1  0.32927232E+08
     -115.0552898465      119.8640157330     1  0.32186132E+08
     -115.0552843506      117.1775124397     1  0.31400901E+08
     -115.0552736279      122.4330221601     1  0.34923475E+08
     -115.0552702289      119.7213606242     1  0.32571660E+08
     -115.0552609297      119.8135740139     1  0.33262644E+08
     -115.0552425952      119.9982280145     1  0.33776844E+08
     -115.0552100338      116.8434368476     1  0.30795541E+08
     -115.0552047688      118.3283351268     1  0.32997359E+08
     -115.0551954124      119.4871935457     1  0.31892876E+08
     -115.0551931871      117.7942514438     1  0.31485848E+08
     -115.0551873897      115.1777027381     1  0.32249222E+08
     -115.0551775831      121.2534193966     1  0.34027854E+08
     -115.0551693207      117.1671401189     1  0.34026139E+08
     -115.0551393004      112.0408921469     1  0.30798977E+08
     -115.0551234095      119.2617419413     1  0.32250771E+08
     -115.0551220155      118.2689489559     1  0.35353620E+08
     -115.0551203249      121.0736845507     1  0.33053054E+08
     -115.0551179722      118.8953049845     1  0.32883658E+08
     -115.0551156409      121.0072427020     1  0.33644760E+08
     -115.0551011300      113.8580524871     1  0.30061980E+08
     -115.0550766371      116.8250623509     1  0.31784710E+08
     -115.0550659338      118.3236183388     1  0.33240785E+08
     -115.0550352205      116.1644454011     1  0.32411280E+08
     -115.0550311355      118.7024889519     1  0.34925952E+08
     -115.0550276468      117.5470042261     1  0.31169792E+08
     -115.0549565776      116.7067574630     1  0.31694107E+08
     -115.0549231406      117.2595994936     1  0.31837322E+08
     -115.0549018290      114.1579311140     1  0.31429379E+08
     -115.0548401591      115.7861016562     1  0.33826366E+08
     -115.0548295669      119.0854694215     1  0.31882319E+08
     -115.0548051973      118.6606922349     1  0.34080634E+08
     -115.0547675215      116.8977579011     1  0.31161073E+08
     -115.0547432766      115.1134255519     1  0.33521837E+08
     -115.0547386718      118.1615642502     1  0.33775696E+08
     -115.0547187336      112.1304293268     1  0.31759138E+08
     -115.0547134877      112.1810736967     1  0.30665274E+08
     -115.0547020329      118.9782252417     1  0.33479489E+08
     -115.0546513753      116.7025958523     1  0.31742711E+08
     -115.0546371043      118.0610522773     1  0.35457856E+08
     -115.0546029721      118.1428896536     1  0.31330228E+08
     -115.0545741036      118.2259531246     1  0.31277579E+08
     -115.0545381497      118.0292616006     1  0.33947034E+08
     -115.0544916065      115.5416248039     1  0.31699496E+08
     -115.0544368655      118.8040829965     1  0.33089306E+08
     -115.0544142176      116.7479650600     1  0.33583606E+08
     -115.0544093975      117.7647970489     1  0.34806269E+08
     -115.0543899461      110.5676546135     1  0.30814488E+08
     -115.0543824862      117.9569825218     1  0.31451928E+08
     -115.0543758720      117.1354492273     1  0.32082820E+08
     -115.0543393636      120.3029479553     1  0.33709028E+08
     -115.0543307372      119.4289235775     1  0.33729778E+08
     -115.0543158541      111.9045177172     1  0.30875529E+08
     -115.0543045643      118.1391960836     1  0.35861101E+08
     -115.0542999807      119.1633661071     1  0.35418110E+08
     -115.0542924220      117.7933421684     1  0.33168825E+08
     -115.0542702552      120.0578396054     1  0.33821093E+08
     -115.0542511802      118.2833079273     1  0.31845384E+08
     -115.0542262841      119.5478499873     1  0.35113485E+08
     -115.0541827501      115.5119593083     1  0.33527328E+08
     -115.0541496831      121.5765921283     1  0.33151120E+08
     -115.0541425484      118.5045865607     1  0.32572346E+08
     -115.0541372183      121.4951764425     1  0.32563944E+08
     -115.0541186669      115.4416001699     1  0.32508378E+08
     -115.0541040692      117.4257685554     1  0.32541315E+08
     -115.0540999583      116.8274068692     1  0.33893428E+08
     -115.0540880762      121.0407457964     1  0.32715301E+08
     -115.0540366419      115.2611604144     1  0.33982113E+08
     -115.0539988251      119.2744727805     1  0.31868956E+08
     -115.0539522826      122.7301817182     1  0.34054517E+08
     -115.0539465330      117.5347297244     1  0.33428996E+08
     -115.0539350237      120.1108229245     1  0.31722483E+08
     -115.0539306415      118.7865039217     1  0.33474685E+08
     -115.0539139848      116.2365556097     1  0.31709715E+08
     -115.0538979513      118.0683992156     1  0.33170602E+08
     -115.0538909819      123.9538507324     1  0.34609617E+08
     -115.0538610423      120.1899817780     1  0.34832735E+08
     -115.0538462664      119.4230733002     1  0.32585702E+08
     -115.0538371793      120.1194548927     1  0.34410019E+08
     -115.0538141896      113.8470684093     1  0.30919140E+08
     -115.0538063853      120.2676960610     1  0.32062985E+08
     -115.0538042964      116.4015913527     1  0.31992487E+08
     -115.0537939598      118.9674571187     1  0.33232024E+08
     -115.0537873224      120.8587566779     1  0.33198603E+08
     -115.0537801549      121.7339874391     1  0.34674654E+08
     -115.0537665312      117.0903189737     1  0.34340921E+08
     -115.0537566595      114.9507669382     1  0.31284581E+08
     -115.0537383808      119.1779900303     1  0.33327335E+08
     -115.0537278383      119.1953984600     1  0.31606010E+08
     -115.0536754770      119.0565158780     1  0.33248279E+08
     -115.0536741367      120.9538352608     1  0.33486743E+08
     -115.0536664265      113.5387572246     1  0.32642493E+08
     -115.0536053520      114.9880515133     1  0.34772687E+08
     -115.0535920402      119.2906586868     1  0.32433434E+08
     -115.0535577715      121.1665594793     1  0.32719345E+08
     -115.0535507150      115.5526659839     1  0.31744412E+08
     -115.0535368897      116.4857647147     1  0.31715749E+08
     -115.0535352289      116.6763123879     1  0.34362998E+08
     -115.0535119027      118.6647522139     1  0.31519756E+08
     -115.0534950651      119.2907898135     1  0.34995493E+08
     -115.0534919219      117.4626652778     1  0.36280183E+08
     -115.0534773274      118.9123480256     1  0.32239503E+08
     -115.0534547146      119.2744803827     1  0.33400782E+08
     -115.0534500843      114.8466020605     1  0.32640681E+08
     -115.0534074456      120.0910815172     1  0.34707643E+08
     -115.0533926853      117.5438303141     1  0.31146893E+08
     -115.0533840633      114.5107238528     1  0.32129794E+08
     -115.0533756735      114.7725692942     1  0.31574405E+08
     -115.0533236412      119.4588909440     1  0.33208706E+08
     -115.0533103098      120.5510507627     1  0.34785008E+08
     -115.0533014015      117.4374904528     1  0.31199442E+08
     -115.0532973007      113.6209405073     1  0.32601065E+08
     -115.0532895903      116.0705878338     1  0.31481529E+08
     -115.0532869844      117.8933115871     1  0.31139948E+08
     -115.0532825985      120.4660666933     1  0.34367429E+08
     -115.0532521732      117.9396184261     1  0.33747758E+08
     -115.0532432319      117.4623487796     1  0.31905304E+08
     -115.0532395525      115.2856490214     1  0.32251830E+08
     -115.0531904011      118.9281784052     1  0.35970427E+08
     -115.0531825949      114.3826922979     2  0.30612286E+08
     -115.0531720974      117.7181202375     1  0.32724126E+08
     -115.0531261304      117.1408485468     1  0.33189795E+08
     -115.0531141810      118.4150068472     1  0.33973552E+08
     -115.0531002739      120.6848069338     1  0.32437100E+08
     -115.0530657492      118.0055900055     1  0.32212423E+08
     -115.0530623476      114.6538940810     1  0.31153818E+08
     -115.0530553724      118.0782757351     1  0.33851006E+08
     -115.0530461223      117.5607322757     1  0.31647590E+08
     -115.0530088642      117.1324229277     1  0.34400373E+08
     -115.0529525248      117.9840619944     1  0.32710000E+08
     -115.0529460062      117.9946852359     1  0.32077042E+08
     -115.0529431528      118.6400091724     1  0.33327950E+08
     -115.0529196911      120.1753120244     1  0.34689066E+08
     -115.0529111341      115.3275574412     2  0.32507825E+08
     -115.0529085538      117.9802483753     1  0.31442325E+08
     -115.0529038147      120.9013863639     1  0.34882837E+08
     -115.0529025120      117.4799481366     1  0.33498536E+08
     -115.0528758604      117.3098903252     1  0.34040869E+08
     -115.0528582860      116.0180834049     1  0.33503605E+08
     -115.0528549370      117.2393873270     1  0.32487619E+08
     -115.0528325704      115.9220288321     1  0.30947028E+08
     -115.0528171232      120.8938332601     1  0.35512537E+08
     -115.0527973999      115.7155746222     1  0.32530970E+08
     -115.0527114125      117.4926257891     1  0.34880403E+08
     -115.0526839600      117.3723004429     1  0.31581879E+08
     -115.0526698154      117.8083673509     1  0.34658996E+08
     -115.0526527479      119.7680022697     1  0.34263090E+08
     -115.0526435920      118.6488387213     1  0.34317711E+08
     -115.0526414815      115.9022293341     1  0.32835257E+08
     -115.0526282604      122.1768122218     1  0.34973284E+08
     -115.0526062249      115.7742693959     1  0.31835782E+08
     -115.0525697378      120.9788906631     1  0.33080366E+08
     -115.0525245820      116.0734257534     1  0.34658907E+08
     -115.0525145639      118.4084576327     1  0.32666814E+08
     -115.0525091594      117.4671717362     1  0.33777858E+08
     -115.0524790460      117.6722291570     1  0.32359980E+08
     -115.0524608586      117.4924243247     1  0.32365175E+08
     -115.0524425392      119.6770120185     1  0.35538343E+08
     -115.0524241252      119.3416282496     1  0.33042045E+08
     -115.0524150718      117.1664250150     1  0.32142767E+08
     -115.0524110498      121.5617839224     1  0.35140551E+08
     -115.0524071311      116.9739443081     1  0.32618529E+08
     -115.0524018391      118.0852439186     1  0.32597406E+08
     -115.0523960081      116.9171251322     1  0.34866433E+08
     -115.0523526412      118.2985384685     1  0.31862440E+08
     -115.0523256171      118.2052997332     1  0.34022942E+08
     -115.0523092846      118.1585780210     1  0.31183159E+08
     -115.0522990041      118.0815308132     1  0.33136046E+08
     -115.0522843430      116.0032559082     1  0.31141128E+08
     -115.0522618001      120.3669005471     1  0.31434353E+08
     -115.0522287973      119.0800580599     2  0.32207437E+08
     -115.0522144267      115.4263385385     1  0.31572940E+08
     -115.0522108407      113.6920763876     1  0.31713728E+08
     -115.0521861302      116.1502431756     1  0.34905656E+08
     -115.0520980944      113.9253127335     1  0.31239723E+08
     -115.0520896957      117.0737017280     1  0.31812351E+08
     -115.0520809629      117.6286781340     1  0.33360752E+08
     -115.0520277031      119.3703889311     1  0.31349409E+08
     -115.0520183361      117.6739271067     1  0.36940399E+08
     -115.0520020369      118.0973349616     1  0.32182784E+08
     -115.0519943148      117.0331269255     1  0.30793637E+08
     -115.0519846783      118.8223099782     1  0.35060572E+08
     -115.0519685158      119.7156936249     1  0.32597284E+08
     -115.0519460545      119.3321416986     1  0.33378511E+08
     -115.0519238576      113.0658729120     1  0.30625918E+08
     -115.0519217711      114.9663311919     1  0.30956736E+08
     -115.0519191970      116.0247674464     1  0.30852233E+08
     -115.0519056510      115.6984789886     1  0.33609180E+08
     -115.0518862811      119.3269822436     1  0.35249180E+08
     -115.0518769680      115.2621448727     1  0.31217472E+08
     -115.0518737068      119.5270524405     1  0.32337902E+08
     -115.0518553359      117.1591033216     1  0.33962056E+08
     -115.0518300707      119.1762623703     1  0.34192986E+08
     -115.0518247870      119.4047211977     1  0.31154807E+08
     -115.0518178257      117.8454682977     1  0.31639811E+08
     -115.0517975103      118.4436524422     1  0.34625570E+08
     -115.0517959917      120.0180044171     1  0.34704725E+08
     -115.0517917504      117.4892741577     1  0.31392268E+08
     -115.0517821919      117.4716115933     1  0.31714940E+08
     -115.0517470959      115.9411277587     1  0.31324098E+08
     -115.0517347236      115.4485653283     1  0.31457426E+08
     -115.0517291545      121.4799150603     1  0.32600620E+08
     -115.0517042454      121.0995098587     1  0.33929189E+08
     -115.0516536461      119.5126336751     1  0.32023760E+08
     -115.0516448180      120.5064434508     1  0.32423903E+08
     -115.0516198497      113.8386648175     2  0.31361704E+08
     -115.0515937948      117.8648430417     1  0.33757211E+08
     -115.0515751870      114.5882283781     1  0.32952800E+08
     -115.0515520012      117.4786475577     1  0.31161656E+08
     -115.0515403986      120.7420320058     2  0.34186577E+08
     -115.0515387384      117.9504576008     1  0.32524683E+08
     -115.0515237774      119.4428953295     1  0.32663477E+08
     -115.0515195759      114.9717196427     1  0.30156616E+08
     -115.0515099236      116.7067581626     1  0.31045758E+08
     -115.0514935291      119.0922481989     1  0.33760756E+08
     -115.0514706604      117.0109747861     1  0.31618173E+08
     -115.0514664436      115.2876639932     1  0.30834813E+08
     -115.0514604561      120.4444441610     1  0.32208442E+08
     -115.0514585472      120.5978756822     1  0.34607843E+08
     -115.0514147561      119.6533591137     1  0.33119140E+08
     -115.0513920777      119.3139375163     1  0.32164702E+08
     -115.0513764270      119.5586457453     1  0.32910119E+08
     -115.0513654865      114.2847391841     1  0.32337454E+08
     -115.0513533826      116.9604462308     1  0.34648185E+08
     -115.0513463157      118.3630577271     1  0.33387127E+08
     -115.0513078630      116.6292805349     1  0.32008440E+08
     -115.0512946038      114.8078179727     1  0.30684919E+08
     -115.0512685100      120.9498207155     1  0.31848450E+08
     -115.0511771989      118.8979766582     1  0.33666510E+08
     -115.0511656888      114.2140512309     1  0.32078974E+08
     -115.0511536194      119.7519871708     1  0.33290412E+08
     -115.0511287107      120.6089071035     1  0.33325716E+08
     -115.0511214358      119.7175859520     1  0.33482158E+08
     -115.0511062194      114.3507288974     1  0.31342658E+08
     -115.0511048152      119.1178449170     1  0.32207283E+08
     -115.0511021304      118.7572127890     1  0.33004668E+08
     -115.0510986405      115.2730869776     1  0.31166174E+08
     -115.0510755199      117.6051336550     1  0.33009316E+08
     -115.0510027989      116.2009276036     1  0.30385629E+08
     -115.0509981689      116.4538767715     1  0.33760278E+08
     -115.0509894838      117.6792183500     1  0.35016369E+08
     -115.0509882546      117.2741310536     1  0.33027664E+08
     -115.0509318092      117.6026119784     1  0.33150495E+08
     -115.0508908338      113.0281301028     1  0.33520024E+08
     -115.0508844206      117.2041692858     1  0.33821221E+08
     -115.0508385027      119.7592323085     1  0.33938849E+08
     -115.0508372530      117.6560411966     1  0.32178526E+08
     -115.0507913570      117.7511024370     1  0.34855356E+08
     -115.0507780974      119.7367072352     1  0.32429903E+08
     -115.0507664260      119.1879085546     1  0.34392783E+08
     -115.0507336875      114.4461598050     1  0.32345525E+08
     -115.0507272731      121.7339572131     1  0.32968220E+08
     -115.0507052796      119.6690474295     1  0.35942332E+08
     -115.0506733601      119.2182957756     1  0.34159609E+08
     -115.0506696397      119.6692082767     1  0.32730404E+08
     -115.0506425025      117.4339077357     1  0.33988968E+08
     -115.0506374717      116.6043495748     1  0.34096792E+08
     -115.0506173079      116.3264954972     1  0.33291560E+08
     -115.0506054424      115.3250161318     1  0.32722012E+08
     -115.0505904997      118.6188642829     1  0.34407156E+08
     -115.0505619780      114.2921841597     1  0.34535781E+08
     -115.0505140331      120.2321099666     1  0.34045590E+08
     -115.0505001918      119.7469314755     1  0.33774435E+08
     -115.0504904441      117.5306466453     1  0.33831027E+08
     -115.0504534646      116.9060975006     1  0.32574004E+08
     -115.0504209096      116.4152301190     1  0.36307998E+08
     -115.0503962193      118.8554064523     1  0.34655299E+08
     -115.0503605680      115.9242666426     1  0.34097996E+08
     -115.0503520540      116.1442178264     1  0.31074248E+08
     -115.0503438025      119.1047729793     1  0.32846056E+08
     -115.0503320931      120.9106981629     1  0.34553099E+08
     -115.0502970615      118.4683458083     1  0.34156304E+08
     -115.0502883972      114.1330915580     1  0.31256451E+08
     -115.0502721101      116.4841288947     1  0.32522795E+08
     -115.0502615337      119.8995956207     1  0.34360990E+08
     -115.0502596810      116.5676053215     1  0.32244679E+08
     -115.0502459277      115.2698989763     1  0.31500769E+08
     -115.0502414056      119.6147400035     1  0.36380635E+08
     -115.0501822675      119.0367637171     1  0.35752164E+08
     -115.0501776705      116.4121682966     1  0.30932381E+08
     -115.0501590495      120.6305155458     1  0.32206317E+08
     -115.0501375586      118.5120591539     1  0.32965396E+08
     -115.0501339589      118.7523566074     1  0.31222087E+08
     -115.0501222260      117.7839785910     1  0.33690783E+08
     -115.0500790397      119.1653986762     1  0.33037174E+08
     -115.0500413890      119.0991006142     1  0.32592824E+08
     -115.0500249981      120.8747405182     1  0.32180300E+08
     -115.0500044313      119.1310546179     1  0.32108270E+08
     -115.0499886908      116.7405203200     1  0.33519459E+08
     -115.0499875523      111.8807718221     1  0.31372689E+08
     -115.0499830252      117.2374652533     1  0.33407113E+08
     -115.0499744152      119.2746284272     1  0.33732099E+08
     -115.0499501060      120.8095775733     1  0.31999716E+08
     -115.0498913445      117.2245689670     1  0.34074754E+08
     -115.0498598728      119.5670675703     1  0.34945706E+08
     -115.0498450120      120.0226104186     1  0.31512681E+08
     -115.0498310894      117.9494018171     1  0.31698624E+08
     -115.0498297112      118.0407697163     1  0.33107184E+08
     -115.0498284308      115.5085809779     1  0.32342910E+08
     -115.0498183263      115.6875591191     1  0.30199759E+08
     -115.0497810389      121.9666080600     1  0.34505948E+08
     -115.0497670279      117.8635860484     1  0.33121303E+08
     -115.0497611085      117.3372628309     1  0.33215114E+08
     -115.0497476338      116.6279364147     1  0.30546544E+08
     -115.0497059321      118.6758263297     1  0.34095580E+08
     -115.0496986968      120.1829051368     1  0.31856342E+08
     -115.0496799500      119.0912414314     1  0.35043724E+08
     -115.0496762077      119.3115391410     1  0.34463694E+08
     -115.0496534863      115.8844503907     1  0.30476166E+08
     -115.0496448600      118.2108874214     1  0.32360278E+08
     -115.0496398412      115.1284123891     2  0.31189088E+08
     -115.0496035825      118.7838589405     1  0.32299090E+08
     -115.0495856402      119.2373574288     1  0.33807345E+08
     -115.0495822652      116.4469154691     1  0.32568331E+08
     -115.0495731197      119.1227160383     1  0.34269765E+08
     -115.0495692019      117.4782170756     1  0.32904836E+08
     -115.0495383188      119.6232427592     1  0.32695977E+08
     -115.0495367598      118.9011970818     2  0.32082886E+08
     -115.0495039182      121.9848678596     1  0.32153634E+08
     -115.0494846902      118.7032553837     1  0.33975164E+08
     -115.0494822674      113.4640285772     1  0.32606761E+08
     -115.0494431371      117.2688987348     1  0.31811247E+08
     -115.0494401733      117.5489548235     1  0.31756796E+08
     -115.0494382024      115.3883570981     1  0.29836611E+08
     -115.0493789586      119.1016110641     1  0.34880073E+08
     -115.0493227783      118.8740089937     1  0.33282420E+08
     -115.0493211680      116.3168335152     1  0.32281897E+08
     -115.0493013239      117.2416490150     1  0.31695827E+08
     -115.0492559097      114.0356237622     1  0.30547714E+08
     -115.0492530827      117.0947257093     1  0.32287304E+08
     -115.0492316527      118.2853578304     1  0.31429333E+08
     -115.0492140828      117.8306414628     1  0.31878284E+08
     -115.0491907802      117.4156200334     1  0.32470977E+08
     -115.0491821060      119.6584565524     1  0.34461611E+08
     -115.0491704345      113.2025141273     1  0.32010477E+08
     -115.0491583881      119.5589045960     1  0.31192853E+08
     -115.0491495175      120.5082546113     1  0.32320407E+08
     -115.0491244790      118.6737796985     1  0.34139639E+08
     -115.0491190960      113.1487219979     1  0.30705832E+08
     -115.0491023064      116.4905880670     1  0.35184405E+08
     -115.0490902318      118.5699543037     1  0.30793235E+08
     -115.0490885774      115.8932676721     1  0.32645069E+08
     -115.0490841222      119.8030945955     1  0.34318157E+08
     -115.0490747738      121.5346780188     1  0.33791876E+08
     -115.0490727004      116.6999663142     1  0.35522442E+08
     -115.0490579637      119.1048430983     1  0.32989419E+08
     -115.0490536031      117.3919851036     1  0.31607335E+08
     -115.0490472068      119.0958998926     1  0.33084069E+08
     -115.0490186427      121.1151074021     1  0.32823201E+08
     -115.0490069818      119.9003111279     1  0.32696083E+08
     -115.0489968287      117.7958793173     1  0.34339560E+08
     -115.0489888197      116.4305642387     1  0.34148494E+08
     -115.0489449168      118.4843290356     1  0.31700616E+08
     -115.0489411457      118.2490497826     1  0.33229334E+08
     -115.0489233355      117.9039700745     1  0.32412323E+08
     -115.0489143969      118.9555668800     1  0.32852264E+08
     -115.0489016030      118.4518864092     1  0.35320820E+08
     -115.0488843183      117.9722154013     1  0.32296741E+08
     -115.0488237918      120.6465246467     1  0.35215984E+08
     -115.0488091664      115.7671906346     1  0.34050589E+08
     -115.0488049607      117.2954123181     1  0.34352390E+08
     -115.0488021395      118.5973858444     1  0.31857622E+08
     -115.0487855457      120.7559307879     1  0.32512039E+08
     -115.0487682879      119.3943974754     1  0.34933757E+08
     -115.0487454421      114.1926044088     1  0.31568240E+08
     -115.0487407315      116.6230337016     1  0.31860399E+08
     -115.0487209453      119.2829851209     1  0.32600880E+08
     -115.0487180025      120.1745479510     1  0.34067887E+08
     -115.0487120066      119.9489115314     1  0.31336508E+08
     -115.0487013486      117.1719602117     1  0.35229440E+08
     -115.0486670951      120.5096534994     1  0.32865146E+08
     -115.0486633548      121.0717542477     1  0.32369811E+08
     -115.0486246450      114.1885624493     1  0.33039456E+08
     -115.0486066922      116.5021722884     1  0.31973643E+08
     -115.0485970418      116.8710101188     1  0.31736640E+08
     -115.0485953588      119.5777236145     1  0.33616977E+08
     -115.0485910206      118.4568577945     2  0.32030533E+08
     -115.0485496661      114.8475255459     1  0.33389551E+08
     -115.0485225795      115.9269116912     1  0.33284960E+08
     -115.0484909320      116.9948277574     1  0.31458108E+08
     -115.0484837243      112.1605360561     1  0.31645094E+08
     -115.0484570320      121.1035465107     1  0.31302932E+08
     -115.0484503797      116.3917975818     1  0.31320121E+08
     -115.0484421525      119.4168470250     1  0.31656645E+08
     -115.0484292090      118.7774787588     1  0.30817526E+08
     -115.0484204572      114.3988854818     1  0.33438546E+08
     -115.0483557379      119.0197779369     1  0.32565977E+08
     -115.0483236272      115.9314170888     1  0.32104261E+08
     -115.0482817234      117.5320915585     1  0.32208192E+08
     -115.0482758099      125.1434392660     4  0.32394717E+08
     -115.0482580374      117.9076757573     1  0.33987165E+08
     -115.0482127903      119.1107404025     1  0.31798150E+08
     -115.0481814882      117.6013406537     1  0.31935326E+08
     -115.0481781507      117.1226944229     1  0.32106146E+08
     -115.0481692560      118.2092524921     1  0.34006874E+08
     -115.0481629144      117.1430117188     1  0.33604058E+08
     -115.0481527383      117.6693269083     1  0.33901460E+08
     -115.0481292931      120.5069333147     1  0.33869915E+08
     -115.0480828939      119.7546334190     1  0.33928591E+08
     -115.0480135494      117.8852961339     1  0.32682366E+08
     -115.0480055021      115.9908280799     1  0.35984175E+08
     -115.0479998645      113.9395454580     1  0.33671107E+08
     -115.0479857621      120.0431626355     1  0.32497856E+08
     -115.0479626523      116.7220039802     1  0.33276470E+08
     -115.0479229882      119.0863897257     1  0.32408736E+08
     -115.0479020653      117.5193907045     1  0.33375225E+08
     -115.0478981749      115.6286522920     1  0.32716963E+08
     -115.0478459074      115.9332409919     2  0.32878526E+08
     -115.0478388903      117.3265790967     1  0.32595225E+08
     -115.0478046544      120.0898294978     1  0.33413250E+08
     -115.0478018023      122.2383280734     1  0.33943158E+08
     -115.0477929975      115.4571886453     1  0.30825884E+08
     -115.0477906592      119.7349997156     1  0.31907372E+08
     -115.0477834678      120.3733043397     1  0.33154063E+08
     -115.0477410107      118.3978143781     1  0.31170739E+08
     -115.0477338421      119.3018207654     1  0.31781347E+08
     -115.0477317999      115.8251821683     1  0.31466820E+08
     -115.0477249399      114.0725106610     1  0.32530082E+08
     -115.0477209693      118.6282313093     1  0.33722050E+08
     -115.0476796332      118.9650600533     1  0.34748947E+08
     -115.0476589055      119.9242983967     1  0.32866768E+08
     -115.0476286206      113.4774633458     1  0.31369028E+08
     -115.0476200333      120.0349782457     1  0.33770785E+08
     -115.0476142977      117.1061802582     1  0.33564828E+08
     -115.0476043012      120.7167301848     1  0.33712949E+08
     -115.0475838537      117.6893437086     1  0.33906488E+08
     -115.0475773635      119.4457401542     1  0.31299113E+08
     -115.0475606903      119.9132455786     1  0.32363683E+08
     -115.0475454865      118.2420676971     1  0.31142694E+08
     -115.0475286288      119.9379839585     1  0.31960245E+08
     -115.0475198358      120.9475961392     1  0.33051091E+08
     -115.0475111522      122.0138979593     1  0.33166403E+08
     -115.0474950648      121.9124265822     1  0.34330368E+08
     -115.0474934968      119.4040520950     1  0.33058851E+08
     -115.0474871013      119.3101807280     1  0.33532059E+08
     -115.0474552907      121.0365982836     1  0.34120928E+08
     -115.0474414082      118.6524798984     1  0.31766136E+08
     -115.0474336701      120.8827011013     2  0.32225139E+08
     -115.0474279327      117.6728138678     1  0.34189074E+08
     -115.0474081352      116.3750592536     1  0.30943274E+08
     -115.0474012236      121.3118951911     1  0.34473147E+08
     -115.0474001575      116.9560476977     1  0.31257690E+08
     -115.0473680781      118.7069429372     1  0.34170925E+08
     -115.0473521841      119.6788330249     1  0.33495598E+08
     -115.0473496206      114.2641187829     1  0.32296620E+08
     -115.0473478543      118.6440720260     1  0.35241876E+08
     -115.0473449511      117.0560909775     1  0.31385913E+08
     -115.0473410051      116.0661821401     1  0.31835852E+08
     -115.0473360669      117.8661490494     1  0.33710888E+08
     -115.0473313169      120.5273684077     1  0.32174994E+08
     -115.0473277329      118.7291240407     1  0.33790701E+08
     -115.0472536119      118.9783981961     1  0.32953671E+08
     -115.0472424736      121.9251904539     1  0.32688610E+08
     -115.0472403128      120.1737362333     1  0.33404592E+08
     -115.0472383705      116.5995043533     1  0.33309897E+08
     -115.0472316551      118.8910135239     1  0.32437231E+08
     -115.0472205870      118.1636168157     1  0.34864665E+08
     -115.0472037553      122.0640960304     1  0.31216208E+08
     -115.0471983418      120.0619186557     1  0.32103337E+08
     -115.0471908260      118.9865334446     1  0.34589297E+08
     -115.0471845919      113.2873340271     4  0.31254888E+08
     -115.0471492847      118.6337002284     1  0.34448300E+08
     -115.0470988443      117.0233538537     1  0.31515886E+08
     -115.0470769557      119.5422357696     1  0.32227851E+08
     -115.0470573626      117.8591980274     1  0.31803315E+08
     -115.0470549839      117.2337947485     1  0.33874176E+08
     -115.0470398220      120.5832112468     1  0.32819304E+08
     -115.0470092933      119.3668752591     1  0.31989205E+08
     -115.0469896137      114.5808698074     1  0.32961343E+08
     -115.0469714458      119.0872183554     1  0.35439424E+08
     -115.0469465236      110.1061663578     1  0.30926003E+08
     -115.0469387908      113.8262483468     1  0.32257568E+08
     -115.0469185842      119.1912507613     1  0.32382606E+08
     -115.0469157293      117.0242224590     1  0.31768268E+08
     -115.0469054711      115.6185939539     1  0.32313659E+08
     -115.0468942389      118.5527660686     1  0.33308549E+08
     -115.0468861747      118.8109764786     1  0.31301921E+08
     -115.0468686894      114.9712365025     1  0.35052867E+08
     -115.0468599342      117.5311860629     1  0.34058139E+08
     -115.0468588090      116.5114987785     1  0.34984009E+08
     -115.0468181956      116.4882543618     1  0.31583987E+08
     -115.0468160644      119.7453994985     1  0.33168024E+08
     -115.0468037663      115.9712689396     1  0.31201352E+08
     -115.0467876627      114.9442181732     1  0.34090861E+08
     -115.0467829749      118.6951636160     1  0.32729654E+08
     -115.0467751625      118.8272798307     1  0.31359164E+08
     -115.0467423528      116.5074130089     2  0.30825278E+08
     -115.0467396303      120.7908253431     1  0.33745940E+08
     -115.0467297442      117.8033651502     1  0.33052251E+08
     -115.0466726808      113.6680591087     1  0.30671998E+08
     -115.0466715885      118.4551696088     1  0.35462886E+08
     -115.0466608506      115.4344590116     1  0.31964247E+08
     -115.0466528585      117.5427232561     1  0.34157881E+08
     -115.0466506339      118.9798847722     1  0.35769430E+08
     -115.0466233940      116.8545802303     1  0.34294807E+08
     -115.0466218663      120.3751507903     1  0.33918713E+08
     -115.0466207416      116.5092069018     1  0.32429022E+08
     -115.0466147334      119.3846126368     1  0.33716605E+08
     -115.0466119663      118.3991116103     1  0.35773603E+08
     -115.0465702108      115.0309643008     1  0.31813514E+08
     -115.0465639455      120.6401147296     1  0.32129106E+08
     -115.0465626745      120.1556415612     1  0.33474649E+08
     -115.0465303432      118.6257629934     1  0.35138197E+08
     -115.0464750231      119.4731411777     1  0.32240433E+08
     -115.0464494550      115.8560107061     1  0.34529814E+08
     -115.0464321896      117.7597817488     1  0.33732417E+08
     -115.0464209968      117.3177620831     1  0.32860201E+08
     -115.0464197521      118.0065200409     1  0.31108929E+08
     -115.0464064415      116.9167709148     1  0.31049025E+08
     -115.0463837600      115.7422468506     1  0.34015514E+08
     -115.0463544213      118.1432199980     1  0.33240991E+08
     -115.0463469067      117.2828924828     1  0.31615770E+08
     -115.0463243281      117.2771941462     1  0.32861950E+08
     -115.0463216497      118.6872351902     1  0.31480623E+08
     -115.0462846522      115.1127380605     1  0.34209261E+08
     -115.0462726814      116.4825407456     1  0.33045124E+08
     -115.0462662620      118.6419864071     1  0.35174958E+08
     -115.0462364064      121.7900599307     1  0.34887625E+08
     -115.0462331664      120.5908035808     1  0.31497398E+08
     -115.0462307860      119.8128224479     1  0.33198885E+08
     -115.0462219990      118.9629202117     1  0.31996836E+08
     -115.0462190562      119.3455615371     1  0.31905465E+08
     -115.0462023850      119.1945969745     1  0.33970660E+08
     -115.0462001662      118.7372987657     1  0.33059082E+08
     -115.0461603388      118.6028541774     1  0.31297656E+08
     -115.0461555698      121.1561501066     1  0.34544127E+08
     -115.0460874709      121.4751627652     1  0.35360232E+08
     -115.0460601142      118.2833906395     1  0.34623792E+08
     -115.0460505638      118.7300630509     1  0.33658241E+08
     -115.0459990352      119.2061499403     1  0.31142521E+08
     -115.0459704493      120.0202151463     1  0.33496625E+08
     -115.0459501041      120.3213955215     1  0.31262756E+08
     -115.0459084996      119.2061220274     1  0.31650310E+08
     -115.0458956914      117.8751578995     1  0.32192321E+08
     -115.0458750855      120.7577832794     1  0.32261406E+08
     -115.0458691911      118.3278494253     1  0.33837678E+08
     -115.0458665422      123.1528697609     1  0.33968989E+08
     -115.0458545849      115.1583389385     1  0.30544587E+08
     -115.0458447913      116.3399851813     1  0.32105309E+08
     -115.0458201962      117.2067251767     1  0.30737230E+08
     -115.0458066309      116.8800293812     1  0.35775569E+08
     -115.0458042167      120.3348216017     1  0.33882952E+08
     -115.0458015746      118.3133096811     1  0.30871939E+08
     -115.0457875594      112.8107506822     1  0.31651419E+08
     -115.0457255046      116.3864632498     1  0.33277618E+08
     -115.0456639819      118.5839311675     1  0.33179390E+08
     -115.0456486587      116.2486830299     1  0.32200046E+08
     -115.0456465166      117.3105341106     1  0.32981035E+08
     -115.0456427967      119.2884817603     1  0.36291455E+08
     -115.0456229419      120.8609518133     1  0.34875766E+08
     -115.0456073150      118.8434566233     1  0.32356253E+08
     -115.0455994540      114.8098893587     1  0.32406434E+08
     -115.0455645001      111.5040166357     1  0.31879511E+08
     -115.0455547470      118.3594309385     1  0.33272537E+08
     -115.0455416200      119.0633878369     1  0.35749959E+08
     -115.0455316539      115.6754825800     1  0.31454776E+08
     -115.0455084074      117.8796294670     1  0.33739774E+08
     -115.0455067370      114.3549481390     1  0.32065612E+08
     -115.0454990956      118.7084938687     1  0.33256823E+08
     -115.0454436744      121.1090539901     1  0.33441879E+08
     -115.0453911237      116.9098166858     1  0.33847072E+08
     -115.0453469458      115.6337670728     1  0.33195972E+08
     -115.0453452811      119.6851980368     1  0.33967051E+08
     -115.0453427093      118.3953674390     1  0.34586918E+08
     -115.0453270279      120.1275357433     1  0.32611801E+08
     -115.0453245712      118.7273542439     1  0.31823775E+08
     -115.0452968171      117.7493236626     1  0.35609507E+08
     -115.0452880864      120.1142115988     1  0.34929496E+08
     -115.0452766367      120.9829574415     1  0.34329188E+08
     -115.0452255030      117.5413433028     1  0.33781652E+08
     -115.0452207159      120.2582759403     1  0.32081689E+08
     -115.0452155813      117.4869142610     1  0.34391530E+08
     -115.0451853167      117.3020760973     1  0.33290097E+08
     -115.0451767733      117.6931346533     1  0.31664376E+08
     -115.0451609893      120.2072541932     1  0.32191236E+08
     -115.0451347136      114.8828533107     1  0.32618104E+08
     -115.0451211457      119.7651885269     1  0.33098314E+08
     -115.0451093464      118.9462011484     1  0.32713334E+08
     -115.0451047669      116.0701389587     1  0.32797345E+08
     -115.0450747300      117.9244997772     1  0.33077255E+08
     -115.0450710780      120.9015351579     1  0.32125284E+08
     -115.0450472673      117.9667161635     1  0.31930261E+08
     -115.0450313805      118.7063206067     1  0.34325708E+08
     -115.0450279191      117.8890708626     1  0.32076132E+08
     -115.0449988765      116.9386580470     1  0.31574897E+08
     -115.0449850671      120.1272608391     1  0.33047140E+08
     -115.0449699634      119.8696673055     1  0.32118576E+08
     -115.0449605115      116.3506104002     1  0.32066791E+08
     -115.0449496267      119.1897565273     1  0.30534351E+08
     -115.0449418516      118.8241867893     1  0.35500929E+08
     -115.0449170725      116.2334977646     1  0.30370465E+08
     -115.0448679811      117.3342926124     1  0.34112808E+08
     -115.0448666452      115.8221548487     1  0.31793917E+08
     -115.0448591803      116.1517043501     1  0.31282051E+08
     -115.0448518704      118.9987685896     1  0.31558005E+08
     -115.0447848734      120.0260477377     1  0.33135632E+08
     -115.0447644948      114.7571899123     1  0.31232725E+08
     -115.0447496807      115.1975901018     1  0.31661763E+08
     -115.0446709346      119.4631740969     1  0.31776127E+08
     -115.0446532459      116.1357697158     1  0.32713236E+08
     -115.0446481332      119.5155721544     1  0.33958511E+08
     -115.0446345320      119.0843506958     1  0.30887807E+08
     -115.0446191950      113.3803560501     1  0.32157597E+08
     -115.0446026702      113.9367340076     2  0.30964985E+08
     -115.0445997705      120.2150854095     2  0.32575983E+08
     -115.0445980398      115.2548767332     1  0.33101912E+08
     -115.0445710831      117.2127187596     1  0.33737481E+08
     -115.0445606812      116.3079763225     1  0.32099845E+08
     -115.0445594880      117.4981506561     1  0.34384413E+08
     -115.0445569137      125.0773732043     2  0.32092859E+08
     -115.0445461826      117.3370418866     1  0.34648983E+08
     -115.0445025992      116.3644952684     1  0.31968679E+08
     -115.0444962118      120.0294994078     1  0.34899026E+08
     -115.0444854333      116.7678944621     1  0.30456478E+08
     -115.0444601800      121.6775270733     1  0.36638629E+08
     -115.0444586056      114.5778556005     1  0.32154771E+08
     -115.0444572943      115.7474905784     1  0.32322854E+08
     -115.0444519373      120.4667474130     1  0.33313757E+08
     -115.0444465398      115.4303097163     1  0.32625101E+08
     -115.0444229881      112.7381538936     1  0.32163434E+08
     -115.0444219132      113.8759636261     1  0.31866121E+08
     -115.0444163142      114.6471168287     1  0.31360761E+08
     -115.0443729906      116.6348627934     1  0.31671120E+08
     -115.0443714939      120.9211882567     1  0.32737427E+08
     -115.0443231675      118.8555748020     1  0.31450172E+08
     -115.0443040564      116.5543443837     1  0.32322787E+08
     -115.0442756765      117.2562731793     1  0.31679206E+08
     -115.0442708093      119.0903488624     1  0.32819201E+08
     -115.0442694184      118.9684948118     1  0.35730398E+08
     -115.0441821622      116.8705584478     1  0.33111309E+08
     -115.0441776925      117.2760182733     1  0.31773873E+08
     -115.0441415679      118.5117946466     1  0.32518086E+08
     -115.0440859729      121.7004497637     1  0.33390254E+08
     -115.0440841839      116.4181500178     1  0.33241702E+08
     -115.0440740767      120.5563563455     1  0.35275417E+08
     -115.0440542159      117.0254319077     1  0.31413348E+08
     -115.0440445032      116.9815914282     1  0.35283453E+08
     -115.0440434236      118.6873481494     1  0.34617216E+08
     -115.0440315013      120.3335667949     1  0.32405600E+08
     -115.0440260751      118.8613775462     1  0.35452936E+08
     -115.0440133218      118.8623037425     2  0.32223670E+08
     -115.0440108050      116.2744806127     1  0.32065939E+08
     -115.0440031168      118.9157405990     1  0.34595203E+08
     -115.0439873257      117.1709186549     1  0.31973762E+08
     -115.0439788065      118.9125980331     1  0.35178418E+08
     -115.0439523541      117.7443423233     1  0.32608740E+08
     -115.0439458971      120.5037942901     1  0.33508482E+08
     -115.0439439300      119.3388766096     1  0.31792652E+08
     -115.0439393802      115.2969945914     1  0.32240232E+08
     -115.0439260962      114.9693615989     1  0.31266539E+08
     -115.0439132525      112.8200400740     1  0.30888588E+08
     -115.0438810605      119.2764371931     1  0.31548604E+08
     -115.0438475957      119.7368882242     1  0.34395767E+08
     -115.0438446385      118.8258322319     1  0.31267962E+08
     -115.0438421491      114.6593523866     1  0.31139993E+08
     -115.0438401805      118.1937184879     1  0.34611564E+08
     -115.0437925417      118.8481004828     1  0.32124884E+08
     -115.0437869123      118.0203796253     1  0.32306839E+08
     -115.0437837490      115.6380929783     1  0.34663803E+08
     -115.0437666183      115.4583111061     1  0.31807006E+08
     -115.0437486718      118.2554940993     1  0.32176497E+08
     -115.0437340873      119.1806627442     1  0.35024357E+08
     -115.0437154733      115.1332618167     1  0.31784526E+08
     -115.0437128196      113.1275659060     1  0.30185432E+08
     -115.0437043847      120.6048190378     1  0.34892304E+08
     -115.0436873156      119.6744826487     1  0.32601160E+08
     -115.0436263441      118.8426852034     1  0.33854396E+08
     -115.0436139851      117.1679359207     1  0.35386064E+08
     -115.0436058385      118.8572996133     1  0.32056314E+08
     -115.0435830718      119.0208306095     1  0.32381171E+08
     -115.0435784560      119.7124743229     1  0.34052632E+08
     -115.0435593510      119.0347780428     1  0.34191454E+08
     -115.0435479291      116.7646736698     1  0.35971152E+08
     -115.0435352563      118.7165082934     1  0.33583374E+08
     -115.0435215988      122.2433080944     1  0.31721600E+08
     -115.0435122399      118.4473150040     1  0.31506823E+08
     -115.0435109144      117.7558062953     1  0.30878499E+08
     -115.0434964845      114.3362548952     1  0.30593185E+08
     -115.0434935560      114.1819632012     1  0.30750464E+08
     -115.0434878321      119.7751414409     1  0.33817143E+08
     -115.0434860697      115.0270155052     1  0.32582907E+08
     -115.0434592598      120.9693320199     1  0.33542540E+08
     -115.0433936957      116.5947127354     1  0.31859073E+08
     -115.0433906260      114.7848659034     1  0.31469500E+08
     -115.0433846914      121.2658001920     1  0.33223864E+08
     -115.0433716303      118.7947240130     1  0.32085126E+08
     -115.0433590361      117.0537089131     1  0.31277493E+08
     -115.0433477907      118.9661190661     1  0.31641628E+08
     -115.0433451122      118.7936720725     1  0.34946583E+08
     -115.0433372413      117.8066813402     1  0.33223378E+08
     -115.0433274262      119.4544302987     1  0.33617695E+08
     -115.0432779541      121.3450211508     1  0.34875985E+08
     -115.0432696287      118.6885470538     1  0.33111349E+08
     -115.0432558488      117.0209266591     1  0.34135611E+08
     -115.0432477135      121.7069897805     1  0.33675599E+08
     -115.0432395266      119.1700784708     1  0.33641572E+08
     -115.0432302029      115.3874448877     1  0.31075159E+08
     -115.0431894623      118.8495995352     1  0.34219083E+08
     -115.0431790342      116.9634838868     1  0.31828790E+08
     -115.0431619266      119.7273291108     1  0.34133896E+08
     -115.0431225506      118.4598781447     1  0.33099107E+08
     -115.0431201253      118.1646088977     1  0.32630203E+08
     -115.0431178474      122.4933747196     1  0.37936543E+08
     -115.0430914629      117.9997767345     1  0.32660648E+08
     -115.0430615355      117.9737402267     1  0.32297362E+08
     -115.0430603824      118.1864211862     1  0.33452951E+08
     -115.0430101509      118.4465926061     1  0.31260971E+08
     -115.0430025832      117.3423189925     1  0.32995945E+08
     -115.0429858139      117.9955963331     1  0.31238486E+08
     -115.0429827828      121.3389628007     1  0.33560049E+08
     -115.0429791994      118.0909769297     1  0.31971392E+08
     -115.0429711711      118.1216026979     1  0.34414270E+08
     -115.0429532917      118.1005100314     1  0.32006814E+08
     -115.0429346982      119.1186218135     1  0.30964194E+08
     -115.0429228405      118.6582795659     1  0.33907695E+08
     -115.0429071916      118.8459560206     1  0.34715901E+08
     -115.0428969247      121.4572186996     1  0.34009305E+08
     -115.0428794113      120.5109796221     1  0.33579633E+08
     -115.0428652663      114.1524534358     1  0.31610914E+08
     -115.0428602276      115.4174614001     1  0.32635215E+08
     -115.0428546999      115.4158194773     1  0.32925371E+08
     -115.0427910698      120.2429291871     2  0.33755032E+08
     -115.0427837919      113.4622070116     1  0.31560091E+08
     -115.0427654558      119.0373296542     1  0.33830575E+08
     -115.0427611811      122.3040225735     1  0.33977326E+08
     -115.0427376925      115.7809009502     1  0.31212838E+08
     -115.0427221472      119.8282972987     1  0.33085599E+08
     -115.0427172799      116.5005316099     1  0.33473439E+08
     -115.0427154424      118.4397851032     1  0.34183651E+08
     -115.0426917708      119.0137332339     2  0.31741343E+08
     -115.0426680598      120.5314484168     1  0.33474013E+08
     -115.0426665925      118.7824517354     1  0.32251561E+08
     -115.0426492232      113.9322103996     1  0.32891424E+08
     -115.0426247283      120.1032488386     1  0.33536588E+08
     -115.0426226972      120.1330018690     1  0.32831683E+08
     -115.0426153335      119.5849760996     1  0.32449206E+08
     -115.0425753349      114.7223060863     1  0.32146950E+08
     -115.0425596425      117.2472355192     1  0.31114410E+08
     -115.0425585232      116.0495910568     1  0.31607650E+08
     -115.0425359025      119.9114794190     1  0.32761683E+08
     -115.0425235929      116.4119676869     1  0.32492163E+08
     -115.0424998671      118.6830932828     1  0.35619910E+08
     -115.0424978739      120.3507703018     1  0.34531159E+08
     -115.0424938291      120.1194102342     1  0.33059481E+08
     -115.0424840779      117.6390238816     1  0.35154008E+08
     -115.0424724168      115.5527065424     1  0.32171078E+08
     -115.0424565947      115.3903741845     1  0.32117726E+08
     -115.0424376236      114.6166024376     1  0.34845327E+08
     -115.0424362563      120.0540346062     1  0.32986789E+08
     -115.0424282722      119.0929973315     1  0.32815002E+08
     -115.0423941378      113.0825023915     1  0.32849156E+08
     -115.0423916307      120.3781988230     1  0.36109091E+08
     -115.0423814198      119.0101229753     1  0.34515367E+08
     -115.0423464813      118.2600950803     1  0.33167995E+08
     -115.0423392579      115.1567806598     1  0.31858418E+08
     -115.0423097267      121.6752759510     1  0.32952787E+08
     -115.0422998954      120.0064930186     1  0.36824904E+08
     -115.0422953978      118.1141310618     1  0.32393600E+08
     -115.0422891451      121.8575769105     1  0.33289120E+08
     -115.0422526867      117.0464227922     1  0.31790703E+08
     -115.0422508698      116.0626565076     1  0.32941137E+08
     -115.0422000942      115.0739113554     1  0.30461414E+08
     -115.0421922724      119.0399705119     1  0.32542555E+08
     -115.0421884909      120.9578490025     1  0.32660089E+08
     -115.0421738647      119.6607983477     1  0.31787301E+08
     -115.0421622796      121.9613767070     1  0.33302693E+08
     -115.0421580436      117.4373275616     1  0.32698267E+08
     -115.0421522487      120.0232607991     1  0.32122569E+08
     -115.0421438093      119.8059014246     1  0.34953244E+08
     -115.0421131001      117.6724041948     1  0.33582354E+08
     -115.0420960565      118.6798405783     1  0.32152656E+08
     -115.0420303919      117.0535640517     1  0.32679023E+08
     -115.0420288715      115.1217985477     1  0.30661132E+08
     -115.0420125012      117.3888841285     1  0.31911273E+08
     -115.0420034436      116.4719909518     1  0.33227181E+08
     -115.0419995216      117.5467119340     1  0.32571889E+08
     -115.0419826366      115.6755507609     1  0.31668296E+08
     -115.0419766832      118.9719492565     1  0.30453131E+08
     -115.0419740876      119.0765564843     1  0.34676079E+08
     -115.0419715263      117.7324954661     1  0.30633252E+08
     -115.0419621632      114.6407498479     1  0.32585897E+08
     -115.0419251327      118.7753689232     1  0.35375441E+08
     -115.0418951531      119.4098353110     1  0.36829646E+08
     -115.0418534063      118.1705484039     1  0.33450524E+08
     -115.0418408905      120.5919751366     1  0.30892320E+08
     -115.0417813978      118.9051756878     1  0.35177079E+08
     -115.0417762143      117.8514321037     1  0.32845467E+08
     -115.0417639044      114.8599840651     1  0.32614954E+08
     -115.0417297442      116.7432694645     1  0.32418260E+08
     -115.0417217753      112.7002985194     1  0.30893042E+08
     -115.0417140135      117.4801880997     1  0.34550009E+08
     -115.0416846638      119.3078667803     1  0.31389344E+08
     -115.0416359550      117.7932342309     1  0.32290158E+08
     -115.0416080555      117.2171475435     1  0.30588220E+08
     -115.0415536013      117.5554267024     1  0.31675864E+08
     -115.0415306408      116.5528837206     1  0.31600235E+08
     -115.0414865363      115.5088463129     1  0.32775538E+08
     -115.0414783935      117.0274519835     1  0.32594942E+08
     -115.0414737924      122.4443233287     1  0.34201444E+08
     -115.0414382397      115.0265309126     1  0.31818238E+08
     -115.0414320872      118.1347684484     1  0.34284549E+08
     -115.0414236785      117.7995219946     1  0.33014773E+08
     -115.0414214096      119.5490067110     1  0.34686172E+08
     -115.0413873177      120.7363704738     1  0.31747176E+08
     -115.0413856889      120.0860175774     1  0.32470714E+08
     -115.0413355160      119.4330448999     1  0.30830238E+08
     -115.0413343679      122.1081790007     1  0.32649673E+08
     -115.0413017428      118.6008206968     1  0.34445338E+08
     -115.0412951363      115.7065455015     1  0.33286380E+08
     -115.0412587404      118.7141690559     1  0.32683255E+08
     -115.0412035912      120.9737149078     1  0.35579052E+08
     -115.0411995047      118.5274095837     1  0.31286305E+08
     -115.0411971177      118.9900629986     1  0.31715683E+08
     -115.0411888783      116.7965570649     1  0.31125134E+08
     -115.0411784212      113.8900591901     1  0.32046648E+08
     -115.0411405239      119.3745478182     1  0.35764184E+08
     -115.0411341953      116.1093697086     1  0.31987219E+08
     -115.0410962606      115.6615127686     1  0.34606215E+08
     -115.0410737962      117.3462685149     1  0.31979590E+08
     -115.0410708052      121.6196462644     1  0.37468500E+08
     -115.0410610528      116.7201253427     1  0.32111677E+08
     -115.0410310115      118.5242013464     1  0.32638565E+08
     -115.0410273498      118.6334631785     1  0.34151853E+08
     -115.0409674249      122.1210588363     1  0.34456678E+08
     -115.0409601369      116.2840988847     1  0.31203475E+08
     -115.0409016727      118.9234970665     1  0.33575161E+08
     -115.0408968579      119.5154507960     1  0.34071386E+08
     -115.0408898812      120.1055796281     1  0.34990462E+08
     -115.0408814112      118.3304030523     1  0.33247244E+08
     -115.0408489599      114.6551473967     1  0.34403409E+08
     -115.0408388937      117.8571332816     1  0.32170405E+08
     -115.0408300900      117.5136954685     1  0.33015722E+08
     -115.0408075740      119.0007805077     1  0.32759258E+08
     -115.0407916029      117.6122765556     1  0.32089347E+08
     -115.0407683059      117.0085962975     1  0.31981885E+08
     -115.0407460741      118.0735319533     1  0.33019325E+08
     -115.0407240754      116.4999196109     1  0.31966783E+08
     -115.0407076761      114.6677320647     1  0.30792464E+08
     -115.0406945641      118.8474403752     1  0.33075473E+08
     -115.0406866377      120.4291918314     1  0.32951155E+08
     -115.0406815444      115.2538246824     1  0.32572995E+08
     -115.0406789701      118.1492219981     1  0.32357475E+08
     -115.0406166124      116.8900588031     1  0.31914701E+08
     -115.0406143616      121.4439611450     1  0.32653195E+08
     -115.0405861387      119.1628232157     1  0.31493771E+08
     -115.0405725288      120.5060061570     1  0.31308915E+08
     -115.0405658201      115.3260839486     1  0.31564343E+08
     -115.0405531439      116.1591249155     1  0.32161487E+08
     -115.0405395275      117.7393171136     1  0.34399589E+08
     -115.0405329199      118.6708253601     1  0.32660408E+08
     -115.0405230124      118.9700363018     1  0.34583874E+08
     -115.0405102093      117.9579688377     1  0.34308944E+08
     -115.0405041722      116.9888601901     1  0.31633914E+08
     -115.0404975505      116.9888435729     1  0.33120416E+08
     -115.0404961510      119.0799062129     1  0.35099015E+08
     -115.0404867154      119.4467367234     1  0.33706318E+08
     -115.0404837798      120.4875776049     1  0.33171909E+08
     -115.0404565369      121.8081519498     1  0.32618599E+08
     -115.0404456922      116.4042436965     1  0.32274682E+08
     -115.0404424537      120.6092469172     1  0.33320780E+08
     -115.0403906771      117.0183624589     1  0.31929774E+08
     -115.0403808183      120.4933037888     1  0.35259948E+08
     -115.0403716856      118.4185661490     1  0.30836484E+08
     -115.0403697059      119.1391903239     1  0.33643332E+08
     -115.0403634914      117.8307225843     1  0.32579690E+08
     -115.0403173905      120.8826849877     1  0.32487641E+08
     -115.0402827880      113.0970607661     1  0.31630952E+08
     -115.0402742144      119.6489404587     1  0.33926545E+08
     -115.0402657661      115.0157951778     1  0.31072205E+08
     -115.0402550682      114.6123461364     2  0.31547621E+08
     -115.0402342219      117.0109737028     1  0.31051247E+08
     -115.0402066682      122.2610633637     1  0.32285212E+08
     -115.0402052926      118.4349812188     1  0.35020282E+08
     -115.0401963163      118.0312119680     1  0.33355439E+08
     -115.0401928372      117.5752639530     1  0.32008602E+08
     -115.0401824983      116.9326587688     1  0.32088835E+08
     -115.0401728523      117.3583696483     1  0.33314336E+08
     -115.0401356515      116.0915757572     1  0.32056813E+08
     -115.0401302657      118.4712805057     1  0.31336693E+08
     -115.0401191408      122.1514410703     1  0.34342754E+08
     -115.0400680498      116.1787122092     1  0.31125576E+08
     -115.0400550420      118.6843175503     1  0.34992756E+08
     -115.0400475422      117.7357574450     1  0.34386393E+08
     -115.0400301958      118.3799394926     1  0.31966777E+08
     -115.0400194778      116.6650332719     1  0.31331334E+08
     -115.0400092351      113.8605432642     1  0.34800653E+08
     -115.0399747696      112.0413021172     1  0.32441552E+08
     -115.0399724438      120.5980696805     1  0.33426110E+08
     -115.0399575011      118.5975603844     1  0.31470876E+08
     -115.0399533740      115.7295911777     1  0.31885907E+08
     -115.0399507718      116.5388770521     1  0.32440140E+08
     -115.0399080309      117.9961839429     1  0.33622451E+08
     -115.0398683471      120.2211870599     1  0.31254449E+08
     -115.0398333812      119.8448898230     1  0.34885221E+08
     -115.0397937483      114.7845205223     1  0.32195664E+08
     -115.0397899416      121.2604456667     1  0.34182327E+08
     -115.0397731373      120.3753623798     1  0.34084796E+08
     -115.0397679840      120.0488203912     1  0.33035628E+08
     -115.0397594969      116.0662185135     1  0.31340629E+08
     -115.0397084233      114.3939147494     1  0.31608844E+08
     -115.0396772728      116.5699781167     1  0.35927212E+08
     -115.0396680497      121.3334932428     1  0.35013208E+08
     -115.0396429890      120.1019628795     1  0.35617324E+08
     -115.0396325579      114.8436763129     1  0.31754675E+08
     -115.0396266960      120.0852035625     1  0.37627927E+08
     -115.0396252933      119.8706504138     1  0.33896835E+08
     -115.0396184994      115.6943395611     1  0.31886979E+08
     -115.0395850545      119.4785478005     1  0.32724749E+08
     -115.0395704174      113.9697168582     1  0.32110572E+08
     -115.0395142784      117.0184015737     1  0.32113063E+08
     -115.0394949197      120.2127079344     1  0.33911975E+08
     -115.0394836004      116.6823499129     1  0.36045368E+08
     -115.0394724410      118.6632754323     1  0.32106675E+08
     -115.0394658234      120.1306782359     1  0.34965389E+08
     -115.0394605821      120.4969637235     1  0.31966484E+08
     -115.0394322728      117.9749441082     1  0.33230724E+08
     -115.0394173516      115.0507334439     1  0.33609323E+08
     -115.0394071186      118.3302187741     1  0.32676880E+08
     -115.0394013059      117.2549747166     1  0.32349278E+08
     -115.0393845668      118.8038715096     1  0.34651604E+08
     -115.0393749855      119.5255409551     1  0.33273033E+08
     -115.0393570067      117.2236006796     1  0.32058589E+08
     -115.0393405254      118.8152334213     1  0.32248337E+08
     -115.0393312005      115.4907180576     1  0.31822885E+08
     -115.0392952171      113.8134386241     1  0.31084686E+08
     -115.0392617609      118.6571673800     1  0.34410747E+08
     -115.0392339295      121.0793781382     1  0.33493300E+08
     -115.0392262034      116.9713701577     1  0.33055873E+08
     -115.0392087571      122.2907986329     1  0.33814061E+08
     -115.0392074293      119.7920279341     1  0.33160046E+08
     -115.0392018045      117.4394471097     1  0.34815267E+08
     -115.0391820826      119.9353240877     2  0.32109679E+08
     -115.0391700431      118.5202191898     1  0.33073056E+08
     -115.0391629851      118.8823995128     1  0.33300448E+08
     -115.0391361424      120.3447915015     1  0.33954885E+08
     -115.0391062965      120.0393762658     1  0.32873762E+08
     -115.0391048763      117.1080233180     1  0.34191404E+08
     -115.0391037015      117.0114148276     1  0.33587975E+08
     -115.0390730859      118.6766414489     1  0.35943103E+08
     -115.0390696116      113.4286206535     1  0.32582101E+08
     -115.0390588841      118.5514527415     1  0.34961992E+08
     -115.0390575562      119.6234257643     1  0.34514613E+08
     -115.0390264374      118.9187407315     1  0.32199897E+08
     -115.0390133792      119.7039894283     1  0.34799382E+08
     -115.0390098264      119.4557527195     1  0.32983174E+08
     -115.0389899088      116.2119921454     1  0.31984057E+08
     -115.0389795627      120.0522445098     1  0.33002419E+08
     -115.0389538638      120.1284879222     1  0.34338321E+08
     -115.0389425724      119.6014781541     1  0.33383545E+08
     -115.0389107202      118.1739826224     1  0.32490020E+08
     -115.0388790472      118.8022089729     1  0.31832023E+08
     -115.0388679109      114.2319680900     1  0.31528184E+08
     -115.0388434150      116.9177060102     1  0.32628600E+08
     -115.0388245558      119.7412562480     1  0.33104131E+08
     -115.0387997104      120.8313176172     1  0.35691251E+08
     -115.0387922097      114.8331047434     1  0.31904009E+08
     -115.0387607235      117.6830888380     1  0.32602645E+08
     -115.0387426416      121.2115794771     1  0.32816178E+08
     -115.0387300778      122.2653661280     1  0.34353187E+08
     -115.0387121236      120.4949731863     1  0.33562148E+08
     -115.0386767101      120.1403735669     1  0.31959781E+08
     -115.0386632383      113.9498862541     1  0.33083194E+08
     -115.0386578724      117.6077182531     1  0.30986382E+08
     -115.0386042763      119.1826976271     1  0.34577951E+08
     -115.0385941903      118.1707855420     1  0.32408170E+08
     -115.0385926206      118.4596716635     1  0.34290846E+08
     -115.0385678780      116.1945275778     1  0.31798100E+08
     -115.0385339932      115.5936851008     1  0.31811881E+08
     -115.0385238852      116.9632732227     1  0.36455161E+08
     -115.0384966704      121.1369482905     1  0.32833294E+08
     -115.0384652033      120.6491625593     1  0.38125731E+08
     -115.0384442017      112.1241827746     1  0.31364927E+08
     -115.0384251885      119.7005225914     1  0.30659956E+08
     -115.0384007901      117.9348728593     1  0.35374560E+08
     -115.0383797520      118.1738307490     1  0.34580482E+08
     -115.0383735771      116.0157757992     1  0.31149069E+08
     -115.0383575225      112.5671189536     1  0.31272550E+08
     -115.0383297430      112.8672729048     1  0.32015687E+08
     -115.0383262628      117.8262146646     1  0.36103508E+08
     -115.0383122443      118.2691861043     1  0.31755359E+08
     -115.0383076620      118.2004356275     1  0.32336118E+08
     -115.0382966239      119.2341789258     1  0.34261330E+08
     -115.0382754245      118.9830511002     1  0.32779462E+08
     -115.0382711292      118.6234910876     1  0.33667570E+08
     -115.0382411006      119.6617993881     1  0.33318392E+08
     -115.0382242348      116.9246912018     1  0.32890522E+08
     -115.0382209042      117.7207743614     1  0.32326028E+08
     -115.0382065684      117.2485478571     1  0.33342166E+08
     -115.0381958246      118.0173825729     1  0.32378128E+08
     -115.0381852035      113.5218922789     1  0.31266612E+08
     -115.0381807104      118.7940615796     1  0.35416408E+08
     -115.0381670975      118.9309522174     1  0.33283088E+08
     -115.0381606591      115.0715360911     1  0.31587063E+08
     -115.0381457091      116.6157944305     1  0.31656841E+08
     -115.0381435400      114.0990622223     1  0.31505242E+08
     -115.0381184925      116.5798501972     1  0.33761204E+08
     -115.0381163966      120.0033906723     1  0.33228559E+08
     -115.0381063921      116.9782480029     1  0.32095428E+08
     -115.0381049649      117.4688167195     1  0.32092069E+08
     -115.0380872218      117.6550846906     1  0.34505023E+08
     -115.0380857741      114.9365466777     2  0.32773115E+08
     -115.0380803638      118.5537778519     1  0.31925974E+08
     -115.0380735853      118.6811487215     1  0.33846278E+08
     -115.0380598746      115.1695339662     1  0.31788691E+08
     -115.0380461097      113.6934390541     1  0.34423375E+08
     -115.0380390902      117.1406271914     1  0.32219768E+08
     -115.0380110745      116.2368448885     1  0.32338340E+08
     -115.0380090813      119.2428776846     1  0.32977272E+08
     -115.0379962618      117.2525724501     1  0.31679611E+08
     -115.0379906116      117.1617834906     1  0.31827883E+08
     -115.0379814661      116.4688708562     1  0.31334270E+08
     -115.0379784153      119.5556181279     1  0.31985057E+08
     -115.0379579645      115.1680601557     1  0.30651119E+08
     -115.0379519301      119.4955621497     1  0.35812046E+08
     -115.0379446229      114.4467768578     1  0.33734916E+08
     -115.0379388208      116.5268884010     1  0.32326354E+08
     -115.0379332675      117.4004934119     1  0.32377251E+08
     -115.0379176952      114.7081232850     1  0.31400569E+08
     -115.0379114822      114.1256544417     1  0.31758411E+08
     -115.0379057575      120.2611333132     1  0.32876181E+08
     -115.0379014456      114.3917656441     1  0.32698262E+08
     -115.0378724531      115.9960833340     1  0.32575174E+08
     -115.0378463497      119.1741564751     1  0.34696540E+08
     -115.0378448447      116.1675147967     1  0.35545695E+08
     -115.0378097768      117.3580418746     1  0.33654283E+08
     -115.0378057983      117.0341577023     1  0.31947188E+08
     -115.0377978902      119.4150923429     1  0.32699987E+08
     -115.0377520441      117.6204217263     1  0.32480485E+08
     -115.0377416372      116.5279954832     1  0.34864690E+08
     -115.0377366885      118.7134828172     2  0.32038905E+08
     -115.0377152845      117.8411999032     1  0.34002809E+08
     -115.0377045462      117.3977907062     1  0.31763731E+08
     -115.0377025238      118.4961665442     1  0.31703978E+08
     -115.0376690492      120.5791637517     1  0.31327201E+08
     -115.0376250538      118.0383585384     1  0.33044280E+08
     -115.0375903266      112.2728062167     1  0.31608983E+08
     -115.0375856141      122.7508822447     1  0.33846971E+08
     -115.0375773393      116.5485219109     1  0.32060404E+08
     -115.0375755318      117.7269592431     1  0.32336610E+08
     -115.0375731104      118.9792024728     1  0.32578534E+08
     -115.0375436349      119.9241153482     1  0.32160066E+08
     -115.0375065778      117.1421505884     1  0.32336805E+08
     -115.0374680748      116.1975207018     2  0.31432384E+08
     -115.0374617055      116.2054712682     1  0.32303182E+08
     -115.0374184844      115.2355031479     1  0.32707590E+08
     -115.0373832206      119.0714425039     1  0.34930879E+08
     -115.0373612358      121.6260320841     1  0.31873579E+08
     -115.0373323427      113.9507115082     1  0.31312022E+08
     -115.0373242903      117.5320814590     1  0.33486300E+08
     -115.0373114708      118.3024947987     1  0.31823539E+08
     -115.0373039555      117.1320624458     1  0.35060166E+08
     -115.0372993005      118.4804411154     1  0.32532669E+08
     -115.0372929111      118.6210762323     1  0.31211449E+08
     -115.0372914259      116.5220600108     1  0.35516972E+08
     -115.0372903534      119.9840783118     1  0.32039016E+08
     -115.0372610603      116.4697433290     1  0.31555796E+08
     -115.0372410478      112.4023735924     1  0.31324478E+08
     -115.0372162366      114.6579640419     1  0.31440168E+08
     -115.0371916422      114.2159554092     1  0.31793106E+08
     -115.0371710897      117.4269969710     1  0.31706082E+08
     -115.0371531948      117.6000416645     1  0.33480188E+08
     -115.0371441988      118.5819317481     1  0.35428605E+08
     -115.0371235785      117.6479984544     1  0.34538513E+08
     -115.0371066693      118.1258007215     1  0.31554195E+08
     -115.0371031586      116.1889247720     1  0.35042198E+08
     -115.0371012242      116.4601814124     1  0.33341761E+08
     -115.0370938422      109.4508117835     2  0.31022419E+08
     -115.0370557691      119.9312927460     1  0.31388001E+08
     -115.0370537464      115.3633090936     1  0.31834622E+08
     -115.0370431525      120.7984354215     1  0.32660167E+08
     -115.0370345099      117.6257697793     1  0.32209434E+08
     -115.0369824929      119.0667385130     1  0.32274191E+08
     -115.0369584653      116.2319971422     1  0.31683550E+08
     -115.0369535965      118.9588347936     1  0.34995035E+08
     -115.0369421821      114.6802750395     1  0.31143837E+08
     -115.0369214119      118.5515873099     1  0.35393513E+08
     -115.0369122605      118.6189095784     1  0.34309394E+08
     -115.0368991823      120.7837184808     1  0.31816163E+08
     -115.0368423947      114.3713519966     1  0.34427658E+08
     -115.0368350737      118.9380245316     1  0.35217726E+08
     -115.0368247649      118.9942730462     1  0.31970030E+08
     -115.0368228102      116.4199985426     1  0.31594608E+08
     -115.0368062008      120.1618057243     1  0.34994618E+08
     -115.0368013218      117.9765253522     1  0.32754002E+08
     -115.0367721488      117.5102800933     1  0.31260430E+08
     -115.0367653151      120.6932260730     1  0.33949719E+08
     -115.0367625257      118.6180834121     1  0.32676256E+08
     -115.0367256009      117.4802346547     1  0.32580026E+08
     -115.0367125361      118.3438526770     1  0.32044967E+08
     -115.0366966380      116.2211493651     1  0.35645721E+08
     -115.0366806373      119.0140518747     1  0.32662779E+08
     -115.0366489457      122.1569634673     1  0.34420939E+08
     -115.0365964246      120.3129966779     1  0.34468904E+08
     -115.0365517380      115.9332013371     1  0.32816738E+08
     -115.0365464448      118.9771588167     1  0.32192166E+08
     -115.0365423618      118.7688280572     1  0.32353927E+08
     -115.0365330737      116.1462678508     1  0.32965554E+08
     -115.0365265759      116.1713218529     1  0.32159358E+08
     -115.0365184994      120.5276651714     1  0.32222076E+08
     -115.0364825500      115.9566798064     1  0.32632843E+08
     -115.0364732371      117.5615826530     1  0.31601351E+08
     -115.0364706322      117.0838993878     1  0.32117725E+08
     -115.0364547174      119.4958977444     1  0.31479435E+08
     -115.0364173474      117.8248589606     1  0.35102660E+08
     -115.0364159526      117.6836623625     1  0.32832948E+08
     -115.0363654526      117.0865939595     1  0.32616035E+08
     -115.0363466185      118.3435288319     1  0.31694778E+08
     -115.0362997844      120.1658425379     1  0.31881858E+08
     -115.0362978011      117.1639114266     1  0.34113652E+08
     -115.0362959556      118.8573361961     1  0.35693569E+08
     -115.0362459815      120.5104377011     1  0.34582143E+08
     -115.0362387425      116.0707069650     1  0.32984621E+08
     -115.0362057034      116.5043651567     1  0.34807082E+08
     -115.0361878988      117.9789057855     1  0.34688163E+08
     -115.0361412452      119.5433277871     1  0.35445722E+08
     -115.0361377516      116.5372389788     1  0.32234220E+08
     -115.0361094664      118.7360352723     1  0.35099365E+08
     -115.0361053068      119.2933551103     1  0.33532243E+08
     -115.0361012995      119.3423646321     1  0.35847846E+08
     -115.0360675191      118.3007706297     1  0.32813162E+08
     -115.0360465064      118.5020663378     1  0.33132725E+08
     -115.0360242330      121.9141156989     1  0.35049775E+08
     -115.0359878106      119.1105688558     1  0.31585535E+08
     -115.0359789866      120.1809262795     1  0.31845522E+08
     -115.0359660343      120.5527095467     1  0.31405864E+08
     -115.0359601408      114.3691837580     1  0.32613423E+08
     -115.0359467871      117.7193180969     1  0.32345707E+08
     -115.0359340919      118.6645429373     1  0.33114871E+08
     -115.0359102501      121.1671463851     1  0.33770449E+08
     -115.0358924228      115.4052908774     1  0.31771599E+08
     -115.0358820713      115.8262197083     1  0.32584704E+08
     -115.0358620966      117.4405536946     1  0.31835881E+08
     -115.0358605203      119.1916316384     1  0.32265818E+08
     -115.0358452820      117.2009733345     1  0.32359792E+08
     -115.0358400832      118.4670211970     1  0.34907216E+08
     -115.0358380891      117.1047739775     1  0.30670353E+08
     -115.0358186426      114.8794601300     1  0.32810334E+08
     -115.0358008580      118.6575121385     1  0.31351764E+08
     -115.0357813414      116.7311404492     1  0.34208845E+08
     -115.0357606839      117.0607748326     1  0.32986168E+08
     -115.0357367293      119.7872868917     1  0.34902838E+08
     -115.0357313751      117.8201228513     1  0.30934985E+08
     -115.0357169583      118.9318046950     1  0.31633658E+08
     -115.0356828124      113.7796785972     1  0.31303285E+08
     -115.0356479705      115.3335697734     1  0.31836072E+08
     -115.0356411306      116.9023841664     1  0.31959121E+08
     -115.0356334716      121.0233979526     2  0.32672121E+08
     -115.0356117751      116.2660910640     1  0.31982254E+08
     -115.0355937234      116.2454857148     1  0.31766431E+08
     -115.0355798290      120.1535111711     1  0.32841187E+08
     -115.0355710982      117.7951390876     1  0.32970465E+08
     -115.0355527497      119.3261631525     1  0.35355648E+08
     -115.0355454376      120.7634703158     1  0.30860279E+08
     -115.0355081455      116.0178275858     1  0.31568505E+08
     -115.0354937404      115.2195414388     1  0.31754656E+08
     -115.0354691197      115.4514253391     1  0.31379995E+08
     -115.0354674996      118.6019730837     1  0.32711099E+08
     -115.0354661091      117.1677618566     1  0.32114118E+08
     -115.0354339908      116.8023605549     1  0.33664952E+08
     -115.0354027451      118.5541388391     1  0.32933764E+08
     -115.0353791175      116.3309200990     1  0.32692962E+08
     -115.0353353763      117.9247008465     1  0.30832164E+08
     -115.0352749520      118.2177118509     1  0.35214678E+08
     -115.0352641549      118.9314177038     1  0.31381943E+08
     -115.0352538814      116.6690485167     1  0.35666846E+08
     -115.0352420107      119.8025017124     1  0.31662348E+08
     -115.0352130499      115.1242427887     1  0.33995448E+08
     -115.0351947836      119.1258240988     1  0.33567498E+08
     -115.0351930222      119.8293247526     1  0.32518340E+08
     -115.0351783913      118.3017824716     1  0.32579231E+08
     -115.0351519613      115.3545648413     1  0.31675689E+08
     -115.0351451802      118.9230415957     1  0.33208338E+08
     -115.0351402308      118.0679045899     1  0.31290891E+08
     -115.0351389006      119.8740301653     1  0.35384416E+08
     -115.0351370026      118.4457018848     1  0.31391526E+08
     -115.0351359773      116.1174416685     1  0.34635116E+08
     -115.0351176297      116.9588488768     1  0.32963809E+08
     -115.0351048621      117.8026398642     1  0.31679902E+08
     -115.0351019349      113.7068732317     1  0.31878798E+08
     -115.0350548905      118.2388367596     1  0.33106748E+08
     -115.0350505857      115.9469421364     1  0.31507525E+08
     -115.0350340647      113.6309634416     1  0.31795425E+08
     -115.0350299313      118.4813589432     1  0.33050864E+08
     -115.0350147921      117.2232662704     1  0.31153158E+08
     -115.0350009754      117.2221365044     1  0.33381668E+08
     -115.0349927504      119.2803802497     1  0.31292530E+08
     -115.0349707909      116.6774700671     1  0.30805422E+08
     -115.0349242843      120.6929872390     1  0.34473576E+08
     -115.0349120395      118.2186383367     1  0.31253119E+08
     -115.0349016821      119.2781114052     1  0.34451398E+08
     -115.0348933913      114.9403261402     1  0.34065690E+08
     -115.0348835215      115.3097394039     1  0.32072696E+08
     -115.0348742022      120.5002668856     1  0.33132188E+08
     -115.0348564374      116.7818451360     1  0.32485178E+08
     -115.0348526847      115.6749177640     1  0.32791794E+08
     -115.0348516647      117.8209445572     1  0.32330890E+08
     -115.0348344898      116.4149048621     1  0.32203994E+08
     -115.0348297135      119.3774442566     1  0.33075960E+08
     -115.0348138950      118.5742201925     1  0.32268866E+08
     -115.0348120848      119.0020290833     1  0.32070683E+08
     -115.0348079981      121.7540755449     1  0.34794693E+08
     -115.0348040237      120.8790070814     1  0.36117153E+08
     -115.0347968682      117.4580383775     1  0.34854657E+08
     -115.0347531448      120.3900728337     1  0.33330926E+08
     -115.0347338532      120.4324470579     1  0.35257398E+08
     -115.0347167730      121.2223395233     1  0.34442765E+08
     -115.0347061244      120.1146496912     1  0.34486034E+08
     -115.0346958803      119.9087745991     1  0.33537771E+08
     -115.0346831010      117.6840349949     1  0.32843217E+08
     -115.0346617859      118.4997125952     1  0.34724715E+08
     -115.0346517526      114.5127679969     1  0.31030944E+08
     -115.0346458662      113.9983848219     1  0.30954053E+08
     -115.0346055318      119.9452726566     1  0.30628640E+08
     -115.0346013136      119.2570193108     1  0.33513493E+08
     -115.0345638360      119.6299273419     1  0.32645260E+08
     -115.0345594489      117.9381661416     1  0.31524840E+08
     -115.0345388186      119.3123926821     1  0.31970343E+08
     -115.0345314982      116.5343073079     1  0.31395110E+08
     -115.0345284039      119.0294502788     1  0.31997390E+08
     -115.0344598920      114.3710612706     1  0.32536123E+08
     -115.0344587723      117.3343806302     1  0.32909113E+08
     -115.0344530472      118.7968415058     1  0.35680268E+08
     -115.0344404415      120.2935662287     1  0.34435915E+08
     -115.0343834771      114.8137496295     1  0.32613336E+08
     -115.0343781954      118.0660995395     1  0.31682078E+08
     -115.0343757340      118.3380281776     1  0.32309765E+08
     -115.0343538471      116.7814922154     1  0.32129155E+08
     -115.0343440254      118.1451781814     1  0.32976238E+08
     -115.0342970747      117.9798648647     1  0.31618523E+08
     -115.0342848680      117.7534064542     1  0.33650314E+08
     -115.0342563829      118.9010053879     1  0.35459981E+08
     -115.0342455687      120.3017626976     1  0.34472507E+08
     -115.0342320077      117.3209042085     1  0.32471221E+08
     -115.0342152387      117.3300949369     1  0.32988562E+08
     -115.0342050438      120.5955791165     1  0.32309299E+08
     -115.0342021591      113.0322490995     1  0.31783092E+08
     -115.0341864612      119.6317043899     1  0.31444275E+08
     -115.0340935597      116.2865209062     1  0.33018334E+08
     -115.0340829697      114.2981513746     1  0.32475742E+08
     -115.0340488996      120.3262157344     1  0.32229530E+08
     -115.0340429114      114.5896071130     1  0.31857599E+08
     -115.0340177224      118.1245731952     1  0.31953853E+08
     -115.0340067764      119.4627044216     1  0.32558333E+08
     -115.0339732917      118.9626230283     1  0.33220644E+08
     -115.0339698735      120.3813413153     1  0.34943670E+08
     -115.0339186843      114.6811648103     1  0.32126071E+08
     -115.0339023299      116.4477281936     1  0.32781695E+08
     -115.0338818948      121.1371999368     1  0.32129696E+08
     -115.0338667590      119.3125667508     1  0.32839111E+08
     -115.0338548852      115.9077241319     1  0.32032303E+08
     -115.0338451046      116.8087903946     1  0.31604844E+08
     -115.0338342565      118.9542339253     1  0.34372626E+08
     -115.0337851137      116.9908548504     1  0.31316773E+08
     -115.0337281729      116.1355017883     1  0.31191685E+08
     -115.0337255381      115.4697417605     1  0.33476489E+08
     -115.0337232264      118.0504960674     1  0.32684207E+08
     -115.0337189291      121.1207877353     1  0.35601710E+08
     -115.0336992978      116.6361094154     1  0.32002646E+08
     -115.0336981868      121.4895478419     1  0.35046322E+08
     -115.0336678757      118.9540367812     1  0.33231437E+08
     -115.0336576223      116.3349021933     1  0.33999591E+08
     -115.0336465360      120.9106176819     1  0.34461354E+08
     -115.0336327558      116.2960817032     1  0.32811484E+08
     -115.0336139100      118.6644616513     1  0.32057168E+08
     -115.0336110132      120.0332761318     1  0.33628682E+08
     -115.0335999885      117.3553187093     1  0.32860258E+08
     -115.0335829293      118.4930022870     1  0.32486883E+08
     -115.0335800422      117.3169977466     1  0.33858295E+08
     -115.0335788300      121.0819298836     2  0.32021639E+08
     -115.0335654561      120.4139031398     1  0.32382242E+08
     -115.0334307877      121.0300968604     1  0.35185258E+08
     -115.0334014522      116.2606550450     1  0.32633966E+08
     -115.0333842517      116.4809407642     1  0.33819912E+08
     -115.0333650146      120.2222420526     1  0.33956130E+08
     -115.0333633413      120.6334716780     1  0.32926401E+08
     -115.0333381815      117.6617896598     1  0.33917305E+08
     -115.0333331417      119.6124329991     1  0.32630851E+08
     -115.0333215988      117.3429224330     1  0.30915272E+08
     -115.0333100743      117.0282131139     1  0.32307807E+08
     -115.0333051879      115.4431832561     1  0.33330473E+08
     -115.0332942027      114.6388834170     1  0.32223545E+08
     -115.0332919634      121.6727906479     1  0.34768558E+08
     -115.0332775157      117.9297627949     1  0.34568439E+08
     -115.0332536014      119.8773300336     1  0.31412644E+08
     -115.0332409312      120.9749986213     1  0.32380631E+08
     -115.0332332044      119.5722936789     1  0.32142657E+08
     -115.0332219299      116.6882241027     1  0.30736269E+08
     -115.0332087724      117.5654844568     1  0.32593632E+08
     -115.0331840263      118.9591084198     1  0.34338520E+08
     -115.0331637646      117.7730699356     1  0.31168917E+08
     -115.0331607725      116.1665016855     1  0.35620719E+08
     -115.0331473956      118.0890569909     1  0.35067749E+08
     -115.0331362908      120.0238405721     1  0.37103762E+08
     -115.0331285870      121.4131923485     1  0.34921629E+08
     -115.0331257792      119.2613118391     1  0.32161679E+08
     -115.0331225848      117.7130506193     1  0.33339271E+08
     -115.0331207886      120.3358778337     1  0.33344616E+08
     -115.0331039844      117.3434659690     1  0.34448301E+08
     -115.0330896237      120.5172751019     1  0.33366641E+08
     -115.0330591248      117.5304847997     1  0.31019847E+08
     -115.0330461418      117.0932029839     1  0.33049444E+08
     -115.0330377517      114.4768033138     1  0.34196875E+08
     -115.0330261328      113.3838701787     1  0.32010041E+08
     -115.0329977577      117.0378757524     1  0.31344493E+08
     -115.0329890672      120.7918464015     1  0.34509296E+08
     -115.0329830941      119.1112259892     1  0.33840229E+08
     -115.0329796943      118.2469095077     1  0.34148423E+08
     -115.0329626548      118.0003448113     1  0.33398054E+08
     -115.0329524518      119.3631435900     1  0.32929389E+08
     -115.0329496747      118.0516580308     1  0.31598129E+08
     -115.0328864995      118.6181508275     1  0.34647487E+08
     -115.0328836634      117.0861442746     1  0.33406665E+08
     -115.0328506783      118.5831543522     1  0.32807339E+08
     -115.0328472879      116.1725591135     1  0.34022048E+08
     -115.0328136942      119.3131168703     1  0.32855996E+08
     -115.0328097151      121.6307648838     1  0.35596340E+08
     -115.0328016787      117.6427733957     1  0.32280572E+08
     -115.0327806694      117.9061085011     1  0.33668010E+08
     -115.0327586590      118.9201781692     1  0.35701245E+08
     -115.0327356448      116.2254823890     1  0.31341329E+08
     -115.0327319410      117.8312713788     1  0.34766269E+08
     -115.0327010625      114.6742758346     1  0.32098661E+08
     -115.0326563433      114.9241038452     1  0.31629323E+08
     -115.0326303215      119.5168980119     1  0.33551127E+08
     -115.0326277520      118.7270229496     1  0.33491942E+08
     -115.0326197238      115.6932068953     1  0.31589913E+08
     -115.0326142711      115.1406828874     1  0.31754162E+08
     -115.0326100519      115.1929227068     1  0.34157758E+08
     -115.0325937154      119.0327694481     1  0.32369368E+08
     -115.0325683498      117.8183699334     1  0.35439877E+08
     -115.0325646322      120.2868369007     1  0.31042838E+08
     -115.0325333788      117.3585498031     1  0.34642191E+08
     -115.0324876498      119.1371328132     1  0.34165168E+08
     -115.0324788300      119.8329188957     1  0.33462518E+08
     -115.0324605909      121.9165145061     1  0.37144360E+08
     -115.0324454793      119.4793135797     1  0.32436174E+08
     -115.0324435939      118.5255400589     1  0.31165109E+08
     -115.0324360101      112.1950275463     1  0.31962391E+08
     -115.0324321887      119.3523149411     1  0.32335000E+08
     -115.0324308724      113.4135300885     1  0.31119621E+08
     -115.0324283074      121.7017334721     1  0.32578214E+08
     -115.0324236712      117.0688033565     1  0.31993047E+08
     -115.0324066470      118.0710695379     1  0.31388047E+08
     -115.0324008891      115.8414935103     1  0.30590864E+08
     -115.0323790209      118.4315573404     1  0.33037088E+08
     -115.0323700113      117.2050087003     1  0.32459349E+08
     -115.0323648312      119.3471968378     1  0.33710979E+08
     -115.0323575527      119.5937716776     1  0.33472007E+08
     -115.0323378907      118.5925337027     1  0.35138459E+08
     -115.0323356044      115.0705166274     1  0.32525496E+08
     -115.0323252726      121.0406297746     1  0.34944954E+08
     -115.0322806390      112.8234313524     1  0.31324534E+08
     -115.0322744991      119.9217365426     1  0.32742448E+08
     -115.0322657053      118.0599241414     1  0.34950033E+08
     -115.0322149778      113.4476258621     1  0.32895324E+08
     -115.0322084378      116.3314155619     1  0.31756162E+08
     -115.0321780327      117.8221998927     1  0.32153888E+08
     -115.0321620485      119.5438761591     1  0.34079977E+08
     -115.0321336761      119.2496305327     1  0.30953209E+08
     -115.0321317601      114.3759457715     1  0.31404483E+08
     -115.0321222893      117.9409508380     1  0.35212712E+08
     -115.0321204430      116.5496772457     1  0.32006410E+08
     -115.0321058756      119.3021576239     1  0.32231591E+08
     -115.0321014953      118.7381966861     1  0.34015917E+08
     -115.0320833555      115.5316229458     1  0.33685440E+08
     -115.0320430762      115.9715952808     1  0.33346476E+08
     -115.0320330559      118.1090892604     1  0.34193054E+08
     -115.0320143463      117.6037159419     1  0.32564575E+08
     -115.0320109837      114.1868264300     1  0.35270742E+08
     -115.0319992430      117.1301641783     1  0.31987132E+08
     -115.0319944054      117.3996792155     1  0.31249601E+08
     -115.0319813655      116.3449755786     1  0.34762063E+08
     -115.0319742765      118.7712361337     1  0.33560760E+08
     -115.0319513686      116.9320425375     1  0.37037232E+08
     -115.0319460352      115.9978234604     1  0.31245313E+08
     -115.0319072432      119.0752386448     1  0.35821878E+08
     -115.0319049860      120.1573157018     1  0.34488175E+08
     -115.0319022519      117.8868429243     1  0.34452468E+08
     -115.0318971358      115.1282173976     1  0.32790601E+08
     -115.0318957397      116.6826756103     1  0.31665049E+08
     -115.0318912316      117.8435294822     1  0.32301997E+08
     -115.0318506837      119.7409981924     1  0.32997355E+08
     -115.0318386855      120.2459755343     1  0.34227356E+08
     -115.0318293066      113.8847916442     1  0.30844178E+08
     -115.0318118827      117.9306790473     1  0.31052692E+08
     -115.0318088780      115.9997168096     1  0.33055850E+08
     -115.0317877983      114.8471179403     1  0.31885752E+08
     -115.0317826916      121.3016475127     1  0.33165866E+08
     -115.0317781924      116.7351331733     1  0.32328596E+08
     -115.0317353561      117.0603108537     1  0.33168804E+08
     -115.0317229606      115.8953515051     1  0.36285427E+08
     -115.0317081705      119.0657028983     1  0.32485465E+08
     -115.0317050027      119.1462342787     1  0.32669976E+08
     -115.0316976783      117.4978868368     1  0.34502535E+08
     -115.0316877147      113.5582038541     1  0.31231972E+08
     -115.0316845521      119.1245403310     1  0.31963711E+08
     -115.0316808791      117.0864382932     1  0.35717369E+08
     -115.0316789687      117.4544174503     1  0.32637438E+08
     -115.0316771953      115.8952071881     1  0.31626677E+08
     -115.0316086039      117.0199756539     1  0.31632761E+08
     -115.0315989680      113.7685642159     1  0.32678767E+08
     -115.0315819263      120.0329094588     1  0.33953394E+08
     -115.0315646821      117.9463897221     1  0.33945000E+08
     -115.0315057165      115.9480192178     1  0.32512114E+08
     -115.0314974707      119.3418592781     1  0.33687445E+08
     -115.0314808910      117.8869731461     1  0.33783524E+08
     -115.0314694104      115.0453180313     1  0.30920644E+08
     -115.0314605841      119.0402870608     1  0.32039865E+08
     -115.0314550178      121.2006447100     1  0.33188907E+08
     -115.0314530677      115.8067828081     1  0.31845621E+08
     -115.0314441059      118.9518475496     1  0.33845368E+08
     -115.0314261002      115.2372191227     1  0.31703889E+08
     -115.0314172650      117.0791241254     1  0.31527356E+08
     -115.0314100068      117.6550416293     1  0.33750818E+08
     -115.0313840232      118.2136758690     1  0.33480950E+08
     -115.0313447348      114.5852606941     1  0.32057878E+08
     -115.0313114053      118.0289876066     1  0.32117478E+08
     -115.0312932980      122.2205240826     1  0.32792359E+08
     -115.0312815356      117.6961364310     1  0.32053040E+08
     -115.0312735765      117.9082712784     1  0.33776062E+08
     -115.0312655448      119.9607134300     1  0.33578838E+08
     -115.0311940830      117.5919740730     1  0.33004734E+08
     -115.0311796785      114.5644470966     1  0.31879628E+08
     -115.0311774059      117.8366109829     1  0.32561726E+08
     -115.0311627533      116.8907871223     1  0.33080210E+08
     -115.0311564739      119.1624889070     1  0.31244943E+08
     -115.0311372176      118.0928575211     1  0.32178453E+08
     -115.0311218977      119.0594560438     1  0.33962233E+08
     -115.0310985765      119.9598139657     1  0.34369935E+08
     -115.0310803442      122.5308817841     1  0.37216322E+08
     -115.0310594825      117.9740163574     1  0.32505787E+08
     -115.0310308092      118.1668792106     1  0.33107742E+08
     -115.0310264218      116.8735647409     1  0.32725773E+08
     -115.0309886172      117.0642287867     1  0.32664465E+08
     -115.0309687586      116.9727118021     1  0.31416495E+08
     -115.0309284353      117.2644221353     1  0.31960771E+08
     -115.0309184259      117.6051289646     1  0.33972659E+08
     -115.0309062384      115.1235012804     1  0.32275307E+08
     -115.0308989460      112.1772080196     1  0.31621556E+08
     -115.0308799961      117.2745384042     1  0.34060693E+08
     -115.0308778791      118.4725811345     1  0.31932647E+08
     -115.0308682442      122.3511681447     1  0.31895405E+08
     -115.0308359299      118.2986042418     1  0.32381187E+08
     -115.0308270195      117.9697712766     1  0.32231006E+08
     -115.0308192284      118.8856525104     1  0.32253367E+08
     -115.0308104354      120.7711359344     1  0.32234898E+08
     -115.0307985307      120.5447179603     1  0.34775358E+08
     -115.0307598440      115.6972727544     1  0.32870335E+08
     -115.0307505831      114.1458807039     1  0.31654216E+08
     -115.0307465453      118.4701289321     1  0.32145173E+08
     -115.0307396357      118.2517664738     1  0.33850483E+08
     -115.0307363436      116.7500241667     1  0.32511845E+08
     -115.0307331944      119.9434273512     1  0.34468762E+08
     -115.0307320836      116.8059477588     1  0.30568163E+08
     -115.0307197942      115.7844489944     1  0.31874265E+08
     -115.0306944282      119.5669353691     1  0.32761057E+08
     -115.0306871342      121.1605398658     1  0.33886495E+08
     -115.0306830090      119.3218499913     1  0.35810079E+08
     -115.0306594047      115.8891716945     1  0.31920503E+08
     -115.0306567375      117.2121003982     1  0.31732420E+08
     -115.0306360265      120.7134345846     1  0.33160930E+08
     -115.0306304443      114.8538715608     1  0.32079835E+08
     -115.0306053284      116.1827611129     1  0.31761922E+08
     -115.0305518006      115.8861063434     1  0.32074155E+08
     -115.0305471206      117.5325545689     1  0.32161115E+08
     -115.0305393970      117.6892809232     1  0.34264881E+08
     -115.0305239452      118.2743975867     1  0.33546485E+08
     -115.0305118080      115.6013972200     1  0.31819180E+08
     -115.0304812655      116.7545338648     1  0.31933459E+08
     -115.0304799393      119.0334522621     1  0.34030668E+08
     -115.0304783984      118.3193078199     1  0.31987178E+08
     -115.0304708724      118.1010533610     1  0.33666721E+08
     -115.0304616233      118.7152319775     1  0.32988299E+08
     -115.0304164394      120.5486345940     1  0.35487993E+08
     -115.0304131484      119.3355215486     1  0.32265132E+08
     -115.0304086156      119.9249400508     1  0.32708881E+08
     -115.0304036831      118.4689969982     1  0.34748223E+08
     -115.0304010075      119.6792206493     1  0.33354530E+08
     -115.0303636239      118.6034589034     1  0.31227249E+08
     -115.0303599968      119.4385117326     1  0.33950804E+08
     -115.0303095266      118.5831798780     1  0.33475132E+08
     -115.0303070886      118.4366914332     1  0.34158919E+08
     -115.0302942112      116.2968964092     1  0.31398045E+08
     -115.0302851446      117.4350136604     1  0.36794686E+08
     -115.0302586098      119.1425288304     1  0.33432187E+08
     -115.0302495763      121.4181082101     2  0.32306092E+08
     -115.0302481788      115.2004496536     1  0.31567226E+08
     -115.0301967014      116.6125593932     1  0.32631272E+08
     -115.0301910116      118.9237862535     1  0.34801001E+08
     -115.0301855585      121.4205228668     1  0.34698020E+08
     -115.0301563554      117.9005564452     1  0.34244109E+08
     -115.0301387964      116.6624027717     1  0.33292629E+08
     -115.0301343711      118.3722407613     1  0.33001628E+08
     -115.0301283068      113.0959323078     1  0.31721815E+08
     -115.0301220901      116.3455371280     1  0.31520753E+08
     -115.0301031420      117.6902451441     1  0.33621982E+08
     -115.0300786019      121.6718624785     1  0.33015934E+08
     -115.0299918851      119.1649627636     1  0.31095246E+08
     -115.0299885457      117.0461361942     1  0.33269754E+08
     -115.0299828301      117.9060217823     1  0.31968348E+08
     -115.0299797703      118.1404096306     1  0.33985142E+08
     -115.0299654928      120.7572267420     1  0.32015507E+08
     -115.0299620430      113.6533771562     1  0.32953480E+08
     -115.0299603448      117.8301159376     1  0.35008220E+08
     -115.0299477054      115.9927938671     1  0.31541084E+08
     -115.0299225417      118.1605042584     1  0.33082636E+08
     -115.0299137353      118.5328983107     1  0.32448305E+08
     -115.0298866791      117.8728794277     1  0.33442735E+08
     -115.0298789954      116.9954478145     1  0.33209273E+08
     -115.0298582214      119.1326015575     1  0.33689096E+08
     -115.0298535308      120.4133056352     1  0.31767383E+08
     -115.0298452171      116.4521910003     1  0.33107590E+08
     -115.0298433122      112.2970963804     1  0.31287441E+08
     -115.0298324840      118.0756736779     1  0.32974300E+08
     -115.0297696841      118.9923132951     1  0.31603252E+08
     -115.0297313358      119.0297648545     1  0.33719659E+08
     -115.0297202793      115.2805481353     1  0.33436549E+08
     -115.0297170268      115.5438400453     1  0.32495182E+08
     -115.0297116607      118.8240926343     1  0.33136696E+08
     -115.0296941240      121.2902942951     1  0.33239651E+08
     -115.0296830930      119.8968947519     1  0.34285666E+08
     -115.0296759130      116.9944915026     1  0.35116157E+08
     -115.0296616072      118.0558750199     1  0.33793222E+08
     -115.0296298968      116.0669184679     1  0.30991578E+08
     -115.0296220015      118.5919045987     1  0.32774146E+08
     -115.0295987678      121.0675245299     1  0.33049144E+08
     -115.0295942766      115.4397643693     1  0.30945016E+08
     -115.0295826858      119.1227315371     1  0.35085000E+08
     -115.0295811453      117.4648043653     1  0.32669243E+08
     -115.0295676291      121.7747870333     1  0.32873462E+08
     -115.0295567545      117.3418792744     1  0.32071310E+08
     -115.0295414411      116.7005531515     1  0.33329044E+08
     -115.0294953963      120.0997123894     1  0.34146482E+08
     -115.0294934495      119.6406503754     1  0.31748268E+08
     -115.0294789267      120.5021617143     1  0.34257885E+08
     -115.0294595816      122.0171021907     1  0.34191191E+08
     -115.0294170828      116.6723313984     1  0.31904259E+08
     -115.0293965279      116.5347229559     1  0.32426604E+08
     -115.0293874513      117.9111580917     1  0.33615932E+08
     -115.0293686578      116.5579047899     1  0.32388246E+08
     -115.0293665924      116.4236231889     1  0.35028152E+08
     -115.0293487082      120.4560095646     1  0.35863555E+08
     -115.0293410232      121.5643904687     1  0.32893936E+08
     -115.0293266025      115.8947626114     1  0.31014712E+08
     -115.0293214408      114.3070364179     1  0.31475388E+08
     -115.0293068391      118.6974044116     1  0.31706882E+08
     -115.0293053242      119.4070407167     1  0.32227312E+08
     -115.0292970409      117.4772044137     1  0.34070837E+08
     -115.0292860554      117.0816876285     1  0.33067979E+08
     -115.0292793927      118.1038639357     1  0.33155011E+08
     -115.0292727626      118.1583264544     1  0.33284361E+08
     -115.0292500204      118.1209476197     1  0.32037032E+08
     -115.0292295247      118.9084502257     1  0.35143875E+08
     -115.0292113423      117.8602128396     1  0.32906022E+08
     -115.0292015069      118.4158502035     1  0.33571782E+08
     -115.0291972422      119.1552338799     1  0.32579466E+08
     -115.0291488465      116.0277847650     1  0.32378617E+08
     -115.0291436435      120.3336779102     1  0.32641792E+08
     -115.0291314346      115.7806188107     1  0.34157891E+08
     -115.0290959215      114.1332367390     1  0.31437490E+08
     -115.0290726505      119.2129712543     1  0.34026932E+08
     -115.0290695827      116.8018002176     1  0.33620021E+08
     -115.0290586700      120.2049725403     1  0.33771372E+08
     -115.0290538087      120.0137098387     1  0.33277971E+08
     -115.0290527992      117.2867915908     1  0.33497702E+08
     -115.0290469601      120.9678296707     1  0.34411081E+08
     -115.0290417666      122.9629870589     1  0.32479369E+08
     -115.0290195225      114.4864545543     1  0.33885850E+08
     -115.0290147704      118.0183496998     1  0.33334519E+08
     -115.0290012239      114.6044487093     1  0.32761553E+08
     -115.0289849578      117.1227278578     1  0.31846492E+08
     -115.0289458077      115.7882696730     1  0.31884268E+08
     -115.0289267104      115.6936603289     1  0.33326807E+08
     -115.0289138645      118.6312326684     1  0.34932312E+08
     -115.0289087497      120.3838878404     1  0.35695085E+08
     -115.0289029786      121.0785814607     1  0.34331198E+08
     -115.0289007677      114.5330947292     1  0.33997995E+08
     -115.0288556979      121.4384481316     1  0.32735899E+08
     -115.0288123635      115.2002158571     1  0.31674470E+08
     -115.0288009221      119.2856864968     1  0.32223588E+08
     -115.0287986245      118.1787677025     1  0.32804064E+08
     -115.0287812597      117.2296442806     1  0.33188441E+08
     -115.0287469541      117.8264837372     1  0.31385655E+08
     -115.0287454820      116.2265652102     1  0.32833235E+08
     -115.0287092042      120.9776709858     1  0.36527658E+08
     -115.0287063284      118.8079280014     1  0.31566045E+08
     -115.0286833147      116.0284172948     1  0.31635273E+08
     -115.0286787023      120.2630402941     1  0.34638776E+08
     -115.0286774721      118.8172829118     1  0.32679397E+08
     -115.0286753541      115.3311691745     1  0.31786706E+08
     -115.0286707969      118.8735673059     1  0.31967325E+08
     -115.0286603004      117.6368721610     1  0.34561183E+08
     -115.0286573830      118.0554006550     1  0.32350729E+08
     -115.0286501905      117.5263031125     1  0.31887162E+08
     -115.0286363670      116.2157244774     1  0.32649374E+08
     -115.0286280992      122.3924556503     1  0.32360436E+08
     -115.0286059442      119.0609456963     1  0.31915949E+08
     -115.0285852650      116.9531626492     1  0.33105627E+08
     -115.0285772184      117.8455510933     1  0.33311669E+08
     -115.0285573210      117.1964931359     1  0.32285314E+08
     -115.0285550632      115.6010091013     1  0.30628675E+08
     -115.0285494679      115.4183449515     1  0.32743504E+08
     -115.0285034795      117.5842474124     1  0.31417827E+08
     -115.0284986632      114.0073029010     1  0.32952618E+08
     -115.0284809923      119.6128964212     1  0.33360870E+08
     -115.0284731197      115.2925434269     1  0.31585305E+08
     -115.0284690494      116.3066802966     1  0.33407068E+08
     -115.0284670354      118.7021335178     1  0.35188200E+08
     -115.0284488682      119.3624773399     1  0.33128814E+08
     -115.0284363885      119.0407615297     1  0.35169181E+08
     -115.0284313294      116.5298274638     1  0.31884281E+08
     -115.0284113811      116.5912221053     1  0.30625784E+08
     -115.0283752209      118.8620647564     1  0.32451057E+08
     -115.0283273001      119.1355391500     1  0.32569244E+08
     -115.0283214539      119.2114193894     1  0.32770142E+08
     -115.0282793239      117.1531957502     1  0.33197326E+08
     -115.0282775941      117.5722323157     1  0.33433335E+08
     -115.0282528331      118.8066041369     1  0.32445031E+08
     -115.0282487302      112.1481304924     1  0.31925732E+08
     -115.0282414118      119.3343210877     1  0.31839447E+08
     -115.0282390920      119.9919057988     1  0.33313558E+08
     -115.0282235653      116.7681818236     1  0.31415195E+08
     -115.0282169961      117.0576183674     1  0.34083449E+08
     -115.0282128374      120.8946211712     1  0.35580870E+08
     -115.0282054316      116.6590457790     1  0.31589621E+08
     -115.0281901732      117.3205570600     1  0.32585932E+08
     -115.0281853780      113.0274607083     1  0.31450684E+08
     -115.0281822155      116.9372971863     1  0.31255808E+08
     -115.0281807429      120.5201138127     1  0.33006646E+08
     -115.0281616709      119.0225288267     1  0.32557083E+08
     -115.0281000892      119.5253123602     1  0.32888538E+08
     -115.0280824140      116.1085566343     1  0.33226513E+08
     -115.0280728955      120.6756867664     1  0.32948332E+08
     -115.0280667259      119.6126883503     1  0.34259442E+08
     -115.0280468916      120.2727136111     1  0.35368766E+08
     -115.0280369535      114.3747223686     1  0.31472611E+08
     -115.0280314309      117.4145808793     1  0.35120479E+08
     -115.0280298371      116.5296534321     1  0.32502752E+08
     -115.0280190483      119.6367615041     1  0.33095313E+08
     -115.0280097676      117.2237265086     1  0.33049853E+08
     -115.0280042383      116.1413664556     1  0.31528374E+08
     -115.0279968976      115.4689892578     1  0.32553461E+08
     -115.0279938910      115.7257695440     1  0.33865529E+08
     -115.0279820173      117.8515465943     1  0.31575536E+08
     -115.0279777720      118.3859448435     1  0.31991559E+08
     -115.0279733313      114.8356135096     1  0.33630654E+08
     -115.0279714820      119.1911052806     1  0.34899014E+08
     -115.0279633316      115.0738464504     1  0.31648463E+08
     -115.0279348385      118.4556480699     1  0.35237276E+08
     -115.0279243040      117.3781331745     1  0.34202839E+08
     -115.0279135332      114.6502301551     1  0.31857042E+08
     -115.0278775704      116.9467342287     1  0.32764230E+08
     -115.0278603201      117.7734880034     1  0.34862267E+08
     -115.0278580304      117.5832176836     1  0.33116920E+08
     -115.0278506096      119.2810716773     1  0.35389001E+08
     -115.0278048820      119.2353886604     1  0.35357471E+08
     -115.0277745053      115.3604226274     1  0.33629998E+08
     -115.0277718633      118.5580460554     1  0.33493739E+08
     -115.0277692310      118.2299064716     1  0.32877801E+08
     -115.0277514037      117.8292361719     1  0.31885294E+08
     -115.0277491246      117.8733594308     1  0.33357761E+08
     -115.0277371842      118.7252640693     1  0.32382827E+08
     -115.0277176293      118.0854422171     1  0.33109659E+08
     -115.0277082502      116.6158590694     1  0.31391561E+08
     -115.0276719508      118.1114188153     1  0.31820970E+08
     -115.0276385771      119.8011203968     1  0.33146375E+08
     -115.0276278416      116.5873159535     1  0.33409657E+08
     -115.0276058721      118.9328046911     1  0.34686615E+08
     -115.0275964379      118.0364469060     1  0.32866908E+08
     -115.0275897859      117.1487152264     1  0.34028643E+08
     -115.0275842725      120.4908152622     1  0.32298845E+08
     -115.0275734832      113.0913798404     1  0.31415425E+08
     -115.0275561495      118.6350388739     1  0.35563612E+08
     -115.0275485919      115.0733127628     1  0.31807086E+08
     -115.0275431354      118.8638653739     1  0.32946622E+08
     -115.0275384737      119.9076467791     1  0.34446065E+08
     -115.0275353270      118.3365561023     1  0.31502864E+08
     -115.0275330902      115.5525587081     1  0.31303996E+08
     -115.0274967722      116.0432013990     1  0.32119803E+08
     -115.0274476771      121.6636942661     1  0.33572738E+08
     -115.0274328787      118.7794612372     1  0.33436269E+08
     -115.0274108336      118.4094522147     1  0.32494425E+08
     -115.0273864436      119.2896256860     1  0.32416102E+08
     -115.0273546319      115.6831299131     1  0.32324955E+08
     -115.0273459008      120.2163609952     1  0.33377598E+08
     -115.0273417677      119.8881656582     1  0.33129116E+08
     -115.0273391594      116.9619866666     1  0.32956128E+08
     -115.0273239203      116.4842630657     1  0.33183950E+08
     -115.0273225126      117.6859856993     1  0.30920186E+08
     -115.0273041885      116.9291451127     1  0.31351249E+08
     -115.0272786194      113.3821378163     1  0.32073076E+08
     -115.0272638455      114.5970926346     1  0.31350122E+08
     -115.0272617391      118.0251329336     1  0.31466933E+08
     -115.0272119123      119.8154810244     1  0.31146841E+08
     -115.0271624839      120.2040745449     1  0.35373428E+08
     -115.0271381922      118.2755114434     1  0.33016171E+08
     -115.0271198884      117.3803375630     1  0.33873549E+08
     -115.0271115815      115.9490979250     1  0.33475455E+08
     -115.0271085506      115.2573605051     1  0.31561901E+08
     -115.0270766471      117.8084574761     1  0.36765515E+08
     -115.0270725827      117.7546516832     1  0.34621396E+08
     -115.0270663613      114.5397269320     1  0.33260667E+08
     -115.0270407736      115.9271607064     1  0.30908769E+08
     -115.0270356494      121.7599053703     1  0.34835940E+08
     -115.0270179869      116.6153900427     1  0.31522078E+08
     -115.0269994988      119.4658496580     1  0.32509207E+08
     -115.0269918819      118.7370944283     1  0.34065949E+08
     -115.0269481935      120.3493889688     1  0.33862185E+08
     -115.0269081255      115.8913293828     1  0.34322172E+08
     -115.0268982667      115.6243513920     1  0.33335082E+08
     -115.0268944572      118.5497723022     1  0.33413956E+08
     -115.0268924083      118.1646948498     1  0.35485355E+08
     -115.0268719077      119.0625311940     1  0.34980206E+08
     -115.0268694279      119.6278296858     1  0.32816344E+08
     -115.0268612891      118.8514438528     1  0.31157091E+08
     -115.0268533430      117.1505038585     1  0.31197089E+08
     -115.0268502170      117.0076147900     1  0.32296856E+08
     -115.0268321387      114.5882390629     1  0.31439950E+08
     -115.0268071739      117.1791049541     1  0.33479446E+08
     -115.0267868522      114.8346003830     1  0.31285852E+08
     -115.0267831575      116.2300770072     1  0.32140835E+08
     -115.0267642022      117.8253914767     1  0.34392426E+08
     -115.0267600867      118.7574052899     1  0.32206774E+08
     -115.0267523538      118.7522878377     1  0.32913777E+08
     -115.0267369034      119.0443952067     1  0.31228430E+08
     -115.0267224554      119.2913756174     1  0.32020772E+08
     -115.0267116107      116.9133996935     1  0.34208901E+08
     -115.0266694827      118.1679311026     1  0.34435509E+08
     -115.0266616698      116.8054621349     1  0.32997060E+08
     -115.0266569451      117.3475018496     1  0.32659158E+08
     -115.0266539499      119.8605440584     1  0.34510409E+08
     -115.0266465587      115.7990855887     1  0.32341776E+08
     -115.0266441034      118.2683666451     1  0.35840477E+08
     -115.0266351186      122.1105160004     1  0.35199355E+08
     -115.0266262896      119.3676692020     1  0.34405110E+08
     -115.0266026852      118.8533970298     1  0.32098120E+08
     -115.0265961447      118.4728789564     1  0.33463454E+08
     -115.0265928068      115.9999464233     1  0.32344008E+08
     -115.0265899086      120.8268780355     1  0.32476381E+08
     -115.0265784666      119.8045950914     1  0.35323381E+08
     -115.0265343514      118.1671074023     1  0.32149358E+08
     -115.0265265760      116.4489833703     1  0.35020824E+08
     -115.0265177079      113.9588521803     1  0.30699686E+08
     -115.0265081948      116.1725812800     1  0.31537433E+08
     -115.0265020835      116.4436469394     1  0.32002520E+08
     -115.0264953025      118.6836587573     1  0.35566070E+08
     -115.0264926884      119.6123773796     1  0.33449352E+08
     -115.0264876397      118.0668812340     1  0.33129139E+08
     -115.0264832390      115.0457107505     1  0.32344292E+08
     -115.0264457758      119.6072211593     1  0.33155766E+08
     -115.0264347152      117.0368801683     1  0.33267125E+08
     -115.0264324015      117.8693901174     1  0.32984223E+08
     -115.0264286617      118.9939265269     1  0.33531080E+08
     -115.0263990489      115.8094693701     1  0.32905455E+08
     -115.0263762048      119.5725337831     1  0.33758323E+08
     -115.0263694355      118.6698013183     1  0.34714406E+08
     -115.0263582637      119.9366423703     1  0.32452732E+08
     -115.0263342539      122.4982324703     1  0.32477982E+08
     -115.0263225370      117.1394929752     1  0.32266049E+08
     -115.0263105060      117.3774632182     1  0.31118721E+08
     -115.0262899531      118.0463334436     1  0.31922824E+08
     -115.0262814106      119.0487203534     1  0.31759622E+08
     -115.0262781222      116.9929456112     1  0.32087156E+08
     -115.0262634915      119.3013144234     1  0.34856071E+08
     -115.0262408308      115.9775332741     1  0.32975433E+08
     -115.0262287863      116.1443950030     1  0.30632327E+08
     -115.0262218216      115.3978942253     1  0.32686095E+08
     -115.0262115717      117.2694184245     1  0.31749048E+08
     -115.0262059382      118.3119440405     1  0.32750109E+08
     -115.0261906016      119.4382785184     1  0.34593824E+08
     -115.0261657588      119.6988530813     1  0.34271478E+08
     -115.0261550809      117.4051901119     1  0.31932238E+08
     -115.0261361474      119.8275532150     1  0.33364460E+08
     -115.0261017173      117.8531410611     1  0.34314193E+08
     -115.0260497922      118.7238903935     1  0.32628925E+08
     -115.0260325678      116.8729611000     1  0.30561743E+08
     -115.0260120933      123.6361100635     1  0.32391131E+08
     -115.0259970536      118.2247804406     1  0.33250072E+08
     -115.0259945338      116.2857756527     1  0.32349087E+08
     -115.0259934190      119.0689433013     1  0.33262091E+08
     -115.0259841672      119.2126665680     1  0.32961201E+08
     -115.0259775059      115.8756913468     1  0.31784033E+08
     -115.0259743027      118.5720836127     1  0.32246830E+08
     -115.0259602473      120.9019386882     1  0.35053566E+08
     -115.0259524192      116.0976741869     1  0.31769668E+08
     -115.0259501989      118.5181713837     1  0.31834935E+08
     -115.0259461592      117.7273948811     1  0.32674694E+08
     -115.0259089532      118.9671745233     1  0.34200066E+08
     -115.0258907576      117.9197480177     1  0.34046594E+08
     -115.0258683199      118.9668961994     1  0.31946618E+08
     -115.0258630128      119.9265566977     1  0.34435557E+08
     -115.0258605838      116.0761728714     1  0.32304100E+08
     -115.0258486029      117.4364596924     1  0.33495321E+08
     -115.0258413175      119.4990504127     1  0.34562503E+08
     -115.0258303665      116.7329189582     1  0.31321132E+08
     -115.0258033256      119.0396175761     1  0.34341582E+08
     -115.0258023194      118.7088729991     1  0.32066544E+08
     -115.0257850231      118.0342055912     1  0.32766382E+08
     -115.0257727342      118.0627886384     1  0.36982687E+08
     -115.0257627100      115.5320478243     1  0.30607786E+08
     -115.0257382631      115.3984277855     1  0.31021953E+08
     -115.0257299588      119.7501429606     1  0.34264116E+08
     -115.0257189485      117.3189766423     1  0.33418029E+08
     -115.0256970196      116.4768543863     1  0.31351830E+08
     -115.0256832844      116.8704077256     1  0.33088633E+08
     -115.0256570329      118.5198915372     1  0.33084752E+08
     -115.0256485455      118.5705179006     1  0.31451390E+08
     -115.0256267640      117.3586464537     1  0.31026322E+08
     -115.0256197733      118.3142315443     1  0.33792647E+08
     -115.0255847778      117.5157179278     1  0.31710119E+08
     -115.0255757459      113.7008460779     1  0.33031304E+08
     -115.0255735691      113.8075449662     1  0.31211867E+08
     -115.0255673620      118.5307995271     1  0.34825841E+08
     -115.0255642529      119.7537735078     1  0.33743893E+08
     -115.0255285903      114.5546273326     1  0.31676456E+08
     -115.0255211600      117.3761031240     1  0.32234847E+08
     -115.0255179142      117.5361974345     1  0.32662326E+08
     -115.0255130428      117.4184154804     1  0.31834618E+08
     -115.0255061738      116.5983947117     1  0.32202242E+08
     -115.0254884961      115.5194547268     1  0.33683619E+08
     -115.0254841484      115.3795364263     1  0.33676349E+08
     -115.0254827868      120.7756431662     1  0.32183333E+08
     -115.0254765259      118.1251702099     1  0.33788386E+08
     -115.0254651171      116.6937192145     1  0.33213516E+08
     -115.0254638371      118.4018194906     1  0.31147829E+08
     -115.0254593230      117.9992458933     1  0.32534410E+08
     -115.0254422766      118.5454430316     1  0.33947045E+08
     -115.0254408164      119.7389598088     1  0.35490844E+08
     -115.0254303942      117.2950083456     1  0.32240290E+08
     -115.0254173042      119.3617756464     1  0.34162634E+08
     -115.0254088593      117.4076595150     1  0.31745283E+08
     -115.0254002541      117.9249923772     1  0.32606632E+08
     -115.0253987304      116.9064823550     1  0.31778444E+08
     -115.0253957363      120.3260017787     1  0.32688520E+08
     -115.0253835039      121.4876870163     1  0.32184423E+08
     -115.0253432335      117.7625133866     1  0.32900631E+08
     -115.0253242867      118.0895453581     1  0.33654257E+08
     -115.0252945390      119.7167132479     1  0.33064291E+08
     -115.0252782343      114.1599508445     1  0.32359784E+08
     -115.0252759532      117.9226464984     1  0.31847502E+08
     -115.0252518802      116.0222044431     1  0.31649465E+08
     -115.0252483664      119.0382836011     1  0.33620410E+08
     -115.0252268996      119.8478541524     1  0.34931556E+08
     -115.0252064727      118.0611165870     1  0.31595513E+08
     -115.0251993186      117.4956941704     1  0.32336267E+08
     -115.0251482444      116.2253416591     1  0.32385579E+08
     -115.0251324088      116.6809352134     1  0.32868525E+08
     -115.0251271804      117.9947740378     1  0.32241323E+08
     -115.0251132237      113.7847324464     1  0.31979549E+08
     -115.0250895328      112.6312412428     1  0.31279749E+08
     -115.0250841624      119.1399183130     1  0.30840198E+08
     -115.0250825854      118.8316456635     1  0.34415643E+08
     -115.0250796225      119.2263252034     1  0.31731289E+08
     -115.0250611834      116.4519474698     1  0.32293461E+08
     -115.0250499427      120.4845156425     1  0.31528077E+08
     -115.0250460866      116.3605720915     1  0.30856317E+08
     -115.0250157058      117.2010987921     1  0.34103961E+08
     -115.0250036419      116.1125323933     1  0.32610665E+08
     -115.0249960612      120.2189603855     1  0.32828533E+08
     -115.0249860225      114.7023856159     1  0.33487550E+08
     -115.0249787969      112.6518904991     1  0.31490936E+08
     -115.0249761893      111.0387189643     1  0.30786512E+08
     -115.0249689439      119.0763094509     1  0.31647053E+08
     -115.0249520756      118.8007135171     1  0.35050388E+08
     -115.0249413731      122.6023767049     1  0.34230404E+08
     -115.0249159970      117.8199207750     1  0.35221342E+08
     -115.0249076082      120.9786614862     1  0.33600563E+08
     -115.0249061060      118.8480340209     1  0.31918980E+08
     -115.0249028353      119.6581221854     1  0.33899698E+08
     -115.0248867062      113.9845527809     1  0.33102954E+08
     -115.0248745010      119.5287819054     1  0.32001182E+08
     -115.0248713903      115.6711609619     1  0.32421659E+08
     -115.0248590421      114.5644189302     1  0.32004821E+08
     -115.0248488917      118.3475945693     1  0.34283513E+08
     -115.0248415360      117.9384293329     1  0.31763571E+08
     -115.0248296412      118.5518066976     1  0.32457808E+08
     -115.0248235898      118.9332085324     1  0.34965634E+08
     -115.0248078940      119.6176144438     1  0.32572100E+08
     -115.0247951101      118.5557293529     1  0.32682770E+08
     -115.0247809416      122.1349785551     1  0.32061725E+08
     -115.0247661582      112.3101402493     1  0.32958920E+08
     -115.0247066906      117.3361418494     1  0.31936829E+08
     -115.0246897911      116.0280314644     1  0.33148056E+08
     -115.0246885921      118.5157038583     1  0.34914906E+08
     -115.0246872670      118.3542207127     1  0.33133795E+08
     -115.0246440603      115.4949999480     1  0.32438636E+08
     -115.0246016676      115.2798209902     1  0.32455613E+08
     -115.0245986499      119.2100862790     1  0.33105088E+08
     -115.0245874266      120.7097551759     1  0.31660044E+08
     -115.0245750030      118.5251142096     1  0.33265962E+08
     -115.0245556931      119.2972689138     1  0.33623725E+08
     -115.0245522016      119.3239949947     1  0.32323044E+08
     -115.0245494905      117.2735559920     1  0.31177362E+08
     -115.0245440423      119.9496906562     1  0.32672607E+08
     -115.0245288193      117.5022069560     1  0.32692687E+08
     -115.0244910720      118.6581302531     1  0.34153832E+08
     -115.0244640298      116.3729677850     1  0.31469374E+08
     -115.0244318520      118.0806090947     1  0.32213800E+08
     -115.0244308444      116.5719034255     1  0.32923770E+08
     -115.0244253038      119.6927968690     1  0.32251386E+08
     -115.0243840836      120.7027763124     1  0.33240119E+08
     -115.0243790813      118.3158418361     1  0.32005550E+08
     -115.0242799370      118.9491149555     1  0.34929083E+08
     -115.0242746408      117.1823105965     1  0.33605614E+08
     -115.0242586282      117.7717299234     1  0.35371971E+08
     -115.0242473559      120.7184082971     1  0.35709510E+08
     -115.0242341289      116.8499022108     1  0.32405510E+08
     -115.0242098000      121.4728416637     1  0.37561688E+08
     -115.0241840293      120.4969531288     1  0.34852702E+08
     -115.0241779485      116.5905282707     1  0.32168812E+08
     -115.0241604877      116.2920490686     1  0.32242694E+08
     -115.0241550055      121.3645561545     1  0.33933031E+08
     -115.0241519531      118.6287793479     1  0.35502560E+08
     -115.0241317110      118.0059907298     1  0.30775984E+08
     -115.0241200329      118.6578905821     1  0.34419956E+08
     -115.0241188160      117.4712702227     1  0.32651914E+08
     -115.0240815965      119.1416294257     1  0.32665881E+08
     -115.0240781006      112.0905096140     1  0.31356055E+08
     -115.0240168747      117.1059363847     1  0.32091373E+08
     -115.0239886454      118.9380512116     1  0.32267438E+08
     -115.0239570827      120.3598586442     1  0.32318391E+08
     -115.0239472933      118.8353723867     1  0.34718256E+08
     -115.0239450173      118.3969988197     1  0.33298315E+08
     -115.0239432395      116.1521201306     1  0.32026055E+08
     -115.0239392569      118.8982424953     1  0.33043583E+08
     -115.0239277915      118.0142222436     1  0.33618348E+08
     -115.0239220156      118.6891147266     2  0.35544002E+08
     -115.0239112099      118.1636004817     1  0.35752847E+08
     -115.0238800616      111.8220843794     1  0.31828738E+08
     -115.0238593482      119.2109412213     1  0.33299714E+08
     -115.0238556802      118.3929661759     1  0.31186026E+08
     -115.0238490261      118.0154898529     1  0.32586343E+08
     -115.0238316584      119.7564483594     1  0.34219017E+08
     -115.0238253259      117.9020384401     1  0.34502805E+08
     -115.0238088625      120.4051292419     1  0.37451749E+08
     -115.0238048421      117.1420851136     1  0.31045306E+08
     -115.0237843082      119.6022773640     1  0.34267488E+08
     -115.0237804346      122.0792537541     1  0.32569351E+08
     -115.0237749342      113.9929627228     1  0.30980427E+08
     -115.0237665240      117.7549944893     1  0.35145563E+08
     -115.0237632894      115.4682956285     1  0.33625178E+08
     -115.0237570619      116.3415401785     1  0.30614951E+08
     -115.0237390580      116.5299665368     1  0.31632501E+08
     -115.0237354014      118.3708076891     1  0.35655362E+08
     -115.0237212204      119.4328063523     1  0.33732408E+08
     -115.0237188234      118.7489915781     1  0.33981198E+08
     -115.0237147187      116.3301386186     1  0.32709021E+08
     -115.0237099189      113.6314023722     1  0.32608012E+08
     -115.0236788758      118.6858279637     1  0.31750255E+08
     -115.0236543086      116.1350964243     1  0.33420392E+08
     -115.0236416058      117.3253766843     1  0.34997050E+08
     -115.0236320645      121.1344962514     1  0.34593914E+08
     -115.0236238045      118.8947127390     1  0.36140171E+08
     -115.0236175748      117.6146004119     1  0.31893588E+08
     -115.0236105797      116.1285750040     1  0.32442885E+08
     -115.0235989185      116.5547724858     1  0.32597873E+08
     -115.0235841172      118.1621394537     1  0.32821703E+08
     -115.0235560072      119.4410693706     2  0.31547946E+08
     -115.0235231193      116.6681673058     1  0.32910865E+08
     -115.0235113156      117.9302282314     1  0.33404281E+08
     -115.0235066474      114.0476285646     1  0.32065201E+08
     -115.0234924370      115.5009973538     1  0.33663091E+08
     -115.0234509683      119.4399170831     1  0.32915949E+08
     -115.0234101741      116.9256960113     1  0.33903405E+08
     -115.0234072866      118.3135978894     1  0.34263736E+08
     -115.0234030404      111.6243818098     1  0.31725256E+08
     -115.0233974552      118.7792866518     1  0.34049256E+08
     -115.0233894534      115.0218643933     1  0.33486488E+08
     -115.0233764808      120.3203996026     1  0.32789466E+08
     -115.0233534956      115.4028976044     1  0.31257644E+08
     -115.0233441514      119.4203831302     1  0.34308384E+08
     -115.0233246899      116.2716957284     1  0.30966404E+08
     -115.0233187434      121.7577292311     1  0.34748056E+08
     -115.0233066918      118.6622786961     1  0.35106750E+08
     -115.0233036787      119.5877337786     1  0.33397299E+08
     -115.0232922386      117.9743618337     1  0.33170672E+08
     -115.0232870465      118.1694583959     1  0.35879677E+08
     -115.0232565424      119.1415968075     1  0.34213764E+08
     -115.0232511302      117.4449359347     1  0.31158232E+08
     -115.0232474579      117.7033470887     1  0.32711282E+08
     -115.0232447711      113.1417394471     1  0.31428135E+08
     -115.0232429696      116.7311721373     1  0.30967390E+08
     -115.0232311204      117.4469499140     1  0.34382836E+08
     -115.0232270012      120.6356923521     1  0.31269395E+08
     -115.0232085017      116.6369545315     1  0.31612576E+08
     -115.0232024540      119.9821257187     1  0.33591490E+08
     -115.0231750818      115.4649992047     1  0.32755700E+08
     -115.0231553016      116.9559450742     1  0.33008153E+08
     -115.0231494634      115.3804945977     1  0.30537379E+08
     -115.0231475607      118.3559620716     1  0.32645555E+08
     -115.0231344609      119.8915380209     1  0.31934014E+08
     -115.0231305558      119.6804521102     1  0.31902288E+08
     -115.0231267488      119.4920880626     1  0.32248745E+08
     -115.0231142848      120.5474482152     1  0.31594659E+08
     -115.0230984565      120.0726207795     1  0.34190110E+08
     -115.0230821514      113.8107770616     1  0.31717331E+08
     -115.0230280678      119.5932004944     1  0.33149760E+08
     -115.0230120307      119.9271779160     1  0.34965915E+08
     -115.0229972698      114.8640004930     1  0.32832760E+08
     -115.0229784968      115.9761854708     1  0.32100438E+08
     -115.0229745879      117.5188821756     1  0.34533653E+08
     -115.0229585795      119.0128723837     1  0.32590865E+08
     -115.0229561216      119.2757103991     1  0.33373177E+08
     -115.0229524230      120.1080445545     1  0.34448690E+08
     -115.0229169475      114.8711493834     1  0.30918794E+08
     -115.0229087657      119.3643122079     1  0.31893669E+08
     -115.0229071459      117.6988544830     1  0.34477430E+08
     -115.0228869229      113.1556763203     1  0.34116738E+08
     -115.0228760261      120.9595174963     1  0.33236815E+08
     -115.0228633534      118.0673866841     1  0.31658272E+08
     -115.0228572015      121.6221710313     1  0.33328551E+08
     -115.0228482345      114.2809436713     1  0.31684619E+08
     -115.0228469768      114.3551330281     1  0.32286021E+08
     -115.0228295791      117.1103199147     1  0.30938588E+08
     -115.0228276731      119.0912580832     1  0.33679522E+08
     -115.0228053828      120.6926917198     1  0.31719694E+08
     -115.0227764936      119.4190131047     1  0.34658277E+08
     -115.0227515243      116.5524474841     1  0.34262992E+08
     -115.0227483712      117.9136235677     1  0.36099418E+08
     -115.0227471608      119.2989118075     1  0.31723499E+08
     -115.0227397367      118.3017267823     1  0.30763207E+08
     -115.0227190040      116.6894118751     1  0.33516497E+08
     -115.0227060631      117.3399767591     1  0.34459780E+08
     -115.0226944696      118.3660691564     1  0.31131629E+08
     -115.0226918922      116.6266390962     1  0.35090201E+08
     -115.0226390956      113.8588955777     1  0.32062913E+08
     -115.0226338986      115.9150459098     1  0.32393168E+08
     -115.0225957033      117.0715759488     1  0.32006853E+08
     -115.0225666721      118.2969105561     1  0.35271582E+08
     -115.0225369316      119.5908608755     1  0.32723110E+08
     -115.0225347869      118.0142613309     1  0.31201317E+08
     -115.0224809011      119.0504143061     1  0.32882928E+08
     -115.0224700663      117.5428053472     1  0.31510031E+08
     -115.0224613829      121.2182287338     1  0.32692459E+08
     -115.0224581999      117.7062574353     1  0.31404036E+08
     -115.0224355655      116.0070726071     1  0.31801123E+08
     -115.0224050834      121.2550138650     1  0.34178735E+08
     -115.0224033037      119.0626098177     1  0.32342018E+08
     -115.0223821911      117.7702038437     1  0.33543183E+08
     -115.0223644772      117.0433671677     1  0.34819096E+08
     -115.0223555693      120.3604249801     1  0.36023019E+08
     -115.0223287060      119.6618186482     1  0.34986291E+08
     -115.0223276264      120.1475123837     1  0.33578978E+08
     -115.0223180599      118.1291223944     1  0.34131935E+08
     -115.0223149555      113.3065469980     1  0.31626703E+08
     -115.0223059023      115.3362042684     1  0.32276233E+08
     -115.0222685000      117.6230771356     1  0.32489916E+08
     -115.0222310908      120.5604400694     1  0.34477880E+08
     -115.0222211797      118.4729021372     1  0.31868356E+08
     -115.0222028962      118.3893863175     1  0.34854713E+08
     -115.0222017585      115.6493889103     1  0.31916389E+08
     -115.0221585408      118.7553703490     1  0.33837286E+08
     -115.0221536337      117.8552194847     1  0.33522971E+08
     -115.0221486004      117.0366398969     1  0.30973802E+08
     -115.0221375383      116.3101671925     1  0.31466818E+08
     -115.0221342300      119.8590995465     1  0.36162967E+08
     -115.0221132330      116.6895289338     1  0.30818538E+08
     -115.0221018214      119.8886091258     1  0.33087114E+08
     -115.0220879893      120.2223429352     1  0.32757014E+08
     -115.0220861413      116.1032375098     1  0.36203713E+08
     -115.0220775799      118.0892437731     1  0.31456142E+08
     -115.0220650863      122.7476300757     1  0.34992183E+08
     -115.0220312659      119.5891532046     1  0.34803283E+08
     -115.0220265358      119.5024517621     1  0.32566026E+08
     -115.0220233113      116.6020588107     1  0.32154524E+08
     -115.0220207860      116.2679686803     1  0.31568161E+08
     -115.0220015295      118.8189118412     1  0.31998900E+08
     -115.0219976110      120.6477100400     1  0.36295067E+08
     -115.0219905290      116.9986472120     1  0.30717315E+08
     -115.0219827960      118.6075338773     1  0.31177734E+08
     -115.0219770122      119.8106942395     1  0.32219965E+08
     -115.0219726560      118.4134249012     1  0.31311861E+08
     -115.0219699573      119.7298700064     1  0.32037312E+08
     -115.0219590538      121.0126893024     1  0.32905553E+08
     -115.0219435775      115.3823113961     1  0.32936249E+08
     -115.0219318832      113.0955335852     1  0.30583671E+08
     -115.0219298636      117.3802015427     1  0.35000272E+08
     -115.0219263851      117.5804246258     1  0.34595851E+08
     -115.0219207506      115.8140200855     1  0.31636471E+08
     -115.0219196014      116.8470474417     1  0.31017268E+08
     -115.0219050596      120.6227882846     1  0.33449335E+08
     -115.0219033524      116.8451402250     1  0.31603769E+08
     -115.0218824091      119.4385474800     1  0.34584761E+08
     -115.0218047503      117.6593121791     1  0.33251472E+08
     -115.0217759874      118.3626302805     1  0.31567617E+08
     -115.0217603479      117.2342575682     1  0.32623929E+08
     -115.0217588721      115.7901675471     1  0.31103789E+08
     -115.0217254855      114.8233593014     1  0.32359418E+08
     -115.0217137142      117.6188470903     1  0.33636634E+08
     -115.0217046456      118.8375776117     1  0.32286355E+08
     -115.0217007742      116.8420556373     1  0.35643131E+08
     -115.0216934649      113.3983269737     1  0.31487386E+08
     -115.0216624255      120.4759766049     1  0.32435560E+08
     -115.0216484152      119.7890732274     1  0.31957383E+08
     -115.0216385487      117.0536598264     1  0.32152071E+08
     -115.0216251975      119.2686611058     1  0.33910891E+08
     -115.0215817375      121.2478196964     3  0.36893277E+08
     -115.0215772888      116.1151241801     1  0.32769756E+08
     -115.0215572782      115.1251107711     2  0.33332646E+08
     -115.0215497144      118.5493159755     1  0.33928375E+08
     -115.0215440509      114.8448724404     1  0.31581355E+08
     -115.0215318293      119.9098955419     1  0.33237278E+08
     -115.0215255196      116.4611013467     1  0.32860791E+08
     -115.0215175362      116.9351539297     1  0.35433081E+08
     -115.0215158960      119.1515565185     1  0.34279764E+08
     -115.0215017165      118.8580820937     1  0.33686052E+08
     -115.0214940374      118.2469301065     1  0.34285122E+08
     -115.0214862986      117.8825439356     1  0.35167559E+08
     -115.0214760066      116.1750574814     1  0.34481958E+08
     -115.0214567363      120.2038120435     1  0.31296604E+08
     -115.0214459285      116.1950900729     1  0.32057105E+08
     -115.0214331586      116.1429243115     1  0.33463931E+08
     -115.0214318798      116.2763786842     1  0.33174527E+08
     -115.0214025096      113.1610677558     1  0.32284273E+08
     -115.0214008544      116.7059119679     1  0.33053706E+08
     -115.0213975801      116.4901394390     1  0.31555043E+08
     -115.0213921040      119.7825623091     1  0.35404370E+08
     -115.0213747244      120.0926014410     1  0.31766940E+08
     -115.0213347697      120.4637782960     1  0.34680406E+08
     -115.0213295130      118.8058531287     1  0.34115082E+08
     -115.0212960921      117.8745783222     1  0.33714991E+08
     -115.0212785167      117.7711991836     1  0.34106455E+08
     -115.0212716086      117.6271979406     1  0.32621839E+08
     -115.0212675424      118.4226037471     1  0.34220129E+08
     -115.0212382368      118.9823566567     1  0.32826352E+08
     -115.0212255525      117.9294163123     1  0.34539522E+08
     -115.0212199097      118.0773749784     1  0.33406766E+08
     -115.0212110091      118.2599167570     1  0.32496331E+08
     -115.0212004930      118.5625717188     1  0.32948477E+08
     -115.0211768727      116.5614867068     1  0.33134396E+08
     -115.0211657907      117.6496577820     1  0.34785031E+08
     -115.0211610064      119.2888341183     1  0.32783018E+08
     -115.0211421295      119.0225218445     1  0.34552303E+08
     -115.0211389961      120.1024627162     1  0.36423482E+08
     -115.0211273762      117.1338007167     1  0.31820246E+08
     -115.0211230048      118.7468769610     1  0.33243424E+08
     -115.0210824494      119.9602185269     1  0.36199452E+08
     -115.0210685447      115.8836570438     1  0.32797697E+08
     -115.0210622572      119.0799852234     1  0.33532311E+08
     -115.0210307660      115.0290384217     1  0.31254699E+08
     -115.0210213981      118.0424416938     1  0.33443120E+08
     -115.0209907246      120.6479338646     1  0.33490128E+08
     -115.0209557623      117.1271481791     1  0.34073718E+08
     -115.0209527077      117.4861981391     1  0.31860856E+08
     -115.0209483900      118.6878467399     1  0.34672824E+08
     -115.0209284625      116.2351615217     1  0.32958170E+08
     -115.0209217725      118.7892321776     1  0.30669912E+08
     -115.0209166982      114.9481959570     1  0.31162240E+08
     -115.0209065969      118.5991138331     1  0.34386435E+08
     -115.0208910407      117.7754302915     1  0.34010596E+08
     -115.0208889410      119.4138180625     1  0.32489332E+08
     -115.0208658855      119.6363153097     1  0.36094584E+08
     -115.0208625932      118.2120555607     1  0.32032416E+08
     -115.0208564178      116.7726146683     1  0.32110572E+08
     -115.0208463168      121.9638745430     1  0.32681423E+08
     -115.0208405890      119.0647970859     1  0.34715390E+08
     -115.0208387044      117.2623870685     1  0.31525544E+08
     -115.0208369065      116.2262604692     1  0.31663920E+08
     -115.0208249161      120.3297249602     1  0.31913080E+08
     -115.0208210963      114.5252398532     1  0.34107775E+08
     -115.0208101075      118.6707731497     1  0.32082231E+08
     -115.0208050286      116.5861253405     1  0.32372720E+08
     -115.0207959647      119.8860090926     1  0.35573247E+08
     -115.0207795295      119.0888782723     1  0.31842828E+08
     -115.0207707415      118.6426981343     1  0.31176084E+08
     -115.0207582358      118.8508177040     1  0.31098614E+08
     -115.0207565461      119.8745875869     1  0.33440697E+08
     -115.0207112123      117.7888672298     1  0.32501011E+08
     -115.0207029954      118.7193296010     1  0.32705065E+08
     -115.0206878189      115.7968687688     1  0.31244144E+08
     -115.0206767532      120.1312438206     1  0.33597762E+08
     -115.0206522225      119.6309170634     1  0.31762089E+08
     -115.0206510922      116.5369416361     1  0.31761904E+08
     -115.0206247873      119.7930695634     1  0.32036294E+08
     -115.0205830624      124.5453824702     1  0.33165730E+08
     -115.0205632481      117.1283316488     1  0.35158007E+08
     -115.0205511025      120.4196888543     1  0.34826440E+08
     -115.0205498307      117.4427511326     1  0.32153216E+08
     -115.0205424208      114.2905319933     1  0.35009333E+08
     -115.0205225052      116.5394551748     1  0.30765760E+08
     -115.0205164787      118.1718988495     1  0.34150797E+08
     -115.0205074286      118.7538216183     1  0.33290503E+08
     -115.0204828468      121.4713850023     1  0.34080585E+08
     -115.0204700580      118.0618843275     1  0.31668330E+08
     -115.0204624903      119.4559087230     1  0.35119582E+08
     -115.0204364156      121.2149420008     1  0.33066766E+08
     -115.0204319543      120.5419757938     1  0.33788951E+08
     -115.0204093935      121.4809021360     1  0.34702067E+08
     -115.0204028970      118.0055492105     1  0.34226398E+08
     -115.0203972772      120.4891663324     1  0.35749342E+08
     -115.0203680867      115.2061406892     1  0.32947330E+08
     -115.0203624832      119.0104409707     1  0.34707547E+08
     -115.0203565092      120.8085067144     1  0.33892175E+08
     -115.0203505980      120.8311462040     1  0.33533441E+08
     -115.0203485478      114.8383036677     1  0.32390507E+08
     -115.0203466790      116.2837569969     1  0.32814462E+08
     -115.0203226543      113.4946430909     1  0.33325191E+08
     -115.0203063702      115.0297621474     1  0.33995371E+08
     -115.0202957314      118.5063046125     1  0.30575113E+08
     -115.0202826360      114.9090575270     1  0.33807767E+08
     -115.0202302599      118.3263181450     1  0.31963809E+08
     -115.0201927156      117.8184738286     1  0.36110056E+08
     -115.0201878290      116.5389878933     1  0.32054047E+08
     -115.0201796319      119.1837525886     1  0.33207055E+08
     -115.0201750060      117.2283446601     1  0.31481975E+08
     -115.0201475548      115.5186934375     1  0.31313668E+08
     -115.0201400805      120.1832046140     1  0.32623613E+08
     -115.0201339176      119.0208242750     1  0.33933019E+08
     -115.0201302313      120.2446001822     1  0.32700451E+08
     -115.0201179924      118.3192371122     1  0.33439169E+08
     -115.0201114690      115.8473566783     1  0.30907611E+08
     -115.0200832248      117.2380922014     1  0.31170350E+08
     -115.0200660246      119.4344499360     1  0.33786106E+08
     -115.0200641102      115.9990485649     1  0.31759156E+08
     -115.0200593805      118.7532492818     1  0.34384385E+08
     -115.0200410158      120.0765952798     1  0.32789610E+08
     -115.0200397534      114.1516417247     1  0.35205533E+08
     -115.0200146988      118.0414224233     1  0.34723544E+08
     -115.0200129367      118.7182531361     1  0.36642469E+08
     -115.0200089729      112.9283955470     1  0.30870984E+08
     -115.0200062508      117.4581666479     1  0.32726419E+08
     -115.0199685159      117.0659281051     1  0.35815498E+08
     -115.0199498519      113.5966103909     1  0.31755816E+08
     -115.0199362013      117.2773499251     1  0.31963011E+08
     -115.0199272444      120.8867665681     1  0.32999309E+08
     -115.0198948378      119.1200183288     1  0.33002920E+08
     -115.0198482751      119.3720791276     1  0.32197109E+08
     -115.0198357935      113.3930430428     1  0.31060345E+08
     -115.0198277982      118.9268802753     1  0.34990029E+08
     -115.0198006967      112.4548638613     1  0.33902652E+08
     -115.0197889689      120.2565984666     1  0.31585038E+08
     -115.0197854808      117.0531637588     1  0.31501446E+08
     -115.0197286006      117.5677419418     1  0.32479076E+08
     -115.0197049959      119.8599416654     1  0.34405307E+08
     -115.0196567033      118.2125340808     1  0.32715765E+08
     -115.0196491680      115.7050754290     1  0.31049650E+08
     -115.0196466358      113.1929950926     1  0.30918922E+08
     -115.0196048111      115.2770924265     1  0.34452145E+08
     -115.0195907822      117.6821137020     1  0.35182527E+08
     -115.0195847540      117.7782070553     1  0.35089534E+08
     -115.0195826230      121.3402435339     1  0.33456508E+08
     -115.0195731189      118.3851502303     1  0.35495530E+08
     -115.0195530215      123.0451544600     1  0.37355479E+08
     -115.0195329495      114.5674147386     1  0.34347247E+08
     -115.0195304777      111.9596062554     1  0.31333637E+08
     -115.0195134730      117.1784744287     1  0.33368415E+08
     -115.0195010498      121.4270473144     1  0.32947536E+08
     -115.0194956752      115.5279867080     1  0.33316567E+08
     -115.0194357205      116.9993767755     1  0.33172533E+08
     -115.0194213412      117.8528785621     1  0.34175998E+08
     -115.0194192951      115.1024327962     1  0.31357636E+08
     -115.0194111389      115.8335267722     1  0.30213771E+08
     -115.0193968377      120.9662193733     1  0.34792859E+08
     -115.0193852774      118.5385628935     1  0.34103894E+08
     -115.0193773257      111.9154190182     1  0.32463456E+08
     -115.0193690833      118.9134304097     1  0.30881117E+08
     -115.0193671035      116.6542456772     1  0.32712002E+08
     -115.0193543672      118.4506983875     1  0.32957046E+08
     -115.0193498487      114.9907655340     1  0.31927812E+08
     -115.0193278472      114.6362409135     1  0.31489631E+08
     -115.0193189791      115.5790448005     1  0.30591588E+08
     -115.0193177992      117.6199767776     1  0.33549831E+08
     -115.0192703676      118.2019609726     1  0.30865608E+08
     -115.0192429595      119.3806610849     1  0.34652090E+08
     -115.0192417171      120.4121306303     1  0.31562765E+08
     -115.0192300810      116.2495682293     1  0.32955619E+08
     -115.0191893445      112.5645217331     1  0.31116034E+08
     -115.0191828329      116.0097331252     1  0.34794290E+08
     -115.0191706652      119.3358365275     1  0.33988937E+08
     -115.0191624978      119.3785443894     1  0.35503927E+08
     -115.0191596423      115.8069572542     1  0.32856397E+08
     -115.0191567644      118.1634474865     1  0.32208938E+08
     -115.0191454652      115.3581594389     1  0.32470421E+08
     -115.0191203138      119.6880619294     1  0.31818327E+08
     -115.0191107544      117.4798792166     1  0.33290191E+08
     -115.0190953636      118.9848954430     1  0.35400852E+08
     -115.0190827982      118.0495119089     1  0.31363473E+08
     -115.0190744036      119.8527905724     1  0.33798927E+08
     -115.0190697489      124.3296182801     1  0.32645821E+08
     -115.0190483901      119.3383360614     1  0.31603535E+08
     -115.0190355756      119.4039365340     1  0.31777142E+08
     -115.0190305306      117.3259561590     1  0.32543057E+08
     -115.0190271789      121.3966733173     1  0.33842838E+08
     -115.0190209438      118.7459830663     1  0.34643317E+08
     -115.0190109816      115.0892241306     1  0.34030341E+08
     -115.0189948323      116.8853852037     1  0.32216513E+08
     -115.0189363287      118.0576865115     1  0.31481798E+08
     -115.0189312101      118.9707279709     1  0.31899092E+08
     -115.0189276392      116.0288051001     1  0.35085653E+08
     -115.0189122403      117.5379198825     1  0.36100894E+08
     -115.0189049738      115.3998182989     1  0.33359246E+08
     -115.0188867148      112.6395714626     1  0.31962183E+08
     -115.0188818903      119.8708596374     1  0.31627611E+08
     -115.0188807130      118.3356221535     2  0.33164987E+08
     -115.0188791894      120.1936254211     1  0.32812924E+08
     -115.0188593044      115.3323569536     1  0.33109103E+08
     -115.0188471423      115.9425359902     1  0.32436242E+08
     -115.0188384413      120.6183876204     1  0.33030119E+08
     -115.0188355848      115.5957343555     1  0.32117736E+08
     -115.0188294853      113.3480103297     1  0.31599966E+08
     -115.0187937757      115.2161468910     1  0.31974324E+08
     -115.0187691667      117.8231868235     1  0.32641216E+08
     -115.0187582656      115.8859432124     1  0.32144028E+08
     -115.0187381124      115.3327446071     1  0.33208801E+08
     -115.0187323437      115.7202164929     1  0.32288556E+08
     -115.0187197638      120.9141984318     1  0.33042758E+08
     -115.0187184032      118.2301222545     1  0.32159007E+08
     -115.0187088318      116.9272876660     1  0.33816151E+08
     -115.0187022605      117.0325183193     1  0.33243745E+08
     -115.0186832020      112.9383295161     1  0.31762031E+08
     -115.0186808387      117.3823190396     1  0.33911087E+08
     -115.0186353566      118.8600694822     1  0.34616068E+08
     -115.0186269154      114.6007409495     1  0.33497594E+08
     -115.0186162250      117.9607179411     1  0.31083853E+08
     -115.0186147530      116.6442736479     1  0.33678256E+08
     -115.0186028196      112.9536300853     1  0.33400577E+08
     -115.0185882032      116.0224391223     1  0.31334666E+08
     -115.0185792711      117.3099803247     1  0.32771363E+08
     -115.0185621292      119.2779802672     1  0.30562753E+08
     -115.0185592248      117.5527340468     1  0.35140013E+08
     -115.0185371227      117.4137810910     1  0.35862973E+08
     -115.0185194541      119.9931420484     1  0.32438685E+08
     -115.0184888813      117.7506607462     1  0.32793725E+08
     -115.0184646201      115.1509739565     1  0.33710145E+08
     -115.0184038942      117.2987278215     1  0.33569769E+08
     -115.0183924883      113.9488616789     1  0.30481046E+08
     -115.0183624665      117.5674594060     1  0.32265625E+08
     -115.0183559971      117.5128503377     1  0.31655571E+08
     -115.0183318001      119.7952001898     1  0.33674464E+08
     -115.0183084361      115.4578238869     1  0.32383818E+08
     -115.0182982563      118.2448206161     1  0.31212813E+08
     -115.0182814902      118.6746517418     1  0.32444657E+08
     -115.0182649626      119.2876522107     1  0.32267011E+08
     -115.0182587739      117.6932241490     1  0.33475735E+08
     -115.0182447828      122.2567397682     1  0.35021100E+08
     -115.0182237102      119.0267895122     1  0.30930932E+08
     -115.0181919441      117.8453893333     1  0.32963669E+08
     -115.0181794376      118.2276610456     1  0.32524077E+08
     -115.0181597477      113.5807402070     1  0.30810029E+08
     -115.0181227343      119.8947688039     1  0.33960597E+08
     -115.0181205196      119.4581095592     1  0.32871545E+08
     -115.0181124101      116.5393025276     1  0.32490067E+08
     -115.0180895934      119.8164878538     1  0.35470831E+08
     -115.0180830916      112.9580053223     1  0.31344630E+08
     -115.0180588389      114.0513796559     1  0.32932088E+08
     -115.0180550414      119.3796712395     1  0.33172089E+08
     -115.0180356849      116.0365544847     1  0.33619150E+08
     -115.0180115466      119.2605006614     1  0.32622403E+08
     -115.0179939962      117.6689915324     1  0.33394602E+08
     -115.0179817855      117.1916346536     1  0.31398892E+08
     -115.0179630931      119.7168063148     1  0.31307210E+08
     -115.0179578446      116.3968911678     1  0.32645926E+08
     -115.0179428732      113.4561929369     1  0.30351315E+08
     -115.0179388553      121.1851818410     1  0.32150908E+08
     -115.0179318468      119.8855827546     1  0.35916167E+08
     -115.0179261273      118.0578171912     1  0.32437327E+08
     -115.0179210361      117.2230782372     1  0.34650296E+08
     -115.0178850993      119.4745809328     1  0.33736107E+08
     -115.0178607385      116.4798412860     1  0.31966938E+08
     -115.0178545887      115.5065126894     1  0.33242258E+08
     -115.0178350502      120.3620352501     1  0.35434980E+08
     -115.0178202109      119.2143358458     1  0.34161183E+08
     -115.0178058652      118.9269690051     1  0.34709878E+08
     -115.0177908127      116.3016160291     1  0.33311680E+08
     -115.0177816826      118.6083416244     1  0.35137175E+08
     -115.0177573802      116.7118603086     1  0.31759186E+08
     -115.0177252744      117.4783774258     1  0.32420486E+08
     -115.0177227909      119.9907738222     1  0.34522534E+08
     -115.0177068874      118.1816177298     1  0.31186084E+08
     -115.0176947571      119.3743056756     1  0.34152191E+08
     -115.0176797837      117.6265262043     1  0.31398567E+08
     -115.0176608516      118.1828826511     1  0.32230348E+08
     -115.0176515364      121.6200755250     2  0.33017225E+08
     -115.0176495752      114.6064231848     2  0.32744440E+08
     -115.0176452428      118.0685213806     1  0.31240927E+08
     -115.0176239851      117.2000331193     1  0.34134982E+08
     -115.0176222963      116.6884680672     1  0.32555526E+08
     -115.0176209202      116.9979798809     1  0.31740065E+08
     -115.0175776300      113.5677724421     1  0.30982523E+08
     -115.0175400311      119.0478262299     1  0.34990633E+08
     -115.0175264351      115.3346297725     2  0.33073642E+08
     -115.0175151321      118.9572289941     1  0.33864371E+08
     -115.0175106168      117.3553836900     1  0.32562624E+08
     -115.0174928778      118.3794224701     1  0.32516702E+08
     -115.0174813685      115.2651581950     1  0.33388724E+08
     -115.0174710673      118.4573928277     1  0.34349823E+08
     -115.0174550084      119.1740438885     1  0.33188564E+08
     -115.0174503497      117.1835492974     1  0.32905637E+08
     -115.0174433094      117.5363239839     1  0.32536523E+08
     -115.0173754622      114.6133002764     1  0.33259687E+08
     -115.0173725341      118.7106435786     1  0.32433186E+08
     -115.0173705738      116.9157311252     1  0.32360398E+08
     -115.0173353628      119.2233507611     1  0.33263022E+08
     -115.0173324148      113.1761647091     1  0.31924603E+08
     -115.0173278860      116.9035329005     1  0.34889914E+08
     -115.0172851317      117.1081430373     1  0.33400188E+08
     -115.0172785282      114.1807246990     1  0.32643710E+08
     -115.0172649859      119.3591079367     1  0.31973674E+08
     -115.0172628586      117.0849105909     1  0.33554058E+08
     -115.0172563427      120.0728734354     1  0.33406417E+08
     -115.0172410491      116.0574758284     1  0.35450299E+08
     -115.0172358450      116.1599296123     1  0.35221812E+08
     -115.0172267365      121.5046758587     1  0.32046362E+08
     -115.0172090782      121.1093304572     1  0.36641643E+08
     -115.0172069279      116.9187627105     1  0.31473929E+08
     -115.0172039904      117.6229679109     1  0.34247687E+08
     -115.0172013438      118.0451004075     1  0.33310851E+08
     -115.0172000598      112.4078326953     1  0.31112056E+08
     -115.0171936867      118.6606306843     1  0.34137223E+08
     -115.0171874268      116.8359778117     1  0.31855908E+08
     -115.0171808481      116.1141744335     1  0.34445760E+08
     -115.0171648719      119.8646628110     1  0.33777211E+08
     -115.0171444190      115.8424603380     1  0.34498794E+08
     -115.0171149752      114.6959380380     1  0.33364143E+08
     -115.0171005302      121.9401238662     1  0.33237664E+08
     -115.0170941320      112.2305688296     1  0.31195854E+08
     -115.0170896415      118.9775553830     1  0.32731434E+08
     -115.0170813831      121.5053374881     1  0.35263863E+08
     -115.0170706770      118.0884498339     1  0.32915121E+08
     -115.0170483281      116.5714013318     1  0.34477461E+08
     -115.0170325416      112.6288708946     1  0.31477939E+08
     -115.0170242563      115.2875200166     1  0.34589371E+08
     -115.0170220904      118.1325106882     1  0.35197075E+08
     -115.0170136462      117.2051845131     1  0.32971442E+08
     -115.0170100220      118.5892328412     1  0.33024449E+08
     -115.0170060761      112.7844182259     1  0.31621089E+08
     -115.0169971162      120.2781705262     1  0.32023828E+08
     -115.0169856660      120.4953116130     1  0.31171288E+08
     -115.0169706159      120.2317151331     2  0.31344156E+08
     -115.0169378269      116.5622855139     1  0.35004702E+08
     -115.0169290451      120.1232681561     2  0.32814292E+08
     -115.0169236447      121.3497503157     1  0.32115452E+08
     -115.0169203513      120.3167822187     1  0.34528184E+08
     -115.0168695807      120.3068684760     1  0.34715827E+08
     -115.0168653456      119.1779402138     1  0.33681162E+08
     -115.0168613420      115.5925641916     1  0.33716086E+08
     -115.0168521431      117.4079301392     1  0.32067882E+08
     -115.0168294062      116.3087059354     1  0.32329686E+08
     -115.0168283840      120.6409689075     1  0.34115222E+08
     -115.0168107055      117.8845901892     1  0.30929748E+08
     -115.0168040234      116.3882889433     1  0.32529974E+08
     -115.0168020056      115.2357104949     1  0.31186325E+08
     -115.0167935227      121.3050572945     1  0.32182881E+08
     -115.0167831432      116.3418805119     1  0.32568743E+08
     -115.0167781429      119.0640993739     1  0.32845784E+08
     -115.0167678693      118.8973465200     1  0.34780303E+08
     -115.0167524421      115.8861232961     1  0.30960814E+08
     -115.0167514087      118.3313307276     2  0.31497342E+08
     -115.0167466922      118.3381716007     1  0.34991123E+08
     -115.0167350546      117.8421288053     1  0.33188064E+08
     -115.0167064399      118.3781409202     1  0.33088274E+08
     -115.0166981718      118.5651525104     1  0.32407322E+08
     -115.0166762368      118.8844433381     1  0.32623330E+08
     -115.0166687784      117.0147211902     1  0.33487740E+08
     -115.0166677207      118.2352566378     1  0.32744926E+08
     -115.0166647109      118.6368317743     1  0.33847411E+08
     -115.0166631785      119.5706655991     1  0.31712753E+08
     -115.0166517756      116.8462528678     1  0.35851889E+08
     -115.0166436099      113.9514435643     1  0.31597499E+08
     -115.0166288139      118.7158536623     1  0.31628967E+08
     -115.0166063637      116.7571485622     1  0.33351451E+08
     -115.0165843945      116.6244834465     1  0.31525442E+08
     -115.0165805578      118.8149834873     1  0.31060846E+08
     -115.0165730722      121.2071407288     1  0.36237587E+08
     -115.0165707210      115.2187440562     1  0.33946348E+08
     -115.0165464649      119.6186337258     1  0.32512424E+08
     -115.0164863336      118.6910909742     1  0.36110904E+08
     -115.0164640778      118.2184269518     1  0.33003789E+08
     -115.0164339585      118.7344646865     1  0.32511671E+08
     -115.0164287581      118.0280849763     1  0.32102196E+08
     -115.0164276559      119.0236904136     1  0.34586855E+08
     -115.0164246908      119.6615080303     1  0.35450804E+08
     -115.0164211340      116.6954789779     1  0.34495693E+08
     -115.0163817770      117.7493210325     1  0.31055165E+08
     -115.0163624737      119.7392322762     1  0.34173907E+08
     -115.0163547579      117.8673834250     1  0.33367576E+08
     -115.0163468295      120.5906528193     1  0.32690554E+08
     -115.0163428908      117.2601834014     1  0.31982315E+08
     -115.0163395786      118.7890795847     1  0.34445801E+08
     -115.0163267599      118.4159086732     1  0.34863353E+08
     -115.0163239529      121.0576108791     1  0.35987068E+08
     -115.0163192848      115.4053681814     1  0.32788017E+08
     -115.0163091743      115.8777375940     1  0.31793670E+08
     -115.0162961248      118.7205465163     1  0.30799047E+08
     -115.0162908535      119.0758759243     1  0.31533574E+08
     -115.0162768424      112.6145742775     1  0.31716955E+08
     -115.0162596737      117.6100048109     1  0.31291079E+08
     -115.0162441326      118.1163908526     1  0.34022518E+08
     -115.0162224003      116.2926896346     1  0.33294736E+08
     -115.0162076091      116.2000714272     1  0.31549677E+08
     -115.0162023715      119.6534592246     1  0.32326179E+08
     -115.0161999339      116.7603364681     1  0.31578459E+08
     -115.0161619926      119.9508216339     1  0.36404085E+08
     -115.0161602951      119.4134833774     1  0.34297340E+08
     -115.0161329257      117.3360248326     1  0.32040350E+08
     -115.0161020551      119.7049087591     1  0.32180791E+08
     -115.0160807482      116.4830613542     1  0.33090869E+08
     -115.0160721860      114.5897164551     1  0.31298743E+08
     -115.0160519743      117.5289067728     1  0.35151462E+08
     -115.0160436083      116.2294010814     1  0.32367212E+08
     -115.0160175193      116.4366146561     1  0.32398061E+08
     -115.0160098517      119.2721267225     1  0.35660484E+08
     -115.0160033686      110.4574301085     1  0.31461073E+08
     -115.0159606263      119.2022968909     1  0.33524224E+08
     -115.0159541446      119.0739723296     1  0.30405909E+08
     -115.0159456945      118.6132513062     1  0.32540866E+08
     -115.0159360745      114.2770322368     1  0.30887697E+08
     -115.0159317823      117.1209725306     1  0.35146301E+08
     -115.0159301290      119.1168494800     1  0.33312695E+08
     -115.0159072874      114.2619544596     1  0.32159862E+08
     -115.0158916956      116.5449975307     1  0.31084909E+08
     -115.0158892268      116.1387617769     1  0.32201513E+08
     -115.0158576928      120.3617180596     1  0.34997264E+08
     -115.0158379711      113.9698240555     1  0.33068812E+08
     -115.0158218002      118.7091907277     1  0.30912499E+08
     -115.0157894454      121.4223231334     1  0.34848543E+08
     -115.0157836081      115.3313842345     1  0.30988088E+08
     -115.0157570793      121.9463398430     1  0.32706249E+08
     -115.0157437868      116.9518892249     1  0.32069890E+08
     -115.0157082708      118.2185683808     1  0.33843064E+08
     -115.0157056475      119.7086605333     1  0.35402203E+08
     -115.0156804182      114.3406304600     1  0.33385852E+08
     -115.0156672048      115.5499863552     1  0.32438550E+08
     -115.0156598377      122.0858881952     1  0.32671744E+08
     -115.0156577992      118.3043548320     3  0.31925026E+08
     -115.0156465387      114.6891181236     1  0.33188107E+08
     -115.0156405378      115.7246392857     1  0.32158312E+08
     -115.0156350252      119.8561509273     1  0.32158787E+08
     -115.0156303649      116.5802018893     1  0.32075766E+08
     -115.0156233109      117.8912526747     1  0.33715526E+08
     -115.0156136787      115.8413424651     1  0.30998820E+08
     -115.0156073233      117.2278605713     1  0.33573627E+08
     -115.0155686498      114.6299541424     1  0.31135167E+08
     -115.0155415066      119.8273671690     1  0.34500401E+08
     -115.0154971083      117.5471236321     1  0.31596140E+08
     -115.0154876326      118.0884343871     1  0.32504667E+08
     -115.0154734513      118.7464497871     1  0.34515077E+08
     -115.0154626145      114.3570351157     1  0.33541920E+08
     -115.0154568642      118.3369905308     1  0.31984332E+08
     -115.0154296592      113.4916418029     1  0.32273255E+08
     -115.0154260292      114.4397864352     1  0.32002562E+08
     -115.0153818457      118.3035660516     1  0.32745638E+08
     -115.0153804608      119.9396192579     1  0.34655432E+08
     -115.0153698861      118.8361420936     1  0.34071866E+08
     -115.0153540794      113.5748460125     1  0.32183906E+08
     -115.0153515592      118.3023784025     1  0.35054343E+08
     -115.0153445240      121.0514700439     1  0.35317232E+08
     -115.0153336349      117.5928988230     1  0.33604145E+08
     -115.0153306391      117.8935015191     1  0.33241567E+08
     -115.0153055865      116.8055669433     1  0.31721706E+08
     -115.0152975554      120.0723261232     1  0.33963906E+08
     -115.0152883360      118.0771024074     1  0.32131960E+08
     -115.0152853889      113.1355350596     1  0.34139920E+08
     -115.0152826454      115.2269193208     1  0.33023535E+08
     -115.0152709035      117.5663980950     1  0.35393751E+08
     -115.0152649704      118.8346485360     1  0.34037035E+08
     -115.0152528312      115.4582363428     1  0.32762306E+08
     -115.0152463825      117.3079746653     1  0.31321467E+08
     -115.0152353121      118.9749574319     1  0.35629045E+08
     -115.0152313658      112.7181430859     1  0.33040745E+08
     -115.0152234660      117.7969454661     1  0.32367110E+08
     -115.0152197399      120.2648139715     1  0.32891825E+08
     -115.0151972063      117.0583324407     1  0.31896789E+08
     -115.0151961338      120.8929742078     1  0.34341164E+08
     -115.0151949495      118.6008894748     1  0.34104444E+08
     -115.0151884435      117.7897927007     1  0.33245118E+08
     -115.0151873639      115.0133807410     1  0.32889815E+08
     -115.0151849279      119.8584987105     1  0.32361583E+08
     -115.0151827017      116.6367685576     1  0.33671192E+08
     -115.0151649606      118.4491743730     1  0.34252361E+08
     -115.0151615817      117.3760878184     1  0.31325716E+08
     -115.0151575641      115.0255846467     1  0.32538738E+08
     -115.0151524827      117.6457622456     1  0.33885371E+08
     -115.0151295285      118.2774313209     1  0.33891634E+08
     -115.0151140733      118.2497356973     1  0.33349398E+08
     -115.0151125802      120.8383743059     1  0.31467197E+08
     -115.0150884797      117.6665372092     1  0.33842936E+08
     -115.0150663609      115.6449965311     1  0.31048811E+08
     -115.0150562498      119.2630724568     1  0.33843637E+08
     -115.0150544132      117.1751838035     1  0.31604912E+08
     -115.0150426071      118.8826141089     1  0.32553307E+08
     -115.0150325965      118.5758841483     1  0.31979997E+08
     -115.0150241810      119.7693447136     1  0.31467119E+08
     -115.0150025593      114.2161390892     1  0.33814842E+08
     -115.0149977721      117.9121348655     1  0.34236100E+08
     -115.0149706326      118.3344360846     1  0.34897005E+08
     -115.0149622790      116.1934473404     1  0.35066097E+08
     -115.0149544557      122.0545642222     1  0.33459363E+08
     -115.0149512363      119.7500701061     1  0.32314990E+08
     -115.0149497603      113.8844697576     1  0.31750541E+08
     -115.0149486292      114.1254787168     1  0.31840080E+08
     -115.0149212044      117.7979493533     1  0.31478993E+08
     -115.0149179309      115.1438340779     1  0.32251898E+08
     -115.0149169297      119.0929878664     1  0.35324353E+08
     -115.0149069065      115.5475900185     1  0.31332071E+08
     -115.0148594120      115.4096098903     1  0.33625333E+08
     -115.0148400504      117.6983854023     1  0.31656153E+08
     -115.0148217674      116.3783453084     1  0.35419850E+08
     -115.0148192240      117.8563360202     1  0.33334095E+08
     -115.0147962939      118.9799628643     1  0.31298569E+08
     -115.0147742699      120.8755615312     1  0.34580150E+08
     -115.0147610354      115.2823453804     1  0.33041194E+08
     -115.0147566998      118.1473014290     1  0.33263598E+08
     -115.0147458975      117.9731904695     1  0.34161912E+08
     -115.0147445109      121.0945717280     1  0.36128352E+08
     -115.0147136725      118.9753395618     1  0.33186273E+08
     -115.0146721944      118.2556772032     1  0.34743623E+08
     -115.0146627337      117.0859378153     1  0.30977592E+08
     -115.0146570316      116.2927176937     1  0.32483322E+08
     -115.0146476677      117.1828400038     1  0.33744431E+08
     -115.0146304835      120.9262848698     1  0.32186992E+08
     -115.0146286909      118.1524527867     1  0.31456874E+08
     -115.0146052401      116.1227111371     1  0.33376409E+08
     -115.0145948395      119.9206161998     1  0.35210130E+08
     -115.0145595830      117.9909384010     1  0.33861971E+08
     -115.0145576122      114.5859574755     1  0.35168893E+08
     -115.0145241464      119.9216478523     1  0.34764081E+08
     -115.0145041965      121.8224556304     1  0.34283634E+08
     -115.0144992201      119.0532187698     1  0.33082690E+08
     -115.0144916187      118.1455694375     1  0.34548507E+08
     -115.0144782631      120.4606548258     1  0.35284998E+08
     -115.0144648244      116.6742785486     1  0.33468259E+08
     -115.0144484365      115.7406456451     1  0.32784726E+08
     -115.0144209777      119.0667032397     1  0.32186615E+08
     -115.0144156653      112.9754499895     1  0.32802851E+08
     -115.0144102330      116.0795366929     1  0.34429620E+08
     -115.0144023095      119.5963042877     1  0.34813914E+08
     -115.0144005238      114.9222513568     1  0.31954199E+08
     -115.0143727749      115.6045559617     1  0.33014575E+08
     -115.0143715660      115.9941603523     1  0.30719344E+08
     -115.0143673935      121.0788186738     1  0.35883105E+08
     -115.0143371593      118.5314375248     1  0.34848689E+08
     -115.0143216833      116.2588000120     1  0.33154174E+08
     -115.0143015375      117.8869684804     1  0.33093673E+08
     -115.0142968067      116.7339009173     1  0.31888153E+08
     -115.0142925915      114.9465581363     1  0.32017149E+08
     -115.0142867799      118.5979325643     1  0.33962038E+08
     -115.0142775534      115.6953725208     1  0.31743770E+08
     -115.0142725664      117.2590654167     1  0.32427646E+08
     -115.0142714306      117.3468785716     1  0.31764199E+08
     -115.0142667144      118.5494642972     1  0.35784246E+08
     -115.0142613989      117.8351144373     1  0.32534985E+08
     -115.0142602328      115.0048635301     1  0.31148258E+08
     -115.0142316784      118.7325692295     1  0.35313827E+08
     -115.0142083917      118.1543362327     1  0.34859276E+08
     -115.0141830669      119.9753128037     1  0.33189725E+08
     -115.0141540702      113.6374527367     1  0.30923285E+08
     -115.0141459201      116.1342616911     1  0.31492756E+08
     -115.0141437899      117.6789991155     1  0.34776251E+08
     -115.0141403282      114.4997809023     1  0.32969509E+08
     -115.0141315689      114.7752917084     1  0.35203471E+08
     -115.0141234003      119.1759971009     1  0.34445107E+08
     -115.0141156204      121.0573784983     1  0.33142446E+08
     -115.0141134941      117.0066099719     1  0.31604599E+08
     -115.0141089236      118.4722712920     1  0.33672101E+08
     -115.0141000077      114.6535557545     1  0.31041082E+08
     -115.0140517964      114.3330795992     1  0.31904968E+08
     -115.0140310937      119.3268836928     1  0.31089856E+08
     -115.0140179011      117.9981998403     1  0.34779415E+08
     -115.0140066365      123.8722870670     1  0.31239857E+08
     -115.0140018132      119.0870966771     1  0.32615643E+08
     -115.0139999443      120.3097500947     1  0.32768285E+08
     -115.0139840306      119.2460169848     1  0.34145445E+08
     -115.0139690024      119.2875452366     1  0.31295037E+08
     -115.0139486051      118.5047649373     1  0.35111372E+08
     -115.0139420675      121.6063988203     1  0.35470678E+08
     -115.0139381306      120.8272526646     1  0.33388062E+08
     -115.0139321671      117.7166529515     1  0.34922014E+08
     -115.0139177328      119.7327963773     1  0.31652561E+08
     -115.0138977203      117.0035960094     1  0.31411901E+08
     -115.0138945004      119.1066526590     1  0.34303767E+08
     -115.0138699211      120.7902604998     1  0.32825382E+08
     -115.0138489156      121.5133076759     1  0.31396244E+08
     -115.0138452445      115.8079280222     1  0.33731105E+08
     -115.0138429344      121.0018434298     1  0.32179462E+08
     -115.0138343034      115.7510312095     1  0.32866813E+08
     -115.0138106674      120.4374639758     1  0.32209305E+08
     -115.0138090369      117.8995663102     1  0.33624898E+08
     -115.0138079796      117.4083039391     1  0.32839790E+08
     -115.0138055400      120.5352121987     1  0.34371968E+08
     -115.0137769280      115.4659525617     1  0.33388361E+08
     -115.0137746584      116.8815521906     1  0.32029645E+08
     -115.0137664742      119.5003285797     1  0.33464769E+08
     -115.0137618364      112.4602629953     1  0.32391233E+08
     -115.0137589017      115.1552200756     1  0.32168590E+08
     -115.0137511859      119.8004241832     1  0.34151095E+08
     -115.0137404459      119.5402307324     1  0.35007855E+08
     -115.0137143161      115.9566579796     1  0.33545050E+08
     -115.0137008034      119.3769188489     1  0.33266275E+08
     -115.0136982322      118.8296695479     1  0.32658236E+08
     -115.0136970271      117.7291670070     1  0.34065485E+08
     -115.0136841868      118.8627051201     1  0.32309424E+08
     -115.0136276648      116.2186527873     1  0.33222518E+08
     -115.0136202030      118.6569151479     1  0.32108913E+08
     -115.0136028233      118.9188268121     1  0.34526864E+08
     -115.0135183355      117.9139444557     1  0.32901128E+08
     -115.0135089413      119.9350296582     1  0.32881471E+08
     -115.0134959632      118.4288897793     1  0.31806600E+08
     -115.0134831049      117.8747895076     1  0.32072250E+08
     -115.0134737024      119.0292707778     1  0.33610312E+08
     -115.0134685162      112.8252006436     1  0.32605959E+08
     -115.0134671199      118.0428522291     1  0.34758503E+08
     -115.0134466029      117.3503672005     1  0.32416092E+08
     -115.0134380849      114.7212136941     1  0.31880480E+08
     -115.0134305513      119.9113209534     1  0.35274904E+08
     -115.0134255497      110.7786007661     2  0.32155810E+08
     -115.0134136746      120.6626812449     1  0.32683449E+08
     -115.0134086232      120.0494174401     1  0.34569971E+08
     -115.0133914361      118.4571694521     1  0.34864849E+08
     -115.0133859612      120.8620488822     1  0.36009190E+08
     -115.0133742759      117.5223741492     1  0.34000655E+08
     -115.0133726299      121.0310570742     1  0.36522314E+08
     -115.0133493777      117.8675384511     1  0.37004225E+08
     -115.0133342327      116.8958428486     1  0.34721026E+08
     -115.0133220381      118.9507682730     1  0.31732655E+08
     -115.0133155195      117.4243591649     1  0.33152590E+08
     -115.0133139479      118.7071465160     1  0.33497936E+08
     -115.0132910819      114.8228779102     1  0.31920132E+08
     -115.0132888910      122.6487469878     1  0.36158438E+08
     -115.0132834925      119.6301116144     1  0.33937717E+08
     -115.0132578804      117.1861565152     1  0.31131017E+08
     -115.0132389465      120.1423527173     1  0.35416813E+08
     -115.0132199199      118.9504541929     1  0.32942717E+08
     -115.0132187093      119.7367160961     1  0.33521034E+08
     -115.0132080865      119.8322910882     1  0.33056480E+08
     -115.0132027936      113.4775345452     1  0.31782541E+08
     -115.0131993323      116.9637491718     1  0.32486357E+08
     -115.0131926199      121.3317724826     1  0.32223271E+08
     -115.0131841251      117.7603011778     1  0.33624417E+08
     -115.0131789632      116.1592639296     1  0.32243032E+08
     -115.0131567601      115.7995999280     1  0.32269591E+08
     -115.0131526010      122.6757651060     2  0.33325210E+08
     -115.0131269935      113.6574888009     1  0.31348423E+08
     -115.0131102344      117.1476636221     1  0.34787211E+08
     -115.0130946632      119.0331740720     1  0.34553378E+08
     -115.0130863763      118.4174778345     1  0.35362472E+08
     -115.0130766429      117.7129682945     1  0.31858249E+08
     -115.0130598376      116.4153599569     1  0.35392076E+08
     -115.0130560076      120.5560656625     1  0.33165903E+08
     -115.0130341976      119.0796719669     1  0.33469124E+08
     -115.0130319226      115.2240891349     1  0.31435109E+08
     -115.0130099457      118.7081012843     1  0.32255181E+08
     -115.0130030616      117.2919467037     1  0.35847639E+08
     -115.0129946015      119.0180239754     1  0.37095710E+08
     -115.0129907989      118.0038860589     1  0.34446562E+08
     -115.0129763990      118.7274439646     1  0.33042622E+08
     -115.0129747131      116.1997765232     1  0.32948838E+08
     -115.0129674294      118.0165082209     1  0.31072918E+08
     -115.0129162652      116.5565216179     1  0.33140676E+08
     -115.0128818142      118.4303389009     1  0.32173982E+08
     -115.0128670386      114.4815979300     1  0.34761054E+08
     -115.0128333311      117.3455165941     1  0.31858431E+08
     -115.0128303329      117.5678400293     1  0.32396641E+08
     -115.0128168184      117.1254056097     1  0.32297254E+08
     -115.0127904611      114.7229091857     1  0.32258904E+08
     -115.0127886993      113.9621843748     1  0.31821713E+08
     -115.0127614575      117.5481201010     1  0.34400279E+08
     -115.0127539337      118.0392556566     1  0.32027482E+08
     -115.0127362992      119.0151018109     1  0.33269909E+08
     -115.0127125541      119.4733094743     1  0.34158734E+08
     -115.0126651912      117.5164640428     1  0.34226300E+08
     -115.0126630504      119.6246793340     1  0.33062736E+08
     -115.0126500118      118.1911329183     1  0.32501436E+08
     -115.0126072099      114.7309316945     1  0.33053513E+08
     -115.0126049910      114.0978468716     1  0.33372388E+08
     -115.0126016626      118.5680817560     1  0.36452251E+08
     -115.0125937671      115.3524565487     1  0.31128366E+08
     -115.0125734560      119.1922874711     1  0.32489638E+08
     -115.0125672828      114.7719205967     1  0.32296615E+08
     -115.0125492516      119.5523061810     1  0.34724631E+08
     -115.0125333092      119.9026639765     1  0.32842633E+08
     -115.0124829029      121.4258708432     1  0.35052790E+08
     -115.0124681482      116.7379913624     1  0.31727310E+08
     -115.0124192200      119.6079510835     1  0.34429003E+08
     -115.0124139201      119.6852145791     1  0.35493562E+08
     -115.0123987875      117.4787158337     1  0.31503008E+08
     -115.0123968365      115.4391936491     1  0.33156942E+08
     -115.0123928504      117.9679415470     1  0.35229503E+08
     -115.0123815676      117.8560447360     1  0.32931230E+08
     -115.0123805278      120.5007875423     1  0.32827071E+08
     -115.0123781110      116.5434005133     1  0.32729393E+08
     -115.0123599361      119.0721199105     1  0.33532426E+08
     -115.0123564370      113.7938197236     1  0.32839464E+08
     -115.0123543765      119.6056376383     1  0.33028951E+08
     -115.0123410877      119.9185615619     1  0.31558548E+08
     -115.0123400089      114.3878259518     1  0.32084958E+08
     -115.0123042414      116.3842488489     1  0.33544981E+08
     -115.0123005592      118.5274649512     1  0.31857363E+08
     -115.0122784903      117.9494663107     1  0.34233389E+08
     -115.0122713781      118.1268005660     1  0.33119952E+08
     -115.0122690709      116.6647500636     1  0.31395256E+08
     -115.0122624094      118.3493911165     1  0.31360086E+08
     -115.0122570311      120.9161813023     1  0.34185107E+08
     -115.0122226206      119.1840602481     1  0.32078544E+08
     -115.0122170075      116.7586296396     1  0.32232774E+08
     -115.0121972407      117.0830683953     1  0.31364856E+08
     -115.0121661717      116.1190240976     1  0.34939912E+08
     -115.0121391093      117.7075309674     1  0.33296789E+08
     -115.0121306769      122.2756613516     1  0.34740105E+08
     -115.0121188982      120.2652062257     1  0.34436579E+08
     -115.0121135051      118.8179692776     1  0.34496089E+08
     -115.0121124232      117.2824939968     1  0.35405966E+08
     -115.0121087730      114.5539187754     1  0.31324806E+08
     -115.0121067353      117.1432255407     1  0.33030999E+08
     -115.0120988561      114.9580918106     1  0.32000684E+08
     -115.0120891791      118.1233315208     1  0.34072701E+08
     -115.0120683992      117.3867085986     1  0.31083420E+08
     -115.0120602688      116.5387125747     1  0.31925925E+08
     -115.0120520002      119.2348184938     1  0.31448377E+08
     -115.0120437245      119.3599420128     1  0.31060483E+08
     -115.0120421143      121.8392978803     1  0.34890055E+08
     -115.0120335486      120.7038088018     1  0.32283677E+08
     -115.0120231057      119.6274286608     1  0.33758561E+08
     -115.0120071265      117.9356940511     1  0.31770523E+08
     -115.0120050277      114.2539200469     1  0.31563715E+08
     -115.0119910268      117.6462057792     1  0.33568775E+08
     -115.0119801961      119.4169550971     1  0.34242234E+08
     -115.0119767412      118.6702254321     1  0.33362975E+08
     -115.0119670848      114.6388430817     1  0.31700811E+08
     -115.0119561013      119.4014480118     1  0.33133594E+08
     -115.0119378724      118.5771478174     1  0.31290594E+08
     -115.0119150754      119.7656953123     1  0.33071077E+08
     -115.0119135548      119.9178772840     1  0.33790176E+08
     -115.0118867679      117.2538790619     1  0.35596132E+08
     -115.0118826627      116.0575235996     1  0.32694780E+08
     -115.0118796992      117.0872210962     1  0.33650112E+08
     -115.0118730052      122.0684452714     1  0.36067332E+08
     -115.0118634508      119.1237384183     1  0.31700290E+08
     -115.0118248522      121.2454695314     1  0.35181834E+08
     -115.0118097093      120.8154417071     1  0.36331107E+08
     -115.0118026901      118.5002277033     1  0.33422735E+08
     -115.0117879047      115.4121153066     1  0.34234179E+08
     -115.0117804390      117.2923959747     1  0.33267403E+08
     -115.0117786551      117.4309945052     1  0.33574137E+08
     -115.0117713907      119.9958527617     1  0.31605055E+08
     -115.0117534045      116.3721079893     1  0.32717557E+08
     -115.0117515297      118.2474102102     1  0.32392522E+08
     -115.0117460942      117.0651307641     1  0.34000899E+08
     -115.0117253850      117.5966334989     1  0.31918556E+08
     -115.0116921287      115.6211374851     1  0.32514394E+08
     -115.0116894240      114.5866952372     1  0.33450981E+08
     -115.0116863446      119.0451136091     1  0.32737279E+08
     -115.0116800224      117.1911576375     1  0.32433236E+08
     -115.0116587236      116.8549208927     1  0.33187264E+08
     -115.0116097646      119.4770359795     1  0.35611555E+08
     -115.0115894065      116.6691868628     1  0.32137982E+08
     -115.0115793432      118.9799447932     1  0.33279005E+08
     -115.0115746447      113.9460448090     1  0.30831993E+08
     -115.0115518705      116.9448992711     1  0.32826062E+08
     -115.0115378237      122.6624817497     1  0.36165078E+08
     -115.0115364208      118.3879506116     1  0.31558956E+08
     -115.0115197990      115.3237301686     1  0.32432057E+08
     -115.0115180359      116.1082177478     1  0.33321610E+08
     -115.0114780943      118.2988147960     1  0.33990961E+08
     -115.0114691838      118.5030902845     1  0.34814618E+08
     -115.0114549708      115.1442927000     1  0.32105691E+08
     -115.0114279151      119.5572384727     1  0.34905795E+08
     -115.0114075584      115.1659097692     1  0.31686530E+08
     -115.0114045484      108.6896492227     1  0.30257637E+08
     -115.0113986669      109.3616497832     1  0.30221831E+08
     -115.0113930775      118.4984467295     1  0.32040904E+08
     -115.0113860654      116.5589016553     1  0.31531643E+08
     -115.0113659450      115.4475439474     1  0.31116008E+08
     -115.0113631310      119.1867587851     1  0.32259119E+08
     -115.0113497110      118.2978931317     1  0.33961416E+08
     -115.0113464579      121.2342515815     1  0.31892318E+08
     -115.0113438890      120.8199554916     1  0.33046085E+08
     -115.0113263423      112.1492491066     1  0.31748578E+08
     -115.0113015285      115.4437342361     1  0.35451809E+08
     -115.0112992030      113.5015808657     1  0.32662641E+08
     -115.0112948782      113.2647649393     1  0.31115219E+08
     -115.0112881454      120.2391770262     1  0.36074325E+08
     -115.0112736914      117.2165657761     1  0.31860691E+08
     -115.0112643019      117.0563104278     1  0.32150839E+08
     -115.0112480392      118.0939389875     1  0.33916892E+08
     -115.0112450480      118.0671450839     1  0.34209742E+08
     -115.0112379622      116.8251456628     1  0.31126813E+08
     -115.0112334934      119.2452203271     1  0.34728151E+08
     -115.0112256015      115.3632650641     1  0.33804197E+08
     -115.0112185738      118.8303107063     1  0.32027966E+08
     -115.0112137593      119.2129821820     1  0.34838682E+08
     -115.0112100450      115.7418466921     2  0.32202263E+08
     -115.0112085005      118.8624306884     1  0.32927970E+08
     -115.0112048980      118.4829131399     1  0.33691624E+08
     -115.0112026558      117.6030755360     1  0.31920987E+08
     -115.0111692641      115.7724499527     1  0.34499359E+08
     -115.0111464306      114.9977545306     1  0.32032277E+08
     -115.0111230230      118.8940358448     1  0.33859612E+08
     -115.0111164082      118.1279226546     1  0.32484455E+08
     -115.0110955956      110.7915839537     1  0.32121532E+08
     -115.0110835989      121.7022291741     1  0.34813104E+08
     -115.0110816685      120.6768519228     1  0.36071783E+08
     -115.0110753437      118.6363300605     1  0.33350911E+08
     -115.0110632520      116.5859137672     1  0.31848704E+08
     -115.0110500720      111.4097292603     1  0.33854599E+08
     -115.0110457917      115.2539910581     1  0.32596042E+08
     -115.0110288853      114.4401291710     1  0.30834273E+08
     -115.0110275941      118.2587836134     1  0.32338931E+08
     -115.0110063021      119.4712249565     1  0.33651510E+08
     -115.0109942438      121.8078782828     1  0.35314035E+08
     -115.0109899982      117.4132479097     1  0.34515806E+08
     -115.0109833822      118.4051479250     1  0.33728383E+08
     -115.0109553642      116.8828399884     1  0.32223835E+08
     -115.0109532970      112.0101228297     1  0.31584535E+08
     -115.0109504460      119.9303243478     1  0.32589622E+08
     -115.0109412864      118.4039481766     1  0.33603457E+08
     -115.0109384861      114.1307791461     1  0.32188362E+08
     -115.0109358422      115.2065711605     1  0.34022786E+08
     -115.0109234512      119.7733348748     1  0.34996752E+08
     -115.0109116231      115.4585219279     2  0.32240688E+08
     -115.0108769728      115.4092441870     1  0.31361575E+08
     -115.0108700504      115.0283093559     1  0.31685118E+08
     -115.0108636416      113.5754914535     1  0.32312617E+08
     -115.0108564956      113.5150273019     1  0.31244025E+08
     -115.0107899082      119.7429669752     1  0.33340955E+08
     -115.0107740820      113.8911791023     1  0.32160175E+08
     -115.0107420205      117.9701838809     1  0.34687794E+08
     -115.0107290981      118.2818321751     1  0.33891342E+08
     -115.0107227059      119.5377624448     1  0.34885084E+08
     -115.0107210512      116.6145451331     1  0.34227142E+08
     -115.0106762778      115.0109263292     1  0.31275016E+08
     -115.0106680240      120.5296784381     2  0.34043580E+08
     -115.0106545477      119.1676661955     1  0.31455219E+08
     -115.0106519846      117.7552045876     1  0.32505176E+08
     -115.0106282751      113.2107995946     1  0.30801682E+08
     -115.0106222796      116.5589764899     1  0.32191962E+08
     -115.0106042625      117.2694696371     1  0.33579027E+08
     -115.0105807124      116.7358064160     1  0.31784963E+08
     -115.0105719903      117.8966310961     1  0.32859654E+08
     -115.0105690212      118.2678227919     1  0.35035985E+08
     -115.0105545190      120.1578066524     1  0.33269546E+08
     -115.0105529358      118.5949334115     1  0.32013177E+08
     -115.0105436931      121.2006786288     1  0.34037333E+08
     -115.0105390752      118.3855433135     1  0.32636867E+08
     -115.0105358223      117.5878593656     1  0.32251395E+08
     -115.0105239030      117.4263676083     1  0.34846376E+08
     -115.0105206365      117.1568883828     1  0.35326510E+08
     -115.0105141094      117.8982038371     1  0.33173497E+08
     -115.0104795636      113.8015345181     1  0.31477881E+08
     -115.0104654476      122.6799944163     1  0.36276132E+08
     -115.0104591781      116.8796451706     1  0.33071686E+08
     -115.0104571248      118.8518967392     1  0.35845038E+08
     -115.0104536103      113.1142034172     1  0.31815505E+08
     -115.0104420049      116.2755132780     1  0.31228937E+08
     -115.0104331751      117.7006683528     1  0.33555945E+08
     -115.0104248496      117.8378369317     1  0.35610852E+08
     -115.0103841783      118.8402553648     1  0.32795914E+08
     -115.0103561467      117.1687601593     1  0.33401041E+08
     -115.0103373476      116.3646801998     1  0.32569484E+08
     -115.0103300290      118.6903381231     1  0.31314594E+08
     -115.0102933838      115.8545904310     1  0.31598686E+08
     -115.0102770674      114.9743479532     1  0.32693154E+08
     -115.0102699071      117.1049909481     1  0.33777947E+08
     -115.0102609673      118.1787273153     1  0.33716466E+08
     -115.0102587906      120.4684960399     1  0.32457292E+08
     -115.0102530607      118.0745138981     1  0.31273741E+08
     -115.0102474502      117.1499554040     1  0.33263042E+08
     -115.0102431368      114.1809295549     1  0.34579071E+08
     -115.0102370705      116.6835551300     1  0.32773299E+08
     -115.0102337995      118.8576996246     1  0.32180039E+08
     -115.0102313066      118.3985256905     1  0.31931751E+08
     -115.0102130035      117.0961710601     1  0.33232422E+08
     -115.0102047271      120.8716583413     1  0.32809589E+08
     -115.0101689421      116.0715405922     1  0.31803540E+08
     -115.0101571707      118.2817285363     1  0.32140798E+08
     -115.0101284295      118.8548655984     1  0.34200043E+08
     -115.0101116716      122.6431414695     1  0.36443042E+08
     -115.0100916356      117.9582579952     1  0.33924607E+08
     -115.0100905534      119.1069611095     1  0.32148388E+08
     -115.0100857212      117.9806947927     1  0.34385354E+08
     -115.0100762904      114.6068977986     1  0.31946751E+08
     -115.0100514977      118.1043109804     1  0.34009737E+08
     -115.0100363401      119.5864348144     1  0.35993308E+08
     -115.0100299800      116.9458345759     1  0.31700561E+08
     -115.0100277041      119.7156025186     1  0.34466792E+08
     -115.0100159829      116.8141513550     1  0.32402497E+08
     -115.0100068446      120.4722816404     1  0.34871935E+08
     -115.0099788180      116.5893614924     1  0.32078308E+08
     -115.0099684037      120.2370367725     1  0.32952962E+08
     -115.0099301822      116.6549487144     1  0.33176901E+08
     -115.0099257177      118.6325579436     1  0.32497635E+08
     -115.0099218292      113.2442816553     1  0.34698880E+08
     -115.0099063062      117.9179168464     1  0.35221083E+08
     -115.0098852920      120.6654864595     1  0.33393548E+08
     -115.0098794384      117.6406502970     1  0.32929739E+08
     -115.0098743989      117.5528137419     1  0.31672582E+08
     -115.0098615512      117.3309869824     1  0.31977843E+08
     -115.0098529935      116.3207618104     1  0.32419736E+08
     -115.0098415483      118.4436228998     1  0.32825664E+08
     -115.0098346994      119.0144612730     1  0.33773968E+08
     -115.0098303353      116.0714083552     1  0.34432477E+08
     -115.0098175830      121.0440668987     1  0.34701612E+08
     -115.0097905408      118.2352528780     1  0.31765639E+08
     -115.0097830003      121.0342673740     1  0.34618138E+08
     -115.0097636425      116.6359510911     1  0.32139681E+08
     -115.0097542826      120.6022035809     1  0.32925957E+08
     -115.0097452507      115.9061967242     1  0.32740223E+08
     -115.0097128831      116.4888670581     1  0.31197654E+08
     -115.0097118465      121.0224920102     1  0.35813294E+08
     -115.0097058506      117.3676964473     1  0.33847215E+08
     -115.0097022490      115.7876866418     1  0.30827770E+08
     -115.0096853615      120.0740868936     1  0.32070048E+08
     -115.0096817166      120.0070774595     1  0.32806953E+08
     -115.0096803253      118.5880752305     1  0.33720987E+08
     -115.0096633762      119.4519518267     1  0.32240793E+08
     -115.0096597863      118.1659310427     1  0.31846261E+08
     -115.0096386574      118.1849644673     1  0.31033229E+08
     -115.0096230556      116.0110232611     1  0.32487727E+08
     -115.0096176222      115.8255497594     1  0.31920287E+08
     -115.0095821891      119.0246787272     1  0.32420912E+08
     -115.0095677623      114.4790571904     1  0.33635137E+08
     -115.0095635809      117.2077746846     1  0.32659274E+08
     -115.0095433490      116.8897961355     1  0.32920476E+08
     -115.0095269793      115.3289157122     1  0.34427338E+08
     -115.0095219522      116.5309294845     1  0.31436671E+08
     -115.0095117261      115.3690257215     1  0.32603613E+08
     -115.0095058751      116.6215473153     1  0.32008867E+08
     -115.0094990382      119.4192354277     1  0.32393130E+08
     -115.0094950107      121.0205802958     1  0.31148076E+08
     -115.0094906381      114.8154140518     1  0.31205168E+08
     -115.0094863883      112.8891040932     1  0.32751984E+08
     -115.0094785842      117.1446165170     1  0.33115112E+08
     -115.0094740171      118.8446396078     1  0.34442338E+08
     -115.0094729958      119.3309689826     1  0.33055131E+08
     -115.0094356855      116.5651048027     1  0.31928896E+08
     -115.0093954488      119.5237349833     1  0.35079244E+08
     -115.0093933780      119.4681383329     1  0.33811544E+08
     -115.0093911205      116.9847456851     1  0.31376440E+08
     -115.0093764033      119.4453889463     1  0.33102150E+08
     -115.0093725646      119.6641646776     1  0.33150723E+08
     -115.0093711422      118.9640074909     1  0.31676320E+08
     -115.0093458548      118.0641701107     1  0.34282970E+08
     -115.0093332355      118.5754112793     1  0.31334317E+08
     -115.0093268095      117.1653384825     1  0.31808618E+08
     -115.0092899013      116.8582628036     1  0.31666293E+08
     -115.0092456154      116.6849378848     1  0.32929318E+08
     -115.0092389011      116.8342231216     1  0.31903864E+08
     -115.0092267336      119.0006595518     1  0.32367909E+08
     -115.0092256417      117.3736128587     1  0.30026544E+08
     -115.0092203404      115.3906789511     1  0.31912253E+08
     -115.0092155501      117.9870864435     1  0.33493170E+08
     -115.0092041871      119.9642534363     1  0.31420532E+08
     -115.0091972874      120.7966264200     1  0.35006092E+08
     -115.0091895668      118.2549075253     1  0.32728632E+08
     -115.0091421613      119.3858779466     1  0.32988446E+08
     -115.0091378498      118.2499911990     1  0.31911646E+08
     -115.0091327244      114.3017673978     1  0.31666700E+08
     -115.0091089940      117.5675608653     1  0.33328398E+08
     -115.0091020019      118.6264962289     1  0.35362337E+08
     -115.0090893247      119.2113797783     1  0.34586386E+08
     -115.0090706949      117.2419666878     1  0.31416064E+08
     -115.0090533865      118.6554974323     1  0.34130217E+08
     -115.0090507286      117.7225586364     1  0.32058957E+08
     -115.0090467710      117.3238009052     1  0.33185744E+08
     -115.0090406495      118.5454972589     1  0.32938559E+08
     -115.0090126742      112.5989443107     1  0.32295718E+08
     -115.0089833398      115.6836955700     1  0.31091257E+08
     -115.0089731700      116.0449011388     1  0.32847982E+08
     -115.0089545140      118.2016937711     1  0.31532648E+08
     -115.0089519694      114.2372948706     1  0.31000348E+08
     -115.0089432817      116.4099223425     1  0.31588529E+08
     -115.0089420551      117.8220941221     1  0.33907464E+08
     -115.0089399832      120.4479474080     1  0.36968043E+08
     -115.0089216402      118.0053428146     1  0.32738954E+08
     -115.0088928340      118.7458063664     1  0.34158089E+08
     -115.0088892191      116.1318118614     1  0.32705270E+08
     -115.0088795652      118.3845793841     1  0.33695355E+08
     -115.0088721246      118.6300869585     1  0.34318084E+08
     -115.0088365354      119.6125866981     1  0.34889406E+08
     -115.0088063486      112.3075435551     1  0.30835123E+08
     -115.0087899807      116.1916795552     1  0.33173879E+08
     -115.0087794685      117.3163678042     1  0.32418659E+08
     -115.0087747889      116.5332021287     1  0.31832309E+08
     -115.0087490479      116.5110855430     1  0.31960581E+08
     -115.0087471898      119.1056748281     1  0.33968154E+08
     -115.0087216976      117.6691097542     1  0.34215925E+08
     -115.0087099774      115.9327071946     1  0.34789186E+08
     -115.0086788810      115.1710708014     1  0.32521895E+08
     -115.0086704505      117.0486322949     1  0.33350324E+08
     -115.0086670416      124.5667290335     1  0.32448018E+08
     -115.0086510336      119.3881757108     1  0.34403861E+08
     -115.0086136659      118.4426123562     1  0.34881518E+08
     -115.0085736277      113.9622820943     1  0.31799355E+08
     -115.0085698765      118.4902283148     1  0.31144365E+08
     -115.0085480870      118.4438895019     1  0.33943438E+08
     -115.0085379777      118.3272103197     1  0.34674364E+08
     -115.0085187406      115.8787762696     1  0.31010544E+08
     -115.0085070266      118.0451584175     1  0.32406136E+08
     -115.0085051315      118.5729410559     1  0.32194687E+08
     -115.0084959120      120.3086029939     1  0.34650979E+08
     -115.0084841846      117.6072419136     1  0.32475395E+08
     -115.0084644065      120.9728156706     1  0.33667315E+08
     -115.0084616359      119.6648846185     1  0.32685365E+08
     -115.0084385783      112.3559673183     1  0.31673540E+08
     -115.0084246847      115.0729828456     1  0.31203550E+08
     -115.0084135593      121.1729591072     1  0.32464553E+08
     -115.0083687588      118.2203543949     1  0.32935514E+08
     -115.0083545387      118.9242304668     1  0.34413214E+08
     -115.0083426640      118.0206515248     1  0.33304352E+08
     -115.0083386122      115.1344388723     1  0.31921660E+08
     -115.0083257638      118.1718474533     2  0.30983648E+08
     -115.0083196866      115.0619470753     1  0.31853422E+08
     -115.0083137020      115.9600222274     1  0.30937101E+08
     -115.0083054306      117.8354586688     1  0.32758256E+08
     -115.0082991411      117.6167515472     1  0.32767701E+08
     -115.0082809759      119.7796100614     1  0.34824014E+08
     -115.0082614953      114.2222900041     1  0.31299128E+08
     -115.0082564927      117.8927193544     1  0.32984688E+08
     -115.0082439744      117.0735860384     1  0.31943624E+08
     -115.0081942620      115.9175806762     1  0.33600898E+08
     -115.0081924410      115.2744970556     2  0.32910662E+08
     -115.0081903486      120.6181808014     1  0.36567943E+08
     -115.0081864440      115.7080298533     1  0.31884909E+08
     -115.0081749318      114.1438374757     1  0.30329284E+08
     -115.0081638525      114.9143631216     1  0.33158128E+08
     -115.0081494237      115.9172129920     1  0.32109910E+08
     -115.0081467807      116.1015712342     1  0.32404028E+08
     -115.0081235518      117.1563716154     1  0.32739395E+08
     -115.0080920312      118.8267396604     1  0.31254326E+08
     -115.0080887210      114.4212589633     1  0.31028681E+08
     -115.0080853248      117.5051481772     1  0.34026854E+08
     -115.0080661867      116.1777169470     1  0.31328962E+08
     -115.0080512278      116.9390082429     1  0.32922894E+08
     -115.0080288025      116.6137746588     1  0.33119168E+08
     -115.0079918246      119.5515575791     1  0.33706264E+08
     -115.0079789804      116.4800826491     1  0.35436967E+08
     -115.0079686738      120.2550420007     1  0.35343085E+08
     -115.0079628514      116.5553698380     1  0.31756066E+08
     -115.0079479726      117.4225752251     1  0.33631100E+08
     -115.0079464625      115.7963597648     1  0.33021812E+08
     -115.0079323785      118.4029282487     1  0.31935644E+08
     -115.0079295110      117.9470223277     1  0.33616072E+08
     -115.0079247898      117.6282366044     1  0.32491952E+08
     -115.0079128727      118.7576032480     1  0.35400830E+08
     -115.0079083367      118.4281119630     1  0.34726923E+08
     -115.0079034372      116.8181162031     1  0.33903698E+08
     -115.0078935210      119.6082481442     1  0.31690945E+08
     -115.0078621020      118.1229879103     1  0.35838342E+08
     -115.0078602231      119.6793312577     1  0.31860433E+08
     -115.0078433707      118.3559242917     1  0.32609198E+08
     -115.0078359621      114.7361794226     1  0.31249015E+08
     -115.0078035997      117.2292645386     1  0.33388026E+08
     -115.0077918913      120.8352516877     1  0.32809975E+08
     -115.0077784268      116.0025921578     1  0.31742856E+08
     -115.0077756332      117.3924368514     1  0.32477513E+08
     -115.0077656860      121.6914861339     1  0.32473134E+08
     -115.0077575446      117.7983846460     1  0.33504752E+08
     -115.0077537834      118.5029906322     1  0.33243472E+08
     -115.0076855974      118.1459048406     1  0.38391449E+08
     -115.0076728455      119.2217321659     1  0.32664074E+08
     -115.0076512276      115.0465543445     1  0.32340142E+08
     -115.0076245076      118.1379790539     1  0.32285441E+08
     -115.0076104484      115.2625289151     1  0.31927118E+08
     -115.0075813342      116.4476447000     1  0.31840139E+08
     -115.0075770484      117.9106070100     1  0.33812183E+08
     -115.0075459745      117.1712615852     1  0.34972735E+08
     -115.0075222231      114.9980831595     1  0.31243169E+08
     -115.0075176466      118.3779806832     1  0.33260334E+08
     -115.0074918827      119.8491703480     1  0.36222370E+08
     -115.0074862090      117.5840401265     1  0.31204840E+08
     -115.0074815406      118.8816855663     1  0.35190001E+08
     -115.0074688299      115.5332367812     1  0.31661159E+08
     -115.0074483031      118.5271321516     1  0.34698571E+08
     -115.0074440662      120.3557347668     1  0.32240696E+08
     -115.0074428517      121.5757941044     1  0.32594717E+08
     -115.0074398090      116.0915467176     1  0.31473954E+08
     -115.0074297979      121.6711661342     1  0.34534974E+08
     -115.0074208999      116.9020394410     1  0.35527031E+08
     -115.0074172484      121.0914664031     1  0.32031527E+08
     -115.0074113736      117.6805560930     1  0.31418017E+08
     -115.0073612516      116.1108779062     1  0.31465941E+08
     -115.0073493144      119.7458852452     1  0.31883389E+08
     -115.0073330459      117.5151465761     1  0.34131954E+08
     -115.0073316637      116.1917504410     1  0.33187576E+08
     -115.0073305779      114.2287976938     1  0.31483147E+08
     -115.0073223811      119.5147847906     1  0.34754370E+08
     -115.0072868914      114.6424483969     1  0.31936123E+08
     -115.0072445678      118.1138965350     1  0.35199916E+08
     -115.0072378357      116.9463998767     1  0.32823297E+08
     -115.0072190362      117.9327927659     1  0.34055849E+08
     -115.0071938163      114.5812488259     1  0.34129579E+08
     -115.0071879645      117.0154462308     1  0.32129536E+08
     -115.0071500338      119.2369747284     1  0.33400577E+08
     -115.0071300371      117.7740616312     1  0.31365036E+08
     -115.0071125302      118.8093979261     1  0.33987587E+08
     -115.0071094302      116.4090902073     1  0.32201139E+08
     -115.0071033522      117.5258753997     1  0.32279372E+08
     -115.0070833107      117.0601554791     1  0.32343522E+08
     -115.0070552737      121.5391965823     1  0.34599936E+08
     -115.0070502405      114.4619060245     1  0.33051064E+08
     -115.0070463216      116.9826353707     1  0.32896177E+08
     -115.0070424838      120.3948390283     1  0.34310867E+08
     -115.0070398343      111.8149928602     1  0.32071543E+08
     -115.0070336975      120.6283906663     1  0.33625841E+08
     -115.0070324580      115.4676822767     1  0.33822712E+08
     -115.0070265478      116.3882046150     1  0.32191018E+08
     -115.0070163253      121.8877236857     1  0.33579367E+08
     -115.0070110208      114.7358290100     1  0.33692453E+08
     -115.0070034814      120.9213990486     1  0.33046876E+08
     -115.0070020260      118.3537643564     1  0.36341886E+08
     -115.0069940149      114.8179922269     1  0.34142078E+08
     -115.0069915594      117.6112475742     1  0.34358410E+08
     -115.0069659820      114.8741648523     1  0.32767841E+08
     -115.0069556982      118.8622233540     1  0.34335877E+08
     -115.0069429621      121.8288870683     1  0.36171342E+08
     -115.0069266311      115.5310439324     1  0.32435275E+08
     -115.0068972377      117.7104085007     1  0.33205746E+08
     -115.0068935503      117.7350731357     1  0.33317487E+08
     -115.0068795977      120.7660022003     1  0.35416967E+08
     -115.0068770395      120.7331792902     1  0.32129437E+08
     -115.0068444461      121.2075883199     1  0.33196738E+08
     -115.0068417832      119.8969540652     1  0.34043674E+08
     -115.0068400972      119.7419500373     1  0.32508893E+08
     -115.0068266106      115.8864918757     1  0.31690869E+08
     -115.0068249025      116.7912876086     1  0.34305813E+08
     -115.0068019650      118.4347279129     1  0.32780887E+08
     -115.0067872603      115.7825468776     1  0.32636741E+08
     -115.0067773009      114.1856217892     1  0.31359502E+08
     -115.0067476588      118.3727597327     1  0.37505102E+08
     -115.0067442278      116.5876729458     1  0.33850758E+08
     -115.0067420188      117.1944985328     1  0.30151653E+08
     -115.0067323320      116.4610669743     1  0.33288217E+08
     -115.0067104321      117.3443106600     1  0.32800462E+08
     -115.0066689135      116.4304382873     1  0.31132953E+08
     -115.0066656669      114.4920032746     1  0.31752143E+08
     -115.0066623849      116.7557012590     1  0.33271373E+08
     -115.0066519423      114.9271738462     1  0.31081406E+08
     -115.0066487451      119.7769855611     1  0.31699660E+08
     -115.0066298173      120.3748502708     1  0.36149947E+08
     -115.0066192343      119.2996130910     1  0.34702297E+08
     -115.0066176734      117.0479538247     1  0.32895868E+08
     -115.0066042804      120.4315821165     1  0.31557055E+08
     -115.0066017833      118.0369099400     1  0.33101244E+08
     -115.0065864742      118.3751522337     1  0.37011170E+08
     -115.0065800888      118.3217210993     1  0.34942000E+08
     -115.0065752634      118.9911556469     1  0.32982567E+08
     -115.0065729234      117.4450633632     1  0.34378108E+08
     -115.0065594202      120.1470768481     1  0.33631595E+08
     -115.0065519700      118.0205286653     1  0.33032078E+08
     -115.0065491496      118.1066046675     1  0.31514783E+08
     -115.0065480297      116.6773997161     1  0.32263644E+08
     -115.0065449473      119.2430472384     1  0.34931642E+08
     -115.0065409171      115.9629186780     1  0.33235714E+08
     -115.0065192068      117.1873326577     1  0.34332065E+08
     -115.0065147537      120.9493566035     1  0.32514427E+08
     -115.0065114150      114.6372806311     1  0.33975087E+08
     -115.0064971099      113.4587237794     1  0.31846790E+08
     -115.0064846264      118.9039727015     1  0.33991915E+08
     -115.0064756321      116.8389666357     1  0.32260306E+08
     -115.0064483328      120.0775260251     1  0.31312128E+08
     -115.0064412968      116.0368222488     1  0.31967832E+08
     -115.0064304122      115.1370697589     1  0.33384191E+08
     -115.0063962790      118.2339533196     1  0.32275503E+08
     -115.0063586921      119.0238520858     1  0.34059720E+08
     -115.0063518539      118.1750660405     1  0.35141975E+08
     -115.0063419382      115.7287948246     1  0.34737454E+08
     -115.0063403593      116.7239415770     1  0.32090128E+08
     -115.0063390664      119.2960181455     1  0.34399373E+08
     -115.0063328768      117.2223689068     1  0.34551020E+08
     -115.0062969540      119.8369757761     1  0.34621532E+08
     -115.0062799204      116.2751582548     1  0.36131673E+08
     -115.0062780562      118.2895091096     1  0.32304161E+08
     -115.0062756418      118.3753590697     1  0.31947532E+08
     -115.0062668562      119.1192961401     1  0.35786634E+08
     -115.0062570057      115.9439763005     1  0.33479605E+08
     -115.0062432513      118.9573345677     1  0.36520440E+08
     -115.0062419290      119.2785030367     1  0.33629338E+08
     -115.0062145915      120.4911706325     1  0.32495374E+08
     -115.0062096165      114.6411478981     1  0.32929641E+08
     -115.0061928725      118.7029775311     1  0.30768638E+08
     -115.0061855010      116.5336046611     1  0.33447430E+08
     -115.0061741243      116.9309059815     1  0.30313503E+08
     -115.0061515258      118.1672361948     1  0.31389217E+08
     -115.0061360347      118.2960674573     1  0.34361071E+08
     -115.0061298747      115.5756944609     1  0.32208326E+08
     -115.0061221549      115.6007887099     1  0.30697668E+08
     -115.0061069540      115.3757056007     1  0.31653073E+08
     -115.0061030909      119.8590056800     1  0.33499477E+08
     -115.0060921610      116.7055999408     1  0.31500359E+08
     -115.0060875206      119.2866435574     1  0.31907590E+08
     -115.0060808636      122.0641245334     1  0.33387344E+08
     -115.0060672859      116.2124832988     1  0.30767950E+08
     -115.0060642443      115.3199057799     1  0.32469918E+08
     -115.0060344592      119.2304078201     1  0.36186172E+08
     -115.0060135637      119.5771754326     1  0.35621515E+08
     -115.0060107963      119.6798954631     1  0.33331243E+08
     -115.0060080393      118.1099769427     1  0.34664659E+08
     -115.0060033109      116.9901126256     1  0.33050253E+08
     -115.0059913115      116.8573760199     1  0.33068628E+08
     -115.0059650688      122.0782183168     1  0.32695957E+08
     -115.0059588403      119.3959056201     1  0.34278925E+08
     -115.0059444004      115.5699410373     1  0.34717874E+08
     -115.0059417060      120.9306228396     1  0.36507018E+08
     -115.0059376516      115.1024548054     1  0.33365808E+08
     -115.0059138719      118.2065062617     1  0.34287490E+08
     -115.0059089103      119.5864270213     1  0.31791453E+08
     -115.0058993295      116.5285644560     1  0.32505315E+08
     -115.0058935048      116.1820723864     1  0.31750909E+08
     -115.0058888431      118.2436499727     1  0.32150167E+08
     -115.0058737799      118.5615520334     1  0.31496696E+08
     -115.0058568353      118.4233469346     1  0.35789997E+08
     -115.0058460162      117.8243800570     1  0.32163903E+08
     -115.0058391241      114.5223978897     1  0.30903249E+08
     -115.0058348931      118.7879251540     1  0.31639034E+08
     -115.0058127761      118.1951897662     1  0.32647820E+08
     -115.0058028522      116.5827746023     1  0.33035466E+08
[truncated: 330,562 more chars]
