# Supplementary material for: Structure, thermodynamics, and rearrangement mechanisms in gold clusters—insights from the energy landscapes framework
Source: Nanoscale. 2017 Dec 15;10(4):2004–16. doi: 10.1039/c7nr07123j (PMC5901115; doi:10.1039/c7nr07123j)
Supplement: Supplementary file 1 [file NR-010-C7NR07123J-s001.zip › minima/33_Au/min.data.dec]

     -115.3937874836      125.4196288826     2  0.30620873E+08
     -115.3417780121      123.5862330410     1  0.31003744E+08
     -115.3332151216      122.4010657657     1  0.30487419E+08
     -115.3080110893      123.6841453711     1  0.31013090E+08
     -115.2926491028      123.3115400965     1  0.31056216E+08
     -115.2757414191      119.4571272668     1  0.29833251E+08
     -115.2742852322      125.3442651620     4  0.33424670E+08
     -115.2663376552      119.5171164452     1  0.30689207E+08
     -115.2647025983      124.4276684322     2  0.32427417E+08
     -115.2594111841      125.3150255929     2  0.33703039E+08
     -115.2451189574      124.5121309584     2  0.31531606E+08
     -115.2424651028      125.2769819922     4  0.33934626E+08
     -115.2354953940      121.7864785872     4  0.31850352E+08
     -115.2328764460      120.5134247618     1  0.30481254E+08
     -115.2324220217      122.9480237233     1  0.32850388E+08
     -115.2283748264      124.5709923650     4  0.30125842E+08
     -115.2274609832      124.5303924908     2  0.31802837E+08
     -115.2265828375      124.0271520588     1  0.31397943E+08
     -115.2235436546      123.3816387882     1  0.32277860E+08
     -115.2199999499      116.7454645762     1  0.29965584E+08
     -115.2196605945      118.3520315994     1  0.30306381E+08
     -115.2180127260      122.2737692492     1  0.32375735E+08
     -115.2168493628      124.1881739185     1  0.31554986E+08
     -115.2156832004      119.0384130587     1  0.30768753E+08
     -115.2133525671      124.5627477106     2  0.33188949E+08
     -115.2096757922      121.6492573086     2  0.32433087E+08
     -115.2090069315      123.0918893147     1  0.31750285E+08
     -115.2053042227      123.1151336841     1  0.32346065E+08
     -115.2051399083      116.5385836373     1  0.31635769E+08
     -115.2044467116      121.1701393000     1  0.31541258E+08
     -115.2020470264      121.0857478178     1  0.31466697E+08
     -115.2017158865      123.6613747968     2  0.31210586E+08
     -115.2011252417      117.8179030954     1  0.30732011E+08
     -115.1989813151      120.9030816365     1  0.31425618E+08
     -115.1980872978      120.7954564873     1  0.33338201E+08
     -115.1962657171      122.9438367282     1  0.32028282E+08
     -115.1945530027      123.1521883646     1  0.31882471E+08
     -115.1941854004      117.4457174570     1  0.31117257E+08
     -115.1925299768      119.8907270873     1  0.31313023E+08
     -115.1905847935      122.7229709274     1  0.33843013E+08
     -115.1904402328      122.0059149221     1  0.31474604E+08
     -115.1899703270      124.6948092610     2  0.30947679E+08
     -115.1898827989      122.8856792287     1  0.32065234E+08
     -115.1879674182      119.8617122071     1  0.31283869E+08
     -115.1863041598      121.0448178522     1  0.33503519E+08
     -115.1839772061      124.0141031002     4  0.29248012E+08
     -115.1826591247      125.6602496404     4  0.31659024E+08
     -115.1819602125      117.8267528659     1  0.30462247E+08
     -115.1800418727      118.2761575638     1  0.30902350E+08
     -115.1780020141      124.1773831712     2  0.31496777E+08
     -115.1776247029      122.6792567272     1  0.34092014E+08
     -115.1769803016      122.6981076238     1  0.32513420E+08
     -115.1754400890      124.7736321807     1  0.32004009E+08
     -115.1749956574      120.1244416062     1  0.31225009E+08
     -115.1726244432      122.1541907137     1  0.31601775E+08
     -115.1720664273      116.3033566614     1  0.32220772E+08
     -115.1719642403      123.0063655921     1  0.30971885E+08
     -115.1669230357      118.4808298475     1  0.30393924E+08
     -115.1668298883      122.6354685641     1  0.32375177E+08
     -115.1658453543      119.8705082948     1  0.31987311E+08
     -115.1653177760      119.2215292626     1  0.32591997E+08
     -115.1651166531      124.7889533567     1  0.32083105E+08
     -115.1650617860      121.2440482947     1  0.32878004E+08
     -115.1647818927      123.0841682544     1  0.32208296E+08
     -115.1641448534      121.5815229921     1  0.35748282E+08
     -115.1631426049      120.8444876593     1  0.30953928E+08
     -115.1615616903      124.1275220734     2  0.30856141E+08
     -115.1608488951      122.3876102222     1  0.34535833E+08
     -115.1592546588      123.2464233926     1  0.31058250E+08
     -115.1586738779      116.4553998335     1  0.32180759E+08
     -115.1579178042      119.7492243761     1  0.33191641E+08
     -115.1571999115      114.9099118188     1  0.30336010E+08
     -115.1541989864      120.3665755023     1  0.32262425E+08
     -115.1536101825      118.6424365903     1  0.30774779E+08
     -115.1529275838      122.5757638100     1  0.31719469E+08
     -115.1509936471      120.5182669232     1  0.31760113E+08
     -115.1502793279      121.2674348827     1  0.31162288E+08
     -115.1475632644      118.5072315200     1  0.31039826E+08
     -115.1462463610      119.6187207736     1  0.32484307E+08
     -115.1448261484      115.4198258743     1  0.32478491E+08
     -115.1441916181      122.5893878332     1  0.31763541E+08
     -115.1421933172      118.0961026085     1  0.30655172E+08
     -115.1413494182      120.1522663447     1  0.34772752E+08
     -115.1400551180      120.1261919011     1  0.31328693E+08
     -115.1391925166      118.2192903197     1  0.31704093E+08
     -115.1389343954      120.3459900715     1  0.32485995E+08
     -115.1387125248      120.3987715522     1  0.36023690E+08
     -115.1385892534      121.1325088015     1  0.32148532E+08
     -115.1377307479      121.2787607539     1  0.31970408E+08
     -115.1337957871      119.2828736410     1  0.31476468E+08
     -115.1334844346      121.3182084303     1  0.31965324E+08
     -115.1330037692      122.1230561844     1  0.32402885E+08
     -115.1328930756      119.0286793052     1  0.32568988E+08
     -115.1318326851      120.2479592503     1  0.30923564E+08
     -115.1316710310      118.1712519747     1  0.33863270E+08
     -115.1307746022      119.8579223115     1  0.32489663E+08
     -115.1302084091      120.3938349926     1  0.34974647E+08
     -115.1300579461      117.5207741968     1  0.32364886E+08
     -115.1295367217      120.5632432701     2  0.32210837E+08
     -115.1294586177      115.5377318721     1  0.32239127E+08
     -115.1273689096      123.5400074997     1  0.30492155E+08
     -115.1272667421      118.1482835448     1  0.32517287E+08
     -115.1271361176      123.9530881925     1  0.31285754E+08
     -115.1265345662      123.6525767351     1  0.30488601E+08
     -115.1263398601      124.5077249789     1  0.33154200E+08
     -115.1252310361      121.9938144568     1  0.31314956E+08
     -115.1246918847      122.3330447247     1  0.34837418E+08
     -115.1230918514      115.3549147284     1  0.32060044E+08
     -115.1220202927      120.0880299794     1  0.32793683E+08
     -115.1208263906      119.4632159160     1  0.33714377E+08
     -115.1200292800      120.8155906570     1  0.32077177E+08
     -115.1198361079      120.1257371934     1  0.33205102E+08
     -115.1197919401      119.9146797131     1  0.32338505E+08
     -115.1191632247      119.0952017146     1  0.30821219E+08
     -115.1186603804      119.0011198392     1  0.32301865E+08
     -115.1184636448      118.0009655311     1  0.31498265E+08
     -115.1173877622      118.8569765442     1  0.31865133E+08
     -115.1169929459      118.2196171914     1  0.32560308E+08
     -115.1164310951      122.4161411716     1  0.32650626E+08
     -115.1163334416      117.6396837004     1  0.31372255E+08
     -115.1161004593      120.9951955829     1  0.32658037E+08
     -115.1156590856      118.5835780801     1  0.30764477E+08
     -115.1140111578      121.0953275268     1  0.33145834E+08
     -115.1133174650      118.3175659653     1  0.32424225E+08
     -115.1125137841      119.8235585530     1  0.33030843E+08
     -115.1120072949      124.2886005458     1  0.34485714E+08
     -115.1097084343      118.0763276522     1  0.30425540E+08
     -115.1079687974      119.5484478974     1  0.35847111E+08
     -115.1075730355      123.9523596056     4  0.29768880E+08
     -115.1068282921      118.2699641923     1  0.31191544E+08
     -115.1047396044      117.3873705244     1  0.31273938E+08
     -115.1042762372      117.0960174836     1  0.33000385E+08
     -115.1031824764      120.2282848362     2  0.32696602E+08
     -115.1026732491      117.5071083826     1  0.33014382E+08
     -115.1021951838      119.5630271499     1  0.33064523E+08
     -115.1021307203      120.4678330279     1  0.31318294E+08
     -115.1017308829      113.3626330591     1  0.30418009E+08
     -115.1016650283      124.9974712206     2  0.34578850E+08
     -115.1007944741      115.2006762919     1  0.31303857E+08
     -115.1005412416      125.0288950596     1  0.31432948E+08
     -115.0997213942      125.0243412367     1  0.31434581E+08
     -115.0996166532      118.7774658353     1  0.32546421E+08
     -115.0995172990      117.2810849212     1  0.30637472E+08
     -115.0980134190      116.9439930144     1  0.35730865E+08
     -115.0974687427      117.9402367696     1  0.31933525E+08
     -115.0974146928      120.9246467137     1  0.30739275E+08
     -115.0970438925      121.3596269848     1  0.32401722E+08
     -115.0970208085      115.9162333778     1  0.30939822E+08
     -115.0964453431      119.6943287110     1  0.31127672E+08
     -115.0960631684      118.6294294525     1  0.32057225E+08
     -115.0959297452      120.3924682658     1  0.32810843E+08
     -115.0951621699      119.8298464533     1  0.35577866E+08
     -115.0935204206      118.8315726979     1  0.35597028E+08
     -115.0934591454      118.5460275011     1  0.35368860E+08
     -115.0929836963      118.7072288694     1  0.34583077E+08
     -115.0928670967      121.0880556463     1  0.32512548E+08
     -115.0927209968      120.8431839057     1  0.35389352E+08
     -115.0916150406      115.5900524360     1  0.31208736E+08
     -115.0915870546      120.8418788306     1  0.35054284E+08
     -115.0899323092      123.1162595660     1  0.32351403E+08
     -115.0897954858      124.7750710776     1  0.33709045E+08
     -115.0883178786      121.2225873135     1  0.33638913E+08
     -115.0882878430      123.0259546066     1  0.32102658E+08
     -115.0874847077      122.0326118198     1  0.33872442E+08
     -115.0872331853      117.4852869659     1  0.31943139E+08
     -115.0871012855      119.6914363602     1  0.32810081E+08
     -115.0859798736      122.8982693301     1  0.31877941E+08
     -115.0858733814      116.3396936475     1  0.30839295E+08
     -115.0855186233      124.8482185165     1  0.30926486E+08
     -115.0852900195      121.0803987916     1  0.32287284E+08
     -115.0850963901      117.6952448126     1  0.30825450E+08
     -115.0847899313      123.9634445299     1  0.31599169E+08
     -115.0842054919      119.3396861658     1  0.32032205E+08
     -115.0841368809      119.6294393056     1  0.31950742E+08
     -115.0840975048      115.5934067518     1  0.30647093E+08
     -115.0839797155      117.8490373834     1  0.32755376E+08
     -115.0833577097      119.9106239283     1  0.32762191E+08
     -115.0831759491      120.3335053318     1  0.32766906E+08
     -115.0830558981      119.0271542080     1  0.32260712E+08
     -115.0825712372      119.1597911642     1  0.32027909E+08
     -115.0824259990      119.8573613797     1  0.32912031E+08
     -115.0816113175      120.3574325765     1  0.32677288E+08
     -115.0808100366      119.9871934905     1  0.33144153E+08
     -115.0807788312      125.0316014840     1  0.34726707E+08
     -115.0806603432      121.5003120127     1  0.34166499E+08
     -115.0805554960      117.0213848888     1  0.32095928E+08
     -115.0804406770      122.5072844228     1  0.31287610E+08
     -115.0803755913      118.8141640290     1  0.32923372E+08
     -115.0799929320      117.4547021394     1  0.30675483E+08
     -115.0798184930      123.7642181472     1  0.32485882E+08
     -115.0794465755      119.9991355741     1  0.32837996E+08
     -115.0793645747      120.2782532246     1  0.32221316E+08
     -115.0792674994      123.7124385319     1  0.31140105E+08
     -115.0791538385      118.9305733157     1  0.32151805E+08
     -115.0788596218      121.6393802005     1  0.33430767E+08
     -115.0786648570      123.0811260934     1  0.30938706E+08
     -115.0784819088      117.8775835095     1  0.31725297E+08
     -115.0783950561      117.1964608740     1  0.31484938E+08
     -115.0783921712      123.4873546524     1  0.33862156E+08
     -115.0781177978      120.5248551954     1  0.35847678E+08
     -115.0778128382      117.6962499048     1  0.34475264E+08
     -115.0775794504      121.2321989378     1  0.33942416E+08
     -115.0775304706      123.5640464860     1  0.31178027E+08
     -115.0774818270      121.8722496477     1  0.35119600E+08
     -115.0771026722      118.0883379376     1  0.31896904E+08
     -115.0767920954      119.8266549188     1  0.35133135E+08
     -115.0766688793      121.7447535031     1  0.31054517E+08
     -115.0765970674      124.7984289724     1  0.33230406E+08
     -115.0755722704      122.2947853060     1  0.31294959E+08
     -115.0754101225      116.7440396626     1  0.31716559E+08
     -115.0751566136      122.6673777659     1  0.34486526E+08
     -115.0748770835      117.5815062071     1  0.30460483E+08
     -115.0744399537      120.6450610674     1  0.31991061E+08
     -115.0743718690      123.7897619722     1  0.33389924E+08
     -115.0735370735      121.9342013136     1  0.31058028E+08
     -115.0732997218      124.2109500393     1  0.32102159E+08
     -115.0717401585      119.7293713435     1  0.31079379E+08
     -115.0714314795      120.1642585722     1  0.33052830E+08
     -115.0713851915      122.0448599833     2  0.31851955E+08
     -115.0712983958      120.6749072691     1  0.33096437E+08
     -115.0711551183      124.8258750090     1  0.30678701E+08
     -115.0708111442      123.2214001596     2  0.34273413E+08
     -115.0703799275      119.7433794291     1  0.32875115E+08
     -115.0702099566      120.0171102732     1  0.33939780E+08
     -115.0701245254      123.7397476471     1  0.31184530E+08
     -115.0694659757      122.0598762528     1  0.35398504E+08
     -115.0694551858      118.9457204969     1  0.33261947E+08
     -115.0694309888      117.4728102760     1  0.34167091E+08
     -115.0678269782      118.1324149744     1  0.31112555E+08
     -115.0675112089      123.6788379811     1  0.31162123E+08
     -115.0673940617      118.7837683339     1  0.31022975E+08
     -115.0667671096      121.3226102847     1  0.31652286E+08
     -115.0667465373      118.6069945194     1  0.33198113E+08
     -115.0665844774      124.0412943778     1  0.32235075E+08
     -115.0664639763      122.2764210879     1  0.31108011E+08
     -115.0661759223      124.0558635450     1  0.31265713E+08
     -115.0657663863      120.3635140519     1  0.33247893E+08
     -115.0656526116      118.2171418734     1  0.32904535E+08
     -115.0655175963      119.5408714096     1  0.33877414E+08
     -115.0653902788      120.5377703975     1  0.35090343E+08
     -115.0633372854      119.1701858800     1  0.30820466E+08
     -115.0632915653      119.0911226658     1  0.30901177E+08
     -115.0632228402      117.0977255887     1  0.33831953E+08
     -115.0631916209      117.6630188377     1  0.31891993E+08
     -115.0626813141      123.9576330607     1  0.34135405E+08
     -115.0625379529      119.9673874245     1  0.32188781E+08
     -115.0621080400      119.5186294270     1  0.32536245E+08
     -115.0620391444      122.0314697828     1  0.31091222E+08
     -115.0619043429      121.6387847409     1  0.33448124E+08
     -115.0617170585      123.7973844260     2  0.32738632E+08
     -115.0616478505      118.5207115708     1  0.32592207E+08
     -115.0616072485      123.0576637034     1  0.31628304E+08
     -115.0613958888      119.1641540163     1  0.33237075E+08
     -115.0613401715      119.9000274442     1  0.33932687E+08
     -115.0613226865      124.1756252186     1  0.32194489E+08
     -115.0611593516      118.2483059444     1  0.31722184E+08
     -115.0611342580      115.8371082992     1  0.30459979E+08
     -115.0606674814      119.4168654242     1  0.32712930E+08
     -115.0606314499      124.8314724774     1  0.33398555E+08
     -115.0601515805      115.9370340983     1  0.32408498E+08
     -115.0597459736      118.4767911417     1  0.32801476E+08
     -115.0595030099      123.7592488655     1  0.31519153E+08
     -115.0589799801      116.9586916304     1  0.31537974E+08
     -115.0579022690      115.5528775300     1  0.31532979E+08
     -115.0578094295      113.8692170622     1  0.31486837E+08
     -115.0570707975      115.4918083827     1  0.32903186E+08
     -115.0570494297      118.4797985656     1  0.35756748E+08
     -115.0569921905      121.4975800984     1  0.31092249E+08
     -115.0566805337      120.5246179462     1  0.31783159E+08
     -115.0565180425      116.3708980131     1  0.33012323E+08
     -115.0561939522      119.4810429757     1  0.32793424E+08
     -115.0558722147      121.2964268208     1  0.33836877E+08
     -115.0554907390      121.3685108219     1  0.31800890E+08
     -115.0550483993      120.1041965588     1  0.33191353E+08
     -115.0550244284      122.3914432601     1  0.31417151E+08
     -115.0548355199      121.6959961388     1  0.31675866E+08
     -115.0547954919      120.1046285999     1  0.31758486E+08
     -115.0546486852      118.4933652026     1  0.30404004E+08
     -115.0545525922      122.8938319200     1  0.33345997E+08
     -115.0545337301      118.4493082726     1  0.35020243E+08
     -115.0542477724      119.1236954947     2  0.30390294E+08
     -115.0540279451      115.5042426797     1  0.30526500E+08
     -115.0539872935      118.3818993419     1  0.33368979E+08
     -115.0538638416      122.2259426097     1  0.31191286E+08
     -115.0538503115      122.9989365371     1  0.33439239E+08
     -115.0538332354      121.2009051451     1  0.31677233E+08
     -115.0536710092      116.6155918121     1  0.31894114E+08
     -115.0534364089      118.8807527119     1  0.30813013E+08
     -115.0533293102      118.6011406480     1  0.31643969E+08
     -115.0529587483      119.0603797174     1  0.31632961E+08
     -115.0527787838      122.1161583824     1  0.31216329E+08
     -115.0525128132      117.6856984817     1  0.33490249E+08
     -115.0520486950      122.9066565350     1  0.32804676E+08
     -115.0516736375      116.6425554264     1  0.32766434E+08
     -115.0516421565      121.8506215938     1  0.30319935E+08
     -115.0513855338      117.9053225820     1  0.31475690E+08
     -115.0513601855      120.9614615873     2  0.30613321E+08
     -115.0513341813      123.6324556584     1  0.31786936E+08
     -115.0512112430      115.2226986889     1  0.32968680E+08
     -115.0503141973      120.2544408906     1  0.35332372E+08
     -115.0498718656      120.9183787973     1  0.33899817E+08
     -115.0498560124      122.2854495380     1  0.33022119E+08
     -115.0493327284      122.1891740710     1  0.34165694E+08
     -115.0492925048      123.1344662258     2  0.31514993E+08
     -115.0492094959      121.1172776533     1  0.34898253E+08
     -115.0490316170      116.3314530573     1  0.31516984E+08
     -115.0488534542      119.0579777857     1  0.30703724E+08
     -115.0488165036      123.2565849438     1  0.32737780E+08
     -115.0486957618      118.2581176295     1  0.33559697E+08
     -115.0486286994      123.4150437438     1  0.33074463E+08
     -115.0482419386      120.5456203467     1  0.34864261E+08
     -115.0479639660      122.4844543140     1  0.35076671E+08
     -115.0471479774      118.5090095715     1  0.33982015E+08
     -115.0469501567      122.6102271214     1  0.31186200E+08
     -115.0469440490      123.1347577295     1  0.31717108E+08
     -115.0467058963      121.9879827717     1  0.34138730E+08
     -115.0467029400      118.7835887804     1  0.31717290E+08
     -115.0466390374      120.6716039595     1  0.33129164E+08
     -115.0465054380      120.6640896222     1  0.31909729E+08
     -115.0457920830      123.5266846254     1  0.32742356E+08
     -115.0456048445      123.0264707967     1  0.31448270E+08
     -115.0449722093      123.7557873974     1  0.31936437E+08
     -115.0448749197      120.7739800889     1  0.32808627E+08
     -115.0447981326      117.1294892454     1  0.35657845E+08
     -115.0444188415      114.9642044332     1  0.35258254E+08
     -115.0444134823      116.9807316073     1  0.33039284E+08
     -115.0440460611      117.2141686931     1  0.32105509E+08
     -115.0439280919      115.9096465301     1  0.31014319E+08
     -115.0438298419      118.8608486214     1  0.32422037E+08
     -115.0435871092      118.0605162080     1  0.34571324E+08
     -115.0434345456      121.8750943795     1  0.35070954E+08
     -115.0431943939      120.4086756696     1  0.31425986E+08
     -115.0430295289      121.5583085782     1  0.35083090E+08
     -115.0429180706      116.6282518923     1  0.31347402E+08
     -115.0428024534      124.0901283038     1  0.34559519E+08
     -115.0427337013      116.0875475402     1  0.30480475E+08
     -115.0425038655      121.1785278473     1  0.31459561E+08
     -115.0421043551      120.0347563559     1  0.32504478E+08
     -115.0419083494      119.6550637141     1  0.34052449E+08
     -115.0415378279      121.6645948310     1  0.31282809E+08
     -115.0415039340      117.8894284030     1  0.32876350E+08
     -115.0413655523      120.5741403872     1  0.32410373E+08
     -115.0413070961      118.8545017343     1  0.35282280E+08
     -115.0410589917      117.5983762455     1  0.31207488E+08
     -115.0409055735      118.6018869722     1  0.32928498E+08
     -115.0408547202      114.9993888727     1  0.30390859E+08
     -115.0404887895      120.5635527094     1  0.32597971E+08
     -115.0404827483      119.8743401499     1  0.31342033E+08
     -115.0403940886      123.8114082308     1  0.30828611E+08
     -115.0402094282      120.6623814071     1  0.34373915E+08
     -115.0401043976      116.1623325918     1  0.30911138E+08
     -115.0398263090      120.5180458287     2  0.32707775E+08
     -115.0397756650      123.8863474020     1  0.32088953E+08
     -115.0395799251      123.4916582327     1  0.32809627E+08
     -115.0394669551      122.6696619294     1  0.33546760E+08
     -115.0394396570      124.4146319262     1  0.35623681E+08
     -115.0393763836      117.2452514107     1  0.31314166E+08
     -115.0391336348      119.8000431291     1  0.32824566E+08
     -115.0385955397      120.8559990573     1  0.35074773E+08
     -115.0385312719      121.0310546289     1  0.34661011E+08
     -115.0384486517      118.4486936060     1  0.35090359E+08
     -115.0383912475      121.8400195735     1  0.32828274E+08
     -115.0380699261      119.1641374009     1  0.34379251E+08
     -115.0380155633      116.2416958627     1  0.30638687E+08
     -115.0378872730      118.2436542594     1  0.32962410E+08
     -115.0374899390      121.7474539772     1  0.32158683E+08
     -115.0370813551      123.7924836611     1  0.31999037E+08
     -115.0370036325      116.9785193698     1  0.30471602E+08
     -115.0368726690      119.3347542682     1  0.32750042E+08
     -115.0364744422      120.7396777671     1  0.31678053E+08
     -115.0363323031      122.5977643108     2  0.34402609E+08
     -115.0361724971      116.2750212470     1  0.34107009E+08
     -115.0361234190      119.5316606118     1  0.32968088E+08
     -115.0360890572      117.7193750604     1  0.31031406E+08
     -115.0357776090      119.0450129624     1  0.31109521E+08
     -115.0354868506      116.2481557399     1  0.32421097E+08
     -115.0348604011      121.7946312693     1  0.34289181E+08
     -115.0348228471      120.8062178847     1  0.32419545E+08
     -115.0348000290      118.6441318516     1  0.31685428E+08
     -115.0347365843      121.2026589975     1  0.31604878E+08
     -115.0336811680      118.1854606105     1  0.32108525E+08
     -115.0334440253      119.4850161421     1  0.35136524E+08
     -115.0333763177      121.4296825663     1  0.32613880E+08
     -115.0332979682      119.8239433173     1  0.31628705E+08
     -115.0331789141      119.7139490872     1  0.33071645E+08
     -115.0331302318      117.1926990973     1  0.31579895E+08
     -115.0330146559      121.4419193281     1  0.33616957E+08
     -115.0329714257      120.9114912126     1  0.34965400E+08
     -115.0328154569      116.2847149164     1  0.29949995E+08
     -115.0327329544      122.2137802027     1  0.33059866E+08
     -115.0325869514      120.6467070640     1  0.34030044E+08
     -115.0320047871      121.5720632484     1  0.31446419E+08
     -115.0319443396      116.8027253063     1  0.32231179E+08
     -115.0316223183      119.3262196968     1  0.31929454E+08
     -115.0307424276      120.2991148242     1  0.31815700E+08
     -115.0306039098      118.1325716992     1  0.32235711E+08
     -115.0305079864      122.9595929343     1  0.31460387E+08
     -115.0304335197      119.2379106431     1  0.30765632E+08
     -115.0300890510      122.0208319487     1  0.32753162E+08
     -115.0298303088      118.5205903660     1  0.31395010E+08
     -115.0296277876      120.8619868005     1  0.31583079E+08
     -115.0294840344      118.7402722945     1  0.32515590E+08
     -115.0293285242      120.4073909378     1  0.33365446E+08
     -115.0291795669      119.3493221310     1  0.32141704E+08
     -115.0291555125      119.5969455466     1  0.31829306E+08
     -115.0291071360      115.6362092487     1  0.32112261E+08
     -115.0289873612      120.6886130630     1  0.33125382E+08
     -115.0289553743      121.2244784595     1  0.31435364E+08
     -115.0289523311      121.4415281281     1  0.31742123E+08
     -115.0288658991      124.7380826712     1  0.32518675E+08
     -115.0288281292      117.3474986473     1  0.34699994E+08
     -115.0287110025      121.0336269527     1  0.32677530E+08
     -115.0286379888      119.9831040760     1  0.31532136E+08
     -115.0284560664      120.4134794103     1  0.34399525E+08
     -115.0284027541      118.8785538645     1  0.33521364E+08
     -115.0282938094      117.2721257325     1  0.31095688E+08
     -115.0282610091      115.5793694077     1  0.31365009E+08
     -115.0280740029      115.7946449696     1  0.31587834E+08
     -115.0275502976      119.0456304298     1  0.30779214E+08
     -115.0272537130      122.3827349515     1  0.33608980E+08
     -115.0271561798      120.4647196448     1  0.33545381E+08
     -115.0270869837      119.8090137533     1  0.31792308E+08
     -115.0269638404      121.7019503371     1  0.33109811E+08
     -115.0268302482      119.2276739815     1  0.32768595E+08
     -115.0265948283      122.0352997284     1  0.34864519E+08
     -115.0265423759      118.3585299758     1  0.33540211E+08
     -115.0263864674      116.1693683688     1  0.31273718E+08
     -115.0257788514      117.7439246812     1  0.30316251E+08
     -115.0255943015      117.5194687680     1  0.34536234E+08
     -115.0253295496      121.8857821961     1  0.32804544E+08
     -115.0251024979      119.0274563121     1  0.33503580E+08
     -115.0250742646      115.7530370433     1  0.30951687E+08
     -115.0249316320      117.3929740974     1  0.32138842E+08
     -115.0248890305      119.3560353298     1  0.32929213E+08
     -115.0246797414      117.2941261898     1  0.31922049E+08
     -115.0242159219      118.8691055575     1  0.31131205E+08
     -115.0242119548      122.3560330255     1  0.33603553E+08
     -115.0241989477      116.7975627873     1  0.31274067E+08
     -115.0240046127      121.0230033021     1  0.31175336E+08
     -115.0238220741      118.7486057694     1  0.35055767E+08
     -115.0236283852      121.5868433858     1  0.32090232E+08
     -115.0234886862      116.4666073004     1  0.30870156E+08
     -115.0232118637      117.1345787870     1  0.31248263E+08
     -115.0231771815      117.9863496665     1  0.31888249E+08
     -115.0230343434      120.9777405124     1  0.32472816E+08
     -115.0230291412      115.8279878705     1  0.30301759E+08
     -115.0230145150      121.0492311337     1  0.31576707E+08
     -115.0229307129      120.2571274128     1  0.32306829E+08
     -115.0218770101      120.4589805096     1  0.34494290E+08
     -115.0218025142      116.3226583500     1  0.31469634E+08
     -115.0216346858      117.7043878043     1  0.33569103E+08
     -115.0216133960      118.9020317024     1  0.31455603E+08
     -115.0215986681      119.1321666281     1  0.30936952E+08
     -115.0214349171      116.7826325879     1  0.32612529E+08
     -115.0207538865      122.1428271639     1  0.33118355E+08
     -115.0207051715      120.5867865474     2  0.32948249E+08
     -115.0200861682      121.1248264124     1  0.32433534E+08
     -115.0197772192      116.3670102144     1  0.30451149E+08
     -115.0197740419      118.9816079019     1  0.33959743E+08
     -115.0197268460      119.3506099530     1  0.31807972E+08
     -115.0196306862      120.5889027724     1  0.32349145E+08
     -115.0192232224      120.6428461697     1  0.33619167E+08
     -115.0191521746      115.4023516945     1  0.31824664E+08
     -115.0189094280      121.1533998417     1  0.34297954E+08
     -115.0187840030      119.1826333611     1  0.32500635E+08
     -115.0185853133      117.8058291992     1  0.32399933E+08
     -115.0178790142      118.4824145043     1  0.32391928E+08
     -115.0177692283      122.0475751100     1  0.34218707E+08
     -115.0177370651      118.6206197606     1  0.35862498E+08
     -115.0174422012      120.0240947404     1  0.34572640E+08
     -115.0173079408      119.1807423245     1  0.35226868E+08
     -115.0170313106      116.9816811923     1  0.32402246E+08
     -115.0169772271      120.6780305103     1  0.31982638E+08
     -115.0168072269      120.3775992990     1  0.32329685E+08
     -115.0167958307      123.9421830356     1  0.32089403E+08
     -115.0167035709      112.6012845751     1  0.31425749E+08
     -115.0165204427      117.6411375961     1  0.32567055E+08
     -115.0165145592      117.7318575411     1  0.35874957E+08
     -115.0160270085      120.5850779430     1  0.34994528E+08
     -115.0159982616      121.4317417889     1  0.31270678E+08
     -115.0158587136      120.1118907917     1  0.32166410E+08
     -115.0157353458      121.4829294928     1  0.31112983E+08
     -115.0157207999      118.0548154790     1  0.31616751E+08
     -115.0156198199      118.6962473902     1  0.32346161E+08
     -115.0154405624      121.2871043261     1  0.31627530E+08
     -115.0153658992      121.2142856724     1  0.31754327E+08
     -115.0151319586      121.4692278905     1  0.31961638E+08
     -115.0148754067      116.5567962633     1  0.31881516E+08
     -115.0148531479      119.7155792033     1  0.32675444E+08
     -115.0145088273      121.7603029474     1  0.36254672E+08
     -115.0143768909      116.4231835472     1  0.31446149E+08
     -115.0142384625      122.2504648999     1  0.33759186E+08
     -115.0142162742      118.8318652294     1  0.32890626E+08
     -115.0142112280      119.9855977336     1  0.34880007E+08
     -115.0141640834      116.0110918853     1  0.32723880E+08
     -115.0138798162      124.0878776887     1  0.33022848E+08
     -115.0138740649      121.8793407428     1  0.31078114E+08
     -115.0137333361      123.7212810381     2  0.30859931E+08
     -115.0137316420      116.4866396217     1  0.31481144E+08
     -115.0133683415      118.6552481669     1  0.34179117E+08
     -115.0133598315      120.1941065117     1  0.35647200E+08
     -115.0132963404      117.7391874841     1  0.35182536E+08
     -115.0127841958      118.3769801667     1  0.35250212E+08
     -115.0126140749      118.8225037791     1  0.32814569E+08
     -115.0124740531      119.1428735064     1  0.33975960E+08
     -115.0122932378      116.8625508599     1  0.31741305E+08
     -115.0122526451      119.9020745239     1  0.33400525E+08
     -115.0120855769      117.3263356132     1  0.35793561E+08
     -115.0116026485      121.4631444724     1  0.34365562E+08
     -115.0115060337      117.5873561275     1  0.32121865E+08
     -115.0113729048      120.5265404267     1  0.31320972E+08
     -115.0111674422      120.8464593467     1  0.31998614E+08
     -115.0111585781      123.1672758776     1  0.31101612E+08
     -115.0110489532      120.7110078651     1  0.32281389E+08
     -115.0104983901      119.6433231247     1  0.33492475E+08
     -115.0104932955      119.3105875818     1  0.33941613E+08
     -115.0104848707      120.8135171419     1  0.34076408E+08
     -115.0104216732      123.7789464308     1  0.31427142E+08
     -115.0100673857      116.7998669098     1  0.31342643E+08
     -115.0099464354      121.1378851466     1  0.31467885E+08
     -115.0097261814      117.6079803330     1  0.32228928E+08
     -115.0091833642      120.5865753587     1  0.32258272E+08
     -115.0091268380      120.5401065139     1  0.31498761E+08
     -115.0090085487      110.4431834682     1  0.30690394E+08
     -115.0089951820      122.8327464259     1  0.31916272E+08
     -115.0085344322      118.4361590000     1  0.33196985E+08
     -115.0085264650      120.5089498032     1  0.32357016E+08
     -115.0084351914      117.3374482679     1  0.34600025E+08
     -115.0083887283      115.7222988438     1  0.32006902E+08
     -115.0078920245      119.7945178058     1  0.34121858E+08
     -115.0077303257      121.9353075813     1  0.30397039E+08
     -115.0070871121      114.2245314336     1  0.31837485E+08
     -115.0070717305      116.6629163385     1  0.32325884E+08
     -115.0069804366      114.4406111092     1  0.33185958E+08
     -115.0069475585      117.2538117392     1  0.33286602E+08
     -115.0068670162      121.7313326155     1  0.33847425E+08
     -115.0065925240      117.1740921809     1  0.33216912E+08
     -115.0064898811      120.0450346899     1  0.32328821E+08
     -115.0064057143      121.7159406385     1  0.33780640E+08
     -115.0062871919      121.3043620669     1  0.33132646E+08
     -115.0062199506      116.7508755255     1  0.32775758E+08
     -115.0061480158      124.2033473678     1  0.33092118E+08
     -115.0058861025      121.7104342325     2  0.32472332E+08
     -115.0055153597      122.8196699641     1  0.31187012E+08
     -115.0054419973      118.8019357705     1  0.35783196E+08
     -115.0050721385      119.2359829729     1  0.34112614E+08
     -115.0048860805      119.1591618042     1  0.32703032E+08
     -115.0048559794      119.7974949746     1  0.31505172E+08
     -115.0046653021      119.2280521770     1  0.32921836E+08
     -115.0045710171      118.9949933639     1  0.35263475E+08
     -115.0044949662      118.9037272677     1  0.33131991E+08
     -115.0043246055      115.3662947945     1  0.32344491E+08
     -115.0042294422      122.3396384661     1  0.33428111E+08
     -115.0039134411      118.1911754398     1  0.31103952E+08
     -115.0037796363      120.0645230442     1  0.31656141E+08
     -115.0037432881      119.1112182383     1  0.32290486E+08
     -115.0036322037      123.5085519309     1  0.32767056E+08
     -115.0036227470      123.2257764387     1  0.31379895E+08
     -115.0027469268      116.9119819664     1  0.32584238E+08
     -115.0026851496      121.7966833112     1  0.32880155E+08
     -115.0025561324      116.0099408745     1  0.32786592E+08
     -115.0024821853      119.9809508450     1  0.32813678E+08
     -115.0023404054      121.5928527342     1  0.34561828E+08
     -115.0022912715      117.9321970298     1  0.32292601E+08
     -115.0018655337      116.1907298957     1  0.32403938E+08
     -115.0017954154      120.3056608049     1  0.31209872E+08
     -115.0015917372      118.3975864547     1  0.32955032E+08
     -115.0014932254      121.8483402621     1  0.34615567E+08
     -115.0012336823      118.4105288747     1  0.31556399E+08
     -115.0009137746      118.9375122747     1  0.33067541E+08
     -115.0008128576      124.2655869922     1  0.31979367E+08
     -115.0006411219      120.1836740653     1  0.32428125E+08
     -115.0005437111      117.7591560611     1  0.32985097E+08
     -115.0003956137      118.7847196191     1  0.34398513E+08
     -115.0003182703      118.0272202703     1  0.34222093E+08
     -115.0002705853      117.8316993667     1  0.31074540E+08
     -114.9999635765      119.4190227514     1  0.35564156E+08
     -114.9997067146      118.7522989959     1  0.34707741E+08
     -114.9996730239      118.3373974319     1  0.31109601E+08
     -114.9994941384      122.7975090582     1  0.33060707E+08
     -114.9994923326      120.2220101257     1  0.32207173E+08
     -114.9993603759      119.1637022825     1  0.34012793E+08
     -114.9992464787      118.1347160013     1  0.31566034E+08
     -114.9989768151      120.6445738471     1  0.31189609E+08
     -114.9984817043      116.6280477937     1  0.31546627E+08
     -114.9982896363      118.5587535236     1  0.34371369E+08
     -114.9979551804      124.5811481456     1  0.32988186E+08
     -114.9978526467      121.8982416789     1  0.33449759E+08
     -114.9977712921      116.2576530668     1  0.31262196E+08
     -114.9973608348      118.1546742451     1  0.32466884E+08
     -114.9970527932      123.3800342609     1  0.32889506E+08
     -114.9967699567      120.0872572607     1  0.33339483E+08
     -114.9965678784      124.1555935428     1  0.32008921E+08
     -114.9963711705      117.1436915256     1  0.31095621E+08
     -114.9958401438      121.0045898836     1  0.31403156E+08
     -114.9954104704      121.6047470498     2  0.32319698E+08
     -114.9954041908      116.4718772027     1  0.34449145E+08
     -114.9953612556      120.6265788743     1  0.32157519E+08
     -114.9952895163      117.4921939980     1  0.31386056E+08
     -114.9945591805      122.2521570821     1  0.32592661E+08
     -114.9944794247      116.3151392321     1  0.30849026E+08
     -114.9943750930      116.9198734582     1  0.35472182E+08
     -114.9941827451      119.4281772284     1  0.30995280E+08
     -114.9940605996      119.5479195811     1  0.32192213E+08
     -114.9938420999      119.7399075052     1  0.32454746E+08
     -114.9934986389      116.9463200448     1  0.32026442E+08
     -114.9934185294      121.4428173706     1  0.33398879E+08
     -114.9933235003      123.5817325099     2  0.30494407E+08
     -114.9932391423      118.7883868281     1  0.33438345E+08
     -114.9930469014      120.3885506426     1  0.31275566E+08
     -114.9928799806      114.3078551386     1  0.32073668E+08
     -114.9927244855      115.3919724062     1  0.32250420E+08
     -114.9922131955      120.0329744716     1  0.33869837E+08
     -114.9918627263      118.8182141651     1  0.35123609E+08
     -114.9914207212      121.5506718851     1  0.31429767E+08
     -114.9913104218      116.8403211078     1  0.32550901E+08
     -114.9910927637      119.7058013625     1  0.31966823E+08
     -114.9909761340      121.8306610329     1  0.33447847E+08
     -114.9908572255      118.7733298393     1  0.33703823E+08
     -114.9907099914      123.4271077427     2  0.30494353E+08
     -114.9905428951      117.6550798071     1  0.32847358E+08
     -114.9903897191      118.6214984254     1  0.32125486E+08
     -114.9903314077      119.4000200713     1  0.32039488E+08
     -114.9903149845      116.6505855888     1  0.32951405E+08
     -114.9902940955      120.3204392072     1  0.33418263E+08
     -114.9902849394      114.3319085471     1  0.31619589E+08
     -114.9902726445      120.7256919167     1  0.33758013E+08
     -114.9902035552      120.2162206420     1  0.33047847E+08
     -114.9901531674      117.5063257545     1  0.33270843E+08
     -114.9901234042      118.4227591355     1  0.32054307E+08
     -114.9898108327      124.3039803712     1  0.32136219E+08
     -114.9897653539      119.0291623099     1  0.33489354E+08
     -114.9893793026      123.3221491171     1  0.31690569E+08
     -114.9891148139      117.7579402426     1  0.31707133E+08
     -114.9885255875      121.9733913669     1  0.31625287E+08
     -114.9883977061      117.5345322678     1  0.32123473E+08
     -114.9883821425      119.3681459953     1  0.31426106E+08
     -114.9881310501      118.1461386697     1  0.31072184E+08
     -114.9879124361      119.6853379647     1  0.34428064E+08
     -114.9877327955      118.5501664143     1  0.33856930E+08
     -114.9874804068      121.6356173966     1  0.33603372E+08
     -114.9874655208      118.5155193764     1  0.33581640E+08
     -114.9869567444      118.4525119911     1  0.34899123E+08
     -114.9868609530      120.0461332157     1  0.31482653E+08
     -114.9867628536      118.9832569254     1  0.30848979E+08
     -114.9867448829      119.8865753985     1  0.31561956E+08
     -114.9862709830      118.9737994080     1  0.31037541E+08
     -114.9862481234      120.9658570651     1  0.33932791E+08
     -114.9853450425      119.5756532361     1  0.31714090E+08
     -114.9850737895      117.4829198649     1  0.33641379E+08
     -114.9848523142      124.2824428700     1  0.32127258E+08
     -114.9841278039      121.5553974413     1  0.31872581E+08
     -114.9840283931      115.7301075861     1  0.31233181E+08
     -114.9839935921      115.9916378682     1  0.32532707E+08
     -114.9839002271      119.4673582939     1  0.34317401E+08
     -114.9838891386      117.4445953356     1  0.33445798E+08
     -114.9837339543      116.3966220354     1  0.34859760E+08
     -114.9835043007      120.3269507747     1  0.32374708E+08
     -114.9834985797      114.3256944623     1  0.31069790E+08
     -114.9831403306      115.7420138904     1  0.31008796E+08
     -114.9830985957      120.6935002880     1  0.33082125E+08
     -114.9826143092      120.9280336453     1  0.34121138E+08
     -114.9825954128      119.2472081102     1  0.31406255E+08
     -114.9825907605      116.8699886184     1  0.32875956E+08
     -114.9824978889      117.6302359025     1  0.32484568E+08
     -114.9824935346      118.3539277712     1  0.32383938E+08
     -114.9823106773      117.2439595765     1  0.30928390E+08
     -114.9815806540      122.3216198525     2  0.34179936E+08
     -114.9815235651      123.9845173100     2  0.30651107E+08
     -114.9814260196      118.6898026022     1  0.33856155E+08
     -114.9811986489      120.6197881063     1  0.32912114E+08
     -114.9810851736      122.7134165378     1  0.32732452E+08
     -114.9810515564      121.9952023775     1  0.30840156E+08
     -114.9809991826      118.3998781795     1  0.35379878E+08
     -114.9806407403      117.1445398368     1  0.33456862E+08
     -114.9803506244      113.7394646599     1  0.32019669E+08
     -114.9802835497      117.3867890742     1  0.33013759E+08
     -114.9802695705      117.3292897717     1  0.31969538E+08
     -114.9800370421      117.4953955528     1  0.31420593E+08
     -114.9798813097      121.5288611387     1  0.31409370E+08
     -114.9798450592      115.5059708462     1  0.30713516E+08
     -114.9797904967      118.0623232840     1  0.33390100E+08
     -114.9792382960      119.7529401731     1  0.32980268E+08
     -114.9791041713      118.0908467998     1  0.31977922E+08
     -114.9790229087      119.3389600060     1  0.34132593E+08
     -114.9789504789      121.1916929795     1  0.32715499E+08
     -114.9783176927      120.2169192443     1  0.33170790E+08
     -114.9782305292      119.5885531022     1  0.30871387E+08
     -114.9782121558      119.7253060913     1  0.32440422E+08
     -114.9777215453      120.8223384854     1  0.31697445E+08
     -114.9776049516      123.1011005357     1  0.32915328E+08
     -114.9773095005      124.2714783287     1  0.32946872E+08
     -114.9757460178      118.8512297769     1  0.34483048E+08
     -114.9756967470      120.1409076131     1  0.31319046E+08
     -114.9754521737      114.7753297599     1  0.31485480E+08
     -114.9753353172      117.2078222944     1  0.31967643E+08
     -114.9752199425      119.7470611931     1  0.32477423E+08
     -114.9750929191      118.3779896289     1  0.31455727E+08
     -114.9748910104      122.2578487644     1  0.34757864E+08
     -114.9748898409      116.4169714774     1  0.31338262E+08
     -114.9748882239      119.8944487172     1  0.34239046E+08
     -114.9747161993      121.0988305614     1  0.31561645E+08
     -114.9744916166      119.0350425288     1  0.32877404E+08
     -114.9744821825      123.8733706364     1  0.32310857E+08
     -114.9744511906      117.0748028893     1  0.31835493E+08
     -114.9744215184      118.7390102930     1  0.35422511E+08
     -114.9744081477      120.2105743009     1  0.33268334E+08
     -114.9742452694      118.6013354858     1  0.32817494E+08
     -114.9740789028      121.5879865836     1  0.34619143E+08
     -114.9739861643      120.2303305645     1  0.34582861E+08
     -114.9739617174      117.0909213093     1  0.33559591E+08
     -114.9737720397      119.3922088377     1  0.33861114E+08
     -114.9736340098      123.6391151291     1  0.31295403E+08
     -114.9734832542      115.3052246746     1  0.34874316E+08
     -114.9730736436      122.4901187707     1  0.30045342E+08
     -114.9729668850      122.9983821882     1  0.30001587E+08
     -114.9729538206      121.1194595211     1  0.36771308E+08
     -114.9726053930      118.5645759767     1  0.32557833E+08
     -114.9723976879      120.7264370902     1  0.32968044E+08
     -114.9719213785      118.1839911193     1  0.31489979E+08
     -114.9718938099      117.4648369379     1  0.33325819E+08
     -114.9718460766      120.0380196772     1  0.33803795E+08
     -114.9718006365      116.7894765953     1  0.32013722E+08
     -114.9717709472      118.7834795196     1  0.34861695E+08
     -114.9709342609      116.4227267034     1  0.31604639E+08
     -114.9709275994      117.4495028338     1  0.33326669E+08
     -114.9707129662      123.7880701239     1  0.31350450E+08
     -114.9705524416      115.7561824905     1  0.32374524E+08
     -114.9697133554      121.0316093761     1  0.30940252E+08
     -114.9688636698      117.0620338723     1  0.32626119E+08
     -114.9682951226      118.9866342742     1  0.33090457E+08
     -114.9679087062      119.9154817540     1  0.30914768E+08
     -114.9677825200      115.0005897614     1  0.32541651E+08
     -114.9676862037      118.0984179100     1  0.32874049E+08
     -114.9674631932      121.2195349067     1  0.32234510E+08
     -114.9673289203      118.6668812444     1  0.31145041E+08
     -114.9658378945      123.7206823822     1  0.30193816E+08
     -114.9658347641      123.4940685450     1  0.32445095E+08
     -114.9657996130      123.1673757413     1  0.32496263E+08
     -114.9651883426      120.4737931239     1  0.33597462E+08
     -114.9650627863      119.0137410582     1  0.33540547E+08
     -114.9649245435      119.4184612604     1  0.34712163E+08
     -114.9647853858      115.7818174212     1  0.31133807E+08
     -114.9642670929      114.0445022318     1  0.31666293E+08
     -114.9642463630      122.4727170560     1  0.31657823E+08
     -114.9641287231      119.1127406963     1  0.31394256E+08
     -114.9639520836      119.0454901002     1  0.33980636E+08
     -114.9638445536      119.4756701551     1  0.35720331E+08
     -114.9632577249      117.3603822834     1  0.30760243E+08
     -114.9632321161      123.4931852739     1  0.32480139E+08
     -114.9631464627      117.5674312176     1  0.30797284E+08
     -114.9631253664      121.7753023088     1  0.32727326E+08
     -114.9624361228      123.0590445383     1  0.32050054E+08
     -114.9621014457      117.9678337337     1  0.34711847E+08
     -114.9619902938      118.7656614770     1  0.35318890E+08
     -114.9618322120      121.0721606452     1  0.34530605E+08
     -114.9617259971      124.4713348727     1  0.35780245E+08
     -114.9616251361      122.2957636503     1  0.31610731E+08
     -114.9615735632      118.0660676291     1  0.32056155E+08
     -114.9610497498      118.8116369849     1  0.33741134E+08
     -114.9609073675      118.4434166317     1  0.33734663E+08
     -114.9608965262      113.9319710292     1  0.31193528E+08
     -114.9608605106      117.1068340735     1  0.31495900E+08
     -114.9608568526      118.0080359732     1  0.31006504E+08
     -114.9599704331      116.0365158414     1  0.30533288E+08
     -114.9597545593      117.5210675622     1  0.34210129E+08
     -114.9592376307      118.4781273471     1  0.33832030E+08
     -114.9590867940      119.9246770111     1  0.35014262E+08
     -114.9589563399      116.5558692862     1  0.31577603E+08
     -114.9588439178      118.7001709580     1  0.34130776E+08
     -114.9587694370      123.8749847827     1  0.32062115E+08
     -114.9581706233      119.2837620553     1  0.33096779E+08
     -114.9576768963      116.8987628705     1  0.31745813E+08
     -114.9567884594      115.9369013533     1  0.30813553E+08
     -114.9565084632      118.1415548342     2  0.31503338E+08
     -114.9564773420      121.4765456220     1  0.32616028E+08
     -114.9561542947      123.7434481398     1  0.32928379E+08
     -114.9555550905      119.2033694194     1  0.31135666E+08
     -114.9551499290      121.3697593066     1  0.31630733E+08
     -114.9549748722      119.9173626025     1  0.33887862E+08
     -114.9547456561      117.6925979163     1  0.34314658E+08
     -114.9547178066      119.2571513899     1  0.31903924E+08
     -114.9546977861      121.0732175715     1  0.33131845E+08
     -114.9546423412      118.5926715243     1  0.33451124E+08
     -114.9541442905      117.3140846328     1  0.32138524E+08
     -114.9539236320      120.8889107123     1  0.33834732E+08
     -114.9531345217      117.3551899510     1  0.30830979E+08
     -114.9531052429      119.5467237155     1  0.32051657E+08
     -114.9521497598      118.8227906111     1  0.32820130E+08
     -114.9517500050      119.8258497540     1  0.33393705E+08
     -114.9516263134      122.9425535684     1  0.32145363E+08
     -114.9513735247      117.2704209286     1  0.32024626E+08
     -114.9511752427      119.1460213415     1  0.31618420E+08
     -114.9509064500      119.2829001928     1  0.32116316E+08
     -114.9506002958      119.3859330603     1  0.33798116E+08
     -114.9491616633      120.8943820299     1  0.33480803E+08
     -114.9485460836      116.8246838319     1  0.31517794E+08
     -114.9484698400      117.3072551300     1  0.34224618E+08
     -114.9481995858      123.7417518608     1  0.32206193E+08
     -114.9481450635      114.5836762758     1  0.30912596E+08
     -114.9475440891      123.9797405448     1  0.30302892E+08
     -114.9460069206      116.4535641995     1  0.31232052E+08
     -114.9450423142      119.2643060310     1  0.33398342E+08
     -114.9448901369      116.5452777029     1  0.33725377E+08
     -114.9443466110      115.6804004878     1  0.30630275E+08
     -114.9440972899      122.8626854377     1  0.31994070E+08
     -114.9440354378      117.6688251500     1  0.31190918E+08
     -114.9433221806      114.1179782342     1  0.31315075E+08
     -114.9431816571      114.4862501823     1  0.31024019E+08
     -114.9431390199      117.1621000640     1  0.32287322E+08
     -114.9431001463      115.4097011470     1  0.31521151E+08
     -114.9426500385      117.1535971514     1  0.31479948E+08
     -114.9415827270      122.0641789927     1  0.33124740E+08
     -114.9415313701      119.8827637902     1  0.31908482E+08
     -114.9404065281      120.8724504290     1  0.34009719E+08
     -114.9396458247      119.0297016381     1  0.32020790E+08
     -114.9395685540      118.5199713688     1  0.30989272E+08
     -114.9387210684      117.7575461878     1  0.33514491E+08
     -114.9383245605      118.1122616038     1  0.33755922E+08
     -114.9364971005      119.7816578754     1  0.32745050E+08
     -114.9354461073      120.0756683852     1  0.31388399E+08
     -114.9349742380      119.2892832431     1  0.32285857E+08
     -114.9349521880      117.2598733907     1  0.33019847E+08
     -114.9346707016      119.9027966399     1  0.32055572E+08
     -114.9342002095      114.0476345444     1  0.31748195E+08
     -114.9340865695      118.9528810803     1  0.32947236E+08
     -114.9324719027      117.0752253764     1  0.34299854E+08
     -114.9319747277      120.7066143266     1  0.32295325E+08
     -114.9310574808      120.6438461569     1  0.33009854E+08
     -114.9310516254      123.8214109929     1  0.31902096E+08
     -114.9308328367      115.8880685527     1  0.31508917E+08
     -114.9292103265      117.8337352877     1  0.31653588E+08
     -114.9288029393      118.1911163328     1  0.35535535E+08
     -114.9282370214      120.2851059122     1  0.32285478E+08
     -114.9281903422      118.9556359983     1  0.31577172E+08
     -114.9278554384      124.1610245665     1  0.35522337E+08
     -114.9266193236      120.4630423275     1  0.32672342E+08
     -114.9260347128      124.0592790308     1  0.32322093E+08
     -114.9254303371      118.5459549419     1  0.30543088E+08
     -114.9251655163      119.9709605389     1  0.32575333E+08
     -114.9246787207      114.5097195338     1  0.33017748E+08
     -114.9246224684      115.8642346037     1  0.32469998E+08
     -114.9229962318      118.2952351130     1  0.31569147E+08
     -114.9221121381      121.8274249401     1  0.31697468E+08
     -114.9214797424      119.0139118113     1  0.32269618E+08
     -114.9210839252      119.5976534539     1  0.32021685E+08
     -114.9208106016      119.5002389623     1  0.34640785E+08
     -114.9203053090      123.6035037769     1  0.32765967E+08
     -114.9200711361      114.1522909359     1  0.31843425E+08
     -114.9186834146      119.1849863300     1  0.31148037E+08
     -114.9181254008      121.6829699923     1  0.32036852E+08
     -114.9145153033      119.6718179778     1  0.33259871E+08
     -114.9144095118      124.2398614877     2  0.33816182E+08
     -114.9143580871      121.7589240386     1  0.32527637E+08
     -114.9139282548      119.2978848924     1  0.34185660E+08
     -114.9127003352      122.3418608540     1  0.31872618E+08
     -114.9124361032      115.9146043787     1  0.32617970E+08
     -114.9120918157      122.2944834961     1  0.31797653E+08
     -114.9119993299      117.1501419638     1  0.32874024E+08
     -114.9118820504      124.0838162690     1  0.34785373E+08
     -114.9114577638      119.2685240527     1  0.31368089E+08
     -114.9099793979      113.6209226327     1  0.31231145E+08
     -114.9092338912      116.9983419167     1  0.32325585E+08
     -114.9089015124      120.8000293013     1  0.35047676E+08
     -114.9088458412      117.8769334107     1  0.35454714E+08
     -114.9087702021      118.5988902901     1  0.31423213E+08
     -114.9084370343      123.0587057626     1  0.33286476E+08
     -114.9073109320      121.6520322612     1  0.32929524E+08
     -114.9072019873      119.8713911193     1  0.33587917E+08
     -114.9071532307      121.5683760249     1  0.33379781E+08
     -114.9070095623      117.6319638095     1  0.31331944E+08
     -114.9070046043      117.6700409688     1  0.33961550E+08
     -114.9068457018      118.7400174517     1  0.31466043E+08
     -114.9055542438      117.5810761857     1  0.31597379E+08
     -114.9053364877      119.9178739938     1  0.32341048E+08
     -114.9052773568      117.6313519441     1  0.32284564E+08
     -114.9049912481      120.3256877167     1  0.36692971E+08
     -114.9048017743      116.8765528400     1  0.33176975E+08
     -114.9044476431      122.6009347740     1  0.32507134E+08
     -114.9040598760      117.3490607570     1  0.33215891E+08
     -114.9037173382      118.3990269072     1  0.32235941E+08
     -114.9035483078      120.6570803262     1  0.31810683E+08
     -114.9024036544      120.3858960221     1  0.33929153E+08
     -114.9019395997      119.3350920807     1  0.38905671E+08
     -114.9014476486      117.2391931244     1  0.34291112E+08
     -114.9007263475      118.0065766904     1  0.33080421E+08
     -114.9002849324      112.5688357449     1  0.31277522E+08
     -114.8999551140      121.4977286798     1  0.31964592E+08
     -114.8997591613      119.5780190784     1  0.32991828E+08
     -114.8997076114      119.4895563579     1  0.31216482E+08
     -114.8995225515      114.1101035658     1  0.31580033E+08
     -114.8988995614      115.3854915901     1  0.30802971E+08
