# Supplementary material for: Structure, thermodynamics, and rearrangement mechanisms in gold clusters—insights from the energy landscapes framework
Source: Nanoscale. 2017 Dec 15;10(4):2004–16. doi: 10.1039/c7nr07123j (PMC5901115; doi:10.1039/c7nr07123j)
Supplement: Supplementary file 1 [file NR-010-C7NR07123J-s001.zip › minima/33_Au/min.data.fcc]

     -115.2362593970      126.6266502466     2  0.33508823E+08
     -115.0997753609      122.9350880338     1  0.33387114E+08
     -115.0934392833      122.9241210393     1  0.33574503E+08
     -115.0878510970      123.1373817131     1  0.33749084E+08
     -115.0854567314      122.6041468189     1  0.34524211E+08
     -115.0599019782      120.9742103562     1  0.34102254E+08
     -115.0573341955      118.2554093900     1  0.31237746E+08
     -115.0544671190      122.0605813758     1  0.34141996E+08
     -115.0435439931      120.5100131642     1  0.33691673E+08
     -115.0393235210      124.4392667548     2  0.30544011E+08
     -115.0075858228      117.9078287183     1  0.34392650E+08
     -114.9766105833      119.8523336524     1  0.30767180E+08
     -114.9684960634      124.6830261031     1  0.33570526E+08
     -114.9299652424      115.6147980010     1  0.31101711E+08
     -114.9143252222      123.2485737923     1  0.31870696E+08
