# Supplementary material for: Structure, thermodynamics, and rearrangement mechanisms in gold clusters—insights from the energy landscapes framework
Source: Nanoscale. 2017 Dec 15;10(4):2004–16. doi: 10.1039/c7nr07123j (PMC5901115; doi:10.1039/c7nr07123j)
Supplement: Supplementary file 1 [file NR-010-C7NR07123J-s001.zip › minima/33_Au/min.data.hcp]

     -115.2260712249      122.7493981642     4  0.30706013E+08
     -115.1690625134      122.3878014534     2  0.29644780E+08
     -115.1160416570      123.3676234545     1  0.31302021E+08
     -115.1144615761      122.0439441003     1  0.32145177E+08
     -115.0836973371      125.2726003839     1  0.32819691E+08
     -115.0691300059      125.0596394788     1  0.32460687E+08
     -115.0589267379      120.1037257365     2  0.31856965E+08
     -115.0230464527      124.2404875808     2  0.34051851E+08
     -115.0139310031      119.2080137815     2  0.31714406E+08
     -115.0093288816      123.8878747363     2  0.33316914E+08
     -115.0023336950      120.5519766696     2  0.32374938E+08
     -114.9960872318      123.4732280645     2  0.33587807E+08
     -114.9930254683      122.1517722116     2  0.36199194E+08
     -114.9889075684      124.1433234620     1  0.33225512E+08
     -114.9870629431      119.9320456608     2  0.30710162E+08
     -114.9836542349      121.0389353971     1  0.34257922E+08
     -114.9834090981      119.4282148355     2  0.30996323E+08
     -114.9827932205      121.6359893380     1  0.33743626E+08
     -114.9793402758      121.2230876097     1  0.31489609E+08
     -114.9785897144      124.7256353195     1  0.35419778E+08
     -114.9768674005      123.6848468827     1  0.33000782E+08
     -114.9764505924      120.7719134433     1  0.31515239E+08
     -114.9757320577      124.8958586502     1  0.34301713E+08
     -114.9755540365      123.8696128973     1  0.32444937E+08
     -114.9751635973      118.6458047782     2  0.30599400E+08
     -114.9698337122      122.4212768203     1  0.32808768E+08
     -114.9527442998      124.6335642344     1  0.33761485E+08
     -114.9348187394      123.0118993436     1  0.31975928E+08
     -114.9253512617      118.7482833131     1  0.30359532E+08
     -114.9226314792      123.0718276470     2  0.32536883E+08
