# Supplementary material for: Structure, thermodynamics, and rearrangement mechanisms in gold clusters—insights from the energy landscapes framework
Source: Nanoscale. 2017 Dec 15;10(4):2004–16. doi: 10.1039/c7nr07123j (PMC5901115; doi:10.1039/c7nr07123j)
Supplement: Supplementary file 1 [file NR-010-C7NR07123J-s001.zip › minima/33_Au/min.data.twi]

     -115.2955066856      125.6977059393     2  0.30805130E+08
     -115.2223249213      126.5544839968     1  0.33108134E+08
     -115.2096503017      126.4997765233     2  0.33395490E+08
     -115.1884156605      125.9536664040     1  0.34202191E+08
     -115.1818455233      125.2016021939     2  0.33016826E+08
     -115.1531135286      125.2161439603     1  0.32306152E+08
     -115.1520021419      124.4752285140     1  0.32398201E+08
     -115.1465697182      119.0825538152     1  0.30812520E+08
     -115.1374272057      124.9532464942     1  0.31959108E+08
     -115.1336661752      125.1014736197     1  0.32123480E+08
     -115.1259536065      125.1476967719     2  0.31502791E+08
     -115.1226463012      124.5481284406     1  0.31700039E+08
     -115.1207476588      125.6299824081     1  0.31775204E+08
     -115.1203628651      125.5321341273     1  0.32325870E+08
     -115.1197815519      122.9968056870     1  0.33367287E+08
     -115.1102657877      124.6681631383     1  0.31819954E+08
     -115.1090868719      125.0491833039     1  0.31259980E+08
     -115.1014292434      124.4244833944     1  0.31530245E+08
     -115.0842902853      122.7670296343     2  0.32549380E+08
     -115.0781688436      120.6565507862     2  0.30404503E+08
     -115.0758351066      123.8531898599     1  0.33320983E+08
     -115.0758289001      123.1971141795     1  0.34130118E+08
     -115.0680215855      126.1443244718     1  0.34818073E+08
     -115.0636604882      120.8957396198     2  0.30520105E+08
     -115.0635814457      119.1258184882     2  0.32182331E+08
     -115.0627994693      124.8352617305     2  0.30908688E+08
     -115.0541230503      125.5009599504     1  0.35672957E+08
     -115.0528514640      117.7503158075     1  0.31779350E+08
     -115.0510327601      124.2739908906     1  0.30797009E+08
     -115.0482989555      125.9199003327     1  0.34488851E+08
     -115.0476549436      123.1792379555     1  0.33329494E+08
     -115.0460787434      122.8590677757     1  0.32875721E+08
     -115.0457598458      124.4438830234     1  0.30064358E+08
     -115.0424535927      120.6558668365     1  0.30646381E+08
     -115.0380905238      125.3128307527     1  0.35197364E+08
     -115.0370751100      123.7808053300     1  0.33070755E+08
     -115.0359306851      122.8998864466     1  0.32522923E+08
     -115.0306480968      121.6287324527     1  0.32667237E+08
     -115.0302180994      125.3633314410     1  0.35344307E+08
     -115.0239552825      125.2106872471     1  0.34320559E+08
     -115.0233272270      124.2657485961     2  0.34054460E+08
     -115.0160639361      122.4367765002     1  0.32633608E+08
     -115.0157487251      123.9426182977     1  0.33083280E+08
     -115.0154606170      125.1725683350     1  0.33960970E+08
     -115.0141382921      125.2656866527     1  0.33722483E+08
     -115.0139708425      125.3172096304     1  0.34196897E+08
     -115.0130224904      122.9129710173     1  0.32003167E+08
     -115.0125450568      122.1040203345     1  0.35342772E+08
     -115.0074245563      124.2977945709     2  0.33248173E+08
     -115.0064934779      123.3582175992     1  0.32883107E+08
     -115.0045260400      125.0039369555     1  0.33487883E+08
     -115.0021464820      122.7532503341     1  0.32101410E+08
     -114.9989578675      125.2562653957     2  0.33466654E+08
     -114.9977093039      122.9941332876     1  0.33022308E+08
     -114.9964544917      125.0268289720     1  0.34842012E+08
     -114.9938032222      124.2862397947     1  0.33370074E+08
     -114.9929233168      124.6414876711     1  0.32591657E+08
     -114.9920127565      123.4772659181     1  0.32676909E+08
     -114.9896472109      124.1842128510     1  0.32848361E+08
     -114.9893268441      124.5982181541     1  0.32667846E+08
     -114.9890332742      122.4686835597     1  0.31533963E+08
     -114.9883886848      124.5449553269     1  0.32653506E+08
     -114.9859461224      120.8830575428     1  0.32131102E+08
     -114.9814284158      124.1751455175     1  0.32908442E+08
     -114.9803420239      124.9209745525     1  0.33964322E+08
     -114.9771568051      123.6977752876     2  0.33690233E+08
     -114.9741686800      122.4533541840     1  0.31701561E+08
     -114.9739810932      118.4664367130     2  0.30624409E+08
     -114.9727302435      123.8207822062     1  0.32628418E+08
     -114.9631401962      123.4435965598     1  0.31785710E+08
     -114.9618237905      123.7326162918     1  0.31710848E+08
     -114.9591280886      123.3306235168     1  0.31868290E+08
     -114.9565321789      119.4185160872     1  0.30530381E+08
     -114.9511738328      123.8185629984     1  0.31591641E+08
     -114.9504749195      123.7127663434     1  0.32887223E+08
     -114.9490145528      123.4150416633     1  0.31611992E+08
     -114.9481541690      120.2503338241     1  0.32546419E+08
     -114.9417284740      123.2096147095     1  0.31596708E+08
     -114.9403515140      124.5451543847     1  0.32834792E+08
     -114.9349492045      124.6328774020     1  0.34520721E+08
     -114.9329568384      123.2260957265     1  0.31602456E+08
     -114.9153948574      124.0157060299     2  0.31469874E+08
     -114.9153454461      122.1072989763     1  0.32665587E+08
     -114.9096677486      123.7550537226     1  0.31864658E+08
     -114.9057875440      119.9139617593     1  0.30079156E+08
     -114.9012168358      121.1118400076     1  0.32636616E+08
