# Supplementary material for: Structure, thermodynamics, and rearrangement mechanisms in gold clusters—insights from the energy landscapes framework
Source: Nanoscale. 2017 Dec 15;10(4):2004–16. doi: 10.1039/c7nr07123j (PMC5901115; doi:10.1039/c7nr07123j)
Supplement: Supplementary file 1 [file NR-010-C7NR07123J-s001.zip › minima/34_Au/gmin.xyz]

          34
     -119.0824844237      127.6597580014     3  0.35567058E+08
L1        -0.3648156065        -2.7105497752         1.9607400595    0.08793    0.12924   -3.57341
L1         3.1052292423        -2.8517145511        -0.4249229282   -0.25902    0.26247   -3.41647
L1        -1.9013817575         2.2088242893         1.2537755028    0.16476    0.28180   -3.59085
L1         2.2176821874        -1.8593005242        -2.8287898469   -0.17263    0.14082   -3.41936
L1         0.0436648448        -3.4124934120        -2.5126677720   -0.10127    0.19950   -3.41553
L1        -0.3279292575        -0.7760197284        -3.0588177464    0.16476    0.36833   -3.59085
L1        -3.0042686680         0.2341819507        -2.9790623872   -0.25902    0.16661   -3.41647
L1        -2.9868465570         2.4045938207        -1.2937700372   -0.17263    0.05928   -3.41936
L1         1.2609833226        -1.4862917218         3.7631603139   -0.10127    0.16490   -3.41553
L1        -0.8112848822         1.8926700136        -2.8190652947    0.13058    0.24737   -3.55040
L1         2.2272163218        -3.4069917867         2.0544053951   -0.08335    0.22602   -3.34058
L1        -1.6736903705        -2.8808627950        -0.4733520165    0.08793    0.30184   -3.57341
L1         0.7685795759        -1.4746158812        -0.5037558489    0.52138    0.32898   -3.79691
L1         3.3315654874        -0.1740691807        -1.0285344695    0.13058    0.16166   -3.55040
L1        -0.0588375125         0.0820062548         1.7345862994    0.52138    0.49046   -3.79691
L1        -1.3690558850        -0.9677309681         3.9346861141   -0.11313    0.11929   -3.41560
L1         1.3184062854         3.5071151509        -2.6469478404    0.06882    0.19060   -3.39717
L1         0.6703732378         2.9101804201         1.8080269249    0.13058    0.19658   -3.55040
L1        -1.6052179989         0.0935147175        -0.6584122489    0.52138    0.42186   -3.79691
L1         1.8755693151         0.8641384034        -3.1650607635   -0.28673    0.27811   -3.50385
L1         3.5368206752         2.4289257956        -1.6234542121    0.06882    0.25819   -3.39717
L1         0.7782839142        -4.2052324822        -0.0535353727   -0.11313    0.15565   -3.41560
L1        -3.9248509361        -1.3779918018        -0.9946133137   -0.11313    0.12376   -3.41560
L1         1.9036673653         1.1005656311         3.3973475679   -0.17263    0.13149   -3.41936
L1        -2.7011058368        -1.2844903741         1.5423306085    0.08793    0.08783   -3.57341
L1        -0.7501195034         1.6757774568         3.8189494344   -0.25902    0.19498   -3.41647
L1         2.0600171539         4.0961198351        -0.1500536329    0.06882    0.26179   -3.39717
L1        -2.4628716856        -2.3988680786        -2.9947223017   -0.08335    0.09754   -3.34058
L1         2.6576107855        -0.8114567170         1.5312586988    0.16476    0.17778   -3.59085
L1         3.1283611250         1.8509035186         1.0342231129   -0.28673    0.16426   -3.50385
L1        -3.2044657849         0.8151685673         3.1393576162   -0.08335    0.23717   -3.34058
L1         0.9901428857         1.4364312372        -0.6329325324    0.12793    0.09270   -3.82209
L1        -4.1232122326         0.8098061332         0.5512280696   -0.10127    0.29236   -3.41553
L1        -0.6042192503         3.6677565819        -0.6816051525   -0.28673    0.17030   -3.50385
