# Supplementary material for: Structure, thermodynamics, and rearrangement mechanisms in gold clusters—insights from the energy landscapes framework
Source: Nanoscale. 2017 Dec 15;10(4):2004–16. doi: 10.1039/c7nr07123j (PMC5901115; doi:10.1039/c7nr07123j)
Supplement: Supplementary file 1 [file NR-010-C7NR07123J-s001.zip › minima/34_Au/min.data.amb]

     -119.0824844237      127.6597580014     3  0.35567058E+08
     -119.0815111416      126.3814904048     2  0.36056320E+08
     -119.0718758255      127.0097297275     2  0.35893928E+08
     -119.0326886655      126.7295347725     2  0.36181843E+08
     -119.0072893469      125.1032215165    24  0.36702488E+08
     -118.9976429754      124.5050639379     4  0.35521004E+08
     -118.9877678159      126.0200421801     2  0.37938643E+08
     -118.9822736522      119.8211034024     3  0.36089645E+08
     -118.9751380122      120.8154342993     1  0.35664245E+08
     -118.9727260657      122.3016803798     1  0.35548603E+08
     -118.9694558547      123.3761245346     4  0.35459591E+08
     -118.9628287743      121.5974846297     1  0.35590601E+08
     -118.9612282296      128.6712050595     6  0.40728534E+08
     -118.9563602561      123.6903087511     1  0.36514850E+08
     -118.9554896355      121.5160122113     1  0.35374293E+08
     -118.9460114287      124.7882258255     2  0.37695165E+08
     -118.9454406664      125.9091223587     1  0.37130343E+08
     -118.9341805317      124.1774642846     1  0.36782563E+08
     -118.9324609267      126.4492262878     2  0.37765586E+08
     -118.9322279160      121.3878731503     1  0.35671200E+08
     -118.9319057693      119.6535369924     4  0.38305354E+08
     -118.9273179936      122.0235300198     1  0.39644062E+08
     -118.9262728580      122.8223212486     1  0.36324341E+08
     -118.9254828495      122.5971058603     1  0.37195528E+08
     -118.9250195223      122.8748152829     1  0.35573852E+08
     -118.9240192108      122.1028015700     2  0.35559707E+08
     -118.9240108052      122.9456992886     1  0.36597971E+08
     -118.9224108229      118.1096224049     1  0.35893699E+08
     -118.9216148232      125.7318194990     1  0.37674161E+08
     -118.9213430748      121.8217193091     1  0.35286168E+08
     -118.9204293980      120.6715844246     1  0.36712139E+08
     -118.9200131635      124.7188084788     2  0.38050212E+08
     -118.9183426164      122.5343383870     1  0.36844266E+08
     -118.9153802332      126.1627046894     2  0.40039668E+08
     -118.9150959040      118.7144312466     1  0.36845117E+08
     -118.9134893696      121.5877987868     1  0.36800139E+08
     -118.9117958270      122.1905597952     1  0.37427371E+08
     -118.9115546025      123.0395074532     1  0.37960775E+08
     -118.9101207244      120.4340677661     1  0.35416598E+08
     -118.9094292132      122.2766234276     1  0.38873106E+08
     -118.9077735211      125.3920820407     1  0.37185233E+08
     -118.9077001719      122.0249375995     1  0.36391991E+08
     -118.9074846134      125.7186390337     1  0.37372645E+08
     -118.9070726263      121.1374227568     1  0.37118433E+08
     -118.9045980218      126.2174736902     2  0.40359740E+08
     -118.9043465786      122.8419398297     1  0.37764938E+08
     -118.9034491798      122.8967930420     1  0.35399467E+08
     -118.9026377370      123.3075853283     1  0.37783657E+08
     -118.9013796501      125.5244405045     1  0.36807268E+08
     -118.9012733808      125.2627379519     4  0.40582611E+08
     -118.9010102953      125.2316356597     1  0.36357831E+08
     -118.9005964569      120.5584412777     1  0.35727442E+08
     -118.8989972489      122.9881884335     1  0.39195122E+08
     -118.8986691849      123.2346039507     1  0.36074703E+08
     -118.8970748067      120.0197087816     1  0.39633673E+08
     -118.8940729957      126.3074011757     2  0.37832104E+08
     -118.8928654420      121.3761193809     1  0.36988812E+08
     -118.8927647133      118.2611290475     1  0.37067378E+08
     -118.8927231685      122.8498483482     1  0.36558026E+08
     -118.8923354124      127.2711192628     2  0.38490060E+08
     -118.8904293718      118.9348202632     2  0.37025758E+08
     -118.8882731375      118.4758132355     1  0.36125992E+08
     -118.8877699300      122.7757816244     1  0.39333720E+08
     -118.8872931661      125.2424445521     2  0.37403898E+08
     -118.8872381874      121.9848799388     1  0.38163177E+08
     -118.8859453971      124.5554785380     1  0.37037520E+08
     -118.8836372430      122.7731425326     1  0.37376018E+08
     -118.8819640502      122.0808426440     1  0.36813294E+08
     -118.8799447014      125.9110023685     1  0.37289624E+08
     -118.8788552738      121.8607785993     2  0.38925993E+08
     -118.8782913270      122.9417395607     1  0.36397525E+08
     -118.8773498295      122.7849833778     1  0.38891044E+08
     -118.8754002935      120.7824750726     1  0.37789510E+08
     -118.8746145991      121.2248331218     1  0.36321673E+08
     -118.8738047794      121.8251442051     1  0.38055178E+08
     -118.8727492496      120.2204096463     2  0.37069149E+08
     -118.8726609332      124.9027112838     1  0.36903218E+08
     -118.8724940167      122.4633112056     1  0.36803404E+08
     -118.8709838344      125.7301552547     2  0.36004992E+08
     -118.8703869941      119.2372553211     1  0.36485936E+08
     -118.8681253720      122.8185406203     1  0.39091988E+08
     -118.8669872630      120.7006488886     2  0.37475638E+08
     -118.8668338472      122.3925871691     1  0.35010202E+08
     -118.8668218383      121.8870634437     1  0.35781690E+08
     -118.8650275134      120.6705081374     1  0.36499721E+08
     -118.8649401288      122.8014428877     2  0.37784764E+08
     -118.8641509626      123.8185292743     1  0.37998873E+08
     -118.8638795590      120.8915112568     1  0.38034418E+08
     -118.8636023668      122.4327851867     1  0.37688599E+08
     -118.8632576210      122.9539068994     1  0.37220178E+08
     -118.8624963863      123.3050527524     1  0.36889636E+08
     -118.8620013346      121.3534890125     1  0.37294566E+08
     -118.8616980090      124.5760270942     1  0.38308912E+08
     -118.8614140485      121.7650553721     1  0.37021058E+08
     -118.8607714575      121.5239004439     1  0.36805553E+08
     -118.8602912635      122.2989331884     1  0.38147548E+08
     -118.8599826444      122.4705232522     1  0.36592366E+08
     -118.8595694221      121.3113672226     1  0.36013535E+08
     -118.8582699479      118.5730086069     1  0.39035954E+08
     -118.8579587484      120.1260354820     1  0.37024857E+08
     -118.8578638546      121.6954944049     1  0.37273037E+08
     -118.8568370937      121.3263059346     1  0.37372723E+08
     -118.8563008504      123.1557991348     1  0.37041945E+08
     -118.8562119376      122.1701785375     1  0.36773896E+08
     -118.8560415569      124.7746209552     1  0.37512041E+08
     -118.8553533257      122.8594042560     1  0.37738933E+08
     -118.8551799568      124.0532738032     2  0.38180166E+08
     -118.8540577474      123.2788160125     1  0.38675732E+08
     -118.8540402460      120.6198653463     2  0.37733094E+08
     -118.8540122630      120.9578108018     1  0.37277903E+08
     -118.8537676354      121.6533776857     1  0.38992564E+08
     -118.8537563077      118.7558458584     2  0.36435969E+08
     -118.8521554459      119.2227593183     4  0.35683130E+08
     -118.8516547887      124.9924129161     1  0.39310970E+08
     -118.8515272614      120.6836453305     1  0.37131159E+08
     -118.8508866542      121.7727071612     1  0.38813213E+08
     -118.8498271164      123.2923719859     2  0.37373282E+08
     -118.8496269585      121.0926130914     1  0.37614556E+08
     -118.8489643384      121.4166131461     1  0.37285634E+08
     -118.8487853145      123.5966999011     1  0.38163238E+08
     -118.8486750203      121.4014515868     1  0.36473311E+08
     -118.8479601519      124.4577801749     1  0.40583973E+08
     -118.8477817603      122.4479799864     1  0.37538223E+08
     -118.8462627361      121.5864347556     1  0.37040555E+08
     -118.8457837599      119.0564423711     1  0.36934149E+08
     -118.8449128189      124.5270364901     1  0.38697441E+08
     -118.8446897479      121.5284678416     1  0.37407183E+08
     -118.8446292722      120.3293956550     1  0.36157229E+08
     -118.8435984447      124.2093121568     1  0.39094143E+08
     -118.8434609260      120.2995441634     1  0.37263347E+08
     -118.8429940047      120.3800241310     2  0.37953115E+08
     -118.8424332233      122.4147018348     1  0.39627790E+08
     -118.8417382634      120.2245083917     1  0.37644304E+08
     -118.8414173367      121.0624714287     1  0.37383911E+08
     -118.8411410656      125.0923314797     1  0.40553963E+08
     -118.8411400530      121.8535418984     1  0.38408559E+08
     -118.8407286896      121.6724923717     1  0.38641299E+08
     -118.8407127459      123.9630519327     1  0.36281668E+08
     -118.8405991186      121.1808668181     1  0.37383417E+08
     -118.8400916153      125.4238439930     1  0.36508339E+08
     -118.8398191739      118.1983749036     1  0.36298532E+08
     -118.8397830459      121.6911563345     1  0.38019439E+08
     -118.8397416574      119.6469153470     1  0.39035412E+08
     -118.8393808102      121.4378630474     1  0.36723601E+08
     -118.8392349002      119.3259171096     1  0.38792478E+08
     -118.8392012816      118.7424681810     1  0.38520152E+08
     -118.8385149251      123.1260312580     1  0.37818603E+08
     -118.8379690308      124.0184242186     1  0.36969794E+08
     -118.8377194786      122.7523774060     1  0.37527243E+08
     -118.8376674768      119.7722313052     1  0.39119784E+08
     -118.8373246770      126.9127787651     1  0.37777337E+08
     -118.8370421718      120.5572043726     1  0.36307533E+08
     -118.8370279538      125.1140585117     1  0.40564286E+08
     -118.8369686723      120.8389178734     2  0.35306481E+08
     -118.8366328282      122.5649333100     1  0.37035055E+08
     -118.8362412718      124.5156785247     1  0.40780713E+08
     -118.8362135168      121.8421832741     1  0.35901787E+08
     -118.8360164244      122.3915659388     1  0.38540502E+08
     -118.8351423237      119.3760894459     1  0.37041766E+08
     -118.8351239310      120.1990863900     1  0.37387566E+08
     -118.8350703904      121.4176308581     1  0.35848497E+08
     -118.8346445242      120.7036822900     1  0.36382555E+08
     -118.8346431515      120.3439102508     1  0.35954263E+08
     -118.8346053379      123.6048141183     1  0.37332696E+08
     -118.8344394021      122.6142811517     1  0.39299103E+08
     -118.8343981249      123.3058773001     1  0.39835747E+08
     -118.8342572843      117.4357588429     1  0.37737537E+08
     -118.8333366099      120.2372510411     1  0.37392703E+08
     -118.8333125677      121.5444978323     1  0.38218148E+08
     -118.8323895293      122.2980725830     1  0.36195463E+08
     -118.8322451456      122.7991605440     1  0.37341546E+08
     -118.8319348860      117.5510283594     1  0.37145175E+08
     -118.8318583466      123.1884022421     1  0.36806205E+08
     -118.8309797826      120.3537421753     1  0.36705525E+08
     -118.8309293752      121.4091047275     1  0.36590213E+08
     -118.8303976509      122.1239330822     1  0.37077812E+08
     -118.8299238711      121.7651465133     1  0.35754038E+08
     -118.8297433289      118.0734479399     1  0.36307303E+08
     -118.8296629146      121.9063890984     1  0.36443324E+08
     -118.8291150274      121.9272885453     1  0.35708335E+08
     -118.8286833800      123.8529147836     1  0.38717312E+08
     -118.8281070037      121.3991249046     1  0.36428058E+08
     -118.8276457868      117.8153252847     1  0.35671485E+08
     -118.8271982888      122.7753330404     1  0.36564877E+08
     -118.8271445931      121.4816915769     1  0.38135327E+08
     -118.8270658476      122.7517686819     1  0.38189355E+08
     -118.8265786556      122.7985541641     1  0.35785066E+08
     -118.8263086316      122.4659353068     1  0.37147614E+08
     -118.8261968788      127.2166327661     1  0.39138535E+08
     -118.8260588788      120.5495654916     1  0.38677033E+08
     -118.8258855669      122.5600974520     1  0.37871740E+08
     -118.8256289609      123.2984181876     1  0.38911503E+08
     -118.8255068589      121.2663786412     1  0.38812896E+08
     -118.8248516079      121.8495154970     1  0.37824964E+08
     -118.8247710821      120.1980314172     2  0.36493293E+08
     -118.8240459264      121.5025885877     1  0.35090700E+08
     -118.8239846272      121.1999253633     1  0.38668851E+08
     -118.8238791389      123.4028447923     1  0.38135388E+08
     -118.8238603725      119.3373131418     1  0.36555913E+08
     -118.8238036617      116.6163017094     1  0.36289702E+08
     -118.8233982442      122.5468935688     1  0.37763681E+08
     -118.8232478292      122.5268875636     1  0.38192120E+08
     -118.8232351532      120.9260653139     1  0.38869419E+08
     -118.8228543306      119.4583372783     1  0.35808286E+08
     -118.8228273209      125.0043182917     1  0.37096267E+08
     -118.8227997819      119.0586475867     1  0.37950506E+08
     -118.8217361562      123.9412109962     1  0.39167630E+08
     -118.8216864612      125.3199688330     1  0.38135904E+08
     -118.8211437815      119.9461958244     1  0.38611662E+08
     -118.8210920403      125.4935846580     1  0.36201053E+08
     -118.8203206307      119.7222677455     1  0.35526007E+08
     -118.8202378595      120.9107396231     1  0.36868983E+08
     -118.8198760240      121.4205112288     1  0.37426716E+08
     -118.8196261938      121.3843827970     1  0.38916371E+08
     -118.8195388084      120.3770467697     1  0.38005132E+08
     -118.8192875059      122.0616114961     1  0.37317557E+08
     -118.8191358926      122.1033141361     1  0.37319097E+08
     -118.8190205238      121.3064933699     1  0.40452426E+08
     -118.8189013690      119.9777611917     1  0.38096471E+08
     -118.8183978475      121.3823465073     1  0.37891167E+08
     -118.8183482618      123.8422024864     1  0.37379628E+08
     -118.8179340537      121.3773756315     1  0.37909644E+08
     -118.8174555338      123.5808935932     1  0.38886102E+08
     -118.8172168346      123.6964711519     1  0.38424566E+08
     -118.8171593632      122.5182689897     1  0.38481315E+08
     -118.8171527883      122.4185454818     1  0.37810785E+08
     -118.8171165656      125.5925718381     1  0.36250199E+08
     -118.8168340260      121.2629296040     1  0.38021491E+08
     -118.8166574099      125.6123565493     1  0.36295181E+08
     -118.8166492925      120.2734617252     1  0.37976016E+08
     -118.8166370065      123.1326417066     1  0.38596960E+08
     -118.8165674434      119.2103004445     1  0.37315265E+08
     -118.8165111424      125.6517318000     2  0.37431731E+08
     -118.8161049383      124.6263268817     1  0.36366599E+08
     -118.8157043744      120.3596021776     1  0.37489062E+08
     -118.8152698934      117.8630389825     1  0.36934750E+08
     -118.8148799903      119.6592837885     1  0.37301872E+08
     -118.8147742500      121.3356059369     1  0.38368879E+08
     -118.8146718420      124.5409281528     1  0.36437790E+08
     -118.8146258364      124.3588021274     1  0.38657119E+08
     -118.8145825421      123.1987829524     1  0.36538584E+08
     -118.8144502339      118.9824223261     1  0.38476031E+08
     -118.8142200933      116.8564929409     1  0.36264583E+08
     -118.8140743099      122.7569230514     1  0.36021814E+08
     -118.8140697895      120.3431327058     1  0.35437302E+08
     -118.8139007822      120.8580620573     1  0.37862104E+08
     -118.8138208024      123.6819245573     1  0.36270260E+08
     -118.8137341276      123.0956687575     1  0.40640191E+08
     -118.8134242803      117.3442861209     1  0.38073920E+08
     -118.8134219193      121.3630459068     1  0.39793579E+08
     -118.8134181706      119.6189919244     1  0.36278180E+08
     -118.8132767319      119.4560207581     1  0.36481240E+08
     -118.8131445638      120.7830388238     1  0.37860183E+08
     -118.8130670936      122.9169381538     1  0.38554795E+08
     -118.8130118539      122.1990345182     1  0.37129260E+08
     -118.8127440915      121.9402764296     1  0.37418088E+08
     -118.8123667416      119.5882010226     1  0.37755233E+08
     -118.8122262916      121.5663863194     1  0.38599277E+08
     -118.8121448777      121.8139899130     1  0.37457687E+08
     -118.8121081317      120.5617106597     1  0.38894142E+08
     -118.8119700843      120.9395081331     1  0.38557485E+08
     -118.8117820845      121.8955868678     1  0.35348627E+08
     -118.8116826603      121.9850593842     1  0.38455319E+08
     -118.8114650158      123.2060419114     1  0.36727554E+08
     -118.8113178585      125.3366978855     1  0.38190170E+08
     -118.8112297166      120.7344160372     1  0.38470044E+08
     -118.8112131784      124.1807722172     1  0.36756276E+08
     -118.8110630146      124.9442804010     1  0.35891572E+08
     -118.8109473327      121.9645183569     1  0.37733442E+08
     -118.8106639432      122.2399554780     1  0.37289538E+08
     -118.8104015144      121.4709158306     1  0.38939673E+08
     -118.8102024277      122.8425634718     1  0.38058543E+08
     -118.8100611521      119.7527226383     1  0.35831590E+08
     -118.8099567462      123.5973012635     1  0.36771828E+08
     -118.8097623451      122.3373996253     1  0.37602558E+08
     -118.8097559485      125.5527258157     1  0.39022906E+08
     -118.8097071984      122.6877113233     1  0.38384373E+08
     -118.8092142797      125.8207898670     1  0.39008096E+08
     -118.8089943233      122.0667708371     1  0.38517485E+08
     -118.8088017811      121.6650583096     1  0.40180564E+08
     -118.8087305547      123.2724648198     1  0.38341329E+08
     -118.8084818349      123.2933948787     1  0.36586167E+08
     -118.8083632818      123.3026974029     1  0.39724573E+08
     -118.8083604760      120.1345553129     1  0.36492578E+08
     -118.8082594210      122.4403724305     1  0.38070757E+08
     -118.8082260641      122.5579746920     1  0.39672212E+08
     -118.8078361718      123.4546656036     1  0.38367926E+08
     -118.8075417699      123.0074856365     1  0.36833596E+08
     -118.8074694990      121.0852498778     1  0.35672517E+08
     -118.8072282172      121.9041508195     1  0.36779289E+08
     -118.8068625986      122.0592426963     1  0.40425385E+08
     -118.8067015507      123.3806248342     1  0.36446898E+08
     -118.8066433480      121.2620389608     1  0.36625430E+08
     -118.8065755216      125.6525056357     2  0.37762294E+08
     -118.8065225945      122.3831809812     1  0.36702700E+08
     -118.8065052771      119.9098958716     1  0.39625110E+08
     -118.8064380557      124.9197642260     1  0.36389070E+08
     -118.8063478427      123.3888862906     1  0.37700093E+08
     -118.8061099731      122.1381348468     1  0.35996261E+08
     -118.8060731484      120.1536779014     2  0.37588925E+08
     -118.8058077222      122.4215436887     1  0.37605614E+08
     -118.8057169698      117.0975732527     2  0.38054434E+08
     -118.8056910244      122.2771221470     1  0.38903834E+08
     -118.8056210647      120.3528218460     1  0.36170297E+08
     -118.8056174500      128.3309438523     2  0.40086420E+08
     -118.8056114083      125.7092539632     2  0.38780310E+08
     -118.8052228498      122.1769124621     1  0.38938217E+08
     -118.8050661829      120.1733865077     1  0.38602674E+08
     -118.8050249678      120.0746752831     1  0.36942722E+08
     -118.8049155266      122.2994950317     1  0.36661170E+08
     -118.8048470441      125.0048295939     1  0.36993655E+08
     -118.8048258588      122.2650921620     1  0.38361709E+08
     -118.8047669632      120.9699870568     1  0.36914526E+08
     -118.8041466656      121.6697971627     1  0.39030827E+08
     -118.8040306068      119.9887477290     2  0.36397748E+08
     -118.8040280280      124.0271655184     1  0.39235128E+08
     -118.8037523262      123.0336504295     1  0.37623261E+08
     -118.8037503917      122.8139584391     1  0.38211030E+08
     -118.8036912354      122.8381976053     1  0.36425999E+08
     -118.8036370196      121.6267325197     1  0.37855398E+08
     -118.8035248862      120.5156193318     1  0.38741602E+08
     -118.8034351464      122.6889494834     1  0.39450230E+08
     -118.8033019098      123.4804237031     1  0.38412508E+08
     -118.8031021082      126.3789793278     1  0.38430011E+08
     -118.8026841100      125.6457478233     1  0.38718667E+08
     -118.8025208744      121.9143527263     1  0.37708367E+08
     -118.8025006307      125.3909792176     1  0.36245766E+08
     -118.8021717649      119.2953535808     1  0.37730487E+08
     -118.8021103913      125.9354871652     1  0.39855187E+08
     -118.8021005813      120.2682274297     1  0.39007518E+08
     -118.8020200361      122.1873678428     1  0.39378976E+08
     -118.8019992503      120.2313760689     1  0.38998734E+08
     -118.8015304577      120.7034036185     1  0.39644292E+08
     -118.8013283151      121.8235024233     1  0.35980375E+08
     -118.8011606206      119.7837979862     1  0.37060354E+08
     -118.8011169257      120.1501278778     1  0.39570983E+08
     -118.8009279712      123.2694356811     1  0.37724406E+08
     -118.8009263527      121.1284342347     1  0.38397515E+08
     -118.8007583402      122.7935547537     1  0.38000547E+08
     -118.8007177061      124.1198108930     1  0.37025591E+08
     -118.8006422084      118.0047241716     1  0.36716793E+08
     -118.8005276766      121.1691280085     1  0.39751819E+08
     -118.8003475500      124.0600579451     1  0.36603297E+08
     -118.8002775420      120.0572581401     1  0.39778309E+08
     -118.8002523535      123.8979762278     1  0.36634201E+08
     -118.8001424182      122.3219435990     1  0.36394710E+08
     -118.8001267268      121.5087787770     1  0.40584703E+08
     -118.7999857723      122.3276028311     1  0.38567753E+08
     -118.7999727868      125.9595421017     1  0.39736600E+08
     -118.7999479425      122.9573238860     1  0.36887377E+08
     -118.7999054964      122.2441510066     1  0.37939017E+08
     -118.7998449666      119.5417769805     1  0.36508538E+08
     -118.7995782422      124.7699320795     1  0.38533218E+08
     -118.7994955441      120.7615576307     1  0.39806563E+08
     -118.7991157292      123.4332125094     1  0.36913843E+08
     -118.7987932529      127.6156864413     1  0.42102111E+08
     -118.7987009796      123.0161347736     1  0.39034611E+08
     -118.7986934182      119.4093001396     1  0.37647876E+08
     -118.7985040777      124.3650394729     1  0.36268169E+08
     -118.7984326657      120.4108287935     1  0.36685314E+08
     -118.7983522357      122.2276288643     1  0.35924844E+08
     -118.7982552359      118.0519807767     1  0.36670331E+08
     -118.7979737319      122.3646828130     1  0.37862520E+08
     -118.7979524650      115.3133868612     1  0.37507543E+08
     -118.7978740629      118.9209848661     1  0.38345259E+08
     -118.7977688933      124.0691259198     1  0.38783415E+08
     -118.7975037912      122.3950574004     1  0.36119598E+08
     -118.7975016952      122.8242642491     1  0.38209523E+08
     -118.7974981450      123.1801890860     1  0.38392234E+08
     -118.7974445204      116.2494354356     1  0.36151947E+08
     -118.7974038449      120.0650059728     1  0.37065261E+08
     -118.7972861552      124.2679366122     1  0.38963231E+08
     -118.7972499248      121.4536936508     1  0.37254922E+08
     -118.7971815262      121.1269416031     2  0.37461564E+08
     -118.7969048321      122.5005004321     1  0.36657049E+08
     -118.7968677090      120.9718164579     1  0.38104876E+08
     -118.7965578299      123.6099844469     1  0.35383839E+08
     -118.7961610172      119.4255782528     1  0.36444773E+08
     -118.7959216081      116.9120239288     1  0.38100713E+08
     -118.7959001478      122.0669188339     1  0.38997347E+08
     -118.7956764717      119.1835440389     1  0.35826409E+08
     -118.7956639918      119.3141435461     1  0.37356685E+08
     -118.7956349685      119.1470014525     1  0.37267799E+08
     -118.7953359001      123.3716312018     1  0.38042257E+08
     -118.7953344296      124.3836619586     1  0.42056877E+08
     -118.7952711046      121.2254765677     1  0.36434129E+08
     -118.7952147889      124.5780318958     1  0.38153130E+08
     -118.7951652042      121.0462907222     1  0.36202531E+08
     -118.7948170431      121.2955914466     1  0.38589119E+08
     -118.7946184660      125.3898136130     1  0.36194292E+08
     -118.7939637043      126.0227087068     1  0.38576072E+08
     -118.7939097164      120.6951594282     1  0.36558657E+08
     -118.7939053721      122.5532123190     1  0.36793889E+08
     -118.7938977880      122.1761159755     1  0.34937004E+08
     -118.7938966207      122.5412871497     1  0.37675196E+08
     -118.7938531472      125.3684169808     1  0.38666531E+08
     -118.7938226650      121.4741114552     1  0.37822382E+08
     -118.7938157471      119.9645761697     1  0.36222598E+08
     -118.7937028110      119.2579202100     1  0.36603068E+08
     -118.7935559934      125.8417182555     1  0.38618304E+08
     -118.7933540887      122.7142117383     1  0.38180814E+08
     -118.7933024427      120.8088749382     1  0.35732258E+08
     -118.7931691479      122.3843923487     1  0.36537017E+08
     -118.7931374128      120.2470844484     1  0.37333760E+08
     -118.7929206543      122.5633568180     1  0.39266980E+08
     -118.7928714917      122.3340769563     1  0.38452647E+08
     -118.7928182406      121.6266959699     1  0.39203947E+08
     -118.7927474392      121.4436054693     1  0.36061801E+08
     -118.7927276224      121.1120233971     1  0.37954304E+08
     -118.7926770987      120.6849130324     1  0.36708594E+08
     -118.7926509079      126.0083415275     1  0.43195300E+08
     -118.7925569590      121.3684485696     1  0.38933745E+08
     -118.7925235747      122.3500578822     1  0.35889316E+08
     -118.7922329512      117.1637655339     1  0.36776226E+08
     -118.7921047298      123.1349698178     1  0.38041349E+08
     -118.7920643707      121.9951844336     1  0.35790352E+08
     -118.7919652513      118.9757181192     1  0.36991455E+08
     -118.7915603798      120.5717042048     1  0.38457690E+08
     -118.7915588618      123.0803842624     1  0.38198847E+08
     -118.7914748664      121.8038799409     1  0.36222794E+08
     -118.7914323324      123.9394083458     1  0.38418633E+08
     -118.7913914247      117.4081608643     1  0.37087448E+08
     -118.7913638713      121.0976796491     1  0.36298124E+08
     -118.7913192542      120.3156030661     1  0.39077523E+08
     -118.7912873256      122.2767520376     1  0.37840230E+08
     -118.7912790375      121.0611782868     1  0.37300980E+08
     -118.7912501615      121.5419675029     1  0.36349807E+08
     -118.7911740379      119.5401192437     1  0.39400931E+08
     -118.7910294261      114.3598222091     1  0.36129571E+08
     -118.7909608652      122.5745310296     1  0.36509970E+08
     -118.7907343698      122.5729714067     1  0.38679597E+08
     -118.7907289266      123.1201745281     1  0.35841418E+08
     -118.7905230365      120.1620250368     1  0.35779105E+08
     -118.7904817167      122.7293687963     1  0.35194734E+08
     -118.7902906812      117.8424774026     1  0.37620185E+08
     -118.7902022684      122.6367039109     1  0.37385248E+08
     -118.7900713473      123.1882801389     1  0.35868856E+08
     -118.7898909324      121.3289939411     1  0.35655799E+08
     -118.7896783294      121.7003707791     1  0.38469741E+08
     -118.7895820927      121.4757778669     1  0.37659094E+08
     -118.7895709902      125.9126585686     1  0.36197770E+08
     -118.7894948120      119.6064738852     1  0.37518941E+08
     -118.7894657426      121.0092594569     1  0.36447577E+08
     -118.7894416150      123.7162785397     1  0.36350067E+08
     -118.7894120999      121.7728892721     1  0.37350124E+08
     -118.7894072113      122.2045438565     2  0.37036515E+08
     -118.7891281085      123.6613278046     1  0.36387226E+08
     -118.7890774117      123.4229482942     1  0.36490881E+08
     -118.7888203801      121.8638228095     1  0.38079019E+08
     -118.7887568278      125.3085784817     1  0.36609862E+08
     -118.7887456681      123.0033943651     1  0.39390159E+08
     -118.7887052521      120.9563411066     1  0.36278401E+08
     -118.7886066887      122.4602497242     1  0.38161971E+08
     -118.7886054800      122.5649000199     1  0.40319564E+08
     -118.7884906526      121.7203370788     1  0.36845767E+08
     -118.7881590299      122.4625450538     1  0.38211103E+08
     -118.7880301162      121.2777700499     1  0.38896427E+08
     -118.7878436509      120.8839206261     1  0.37835448E+08
     -118.7878219093      119.6162035182     1  0.39375456E+08
     -118.7874353411      117.9976474823     1  0.40016030E+08
     -118.7873418262      122.8068961590     1  0.36551487E+08
     -118.7871999143      122.1281969494     1  0.35753579E+08
     -118.7870739242      123.2386125846     1  0.39133836E+08
     -118.7870168669      122.1042297478     1  0.37663687E+08
     -118.7869974819      120.2102586502     1  0.37258372E+08
     -118.7869820096      120.6807344500     1  0.35839556E+08
     -118.7866811678      125.0044007779     1  0.39858245E+08
     -118.7866645887      124.7038578477     1  0.35789649E+08
     -118.7865053295      120.8622867392     1  0.37388694E+08
     -118.7863610997      119.7801855989     1  0.38184591E+08
     -118.7862923285      121.6764499678     1  0.37710750E+08
     -118.7861360977      125.6444791010     1  0.38998606E+08
     -118.7861090490      121.1484779884     1  0.37912823E+08
     -118.7860536499      124.2202381742     1  0.37816140E+08
     -118.7859608011      118.8331678037     1  0.38776108E+08
     -118.7859397131      119.2241927303     1  0.36686692E+08
     -118.7859381351      123.7662909208     1  0.36264026E+08
     -118.7859055590      118.2419444758     1  0.39450970E+08
     -118.7857420305      121.0212699511     1  0.35275465E+08
     -118.7857302861      117.6454686728     1  0.38081772E+08
     -118.7853808037      123.3332553605     1  0.36218505E+08
     -118.7853608482      122.3456832115     1  0.37257262E+08
     -118.7852823249      121.9714980286     1  0.38263030E+08
     -118.7852553722      120.4794899281     1  0.35683431E+08
     -118.7851141122      120.2789888670     1  0.36680598E+08
     -118.7850538002      120.7751825593     2  0.37577782E+08
     -118.7849554429      120.0047330680     1  0.39888248E+08
     -118.7846935796      123.4185246183     1  0.39802178E+08
     -118.7843974579      123.7482695695     1  0.38795281E+08
     -118.7843543639      123.6067693181     1  0.36740205E+08
     -118.7842961465      122.7588440343     1  0.40515984E+08
     -118.7842368661      120.9057566720     1  0.37502461E+08
     -118.7841250912      126.9453434863     1  0.37717162E+08
     -118.7840850670      119.5616949265     1  0.36613135E+08
     -118.7840055018      124.7354936547     1  0.38771725E+08
     -118.7839709544      118.9755534065     1  0.39941812E+08
     -118.7839163452      124.9930740623     2  0.37239167E+08
     -118.7839089228      123.1840200287     1  0.37888912E+08
     -118.7838725879      118.7642134102     1  0.35526128E+08
     -118.7838580341      119.9739832209     1  0.36438106E+08
     -118.7837497270      125.3604369574     1  0.37044686E+08
     -118.7837063645      125.4892845740     1  0.36350808E+08
     -118.7835811073      118.0977765180     1  0.36568886E+08
     -118.7833422645      122.6105641568     1  0.37803421E+08
     -118.7833030678      125.7624711913     1  0.37575090E+08
     -118.7832204693      122.4972747280     1  0.39668008E+08
     -118.7831284887      120.2546910675     1  0.37105960E+08
     -118.7827481050      121.6019071894     1  0.36267179E+08
     -118.7827403283      123.6888848344     1  0.38077430E+08
     -118.7826604181      124.7515835200     2  0.36168974E+08
     -118.7826127773      124.8240279116     1  0.37174493E+08
     -118.7825624187      121.1604021030     1  0.36308802E+08
     -118.7824508202      120.3984803327     1  0.36500209E+08
     -118.7822833444      120.3775267123     1  0.36318800E+08
     -118.7822687543      121.0379929475     1  0.37202881E+08
     -118.7821909066      119.8985418082     1  0.36285716E+08
     -118.7821225694      118.6467824892     1  0.36396883E+08
     -118.7820969360      121.6608909459     1  0.38006914E+08
     -118.7820194497      118.8864745287     1  0.37958571E+08
     -118.7820088296      122.3045088977     1  0.38955367E+08
     -118.7819929787      116.1998087325     1  0.36548951E+08
     -118.7818513614      120.0758900247     1  0.36202368E+08
     -118.7818421384      120.9189466809     1  0.36468436E+08
     -118.7818337456      122.9967322123     1  0.36833391E+08
     -118.7816514734      124.2768315886     1  0.38480155E+08
     -118.7816335970      121.9814915218     1  0.37450325E+08
     -118.7815998930      123.4129272020     1  0.36751856E+08
     -118.7815474179      119.8329027843     1  0.37648765E+08
     -118.7815079642      120.0952159382     1  0.39245459E+08
     -118.7813871582      123.5370834785     1  0.38324158E+08
     -118.7813667167      120.9646247434     1  0.36954240E+08
     -118.7812657337      123.6971013856     1  0.37563768E+08
     -118.7810637106      121.5427518678     1  0.38628015E+08
     -118.7809988558      120.3785502210     1  0.36599196E+08
     -118.7809373857      119.6146455291     1  0.36668720E+08
     -118.7809291027      121.7698441319     1  0.36173088E+08
     -118.7809096197      125.3921057949     2  0.36769071E+08
     -118.7808745357      119.3299679979     1  0.36298341E+08
     -118.7808718054      124.0146397278     1  0.37805146E+08
     -118.7808642276      120.3177111571     1  0.37105659E+08
     -118.7808237766      121.6401682125     1  0.36436544E+08
     -118.7808203483      125.6155165419     1  0.39692893E+08
     -118.7804931829      121.6860917181     1  0.39732661E+08
     -118.7804380732      122.3518252679     1  0.35386361E+08
     -118.7803586022      123.5857515714     1  0.37619247E+08
     -118.7803444263      124.4193799146     1  0.36424558E+08
     -118.7802833136      119.0662214432     1  0.38355828E+08
     -118.7802635867      120.4371418098     1  0.37720574E+08
     -118.7802412781      121.7079145557     1  0.38187643E+08
     -118.7802205398      118.0454177225     1  0.37571966E+08
     -118.7801845421      121.4097087808     1  0.39631490E+08
     -118.7801785291      119.2301448421     1  0.38502420E+08
     -118.7801541661      124.7077824988     1  0.39446804E+08
     -118.7801163830      116.9973075149     1  0.37984695E+08
     -118.7799900026      120.4460097779     1  0.38292779E+08
     -118.7799389846      123.6894388697     1  0.37118198E+08
     -118.7799208764      122.8767790417     1  0.39416216E+08
     -118.7798714584      120.8555487351     1  0.39361446E+08
     -118.7796836268      123.7148096709     1  0.38972166E+08
     -118.7796147768      120.0674516298     1  0.37384582E+08
     -118.7795488286      118.9799441178     1  0.38643471E+08
     -118.7792691071      119.2897718275     1  0.37792925E+08
     -118.7789475584      127.2700054073     1  0.39078420E+08
     -118.7789247743      119.4258742951     1  0.35268773E+08
     -118.7787931733      123.8079886788     1  0.36616491E+08
     -118.7787652372      119.9167498824     1  0.36417469E+08
     -118.7787133224      121.0800411022     1  0.37880586E+08
     -118.7786171683      122.5330822886     1  0.38330908E+08
     -118.7786122733      121.4580640597     1  0.39290902E+08
     -118.7785468323      119.9811562571     1  0.40123491E+08
     -118.7781869655      122.9471890530     1  0.38053167E+08
     -118.7781680496      120.5853342196     1  0.39676566E+08
     -118.7781027972      123.4784623449     1  0.38265668E+08
     -118.7779689705      118.1481134156     1  0.36890885E+08
     -118.7779075894      115.5372933876     1  0.38266722E+08
     -118.7778197488      124.2258919684     1  0.39430794E+08
     -118.7777522296      121.6360978597     1  0.36597389E+08
     -118.7776043777      120.8629301154     1  0.36449170E+08
     -118.7775794183      122.6651045684     1  0.38436048E+08
     -118.7775618683      123.3045676424     1  0.38825342E+08
     -118.7775227311      120.5782769017     1  0.37920118E+08
     -118.7771966192      119.6140783912     1  0.38037701E+08
     -118.7770604608      119.2634042312     1  0.36860564E+08
     -118.7770531469      124.1149797556     1  0.39006266E+08
     -118.7769657437      121.7885579713     1  0.36665349E+08
     -118.7768759400      121.3592865142     1  0.36550294E+08
     -118.7768029066      120.4283831330     1  0.36401480E+08
     -118.7764346679      122.4973642848     1  0.35958649E+08
     -118.7763751965      124.3228229170     1  0.37004414E+08
     -118.7759843012      120.0668121670     1  0.36871411E+08
     -118.7759011716      122.0905177777     1  0.37445687E+08
     -118.7757857196      120.1798849538     1  0.35585892E+08
     -118.7756252235      120.1559068176     1  0.35545104E+08
     -118.7755098251      123.2285722453     1  0.36829781E+08
     -118.7753835511      122.5082097784     1  0.38495914E+08
     -118.7751485424      119.7331481100     1  0.36981809E+08
     -118.7748778376      126.2545248005     1  0.38564188E+08
     -118.7746955303      125.7197109825     1  0.38024467E+08
     -118.7746110956      122.1288319835     1  0.37320309E+08
     -118.7745737845      120.3536702215     1  0.36028091E+08
     -118.7745449274      121.8964203300     1  0.38386702E+08
     -118.7745053670      124.6482684994     1  0.36304733E+08
     -118.7744683703      120.5462150855     1  0.35962467E+08
     -118.7744457733      117.8432768943     1  0.37201949E+08
     -118.7742805885      120.4941217904     1  0.37530014E+08
     -118.7740714380      122.0866882188     1  0.37406302E+08
     -118.7739575664      125.2114654493     2  0.39610957E+08
     -118.7738724767      122.3128124669     1  0.36205516E+08
     -118.7738370616      119.8311478754     2  0.36213209E+08
     -118.7738216815      120.9823942420     1  0.36476020E+08
     -118.7736002388      120.0130422386     1  0.37212072E+08
     -118.7735603364      119.0605682427     1  0.35278757E+08
     -118.7735215366      123.1856865969     1  0.37134330E+08
     -118.7734646700      118.3205081462     1  0.36286585E+08
     -118.7733999977      121.0850950167     1  0.35513118E+08
     -118.7732575704      123.9856993300     1  0.39719348E+08
     -118.7732495776      123.4132581929     1  0.38062033E+08
     -118.7731960192      124.2921799740     1  0.39058230E+08
     -118.7731438137      119.0221067702     1  0.39472845E+08
     -118.7731328802      119.2131257438     2  0.38387337E+08
     -118.7730776797      125.0556466729     1  0.38795511E+08
     -118.7730734925      118.2695439744     1  0.37075662E+08
     -118.7730151218      125.0862313864     1  0.36841758E+08
     -118.7728791890      122.2165996670     1  0.38814144E+08
     -118.7727176133      120.8636424830     1  0.36373238E+08
     -118.7725950761      122.3824521256     1  0.36006077E+08
     -118.7725170738      120.0473728040     1  0.37726835E+08
     -118.7725046366      126.6000050616     1  0.38397619E+08
     -118.7724894651      122.0887105658     1  0.39028278E+08
     -118.7723519848      122.1772209988     1  0.38822701E+08
     -118.7722793177      121.6824304977     1  0.37881803E+08
     -118.7721922189      124.6491303837     1  0.37695199E+08
     -118.7721426257      118.8058544527     1  0.36856151E+08
     -118.7720505235      120.0682964349     1  0.38182976E+08
     -118.7720478765      122.0214711733     1  0.38034219E+08
     -118.7719854262      117.6760101946     1  0.38284679E+08
     -118.7719121327      122.4397632116     1  0.37050462E+08
     -118.7718282043      122.5147708078     1  0.38417029E+08
     -118.7718240264      122.4094410011     1  0.40664068E+08
     -118.7718206936      121.2926332795     1  0.38928093E+08
     -118.7717442940      123.0924021358     1  0.38653511E+08
     -118.7716628957      124.1971455228     1  0.36240070E+08
     -118.7716566288      119.6519272751     1  0.40472693E+08
     -118.7716224614      121.0698272393     1  0.37600851E+08
     -118.7715501334      121.5427104301     1  0.37722068E+08
     -118.7714708261      122.0528093964     1  0.39457752E+08
     -118.7713151085      125.4761181063     1  0.37685564E+08
     -118.7712148935      122.9456749314     1  0.37372277E+08
     -118.7709978353      116.9607253851     2  0.35904053E+08
     -118.7709473975      121.3260175610     1  0.39072877E+08
     -118.7709147633      121.5762087158     1  0.38528433E+08
     -118.7708695938      118.8792072982     1  0.37897354E+08
     -118.7708308741      122.9264969340     1  0.37650258E+08
     -118.7706927547      121.5329910425     1  0.38619649E+08
     -118.7705838202      124.8964268441     1  0.38793193E+08
     -118.7705028018      125.6746503509     2  0.38275017E+08
     -118.7704457902      125.5565949891     1  0.37833420E+08
     -118.7704153863      123.9059383208     1  0.38682081E+08
     -118.7703563294      121.2191895524     1  0.39995928E+08
     -118.7702439594      122.1514765031     1  0.36834425E+08
     -118.7701922919      121.8590887490     1  0.40286973E+08
     -118.7701451889      117.9668497904     1  0.37541655E+08
     -118.7701283305      117.3464231005     1  0.38642409E+08
     -118.7699427458      121.6990308952     1  0.38375089E+08
     -118.7698144448      120.1988374163     1  0.36595866E+08
     -118.7698069617      117.1998950964     1  0.36453157E+08
     -118.7697434166      121.7246029006     1  0.36687903E+08
     -118.7696555638      118.5871765528     1  0.36922360E+08
     -118.7696155763      122.1186205380     1  0.38755006E+08
     -118.7695841142      118.2282001878     1  0.36005389E+08
     -118.7695622629      119.9120572020     1  0.37022898E+08
     -118.7695544018      115.6974826644     1  0.37645249E+08
     -118.7695159475      118.2943127128     1  0.35904525E+08
     -118.7694021086      121.6819160958     1  0.38985735E+08
     -118.7693451957      125.6359100834     2  0.36820479E+08
     -118.7692874100      120.5591066618     1  0.36734038E+08
     -118.7691656006      118.6023679993     1  0.36817294E+08
     -118.7691135447      123.1305335579     1  0.38853509E+08
     -118.7690635043      118.5881388886     1  0.38919233E+08
     -118.7689791654      121.0538570235     1  0.37390796E+08
     -118.7689178687      123.5687221458     1  0.38732897E+08
     -118.7688900097      126.3034210737     1  0.36944250E+08
     -118.7688269888      124.7422820603     1  0.36278997E+08
     -118.7687852301      122.5805962227     1  0.37521675E+08
     -118.7686777121      124.8262831222     1  0.39154500E+08
     -118.7686697177      123.9438590973     1  0.40294481E+08
     -118.7683660660      123.8303333106     1  0.40367901E+08
     -118.7682909337      123.3381635134     1  0.37748368E+08
     -118.7682258819      126.3436632659     1  0.36984743E+08
     -118.7682239685      122.0781138438     1  0.38966496E+08
     -118.7682143572      122.2247484296     1  0.38448891E+08
     -118.7681831640      123.2925159316     1  0.39144802E+08
     -118.7679522020      119.6593446206     1  0.37905945E+08
     -118.7679308761      120.3301447606     1  0.36930010E+08
     -118.7678795205      120.4522983523     1  0.38160118E+08
     -118.7676261815      120.4690394950     1  0.36797158E+08
     -118.7675553354      121.9222109899     1  0.38146057E+08
     -118.7670083572      126.0482733490     1  0.39846071E+08
     -118.7669913444      124.7375037125     1  0.37695304E+08
     -118.7668911536      121.2710094946     1  0.39350072E+08
     -118.7668174130      124.3085987194     1  0.38206137E+08
     -118.7667656277      118.6407793127     1  0.36865372E+08
     -118.7667051307      122.4727029342     1  0.38094892E+08
     -118.7666436217      119.7205550116     1  0.36660204E+08
     -118.7666229823      125.1693154100     1  0.38499946E+08
     -118.7665848971      119.6949125955     1  0.35312506E+08
     -118.7665419430      119.5672939811     1  0.36534153E+08
     -118.7664945753      122.8572566673     1  0.37303250E+08
     -118.7664083475      122.0214551035     1  0.38737970E+08
     -118.7663126835      115.3162831788     1  0.36930903E+08
     -118.7662704323      120.2628015515     1  0.37743014E+08
     -118.7661554971      116.3313486455     1  0.36152196E+08
     -118.7661263313      121.7259302800     1  0.36482386E+08
     -118.7660533286      121.5144603684     1  0.35869304E+08
     -118.7659577187      124.0724833260     2  0.39784569E+08
     -118.7659333020      126.9808629069     1  0.36506962E+08
     -118.7659087734      122.1036078761     1  0.38952443E+08
     -118.7658837424      123.4311646175     1  0.39347394E+08
     -118.7658229940      116.3648104292     1  0.36705488E+08
     -118.7658108830      126.0062936961     1  0.36640311E+08
     -118.7658009156      125.6663789222     1  0.36540852E+08
     -118.7657322813      120.3322419286     1  0.38158328E+08
     -118.7656925775      121.3357910506     1  0.38312718E+08
     -118.7656873601      116.9755942977     1  0.36054893E+08
     -118.7656795611      122.2141651153     1  0.36111792E+08
     -118.7655732155      124.8057692235     1  0.40639168E+08
     -118.7655531401      118.2263626631     2  0.36831858E+08
     -118.7655307602      116.5689802979     1  0.35761652E+08
     -118.7651870395      122.2751296145     1  0.35531029E+08
     -118.7651678209      122.4862535656     1  0.36682016E+08
     -118.7649567285      121.8254666800     2  0.38823594E+08
     -118.7648918433      120.6618339477     1  0.37092561E+08
     -118.7648561486      121.1170308798     1  0.37292163E+08
     -118.7648108810      121.4263441821     1  0.38887305E+08
     -118.7646852964      119.6394791627     1  0.37303633E+08
     -118.7645871622      119.3996232318     1  0.38331383E+08
     -118.7645066281      123.6289674527     1  0.38275397E+08
     -118.7644371047      119.0689360986     1  0.36883850E+08
     -118.7643753703      119.7939678494     1  0.39826981E+08
     -118.7642956167      121.5023820301     1  0.37103950E+08
     -118.7642784983      121.8679534582     1  0.37882635E+08
     -118.7642169625      118.7604298450     1  0.37016778E+08
     -118.7641937803      118.8614407517     1  0.37214216E+08
     -118.7641040920      125.0921089680     1  0.37615582E+08
     -118.7640627798      123.0374003807     1  0.36617092E+08
     -118.7640393944      117.9096798192     1  0.37081461E+08
     -118.7640092874      124.2944571565     1  0.38583252E+08
     -118.7638138835      119.9134220962     1  0.37587708E+08
     -118.7636136579      121.6502935193     1  0.39535418E+08
     -118.7635622547      120.2616794325     1  0.38440582E+08
     -118.7634995257      117.9809594904     1  0.37890598E+08
     -118.7634755931      120.9829327212     1  0.37083278E+08
     -118.7634358603      125.5441219718     1  0.37715931E+08
     -118.7634282792      122.9602153227     1  0.39037168E+08
     -118.7634205002      122.2467039791     1  0.36455887E+08
     -118.7633794771      125.3337280329     1  0.37945828E+08
     -118.7633702714      121.5191638652     1  0.37222326E+08
     -118.7631929418      121.2269953899     1  0.36245236E+08
     -118.7631749200      126.3499055527     1  0.37281223E+08
     -118.7629534681      123.1121566726     1  0.36919900E+08
     -118.7629504604      125.4901835767     1  0.37771694E+08
     -118.7628596314      124.9537172695     1  0.36138476E+08
     -118.7628309847      119.7435138076     1  0.39673331E+08
     -118.7627137590      121.0566872451     1  0.37259722E+08
     -118.7626872558      119.6747612019     1  0.38118136E+08
     -118.7626752370      122.8117796997     1  0.40159325E+08
     -118.7626527784      120.5713633968     2  0.37633530E+08
     -118.7626089547      118.7300632451     1  0.36880515E+08
     -118.7625830575      120.9246847120     1  0.36699825E+08
     -118.7625662790      120.6902898175     1  0.35890114E+08
     -118.7625551220      125.0867829419     1  0.38363740E+08
     -118.7625516212      123.5577351440     1  0.39641437E+08
     -118.7625053989      121.6792636976     1  0.37384769E+08
     -118.7624372281      123.0526398203     2  0.38601731E+08
     -118.7624261687      125.4587480087     1  0.37829294E+08
     -118.7622160700      120.2377181739     1  0.38218839E+08
     -118.7621235397      121.1655889865     1  0.36560164E+08
     -118.7621058637      121.8771947519     1  0.37719579E+08
     -118.7620539534      121.8421801512     1  0.35956767E+08
     -118.7619988919      120.4847482531     1  0.36457965E+08
     -118.7619361261      126.3732895093     1  0.38297057E+08
     -118.7619155996      119.6973113979     1  0.37806012E+08
     -118.7618997371      117.9524197447     1  0.37127769E+08
     -118.7618533910      122.8333295358     1  0.37762698E+08
     -118.7617226970      124.0602535072     1  0.36429132E+08
     -118.7617214214      122.4336560877     1  0.35432889E+08
     -118.7617185642      125.9333373829     1  0.37709173E+08
     -118.7616911309      120.1839915389     1  0.37207388E+08
     -118.7615796573      118.8798674403     1  0.36343136E+08
     -118.7614686464      118.5602829741     1  0.37454714E+08
     -118.7613729504      125.1994491663     1  0.39861577E+08
     -118.7613411224      121.1895438295     1  0.38351358E+08
     -118.7613069209      120.1949298171     1  0.38648720E+08
     -118.7612092693      122.3357110001     1  0.38392600E+08
     -118.7612051320      125.3392870165     1  0.36841754E+08
     -118.7611973911      119.9278105932     1  0.37556626E+08
     -118.7610960659      119.6350483069     1  0.39020717E+08
     -118.7610780767      121.0382457624     1  0.35903166E+08
     -118.7608825948      122.8700577837     1  0.38035148E+08
     -118.7608587886      119.7119436788     1  0.37459789E+08
     -118.7607974684      122.2091323035     1  0.36536286E+08
     -118.7606089989      123.3356669800     1  0.38297311E+08
     -118.7606040140      120.4257278069     1  0.37386098E+08
     -118.7605855241      120.2423478666     1  0.37010555E+08
     -118.7604450176      121.5097262939     1  0.38112107E+08
     -118.7604226587      121.5004481727     1  0.37001188E+08
     -118.7604155732      120.7548671540     1  0.36774048E+08
     -118.7603406833      122.8200711652     1  0.37355562E+08
     -118.7603019173      122.7327462114     1  0.39706577E+08
     -118.7602779155      119.5051368284     1  0.37334876E+08
     -118.7601886736      126.5520571206     1  0.40341368E+08
     -118.7601161953      124.8063729680     2  0.38439996E+08
     -118.7600151009      120.7427853719     1  0.38688010E+08
     -118.7599141513      119.1182634323     1  0.37775485E+08
     -118.7598811813      121.7342134428     1  0.35593315E+08
     -118.7598230519      122.9501056649     1  0.37459477E+08
     -118.7598096693      123.3259446252     1  0.37070545E+08
     -118.7595914266      123.3911355860     1  0.37276816E+08
     -118.7594733167      121.7216816095     1  0.40084862E+08
     -118.7594090575      124.2455609651     2  0.37408711E+08
     -118.7592992699      120.3067409802     1  0.37034283E+08
     -118.7592653453      118.9340093131     1  0.36881596E+08
     -118.7592050645      124.9349960142     1  0.36371001E+08
     -118.7591908223      125.7607383385     1  0.38067748E+08
     -118.7591894252      122.0998823491     1  0.38435285E+08
     -118.7591753857      120.1057690272     1  0.38094684E+08
     -118.7591123872      116.7257315197     1  0.37763622E+08
     -118.7591027302      121.0933741170     1  0.39313915E+08
     -118.7590982838      120.2491077130     1  0.38457560E+08
     -118.7588254582      122.1459020499     1  0.37212792E+08
     -118.7586658898      124.4208180986     1  0.39349182E+08
     -118.7586480748      120.6514119103     1  0.38019950E+08
     -118.7586441087      122.0881614382     1  0.35797333E+08
     -118.7586280936      121.9613177346     1  0.37447926E+08
     -118.7584819517      119.7128163439     1  0.37133144E+08
     -118.7584095194      126.0934115074     1  0.38389559E+08
     -118.7581839872      124.5109460345     1  0.38104568E+08
     -118.7581209196      119.2694176568     1  0.35383555E+08
     -118.7581148905      119.0491117868     1  0.39101255E+08
     -118.7580770633      124.2201536848     1  0.35796745E+08
     -118.7580644064      123.3555352360     1  0.39694829E+08
     -118.7579631033      124.1481598761     1  0.36691045E+08
     -118.7576160450      123.1539401697     1  0.37435622E+08
     -118.7575094497      123.3860825581     1  0.39103064E+08
     -118.7573040967      122.7064967238     1  0.37664768E+08
     -118.7572477374      121.6619312805     1  0.37126786E+08
     -118.7572382535      116.9390701151     1  0.38345381E+08
     -118.7572254668      114.5869974653     1  0.37884456E+08
     -118.7572143951      124.4005173789     1  0.39230900E+08
     -118.7571398360      119.3502023407     1  0.36329708E+08
     -118.7571234623      126.5774692678     1  0.38330938E+08
     -118.7570802501      121.5072706267     1  0.39497962E+08
     -118.7570170279      118.6561793496     1  0.37941156E+08
     -118.7569587643      122.1697492851     1  0.37908500E+08
     -118.7569029800      119.9100800482     1  0.40696096E+08
     -118.7568484129      121.6209979129     1  0.36992335E+08
     -118.7567912842      121.4440147907     1  0.39696031E+08
     -118.7567839216      119.6095512523     1  0.38849715E+08
     -118.7567732056      120.5402361605     1  0.35559202E+08
     -118.7566577667      122.8301141062     1  0.36410146E+08
     -118.7565968535      120.2123197255     1  0.36963361E+08
     -118.7564898882      122.2781711545     1  0.36846727E+08
     -118.7564730926      117.6477459537     1  0.36502192E+08
     -118.7563893582      121.3621466782     1  0.37693492E+08
     -118.7562724417      123.7179997602     1  0.36023091E+08
     -118.7561391666      121.8954126304     1  0.38948249E+08
     -118.7559870396      122.0472799221     1  0.37059567E+08
     -118.7559376053      120.8956957636     1  0.37190111E+08
     -118.7558106144      121.7830687289     1  0.37013583E+08
     -118.7557290168      123.8980356158     1  0.38871373E+08
     -118.7556056340      118.7256488561     1  0.37907733E+08
     -118.7554602514      125.9715790194     1  0.40206055E+08
     -118.7552034160      124.8236487542     1  0.38694909E+08
     -118.7551618814      120.1172463747     1  0.36897021E+08
     -118.7548857911      123.1642279671     1  0.37415722E+08
     -118.7548792636      124.7460603576     1  0.38558925E+08
     -118.7547775225      125.7407043864     1  0.38072675E+08
     -118.7547698882      121.6203483596     1  0.39095705E+08
     -118.7546849969      120.6210583425     1  0.36179791E+08
     -118.7546645683      123.5009667041     1  0.39591995E+08
     -118.7546374747      120.1233753662     1  0.36587973E+08
     -118.7546086827      121.5972588124     1  0.38599039E+08
     -118.7545339779      124.2323586841     1  0.39966175E+08
     -118.7545317464      121.1316743629     1  0.36622597E+08
     -118.7544916978      118.5519371447     1  0.37985084E+08
     -118.7544513637      118.9272713597     1  0.35983719E+08
     -118.7544278840      120.3199058069     1  0.37237287E+08
     -118.7543799563      122.9282380644     1  0.36059468E+08
     -118.7543308686      123.5041408886     1  0.38770625E+08
     -118.7543120674      118.4810665718     1  0.36219280E+08
     -118.7541673331      122.0411657903     1  0.36532610E+08
     -118.7541591661      120.1063797827     1  0.37888019E+08
     -118.7541101070      126.2003830777     1  0.36972249E+08
     -118.7540689334      120.0388057022     1  0.36377743E+08
     -118.7540668983      120.4979390733     1  0.37871273E+08
     -118.7540371605      117.2929954492     1  0.36090080E+08
     -118.7538901117      118.8835402384     1  0.37219387E+08
     -118.7538617704      115.4866700311     1  0.39615041E+08
     -118.7536326135      125.0621749055     1  0.38578758E+08
     -118.7535822173      123.3842529861     1  0.39720569E+08
     -118.7535608102      119.9956168377     1  0.37113335E+08
     -118.7535362398      120.2514732305     1  0.37589311E+08
     -118.7535014550      120.4709657122     1  0.39260246E+08
     -118.7534552317      122.6644750438     1  0.36887803E+08
     -118.7531588055      123.6339517570     1  0.36849570E+08
     -118.7531166485      120.8920310310     1  0.37364481E+08
     -118.7530737982      122.1694241440     1  0.36261606E+08
     -118.7530471966      121.6694104772     1  0.36714903E+08
     -118.7530099091      119.6442675614     1  0.38232540E+08
     -118.7528530192      119.7499820912     1  0.36639531E+08
     -118.7527960911      118.9981503023     1  0.35785795E+08
     -118.7526831836      124.5388752171     1  0.40886801E+08
     -118.7526344358      125.4729334180     1  0.39158797E+08
     -118.7525911731      123.6417833516     2  0.40692627E+08
     -118.7525738482      123.1320151558     2  0.37245085E+08
     -118.7524970325      120.1675715446     1  0.36705832E+08
     -118.7524841192      119.7257876464     1  0.36738924E+08
     -118.7524626677      118.6080154429     1  0.38254597E+08
     -118.7524368035      121.1058310727     1  0.36680572E+08
     -118.7523869438      119.6344051103     1  0.39878974E+08
     -118.7522534529      118.5079114453     1  0.37546055E+08
     -118.7522072172      118.4911222296     1  0.36262479E+08
     -118.7521418151      121.9369384359     1  0.37441871E+08
     -118.7521156003      122.9598791604     1  0.38447494E+08
     -118.7520667122      122.8441781048     1  0.38958475E+08
     -118.7519650844      125.4480537127     1  0.37601886E+08
     -118.7517874827      123.4927409461     1  0.41553448E+08
     -118.7517651648      121.4541143615     1  0.37503823E+08
     -118.7517484696      120.1338344413     1  0.36676167E+08
     -118.7517390750      120.3181066249     1  0.38514178E+08
     -118.7517053191      122.4286515030     1  0.36536313E+08
     -118.7516492566      117.7321461191     1  0.37094746E+08
     -118.7515417104      118.5871458673     1  0.36245259E+08
     -118.7515363485      117.7782443853     1  0.37061760E+08
     -118.7515266354      120.0692193736     1  0.35455135E+08
     -118.7512824351      121.5552132033     1  0.37884547E+08
     -118.7511703084      121.8547987185     1  0.35931183E+08
     -118.7510366659      122.8210790886     1  0.37112415E+08
     -118.7509331726      118.9525643720     1  0.37603301E+08
     -118.7508565645      126.5520961241     2  0.38698612E+08
     -118.7507159459      123.2328760096     1  0.38316213E+08
     -118.7506225712      118.9564665386     1  0.36395240E+08
     -118.7506120191      125.0423375007     1  0.38358497E+08
     -118.7504424259      122.1841021691     1  0.36898027E+08
     -118.7504242288      122.0092140640     1  0.38366812E+08
     -118.7504087968      118.3876300075     1  0.36673481E+08
     -118.7503737318      124.5715546188     1  0.37500356E+08
     -118.7503695018      124.1947883631     1  0.37529338E+08
     -118.7503094784      120.3642218171     1  0.36133086E+08
     -118.7502725368      123.4368595450     1  0.37970618E+08
     -118.7502584798      122.3201223286     1  0.38554302E+08
     -118.7502479912      119.3213508999     1  0.35553767E+08
     -118.7501693593      123.5219991770     1  0.40228281E+08
     -118.7501388208      120.5687291949     1  0.38039680E+08
     -118.7501133784      118.8887250666     1  0.37910090E+08
     -118.7501096231      121.0523089604     1  0.36853699E+08
     -118.7500385574      119.4179864875     1  0.40514751E+08
     -118.7499283253      119.4435827430     1  0.39934483E+08
     -118.7498666124      120.9121624465     1  0.37202911E+08
     -118.7498553195      119.0026061053     1  0.35428992E+08
     -118.7498114608      121.1717064132     1  0.38306393E+08
     -118.7498015074      121.8118848753     1  0.37010141E+08
     -118.7497526944      121.4734950886     1  0.35948278E+08
     -118.7496160845      120.5106078299     1  0.37444054E+08
     -118.7496037576      122.5423341375     1  0.38426085E+08
     -118.7495630221      121.2805343204     1  0.37743741E+08
     -118.7494943129      118.4794806006     1  0.40222517E+08
     -118.7494863736      120.5252624179     1  0.36820022E+08
     -118.7494404431      119.7571509257     1  0.38553194E+08
     -118.7492803080      118.6190809591     1  0.35948810E+08
     -118.7492383775      120.9128051958     1  0.36704398E+08
     -118.7491762866      116.8041322567     1  0.36579097E+08
     -118.7491464454      120.6090604957     1  0.38524777E+08
     -118.7490929050      117.1973331556     1  0.37641079E+08
     -118.7488105544      119.7588136302     1  0.38892151E+08
     -118.7487412185      120.0736907270     1  0.39669378E+08
     -118.7486633580      121.3295466337     1  0.38252578E+08
     -118.7485960308      123.4303912857     1  0.40351787E+08
     -118.7485284227      122.2194386095     1  0.36932812E+08
     -118.7485218857      121.6491076482     1  0.38178493E+08
     -118.7484677106      118.4206425671     1  0.36781966E+08
     -118.7483688391      124.7304744123     1  0.37016020E+08
     -118.7483295728      119.3682500887     1  0.37183924E+08
     -118.7482361157      122.3300825044     1  0.38050587E+08
     -118.7481994119      123.8834528300     1  0.38803181E+08
     -118.7481711922      120.2626791334     1  0.38169289E+08
     -118.7479839894      122.1099712467     1  0.36531405E+08
     -118.7479487491      120.8494735425     1  0.36408997E+08
     -118.7478241924      117.7828766875     1  0.37546089E+08
     -118.7478164862      118.3348195813     1  0.38588773E+08
     -118.7477875753      117.7601123502     1  0.38849350E+08
     -118.7476962232      121.8382010130     1  0.35938443E+08
     -118.7476326134      123.1254399855     1  0.39392827E+08
     -118.7475878532      121.3159923424     1  0.37705700E+08
     -118.7474477744      118.0023800490     1  0.36530674E+08
     -118.7473821099      121.0279971868     1  0.40238452E+08
     -118.7473217077      118.0497929849     1  0.38015215E+08
     -118.7472724695      120.3758967150     2  0.39195910E+08
     -118.7472469767      122.7988220698     1  0.39819184E+08
     -118.7470144983      116.3693336792     2  0.35791412E+08
     -118.7469004859      121.6319633919     1  0.37481139E+08
     -118.7468836111      117.2335738358     1  0.37289619E+08
     -118.7468768208      120.6826263519     1  0.36535420E+08
     -118.7468359016      116.7805610596     1  0.38373563E+08
     -118.7464693211      122.3120055339     1  0.38744202E+08
     -118.7463028638      121.4872318212     1  0.39343291E+08
     -118.7462424925      123.8932512079     1  0.39225307E+08
     -118.7461830686      124.0685922805     1  0.39046415E+08
     -118.7461360113      123.8747061086     1  0.39303100E+08
     -118.7460581602      122.2788416026     1  0.40061098E+08
     -118.7460088102      121.7008224255     1  0.38107973E+08
     -118.7459818608      120.6528221751     1  0.37750815E+08
     -118.7459796589      124.0555577507     1  0.39281876E+08
     -118.7459114632      120.7712371550     1  0.40095410E+08
     -118.7458800021      118.3392528846     1  0.36865474E+08
     -118.7458025137      118.2740619058     1  0.37143095E+08
     -118.7457547743      120.5672461150     1  0.39096644E+08
     -118.7457435538      121.7963945776     1  0.37611201E+08
     -118.7456687483      121.8745631157     1  0.35675958E+08
     -118.7456019332      123.5795255714     1  0.38522205E+08
     -118.7455413980      125.4282103889     1  0.39292494E+08
     -118.7455055255      122.4998679331     1  0.37493675E+08
     -118.7455001410      123.3121656692     1  0.39694182E+08
     -118.7454620434      117.8803774271     1  0.37896599E+08
     -118.7454248936      119.7588774864     1  0.36249088E+08
     -118.7453570873      120.0820668147     1  0.37688322E+08
     -118.7452471770      116.2297585105     1  0.37172721E+08
     -118.7452295257      121.1859358739     1  0.36446275E+08
     -118.7452161144      120.7801225300     1  0.38815730E+08
     -118.7451010443      123.7041006553     1  0.36185817E+08
     -118.7450889671      116.9242921290     1  0.36097717E+08
     -118.7450582339      118.1349602585     1  0.37982248E+08
     -118.7450293885      121.9447176663     1  0.37969476E+08
     -118.7450112700      125.6128798628     2  0.37155061E+08
     -118.7449647983      120.7883556630     1  0.38437006E+08
     -118.7449045627      122.8960825622     1  0.36850495E+08
     -118.7448883473      119.3446519920     1  0.36405292E+08
     -118.7448157140      123.9658651281     1  0.37436870E+08
     -118.7446920648      123.3162010398     1  0.37701348E+08
     -118.7446853994      122.3213019120     1  0.36801988E+08
     -118.7446762197      123.7205540965     1  0.38697101E+08
     -118.7445895086      118.2223922036     1  0.36757717E+08
     -118.7445104869      120.7629285993     1  0.36695399E+08
     -118.7444211100      117.6804109493     1  0.38952744E+08
     -118.7443261230      121.8863754181     1  0.37587901E+08
     -118.7443202247      117.2068971122     1  0.36730892E+08
     -118.7441950903      121.0339170246     1  0.38199737E+08
     -118.7441732377      123.5132582606     1  0.37976314E+08
     -118.7440910261      123.4553913357     1  0.39092968E+08
     -118.7439496013      117.3489987883     2  0.36119917E+08
     -118.7438486729      123.9509512534     1  0.36789656E+08
     -118.7437738086      121.7157243249     1  0.37262859E+08
     -118.7437609150      124.0210572783     1  0.38108871E+08
     -118.7437167072      123.0476040564     1  0.41937708E+08
     -118.7434298889      121.8759381573     1  0.38583451E+08
     -118.7433873808      123.8249370765     1  0.38252476E+08
     -118.7433515567      117.6307907674     1  0.37234250E+08
     -118.7433380810      115.8742049368     1  0.37475324E+08
     -118.7432910002      121.6488380687     1  0.37265502E+08
     -118.7432810702      120.7459383365     1  0.39650162E+08
     -118.7432772220      124.3861984032     1  0.37437855E+08
     -118.7432646602      117.5830774524     1  0.37504113E+08
     -118.7432521618      123.1891171294     1  0.36836277E+08
     -118.7430639007      118.5826338305     1  0.37465359E+08
     -118.7430564469      121.0256274860     1  0.39532518E+08
     -118.7430397308      121.6042646609     1  0.39633912E+08
     -118.7430211094      124.6932151750     1  0.39128935E+08
     -118.7430077797      123.4229110722     1  0.38278449E+08
     -118.7429873962      122.2107797807     1  0.36284166E+08
     -118.7429517362      123.6169638768     1  0.38229075E+08
     -118.7429226741      116.6503160147     1  0.36694315E+08
     -118.7428873991      123.4426760186     1  0.40213235E+08
     -118.7428856697      121.7523124925     1  0.37812895E+08
     -118.7428581875      124.2862278112     1  0.40024413E+08
     -118.7427800007      122.1070277376     1  0.40419767E+08
     -118.7427578119      124.9871392445     1  0.39613164E+08
     -118.7426185844      115.9540609833     1  0.39570041E+08
     -118.7425600785      119.1149190655     1  0.35908893E+08
     -118.7424800123      117.9013833839     1  0.35754923E+08
     -118.7424763609      119.0013617812     1  0.37490952E+08
     -118.7424421986      122.0261077115     1  0.36733988E+08
     -118.7424402476      122.1392585966     1  0.36851769E+08
     -118.7424121129      122.1696216587     1  0.41138446E+08
     -118.7424012425      121.6160621319     1  0.36915698E+08
     -118.7423147261      120.5681312439     1  0.36483358E+08
     -118.7423108380      118.6980896200     1  0.37365599E+08
     -118.7422706651      120.0318951989     1  0.36770173E+08
     -118.7421410721      122.1028882269     1  0.37238126E+08
     -118.7421237052      123.0417864589     1  0.36935241E+08
     -118.7420019797      119.9261972561     1  0.36711935E+08
     -118.7419497594      124.4254836812     1  0.36522230E+08
     -118.7417740819      121.5599952640     1  0.36460300E+08
     -118.7417551522      118.9432711989     1  0.38411028E+08
     -118.7417119247      122.9115541032     1  0.36533743E+08
     -118.7416083422      118.6100408416     1  0.38388508E+08
     -118.7415970342      120.5517450808     1  0.36654939E+08
     -118.7415391938      118.4307566418     1  0.37904921E+08
     -118.7414812955      121.3958178638     1  0.38457452E+08
     -118.7414784342      122.9461774862     1  0.36629520E+08
     -118.7413855155      121.9289949708     1  0.36660725E+08
     -118.7413217481      123.4987382410     1  0.36669622E+08
     -118.7413024076      121.2341055893     1  0.38299014E+08
     -118.7412873508      120.1946816302     1  0.36984186E+08
     -118.7410581093      122.5213131143     1  0.37466690E+08
     -118.7410569873      116.0140355346     1  0.36677633E+08
     -118.7410285148      123.2679587708     1  0.38670096E+08
     -118.7409678205      119.7741639328     1  0.38428676E+08
     -118.7409113294      119.6510293098     1  0.38341288E+08
     -118.7407836388      122.5045223571     1  0.36401336E+08
     -118.7407612351      120.6122221023     1  0.37725450E+08
     -118.7407545555      119.3841548270     1  0.38919391E+08
     -118.7406979338      123.5903869480     1  0.37608952E+08
     -118.7406692411      118.5274960558     1  0.37819252E+08
     -118.7405745453      120.5278874155     1  0.37959865E+08
     -118.7404758649      120.7003902984     1  0.37567397E+08
     -118.7404649680      122.4821889627     1  0.40489068E+08
     -118.7404629236      115.9718879487     1  0.38504068E+08
     -118.7404489909      117.5817837319     1  0.36892169E+08
     -118.7403903827      118.9855376755     1  0.38650109E+08
     -118.7403458402      124.7810877259     2  0.36920695E+08
     -118.7402803302      122.1432911550     1  0.38782300E+08
     -118.7402436182      122.0046415600     1  0.38719605E+08
     -118.7400950691      120.6235289836     1  0.36001273E+08
     -118.7400435951      122.7574985638     1  0.38060651E+08
     -118.7398858391      122.2930380677     1  0.37038301E+08
     -118.7397504697      118.4009227094     1  0.37935119E+08
     -118.7397084356      119.3459869928     1  0.38009157E+08
     -118.7396335445      118.2089664998     1  0.38589827E+08
     -118.7396112549      117.8652966549     1  0.41288119E+08
     -118.7395919839      124.1435715406     1  0.37705416E+08
     -118.7395648577      119.9951160964     1  0.38059920E+08
     -118.7395586853      121.0409803777     1  0.37377111E+08
     -118.7395078805      121.9362821823     1  0.37321447E+08
     -118.7394648425      124.7832649222     1  0.43268408E+08
     -118.7393813966      122.2070771265     1  0.38532726E+08
     -118.7393147608      122.4178096655     1  0.36920533E+08
     -118.7392336326      119.9689381651     1  0.38327420E+08
     -118.7391724057      120.7924389281     1  0.36644145E+08
     -118.7391564312      120.2138590986     1  0.38536213E+08
     -118.7391445433      122.8838139650     1  0.37455827E+08
     -118.7390673084      123.6974333038     1  0.38048052E+08
     -118.7390174597      119.5447571251     1  0.37307534E+08
     -118.7389772067      119.0177835746     1  0.38108566E+08
     -118.7388554295      120.2370881687     1  0.37757565E+08
     -118.7388066139      119.8850878953     1  0.36643259E+08
     -118.7387175090      122.2291459407     1  0.35655655E+08
     -118.7386560522      124.9541551511     1  0.37130991E+08
     -118.7386056331      120.9959685380     1  0.39808623E+08
     -118.7385949299      122.6466614717     1  0.37661293E+08
     -118.7385636752      121.5040871690     1  0.37091482E+08
     -118.7385591869      122.5957726493     1  0.35703814E+08
     -118.7385257037      122.1284045308     1  0.37762430E+08
     -118.7385042830      121.1965304945     1  0.36810588E+08
     -118.7384141039      121.6979376206     2  0.36385117E+08
     -118.7383418066      121.5775254868     1  0.37136062E+08
     -118.7383197631      121.3584802222     1  0.38634115E+08
     -118.7382422333      118.1159466667     1  0.39189005E+08
     -118.7381409918      117.1326831689     1  0.37582529E+08
     -118.7381370269      122.1480915687     1  0.37954684E+08
     -118.7380864820      117.4821882058     1  0.36814164E+08
     -118.7380533709      122.5839923511     1  0.37719634E+08
     -118.7380098204      119.0780818064     1  0.37585815E+08
     -118.7380022437      121.1979008596     1  0.36885594E+08
     -118.7379890867      118.8544015926     1  0.39208457E+08
     -118.7379606667      117.8099016935     1  0.36457413E+08
     -118.7376472625      122.4967479497     1  0.39597083E+08
     -118.7375908423      116.0832772950     1  0.36105315E+08
     -118.7375774157      118.9852679915     1  0.38917893E+08
     -118.7375537303      119.4810556779     1  0.38719718E+08
     -118.7375519440      122.8721044155     1  0.37836108E+08
     -118.7375151472      122.3015255563     1  0.38835129E+08
     -118.7374420625      114.7691644853     1  0.37973886E+08
     -118.7374402404      116.6005639266     1  0.36359513E+08
     -118.7374306683      118.3500818195     1  0.36648677E+08
     -118.7374258353      120.7395357868     1  0.40911562E+08
     -118.7373934917      117.2273419276     1  0.36686418E+08
     -118.7373038783      121.2389777210     1  0.37059918E+08
     -118.7372714694      119.6760820319     1  0.35867168E+08
     -118.7371218928      124.8013277573     1  0.38073397E+08
     -118.7370808227      122.9383031969     1  0.38509884E+08
     -118.7370324171      121.8491693063     1  0.36229735E+08
     -118.7370289634      120.7578798984     1  0.37518701E+08
     -118.7369990400      119.0056467711     1  0.37814785E+08
     -118.7369695973      123.4278642631     1  0.38674142E+08
     -118.7369328013      126.0243436950     1  0.38467329E+08
     -118.7368905020      121.8492802060     1  0.38625710E+08
     -118.7368252256      117.1017558590     1  0.37448095E+08
     -118.7367672812      123.8078204590     1  0.36787262E+08
     -118.7367041905      121.8418098290     1  0.40107355E+08
     -118.7366829522      117.5544029972     1  0.35625124E+08
     -118.7366277079      121.9141226282     1  0.37195465E+08
     -118.7366208765      123.5971539881     1  0.38958373E+08
     -118.7366010853      116.5538904804     1  0.36806424E+08
     -118.7364065433      119.3280913029     1  0.38593475E+08
     -118.7363796540      122.2812631393     1  0.38858814E+08
     -118.7363487063      119.4759613642     1  0.37466140E+08
     -118.7362660725      125.8847360699     1  0.42036491E+08
     -118.7362082350      121.1124278975     1  0.36774447E+08
     -118.7362033100      121.1346902473     1  0.40146136E+08
     -118.7361889293      121.0805388409     1  0.38936184E+08
     -118.7360937605      120.8889341611     1  0.37123586E+08
     -118.7360398346      118.3636839199     1  0.37159782E+08
     -118.7360302371      120.8020928903     1  0.36442776E+08
     -118.7360281963      123.4139281953     1  0.36104827E+08
     -118.7360165251      123.1192241913     1  0.35932704E+08
     -118.7359798100      122.7717610998     1  0.37139065E+08
     -118.7359123089      118.7692256646     2  0.37645852E+08
     -118.7358389868      120.3365344042     1  0.39341528E+08
     -118.7357564069      125.9251532688     1  0.37081750E+08
     -118.7357461306      121.1549958140     1  0.36777553E+08
     -118.7357158614      119.3856546512     1  0.36778457E+08
     -118.7356574323      118.8796769115     1  0.37401816E+08
     -118.7356352489      119.9009529274     1  0.37770349E+08
     -118.7356342133      121.0027623336     1  0.38895067E+08
     -118.7356144243      119.7181237783     1  0.36773807E+08
     -118.7355884357      120.6949904091     1  0.37524903E+08
     -118.7354562359      121.8601624063     1  0.37098381E+08
     -118.7354010209      126.4162656996     1  0.37297246E+08
     -118.7353211188      124.3329773199     1  0.39597219E+08
     -118.7353081427      120.2172941426     1  0.38989079E+08
     -118.7352706498      119.1351617110     1  0.38436195E+08
     -118.7350745772      115.8912601435     2  0.37133836E+08
     -118.7350606008      120.3456754190     1  0.38610335E+08
     -118.7349865366      121.5721616117     1  0.39293423E+08
     -118.7349772581      124.0562618010     1  0.36832612E+08
     -118.7349093316      122.0681260418     1  0.37082205E+08
     -118.7348730934      119.5350582120     1  0.36162235E+08
     -118.7348082828      119.8168909455     1  0.36552913E+08
     -118.7347589664      122.2318847701     1  0.37656728E+08
     -118.7346447959      122.7237108894     1  0.39601852E+08
     -118.7346337061      124.0229776749     1  0.37796110E+08
     -118.7346267378      122.5936681565     1  0.37513311E+08
     -118.7346238004      123.8435099243     1  0.39481331E+08
     -118.7345834745      121.4672184047     1  0.37270481E+08
     -118.7344662605      119.4977452774     1  0.37586040E+08
     -118.7344503851      119.9819268129     1  0.40041581E+08
     -118.7344094099      125.3777821397     1  0.36834540E+08
     -118.7343823455      122.7122699922     1  0.41538419E+08
     -118.7343799135      116.1439252166     1  0.36488243E+08
     -118.7343052262      121.1243882339     1  0.40634471E+08
     -118.7342916192      122.1442222554     1  0.38776165E+08
     -118.7342501220      126.7305169236     1  0.43180926E+08
     -118.7341602519      118.6668280890     1  0.37868760E+08
     -118.7341395630      119.6168600814     1  0.37022969E+08
     -118.7340823146      120.7245402834     1  0.36120961E+08
     -118.7339999903      121.5135517704     1  0.36261166E+08
     -118.7339214554      120.2666768594     1  0.37822888E+08
     -118.7339048561      124.9726742298     1  0.38590940E+08
     -118.7338949788      121.6935303252     1  0.36508060E+08
     -118.7338517754      122.9261840631     1  0.39264394E+08
     -118.7338435548      123.3755638098     1  0.38646971E+08
     -118.7338054671      117.8538197044     1  0.37714142E+08
     -118.7338017504      119.8139291113     1  0.36782644E+08
     -118.7335921243      123.5632342215     1  0.39399796E+08
     -118.7334480305      121.5114482765     1  0.40527771E+08
     -118.7333988647      118.2865966883     1  0.37787493E+08
     -118.7333739028      122.8755128096     1  0.37020430E+08
     -118.7333531636      121.3699958486     1  0.38299785E+08
     -118.7333474899      120.2787411152     1  0.37483557E+08
     -118.7332645416      122.6009428531     1  0.36996750E+08
     -118.7332485647      120.3940444013     1  0.36667289E+08
     -118.7331990900      119.7824566451     1  0.40283967E+08
     -118.7330268950      118.5590542365     1  0.36569670E+08
     -118.7329088519      122.0768478751     1  0.35184654E+08
     -118.7329042740      118.9374130238     1  0.37340764E+08
     -118.7328935895      123.2207086339     1  0.39062738E+08
     -118.7328770491      120.4628104786     1  0.37568754E+08
     -118.7328652467      119.6852780169     1  0.38672531E+08
     -118.7328179765      114.8798888620     1  0.36254383E+08
     -118.7328041431      121.0425249734     1  0.37781771E+08
     -118.7327978988      123.3561835318     1  0.40148468E+08
     -118.7327867780      125.3310485439     1  0.38756700E+08
     -118.7327824663      116.3914219497     1  0.36976131E+08
     -118.7327400452      121.4918016251     2  0.36160625E+08
     -118.7327258830      121.6610520369     1  0.37403229E+08
     -118.7327000755      120.4851679754     1  0.40062018E+08
     -118.7326752688      119.5665169973     1  0.37796607E+08
     -118.7326276428      121.8869997659     1  0.39040553E+08
     -118.7326037318      123.5211775809     1  0.37257177E+08
     -118.7325800375      119.0170646243     1  0.36672943E+08
     -118.7325147993      120.7945239036     1  0.37469414E+08
     -118.7324650421      122.0999784905     1  0.37312744E+08
     -118.7324592567      118.6573048870     2  0.36519261E+08
     -118.7323920861      119.6295258014     1  0.37312234E+08
     -118.7323623727      125.0161347098     1  0.40092530E+08
     -118.7322486029      124.1853740784     1  0.37463444E+08
     -118.7322044972      117.5655979182     1  0.35975641E+08
     -118.7321143141      119.9314106142     1  0.37024117E+08
     -118.7321092847      121.7279400493     1  0.40989202E+08
     -118.7320739876      125.0108423879     1  0.37517207E+08
     -118.7320460902      121.6147231224     1  0.36793200E+08
     -118.7319867498      123.8127463988     1  0.39409821E+08
     -118.7318961925      118.7351389508     1  0.36406230E+08
     -118.7318611955      123.1846084218     1  0.36832082E+08
     -118.7318372327      120.5620320262     1  0.36315214E+08
     -118.7318070374      121.7603794407     1  0.36996542E+08
     -118.7317995324      124.8941281299     1  0.39319108E+08
     -118.7317975967      120.2565657071     1  0.36885046E+08
     -118.7317761581      122.3051748882     1  0.37344439E+08
     -118.7316723073      121.0170138068     1  0.36180490E+08
     -118.7316397828      118.0508202499     1  0.35880727E+08
     -118.7316193383      123.2920126497     1  0.37764943E+08
     -118.7315777567      124.5234254836     1  0.36436450E+08
     -118.7315692289      117.4585766581     1  0.37899612E+08
     -118.7315540726      125.2946774280     2  0.35525289E+08
     -118.7315305821      123.5338534974     1  0.36403783E+08
     -118.7315211776      123.9859664333     1  0.39721694E+08
     -118.7314366978      123.2752753163     1  0.36518711E+08
     -118.7314105351      124.5773800402     1  0.36945453E+08
     -118.7313744764      123.8244459988     1  0.36949412E+08
     -118.7313458150      119.0565716784     1  0.38217349E+08
     -118.7313315309      121.4045533504     1  0.37720401E+08
     -118.7313243166      120.8200213695     1  0.36579700E+08
     -118.7312381180      123.1523003304     1  0.37669870E+08
     -118.7312282921      122.0566905983     1  0.38083953E+08
     -118.7311891121      116.9647679005     1  0.37676381E+08
     -118.7310838603      120.9897259943     1  0.37978129E+08
     -118.7310529018      122.3186951257     1  0.37876881E+08
     -118.7310459759      123.1627694089     1  0.39843013E+08
     -118.7309725226      116.8578174217     1  0.37586565E+08
     -118.7309591304      119.2104585030     1  0.37383676E+08
     -118.7309282790      119.9205571648     1  0.35787981E+08
     -118.7309170419      120.9607717041     1  0.38228923E+08
     -118.7308311485      123.7438954129     1  0.40924387E+08
     -118.7307421969      123.4773940672     1  0.36879255E+08
     -118.7307358506      117.6523241478     1  0.38240667E+08
     -118.7307238942      121.7809712468     1  0.39550128E+08
     -118.7306229245      116.6633961671     1  0.37585419E+08
     -118.7306186654      122.1329687523     1  0.38547494E+08
     -118.7305843345      124.0912941531     1  0.39517726E+08
     -118.7305803444      122.8640724781     1  0.41282661E+08
     -118.7304623743      121.1070099607     1  0.36968548E+08
     -118.7304286257      121.2626179493     1  0.36956175E+08
     -118.7304258584      123.5463926896     1  0.35469627E+08
     -118.7304238188      120.3006547010     1  0.38414144E+08
     -118.7303802989      122.7059594125     1  0.41330048E+08
     -118.7303416973      121.3211240098     1  0.37495735E+08
     -118.7302191517      120.6206533641     1  0.37745401E+08
     -118.7302121948      119.0454388042     1  0.38918264E+08
     -118.7301730497      121.6365799563     1  0.38544131E+08
     -118.7301550421      124.4068159329     1  0.38028642E+08
     -118.7300692956      124.6122264202     1  0.39074080E+08
     -118.7299464344      123.1656936246     1  0.40772164E+08
     -118.7298755782      126.0005641286     1  0.39582137E+08
     -118.7297919801      119.0996692108     1  0.37305797E+08
     -118.7297305844      125.5614473171     1  0.42012792E+08
     -118.7297246384      122.0950273272     1  0.39555555E+08
     -118.7296650494      122.9765899878     1  0.36754058E+08
     -118.7296437131      122.5871468500     1  0.36644741E+08
     -118.7296289283      121.6576591824     1  0.39320176E+08
     -118.7294775367      121.2645978637     1  0.37217284E+08
     -118.7294431620      120.3107632355     1  0.37500984E+08
     -118.7294002703      120.2063530088     1  0.37734821E+08
     -118.7293978430      123.5967638033     1  0.35679122E+08
     -118.7293773974      119.8763643277     1  0.38422924E+08
     -118.7293753848      126.3862659184     1  0.37356237E+08
     -118.7293047534      118.9315268431     1  0.38580418E+08
     -118.7292906693      121.5647180702     1  0.36718090E+08
     -118.7292217333      124.3163284217     1  0.37277746E+08
     -118.7292085598      120.7517078325     2  0.37746540E+08
     -118.7291730227      121.4211444194     1  0.38883033E+08
     -118.7291535129      120.9276779134     1  0.36487290E+08
     -118.7290909087      124.8873771643     1  0.38146742E+08
     -118.7290734093      120.2042680232     1  0.39528457E+08
     -118.7290513097      121.7883903043     1  0.38636168E+08
     -118.7290333123      121.7586537084     1  0.35411952E+08
     -118.7289946589      119.4259593652     1  0.36224166E+08
     -118.7288997468      121.6577179350     1  0.40953218E+08
     -118.7288543349      125.5031702928     1  0.39639859E+08
     -118.7288360809      122.5756173660     1  0.37620084E+08
     -118.7288295181      116.0670594305     1  0.37394392E+08
     -118.7288277207      123.8001419583     2  0.36711145E+08
     -118.7287930497      119.5369282868     1  0.37999340E+08
     -118.7287575626      121.5564707104     1  0.36645235E+08
     -118.7287490333      120.4291275545     1  0.39155017E+08
     -118.7285641597      121.2525851796     1  0.37387214E+08
     -118.7284688597      123.4501830087     1  0.38967476E+08
     -118.7284260678      118.5394637110     1  0.36248275E+08
     -118.7284080514      120.9320402666     2  0.36390357E+08
     -118.7283594220      120.6657212866     1  0.36595847E+08
     -118.7283525457      120.7735834945     1  0.37938467E+08
     -118.7283296297      124.2689964282     1  0.38913893E+08
     -118.7283276564      117.2689797461     1  0.36670674E+08
     -118.7283042832      122.9726189938     1  0.38464841E+08
     -118.7280655620      118.6192801376     1  0.37672394E+08
     -118.7280166255      119.3308183725     1  0.39831130E+08
     -118.7279897753      118.1163417241     1  0.37287143E+08
     -118.7279776907      120.1101716364     1  0.40196079E+08
     -118.7279415719      120.2885437994     1  0.36428738E+08
     -118.7279375861      120.9255160473     1  0.38592125E+08
     -118.7279159648      121.5757269650     1  0.37263079E+08
     -118.7279113503      117.7603684571     1  0.38471941E+08
     -118.7278506849      119.6150338463     1  0.37487180E+08
     -118.7278409470      118.0007331214     1  0.38647947E+08
     -118.7278034882      120.8803699724     1  0.39534606E+08
     -118.7277843667      123.5728316388     1  0.39296095E+08
     -118.7277468314      121.5259280238     1  0.39133894E+08
     -118.7276937198      118.5014054668     1  0.37202210E+08
     -118.7276709976      124.0693031015     1  0.37241119E+08
     -118.7276313753      121.7295503275     1  0.37190989E+08
     -118.7276191661      118.9668770894     1  0.38459285E+08
     -118.7276113700      115.5516427384     2  0.37552534E+08
     -118.7276016314      121.3471981637     2  0.39292132E+08
     -118.7275969334      119.8608439766     1  0.36320396E+08
     -118.7275532221      122.7726829675     1  0.39176609E+08
     -118.7275382725      119.9766359908     1  0.37213503E+08
     -118.7274850586      122.6253296258     1  0.39003334E+08
     -118.7273472711      122.8534880235     1  0.36709564E+08
     -118.7273067427      123.1488402967     1  0.42058199E+08
     -118.7273010339      118.9041530415     1  0.36882896E+08
     -118.7272501312      119.6755210494     1  0.36865497E+08
     -118.7272219222      120.3199419587     1  0.36719583E+08
     -118.7271781923      119.0713178923     1  0.37087448E+08
     -118.7271749924      121.6794565925     1  0.38583469E+08
     -118.7270384199      125.2870693554     1  0.37689420E+08
     -118.7270294577      117.7117453409     1  0.37087056E+08
     -118.7269641493      121.8070300331     1  0.38757967E+08
     -118.7268912431      117.9688938831     1  0.35373866E+08
     -118.7268716224      123.2055359217     1  0.38651178E+08
     -118.7268555411      123.8421102748     1  0.40185810E+08
     -118.7267588881      121.8672327979     1  0.36376410E+08
     -118.7266865029      119.2863355679     1  0.36545797E+08
     -118.7266708772      118.6980400816     1  0.35922372E+08
     -118.7266381089      120.6279318662     1  0.37631310E+08
     -118.7266057316      124.4830135089     1  0.36108722E+08
     -118.7265936806      118.9885814953     1  0.35941644E+08
     -118.7265318781      119.3225186799     1  0.36920132E+08
     -118.7264889887      121.2488290617     1  0.36930682E+08
     -118.7264582413      117.5655794885     1  0.38057100E+08
     -118.7264443514      125.1246895351     1  0.39366865E+08
     -118.7264170766      122.5964876773     1  0.40712042E+08
     -118.7264123741      120.2690169744     1  0.36291794E+08
     -118.7264031845      126.3947476970     1  0.39853101E+08
     -118.7263782614      120.2654618330     1  0.37196862E+08
     -118.7263656040      121.2256445593     1  0.37250780E+08
     -118.7263607987      119.7193923617     1  0.38578131E+08
     -118.7263421951      120.2315887013     1  0.37058286E+08
     -118.7263281875      116.2587942202     2  0.36791405E+08
     -118.7263236199      123.9285517323     1  0.40027972E+08
     -118.7262572307      120.5535060545     1  0.37727082E+08
     -118.7262292879      117.7746683800     2  0.36436900E+08
     -118.7261472284      122.2158654821     1  0.37525132E+08
     -118.7261401341      121.0200769799     1  0.36158833E+08
     -118.7260970859      121.4799160210     1  0.38600282E+08
     -118.7260940615      118.3928346081     1  0.37250973E+08
     -118.7260881345      123.0539332305     1  0.37259523E+08
     -118.7260779090      117.3981657744     1  0.36726607E+08
     -118.7260561207      120.5541067878     1  0.36625586E+08
     -118.7260140558      127.1682137445     1  0.42355724E+08
     -118.7260102876      121.6191750581     1  0.35597102E+08
     -118.7258514314      123.5887121278     1  0.38659719E+08
     -118.7256077526      125.0844928739     1  0.39953976E+08
     -118.7255762690      122.2268828978     1  0.36397414E+08
     -118.7255604658      119.7725205660     1  0.37216159E+08
     -118.7255193224      124.6055665255     1  0.40319635E+08
     -118.7255179808      120.5020429182     1  0.38564012E+08
     -118.7254465818      116.9059775821     1  0.36091776E+08
     -118.7252916195      125.7471093861     2  0.36774515E+08
     -118.7252519217      119.8546116371     1  0.36195735E+08
     -118.7252482112      121.3956587653     1  0.38895790E+08
     -118.7252224314      122.4822021936     1  0.36948822E+08
     -118.7251627805      116.2407183018     2  0.36714140E+08
     -118.7250897000      120.3052885820     1  0.37647121E+08
     -118.7250790178      121.2541774745     1  0.38892711E+08
     -118.7250329606      123.9306405315     2  0.37715362E+08
     -118.7249980364      119.7044004430     1  0.39082696E+08
     -118.7248943126      121.0153704142     1  0.38474868E+08
     -118.7248763346      122.3687127791     1  0.37757246E+08
     -118.7248440924      122.1427565736     1  0.36326168E+08
     -118.7248336206      123.4641159884     1  0.40486418E+08
     -118.7247715858      120.1900843922     1  0.40228205E+08
     -118.7247575685      120.7741196070     2  0.37480303E+08
     -118.7247538951      122.1248637908     1  0.38721446E+08
     -118.7247435162      120.9255028552     1  0.36760201E+08
     -118.7247287446      124.1088074439     1  0.37309278E+08
     -118.7247222191      116.3102768220     1  0.37788746E+08
     -118.7247070405      118.4431419392     1  0.37228643E+08
     -118.7246817331      120.6393608816     1  0.40381668E+08
     -118.7246450808      115.1344279159     1  0.36458397E+08
     -118.7246035361      120.4958721142     1  0.39265720E+08
     -118.7245435174      120.7098331619     1  0.36417549E+08
     -118.7245159939      121.9593065742     1  0.37108933E+08
     -118.7244755505      123.4009862871     1  0.37832216E+08
     -118.7243807272      121.9510989419     1  0.37640054E+08
     -118.7243684612      122.2224262965     1  0.36385731E+08
     -118.7243553960      124.2317026517     1  0.36127038E+08
     -118.7243082159      120.9471182608     1  0.37514635E+08
     -118.7242770069      122.6522698006     1  0.39342010E+08
     -118.7242267243      122.9827523752     1  0.40115288E+08
     -118.7242135610      123.4763167361     1  0.37250070E+08
     -118.7242116402      123.6472250336     1  0.38274959E+08
     -118.7241525357      126.8324385160     1  0.39853637E+08
     -118.7241496604      116.9638436783     1  0.37012599E+08
     -118.7241331283      124.9241003836     1  0.41895808E+08
     -118.7241136071      120.0888163182     1  0.40144611E+08
     -118.7240203853      123.1912295389     1  0.36687109E+08
     -118.7239786542      122.0051614378     1  0.36911931E+08
     -118.7239527119      122.2767126487     1  0.36737910E+08
     -118.7239201187      123.4343150800     1  0.37827653E+08
     -118.7237371601      119.8302289726     1  0.36481559E+08
     -118.7236862633      116.5926575078     1  0.36178880E+08
     -118.7236795454      120.5789805540     1  0.37290520E+08
     -118.7236624577      123.2880245003     1  0.39021490E+08
     -118.7236205048      122.1971485356     1  0.38649706E+08
     -118.7235573075      119.9207990035     1  0.35768727E+08
     -118.7235009853      117.1754428663     1  0.36261694E+08
     -118.7234968319      123.5728466614     1  0.37030677E+08
     -118.7234931073      117.8245277217     1  0.36089049E+08
     -118.7234890516      122.5455312291     1  0.35946146E+08
     -118.7234853851      117.0226335726     1  0.40287397E+08
     -118.7234839949      125.6738672939     1  0.40222634E+08
     -118.7234691117      120.8027682541     1  0.39885177E+08
     -118.7234670424      120.7329222180     1  0.37596285E+08
     -118.7234581432      125.3886600003     1  0.41715543E+08
     -118.7234447099      123.6530670168     1  0.38121014E+08
     -118.7233981974      120.2434611984     1  0.38923671E+08
     -118.7233450624      121.4571956852     1  0.35782728E+08
     -118.7233108883      120.6475290262     1  0.39826404E+08
     -118.7232998078      124.6533548781     1  0.36751190E+08
     -118.7232594047      124.9405073167     1  0.39395793E+08
     -118.7232360508      121.6924271249     1  0.37170718E+08
     -118.7232204396      126.2770794867     1  0.39862330E+08
     -118.7232095965      124.5709852322     1  0.36762246E+08
     -118.7232057242      120.9456940691     1  0.37256449E+08
     -118.7231949488      117.3692719379     1  0.40026138E+08
     -118.7231553721      116.5312806448     2  0.37628945E+08
     -118.7231312218      123.3022112622     1  0.36598887E+08
     -118.7231061893      125.4281704480     1  0.38313387E+08
     -118.7230812794      122.7005568775     1  0.39696316E+08
     -118.7230314824      118.9262334843     1  0.36127394E+08
     -118.7230160871      120.7465579148     2  0.36084224E+08
     -118.7230002943      119.6094348719     1  0.35995830E+08
     -118.7229916794      122.2735304412     1  0.36427279E+08
     -118.7229884023      118.8559650785     1  0.36186453E+08
     -118.7229863586      122.1361860422     1  0.38934055E+08
     -118.7229502772      122.0691714536     1  0.37985623E+08
     -118.7228998508      120.7387360957     1  0.40127878E+08
     -118.7228980620      115.8045327796     1  0.36137817E+08
     -118.7228786978      121.2611426070     1  0.37904480E+08
     -118.7228724981      126.1253024839     1  0.40269786E+08
     -118.7227896104      119.9757795391     1  0.39418253E+08
     -118.7227120840      122.7153654077     1  0.37520206E+08
     -118.7227110084      122.4762504824     1  0.38600728E+08
     -118.7226173331      120.2122102610     1  0.39988731E+08
     -118.7225619146      120.2724085331     1  0.35231613E+08
     -118.7225178005      121.7191161917     1  0.37176850E+08
     -118.7225124357      123.7425027050     1  0.37489779E+08
     -118.7224990252      119.3891751521     1  0.37835153E+08
     -118.7224234082      119.1241027836     1  0.36883271E+08
     -118.7224067100      123.9697208314     1  0.39125054E+08
     -118.7223567199      123.7408726675     1  0.35920589E+08
     -118.7223280073      118.9327391639     1  0.38017886E+08
     -118.7222403627      121.4284571351     1  0.37736167E+08
     -118.7222375288      124.2693951545     1  0.37502886E+08
     -118.7222267235      119.7208646234     1  0.39313608E+08
     -118.7221873010      121.5119025887     1  0.37441705E+08
     -118.7221615176      121.8429695691     1  0.39790539E+08
     -118.7221534224      115.5955793357     1  0.38047413E+08
     -118.7221211695      116.3905908854     1  0.38035172E+08
     -118.7220926535      120.5712041616     2  0.36823274E+08
     -118.7220811196      120.4378536894     1  0.38480430E+08
     -118.7219832483      121.9416431418     1  0.38684223E+08
     -118.7219729595      122.2020526339     1  0.38884225E+08
     -118.7219512453      120.9811777303     1  0.36974236E+08
     -118.7219103942      116.4251229450     1  0.37468838E+08
     -118.7218805686      122.6899368367     1  0.39277560E+08
     -118.7218408648      123.7863582413     2  0.37796391E+08
     -118.7218348076      122.7147750974     1  0.37794868E+08
     -118.7218335044      120.8880400626     1  0.36199006E+08
     -118.7218294202      119.1342666410     1  0.39446270E+08
     -118.7218004431      120.8238266844     1  0.38510714E+08
     -118.7217779518      121.4134986284     1  0.37713671E+08
     -118.7217420888      121.8279244092     2  0.34570281E+08
     -118.7216483141      122.4181675920     1  0.36453196E+08
     -118.7216077197      120.3123194564     1  0.36493587E+08
     -118.7216052008      122.2187496516     1  0.36882002E+08
     -118.7215663642      125.8124026950     1  0.40049897E+08
     -118.7215620342      123.2238567579     1  0.36208181E+08
     -118.7215524519      115.2062405359     1  0.37212571E+08
     -118.7214965085      120.8450318837     1  0.37280741E+08
     -118.7214798640      121.9735069380     1  0.38000785E+08
     -118.7214759751      119.8956213292     1  0.39467139E+08
     -118.7214672026      120.7093098469     1  0.38269856E+08
     -118.7214363727      125.9813258846     1  0.37624291E+08
     -118.7214034121      119.9765551806     1  0.38817456E+08
     -118.7213976056      123.6542783484     1  0.39632516E+08
     -118.7213206053      120.2619832288     1  0.37591637E+08
     -118.7213019901      122.3747131684     1  0.37104703E+08
     -118.7212374771      121.8043485512     1  0.38177283E+08
     -118.7212171898      116.2199296562     1  0.37196002E+08
     -118.7211969921      118.9485435724     1  0.36912401E+08
     -118.7211651423      116.9530094292     1  0.35854354E+08
     -118.7211560935      119.8030395347     1  0.37420604E+08
     -118.7211162275      126.8250761185     1  0.37887218E+08
     -118.7210756054      119.8348492988     1  0.35776913E+08
     -118.7210369801      123.2476389688     1  0.40587283E+08
     -118.7210271046      124.7135478583     1  0.39047276E+08
     -118.7209327336      127.2335927546     1  0.42476976E+08
     -118.7208956204      115.0362519996     1  0.36663101E+08
     -118.7208772894      122.3204815623     1  0.37548303E+08
     -118.7208256638      117.2339862432     1  0.36822237E+08
     -118.7208119888      124.1863715463     1  0.36371874E+08
     -118.7208038923      118.8844109114     1  0.37681399E+08
     -118.7207632249      118.4802078917     2  0.36106073E+08
     -118.7207404022      119.4365070728     1  0.36294760E+08
     -118.7207320531      119.5299437580     1  0.38250615E+08
     -118.7206922110      118.3307616382     1  0.37493946E+08
     -118.7206628370      122.1018222740     1  0.38585135E+08
     -118.7206585359      120.3497115398     1  0.38628690E+08
     -118.7206095016      118.9550483589     1  0.38370823E+08
     -118.7205918310      115.7310063454     1  0.38151048E+08
     -118.7205355294      119.5007983278     1  0.36252834E+08
     -118.7203948214      121.6728865349     1  0.35852928E+08
     -118.7203874939      118.7570573706     1  0.37869497E+08
     -118.7203831635      119.4739419123     1  0.39243773E+08
     -118.7202595023      121.8199511457     1  0.37791070E+08
     -118.7202275254      123.4910342702     1  0.37873666E+08
     -118.7201943183      118.9407683423     1  0.36801012E+08
     -118.7201642851      122.8606222514     1  0.39374067E+08
     -118.7199320165      119.9608747149     1  0.36681260E+08
     -118.7199007714      116.9276287392     1  0.36291175E+08
     -118.7198935001      121.5080851527     1  0.38012496E+08
     -118.7198598356      120.2443996869     1  0.36989135E+08
     -118.7198416511      121.3227759946     1  0.38234840E+08
     -118.7197901724      122.1654159217     1  0.36670320E+08
     -118.7197714217      121.5902260627     1  0.37573122E+08
     -118.7197072470      120.8878576530     1  0.41208605E+08
     -118.7197060478      124.3837186528     1  0.40523322E+08
     -118.7196769072      124.6713498821     1  0.37618971E+08
     -118.7196680180      121.3334145902     1  0.38114669E+08
     -118.7196618712      120.7869513236     1  0.37308542E+08
     -118.7196477218      117.0030922945     1  0.37317821E+08
     -118.7195568131      123.5779172920     1  0.39161403E+08
     -118.7194821089      126.1354267727     1  0.40414688E+08
     -118.7194240206      124.4226597699     1  0.39928394E+08
     -118.7193498130      120.5704945293     1  0.39271732E+08
     -118.7192600739      120.7988022721     1  0.36337150E+08
     -118.7192405953      120.0019054534     1  0.37191826E+08
     -118.7191524354      118.1015805700     1  0.40841478E+08
     -118.7191495633      116.6557609617     1  0.38081902E+08
     -118.7190846095      120.5867286754     1  0.37827805E+08
     -118.7189948375      120.4667170287     1  0.37197623E+08
     -118.7189839398      120.2257941867     1  0.37163856E+08
     -118.7189697173      122.8279243889     2  0.38289290E+08
     -118.7189620510      120.2404597856     1  0.37624582E+08
     -118.7188555800      122.4437911124     1  0.39049455E+08
     -118.7188344434      123.6375806423     1  0.35777872E+08
     -118.7188001846      121.2320763811     1  0.39579935E+08
     -118.7187908273      125.8826455400     1  0.37825374E+08
     -118.7186968689      123.6220480217     2  0.42494001E+08
     -118.7186302773      124.2150890168     1  0.38109874E+08
     -118.7183885873      120.1734548747     1  0.37687550E+08
     -118.7183682546      120.6517330277     1  0.40850758E+08
     -118.7183424762      122.2871886034     1  0.37799510E+08
     -118.7183339035      121.0695308060     1  0.38074217E+08
     -118.7183194214      120.4172992243     1  0.39276563E+08
     -118.7182701801      124.3230683129     1  0.37564772E+08
     -118.7182186723      124.7663234645     1  0.40229858E+08
     -118.7182124970      121.2947143301     1  0.36649620E+08
     -118.7182069710      123.1362187648     1  0.37251989E+08
     -118.7181684808      120.9092570496     1  0.39129368E+08
     -118.7181640014      123.7244811065     1  0.40416760E+08
     -118.7181591986      121.8362454775     1  0.37572999E+08
     -118.7181535614      119.9790846586     1  0.37289629E+08
     -118.7181418229      121.3711939544     1  0.38637927E+08
     -118.7181400903      121.1062255232     1  0.40220565E+08
     -118.7180722521      121.7899610198     1  0.37462059E+08
     -118.7180173647      119.5193611502     1  0.37220314E+08
     -118.7180118217      124.4661218403     1  0.39778327E+08
     -118.7180033400      121.5169502434     1  0.36942505E+08
     -118.7179821459      120.6714027686     1  0.37009563E+08
     -118.7179528018      121.3346313060     1  0.36233134E+08
     -118.7178871343      125.8900037766     1  0.40369707E+08
     -118.7178708701      125.0690611832     1  0.40318499E+08
     -118.7178604721      122.6403671003     1  0.38116931E+08
     -118.7178247510      124.6290646404     1  0.36526808E+08
     -118.7177152964      121.9044818463     1  0.38723773E+08
     -118.7177099022      116.4374044811     1  0.36073897E+08
     -118.7176883648      121.5682919892     1  0.39168388E+08
     -118.7176637501      124.3181977455     1  0.38326580E+08
     -118.7175069640      125.0896465889     1  0.38671633E+08
     -118.7175026522      123.2875532561     1  0.36635264E+08
     -118.7173984488      123.1553509524     1  0.39585306E+08
     -118.7173829460      120.1843068897     1  0.37525481E+08
     -118.7173762166      123.8744771608     1  0.39973523E+08
     -118.7173440027      118.4297446986     1  0.37092109E+08
     -118.7173382835      125.9332140006     1  0.40029876E+08
     -118.7173199978      123.7774540560     1  0.39487491E+08
     -118.7172712025      119.3072338770     1  0.40451689E+08
     -118.7172424250      120.3385797306     1  0.36757637E+08
     -118.7172111976      121.3770547248     1  0.37741992E+08
     -118.7171541329      122.1669874116     1  0.36162342E+08
     -118.7171159578      123.0478842811     1  0.40151047E+08
     -118.7170967949      122.5383339054     1  0.36556060E+08
     -118.7170048258      119.3170363751     1  0.36356922E+08
     -118.7169913323      123.2547555413     1  0.39273311E+08
     -118.7169431760      121.3016978520     1  0.36979106E+08
     -118.7169201867      118.6549813605     1  0.37023658E+08
     -118.7168628271      116.4735326310     1  0.36022332E+08
     -118.7168598904      125.1803025584     1  0.36731071E+08
     -118.7167935214      122.4473403322     1  0.38309713E+08
     -118.7167918251      123.1846529140     1  0.36026837E+08
     -118.7167433040      121.3301712754     1  0.36733232E+08
     -118.7167249616      120.8998355552     1  0.39405623E+08
     -118.7167212486      121.5618807190     1  0.38974740E+08
     -118.7166971575      116.5945492680     2  0.36289258E+08
     -118.7166548434      123.1431702824     1  0.40309114E+08
     -118.7166208757      120.3069265688     1  0.36812252E+08
     -118.7165376217      121.5770711149     1  0.37012547E+08
     -118.7164991353      122.6062183960     1  0.36890437E+08
     -118.7164009981      118.3836290226     1  0.36870530E+08
     -118.7162824850      124.3676378405     1  0.37453269E+08
     -118.7162773570      121.5080854088     1  0.36330830E+08
     -118.7162176776      122.5667307460     1  0.40650179E+08
     -118.7161746443      119.9645010773     1  0.35896473E+08
     -118.7161233765      118.9579517670     2  0.37345899E+08
     -118.7161209043      121.6827219068     1  0.36743108E+08
     -118.7161139709      125.2698237966     1  0.36768113E+08
     -118.7160742664      119.6638155081     1  0.36993915E+08
     -118.7160599508      122.1421058400     1  0.37563547E+08
     -118.7160203032      120.8324927075     1  0.38507215E+08
     -118.7159961481      122.9602188618     1  0.37448927E+08
     -118.7159810215      124.7796418813     1  0.37264142E+08
     -118.7159307320      121.4811326694     1  0.37776614E+08
     -118.7158347839      120.3041220114     1  0.39114819E+08
     -118.7158328407      125.5692795296     1  0.42106362E+08
     -118.7158043376      124.0594134918     1  0.39148063E+08
     -118.7158020544      124.7010641800     1  0.38172226E+08
     -118.7157900041      120.0604047709     1  0.38859633E+08
     -118.7157699975      123.8075032734     1  0.40165350E+08
     -118.7157497373      116.5141970903     1  0.36724117E+08
     -118.7157366454      118.3285882401     1  0.40672899E+08
     -118.7157192004      124.5954599015     1  0.41038333E+08
     -118.7157063802      119.8973917702     1  0.36493486E+08
     -118.7156455120      124.9504510225     1  0.39678533E+08
     -118.7156349497      116.9805139700     1  0.35872005E+08
     -118.7156287094      124.1492519849     1  0.38123945E+08
     -118.7155787313      119.6135322921     1  0.38974018E+08
     -118.7155745352      123.2647327417     1  0.38584542E+08
     -118.7155569623      121.8248826841     1  0.35611541E+08
     -118.7155365396      122.1401040200     1  0.36576223E+08
     -118.7155310121      122.5523208691     1  0.36388965E+08
     -118.7154886004      119.0575633724     1  0.38872384E+08
     -118.7154831796      121.3266889600     1  0.36382498E+08
     -118.7154242167      123.1361048524     1  0.39500916E+08
     -118.7154132319      121.3789643846     1  0.36026944E+08
     -118.7153930297      120.8195701763     1  0.39042776E+08
     -118.7153308999      121.1545937459     1  0.36625387E+08
     -118.7153251654      120.7422806477     1  0.37020161E+08
     -118.7152704451      120.6817221814     1  0.39135849E+08
     -118.7152140364      119.2918469065     1  0.37211823E+08
     -118.7151465786      121.2962855919     1  0.37455418E+08
     -118.7151167272      120.7393587103     1  0.35957917E+08
     -118.7150629365      122.0867726083     1  0.36842007E+08
     -118.7150528130      123.1286420410     1  0.38856261E+08
     -118.7149565189      124.7344147673     2  0.36914540E+08
     -118.7149418804      122.7605436568     1  0.36950592E+08
     -118.7149007426      122.1126016098     1  0.37082905E+08
     -118.7148810961      119.6033034183     1  0.39481469E+08
     -118.7148416662      125.8213655008     1  0.40148558E+08
     -118.7148103619      118.7782477884     1  0.39775172E+08
     -118.7147865990      119.4483575136     1  0.40613725E+08
     -118.7147720610      118.1989670118     1  0.38289985E+08
     -118.7147632553      119.0494320585     1  0.40258531E+08
     -118.7147598629      119.3907117557     1  0.39511939E+08
     -118.7146802113      122.4163069219     1  0.37436655E+08
     -118.7146662979      117.1012771423     1  0.38657319E+08
     -118.7146191623      118.7418863298     1  0.36564931E+08
     -118.7146144068      123.1464728578     1  0.36066192E+08
     -118.7146022483      117.2519674472     1  0.38614432E+08
     -118.7145560440      122.0547244851     1  0.38066082E+08
     -118.7145372948      119.8625116271     1  0.37666888E+08
     -118.7144488963      120.0673959824     1  0.35572218E+08
     -118.7143939569      121.4516627999     1  0.39694560E+08
     -118.7143904745      119.9869972019     1  0.37615668E+08
     -118.7143660264      121.1467035022     1  0.37937384E+08
     -118.7143008959      121.3690033655     1  0.37719197E+08
     -118.7142965071      120.7970677568     2  0.36537373E+08
     -118.7142762754      119.6070538326     1  0.36881613E+08
     -118.7142455096      118.4009659136     1  0.37804501E+08
     -118.7142111703      123.3539959040     1  0.38343027E+08
     -118.7141998148      117.9955701421     1  0.36533742E+08
     -118.7141896805      121.8752400905     1  0.38940049E+08
     -118.7140229828      120.2666235477     1  0.39518975E+08
     -118.7140162311      128.8124982694     2  0.36270758E+08
     -118.7139578707      123.3293280412     1  0.38531310E+08
     -118.7139133369      126.4204279600     1  0.40463375E+08
     -118.7138530329      118.4162519583     1  0.38059007E+08
     -118.7138022423      126.2532219326     1  0.38408455E+08
     -118.7137777617      124.2265539975     1  0.40610851E+08
     -118.7136767966      123.9411580016     1  0.39590538E+08
     -118.7136505225      122.2471819191     1  0.37803226E+08
     -118.7136299592      118.9925577220     1  0.37178187E+08
     -118.7135589265      123.1217571490     1  0.38503535E+08
     -118.7135378526      125.4393267387     1  0.40425895E+08
     -118.7135209988      124.4572754065     1  0.40662149E+08
     -118.7135044121      119.5532475147     1  0.39635927E+08
     -118.7134993230      121.4755921758     1  0.36977505E+08
     -118.7134943614      121.9618107899     1  0.38735035E+08
     -118.7134068555      122.5388081692     1  0.39513270E+08
     -118.7134052771      121.0385115643     1  0.37266882E+08
     -118.7133647053      122.7558478072     1  0.41240103E+08
     -118.7132971478      124.0241937926     1  0.36571386E+08
     -118.7132903887      121.3153113210     1  0.36130213E+08
     -118.7132791073      125.7327484831     1  0.40981843E+08
     -118.7132436926      121.4694263620     1  0.37162678E+08
     -118.7131914902      120.2017282586     1  0.37593983E+08
     -118.7131596119      120.5069472055     1  0.36213789E+08
     -118.7129605132      122.2462274215     1  0.37615704E+08
     -118.7129523356      123.2381024584     1  0.40316799E+08
     -118.7128813918      121.9725428900     1  0.37184173E+08
     -118.7128717271      115.3583565685     1  0.36565661E+08
     -118.7128678847      117.5274675274     1  0.36677967E+08
     -118.7127707019      120.0492525849     1  0.40981659E+08
     -118.7127012516      120.6780408261     1  0.36892882E+08
     -118.7125885848      125.5831680889     1  0.41154187E+08
     -118.7125695920      125.6137739326     1  0.36856659E+08
     -118.7124950781      116.4113492174     1  0.37214206E+08
     -118.7124132669      121.7749568871     1  0.38596046E+08
     -118.7123622317      123.1013716021     1  0.36891147E+08
     -118.7123242181      124.3157753471     1  0.38447972E+08
     -118.7123229481      122.7131988408     1  0.36705482E+08
     -118.7122451190      120.9452142855     1  0.39719064E+08
     -118.7121838438      118.1811205146     1  0.37784451E+08
     -118.7121772217      122.2410292327     1  0.38295269E+08
     -118.7121739271      122.1783724403     1  0.36350552E+08
     -118.7121690479      119.6265314801     1  0.37557857E+08
     -118.7121646795      122.8355715327     1  0.38127365E+08
     -118.7121531325      121.2863510331     1  0.38587298E+08
     -118.7121487598      123.3547643933     1  0.37182453E+08
     -118.7121450483      123.0022161258     1  0.37164838E+08
     -118.7121379220      123.8653308389     1  0.36414544E+08
     -118.7121049549      123.0410823996     1  0.39064178E+08
     -118.7121013135      122.7540813734     1  0.36121885E+08
     -118.7120233204      120.5683464897     1  0.35242638E+08
     -118.7119916738      122.1387939154     1  0.40594958E+08
     -118.7119640048      120.2347739445     1  0.37219584E+08
     -118.7119504649      124.3720292872     1  0.38026430E+08
     -118.7119291793      120.7458799652     1  0.38693781E+08
     -118.7119174148      122.8158246116     1  0.39684027E+08
     -118.7119037338      119.0476782002     1  0.35932198E+08
     -118.7118966761      120.5772343047     1  0.37786612E+08
     -118.7118538888      122.4023579263     1  0.36553802E+08
     -118.7118042073      120.8378637861     1  0.37828578E+08
     -118.7117820419      121.1219321690     1  0.38519762E+08
     -118.7117294632      118.0078687455     1  0.36914226E+08
     -118.7117167656      122.6111485569     1  0.36837538E+08
     -118.7117145660      120.0039500254     1  0.37122851E+08
     -118.7116656497      118.9091636803     1  0.37558256E+08
     -118.7116181838      123.8508689657     1  0.36981888E+08
     -118.7115967491      121.2841880444     1  0.39748583E+08
     -118.7115723047      124.6440967176     1  0.37606398E+08
     -118.7114788701      123.8054472429     1  0.39137486E+08
     -118.7114607552      122.5191781674     2  0.36653055E+08
     -118.7114061151      120.2867544475     1  0.37214953E+08
     -118.7113980098      121.2856902289     1  0.37447330E+08
     -118.7113543464      123.0522030917     1  0.37405928E+08
     -118.7113294635      121.0163203865     1  0.36346700E+08
     -118.7113162774      119.1263325688     1  0.36931754E+08
     -118.7112644255      119.6597305291     1  0.36031875E+08
     -118.7112538926      122.2590843237     1  0.41569378E+08
     -118.7112281604      123.7915160595     1  0.38038687E+08
     -118.7112030270      118.9048693819     1  0.37296969E+08
     -118.7111954034      119.8088358092     1  0.37482099E+08
     -118.7111893143      123.5413085257     1  0.37969042E+08
     -118.7110917042      121.8755647458     1  0.36547235E+08
     -118.7110809302      122.0477648599     1  0.37930484E+08
     -118.7110721042      122.6405544818     1  0.38091901E+08
     -118.7110423044      121.0165280008     1  0.38853259E+08
     -118.7110218801      125.1572241433     1  0.41861253E+08
     -118.7109929269      120.8081536177     1  0.38010045E+08
     -118.7109882857      124.5785209379     1  0.37835531E+08
     -118.7109704912      121.1954475949     1  0.38391313E+08
     -118.7108880665      122.7357547914     1  0.38677022E+08
     -118.7108541671      121.4867905080     1  0.37843135E+08
     -118.7107807229      122.4688389618     1  0.36652900E+08
     -118.7107683985      119.7386980580     1  0.36706825E+08
     -118.7107609224      120.2162974204     1  0.39324532E+08
     -118.7107163005      117.0594874060     1  0.37357539E+08
     -118.7107126571      120.2827078380     1  0.37801868E+08
     -118.7106804046      120.2637181198     1  0.35859021E+08
     -118.7106360808      122.6093146462     1  0.37083537E+08
     -118.7106169474      119.8103918582     1  0.38982465E+08
     -118.7105739857      120.5032074083     1  0.36530298E+08
     -118.7105581699      125.6696604314     1  0.36866700E+08
     -118.7105494685      118.0155177756     1  0.38221544E+08
     -118.7105447752      118.5361345580     1  0.40112624E+08
     -118.7105400224      121.2189447395     1  0.37577538E+08
     -118.7105057022      119.8737264065     1  0.37496620E+08
     -118.7104965123      124.7373142655     1  0.40365570E+08
     -118.7104271211      122.7629540873     1  0.37335892E+08
     -118.7103809323      125.7093402005     1  0.44438802E+08
     -118.7103005928      123.0375493175     1  0.38904661E+08
     -118.7102970672      119.3475456584     1  0.37098270E+08
     -118.7102758607      119.2501332886     1  0.39551531E+08
     -118.7102509018      121.8579962031     1  0.38252186E+08
     -118.7102466487      118.7334693311     1  0.36172539E+08
     -118.7102315995      119.1949575152     1  0.37468865E+08
     -118.7101769449      117.3145280271     1  0.36796626E+08
     -118.7101699879      119.9429827829     1  0.37709772E+08
     -118.7101420060      118.5282547207     1  0.37260337E+08
     -118.7100926591      121.9316462496     1  0.36936108E+08
     -118.7100725799      118.3036075395     1  0.37952701E+08
     -118.7100496707      122.8832808637     1  0.37571796E+08
     -118.7100351840      121.2170848196     1  0.35927032E+08
     -118.7100172500      118.2940078786     1  0.37647309E+08
     -118.7099319643      121.0429900993     1  0.40365089E+08
     -118.7098822466      122.2327814392     1  0.37833828E+08
     -118.7098549439      125.9370174532     1  0.36151610E+08
     -118.7098488540      120.0916727932     1  0.40160015E+08
     -118.7098119180      125.5174394682     1  0.40754450E+08
     -118.7097921599      121.8240015866     1  0.35736657E+08
     -118.7097775553      125.1835176807     1  0.39382111E+08
     -118.7097745541      120.1451918129     1  0.40104266E+08
     -118.7097643904      119.4233745506     1  0.38727242E+08
     -118.7097015913      121.9227591819     1  0.35948546E+08
     -118.7096946184      119.6803435233     1  0.38486334E+08
     -118.7096835583      119.5256221221     1  0.36842358E+08
     -118.7096442820      121.7870207981     1  0.38706860E+08
     -118.7096202591      121.4112241765     1  0.36027607E+08
     -118.7095857753      123.2470685698     1  0.37199850E+08
     -118.7095839965      121.9084293232     1  0.39590532E+08
     -118.7095768900      124.4860379732     1  0.37216322E+08
     -118.7095736537      122.7129639806     1  0.37963797E+08
     -118.7095697014      119.6117425520     1  0.36338826E+08
     -118.7095328446      119.7952716057     1  0.37175440E+08
     -118.7095150194      116.7962824945     1  0.36347429E+08
     -118.7094796842      119.0902692836     1  0.37744315E+08
     -118.7094567682      122.7843192221     1  0.37217225E+08
     -118.7094551870      118.2390769748     1  0.37357445E+08
     -118.7094487781      119.1711415356     1  0.38353406E+08
     -118.7093904794      123.7425916015     1  0.37906831E+08
     -118.7093877199      124.0582490545     1  0.39284393E+08
     -118.7093808936      123.9315069701     1  0.41588450E+08
     -118.7093650188      124.2097184345     1  0.37833433E+08
     -118.7093385835      122.5964900263     1  0.36486204E+08
     -118.7093226966      117.9448529701     1  0.37855019E+08
     -118.7092512180      119.3019582678     1  0.39091190E+08
     -118.7092316972      123.0988166016     1  0.39894649E+08
     -118.7092042562      122.4000750453     1  0.36969904E+08
     -118.7091815057      122.6931017914     1  0.37537344E+08
     -118.7091541278      120.4801345084     1  0.37104691E+08
     -118.7091464299      120.9899143405     1  0.40842856E+08
     -118.7090484639      119.2080783674     1  0.39799821E+08
     -118.7089856782      122.0038600097     1  0.39280900E+08
     -118.7089844261      119.8466178212     1  0.41834368E+08
     -118.7089706147      124.3419134131     2  0.38415182E+08
     -118.7089419628      123.6623615623     1  0.38532774E+08
     -118.7088618643      120.1853791033     1  0.36646738E+08
     -118.7088522842      122.2994159976     1  0.37690925E+08
     -118.7088466594      121.4576672516     1  0.40928172E+08
     -118.7088388793      121.8209858250     1  0.37838339E+08
     -118.7088252589      124.5664082701     1  0.37513537E+08
     -118.7088218018      120.5465757246     1  0.38127691E+08
     -118.7087887412      123.0977562654     2  0.39013901E+08
     -118.7087568129      120.3659806010     1  0.37608166E+08
     -118.7087542817      119.4449602299     1  0.37091251E+08
     -118.7087253325      120.2819841416     1  0.36739564E+08
     -118.7086984348      118.3496592187     1  0.35987423E+08
     -118.7086848240      117.0509304902     1  0.36933043E+08
     -118.7086077711      119.8195510908     1  0.36455944E+08
     -118.7085865382      119.4554983057     1  0.38037148E+08
     -118.7085589888      120.0489860190     1  0.37211867E+08
     -118.7085557154      122.9590423253     1  0.38881544E+08
     -118.7085502671      121.8667241582     1  0.38112442E+08
     -118.7085435596      121.9783243136     1  0.38704965E+08
     -118.7085091129      120.5046476182     1  0.37554243E+08
     -118.7085076763      122.8773393170     1  0.36305131E+08
     -118.7085011033      119.8134039215     1  0.37904990E+08
     -118.7084760177      120.8350872108     1  0.38396706E+08
     -118.7083994124      124.0293485403     1  0.40574814E+08
     -118.7083878761      118.2494954292     1  0.37754401E+08
     -118.7083754689      116.2903615755     1  0.37651100E+08
     -118.7083504168      121.6172572071     1  0.36391226E+08
     -118.7083437644      123.6645256898     1  0.40908661E+08
     -118.7082516216      120.1662398392     1  0.37783063E+08
     -118.7082481640      118.6717428269     1  0.38731000E+08
     -118.7082131506      120.8817667335     1  0.37771927E+08
     -118.7081563585      118.1398741097     1  0.38712909E+08
     -118.7081126942      122.0172107075     1  0.39219439E+08
     -118.7080999639      123.8607462284     1  0.37628057E+08
     -118.7080886039      121.3211396623     1  0.37617101E+08
     -118.7080676475      120.8788966038     1  0.37925628E+08
     -118.7080591131      123.0450130572     1  0.38270997E+08
     -118.7080531281      122.4110978652     1  0.37032929E+08
     -118.7079821834      122.7961432840     1  0.37090269E+08
     -118.7079660447      124.0578462357     1  0.38760411E+08
     -118.7079431302      119.8640979272     1  0.36485251E+08
     -118.7079391742      122.4427902841     1  0.36750248E+08
     -118.7078961245      124.0409767077     1  0.39415205E+08
     -118.7078241279      118.1949996165     1  0.36473481E+08
     -118.7078178236      122.8705694234     1  0.38327751E+08
     -118.7078122829      120.6304783204     1  0.38330178E+08
     -118.7078060816      120.0066851158     1  0.36847741E+08
     -118.7077749122      119.6374282187     1  0.36422380E+08
     -118.7077302239      119.4383133446     1  0.38995927E+08
     -118.7076952012      122.3616440252     1  0.38829189E+08
     -118.7076647582      121.9514825800     1  0.37355950E+08
     -118.7076548222      122.2184764881     1  0.38152983E+08
     -118.7076403223      124.0985242883     1  0.39769821E+08
     -118.7075831447      118.8154008738     1  0.37766680E+08
     -118.7075778609      121.3500559957     1  0.37432438E+08
     -118.7075471664      123.0801173681     1  0.37640519E+08
     -118.7073804954      121.7152765236     1  0.39480954E+08
     -118.7073261230      117.5638956061     1  0.38642217E+08
     -118.7072991437      118.3445972401     1  0.36645495E+08
     -118.7072225583      119.2503930496     1  0.36646817E+08
     -118.7072121902      125.6677843943     1  0.43215905E+08
     -118.7072033154      124.3345095442     1  0.38827236E+08
     -118.7071978823      120.0696894585     1  0.36055120E+08
     -118.7071664626      121.4074392468     1  0.39183919E+08
     -118.7071524769      118.7746463320     1  0.37105813E+08
     -118.7071454927      123.6142364376     1  0.38552843E+08
     -118.7071374680      121.9194826637     1  0.38614790E+08
     -118.7070431272      122.9551570149     1  0.37966414E+08
     -118.7069899467      115.7524046096     1  0.37301887E+08
     -118.7069879870      120.9078728045     1  0.37962368E+08
     -118.7069775837      120.4648192467     1  0.39374405E+08
     -118.7069765805      125.3324576306     1  0.36534150E+08
     -118.7069577372      118.4788573899     1  0.37301046E+08
     -118.7069139883      118.6758842233     1  0.38425136E+08
     -118.7068608174      120.4759537647     1  0.40283730E+08
     -118.7068419065      122.7532196733     1  0.39923533E+08
     -118.7068249192      122.9182362781     1  0.36263069E+08
     -118.7067979883      119.8275267952     1  0.36672584E+08
     -118.7067803368      120.7093063913     1  0.38024542E+08
     -118.7067689190      121.8285790579     1  0.40943568E+08
     -118.7067427390      124.2417661737     1  0.40020927E+08
     -118.7067208385      118.7066215802     1  0.39972407E+08
     -118.7066542480      119.5382824533     1  0.37197345E+08
     -118.7066370111      122.4698069738     1  0.40684625E+08
     -118.7066049335      117.7677571705     1  0.35954567E+08
     -118.7065749251      126.1331287267     1  0.40434202E+08
     -118.7065513338      123.0855551471     1  0.37989911E+08
     -118.7065124771      119.3564691042     1  0.37601198E+08
     -118.7064442513      118.7940484627     1  0.36806048E+08
     -118.7064196569      118.7933853107     1  0.37073796E+08
     -118.7063544836      123.5466435864     1  0.40807885E+08
     -118.7063122015      118.7014305553     1  0.39552116E+08
     -118.7062963161      126.2035876004     2  0.40974195E+08
     -118.7062912241      123.7137935284     1  0.39942594E+08
     -118.7062738555      121.7743633577     1  0.41324366E+08
     -118.7062672030      118.2557158934     1  0.38459896E+08
     -118.7062346641      128.2984321399     2  0.39026158E+08
     -118.7061798237      125.0392997017     1  0.38310808E+08
     -118.7061595515      122.8129510284     1  0.38572170E+08
     -118.7061510149      118.4409259932     1  0.37717039E+08
     -118.7061496378      121.3928313526     1  0.35803443E+08
     -118.7061000465      120.9320678207     1  0.38959881E+08
     -118.7060512637      119.6174298592     1  0.36539533E+08
     -118.7059374460      122.1944633125     1  0.36425534E+08
     -118.7058929595      120.8414446314     1  0.38870857E+08
     -118.7058827792      121.0347897016     1  0.39265766E+08
     -118.7058729800      121.7300839607     1  0.36194600E+08
     -118.7058330749      119.6941961236     1  0.37713946E+08
     -118.7058151051      119.7949616434     1  0.36374079E+08
     -118.7057845508      120.6806999399     1  0.39254960E+08
     -118.7057516326      122.6641678581     1  0.38940426E+08
     -118.7056994504      122.0574260193     1  0.38418135E+08
     -118.7056874708      123.7080789656     1  0.40287572E+08
     -118.7056551581      124.1955519395     1  0.37358796E+08
     -118.7056470773      123.1455548431     1  0.36350480E+08
     -118.7056300355      119.8806069886     1  0.37362049E+08
     -118.7056196432      124.0602380671     2  0.36895219E+08
     -118.7055991527      122.9414696267     1  0.36754913E+08
     -118.7055415644      122.9076037234     1  0.38463664E+08
     -118.7054878288      123.1180684293     1  0.35745898E+08
     -118.7053932974      121.3241487732     1  0.37053568E+08
     -118.7053660894      121.1260816791     1  0.38539346E+08
     -118.7053562552      120.2351815136     1  0.38075391E+08
     -118.7053198782      120.0616822411     1  0.37088521E+08
     -118.7052910311      123.8150571623     1  0.38061902E+08
     -118.7052747414      122.3921159830     1  0.38370089E+08
     -118.7051936109      118.6675296986     1  0.37115227E+08
     -118.7051896597      122.0029599746     2  0.37525318E+08
     -118.7051680922      121.4048280789     1  0.37786698E+08
     -118.7051632887      122.1977827727     1  0.37214319E+08
     -118.7051607763      125.3127087043     1  0.37133809E+08
     -118.7050676641      125.9667215123     2  0.39485849E+08
     -118.7049046881      125.2554662546     1  0.36893095E+08
     -118.7048359892      120.5881532666     1  0.35889515E+08
     -118.7047395616      117.6602969638     1  0.36959188E+08
     -118.7047300731      119.7141589497     1  0.39126183E+08
     -118.7047139420      122.1620754608     1  0.37018511E+08
     -118.7046205597      123.2248272958     1  0.37562186E+08
     -118.7045602618      122.5418235442     1  0.37622174E+08
     -118.7045559247      124.8121782705     1  0.40173103E+08
     -118.7045316468      123.9143332263     1  0.36635652E+08
     -118.7045281347      126.2097491944     1  0.36790201E+08
     -118.7044883126      120.4864197361     1  0.36935473E+08
     -118.7044623408      119.4613449528     1  0.38351179E+08
     -118.7044259194      122.6441807247     1  0.37731806E+08
     -118.7043978298      124.4914470792     1  0.38827286E+08
     -118.7043353957      122.5196359866     1  0.38692978E+08
     -118.7043340301      124.9184269771     1  0.38303793E+08
     -118.7042203271      123.1326156052     1  0.41147937E+08
     -118.7042155478      123.6120172056     1  0.40049602E+08
     -118.7041937267      120.9541463599     1  0.37900139E+08
     -118.7041866653      121.3222863159     1  0.37916229E+08
     -118.7041375378      118.6265125814     1  0.38811490E+08
     -118.7040707000      122.5821744622     1  0.39690243E+08
     -118.7040252054      118.1854127589     1  0.37110613E+08
     -118.7039536505      124.0942525577     1  0.37638380E+08
     -118.7039455599      118.1023254442     1  0.38436958E+08
     -118.7038976146      122.2810591843     1  0.39399620E+08
     -118.7038777660      120.8472704008     1  0.37068376E+08
     -118.7038454840      122.2299855316     1  0.36352804E+08
     -118.7038394984      122.6541625814     1  0.36541785E+08
     -118.7038111456      123.1778414571     1  0.36499194E+08
     -118.7037753083      119.5545721766     1  0.38062092E+08
     -118.7037267289      121.6953426403     1  0.36551197E+08
     -118.7037116875      123.0794455274     1  0.36519005E+08
     -118.7037018925      119.4125103777     1  0.38259268E+08
     -118.7036932802      126.9501144411     1  0.43496329E+08
     -118.7036143400      120.0594117246     1  0.37987867E+08
     -118.7036046464      125.3280788708     2  0.38766152E+08
     -118.7035851903      120.5011359995     1  0.37613574E+08
     -118.7035803043      121.0883188534     1  0.37235273E+08
     -118.7035533132      120.7790378702     1  0.40324864E+08
     -118.7035493299      123.0182915063     1  0.39732560E+08
     -118.7035431232      122.6981051685     1  0.36795808E+08
     -118.7035339093      122.7706784634     1  0.36220829E+08
     -118.7035155997      121.0169470841     1  0.37623542E+08
     -118.7035061312      120.9427309699     1  0.38758099E+08
     -118.7034888207      119.6486882060     1  0.36466351E+08
     -118.7034230833      120.9485786687     1  0.35759222E+08
     -118.7034139910      122.4445478967     1  0.36822934E+08
     -118.7034037198      118.9916150367     1  0.39018257E+08
     -118.7033420656      123.1777894865     1  0.38107532E+08
     -118.7033254088      122.3764956444     1  0.37696530E+08
     -118.7033193822      123.7646521577     1  0.39162770E+08
     -118.7031925540      125.9722894052     2  0.38114306E+08
     -118.7031900082      120.0658308865     1  0.37059736E+08
     -118.7031640544      123.3919462321     1  0.38164628E+08
     -118.7031509658      123.9962931306     1  0.40941376E+08
     -118.7031382920      120.8329851733     1  0.41135476E+08
     -118.7031315531      121.4974464245     1  0.38028900E+08
     -118.7031224016      122.4964517124     1  0.40333900E+08
     -118.7030467630      123.4225048966     1  0.40481785E+08
     -118.7030277295      126.6336186420     1  0.40925198E+08
     -118.7030097741      119.2144996953     1  0.36580059E+08
     -118.7029877581      121.5398167347     1  0.38096407E+08
     -118.7029649145      123.6437218174     1  0.40091090E+08
     -118.7029336153      123.1655917088     1  0.39091849E+08
     -118.7029007592      121.3644804237     1  0.38860552E+08
     -118.7028220127      120.1615830334     1  0.37699663E+08
     -118.7028072100      119.5607730948     1  0.37875215E+08
     -118.7027916232      122.1052203834     1  0.36367358E+08
     -118.7027801039      121.8704737395     1  0.38865406E+08
     -118.7027633170      116.5790677733     1  0.38575127E+08
     -118.7027070141      121.1501942545     1  0.36557797E+08
     -118.7026866779      123.1560281695     1  0.39254518E+08
     -118.7026284959      119.4789682239     1  0.36086357E+08
     -118.7026268519      119.7511167526     1  0.37454151E+08
     -118.7025748741      120.5517870836     1  0.35739608E+08
     -118.7025699390      121.8492319780     1  0.39865322E+08
     -118.7025353999      118.7072172613     1  0.37521686E+08
     -118.7025265966      118.3741684020     1  0.40374106E+08
     -118.7025116014      121.1590733144     1  0.38768360E+08
     -118.7024933675      121.1931755421     1  0.36991357E+08
     -118.7024759663      119.5424443985     1  0.37273615E+08
     -118.7024602052      118.3408004605     1  0.37385375E+08
     -118.7024048153      120.0063804733     1  0.37231051E+08
     -118.7023622380      119.3064957859     1  0.38716545E+08
     -118.7023170604      121.2860197506     1  0.38635506E+08
     -118.7023119167      123.9559859946     1  0.38749030E+08
     -118.7022896787      119.4552603197     1  0.37088134E+08
     -118.7022832927      120.5137031154     1  0.39888102E+08
     -118.7022434728      120.7337357763     1  0.37097559E+08
     -118.7022403966      118.2844494877     1  0.36977269E+08
     -118.7022240798      119.3297829256     1  0.38207377E+08
     -118.7021358755      122.9504597033     1  0.39413843E+08
     -118.7020756690      121.6266293491     1  0.40154379E+08
     -118.7020615185      123.9177836392     1  0.37881240E+08
     -118.7020073896      120.9277966118     1  0.36915009E+08
     -118.7020021671      121.2245505429     1  0.37607033E+08
     -118.7019937750      120.6009995838     1  0.40685122E+08
     -118.7019759860      122.7155755766     1  0.39053904E+08
     -118.7019408921      124.6835334997     1  0.41392024E+08
     -118.7019210763      123.7748927740     1  0.36592981E+08
     -118.7018871274      121.7996888057     1  0.36247703E+08
     -118.7018477181      120.6118444910     1  0.37223091E+08
     -118.7018279735      120.9450197177     1  0.38940286E+08
     -118.7018117298      121.0451318062     1  0.37077119E+08
     -118.7017866428      123.2319493363     1  0.37114924E+08
     -118.7017671589      122.1139029561     1  0.38524030E+08
     -118.7017608071      123.7743180197     1  0.37420972E+08
     -118.7017569880      120.8716278416     1  0.38119025E+08
     -118.7017171728      119.3913280381     1  0.36634948E+08
     -118.7017010574      122.7039344943     1  0.41590003E+08
     -118.7016754174      121.7724848123     1  0.37080098E+08
     -118.7016421694      123.2201117411     1  0.38623283E+08
     -118.7015877463      118.8574821705     1  0.39679909E+08
     -118.7015402346      122.6230783143     1  0.38410985E+08
     -118.7015192392      121.8623231338     1  0.36284781E+08
     -118.7014928552      118.5070956780     1  0.37877410E+08
     -118.7014863742      114.2837486147     1  0.38037824E+08
     -118.7014494018      119.0155831348     1  0.38940630E+08
     -118.7014448292      122.1152567824     1  0.39793708E+08
     -118.7014433453      119.0750868434     2  0.37005936E+08
     -118.7014241161      123.8902318678     1  0.39167178E+08
     -118.7013788042      120.6463543602     1  0.36811616E+08
     -118.7013364068      119.9410471134     1  0.38274888E+08
     -118.7012840875      118.9270506743     1  0.36671389E+08
     -118.7012788706      121.4508505640     1  0.37866718E+08
     -118.7012505832      126.4695989359     1  0.41260446E+08
     -118.7012441499      122.6362560650     1  0.37137529E+08
     -118.7012356390      122.2235389061     1  0.37262611E+08
     -118.7011983172      122.9146448348     1  0.38220720E+08
     -118.7011699772      117.6555716026     1  0.38946727E+08
     -118.7011539865      121.5284083171     1  0.38220283E+08
     -118.7011459550      118.8362393574     1  0.38751536E+08
     -118.7010883981      123.9168721243     1  0.38324321E+08
     -118.7010596730      120.3621987189     1  0.38290501E+08
     -118.7010389049      119.9470158771     1  0.37709927E+08
     -118.7009988204      120.8874978231     1  0.38402763E+08
     -118.7009893636      119.1737435664     1  0.38028130E+08
     -118.7009789130      120.7283710025     1  0.38282900E+08
     -118.7008931641      118.1576428080     1  0.39712927E+08
     -118.7008902373      119.4655444039     1  0.40126995E+08
     -118.7008060696      118.8149479758     1  0.37301318E+08
     -118.7008002275      122.6293389196     1  0.37456638E+08
     -118.7007798014      123.1495950038     1  0.39710239E+08
     -118.7007730843      117.9153355733     1  0.37198856E+08
     -118.7007571098      120.5125618800     1  0.36872409E+08
     -118.7007302460      122.3537749665     1  0.40803024E+08
     -118.7007090908      121.8946207462     1  0.39226019E+08
     -118.7007050216      125.8015280727     1  0.40027528E+08
     -118.7006879361      117.7169054935     1  0.38080845E+08
     -118.7006829564      123.1332793015     1  0.36178142E+08
     -118.7006543352      120.2665627749     1  0.36412998E+08
     -118.7006286055      117.5437513642     1  0.37045401E+08
     -118.7006205958      120.0027406818     1  0.36130537E+08
     -118.7005890538      122.1599148630     1  0.38487044E+08
     -118.7005257947      119.8016827372     1  0.38456924E+08
     -118.7005240640      123.6176683366     1  0.38612992E+08
     -118.7005122396      125.0410663520     1  0.36826678E+08
     -118.7005111976      121.3258572211     1  0.36848703E+08
     -118.7004482736      116.9201515539     1  0.37070511E+08
     -118.7002769479      120.6426651047     1  0.36785702E+08
     -118.7002689249      120.0535633800     1  0.39503251E+08
     -118.7002552265      122.4258716446     1  0.39565343E+08
     -118.7002129145      122.7907331500     1  0.37028619E+08
     -118.7001587099      122.1314681488     1  0.37833846E+08
     -118.7001425809      118.3274835733     1  0.35970019E+08
     -118.7001398913      121.3473845661     1  0.40074458E+08
     -118.7001334308      121.9614246444     1  0.40063846E+08
     -118.6999979944      122.3971412177     1  0.37921873E+08
     -118.6999494076      121.5172256311     1  0.35714192E+08
     -118.6999380038      124.6421310580     1  0.38179408E+08
     -118.6999369926      122.5839744530     1  0.40609780E+08
     -118.6999336222      123.4712962659     1  0.37951575E+08
     -118.6998461428      121.2283434632     1  0.37403638E+08
     -118.6998127485      122.7657910332     1  0.41402353E+08
     -118.6997334435      117.2860483459     1  0.36244786E+08
     -118.6997300285      124.8938646630     1  0.41078449E+08
     -118.6996863123      117.5953288577     1  0.37747692E+08
     -118.6996365387      121.2774118953     1  0.36650636E+08
     -118.6996291770      126.0634440368     1  0.36887097E+08
     -118.6995605890      121.2343557609     1  0.37611971E+08
     -118.6995351705      123.3660528173     1  0.39957006E+08
     -118.6995113087      120.9773538712     1  0.37173042E+08
     -118.6994689019      119.9895962534     1  0.39169780E+08
     -118.6994197057      119.8591255665     1  0.36941798E+08
     -118.6994102590      123.2254066295     1  0.37656838E+08
     -118.6994066996      123.2456201788     1  0.38714975E+08
     -118.6993650990      123.3119444687     1  0.36689813E+08
     -118.6993471088      124.0076561404     1  0.37898092E+08
     -118.6993324014      121.9601357427     1  0.39002481E+08
     -118.6993126259      122.9170059269     1  0.38921156E+08
     -118.6992957646      121.8477654643     1  0.36222183E+08
     -118.6992928081      121.1784062696     1  0.37522344E+08
     -118.6992738891      124.6531501258     1  0.38172192E+08
     -118.6992665857      118.5014995902     1  0.37896759E+08
     -118.6992655140      117.4654927473     1  0.36643833E+08
     -118.6992493494      121.0386718978     1  0.37022765E+08
     -118.6992420285      125.7104505179     2  0.36401510E+08
     -118.6991720929      123.6892943380     1  0.37747458E+08
     -118.6991501294      122.4340384717     1  0.37792563E+08
     -118.6990729446      124.8482028397     1  0.40439943E+08
     -118.6990008010      124.9511602157     2  0.37963022E+08
     -118.6989958500      118.2899328391     1  0.39334918E+08
     -118.6989840972      122.9921735109     1  0.38534686E+08
     -118.6989373657      122.9400686118     1  0.40172175E+08
     -118.6989325633      121.1460733718     1  0.35858743E+08
     -118.6989233441      121.3357176274     1  0.36956000E+08
     -118.6989093382      121.0747534936     1  0.39371885E+08
     -118.6988748172      118.5972843339     1  0.40615827E+08
     -118.6988434344      120.1016126822     1  0.38819454E+08
     -118.6988401147      121.6124072813     1  0.38101789E+08
     -118.6988285475      118.6071450139     1  0.36668764E+08
     -118.6988258403      123.0766050866     1  0.37038880E+08
     -118.6987947723      120.0978757682     1  0.39470428E+08
     -118.6987879454      117.3835185639     1  0.36474898E+08
     -118.6987636499      122.9817360401     1  0.38458048E+08
     -118.6987563044      122.6923264320     1  0.38139251E+08
     -118.6987073856      120.5046026549     1  0.36988216E+08
     -118.6986932731      122.5221761787     1  0.40097253E+08
     -118.6986718514      125.0130982088     1  0.42097871E+08
     -118.6986242207      125.0197733238     1  0.36873320E+08
     -118.6985734040      124.2248852043     1  0.37399774E+08
     -118.6985085746      120.1430863680     1  0.38833610E+08
     -118.6984439039      122.7568026651     1  0.39992631E+08
     -118.6984138182      121.3478733943     1  0.36805207E+08
     -118.6983745039      120.5447332273     1  0.40277163E+08
     -118.6983283313      121.8869372638     1  0.38267932E+08
     -118.6982978392      124.3956907064     1  0.38752409E+08
     -118.6982967323      121.7282292080     1  0.36889029E+08
     -118.6982725626      115.6331650726     1  0.38135974E+08
     -118.6982454415      123.8998920987     1  0.38045947E+08
     -118.6982389557      121.7763860700     2  0.38022681E+08
     -118.6982089807      122.5339598227     1  0.39144207E+08
     -118.6981975725      121.6148726090     1  0.35915111E+08
     -118.6980996922      123.0843397620     1  0.37697222E+08
     -118.6980860817      121.5407524195     1  0.37371988E+08
     -118.6979970142      123.6103033733     1  0.40730550E+08
     -118.6979835553      120.8745060987     1  0.40109067E+08
     -118.6979698426      119.4870021985     1  0.37638989E+08
     -118.6979656781      120.4529692733     1  0.41839238E+08
     -118.6979374528      121.2085377105     1  0.36256787E+08
     -118.6978766018      120.8520838939     1  0.38649536E+08
     -118.6978671322      120.8596417866     1  0.38588218E+08
     -118.6977726544      122.9071746084     1  0.38607022E+08
     -118.6976924630      119.7539144056     1  0.40281006E+08
     -118.6976871464      118.9874162690     1  0.37282767E+08
     -118.6976608485      122.5087990139     1  0.36476377E+08
     -118.6976246028      121.6709975195     1  0.38032170E+08
     -118.6976221066      119.3500697036     1  0.36903516E+08
     -118.6975726020      122.4425057656     1  0.36459679E+08
     -118.6975544363      120.7887643077     2  0.35631875E+08
     -118.6975462900      119.4649552644     1  0.37493331E+08
     -118.6975153110      122.2309398901     1  0.35416235E+08
     -118.6974607818      122.1553559035     1  0.38499196E+08
     -118.6974362240      121.8205432202     1  0.38145712E+08
     -118.6973706328      119.3357711415     1  0.36595848E+08
     -118.6973575928      123.1115704471     1  0.38207182E+08
     -118.6973269807      119.5007356270     1  0.36871827E+08
     -118.6973254651      118.4384897391     1  0.37239069E+08
     -118.6973117076      121.7243139961     1  0.37107042E+08
     -118.6973000981      120.3418252191     1  0.37102199E+08
     -118.6972954474      121.3458224123     1  0.38861089E+08
     -118.6972608737      123.6086245476     1  0.38466075E+08
     -118.6972575904      121.3692896290     1  0.39388306E+08
     -118.6972510979      121.6046352708     1  0.35898368E+08
     -118.6972497602      122.8970340823     1  0.36808103E+08
     -118.6972349550      120.1413290723     1  0.36526119E+08
     -118.6971660707      119.7421205932     1  0.37502974E+08
     -118.6971377456      123.3852983814     1  0.39660528E+08
     -118.6971258457      120.8951163563     1  0.39573917E+08
     -118.6971054000      122.4503841801     1  0.39038415E+08
     -118.6970938530      123.6377987709     1  0.39745943E+08
     -118.6970637844      123.8117672888     1  0.38154789E+08
     -118.6970564650      119.1003827385     1  0.37442397E+08
     -118.6970310073      121.9847538936     1  0.38044562E+08
     -118.6969566831      117.5432105252     1  0.38842107E+08
     -118.6969481727      122.7438160278     1  0.39376771E+08
     -118.6969316776      116.8875671363     1  0.36941040E+08
     -118.6968724497      123.8648377599     1  0.41552765E+08
     -118.6967610982      123.1555108396     1  0.39978244E+08
     -118.6966464509      123.0291110258     1  0.36968777E+08
     -118.6966362915      120.3970274099     1  0.37294879E+08
     -118.6966259964      123.4561934433     1  0.37836005E+08
     -118.6966246888      122.6966712485     1  0.39955550E+08
     -118.6966189616      125.6766951313     2  0.40279937E+08
     -118.6965499561      117.3111064444     1  0.36745558E+08
     -118.6965416679      120.4497662546     1  0.37741316E+08
     -118.6964989276      118.4893701606     1  0.39255435E+08
     -118.6964895911      121.6520487104     1  0.39102008E+08
     -118.6964798465      120.8861341201     2  0.37944650E+08
     -118.6964760333      123.5843320899     1  0.41751482E+08
     -118.6964218797      121.0124707285     1  0.38172454E+08
     -118.6964147930      118.5839183164     1  0.35776624E+08
     -118.6964053022      118.6347554363     1  0.38576573E+08
     -118.6963734991      119.6032513088     1  0.40343599E+08
     -118.6963690408      121.3970409746     1  0.37398451E+08
     -118.6963517163      121.9593466440     1  0.37744207E+08
     -118.6963431885      121.5935463651     1  0.36937870E+08
     -118.6963183205      125.3863634195     1  0.43446615E+08
     -118.6963003978      119.4317538181     1  0.36870286E+08
     -118.6962582975      124.8654834415     1  0.41741517E+08
     -118.6962338983      121.5206763614     1  0.35767259E+08
     -118.6962307271      120.1096048679     1  0.36181416E+08
     -118.6962147126      120.1158094560     1  0.39288319E+08
     -118.6961905213      119.3334259339     1  0.36579932E+08
     -118.6961516409      121.5438296124     1  0.37513425E+08
     -118.6961412030      122.9081071219     1  0.42502721E+08
     -118.6961323523      119.5780317135     1  0.38926001E+08
     -118.6961147870      126.8236534161     2  0.41487639E+08
     -118.6961081880      118.0137152481     1  0.36911578E+08
     -118.6960942660      123.5706163551     1  0.39859178E+08
     -118.6960706157      123.8851176491     1  0.39674566E+08
     -118.6960625090      122.0792522990     1  0.38402425E+08
     -118.6960522924      123.2808668214     1  0.38870310E+08
     -118.6959955440      119.5249919219     1  0.37474677E+08
     -118.6959895707      121.5705708317     1  0.36763135E+08
     -118.6959785012      120.9728077796     1  0.36088630E+08
     -118.6959308868      121.5681418546     1  0.37008771E+08
     -118.6958896573      123.4246587583     1  0.40138473E+08
     -118.6958669646      124.0068025567     1  0.37893440E+08
     -118.6958494526      122.7255121346     1  0.39015419E+08
     -118.6958379257      118.3516492570     1  0.37133415E+08
     -118.6957827380      120.0948625025     1  0.36734920E+08
     -118.6957458819      119.8631660913     1  0.38121692E+08
     -118.6957204220      123.5503022798     1  0.36755974E+08
     -118.6956871393      121.0175728740     1  0.41322282E+08
     -118.6956223178      119.1982258649     1  0.34966858E+08
     -118.6955988327      118.2784230136     1  0.38659924E+08
     -118.6955622628      121.5998523650     1  0.36530062E+08
     -118.6955306602      124.1767669038     1  0.35415738E+08
     -118.6954992114      119.9881425275     1  0.36752640E+08
     -118.6954431139      121.5988836418     1  0.35314438E+08
     -118.6954238578      120.2761949516     1  0.38702339E+08
     -118.6954098915      123.9173525886     2  0.37716751E+08
     -118.6953783973      125.8795790869     1  0.40286918E+08
     -118.6953297074      119.6524038366     1  0.37362985E+08
     -118.6953031244      125.6177929367     1  0.40610901E+08
     -118.6952969602      123.2756151695     1  0.36113810E+08
     -118.6952512183      124.9387103609     1  0.37353310E+08
     -118.6952487759      119.9445833489     1  0.37274580E+08
     -118.6952144077      120.0958943240     1  0.38189046E+08
     -118.6952109833      120.4463362678     1  0.36912693E+08
     -118.6951951619      121.0377190914     1  0.36381958E+08
     -118.6951553899      124.7476826116     1  0.38404819E+08
     -118.6951393331      120.4950238826     1  0.38262821E+08
     -118.6951053293      120.2305509574     1  0.38078551E+08
     -118.6951002405      119.8696197513     1  0.38353313E+08
     -118.6950818677      120.4027477031     2  0.35661772E+08
     -118.6950708033      119.2575290377     1  0.38312853E+08
     -118.6950668799      119.8964230120     2  0.36142249E+08
     -118.6950385603      124.0916212573     1  0.39398847E+08
     -118.6949765352      124.4065625751     1  0.37510137E+08
     -118.6949554950      121.7659868221     1  0.36802864E+08
     -118.6949317952      120.1449920820     1  0.35893802E+08
     -118.6948905692      121.8082756409     1  0.38226002E+08
     -118.6948507152      121.6331287136     1  0.36833473E+08
     -118.6948457877      121.3633652821     1  0.35710818E+08
     -118.6948197505      122.3537072285     1  0.37188155E+08
     -118.6947965699      119.0233717378     1  0.38063106E+08
     -118.6947533423      119.9730454826     1  0.36242398E+08
     -118.6947392203      121.5008624584     1  0.37545138E+08
     -118.6947293716      126.8800957874     1  0.40660814E+08
     -118.6946911776      119.1679840898     1  0.37743801E+08
     -118.6946565303      123.3352449270     2  0.36200198E+08
     -118.6946395762      120.9869868270     1  0.38994909E+08
     -118.6946316458      117.9815858346     1  0.38147270E+08
     -118.6946282377      120.0749006548     1  0.36883124E+08
     -118.6946025805      121.3647437881     1  0.38315650E+08
     -118.6945917670      119.7079047444     1  0.37043104E+08
     -118.6945492149      119.2690074481     1  0.37252729E+08
     -118.6945070662      121.6877689606     1  0.36491697E+08
     -118.6944639378      122.4232367045     1  0.36851748E+08
     -118.6944625407      124.3403755268     1  0.37476417E+08
     -118.6944332680      124.6753838256     2  0.36434369E+08
     -118.6943922118      119.6914072390     1  0.38782187E+08
     -118.6943751510      120.7334331360     1  0.37824659E+08
     -118.6943671137      121.2340840445     1  0.38947434E+08
     -118.6943555659      120.9196496146     1  0.36369053E+08
     -118.6943415644      118.3779148033     1  0.38385909E+08
     -118.6943248955      120.5949282957     1  0.38802018E+08
     -118.6942663308      122.1197028587     1  0.35905343E+08
     -118.6942396112      120.1572667187     1  0.38922566E+08
     -118.6942155729      123.6852239840     1  0.39825920E+08
     -118.6941546513      125.3664864187     1  0.39803998E+08
     -118.6941510706      116.9105630990     1  0.37143095E+08
     -118.6940630611      116.9149620842     1  0.37296336E+08
     -118.6940549330      117.2763326758     1  0.36956071E+08
     -118.6940508811      120.6589740638     1  0.37250762E+08
     -118.6940423292      119.1490252309     1  0.38532412E+08
     -118.6940159454      122.7024415406     1  0.38816232E+08
     -118.6940088079      120.3612118420     1  0.37416146E+08
     -118.6939657906      117.1817388544     1  0.38304337E+08
     -118.6939527086      123.3668659445     1  0.37844828E+08
     -118.6939257443      120.2213157728     1  0.38213816E+08
     -118.6939233348      121.3665058672     1  0.38404172E+08
     -118.6939076700      120.2523459916     1  0.38933711E+08
     -118.6938884232      123.9894202576     1  0.40108122E+08
     -118.6938831415      118.4214448574     1  0.38685104E+08
     -118.6938596320      122.6485662677     1  0.40283981E+08
     -118.6938242619      119.6031581882     1  0.39076488E+08
     -118.6938171619      121.0881444168     1  0.37006166E+08
     -118.6937812844      120.1176774525     1  0.38354598E+08
     -118.6937725785      116.9878082186     1  0.36703981E+08
     -118.6937711829      121.4088507254     1  0.36805106E+08
     -118.6937700371      118.4382804829     1  0.38295752E+08
     -118.6936331270      119.9809535838     1  0.37585087E+08
     -118.6936218260      123.8135549176     1  0.39147842E+08
     -118.6936110920      121.6697618016     1  0.40241924E+08
     -118.6935993912      120.7664457953     1  0.41148077E+08
     -118.6935015568      121.6703451816     1  0.37297890E+08
     -118.6934587992      118.0148088566     1  0.37551330E+08
     -118.6934247094      121.8741038443     1  0.38316806E+08
     -118.6934089005      120.4329122672     1  0.37106615E+08
     -118.6933762674      118.2531888889     1  0.38972994E+08
     -118.6933744655      121.8153894116     1  0.37473162E+08
     -118.6933694861      124.3830036866     1  0.39635585E+08
     -118.6932898173      119.0383128579     1  0.38906405E+08
     -118.6932865385      120.1573824004     1  0.36968644E+08
     -118.6932822537      119.9153430465     1  0.38174752E+08
     -118.6932480426      121.5702459435     1  0.39741646E+08
     -118.6932055660      122.6593184070     1  0.37792044E+08
     -118.6931995707      117.7902703986     1  0.36840298E+08
     -118.6931862861      121.1990821286     1  0.38758073E+08
     -118.6931819006      121.3901740330     1  0.37995037E+08
     -118.6931605309      125.2742233560     1  0.39685850E+08
     -118.6931196870      121.2856140904     1  0.36373000E+08
     -118.6931088261      119.6684630165     1  0.42017857E+08
     -118.6930599773      123.0948159342     1  0.37525520E+08
     -118.6930473437      123.3134176595     1  0.38087710E+08
     -118.6930345086      120.0027322437     1  0.37193396E+08
     -118.6930242054      117.7171994666     1  0.37311741E+08
     -118.6929868116      121.1317381543     1  0.39649688E+08
     -118.6929468997      120.6165902494     1  0.39161623E+08
     -118.6928865787      120.2497540565     1  0.36550398E+08
     -118.6928747194      121.2061193010     1  0.39732294E+08
     -118.6928075457      124.0865710207     1  0.40485414E+08
     -118.6927970489      122.2749006637     1  0.38875438E+08
     -118.6927843637      123.5990406910     1  0.40361781E+08
     -118.6927790948      117.1224048716     1  0.39070527E+08
     -118.6927426195      122.2761941767     1  0.36543838E+08
     -118.6927361107      118.7470302267     1  0.37831944E+08
     -118.6927297826      123.7167980869     1  0.38266193E+08
     -118.6926597637      121.2840353723     1  0.36873831E+08
     -118.6926216249      120.3593809907     1  0.38556841E+08
     -118.6926164784      121.8619789387     1  0.36061751E+08
     -118.6925775630      122.7391359091     1  0.35564738E+08
     -118.6925679983      121.0179060354     1  0.39623207E+08
     -118.6925669523      121.9869646237     1  0.38266539E+08
     -118.6925505769      124.9496491142     1  0.39962435E+08
     -118.6925034460      122.8042325113     1  0.38724991E+08
     -118.6925016437      121.8243680133     1  0.38160537E+08
     -118.6925001247      125.1609969344     1  0.41613945E+08
     -118.6924870216      120.4420024465     1  0.37124231E+08
     -118.6924112795      120.1027621313     1  0.36739299E+08
     -118.6923853206      122.8270400008     1  0.37339326E+08
     -118.6923829399      118.7059608023     1  0.35359480E+08
     -118.6923035681      120.2539597630     1  0.40102270E+08
     -118.6922964919      123.6224195080     1  0.38911396E+08
     -118.6922302188      121.3018542083     1  0.38772458E+08
     -118.6922197031      125.2444615566     1  0.40010990E+08
     -118.6921425125      122.5554857936     1  0.39761968E+08
     -118.6921387464      124.4683344448     1  0.37936563E+08
     -118.6921279463      125.8827169520     1  0.36306644E+08
     -118.6921186536      121.1848362866     1  0.40055840E+08
     -118.6920989760      119.0060531703     1  0.37961998E+08
     -118.6920613114      122.3783782467     1  0.38801373E+08
     -118.6920397753      122.2992647001     1  0.39989706E+08
     -118.6919876264      120.8272397520     1  0.37020542E+08
     -118.6919778370      120.2689743637     1  0.37410096E+08
     -118.6919662757      117.2074995315     1  0.38561569E+08
     -118.6919572943      120.9804037307     1  0.36603755E+08
     -118.6919476668      119.1666714423     1  0.38954013E+08
     -118.6919275872      120.5071536794     1  0.37806794E+08
     -118.6919054434      121.2009912306     1  0.38441963E+08
     -118.6918759831      122.7132036013     1  0.40271140E+08
     -118.6918615924      123.0258604892     1  0.39098730E+08
     -118.6918207370      123.4604600308     1  0.37767160E+08
     -118.6917613107      122.9167948690     1  0.35512181E+08
     -118.6917495189      121.3679068012     1  0.38263020E+08
     -118.6917472074      125.7234052995     1  0.37919935E+08
     -118.6916889266      122.9524343872     1  0.37719934E+08
     -118.6916455339      120.3255545236     1  0.36409803E+08
     -118.6915840618      125.1930104250     1  0.39708034E+08
     -118.6915725390      122.4730440365     1  0.41129570E+08
     -118.6915363291      121.4885327852     1  0.38244379E+08
     -118.6915235166      119.3737793431     1  0.40098671E+08
     -118.6914498681      120.1954816880     1  0.38650986E+08
     -118.6913610220      119.0767698609     1  0.36551225E+08
     -118.6913405724      124.9749822766     1  0.36750154E+08
     -118.6913094455      123.2030666692     1  0.38601076E+08
     -118.6912772650      121.3457445818     1  0.36742518E+08
     -118.6912753446      121.9350043180     1  0.39483148E+08
     -118.6911950244      117.0127400267     1  0.38959289E+08
     -118.6911834400      120.6606260804     1  0.37439572E+08
     -118.6911754761      121.0262183555     1  0.37338121E+08
     -118.6910958568      120.1841861763     1  0.38764250E+08
     -118.6910910643      124.0232410550     1  0.37632246E+08
     -118.6910796936      120.3819136217     1  0.39221191E+08
     -118.6910158767      121.3944496194     1  0.39396510E+08
     -118.6910052498      119.4633368557     1  0.36381406E+08
     -118.6909822169      122.2004691728     1  0.37771181E+08
     -118.6909695050      122.3794614117     1  0.36849180E+08
     -118.6909527699      122.2466099270     1  0.41046802E+08
     -118.6909171335      120.8706957084     1  0.38165581E+08
     -118.6909046139      123.4275437391     1  0.39696160E+08
     -118.6908819997      118.2916233193     1  0.36547752E+08
     -118.6908430874      122.6386332684     1  0.36092827E+08
     -118.6908109229      117.9919638737     1  0.35992924E+08
     -118.6907873064      123.1291045291     1  0.39462508E+08
     -118.6906070523      121.7081267049     1  0.37342853E+08
     -118.6906011208      123.1870681529     1  0.37481707E+08
     -118.6905831058      121.0400159510     1  0.39505657E+08
     -118.6905798881      123.0233801892     1  0.36303957E+08
     -118.6905567648      118.6361216895     1  0.38529036E+08
     -118.6905504074      117.7158295875     1  0.37502337E+08
     -118.6905393528      118.7267882933     1  0.36673436E+08
     -118.6905069317      128.3391328048     1  0.41911049E+08
     -118.6904927119      116.0235204186     1  0.36474264E+08
     -118.6904434005      117.2305639745     1  0.36848621E+08
     -118.6904264480      124.6972010981     1  0.40026778E+08
     -118.6904012708      124.0719085593     1  0.39288765E+08
     -118.6903878708      121.9059837777     1  0.36667953E+08
     -118.6903637718      121.6852844230     1  0.36930039E+08
     -118.6903590745      122.9784568199     1  0.36695222E+08
     -118.6903329173      121.5314192731     1  0.39497355E+08
     -118.6902801046      123.4439123049     1  0.36687670E+08
     -118.6902786180      122.0821685507     1  0.38999795E+08
     -118.6902673774      124.7097956147     1  0.40011577E+08
     -118.6902569822      122.0492894988     1  0.37255230E+08
     -118.6902128907      121.2048668902     1  0.38572227E+08
     -118.6902117052      119.4712660296     1  0.40105892E+08
     -118.6901925188      118.5383872747     1  0.37588017E+08
     -118.6901911738      121.3267014214     1  0.37137304E+08
     -118.6901625520      121.0461767654     1  0.36672330E+08
     -118.6901376762      119.9881972659     1  0.36776931E+08
     -118.6901336058      118.1489181520     1  0.36712535E+08
     -118.6901321973      118.6591058805     1  0.36233364E+08
     -118.6901233351      121.0859328449     1  0.36309510E+08
     -118.6900905824      122.7042295884     1  0.39114811E+08
     -118.6900866862      122.9462979885     1  0.37551892E+08
     -118.6900855189      121.3148932513     1  0.38797571E+08
     -118.6900454262      119.8242344254     1  0.36950312E+08
     -118.6900347019      121.2472544706     1  0.39223607E+08
     -118.6900243946      119.4683069228     1  0.36977303E+08
     -118.6899622718      121.0096118039     1  0.36522934E+08
     -118.6899583268      119.0876485221     1  0.39007657E+08
     -118.6899125768      122.1392632686     1  0.36350908E+08
     -118.6898508277      120.9721045409     1  0.38606636E+08
     -118.6897813561      124.1614133008     1  0.42633971E+08
     -118.6897568809      121.1428592278     1  0.38962301E+08
     -118.6897079003      125.6000359859     2  0.37597276E+08
     -118.6896852379      121.1014439882     1  0.39137598E+08
     -118.6896781745      122.6148980781     1  0.36634588E+08
     -118.6896521042      114.5822017437     1  0.36297977E+08
     -118.6896502240      123.2129633629     1  0.39665302E+08
     -118.6896253098      119.2284888660     1  0.40387518E+08
     -118.6896085114      119.0688820476     1  0.39967010E+08
     -118.6895414916      120.5299271883     1  0.38942345E+08
     -118.6895358182      118.7497044944     1  0.38051003E+08
     -118.6895233929      117.4026485313     1  0.36908981E+08
     -118.6894362451      122.2822947871     1  0.38300380E+08
     -118.6894270232      121.6103377836     1  0.37398921E+08
     -118.6894144526      122.4153100134     1  0.37212245E+08
     -118.6894055044      121.2401870618     2  0.38650559E+08
     -118.6893966345      120.7524984916     1  0.37930208E+08
     -118.6893660225      121.8273004495     1  0.37403500E+08
     -118.6893501911      120.5548145194     1  0.39472636E+08
     -118.6893466665      119.0580879522     1  0.38431717E+08
     -118.6892946002      121.7771930008     1  0.36497865E+08
     -118.6892870313      122.3755126912     1  0.37094166E+08
     -118.6892436107      117.3544284695     1  0.38606740E+08
     -118.6892056825      120.7922366869     1  0.36848827E+08
     -118.6891852301      125.3294346134     1  0.39439989E+08
     -118.6891465167      118.3732963618     1  0.37063306E+08
     -118.6891234008      121.1915617220     1  0.37851228E+08
     -118.6891171054      119.3702746744     1  0.37351656E+08
     -118.6890875098      121.3602447928     1  0.39097326E+08
     -118.6889868868      120.4042688770     1  0.38999808E+08
     -118.6889833436      119.3110211002     1  0.37815682E+08
     -118.6889365192      125.5626273065     2  0.38430898E+08
     -118.6889182188      123.7702782304     1  0.37542088E+08
     -118.6889014133      122.9047558714     1  0.38078813E+08
     -118.6888780443      119.6452650371     1  0.36467403E+08
     -118.6888487200      122.7081276642     1  0.37078946E+08
     -118.6888314455      118.2268390190     1  0.36848564E+08
     -118.6888209092      119.6567371373     1  0.38974207E+08
     -118.6887874628      121.9029223347     1  0.37133998E+08
     -118.6887780209      119.0856192103     1  0.38320509E+08
     -118.6887337414      119.0663827693     1  0.36802147E+08
     -118.6887128077      123.5705345583     1  0.39772070E+08
     -118.6887029777      122.0780013064     1  0.39093655E+08
     -118.6886932569      121.8277109331     1  0.37417555E+08
     -118.6886526232      123.6264253509     1  0.38727579E+08
     -118.6886111635      121.7367154302     1  0.36887984E+08
     -118.6886085864      119.9078977677     1  0.36635676E+08
     -118.6885487992      122.8531083384     1  0.39616804E+08
     -118.6885446944      120.9987798143     1  0.36935284E+08
     -118.6885047828      117.7238374635     1  0.36404799E+08
     -118.6884725324      121.0764693397     1  0.36099963E+08
     -118.6884617778      118.6234548883     1  0.35936495E+08
     -118.6884233369      121.8680802785     1  0.36890056E+08
     -118.6883972955      121.7513110044     1  0.36927401E+08
     -118.6883838581      122.1071373846     1  0.40373743E+08
     -118.6883772082      119.0566480007     1  0.37838078E+08
     -118.6883458417      127.3352214145     1  0.38227332E+08
     -118.6883335290      120.8961283648     1  0.37167641E+08
     -118.6883161879      125.5412821763     1  0.37294123E+08
     -118.6883140284      119.1158943263     1  0.38096286E+08
     -118.6883002631      117.7017744205     1  0.38155526E+08
     -118.6882819986      121.6292992661     1  0.36046198E+08
     -118.6882702985      121.5876444396     2  0.39345445E+08
     -118.6882618217      118.3131241334     1  0.37147139E+08
     -118.6882479154      120.5648060927     1  0.38347433E+08
     -118.6882454451      124.1534354116     1  0.39080325E+08
     -118.6882299142      119.2951991133     1  0.36998264E+08
     -118.6882190600      122.5101490809     1  0.41070096E+08
     -118.6882125634      119.6527596332     1  0.37907677E+08
     -118.6882019113      121.4337389155     1  0.39889631E+08
     -118.6881528452      123.1981630412     1  0.36889860E+08
     -118.6881279476      121.8229671036     1  0.36747921E+08
     -118.6881129924      120.8033835007     1  0.37218307E+08
     -118.6881116048      121.4842528527     1  0.38348637E+08
     -118.6880871501      120.4256788122     1  0.38738566E+08
     -118.6880684047      123.8358775356     1  0.38120241E+08
     -118.6880331726      122.0537790501     1  0.40879455E+08
     -118.6879691383      122.6328302958     1  0.37186333E+08
     -118.6879642348      126.9237014112     1  0.37017837E+08
     -118.6879513983      119.2346989628     1  0.37335666E+08
     -118.6879369923      121.7593200505     1  0.36807438E+08
     -118.6879337100      122.5578859648     1  0.38200458E+08
     -118.6879231396      123.5464245479     1  0.37039544E+08
     -118.6879072981      121.3033151266     1  0.39739340E+08
     -118.6879036646      122.1712203471     1  0.39062872E+08
     -118.6878768870      125.2338608306     1  0.37505165E+08
     -118.6878488327      118.9718827433     1  0.37615751E+08
     -118.6878421976      117.6816731885     1  0.36640375E+08
     -118.6877850717      121.2146883997     1  0.38762346E+08
     -118.6877592875      121.8479141974     1  0.36284775E+08
     -118.6877508961      119.9656918479     1  0.39271233E+08
     -118.6877353812      119.5963128467     1  0.37791602E+08
     -118.6877124410      119.1789082595     1  0.36379621E+08
     -118.6877100557      117.2205055975     1  0.40622681E+08
     -118.6877054582      119.0253603295     1  0.40176391E+08
     -118.6876837267      122.1609275327     1  0.39381502E+08
     -118.6876624900      122.6591086841     1  0.37133772E+08
     -118.6876255833      122.0357187543     1  0.37671618E+08
     -118.6876220001      121.1544103434     1  0.38239571E+08
     -118.6876103739      120.8641440793     1  0.36668687E+08
     -118.6875806597      120.6231769200     1  0.37190997E+08
     -118.6875753150      121.1763963881     1  0.38850746E+08
     -118.6875485961      119.0708327497     1  0.37115678E+08
     -118.6875316457      120.1974819370     1  0.36746940E+08
     -118.6875190432      127.7367404465     1  0.39918447E+08
     -118.6875113275      119.6455703796     1  0.37727463E+08
     -118.6874570924      121.8412146858     1  0.39072921E+08
     -118.6874559475      123.7018277154     1  0.39517392E+08
     -118.6874498323      120.0578775029     1  0.36489108E+08
     -118.6874186585      123.3149507349     1  0.39116346E+08
     -118.6873970435      121.2190698959     1  0.39601543E+08
     -118.6873664123      122.9094802013     1  0.36975324E+08
     -118.6873633390      119.1636640101     1  0.38297207E+08
     -118.6873306078      119.0443408889     1  0.37987165E+08
     -118.6873071347      118.2159443931     1  0.39204045E+08
     -118.6872776228      120.7815643542     1  0.36130257E+08
     -118.6872653196      119.2748297137     1  0.37938298E+08
     -118.6872533835      124.2845422918     1  0.37525349E+08
     -118.6872485507      120.7552681279     1  0.38835236E+08
     -118.6872167488      118.7409760060     1  0.37174305E+08
     -118.6872059485      126.8024520716     1  0.40861498E+08
     -118.6871931569      121.1711234370     1  0.36621299E+08
     -118.6871660977      122.0390232587     1  0.38132947E+08
     -118.6871567538      120.0430579785     1  0.36754177E+08
     -118.6871513540      121.2513182006     1  0.36724838E+08
     -118.6871340300      121.9443746518     1  0.38530439E+08
     -118.6871252279      120.0082219502     1  0.39085785E+08
     -118.6871042597      118.1732417079     1  0.37409668E+08
     -118.6870945977      117.7031560731     1  0.39897952E+08
     -118.6870741234      121.4111046845     1  0.39797197E+08
     -118.6870506684      118.8054406370     1  0.37550478E+08
     -118.6870377951      119.0068342958     1  0.36259069E+08
     -118.6870145321      125.4831525228     1  0.39774589E+08
     -118.6870127156      122.9400725775     1  0.39926660E+08
     -118.6869760512      119.7314648508     1  0.36518477E+08
     -118.6869517418      117.7921408750     1  0.36698976E+08
     -118.6869452619      121.7347607287     1  0.37630907E+08
     -118.6868980361      115.9878970717     2  0.36179301E+08
     -118.6868590410      121.7679192119     1  0.36914356E+08
     -118.6868555008      120.6475532451     1  0.36451842E+08
     -118.6868297179      121.2794219328     1  0.38181929E+08
     -118.6868093424      122.1570070816     1  0.38151571E+08
     -118.6868003298      124.7843261368     1  0.37979237E+08
     -118.6867785689      123.3245796862     1  0.42504922E+08
     -118.6867489136      117.0997269971     1  0.35771251E+08
     -118.6867434296      120.4619463820     1  0.37713720E+08
     -118.6867000626      120.4391850224     1  0.37606339E+08
     -118.6866748967      120.6976550954     1  0.38082467E+08
     -118.6866133956      117.4010315569     1  0.36944943E+08
     -118.6865829813      121.0993657849     1  0.38857306E+08
     -118.6865539936      122.0619688236     1  0.38568887E+08
     -118.6865454991      121.0339478068     1  0.35829920E+08
     -118.6865233127      122.7654675220     1  0.36927575E+08
     -118.6864969727      120.3691375408     1  0.39724422E+08
     -118.6864776741      119.6372438694     1  0.38633919E+08
     -118.6863829680      120.5593357597     1  0.36591608E+08
     -118.6863126412      123.6933136288     1  0.38201069E+08
     -118.6862931677      120.1241783534     1  0.36439434E+08
     -118.6862839995      121.8668667157     1  0.39698012E+08
     -118.6862547909      121.6347589124     1  0.39999542E+08
     -118.6862485965      122.2541512902     1  0.37600472E+08
     -118.6862324033      119.1557383077     1  0.39951334E+08
     -118.6862134449      119.2996446465     1  0.38144453E+08
     -118.6862091405      122.2546075592     1  0.37867908E+08
     -118.6861733694      123.8749650928     1  0.38297270E+08
     -118.6861455650      124.3161067262     1  0.40998965E+08
     -118.6861334479      116.7234504705     1  0.37415884E+08
     -118.6861161994      122.3831884093     1  0.38142918E+08
     -118.6861120863      120.4629368501     1  0.36963690E+08
     -118.6860999355      123.3526809201     1  0.37664761E+08
     -118.6860734149      118.2910033182     1  0.36827777E+08
     -118.6860400942      120.0265572529     1  0.36975991E+08
     -118.6860065405      122.7417399703     1  0.37359454E+08
     -118.6859661342      120.7312954673     1  0.37291415E+08
     -118.6859598175      127.8786399389     1  0.38403780E+08
     -118.6859516626      123.5335133235     1  0.38256969E+08
     -118.6859301387      120.1604213815     1  0.37833845E+08
     -118.6858711952      119.6722200744     1  0.38828407E+08
     -118.6858580314      122.3939749014     1  0.38530858E+08
     -118.6858477607      120.7927885843     2  0.38312572E+08
     -118.6858227351      123.7365898801     1  0.39975670E+08
     -118.6857793656      119.7779553020     1  0.38694841E+08
     -118.6857596027      120.9256189036     1  0.37172897E+08
     -118.6857559755      124.9643417813     1  0.37435600E+08
     -118.6857324510      122.7406608506     1  0.40338647E+08
     -118.6857189714      120.3474461243     1  0.37359680E+08
     -118.6856768952      125.2571167334     1  0.37857687E+08
     -118.6856727242      121.5779253217     1  0.37023749E+08
     -118.6856390920      121.1305312816     1  0.35912486E+08
     -118.6856322317      121.1164520864     1  0.37593795E+08
     -118.6856251501      120.3883681529     1  0.38276548E+08
     -118.6855502118      115.6008835093     1  0.37019613E+08
     -118.6855225832      123.5654147737     1  0.37377233E+08
     -118.6855042690      121.4381149621     1  0.37331531E+08
     -118.6854733587      121.7166352723     1  0.37899277E+08
     -118.6854437434      122.4171921933     1  0.37565923E+08
     -118.6854385627      120.4542275384     1  0.40107559E+08
     -118.6854368587      120.4728187002     1  0.39874617E+08
     -118.6853845914      117.0147721341     1  0.36887106E+08
     -118.6853244096      120.9957503988     1  0.38419139E+08
     -118.6853168729      126.8230299787     2  0.39172059E+08
     -118.6853131332      117.7652345369     1  0.37165217E+08
     -118.6852906449      124.3039768688     1  0.38071322E+08
     -118.6852553508      118.1114910766     1  0.36339998E+08
     -118.6852436016      123.8454117567     1  0.42531180E+08
     -118.6852362976      120.1260778218     1  0.38038143E+08
     -118.6851829451      123.2151187678     1  0.37648349E+08
     -118.6851707085      119.9436362583     1  0.36752291E+08
     -118.6851585699      121.9972752606     1  0.41079748E+08
     -118.6851494372      120.5419812809     1  0.36040338E+08
     -118.6851391817      124.7278417130     1  0.37842314E+08
     -118.6851224039      122.0643973746     1  0.36136396E+08
     -118.6851208031      119.0507974264     1  0.39268961E+08
     -118.6851119873      124.3513823323     1  0.40063171E+08
     -118.6851084666      121.8214102178     1  0.36744965E+08
     -118.6851068473      122.1836966306     1  0.37691099E+08
     -118.6850811039      118.9560875299     1  0.36684379E+08
     -118.6850389045      118.7639519910     1  0.36146617E+08
     -118.6849874380      121.6183370244     1  0.37409197E+08
     -118.6849856900      124.6449120312     1  0.41934947E+08
     -118.6849736084      118.5736124844     1  0.37569613E+08
     -118.6849687823      120.2818735956     1  0.37687169E+08
     -118.6849399694      118.6650730998     1  0.36838677E+08
     -118.6849079432      126.8787781589     1  0.42905486E+08
     -118.6848955239      119.7238334648     1  0.38442485E+08
     -118.6848929129      122.1620629167     1  0.40668407E+08
     -118.6848638886      120.6998204884     1  0.38064217E+08
     -118.6848491073      123.0900503605     1  0.40292493E+08
     -118.6848231439      120.1241095437     1  0.37620168E+08
     -118.6848211871      118.7829808522     1  0.36707406E+08
     -118.6847989623      123.7257689703     1  0.41075341E+08
     -118.6847961149      120.1065034601     1  0.41034244E+08
     -118.6847669927      120.9336569994     1  0.39300683E+08
     -118.6847589942      120.9247890699     1  0.36524511E+08
     -118.6847534839      124.6937147263     1  0.39706325E+08
     -118.6847510929      120.0172803275     1  0.37075086E+08
     -118.6847226927      122.1051368359     1  0.39678953E+08
     -118.6847089226      119.5357117462     1  0.36777881E+08
     -118.6847073746      119.8687759414     1  0.37901737E+08
     -118.6846655810      117.4383685865     1  0.36497983E+08
     -118.6846566692      120.6855107464     1  0.36976878E+08
     -118.6846271287      113.6796415981     1  0.36416847E+08
     -118.6846207457      121.1313969983     1  0.37044305E+08
     -118.6846167143      122.1619000068     1  0.37847712E+08
     -118.6845495007      124.5122058228     1  0.38695462E+08
     -118.6844115409      123.2693013474     1  0.40040265E+08
     -118.6843962485      121.2374373717     1  0.38011320E+08
     -118.6842883045      119.9523892384     1  0.36763035E+08
     -118.6842793494      121.8014016592     1  0.36923998E+08
     -118.6842766592      121.2786470878     1  0.37656765E+08
     -118.6842655268      120.6712733753     1  0.38767707E+08
     -118.6842644977      124.7417922642     1  0.42318208E+08
     -118.6842611942      125.3847711669     1  0.39019634E+08
     -118.6842486268      121.3791906077     1  0.38041543E+08
     -118.6842470183      124.4932743867     1  0.39335658E+08
     -118.6842438076      119.0892838900     1  0.37064931E+08
     -118.6842335362      125.0991155516     1  0.36061187E+08
     -118.6842155142      120.4128092348     1  0.36582852E+08
     -118.6842088562      118.5726342482     1  0.36357902E+08
     -118.6842045856      121.1182119450     1  0.37097206E+08
     -118.6841801767      119.6015325729     1  0.36311936E+08
     -118.6841786855      120.4365941473     1  0.38254560E+08
     -118.6841765767      121.7408577613     1  0.41086467E+08
     -118.6841610908      121.1766741197     1  0.36318652E+08
     -118.6841569781      124.1761497825     1  0.37752027E+08
     -118.6841519744      121.7219328333     1  0.38573500E+08
     -118.6841069513      121.3799191576     1  0.37183528E+08
     -118.6840713145      123.6589978264     1  0.37261129E+08
     -118.6840635232      119.4278183821     1  0.37767346E+08
     -118.6840585705      115.3504509565     1  0.37073336E+08
     -118.6840522784      121.9575092385     1  0.36897341E+08
     -118.6840386493      119.0279846927     1  0.38149287E+08
     -118.6840343424      121.5925446295     1  0.37545369E+08
     -118.6840202328      123.3468623741     1  0.38148603E+08
     -118.6840139525      122.2133820719     1  0.38778198E+08
     -118.6840067353      123.0103492925     1  0.36775173E+08
     -118.6839899981      126.5875381902     1  0.39031262E+08
     -118.6839761541      122.0563801254     1  0.39559421E+08
     -118.6839544559      125.2589175836     1  0.39046155E+08
     -118.6839410317      118.0384050297     1  0.38911464E+08
     -118.6839336478      119.1435518671     1  0.36165943E+08
     -118.6839255972      122.6636078324     1  0.38234634E+08
     -118.6839225085      120.4454209998     1  0.36505900E+08
     -118.6839176040      119.5882983221     1  0.40050180E+08
     -118.6839148037      123.7719074542     1  0.41094146E+08
     -118.6839119352      119.0347661544     1  0.38437461E+08
     -118.6838951910      122.0851195083     1  0.37728913E+08
     -118.6838750263      118.8311661583     2  0.36660248E+08
     -118.6838715479      117.6946979591     1  0.36963512E+08
     -118.6838655411      121.5494502229     1  0.38987093E+08
     -118.6838545779      121.7372110568     1  0.38541649E+08
     -118.6838333483      122.1681082088     1  0.38819878E+08
     -118.6837969036      119.5631992443     1  0.38971263E+08
     -118.6837828751      119.9476547698     1  0.36526594E+08
     -118.6837124300      122.4370682234     1  0.38732751E+08
     -118.6836975876      121.9653656920     1  0.37450492E+08
     -118.6836948735      121.6336871019     2  0.36941723E+08
     -118.6836918779      120.2811751557     1  0.39202239E+08
     -118.6836530814      117.6473713935     1  0.37939484E+08
     -118.6836277428      117.7182960450     1  0.35656873E+08
     -118.6836219452      118.8800354951     1  0.37910329E+08
     -118.6835924057      118.8666608409     1  0.37291056E+08
     -118.6835781695      121.3637007696     1  0.38404498E+08
     -118.6835213954      123.3752616996     1  0.39539724E+08
     -118.6834971656      121.5717166581     1  0.38902313E+08
     -118.6834612066      123.3869803034     1  0.39275686E+08
     -118.6834580963      121.2352024138     1  0.38141921E+08
     -118.6834480099      123.7855275330     1  0.37283789E+08
     -118.6834361855      121.2060208503     1  0.36643446E+08
     -118.6834080319      122.8247005136     1  0.39150231E+08
     -118.6834002033      118.8937863755     1  0.36765385E+08
     -118.6833892522      119.4890865929     1  0.36181023E+08
     -118.6833848384      123.6772485753     1  0.42312282E+08
     -118.6833609884      123.0167370848     1  0.42883119E+08
     -118.6833380593      120.9023697281     1  0.39962166E+08
     -118.6832800358      122.8383468089     1  0.40113618E+08
     -118.6832591198      126.6284305269     1  0.39398624E+08
     -118.6832516175      123.0962260203     1  0.38301441E+08
     -118.6832454660      122.6773134149     1  0.38022644E+08
     -118.6831864635      122.2774075706     1  0.41321774E+08
     -118.6831593002      120.1091284369     1  0.40909841E+08
     -118.6831042278      122.0631252390     1  0.38259338E+08
     -118.6830601452      119.2836447225     1  0.40765194E+08
     -118.6830488919      117.7094209252     1  0.38139285E+08
     -118.6830084999      120.5778356887     1  0.38599901E+08
     -118.6830069891      115.7373428717     1  0.38367131E+08
     -118.6829769592      123.0988136762     1  0.42810049E+08
     -118.6829649587      120.7918135125     1  0.37154504E+08
     -118.6829613587      120.3722097095     1  0.38771646E+08
     -118.6829249312      124.2300602742     2  0.40537185E+08
     -118.6829083351      122.7502813016     1  0.40270078E+08
     -118.6828981836      118.0805260624     1  0.36691443E+08
     -118.6828777198      120.7622498600     1  0.36477606E+08
     -118.6828623880      118.2867349235     1  0.39642651E+08
     -118.6828540730      123.3178452431     1  0.40572167E+08
     -118.6828520791      122.0527054740     1  0.39192700E+08
     -118.6828239412      122.3271710177     1  0.36921412E+08
     -118.6828197002      115.1330141874     1  0.37262966E+08
     -118.6828090158      125.3916209308     1  0.38410325E+08
     -118.6827214539      120.5296685897     1  0.38256024E+08
     -118.6827149767      116.2302818371     1  0.37185645E+08
     -118.6827074669      122.7024397580     1  0.38180479E+08
     -118.6827042145      123.8673211146     1  0.39110238E+08
     -118.6826750590      121.5568679427     1  0.36229763E+08
     -118.6826687749      121.6083494125     1  0.38193317E+08
     -118.6826554723      120.6080571963     1  0.37312936E+08
     -118.6826527180      121.9154788488     1  0.36972104E+08
     -118.6826041889      121.4466601754     1  0.38302376E+08
     -118.6825991597      120.4605839433     1  0.38930289E+08
     -118.6825249917      121.9630730443     1  0.40235043E+08
     -118.6824752573      116.3480693054     1  0.38779568E+08
     -118.6824441682      122.5682356995     1  0.37653190E+08
     -118.6824426651      120.3582864034     1  0.36146437E+08
     -118.6824403247      124.7814005885     1  0.39211057E+08
     -118.6824386593      120.9328970019     1  0.38470543E+08
     -118.6824203486      122.8682890780     1  0.36719471E+08
     -118.6823898128      122.1268857103     1  0.39853398E+08
     -118.6823199742      123.2919246082     1  0.39549940E+08
     -118.6823139845      124.5734782027     1  0.39369437E+08
     -118.6822907385      122.2914700743     1  0.37364671E+08
     -118.6822723604      121.6497123771     1  0.39213369E+08
     -118.6822444317      125.9529039757     1  0.38999448E+08
     -118.6822380147      119.6846124646     1  0.38365684E+08
     -118.6822284382      118.3472359539     1  0.37416605E+08
     -118.6821778305      120.7928923280     1  0.35793131E+08
     -118.6821548406      121.0003382610     1  0.37506092E+08
     -118.6821157293      119.9720110792     1  0.39200754E+08
     -118.6821094097      118.5396902992     1  0.38647878E+08
     -118.6821071540      121.3044969138     1  0.37358771E+08
     -118.6820898211      120.4567233269     1  0.37894502E+08
     -118.6820851870      121.0000942626     1  0.38305201E+08
     -118.6820549762      119.7277462562     1  0.40579247E+08
     -118.6819912364      119.5652617359     1  0.38310354E+08
     -118.6819818432      120.5971473789     1  0.37004640E+08
     -118.6819688450      119.7342958248     1  0.37092584E+08
     -118.6819540628      124.3066897860     2  0.38328274E+08
     -118.6819306035      115.8280874796     1  0.38137671E+08
     -118.6818870579      119.4997292739     1  0.37206218E+08
     -118.6818714852      115.1122585499     1  0.37102350E+08
     -118.6818309874      122.3153487712     1  0.36936134E+08
     -118.6818223570      123.3078799559     1  0.36998702E+08
     -118.6817891888      119.8167731585     1  0.38388438E+08
     -118.6817740996      121.6507699312     1  0.36537825E+08
     -118.6817496227      123.2447769603     1  0.41605320E+08
     -118.6817281788      127.2993578065     1  0.45552587E+08
     -118.6816933875      121.6063520807     1  0.39399936E+08
     -118.6816601699      120.7539492511     1  0.35875791E+08
     -118.6816269437      122.6289490504     1  0.37146282E+08
     -118.6816202240      116.8530442453     1  0.36552083E+08
     -118.6816037038      122.5560870196     1  0.38104329E+08
     -118.6816026510      120.0889806768     1  0.38643680E+08
     -118.6815998391      123.5849420694     1  0.37875202E+08
     -118.6815971853      123.4627143360     1  0.38474227E+08
     -118.6815885523      119.2438301660     1  0.38167948E+08
     -118.6815847444      123.8301908174     1  0.40294367E+08
     -118.6815593240      122.2216560648     1  0.39315374E+08
     -118.6815516276      121.4658120192     1  0.39571527E+08
     -118.6815382222      122.3399714703     1  0.37081771E+08
     -118.6815071263      120.1564271508     1  0.36794885E+08
     -118.6814751430      126.1678275860     1  0.36480412E+08
     -118.6814059621      121.5035074305     1  0.38601882E+08
     -118.6813867440      121.5653698218     1  0.39023014E+08
     -118.6813393789      122.0097927835     1  0.37481687E+08
     -118.6813204853      120.8541652902     1  0.39722033E+08
     -118.6813053529      121.7895695792     1  0.37443459E+08
     -118.6812416324      121.9072052632     1  0.38461209E+08
     -118.6811946065      121.3280248584     1  0.37044098E+08
     -118.6811657350      117.4324066433     1  0.37850132E+08
     -118.6811385423      123.0036646487     1  0.36559087E+08
     -118.6811348900      118.7077523480     1  0.37114170E+08
     -118.6811193858      122.4277946023     1  0.36499727E+08
     -118.6810898437      121.1862257772     1  0.36155733E+08
     -118.6810748515      119.4153660133     1  0.37387562E+08
     -118.6810729821      119.3012550108     1  0.36778323E+08
     -118.6810363118      121.6771621908     1  0.37155512E+08
     -118.6810332295      122.6223065951     1  0.37271083E+08
     -118.6810263413      120.2877365042     1  0.38090908E+08
     -118.6810184938      118.6170312989     1  0.35914847E+08
     -118.6810146242      122.0540292710     1  0.40202794E+08
     -118.6809861758      122.2896717877     1  0.37537258E+08
     -118.6809627581      117.9035766163     1  0.36684776E+08
     -118.6809449722      121.9321724411     1  0.39367105E+08
     -118.6809363736      121.2737785517     1  0.37280880E+08
     -118.6809313573      122.3274311777     1  0.36271754E+08
     -118.6809012192      124.2764493666     1  0.37911955E+08
     -118.6808229925      119.3787346571     1  0.37106134E+08
     -118.6808184718      120.7406750319     1  0.37356524E+08
     -118.6808118503      121.5632402564     1  0.37096900E+08
     -118.6807964045      121.4605657965     1  0.38378236E+08
     -118.6807917800      123.4616278503     1  0.38175173E+08
     -118.6807703302      119.2748740157     1  0.39327210E+08
     -118.6807483608      120.9003926967     1  0.39509224E+08
     -118.6807224664      121.9065767851     1  0.37392683E+08
     -118.6807132966      120.4939827672     1  0.39489130E+08
     -118.6806548447      119.3917684635     1  0.40202369E+08
     -118.6806531798      123.4326768691     1  0.40021771E+08
     -118.6806245454      121.1392916528     1  0.36247163E+08
     -118.6806127138      124.4123107900     1  0.39786781E+08
     -118.6805671039      120.4395474937     1  0.36154895E+08
     -118.6805210686      123.4427456932     1  0.37731672E+08
     -118.6804675419      122.9666047659     1  0.38239763E+08
     -118.6804454630      122.0463742721     1  0.39445108E+08
     -118.6804162022      121.3019666316     1  0.38585178E+08
     -118.6804103037      117.7514046785     1  0.36373803E+08
     -118.6803700535      122.7863426388     1  0.39939513E+08
     -118.6803561257      122.2087384883     1  0.39471161E+08
     -118.6803270003      123.7037146464     1  0.38138004E+08
     -118.6803154715      123.3511485459     1  0.35998282E+08
     -118.6803108236      114.9237472795     1  0.36657034E+08
     -118.6803068195      123.4883216283     1  0.41475390E+08
     -118.6803027115      120.7023096405     1  0.38094094E+08
     -118.6802603527      120.5479384688     1  0.38159014E+08
     -118.6802489229      119.4047161244     1  0.36776645E+08
     -118.6802092148      122.8337335438     1  0.40156730E+08
     -118.6801977455      120.3031392665     1  0.38548922E+08
     -118.6801880382      121.9826896481     1  0.38936253E+08
     -118.6801845994      119.0880708887     1  0.36547797E+08
     -118.6801706482      118.8927046426     1  0.37223986E+08
     -118.6801477575      120.4675448603     1  0.37091975E+08
     -118.6801425084      120.0939872029     1  0.39613184E+08
     -118.6801200725      118.2679434195     1  0.39245846E+08
     -118.6800822663      121.8560094683     1  0.37812346E+08
     -118.6800735988      120.2152605131     1  0.39047040E+08
     -118.6800519595      117.2288443049     1  0.38458324E+08
     -118.6800455000      119.4183130640     1  0.37545233E+08
     -118.6800263558      119.0171490446     1  0.36084642E+08
     -118.6799920170      118.8226686046     1  0.38798353E+08
     -118.6799901318      122.9109499712     1  0.37955591E+08
     -118.6799823666      121.1675973756     2  0.36366633E+08
     -118.6799643985      120.0947118468     1  0.37592476E+08
     -118.6799260022      120.0170678592     1  0.36214956E+08
     -118.6799050157      127.4832822724     1  0.42626722E+08
     -118.6798183128      119.7365108094     1  0.37619456E+08
     -118.6798023361      120.5717782798     1  0.37959892E+08
     -118.6797898051      119.4965932314     1  0.37996031E+08
     -118.6797805909      124.2687639155     1  0.40653891E+08
     -118.6797520341      118.9457046776     1  0.37962414E+08
     -118.6797436002      125.2140464185     1  0.35901764E+08
     -118.6797349857      121.2143331580     1  0.37039180E+08
     -118.6797321711      125.1427125611     1  0.42069191E+08
     -118.6797178676      118.7566087522     1  0.38131684E+08
     -118.6797154276      121.7176707397     1  0.40211677E+08
     -118.6796929833      124.1518270004     1  0.41265536E+08
     -118.6796841394      123.2969290126     1  0.38725567E+08
     -118.6796677915      119.1734196743     1  0.36968137E+08
     -118.6796573914      119.3886688401     1  0.37068179E+08
     -118.6796322261      120.9217230003     1  0.36716277E+08
     -118.6796164688      122.2344026485     1  0.37010193E+08
     -118.6796095977      118.2087821949     1  0.37560469E+08
     -118.6795986100      119.4070700158     1  0.37845934E+08
     -118.6795471363      121.4163171223     1  0.40851031E+08
     -118.6795312140      124.1707061212     1  0.39591173E+08
     -118.6795243070      122.0272348090     1  0.36735760E+08
     -118.6795152330      121.1867073654     1  0.39762598E+08
     -118.6795054329      120.7616657035     1  0.37262563E+08
     -118.6795012429      117.4599927334     1  0.37208725E+08
     -118.6794910563      117.6594646643     1  0.36727420E+08
     -118.6794772207      117.1381211171     1  0.36726092E+08
     -118.6794731102      118.0381544002     1  0.37262547E+08
     -118.6794111566      120.6038919823     1  0.40081933E+08
     -118.6794085035      117.9639665969     1  0.36752474E+08
     -118.6793581083      119.7253009632     1  0.37302367E+08
     -118.6793456065      119.0771178208     1  0.38391232E+08
     -118.6792912246      120.3469399058     1  0.37162816E+08
     -118.6792757406      124.2267837663     1  0.36787205E+08
     -118.6792559893      120.8919944711     1  0.37277694E+08
     -118.6792147687      120.1292885385     1  0.38864511E+08
     -118.6792082488      119.4180243097     1  0.40888765E+08
     -118.6791770684      118.3726035500     1  0.38872438E+08
     -118.6791616396      124.8929042467     1  0.37058717E+08
     -118.6791372762      120.5205110532     1  0.36654095E+08
     -118.6790818360      121.2414785103     1  0.37024908E+08
     -118.6790236269      119.9302681887     1  0.39616591E+08
     -118.6790097332      118.5655244166     1  0.37634906E+08
     -118.6790060348      120.3077212449     1  0.37840256E+08
     -118.6790005012      118.6822893514     1  0.38144196E+08
     -118.6789915499      120.2395196412     1  0.38579269E+08
     -118.6789802982      122.5689111576     1  0.39369399E+08
     -118.6789713750      119.7016979336     1  0.37589361E+08
     -118.6789548752      120.9805497562     1  0.40298376E+08
     -118.6789385619      120.0469503670     1  0.37219799E+08
     -118.6789260075      123.1035064248     1  0.37727507E+08
     -118.6789022444      122.5220325896     1  0.36541168E+08
     -118.6788943729      123.2823445191     1  0.40033327E+08
     -118.6788810414      122.8099013102     1  0.41112679E+08
     -118.6788737490      119.5993982800     1  0.38848985E+08
     -118.6788562334      122.0715614949     1  0.38049604E+08
     -118.6788532827      119.8951200583     1  0.36508219E+08
     -118.6788505718      123.0247349697     1  0.40635124E+08
     -118.6788303989      122.9719794499     1  0.36345498E+08
     -118.6787877772      119.1969640346     1  0.37492946E+08
     -118.6787680512      125.2467188697     1  0.38936929E+08
     -118.6787609516      120.3201494902     1  0.37672254E+08
     -118.6787570779      119.3268115633     1  0.37897160E+08
     -118.6787542699      122.5290513442     1  0.39931197E+08
     -118.6787482073      119.5352489077     1  0.40517147E+08
     -118.6787383801      120.4096558579     1  0.38229853E+08
     -118.6787365437      122.5945794960     1  0.37770818E+08
     -118.6787089666      121.0634052441     1  0.39282270E+08
     -118.6786796396      124.1894586887     1  0.39436291E+08
     -118.6786382436      118.2202375545     1  0.38789770E+08
     -118.6786347846      126.3359130165     1  0.40387509E+08
     -118.6786316648      121.8145730562     1  0.39439087E+08
     -118.6786186093      118.5864382111     1  0.36736337E+08
     -118.6786150007      123.0445874747     1  0.39035906E+08
     -118.6786103502      120.6952217753     1  0.37621559E+08
     -118.6785974338      124.0748166711     1  0.37799079E+08
     -118.6785256815      122.2760734251     1  0.38752958E+08
     -118.6785064521      122.8155280486     1  0.39050140E+08
     -118.6785032204      118.5161704468     1  0.37714294E+08
     -118.6784759794      116.6237601900     1  0.38200512E+08
     -118.6784574784      125.1429634131     1  0.38631104E+08
     -118.6783833527      125.0447662822     1  0.36585782E+08
     -118.6783567979      123.7335602385     2  0.36605250E+08
     -118.6783501546      119.1306204820     1  0.38184259E+08
     -118.6783476256      118.8145880750     1  0.38673087E+08
     -118.6783105597      123.9010061018     1  0.36793007E+08
     -118.6782659937      119.9765769880     1  0.37069024E+08
     -118.6782538629      121.6031275841     1  0.40672952E+08
     -118.6782418434      123.0973635840     1  0.41401444E+08
     -118.6782354084      120.3136863112     1  0.37187876E+08
     -118.6782284761      120.2224268562     1  0.37407044E+08
     -118.6782218184      122.5090679772     1  0.39776463E+08
     -118.6782076258      122.9292416467     1  0.37695325E+08
     -118.6781780268      116.3302442268     1  0.37889397E+08
     -118.6781719336      121.8593123992     1  0.38269000E+08
     -118.6781620493      121.7140218709     1  0.37393053E+08
     -118.6781016624      120.9895841662     1  0.40268464E+08
     -118.6780919863      124.2712445898     1  0.37143426E+08
     -118.6780594050      117.9469129964     1  0.38283343E+08
     -118.6780569279      119.7765803702     1  0.38342031E+08
     -118.6780550879      118.8783853509     1  0.36606535E+08
     -118.6780494187      121.9423826978     1  0.39285053E+08
     -118.6780216271      119.9994537526     1  0.36965614E+08
     -118.6780131378      122.5198239373     1  0.36369616E+08
     -118.6780040396      122.4076973591     1  0.40476543E+08
     -118.6779826876      127.2099562324     1  0.36506611E+08
     -118.6779312134      119.7014591757     1  0.37628859E+08
     -118.6779261499      122.5912154642     1  0.39786544E+08
     -118.6778969941      123.1275718781     1  0.36643993E+08
     -118.6778923337      123.3232488808     1  0.38355870E+08
     -118.6778373815      124.7539480051     1  0.36121691E+08
     -118.6778318654      118.2406040703     1  0.39959440E+08
     -118.6778284225      121.1889230229     1  0.38342375E+08
     -118.6778112708      121.6979997455     1  0.36758153E+08
     -118.6778099557      124.7949983777     1  0.40561793E+08
     -118.6777898107      117.4167632298     1  0.37465547E+08
     -118.6777796518      123.6842121508     1  0.39781807E+08
     -118.6777597579      117.8218177140     1  0.37283696E+08
     -118.6777344302      119.8712359545     1  0.36407326E+08
     -118.6777313453      120.1490683101     1  0.38023483E+08
     -118.6776722536      118.7231792793     1  0.37774040E+08
     -118.6776704297      116.3792307429     1  0.38846198E+08
     -118.6776611921      120.7777528850     1  0.39860876E+08
     -118.6776408161      120.6608142241     1  0.36284024E+08
     -118.6775980220      120.7474047271     1  0.39156894E+08
     -118.6775537333      122.2868186658     1  0.41822422E+08
     -118.6775457250      120.8643729623     1  0.39236276E+08
     -118.6774677574      121.0831895300     1  0.38952954E+08
     -118.6774051553      116.4993789329     1  0.36865335E+08
     -118.6773938192      123.4494785951     2  0.38968647E+08
     -118.6773800611      118.2791617254     1  0.36813512E+08
     -118.6773682484      124.8433290007     1  0.41155366E+08
     -118.6773625998      120.1440523508     1  0.40429848E+08
     -118.6773561165      121.9072061992     1  0.36558339E+08
     -118.6773486269      121.3525920377     1  0.39495978E+08
     -118.6773470948      121.8060627087     1  0.40288650E+08
     -118.6773433815      122.5137600636     1  0.38339190E+08
     -118.6773358724      118.8382182232     1  0.38267411E+08
     -118.6773345155      121.3083143770     1  0.41045428E+08
     -118.6773085775      120.0820318694     1  0.37248512E+08
     -118.6773069476      120.0213025938     1  0.39392038E+08
     -118.6772955913      122.8917739516     1  0.37168254E+08
     -118.6772790147      121.3350551788     1  0.37641219E+08
     -118.6772776304      122.9907641777     1  0.36624703E+08
     -118.6772751157      122.2372196992     1  0.38732942E+08
     -118.6772486535      122.4556924688     1  0.39809122E+08
     -118.6772357915      123.1328589176     1  0.40384803E+08
     -118.6772042208      121.9307945170     2  0.36030293E+08
     -118.6771874071      122.0273857587     1  0.39291728E+08
     -118.6771492266      120.6512782190     1  0.37178397E+08
     -118.6771335033      119.4954110561     1  0.37607525E+08
     -118.6771309383      119.7909971659     1  0.38538943E+08
     -118.6771258930      120.0210386281     1  0.37580349E+08
     -118.6771123705      120.0574606854     1  0.37174070E+08
     -118.6771103277      124.4814908292     1  0.37929164E+08
     -118.6771083209      118.0287203230     1  0.36370355E+08
     -118.6770679037      122.5909922460     1  0.39382613E+08
     -118.6769833384      124.6843729713     1  0.40144562E+08
     -118.6769730865      119.2927124053     1  0.37375320E+08
     -118.6769692062      118.6798894304     1  0.36531039E+08
     -118.6769420736      124.1172477659     1  0.38449644E+08
     -118.6769368570      126.1051240164     1  0.43078475E+08
     -118.6769112382      123.5496684623     1  0.38845468E+08
     -118.6768688821      123.2831165623     1  0.38937907E+08
     -118.6768473528      123.5803221225     1  0.36466161E+08
     -118.6768259325      119.0432424465     1  0.38895654E+08
     -118.6768183947      120.9861468286     1  0.36120699E+08
     -118.6767997585      119.6657206013     1  0.37425407E+08
     -118.6767747763      122.7673567537     1  0.38374642E+08
     -118.6766851081      121.2466127360     1  0.39128439E+08
     -118.6766803535      117.7918004431     1  0.38262626E+08
     -118.6766760531      120.0607205690     2  0.38689031E+08
     -118.6766166747      121.5683134950     1  0.37127418E+08
     -118.6765723217      119.2724648615     1  0.37562675E+08
     -118.6765349578      126.8663711662     1  0.40372180E+08
     -118.6765238744      125.2880538659     1  0.41532386E+08
     -118.6765218661      120.2732805422     1  0.39651186E+08
     -118.6765168320      118.8951912157     1  0.38890678E+08
     -118.6765149131      124.4842814810     1  0.40920677E+08
     -118.6765065605      124.0782145878     1  0.39383031E+08
     -118.6765006695      120.6468867614     1  0.38671375E+08
     -118.6764752413      123.5412463024     1  0.39295513E+08
     -118.6764398693      119.6362734338     1  0.36074731E+08
     -118.6764138210      122.2131795792     1  0.39560959E+08
     -118.6764065005      121.7002888928     1  0.37984572E+08
     -118.6764040239      123.3260471450     1  0.35690139E+08
     -118.6763894803      120.8223600361     1  0.39837435E+08
     -118.6763322897      121.0470005697     1  0.36213910E+08
     -118.6763167630      123.1965336135     1  0.39661338E+08
     -118.6763059685      121.6815086470     1  0.36147004E+08
     -118.6763025565      123.6755430257     1  0.39197829E+08
     -118.6762895507      118.0267778700     1  0.36706139E+08
     -118.6762881498      122.7791988569     1  0.38502098E+08
     -118.6762714543      120.8213170851     1  0.41699670E+08
     -118.6762659354      122.4035647538     1  0.42126624E+08
     -118.6761814067      121.2244492485     1  0.38254062E+08
     -118.6761558923      118.1117935876     1  0.39720326E+08
     -118.6761254214      117.2555321513     1  0.36690972E+08
     -118.6759951970      120.9511415360     1  0.38485089E+08
     -118.6759837525      121.3277180558     1  0.38185288E+08
     -118.6759783450      121.6043159777     1  0.36947714E+08
     -118.6759338080      119.2387605816     1  0.37191366E+08
     -118.6758896203      123.1485077039     1  0.41211038E+08
     -118.6758844938      117.1578731489     1  0.37556058E+08
     -118.6758749282      121.8641913484     1  0.36100590E+08
     -118.6758581101      121.6961434849     1  0.38652344E+08
     -118.6758338962      126.3405378683     1  0.41207508E+08
     -118.6758242024      120.1024699987     1  0.36422162E+08
     -118.6758143358      123.1046286652     1  0.38368019E+08
     -118.6757814866      124.9116395315     1  0.38720176E+08
     -118.6757774132      118.4764889914     1  0.37190917E+08
     -118.6757720796      121.1523231428     1  0.39329552E+08
     -118.6757370088      119.3838419558     1  0.38294800E+08
     -118.6757342932      119.4522882019     1  0.36002070E+08
     -118.6757162621      121.5857868325     1  0.39327995E+08
     -118.6756790293      123.1157738730     1  0.42790887E+08
     -118.6756401865      119.9328204356     1  0.36591484E+08
     -118.6756239340      123.6789634543     1  0.40095320E+08
     -118.6756066224      121.2741609665     1  0.38445034E+08
     -118.6755943069      119.1067939114     1  0.38185147E+08
     -118.6755609875      121.6369415963     1  0.37970443E+08
     -118.6755553541      122.1929498373     1  0.35653299E+08
     -118.6755452408      121.8520965363     1  0.39482492E+08
     -118.6755248688      125.1220373085     1  0.37477256E+08
     -118.6755161629      120.2619612405     1  0.39847703E+08
     -118.6754982383      117.1374056023     1  0.38203048E+08
     -118.6754873437      122.0523603031     1  0.39316775E+08
     -118.6754819283      125.0751884013     1  0.39526962E+08
     -118.6754304872      124.0212834809     1  0.37746430E+08
     -118.6754183005      118.0496572007     1  0.37699770E+08
     -118.6754011264      116.6423086482     1  0.39255027E+08
     -118.6753595388      122.0656209903     1  0.36449327E+08
     -118.6753357463      122.8346725128     1  0.38412008E+08
     -118.6753041491      122.5228903537     1  0.38059121E+08
     -118.6752604996      120.9463990942     1  0.39429979E+08
     -118.6752394525      120.1382198565     1  0.37525084E+08
     -118.6752345012      119.6550809196     1  0.37410121E+08
     -118.6751879664      122.9377399721     1  0.43478114E+08
     -118.6751664830      121.2582714913     1  0.39505139E+08
     -118.6751432037      121.4739961229     1  0.37133114E+08
     -118.6751168005      120.0600208317     1  0.38683180E+08
     -118.6750483131      124.7251311714     1  0.40286798E+08
     -118.6750379854      120.4789649705     1  0.36019278E+08
     -118.6750159511      121.5889718884     1  0.38385119E+08
     -118.6749728685      125.0020967223     1  0.38068642E+08
     -118.6749508069      119.6707536578     1  0.37564191E+08
     -118.6749366678      122.3972179914     1  0.35914014E+08
     -118.6749317951      124.5657169245     1  0.40054537E+08
     -118.6748830185      121.7571292232     1  0.41475467E+08
     -118.6748772944      120.2080022414     1  0.37691532E+08
     -118.6748530201      115.0215278394     1  0.37300188E+08
     -118.6748032509      121.3283945035     1  0.38927049E+08
     -118.6748006762      121.0071998789     1  0.36876335E+08
     -118.6747671443      118.9214837069     1  0.36592193E+08
     -118.6747469523      124.3622018597     1  0.36361482E+08
     -118.6747409676      122.1409311683     1  0.37094116E+08
     -118.6747108519      120.8279566232     1  0.36480811E+08
     -118.6746858499      118.4824495761     1  0.37751024E+08
     -118.6746810887      119.3374796141     1  0.36806752E+08
     -118.6746764149      123.0730158821     1  0.37256158E+08
     -118.6746305018      126.4397840069     2  0.37929613E+08
     -118.6745990556      122.0313365131     1  0.36599981E+08
     -118.6745812018      121.0301311951     1  0.37204437E+08
     -118.6745791046      119.9963650486     1  0.39114742E+08
     -118.6745596736      122.7679157551     2  0.39815066E+08
     -118.6745521026      117.6489961816     1  0.37062288E+08
     -118.6745492518      123.1510310766     2  0.40262453E+08
     -118.6745253121      121.6476623843     1  0.37318460E+08
     -118.6745234791      122.2519283052     1  0.38767779E+08
     -118.6744039960      119.8120409701     1  0.38497158E+08
     -118.6743735960      118.6815736895     1  0.37234986E+08
     -118.6743656915      122.3053500945     1  0.37524703E+08
     -118.6743637995      119.5257453650     1  0.38226835E+08
     -118.6743460358      119.2421742485     1  0.38504208E+08
     -118.6743279204      121.9979487375     1  0.39030918E+08
     -118.6742933412      118.8246285719     1  0.37415310E+08
     -118.6742636503      124.8014484838     1  0.37012835E+08
     -118.6742499450      122.3394198358     1  0.37241810E+08
     -118.6742298913      116.8153908549     1  0.36817084E+08
     -118.6742196759      122.9138025322     1  0.38796273E+08
     -118.6742067327      124.0639034006     2  0.37402611E+08
     -118.6741842637      119.8641912025     1  0.38777277E+08
     -118.6741632057      122.6438620294     1  0.35805979E+08
     -118.6741590969      120.5302609334     1  0.37448342E+08
     -118.6741580912      118.2873559245     1  0.38112045E+08
     -118.6741499209      122.4444324087     1  0.40397200E+08
     -118.6741466040      120.8456236407     1  0.38787531E+08
     -118.6740951532      123.3537301284     1  0.40275005E+08
     -118.6740880124      122.4405532182     1  0.38472416E+08
     -118.6740783880      122.1330387433     1  0.37465006E+08
     -118.6740637202      120.0742270523     1  0.38013396E+08
     -118.6740589940      126.4105575635     1  0.41038651E+08
     -118.6739615950      123.5910545422     1  0.37739023E+08
     -118.6739559392      120.2903135886     1  0.38406504E+08
     -118.6739386508      118.9229467035     1  0.39943556E+08
     -118.6739350274      119.3707357553     1  0.35260990E+08
     -118.6738913955      121.7035629977     1  0.38691187E+08
     -118.6738868974      122.6691910656     1  0.38546340E+08
     -118.6738826110      118.0428162588     1  0.36291107E+08
     -118.6738803862      122.1994143818     1  0.36972388E+08
     -118.6738752800      120.0471961938     1  0.40484580E+08
     -118.6738520913      120.2322778832     1  0.38838443E+08
     -118.6738506131      123.3259957022     1  0.38127257E+08
     -118.6738214002      119.8258596135     1  0.37834288E+08
     -118.6738003774      119.6786008440     1  0.36956883E+08
     -118.6737972891      127.4838484293     1  0.42510401E+08
     -118.6737718360      123.2081853530     1  0.37753405E+08
     -118.6737678249      124.5147964196     1  0.37504205E+08
     -118.6737441906      119.5572864254     1  0.38670598E+08
     -118.6737422940      117.9756649491     1  0.37263550E+08
     -118.6737337583      122.0024302956     1  0.37411639E+08
     -118.6737279497      123.0598467433     1  0.42606159E+08
     -118.6737118629      115.8850146862     1  0.36941652E+08
     -118.6737083305      119.9734812905     1  0.38317164E+08
     -118.6736816576      121.6535473420     1  0.39195245E+08
     -118.6736547871      120.2213198576     1  0.38552893E+08
     -118.6736407530      120.1225510661     1  0.39652648E+08
     -118.6735916684      120.4840756527     1  0.36646524E+08
     -118.6735862542      124.2899364913     1  0.36367296E+08
     -118.6735774461      118.6141066762     1  0.38896743E+08
     -118.6735747611      119.2418261584     1  0.36736420E+08
     -118.6735691907      124.0780073339     1  0.37478768E+08
     -118.6735548184      120.3239720056     1  0.35781664E+08
     -118.6735478230      119.4571140213     1  0.36924875E+08
     -118.6735349910      121.5361688059     1  0.37632743E+08
     -118.6735210716      123.2403999841     1  0.37803465E+08
     -118.6734924688      119.7921301781     1  0.39680123E+08
     -118.6734907124      126.3323503086     1  0.41852412E+08
     -118.6734888800      122.9381514976     1  0.38481308E+08
     -118.6734743542      119.7816370803     1  0.36347982E+08
     -118.6734693741      120.6848757896     1  0.36816502E+08
     -118.6734620700      120.8685654702     1  0.36678961E+08
     -118.6734543227      122.8487609707     1  0.38734021E+08
     -118.6734375829      125.9901519936     1  0.39181813E+08
     -118.6734258685      122.2070175960     1  0.36469113E+08
     -118.6734132372      123.4750054873     1  0.40127583E+08
     -118.6733672580      120.5427911466     1  0.38124261E+08
     -118.6733348753      123.1723536302     1  0.43115441E+08
     -118.6732954292      117.2871516121     1  0.36840897E+08
     -118.6732724149      118.9427249580     1  0.37252590E+08
     -118.6732700757      120.0820933016     1  0.38979621E+08
     -118.6732438518      124.8727689418     1  0.41117838E+08
     -118.6732320618      125.5605192766     1  0.37982003E+08
     -118.6732111321      124.1444530315     1  0.40367474E+08
     -118.6731943752      122.4320118711     1  0.38388525E+08
     -118.6731850856      118.9945665561     1  0.36498951E+08
     -118.6731466185      120.9477655753     1  0.37064187E+08
     -118.6731435919      122.6318954231     1  0.40900747E+08
     -118.6731377426      122.0499339653     1  0.37033741E+08
     -118.6731332227      123.1989032772     1  0.38948870E+08
     -118.6730884810      121.2449243000     1  0.37472119E+08
     -118.6730111390      115.3423069301     1  0.36235913E+08
     -118.6729267153      121.8702954706     1  0.37141425E+08
     -118.6729062104      117.6026239810     1  0.36209747E+08
     -118.6729020200      122.9472189567     1  0.38939461E+08
     -118.6728933991      121.1300189795     1  0.36941723E+08
     -118.6728910764      119.2272779013     1  0.37449325E+08
     -118.6728715407      123.3695128498     1  0.36653569E+08
     -118.6728593599      117.4771018836     1  0.36665313E+08
     -118.6728493358      123.7980574632     1  0.39170175E+08
     -118.6728166246      124.1582328901     1  0.41252548E+08
     -118.6728024673      118.8571325786     1  0.38664591E+08
     -118.6727999937      117.3512080444     1  0.36378558E+08
     -118.6727584824      121.8813417980     1  0.40890265E+08
     -118.6727398300      121.0402638176     1  0.36217272E+08
     -118.6726986080      120.9553409047     1  0.37935924E+08
     -118.6726970613      122.4390969112     1  0.38976428E+08
     -118.6726757958      124.2594560588     1  0.40317637E+08
     -118.6726585492      120.3067898324     1  0.36531857E+08
     -118.6726426476      122.5583151269     1  0.39553556E+08
     -118.6726263536      116.1798307925     1  0.38262927E+08
     -118.6726244506      121.6146843164     1  0.39530418E+08
     -118.6726194888      120.5494921494     1  0.37425331E+08
     -118.6726055152      122.2422281306     1  0.40859438E+08
     -118.6725958915      121.3238640644     1  0.37414867E+08
     -118.6725453901      119.2172575721     1  0.36495139E+08
     -118.6725394381      122.7834581760     1  0.38337983E+08
     -118.6725200136      121.4743279359     1  0.37250527E+08
     -118.6725117215      121.5593799518     1  0.36165835E+08
     -118.6724744403      126.0538438809     1  0.37681632E+08
     -118.6724446298      118.8219778491     1  0.38567331E+08
     -118.6724369836      120.6933068687     1  0.36171653E+08
     -118.6724197215      123.5820852958     2  0.41060063E+08
     -118.6723945855      119.2425189502     1  0.37343599E+08
     -118.6723531642      124.6467853861     1  0.40025242E+08
     -118.6723239735      119.6999861584     1  0.37961869E+08
     -118.6722893322      122.3112227663     1  0.38119157E+08
     -118.6722829572      122.0417881362     1  0.40491002E+08
     -118.6722804016      121.2367163788     1  0.39449733E+08
     -118.6722670520      119.9301190440     1  0.40193968E+08
     -118.6722507835      119.1273607679     1  0.38764591E+08
     -118.6722320070      119.4629884654     1  0.38607846E+08
     -118.6722091762      125.4688648165     1  0.38295267E+08
     -118.6721958128      120.0285763243     1  0.36635781E+08
     -118.6721749839      119.4617474752     1  0.38847889E+08
     -118.6720911026      122.8884207438     1  0.39064888E+08
     -118.6720697858      122.3297895562     1  0.41239692E+08
     -118.6720667652      124.7407270501     1  0.39154512E+08
     -118.6720650793      118.3678086185     1  0.37289825E+08
     -118.6720452132      122.5270583719     1  0.37165372E+08
     -118.6719977362      125.4066744071     1  0.36670262E+08
     -118.6719682303      117.6016265265     1  0.36964642E+08
     -118.6719380270      123.3713256155     1  0.39995922E+08
     -118.6719322961      123.4074175074     1  0.38366490E+08
     -118.6719304190      121.6926743381     1  0.38939149E+08
     -118.6719007867      121.5207581671     1  0.36991356E+08
     -118.6718997078      120.1824027300     1  0.38166743E+08
     -118.6718965436      123.7530362599     1  0.40034795E+08
     -118.6718721479      119.3620361516     1  0.36790312E+08
     -118.6718358320      119.4020761478     1  0.36434945E+08
     -118.6718096404      120.2065801305     1  0.38253960E+08
     -118.6717491778      119.8316742962     1  0.38376262E+08
     -118.6717447650      118.5494909644     1  0.36957987E+08
     -118.6717338822      126.9807444702     1  0.40159961E+08
     -118.6717307624      119.2464800228     1  0.38240531E+08
     -118.6717213113      118.8787122614     1  0.36577118E+08
     -118.6716541372      119.7051148468     1  0.36522076E+08
     -118.6716434162      120.3299782298     1  0.35695025E+08
     -118.6716350844      117.4660178663     1  0.36734964E+08
     -118.6716189412      124.4155247829     1  0.37288418E+08
     -118.6716141759      120.1444247513     1  0.38406449E+08
     -118.6716058684      119.1642417296     1  0.36424122E+08
     -118.6715952271      120.9001833120     1  0.36527895E+08
     -118.6715782147      117.7767925817     1  0.39004161E+08
     -118.6715684508      121.8100229644     1  0.38896417E+08
     -118.6715578894      120.9674403947     1  0.36335570E+08
     -118.6715444139      120.8043161201     1  0.38291286E+08
     -118.6715199762      123.1586320854     1  0.43658129E+08
     -118.6715030221      124.1913051034     1  0.41729322E+08
     -118.6714927900      119.5694755043     1  0.39585369E+08
     -118.6714384125      121.3589113880     1  0.38911696E+08
     -118.6714216433      117.1630005904     1  0.39634075E+08
     -118.6713968144      119.9833168338     1  0.38835500E+08
     -118.6713521963      120.5480843681     1  0.38887941E+08
     -118.6713487622      118.9328785507     1  0.38546903E+08
     -118.6713452438      121.5690301155     1  0.36764590E+08
     -118.6713280414      120.6177126748     1  0.38551949E+08
     -118.6713082767      123.7703571816     1  0.39891903E+08
     -118.6712789164      119.6733633268     1  0.38161806E+08
     -118.6712547818      124.8911024329     1  0.37205218E+08
     -118.6712534004      120.4000509870     1  0.37701118E+08
     -118.6712296140      122.9650592789     2  0.36646629E+08
     -118.6711885851      121.2446293832     1  0.37743775E+08
     -118.6711817503      118.0698160776     1  0.36248840E+08
     -118.6711636016      122.2865333746     1  0.36724074E+08
     -118.6711500828      119.1563421829     1  0.38131519E+08
     -118.6711239055      115.2668075770     1  0.36296499E+08
     -118.6711111498      119.5018109712     1  0.38037850E+08
     -118.6710684597      123.6655160066     1  0.41134177E+08
     -118.6710582600      116.9644704714     1  0.36911301E+08
     -118.6710569762      123.5379249016     1  0.38243337E+08
     -118.6710522035      121.6933932701     1  0.37734699E+08
     -118.6710500655      121.2019920541     1  0.37162747E+08
     -118.6710378245      122.2357532532     1  0.37163849E+08
     -118.6710329895      120.6471015006     1  0.37343189E+08
     -118.6710278513      120.3048693438     1  0.38581528E+08
     -118.6710248594      122.3673666183     1  0.40794844E+08
     -118.6710121345      116.4776219190     1  0.35990282E+08
     -118.6709933351      121.7951482782     1  0.35111268E+08
     -118.6709729650      127.5381550097     1  0.37018018E+08
     -118.6709696177      122.3103180727     1  0.38352731E+08
     -118.6709670870      117.3561869792     1  0.38148513E+08
     -118.6709573015      120.4596250848     1  0.37830806E+08
     -118.6709479184      118.9986812438     1  0.38189702E+08
     -118.6708910807      120.9775638004     1  0.36774378E+08
     -118.6708829950      121.4167608301     1  0.38734847E+08
     -118.6708729295      123.7783207299     1  0.39133420E+08
     -118.6708351201      119.3041938270     1  0.36776316E+08
     -118.6708109934      123.3280333759     1  0.38322430E+08
     -118.6708081735      115.4433069269     1  0.36928829E+08
     -118.6707863365      119.6921768380     1  0.37450340E+08
     -118.6707764234      122.1928960344     1  0.37842516E+08
     -118.6707746369      118.8122790061     1  0.36440007E+08
     -118.6707563604      124.0414448845     1  0.37613583E+08
     -118.6707441566      127.7419171548     1  0.42406833E+08
     -118.6707343770      117.8222147496     1  0.38427576E+08
     -118.6707146486      124.2521485515     1  0.38818639E+08
     -118.6707022980      120.9598071911     1  0.38995092E+08
     -118.6706636133      116.9650159298     1  0.37149388E+08
     -118.6706353496      121.3822745394     1  0.38676968E+08
     -118.6706019893      119.6655563756     1  0.37028920E+08
     -118.6705733597      120.7417355330     1  0.36835376E+08
     -118.6705479165      119.3804028285     1  0.37549355E+08
     -118.6705121228      119.9353651994     1  0.36365565E+08
     -118.6704835784      121.9728065064     1  0.38014488E+08
     -118.6704040691      119.1740272345     1  0.37724342E+08
     -118.6703958118      120.6930879951     1  0.37161680E+08
     -118.6703781376      122.1002226700     1  0.38715648E+08
     -118.6703714646      121.5346615174     1  0.40834635E+08
     -118.6703563291      119.5062310276     1  0.36256395E+08
     -118.6703479425      120.4341553936     1  0.39200564E+08
     -118.6702972476      123.7585165882     1  0.39137879E+08
     -118.6702568675      120.7014044724     1  0.38285210E+08
     -118.6702443714      122.9752095885     1  0.36815018E+08
     -118.6702295416      121.3283030566     1  0.36890169E+08
     -118.6702128313      121.2737570136     1  0.39485902E+08
     -118.6702049981      119.8748546686     1  0.38549166E+08
     -118.6701625134      119.3513008263     1  0.37931450E+08
     -118.6701541417      119.8000555465     1  0.36358612E+08
     -118.6701417257      120.4803479255     1  0.38236902E+08
     -118.6701303003      125.5848619482     1  0.40145936E+08
     -118.6701101153      121.4936261002     1  0.39133521E+08
     -118.6700608178      118.8794018999     1  0.37470912E+08
     -118.6700249587      121.7051662280     1  0.37206122E+08
     -118.6700179919      121.4358023939     1  0.37292935E+08
     -118.6700145173      120.7764334835     1  0.37827070E+08
     -118.6699659108      123.0066566646     1  0.39658999E+08
     -118.6699392509      120.9613505879     1  0.38705680E+08
     -118.6699193225      119.8313282878     1  0.39227148E+08
     -118.6699145086      119.1872866098     2  0.37312250E+08
     -118.6699115727      122.1654423098     1  0.35790882E+08
     -118.6699089878      120.5973407569     1  0.36540593E+08
     -118.6698838467      114.0885131752     1  0.37167626E+08
     -118.6698818942      121.0093726615     1  0.37081332E+08
     -118.6698758460      121.0270702315     1  0.36279471E+08
     -118.6698470645      118.8664434581     1  0.36805811E+08
     -118.6698183700      124.3713155936     1  0.39970547E+08
     -118.6698083873      120.8197487180     1  0.36902754E+08
     -118.6698065787      118.7389557119     1  0.36880390E+08
     -118.6698044736      123.5674783251     1  0.39455027E+08
     -118.6698017752      119.8542103210     1  0.36175270E+08
     -118.6697931426      122.1504978188     1  0.36445742E+08
     -118.6697691294      120.9870192266     1  0.38143954E+08
     -118.6697649630      122.1848166557     1  0.37136438E+08
     -118.6697636851      121.4270789055     1  0.36372005E+08
     -118.6697378484      122.5746687263     1  0.37537810E+08
     -118.6696813537      119.7232360424     1  0.38769816E+08
     -118.6696728698      122.7879528572     1  0.36865106E+08
     -118.6696020529      119.6814177100     1  0.37613843E+08
     -118.6695777460      122.5075506596     1  0.37119290E+08
     -118.6695477957      122.6940406683     1  0.39107076E+08
     -118.6695371727      125.2970757916     1  0.41042688E+08
     -118.6695321984      119.4150902783     1  0.37281497E+08
     -118.6695199079      124.8577040437     2  0.36463876E+08
     -118.6695135734      117.4575390827     1  0.37740402E+08
     -118.6694964172      125.0361005121     1  0.36704527E+08
     -118.6694418874      121.2774388837     1  0.37272639E+08
     -118.6694391935      121.5431857800     1  0.37799848E+08
     -118.6694260579      121.9680343481     1  0.40933989E+08
     -118.6694214615      122.1541106051     1  0.36628579E+08
     -118.6694034209      120.3311710984     1  0.38849035E+08
     -118.6694012185      123.5296105545     1  0.40406912E+08
     -118.6693760513      119.7180289176     1  0.37732380E+08
     -118.6693635687      121.3177340516     1  0.38814165E+08
     -118.6693593380      120.5396693494     1  0.38423661E+08
     -118.6692727696      121.3416878493     1  0.35723837E+08
     -118.6692442897      122.9023576492     1  0.39567482E+08
     -118.6692225831      122.1352016547     1  0.40220345E+08
     -118.6692118180      119.0070117019     1  0.36454657E+08
     -118.6691994053      124.3721987552     1  0.40564313E+08
     -118.6691922714      121.3696084320     1  0.36226704E+08
     -118.6691884839      118.8278762986     1  0.38460996E+08
     -118.6691790936      122.1523852306     1  0.39061067E+08
     -118.6691630985      120.6213349648     1  0.40247552E+08
     -118.6691393667      119.8006480048     1  0.40872865E+08
     -118.6691307199      121.5475365431     1  0.38111838E+08
     -118.6691236266      120.4515870322     1  0.38087814E+08
     -118.6691206663      122.7655237445     1  0.40942196E+08
     -118.6690907902      124.9959092514     1  0.38279995E+08
     -118.6690858803      121.0917236065     1  0.37076605E+08
     -118.6690762557      119.4067110073     1  0.38053804E+08
     -118.6690717498      120.4900975152     1  0.37910815E+08
     -118.6690585984      122.4418567449     1  0.38567738E+08
     -118.6690014606      121.3116892392     1  0.37244909E+08
     -118.6689893162      122.9735270343     1  0.37085360E+08
     -118.6689614167      121.7406844255     1  0.37062919E+08
     -118.6689577596      119.0577970245     1  0.37699472E+08
     -118.6689376454      121.1264423649     1  0.38989690E+08
     -118.6688655782      123.9218367598     1  0.40156955E+08
     -118.6688568016      118.8185686348     1  0.38354835E+08
     -118.6688419674      120.0543927564     1  0.38554585E+08
     -118.6688223105      119.9446435579     1  0.36862721E+08
     -118.6687588463      124.8312367018     1  0.42074455E+08
     -118.6687559523      121.0550741573     1  0.39334024E+08
     -118.6687538367      117.4220466028     1  0.38562225E+08
     -118.6687488439      121.2504794521     1  0.36773674E+08
     -118.6687218867      121.4434897160     1  0.38473783E+08
     -118.6687130453      119.6267037963     1  0.36940864E+08
     -118.6687107196      121.1810932795     1  0.39621382E+08
     -118.6686958097      121.4619467441     1  0.36619782E+08
     -118.6686897308      120.8976544800     1  0.35843662E+08
     -118.6686741377      119.9964480996     1  0.37013825E+08
     -118.6686368725      120.6516527621     1  0.40289091E+08
     -118.6686325139      119.5587027733     1  0.36786478E+08
     -118.6686313618      120.4119978081     1  0.40682201E+08
     -118.6686192691      123.8895474071     2  0.37096033E+08
     -118.6685945448      118.5328681344     1  0.37007518E+08
     -118.6685851790      124.5367453132     1  0.38119287E+08
     -118.6685815005      123.0662298741     1  0.37585216E+08
     -118.6685622652      122.1512495755     1  0.38580462E+08
     -118.6685549674      120.8425292931     1  0.37366436E+08
     -118.6685417927      126.3525147786     1  0.39210422E+08
     -118.6685050746      119.3047446769     1  0.40627245E+08
     -118.6684877540      122.4029402059     1  0.40136791E+08
     -118.6684866439      117.2558930317     1  0.40196967E+08
     -118.6684652238      120.4139940875     1  0.37461206E+08
     -118.6684449514      123.2324304526     1  0.38502469E+08
     -118.6684335588      123.6134316463     1  0.39612381E+08
     -118.6684199201      122.2143067245     1  0.38971733E+08
     -118.6683713116      123.0425613423     1  0.37484506E+08
     -118.6683570409      118.9517711730     1  0.36831342E+08
     -118.6683549241      121.2381630306     1  0.36440461E+08
     -118.6683467984      124.4005849653     1  0.38854528E+08
     -118.6683063694      121.8301667518     1  0.37649050E+08
     -118.6682993014      125.6718376163     1  0.39304847E+08
     -118.6682633148      123.3370806773     1  0.40218212E+08
     -118.6682553231      123.8885184373     1  0.40840012E+08
     -118.6682516252      120.6666428884     1  0.36586211E+08
     -118.6682322980      120.8682080775     1  0.38209666E+08
     -118.6682077859      119.5551557051     1  0.36691145E+08
     -118.6682043843      124.5427060624     1  0.36782452E+08
     -118.6681613792      118.7072861670     1  0.36063532E+08
     -118.6681492501      120.0145541840     1  0.40668329E+08
     -118.6680902930      120.3752038113     1  0.37751370E+08
     -118.6680549557      123.4287891819     1  0.40189141E+08
     -118.6680513840      123.9267520835     1  0.36623547E+08
     -118.6680411947      125.3107328338     1  0.42850577E+08
     -118.6680210288      119.7122687851     1  0.38537419E+08
     -118.6680182225      123.3436286355     1  0.39658993E+08
     -118.6680113599      121.1981853142     1  0.38668692E+08
     -118.6679640732      121.5486747140     1  0.39263237E+08
     -118.6679624421      119.4341116916     1  0.37209938E+08
     -118.6679599491      126.9940885842     1  0.40245994E+08
     -118.6678970517      119.8777851426     1  0.35666069E+08
     -118.6678728360      122.4065766127     1  0.36736665E+08
     -118.6678641235      116.5651856418     1  0.38148967E+08
     -118.6678269359      119.8265125941     1  0.36462301E+08
     -118.6678197372      121.9531484543     1  0.38202147E+08
     -118.6678156895      121.2476138698     1  0.35715579E+08
     -118.6678072828      121.6215420743     1  0.36792140E+08
     -118.6677723025      120.3687700396     1  0.40256110E+08
     -118.6677401462      122.2164572504     1  0.38741520E+08
     -118.6676623799      122.8198684290     1  0.38308190E+08
     -118.6676443748      121.2354236932     1  0.39317213E+08
     -118.6676305087      121.0918290006     1  0.38600177E+08
     -118.6675906600      119.2096715033     1  0.37995174E+08
     -118.6675763706      118.5920222612     1  0.37023299E+08
     -118.6675727356      124.2489938430     1  0.38187951E+08
     -118.6675696198      123.2170940722     1  0.37817335E+08
     -118.6675563113      115.8543544303     1  0.36331430E+08
     -118.6675375056      118.3560457224     1  0.38611448E+08
     -118.6674789855      124.7044381269     1  0.40845102E+08
     -118.6674258738      123.2134802555     1  0.37410376E+08
     -118.6674080890      120.9963864532     1  0.38722771E+08
     -118.6673813053      121.4048375912     1  0.36300133E+08
     -118.6673556056      120.2474755045     1  0.37852341E+08
     -118.6673514806      118.5535841795     1  0.36702126E+08
     -118.6673115680      125.1917994492     1  0.37471361E+08
     -118.6673103756      120.6012926917     4  0.37154513E+08
     -118.6672692675      122.1153801356     1  0.38454442E+08
     -118.6672543971      121.6444114534     1  0.36881560E+08
     -118.6672424519      119.7615240809     1  0.37890736E+08
     -118.6672360220      121.3333517048     1  0.38707663E+08
     -118.6672249236      125.1805047981     1  0.42119249E+08
     -118.6672170486      120.6022122072     1  0.36389037E+08
     -118.6672101284      120.8131395658     1  0.38243064E+08
     -118.6672040592      121.6957375649     1  0.39224852E+08
     -118.6671977872      121.4610220179     1  0.38745694E+08
     -118.6671766903      121.7077581645     1  0.36815338E+08
     -118.6671673773      120.2720534743     1  0.40348789E+08
     -118.6671628937      120.8827828227     1  0.37304324E+08
     -118.6671471988      119.0935151442     1  0.36896503E+08
     -118.6671420082      120.5026838897     1  0.39653664E+08
     -118.6671295357      121.1068227498     1  0.36808176E+08
     -118.6671030137      119.2365369147     1  0.39098767E+08
     -118.6670751087      121.5934027639     1  0.39868665E+08
     -118.6670705322      117.8625519477     1  0.39453091E+08
     -118.6670352709      123.6942034394     1  0.40468457E+08
     -118.6669865653      120.3189917479     1  0.35958420E+08
     -118.6669655859      119.5019226022     1  0.39007954E+08
     -118.6669610834      122.6548932119     1  0.37432084E+08
     -118.6669183830      117.3761945995     1  0.36759697E+08
     -118.6668632194      122.1950985515     1  0.39360235E+08
     -118.6668060584      119.1068185615     1  0.36601652E+08
     -118.6667788988      120.0790653721     1  0.37071917E+08
     -118.6667601342      119.5303798241     1  0.38033518E+08
     -118.6667504312      124.0804606126     1  0.39602411E+08
     -118.6667235400      123.6272399449     1  0.37457964E+08
     -118.6667063436      125.3390589285     1  0.37065046E+08
     -118.6666984935      122.7600347403     1  0.37214886E+08
     -118.6666629375      120.2978209016     1  0.36135095E+08
     -118.6666180226      119.8321163105     1  0.38166620E+08
     -118.6666042759      124.3798975931     1  0.37014286E+08
     -118.6665981740      119.2894244112     2  0.35149518E+08
     -118.6665192199      117.5493239712     1  0.36139327E+08
     -118.6665046418      119.3119405337     1  0.36917310E+08
     -118.6664793747      116.9804295775     1  0.37016155E+08
     -118.6664439437      123.3409337182     1  0.41552021E+08
     -118.6663809189      122.8373414080     1  0.37982610E+08
     -118.6663779741      121.4267084923     1  0.37060674E+08
     -118.6663704570      121.1602418143     1  0.36656217E+08
     -118.6663598094      125.6215311162     1  0.36536523E+08
     -118.6663511792      122.9566433769     1  0.37320516E+08
     -118.6663491797      121.6596469445     1  0.40162501E+08
     -118.6663301355      122.1828288815     1  0.39278172E+08
     -118.6663261789      118.7656468228     1  0.37941319E+08
     -118.6663037351      121.2102645754     1  0.37097675E+08
     -118.6662727203      116.0087058812     1  0.36268221E+08
     -118.6662330174      120.2756985351     1  0.36934819E+08
     -118.6662181606      122.4927367583     1  0.40538374E+08
     -118.6661893658      121.5013224412     1  0.36673081E+08
     -118.6661801879      121.3701566341     1  0.41389550E+08
     -118.6661425837      118.9150374858     1  0.39820311E+08
     -118.6661372126      123.4327583992     1  0.39421198E+08
     -118.6661257611      124.0400024306     1  0.40923438E+08
     -118.6661180094      121.1178342514     1  0.37114437E+08
     -118.6660993540      121.7515600856     1  0.37023129E+08
     -118.6660922530      119.6759134559     1  0.38928100E+08
     -118.6660857702      121.2686113835     1  0.38582032E+08
     -118.6660039712      119.5505766636     1  0.38155840E+08
     -118.6659924882      125.0452669296     1  0.40568576E+08
     -118.6659762735      120.0221970841     1  0.37131045E+08
     -118.6659553929      120.4288378790     1  0.38626009E+08
     -118.6659473613      115.4038098284     1  0.39418901E+08
     -118.6659427352      121.3427091294     1  0.39488062E+08
     -118.6659313574      125.0555452960     1  0.43265102E+08
     -118.6659183873      122.9726897006     1  0.37813175E+08
     -118.6658923766      117.8334746950     1  0.37993566E+08
     -118.6658633279      120.9105222916     1  0.36600990E+08
     -118.6658481084      117.7470960705     1  0.38689996E+08
     -118.6658404688      121.9718743154     1  0.38419185E+08
     -118.6658255485      121.5894871609     1  0.39134503E+08
     -118.6657933898      123.7793666502     1  0.41391891E+08
     -118.6657909637      123.0701049629     1  0.36947831E+08
     -118.6657751893      119.3592470414     1  0.39409805E+08
     -118.6657508476      121.0335098211     1  0.37687947E+08
     -118.6657420177      119.9747731968     1  0.37379815E+08
     -118.6657290954      119.3699473188     1  0.36846191E+08
     -118.6656911611      121.6169747126     1  0.38783680E+08
     -118.6656888749      121.2535751808     1  0.39569232E+08
     -118.6656398750      125.1864794286     1  0.39654501E+08
     -118.6656253719      121.5844464837     1  0.37090870E+08
     -118.6656054322      125.5115627246     1  0.41968680E+08
     -118.6655997177      121.9470684860     1  0.38233073E+08
     -118.6655945715      120.7829518584     2  0.41828095E+08
     -118.6655807985      119.9313345435     1  0.37261775E+08
     -118.6655721388      120.7205592566     1  0.36219402E+08
     -118.6655389391      120.4516142205     1  0.36709514E+08
     -118.6655075349      120.7169897611     1  0.37739850E+08
     -118.6654991712      121.4184916601     1  0.37482380E+08
     -118.6654955813      123.0750977232     1  0.37418084E+08
     -118.6654798396      121.8040881261     1  0.37840472E+08
     -118.6653706999      121.3215127733     1  0.37255111E+08
     -118.6653679857      122.9263463221     1  0.36522177E+08
     -118.6653392278      120.2167429276     1  0.37709722E+08
     -118.6652944696      121.8346215638     1  0.36527256E+08
     -118.6652737335      121.4913240503     1  0.37800822E+08
     -118.6652720677      123.1083917859     1  0.36204499E+08
     -118.6652660433      121.8152936105     1  0.39218969E+08
     -118.6652515009      123.0295136978     1  0.39930127E+08
     -118.6652052869      121.6102279461     1  0.36409182E+08
     -118.6651938663      121.3223761626     1  0.38605298E+08
     -118.6651896550      121.9710507692     1  0.36627427E+08
     -118.6651869224      120.5471821893     1  0.37032715E+08
     -118.6651668871      124.2791464823     1  0.39380238E+08
     -118.6651555015      123.4195317966     1  0.38051461E+08
     -118.6651495839      124.7940391740     1  0.40357089E+08
     -118.6650966980      121.4055605799     1  0.38487483E+08
     -118.6650855808      118.3615152496     1  0.38762944E+08
     -118.6650717835      118.8959067127     1  0.38150604E+08
     -118.6650230084      120.0486865028     2  0.36675816E+08
     -118.6649903296      123.7522783026     1  0.36973150E+08
     -118.6649740279      121.4077918987     1  0.36521038E+08
     -118.6649721535      121.5488398997     1  0.36036723E+08
     -118.6649622228      124.3282333891     1  0.38004312E+08
     -118.6649593138      121.1504087298     1  0.40140095E+08
     -118.6649561342      123.9417108079     1  0.38525586E+08
     -118.6649467079      122.2029076285     1  0.38174971E+08
     -118.6649177149      123.7615750132     1  0.38899511E+08
     -118.6649036874      123.4400201739     1  0.36954382E+08
     -118.6648961686      119.5714842993     1  0.40038965E+08
     -118.6648619174      120.1074076777     1  0.38375046E+08
     -118.6648600256      120.6556942449     1  0.37426801E+08
     -118.6648541761      123.1242965730     1  0.37486347E+08
     -118.6648441717      121.5126809224     1  0.37018929E+08
     -118.6648354092      117.9428931882     1  0.36954954E+08
     -118.6648163688      119.0037895239     1  0.36022586E+08
     -118.6647015703      121.9289161096     1  0.38212421E+08
     -118.6646701123      119.4779733785     1  0.35860136E+08
     -118.6646501593      125.8898556106     1  0.40304187E+08
     -118.6646388825      123.3274453029     1  0.40623548E+08
     -118.6646015175      118.7595446186     1  0.36762524E+08
     -118.6645852227      120.3569786049     1  0.37836443E+08
     -118.6645759614      122.6140200277     1  0.38013405E+08
     -118.6645527268      120.6451235654     1  0.35568940E+08
     -118.6645338735      119.4513273465     1  0.38546162E+08
     -118.6645274530      121.6950380580     1  0.38672646E+08
     -118.6645195198      122.7208112138     1  0.41595472E+08
     -118.6645088022      119.8798284084     1  0.36419378E+08
     -118.6644941779      117.9348160333     1  0.38511048E+08
     -118.6644867968      122.7463436314     1  0.38449282E+08
     -118.6644831300      118.6254195098     1  0.37502753E+08
     -118.6644802411      125.0383394823     1  0.41329588E+08
     -118.6644757734      120.0960059158     1  0.36735008E+08
     -118.6644534715      118.9226454091     1  0.36689916E+08
     -118.6644510653      122.8783805985     1  0.37025173E+08
     -118.6644436383      119.8316956074     1  0.38400076E+08
     -118.6644415691      120.0078666710     1  0.36422104E+08
     -118.6644242809      120.3311467693     1  0.37720299E+08
     -118.6644226590      122.9547913461     1  0.37005155E+08
     -118.6644084211      117.5682049887     1  0.39302944E+08
     -118.6644015342      119.3509302955     1  0.37103356E+08
     -118.6643950992      124.7011195440     1  0.42380064E+08
     -118.6643751185      123.4753443275     1  0.36542010E+08
     -118.6643544130      120.8673019214     1  0.36685087E+08
     -118.6643523486      124.6602766255     1  0.39686826E+08
     -118.6643508704      124.5004850415     1  0.38927551E+08
     -118.6643450744      119.5644140813     1  0.41323150E+08
     -118.6643438857      120.0353590720     1  0.37658939E+08
     -118.6643398822      119.1190637054     1  0.37010264E+08
     -118.6643297853      121.8320195672     2  0.39318423E+08
     -118.6643255518      121.6052952554     1  0.37492982E+08
     -118.6643222447      119.7700400476     1  0.36729327E+08
     -118.6643207485      120.7195722557     1  0.36829282E+08
     -118.6642983443      123.4868523999     1  0.37068053E+08
     -118.6642878512      118.1769336521     1  0.37677315E+08
     -118.6642768120      122.7181771515     1  0.38378247E+08
     -118.6642634823      122.1194385232     1  0.37674862E+08
     -118.6642596702      124.7910658261     1  0.40617596E+08
     -118.6642568280      123.5696985638     1  0.40053466E+08
     -118.6642391896      122.4502747381     1  0.36992658E+08
     -118.6642325319      118.1826178209     1  0.36115912E+08
     -118.6642310951      121.8841986173     1  0.40448157E+08
     -118.6642256719      123.4718995216     1  0.38475282E+08
     -118.6642045752      119.4592199498     1  0.37560189E+08
     -118.6642015781      118.9690562439     1  0.39081827E+08
     -118.6641891289      124.5350063348     1  0.38184357E+08
     -118.6641791511      121.4090050337     1  0.37146381E+08
     -118.6641701453      120.4941086770     1  0.37884214E+08
     -118.6641689147      120.3526330651     1  0.36672964E+08
     -118.6641638184      120.5699980140     1  0.36609879E+08
     -118.6641487714      118.9961077978     1  0.39548336E+08
     -118.6641198467      118.7716105689     1  0.36477492E+08
     -118.6640921922      120.4694022692     1  0.36852780E+08
     -118.6640875560      117.7389190423     1  0.36365448E+08
     -118.6640754235      122.4605154415     1  0.42317017E+08
     -118.6640715815      121.1630601238     1  0.36963782E+08
     -118.6640440057      124.8445403609     1  0.41278251E+08
     -118.6640390691      122.9405554497     1  0.39527586E+08
     -118.6640182206      121.1613867845     1  0.37045426E+08
     -118.6640128222      119.6997285585     1  0.39689256E+08
     -118.6639787562      117.4833022343     1  0.37012132E+08
     -118.6639616224      123.2039357423     1  0.37116847E+08
     -118.6639546032      118.7714931620     1  0.36402345E+08
     -118.6639225128      122.0619540386     1  0.40588902E+08
     -118.6638838176      123.1444179011     1  0.37663247E+08
     -118.6638445184      121.3417172919     1  0.37505223E+08
     -118.6638292365      124.2027003480     1  0.39027124E+08
     -118.6638260248      118.2793320568     1  0.38914197E+08
     -118.6638194255      119.8578357849     1  0.37965382E+08
     -118.6638164211      119.1876886178     1  0.37625077E+08
     -118.6638035436      119.1179274249     1  0.38226816E+08
     -118.6638011205      124.6405306335     1  0.43003750E+08
     -118.6637940552      121.0860424038     1  0.39963137E+08
     -118.6637685545      123.1232499802     1  0.39645553E+08
     -118.6637595478      121.5332759182     1  0.37928090E+08
     -118.6636766376      118.3959175881     1  0.38123404E+08
     -118.6636711282      122.1111991020     1  0.40627458E+08
     -118.6636401793      120.7023144583     1  0.36972625E+08
     -118.6636197731      122.5223480448     1  0.38332249E+08
     -118.6635890524      119.9636900819     1  0.38414236E+08
     -118.6635616216      125.6155928877     2  0.38518260E+08
     -118.6635423100      120.3702663418     1  0.37855107E+08
     -118.6635225563      121.5853537652     1  0.39985563E+08
     -118.6634836452      115.3791908781     1  0.37162893E+08
     -118.6634765686      120.7943211918     1  0.38428833E+08
     -118.6634142623      119.6952612182     1  0.36455011E+08
     -118.6633859767      122.2227435616     1  0.36573590E+08
     -118.6633399804      118.9054298526     1  0.37041889E+08
     -118.6633348054      121.6755764384     1  0.37322260E+08
     -118.6633320975      119.7127707263     1  0.37600288E+08
     -118.6633178492      124.3406190490     1  0.42753898E+08
     -118.6633041499      120.6075114821     1  0.37460260E+08
     -118.6632959611      121.4316453394     1  0.38968416E+08
     -118.6632880963      121.2098132372     1  0.38143974E+08
     -118.6632820504      125.3687837998     1  0.40027029E+08
     -118.6632523978      122.5552831058     1  0.38186442E+08
     -118.6632493743      122.8703745149     1  0.39789237E+08
     -118.6632346026      120.9611412472     1  0.38482315E+08
     -118.6632332778      124.0502625406     1  0.37818431E+08
     -118.6631800005      123.3778539683     1  0.39014747E+08
     -118.6631679376      120.3887113139     1  0.40580131E+08
     -118.6631448523      120.3040921721     1  0.37120390E+08
     -118.6630976017      120.2149078450     1  0.38990379E+08
     -118.6630957281      121.0992242904     1  0.41840628E+08
     -118.6630821337      123.7023976231     1  0.37114136E+08
     -118.6630676259      122.7008979877     1  0.36838376E+08
     -118.6630606578      118.9660159764     1  0.38897567E+08
     -118.6630586810      123.8725246144     1  0.37300853E+08
     -118.6630421484      121.3148757154     1  0.38684605E+08
     -118.6630310384      118.7639967179     1  0.36116291E+08
     -118.6630201284      125.3389224710     1  0.41598111E+08
     -118.6630078452      124.3075531582     1  0.39932737E+08
     -118.6629858728      123.3061705918     1  0.37789464E+08
     -118.6629786234      123.1890699738     1  0.38084200E+08
     -118.6629759406      123.5402334990     1  0.39849420E+08
     -118.6629581674      123.1354437935     1  0.36962580E+08
     -118.6629486497      118.9759196629     1  0.36259314E+08
     -118.6629330159      118.5676674753     1  0.36308808E+08
     -118.6629290680      122.0100416800     1  0.36907804E+08
     -118.6629249120      123.3359507542     1  0.37234215E+08
     -118.6629076763      124.6662853758     1  0.39335200E+08
     -118.6628980342      121.4398298669     1  0.39470551E+08
     -118.6628757092      120.0617403534     1  0.36989065E+08
     -118.6628499087      118.6757769858     1  0.37885842E+08
     -118.6628460882      126.2264883833     2  0.41974425E+08
     -118.6628375412      122.3476931189     1  0.36519591E+08
     -118.6627973144      121.2002591208     1  0.36611236E+08
     -118.6627836429      122.5624803770     1  0.36296274E+08
     -118.6627671848      123.0039977458     1  0.40292987E+08
     -118.6627543193      119.4631438109     1  0.38230868E+08
     -118.6627505066      125.5011203240     1  0.38559500E+08
     -118.6627474005      123.4968420253     1  0.39580745E+08
     -118.6627154674      120.2205593174     1  0.35257183E+08
     -118.6627122048      128.0447916692     1  0.39891453E+08
     -118.6627097310      122.2166672900     1  0.40078489E+08
     -118.6627015297      121.9029863784     1  0.38159539E+08
     -118.6627002380      121.4365459723     1  0.37204675E+08
     -118.6626502111      120.1919650652     1  0.39964959E+08
     -118.6626451595      116.9694440818     1  0.38313575E+08
     -118.6626182915      122.6933567499     1  0.37284052E+08
     -118.6625762135      120.6374722207     1  0.38307623E+08
     -118.6625356854      123.5862575311     1  0.39143491E+08
     -118.6625327843      123.0480297635     1  0.40145196E+08
     -118.6624979314      123.1200683283     1  0.41553015E+08
     -118.6624810095      123.3023134023     1  0.38002811E+08
     -118.6624673433      121.0375173048     1  0.38794999E+08
     -118.6624651709      121.2265634345     1  0.42461485E+08
     -118.6624636169      121.5594517697     1  0.36309824E+08
     -118.6624618909      124.2111024369     2  0.42556107E+08
     -118.6624554194      121.3983873028     1  0.37914115E+08
     -118.6624192674      125.8776904937     1  0.37630854E+08
     -118.6624117606      119.3920463866     1  0.37041991E+08
     -118.6623837100      124.2007888482     1  0.38738454E+08
     -118.6623820320      120.6306359702     1  0.36068174E+08
     -118.6623617865      123.0456990133     1  0.38050833E+08
     -118.6623430568      120.8803821248     1  0.39591500E+08
     -118.6623171581      123.3007645309     1  0.37366697E+08
     -118.6622984745      122.7156996441     1  0.38185375E+08
     -118.6622839246      124.8517297335     1  0.38889616E+08
     -118.6622524907      118.0060920384     1  0.39006059E+08
     -118.6622508701      120.0456565112     1  0.37008009E+08
     -118.6622425230      119.4299407400     1  0.39457600E+08
     -118.6622326104      119.3506656616     1  0.37853595E+08
     -118.6622161189      122.3221163850     1  0.37712370E+08
     -118.6622089388      121.3594161999     1  0.39360005E+08
     -118.6622078131      120.7829218671     1  0.38041856E+08
     -118.6621895221      122.6734225580     1  0.39539737E+08
     -118.6621750196      122.7624494221     1  0.41995730E+08
     -118.6621431963      120.3542644598     1  0.40380438E+08
     -118.6621363587      124.4376617057     1  0.38940908E+08
     -118.6621062816      123.1479137236     1  0.39053101E+08
     -118.6621001371      118.9594373279     1  0.39455017E+08
     -118.6620965906      120.4267107335     1  0.37820769E+08
     -118.6620952528      124.0029440904     1  0.37733224E+08
     -118.6620765417      117.7604120833     1  0.35926408E+08
     -118.6620692426      122.9491431760     1  0.39898660E+08
     -118.6620632393      118.4970992164     1  0.37573274E+08
     -118.6620025666      122.1424400329     1  0.36860894E+08
     -118.6619969032      122.0152083336     1  0.39493802E+08
     -118.6619362194      123.8503864895     1  0.37777433E+08
     -118.6619258926      119.9695350329     1  0.36491246E+08
     -118.6619092909      120.7746667322     1  0.38044086E+08
     -118.6619029316      123.7487396398     1  0.37083748E+08
     -118.6618877529      124.2159492265     1  0.37064868E+08
     -118.6618717173      124.6441935099     1  0.37950096E+08
     -118.6618534387      120.2634267537     1  0.37605869E+08
     -118.6618405029      118.6840124546     1  0.37344759E+08
     -118.6618206870      118.8974090097     1  0.38960770E+08
     -118.6618153310      118.9464355119     1  0.36197330E+08
     -118.6618077560      123.1979224174     1  0.38278143E+08
     -118.6617652094      120.0324102652     1  0.38393267E+08
     -118.6617364046      120.4448761595     1  0.37363636E+08
     -118.6617301216      118.2520362012     1  0.37221858E+08
     -118.6617272559      120.3811562433     1  0.39185834E+08
     -118.6616956812      116.0526707922     1  0.37436772E+08
     -118.6616855035      125.5559909148     1  0.40127132E+08
     -118.6616422380      121.5568978121     1  0.37992013E+08
     -118.6616324850      122.7183349419     1  0.42282377E+08
     -118.6616188272      123.9197551776     1  0.37752541E+08
     -118.6616035268      124.7266769492     1  0.41076071E+08
     -118.6615768309      119.0797614907     1  0.36213826E+08
     -118.6615726840      120.9088728721     1  0.39707732E+08
     -118.6615399251      121.9763982196     1  0.36898184E+08
     -118.6615150185      122.1591625305     1  0.38451264E+08
     -118.6615105307      119.6973908520     1  0.36599224E+08
     -118.6614943885      121.2860169556     1  0.38759154E+08
     -118.6614688055      121.3542655480     1  0.39221821E+08
     -118.6614599245      121.8450464014     1  0.36575984E+08
     -118.6614577742      122.0261878844     1  0.38453774E+08
     -118.6614499471      117.4643878254     1  0.37222334E+08
     -118.6614393187      123.1673043798     1  0.36324202E+08
     -118.6614289685      115.1583797297     1  0.37269620E+08
     -118.6614168503      119.7630661283     1  0.38334281E+08
     -118.6614143914      119.1182771408     1  0.36373456E+08
     -118.6614121537      122.2054918170     1  0.39763471E+08
     -118.6613914779      121.7288498513     1  0.37622275E+08
     -118.6613791884      123.5786562524     1  0.36831698E+08
     -118.6613470155      123.6475301023     2  0.39518476E+08
     -118.6613389760      121.5995540085     1  0.37308663E+08
     -118.6613355050      121.1489651934     1  0.40078396E+08
     -118.6612816679      121.3330905670     1  0.38977597E+08
     -118.6612669927      120.2178684568     1  0.38528026E+08
     -118.6612618534      122.4221667085     1  0.38459623E+08
     -118.6612185064      121.4091063723     1  0.37055795E+08
     -118.6611738677      120.0819022647     1  0.39008917E+08
     -118.6611389412      122.2396848822     1  0.38686780E+08
     -118.6611256197      122.9255139637     1  0.38437668E+08
     -118.6611207939      120.1061422803     1  0.38287224E+08
     -118.6611095765      118.0814674142     1  0.36756727E+08
     -118.6610843339      119.4387945430     1  0.36862707E+08
     -118.6610794611      124.9629755816     1  0.41481147E+08
     -118.6610761378      120.5082863432     1  0.36007149E+08
     -118.6610408599      122.2847473551     1  0.43514258E+08
     -118.6610238768      120.1395269887     1  0.36522264E+08
     -118.6610172791      119.2174562568     1  0.40776031E+08
     -118.6610066209      118.8302693662     1  0.38811175E+08
     -118.6609634246      121.0200205819     1  0.36873916E+08
     -118.6609608043      120.3245118251     1  0.37943707E+08
     -118.6609447345      122.6962804123     1  0.37573784E+08
     -118.6609419050      121.6032706437     1  0.42203686E+08
     -118.6609327610      121.3942015756     1  0.39772281E+08
     -118.6609271328      124.3061480424     1  0.37525766E+08
     -118.6609220411      120.0608617520     1  0.37388698E+08
     -118.6609097531      121.1569341057     1  0.36785210E+08
     -118.6608692117      119.3788314319     1  0.37041096E+08
     -118.6608574239      120.1825339024     1  0.36517156E+08
     -118.6608430458      118.4556975128     1  0.38458744E+08
     -118.6608214885      119.6070273909     1  0.39828321E+08
     -118.6607853783      119.9666520593     1  0.36494683E+08
     -118.6607820522      124.0005752660     1  0.39213205E+08
     -118.6607582090      122.8841183109     1  0.42460756E+08
     -118.6607385577      119.8515256944     2  0.37688460E+08
     -118.6607300985      121.4309901986     1  0.36118834E+08
     -118.6607254049      124.2361912004     1  0.41683738E+08
     -118.6606908960      118.9248155265     1  0.37586771E+08
     -118.6606849586      120.5460466214     1  0.37150842E+08
     -118.6606747966      120.3361665659     1  0.38290578E+08
     -118.6606577307      122.1964827685     1  0.38268368E+08
     -118.6606533173      120.5433489264     1  0.37435481E+08
     -118.6606254023      122.0915505755     1  0.39486736E+08
     -118.6606024608      122.8888132835     1  0.40033232E+08
     -118.6605859867      121.9491501309     1  0.38151986E+08
     -118.6605762338      119.2316834733     1  0.36927944E+08
     -118.6605742540      121.5182667743     1  0.38873617E+08
     -118.6605559682      120.3464546768     1  0.36934889E+08
     -118.6605241448      122.3484183892     1  0.37724291E+08
     -118.6605164626      116.1055785981     1  0.38766386E+08
     -118.6605039172      123.6613003901     1  0.37203644E+08
     -118.6605014883      122.3979385972     1  0.37591546E+08
     -118.6604542170      119.7129764706     1  0.38351613E+08
     -118.6604461445      119.2214273795     1  0.39529089E+08
     -118.6604292764      123.6726619985     1  0.38364733E+08
     -118.6604114209      114.9502980195     1  0.40400081E+08
     -118.6604024569      123.9345026549     1  0.39110645E+08
     -118.6603901760      118.0997215571     1  0.36608189E+08
     -118.6603874626      121.7726383275     1  0.38785211E+08
     -118.6603841067      123.3619659216     1  0.37650917E+08
     -118.6603797649      118.7191722668     1  0.37656063E+08
     -118.6603768453      119.9737380438     1  0.39105632E+08
     -118.6603741517      121.2858048367     1  0.37812575E+08
     -118.6603534719      122.8267957610     1  0.37537950E+08
     -118.6603412439      117.3788783150     1  0.37479020E+08
     -118.6603066195      120.8968793329     1  0.38425852E+08
     -118.6602914932      118.8079823775     1  0.36644504E+08
     -118.6602842362      123.3639045362     1  0.38723223E+08
     -118.6602729323      118.0924475870     1  0.39412808E+08
     -118.6602608954      121.7036337995     1  0.39552737E+08
     -118.6602166492      122.3527899713     1  0.41074573E+08
     -118.6602076193      120.3265795892     1  0.38098550E+08
     -118.6602056156      120.0710435159     1  0.36207123E+08
     -118.6601984106      121.3249072439     1  0.38733442E+08
     -118.6601922871      121.7736621009     1  0.38910462E+08
     -118.6601846401      121.5256936762     1  0.36885716E+08
     -118.6601691557      123.2689191669     1  0.39595126E+08
     -118.6601252497      117.1531659729     1  0.36072960E+08
     -118.6601053329      121.2613389135     1  0.37978744E+08
     -118.6600995894      126.3844169664     1  0.39117424E+08
     -118.6600889691      125.7645385173     1  0.38844374E+08
     -118.6600614195      120.8111178762     1  0.40979816E+08
     -118.6600592875      117.7188757803     1  0.36970828E+08
     -118.6600326359      120.7161795563     1  0.39216100E+08
     -118.6600039022      121.3243304619     1  0.41441390E+08
     -118.6599892592      120.5573326025     1  0.39119655E+08
     -118.6599648587      118.2300290300     1  0.37934472E+08
     -118.6599595476      123.3225317708     1  0.38562861E+08
     -118.6599550871      124.8146473613     1  0.36734159E+08
     -118.6599524572      116.5393168114     1  0.38796728E+08
     -118.6599513808      121.6880741860     1  0.37327426E+08
     -118.6598260587      117.9076570166     1  0.38422476E+08
     -118.6598068019      117.5402856570     1  0.37639750E+08
     -118.6597138523      123.2278949077     1  0.40540855E+08
     -118.6597085567      118.0021239554     1  0.37395378E+08
     -118.6596729555      119.5956128351     1  0.39489598E+08
     -118.6596682100      125.3051437141     1  0.37554039E+08
     -118.6596602862      120.9283396175     1  0.39437925E+08
     -118.6596499216      120.5619437494     1  0.37329520E+08
     -118.6596463198      116.8531733506     1  0.38993148E+08
     -118.6596351473      118.4730741282     1  0.36111859E+08
     -118.6596132738      122.3637517877     1  0.39184388E+08
     -118.6596096594      119.6016227795     1  0.37825907E+08
     -118.6596074760      122.3514343565     1  0.39105438E+08
     -118.6595827674      125.3044152708     1  0.39049798E+08
     -118.6595625479      118.7500596048     1  0.37427205E+08
     -118.6595557638      121.9048237563     1  0.36118359E+08
     -118.6595208197      118.3903868796     1  0.36667221E+08
     -118.6594840099      117.5254837082     1  0.38341764E+08
     -118.6594569390      124.4313376800     1  0.39936279E+08
     -118.6594536298      122.3914252990     1  0.38908756E+08
     -118.6594344100      116.5329392665     1  0.37349075E+08
     -118.6593808433      121.3734435292     1  0.39466855E+08
     -118.6593434703      125.6428023504     1  0.42852794E+08
     -118.6593375332      118.6412466992     1  0.37099498E+08
     -118.6593342493      120.3908316182     1  0.39749761E+08
     -118.6593319835      119.8638914027     1  0.38746204E+08
     -118.6593234813      120.8144976611     1  0.36535045E+08
     -118.6593057967      119.0023068509     1  0.37084039E+08
     -118.6593037131      120.2399535475     1  0.39918297E+08
     -118.6592961261      119.8734172414     1  0.38861486E+08
     -118.6592881257      122.8386008094     1  0.37997093E+08
     -118.6592594691      119.6078886000     1  0.38346147E+08
     -118.6592482133      119.3273469395     1  0.36910365E+08
     -118.6592191537      117.9589529934     1  0.37483394E+08
     -118.6592092458      120.6305042395     1  0.38180263E+08
     -118.6592009984      117.6481001651     1  0.35598364E+08
     -118.6591613261      120.0973271876     1  0.37834727E+08
     -118.6591327209      121.6243143465     1  0.38478342E+08
     -118.6591312218      124.7577422561     1  0.37975143E+08
     -118.6591245022      121.6601846089     1  0.38991137E+08
     -118.6591141553      121.5379438601     1  0.37379653E+08
     -118.6591042537      120.9227179081     1  0.39408584E+08
     -118.6590908727      122.6842181826     1  0.37475384E+08
     -118.6590832553      121.4485340902     1  0.36770126E+08
     -118.6590693562      124.8705735674     1  0.39631269E+08
     -118.6590486513      120.1922792633     1  0.41229785E+08
     -118.6590437956      123.2675378940     1  0.36943137E+08
     -118.6590349358      123.2239639394     1  0.35719888E+08
     -118.6590279020      122.2743957902     1  0.36767541E+08
     -118.6590252216      123.9381087560     1  0.38280454E+08
     -118.6590100353      123.3941837467     1  0.39664627E+08
     -118.6589799107      120.5442500239     1  0.36939453E+08
     -118.6589691087      122.0553741948     1  0.38707164E+08
     -118.6589393860      123.4872721749     1  0.38133974E+08
     -118.6589354449      121.9284195843     1  0.39147059E+08
     -118.6589013480      120.1155328557     1  0.39444125E+08
     -118.6588937636      120.8183884637     1  0.39906427E+08
     -118.6588595130      125.8366014001     1  0.36337528E+08
     -118.6588440067      124.6691316769     1  0.43438547E+08
     -118.6588354477      125.3566597096     1  0.39901339E+08
     -118.6588119646      127.0741880670     1  0.37023595E+08
     -118.6587970569      123.3583200248     1  0.37220339E+08
     -118.6587925189      122.2590028415     1  0.38129963E+08
     -118.6587786716      121.2687005361     1  0.37226940E+08
     -118.6587224229      121.8999121283     1  0.38328138E+08
     -118.6587131804      123.3800931953     1  0.40553987E+08
     -118.6586987796      121.4021764899     1  0.36283308E+08
     -118.6586846867      119.3459167945     1  0.37941348E+08
     -118.6586731115      121.1088585435     1  0.38687470E+08
     -118.6586446206      119.6348126698     1  0.40523343E+08
     -118.6586297890      120.3262067958     1  0.39274639E+08
     -118.6585857170      119.4114606919     1  0.36299763E+08
     -118.6585728584      123.4066481085     1  0.40188919E+08
     -118.6585570301      116.3776867578     1  0.38035268E+08
     -118.6585286723      123.3384395455     1  0.40689414E+08
     -118.6585252177      121.4788914625     1  0.42740831E+08
     -118.6585120193      121.8689048906     1  0.37377488E+08
     -118.6585094942      122.5938998225     1  0.36086837E+08
     -118.6584983019      117.4217505626     1  0.36874652E+08
     -118.6584587708      123.0275415839     1  0.38473419E+08
     -118.6584398285      119.2300823572     1  0.40137814E+08
     -118.6584297139      120.2934926198     1  0.38807725E+08
     -118.6584168215      117.0638401190     2  0.36404759E+08
     -118.6584097342      123.0455099428     1  0.42026081E+08
     -118.6584046604      123.1525401724     1  0.38971257E+08
     -118.6583926950      122.7031184984     1  0.37914953E+08
     -118.6583815022      121.3170555359     1  0.37438288E+08
     -118.6583307556      120.6612780941     1  0.38524160E+08
     -118.6582958565      118.8040631624     1  0.38093480E+08
     -118.6582758959      119.9571190224     1  0.37689823E+08
     -118.6582665201      120.7989192910     1  0.37562642E+08
     -118.6582490738      120.5557020023     1  0.38561253E+08
     -118.6582415695      122.2203451364     1  0.38707103E+08
     -118.6581857814      118.0368682994     1  0.37524723E+08
     -118.6580067245      119.4763613816     1  0.39204541E+08
     -118.6579795013      123.6867938493     1  0.39048583E+08
     -118.6579741181      119.6098243880     1  0.39561808E+08
     -118.6579630675      123.1219677426     1  0.36895091E+08
     -118.6579492094      121.5335644021     1  0.37608588E+08
     -118.6579466659      119.4930574472     1  0.37074747E+08
     -118.6579218816      120.1002505309     1  0.37128806E+08
     -118.6578931158      119.1451615983     1  0.40713305E+08
     -118.6578771315      121.2833120054     2  0.36211375E+08
     -118.6578737676      123.2565174348     1  0.40433077E+08
     -118.6578553140      122.2514819838     1  0.38606978E+08
     -118.6578490310      124.0699578857     1  0.37081105E+08
     -118.6578442371      120.3900008335     1  0.36313500E+08
     -118.6578407019      117.6533918206     1  0.36208569E+08
     -118.6578395874      124.9029675339     1  0.38770329E+08
     -118.6578158089      122.0600841949     1  0.37142247E+08
     -118.6578014932      121.6274167462     1  0.37560368E+08
     -118.6577839506      122.0307802320     1  0.38587732E+08
     -118.6577807253      120.6545426934     1  0.37722892E+08
     -118.6577711080      119.8317410022     1  0.38539570E+08
     -118.6577656467      122.9293580367     1  0.40975595E+08
     -118.6577552287      124.1574882852     1  0.36731256E+08
     -118.6577206542      120.4574605063     1  0.37511784E+08
     -118.6577126491      117.1811864144     1  0.38206466E+08
     -118.6577113242      117.8995349625     1  0.37116474E+08
     -118.6576637856      123.3075667826     1  0.40633078E+08
     -118.6576617668      123.6210471423     1  0.37245343E+08
     -118.6576163055      122.8718181212     1  0.37289863E+08
     -118.6575991186      121.7266358460     1  0.35462544E+08
     -118.6575918262      119.4227685861     1  0.36894870E+08
     -118.6575877043      120.7601799533     1  0.37161570E+08
     -118.6575820370      120.8356752094     1  0.36658778E+08
     -118.6575746580      120.0628454207     1  0.38435445E+08
     -118.6575622789      123.8981706120     1  0.38503116E+08
     -118.6575532033      122.8036487317     1  0.38714718E+08
     -118.6575446858      122.2263531155     1  0.39148192E+08
     -118.6575302790      119.3330812886     1  0.39370351E+08
     -118.6575120581      120.4301533293     1  0.37372604E+08
     -118.6574826440      123.7512428516     1  0.39825706E+08
     -118.6574801872      124.8420187138     1  0.40520019E+08
     -118.6574765012      119.9048383858     1  0.37502231E+08
     -118.6574668969      121.6375156828     1  0.40498219E+08
     -118.6574657238      123.5638644734     1  0.39790873E+08
     -118.6574603955      122.3846615140     1  0.37697040E+08
     -118.6574543502      124.4337714469     1  0.38083213E+08
     -118.6574497834      121.6151444137     1  0.37952419E+08
     -118.6574266989      124.2118796122     1  0.36830413E+08
     -118.6573894212      123.2863467040     1  0.37190457E+08
     -118.6573796891      121.9955154505     1  0.37092350E+08
     -118.6573733335      117.8624991814     1  0.37389636E+08
     -118.6573680735      119.8482729926     1  0.37579761E+08
     -118.6573524067      122.0467782142     1  0.35622322E+08
     -118.6573436310      118.8172291293     1  0.38609616E+08
     -118.6573352027      116.7112595163     1  0.37179129E+08
     -118.6573324052      119.0579381625     1  0.37291721E+08
     -118.6573039800      122.9427889230     1  0.36600401E+08
     -118.6572681259      123.0299712293     1  0.38170139E+08
     -118.6572637919      121.0010850950     1  0.39608452E+08
     -118.6572610036      122.0297504043     1  0.40443478E+08
     -118.6572498750      120.7243581738     1  0.39211877E+08
     -118.6572315774      119.9930546032     1  0.39056935E+08
     -118.6572200164      116.2173399210     1  0.35356244E+08
     -118.6572115445      118.1147717099     1  0.37718970E+08
     -118.6571943331      119.8442910376     1  0.38538668E+08
     -118.6571911968      123.2178263382     1  0.39579053E+08
     -118.6571782569      123.8108539381     1  0.40212986E+08
     -118.6571161920      122.0820610863     1  0.38541502E+08
     -118.6571075127      124.3946306619     1  0.39977127E+08
     -118.6570973691      121.2060400241     1  0.37466156E+08
     -118.6570946826      124.5965001990     1  0.40264331E+08
     -118.6570570933      125.1876357731     1  0.42101920E+08
     -118.6570255031      122.6854843093     1  0.41261646E+08
     -118.6570134152      123.7845293552     1  0.39594097E+08
     -118.6570075331      118.4788866794     1  0.36506519E+08
     -118.6569786653      123.5819909445     1  0.39723516E+08
     -118.6569452321      115.8616412814     1  0.36894430E+08
     -118.6569368209      120.1942980194     1  0.37447381E+08
     -118.6569316313      121.9199498514     1  0.37123068E+08
     -118.6569298977      117.2234425622     1  0.36690884E+08
     -118.6569167669      123.0096152755     1  0.37790334E+08
     -118.6569085852      122.7885106766     1  0.38744412E+08
     -118.6568772471      118.8988499920     1  0.36686807E+08
     -118.6568740130      124.1764859205     1  0.37415573E+08
     -118.6568712736      121.1586365081     1  0.40918750E+08
     -118.6568681684      118.9025277443     2  0.36658503E+08
     -118.6568558301      121.3250844635     1  0.38802563E+08
     -118.6568480354      117.9139941726     1  0.39123175E+08
     -118.6568051105      121.3269317780     2  0.36708652E+08
     -118.6567609641      119.5133524991     1  0.36160337E+08
     -118.6567419235      123.0218010194     1  0.39088184E+08
     -118.6567224448      119.6594368340     1  0.37793896E+08
     -118.6567123209      123.4469953028     1  0.41191743E+08
     -118.6566984606      121.4428753013     1  0.36492133E+08
     -118.6566936304      123.0896457551     1  0.37674212E+08
     -118.6566798420      121.5196356935     1  0.40371859E+08
     -118.6566759656      125.5016135921     1  0.39060246E+08
     -118.6566708937      119.4865043658     1  0.38156040E+08
     -118.6566632683      123.5208907461     1  0.38818768E+08
     -118.6566506583      120.0365808707     1  0.37252585E+08
     -118.6566285068      121.3047352086     1  0.36468234E+08
     -118.6566013369      119.8811715331     1  0.37896863E+08
     -118.6565946032      122.8710194382     1  0.38432992E+08
     -118.6565927398      121.0603870251     1  0.37948962E+08
     -118.6565818382      120.7667630218     1  0.38537322E+08
     -118.6565703761      118.1299153158     1  0.39340489E+08
     -118.6565632380      121.8903837107     1  0.40839600E+08
     -118.6565527832      124.1776307824     1  0.37146969E+08
     -118.6565495186      118.7206588279     1  0.36535147E+08
     -118.6565473677      125.1320950646     1  0.41482571E+08
     -118.6565440754      118.8910961040     1  0.37752257E+08
     -118.6565397292      123.5960732097     1  0.36760228E+08
     -118.6565077566      121.2759002828     2  0.36650929E+08
     -118.6565053136      122.1830755417     1  0.40918241E+08
     -118.6565004716      118.5112633570     1  0.39862275E+08
     -118.6564917848      119.8069310820     1  0.37250030E+08
     -118.6564842400      122.6648683205     1  0.37573545E+08
     -118.6564694931      120.6529754899     1  0.39258587E+08
     -118.6564647013      121.1933902376     1  0.38047955E+08
     -118.6563803505      123.2318560456     1  0.40227883E+08
     -118.6563780231      122.9244460563     1  0.37350986E+08
     -118.6563760625      121.7257690042     1  0.39930864E+08
     -118.6563590720      117.9591545075     1  0.36244267E+08
     -118.6563463633      121.0797841174     1  0.37245493E+08
     -118.6563419801      123.4812564478     1  0.38114884E+08
     -118.6563405432      119.4193384537     1  0.37729943E+08
     -118.6563350140      121.0244602809     1  0.36695038E+08
     -118.6563303347      123.4979285519     1  0.37971525E+08
     -118.6563125836      121.8189246908     1  0.36243274E+08
     -118.6562926254      123.7316788615     1  0.41932858E+08
     -118.6562638639      120.4032566792     1  0.40136364E+08
     -118.6562529582      121.7318540052     1  0.39225883E+08
     -118.6562485301      115.3907752799     1  0.36857977E+08
     -118.6562324447      117.2075510202     1  0.35667493E+08
     -118.6562138518      120.3706208775     1  0.36971338E+08
     -118.6562039891      123.3406124497     1  0.38620175E+08
     -118.6561642087      120.0907661079     1  0.36720213E+08
     -118.6561534366      119.9490544511     1  0.38014208E+08
     -118.6561459314      119.6933762746     1  0.37076566E+08
     -118.6561413580      120.2368537977     1  0.37960532E+08
     -118.6561363962      118.8943408304     1  0.39407492E+08
     -118.6561307834      119.8166026683     1  0.36946437E+08
     -118.6561289817      123.2039979725     1  0.42927692E+08
     -118.6561266001      120.9598068452     1  0.39009649E+08
     -118.6561132772      123.6174761008     1  0.37381602E+08
     -118.6561059123      120.0090686931     1  0.39465026E+08
     -118.6560447422      119.2164868057     1  0.38787862E+08
     -118.6560266046      121.3423548828     1  0.41956490E+08
     -118.6560250395      124.3313517885     1  0.39049505E+08
     -118.6560179780      121.2977924288     1  0.35700852E+08
     -118.6560125481      125.0049194273     1  0.39490685E+08
     -118.6560035946      120.7767568888     1  0.38270331E+08
     -118.6560012434      121.0899983712     1  0.39363013E+08
     -118.6559959022      117.8405474420     1  0.38108796E+08
     -118.6559877715      119.5921476249     1  0.36041635E+08
     -118.6559809312      123.8398186469     1  0.40423651E+08
     -118.6559698726      118.9165030372     1  0.36238153E+08
     -118.6559297617      120.1817023081     1  0.37167141E+08
     -118.6559255449      118.4693485661     1  0.37697013E+08
     -118.6559233794      118.5304974896     1  0.37428738E+08
     -118.6559171487      123.6153959914     1  0.38197446E+08
     -118.6558922537      123.5079308544     1  0.37545860E+08
     -118.6558716357      114.2436786882     1  0.34894917E+08
     -118.6558703628      117.4861190502     1  0.37138159E+08
     -118.6558594852      120.9563161613     1  0.37072467E+08
     -118.6558573798      122.3015915995     1  0.38988269E+08
     -118.6558536823      121.8044065758     1  0.41108286E+08
     -118.6558407488      119.1379034110     1  0.37745399E+08
     -118.6558267832      120.1862711678     1  0.39677871E+08
     -118.6558083991      123.0686060690     1  0.37193015E+08
     -118.6557823008      120.5795417038     1  0.39912058E+08
     -118.6557630881      121.3338980869     1  0.36740469E+08
     -118.6557169965      119.4652909170     1  0.36214566E+08
     -118.6556962775      120.3433839486     1  0.36122822E+08
     -118.6556844510      121.2204448796     1  0.39972180E+08
     -118.6556832634      117.9107156925     1  0.39714266E+08
     -118.6556793556      121.4765118990     1  0.39703182E+08
     -118.6556706771      121.0388008055     1  0.38858310E+08
     -118.6556640608      121.6076176156     1  0.36664263E+08
     -118.6556605689      124.0214055489     1  0.38919157E+08
     -118.6556530545      121.2115589901     1  0.38107791E+08
     -118.6556492877      115.8710252960     1  0.36502036E+08
     -118.6556354605      119.0411242983     1  0.36641168E+08
     -118.6556315580      122.9572271398     1  0.37645821E+08
     -118.6556135736      122.5658820568     1  0.35677876E+08
     -118.6556087085      121.4123167784     1  0.41327727E+08
     -118.6555923911      122.3772528578     1  0.38037629E+08
     -118.6555736997      120.4886929158     1  0.38704383E+08
     -118.6555379159      118.7136951844     1  0.36632737E+08
     -118.6555363453      117.8945194142     1  0.38122088E+08
     -118.6555298686      124.8154337183     1  0.42366834E+08
     -118.6555276727      118.8239753724     1  0.36152963E+08
     -118.6555241784      126.1338535341     1  0.40835394E+08
     -118.6554955345      119.1246969597     1  0.37290242E+08
     -118.6554880581      123.3948714575     1  0.37958114E+08
     -118.6554838418      122.6389022657     1  0.39574654E+08
     -118.6554762093      121.4920264605     1  0.37344363E+08
     -118.6554746387      120.0379445022     1  0.37554038E+08
     -118.6554524604      122.2577875503     1  0.43777365E+08
     -118.6554448931      119.9897705830     1  0.36340491E+08
     -118.6554016175      124.4447429225     1  0.37625007E+08
     -118.6553839038      121.7718866816     1  0.38139069E+08
     -118.6553268023      121.0391027315     1  0.38169578E+08
     -118.6552977190      120.9830509623     1  0.43013603E+08
     -118.6552833491      122.2098331262     1  0.38818547E+08
     -118.6552812315      120.3385942289     1  0.37071375E+08
     -118.6552678243      116.9284094047     1  0.35852368E+08
     -118.6552591226      122.1172531084     1  0.36470880E+08
     -118.6552501030      118.2285693589     1  0.36554020E+08
     -118.6552425835      117.1188744786     1  0.36792671E+08
     -118.6552378013      124.6010293024     1  0.36258907E+08
     -118.6552156580      120.8818871948     1  0.37208237E+08
     -118.6552115437      119.5937042191     1  0.37928578E+08
     -118.6551736378      120.2203530331     1  0.38601580E+08
     -118.6551444367      117.6620730174     1  0.37371903E+08
     -118.6551325339      120.6250906604     1  0.37751998E+08
     -118.6551197197      119.9594314714     1  0.37561684E+08
     -118.6551009406      121.6163357080     1  0.38120584E+08
     -118.6550312270      117.5165150248     1  0.39105568E+08
     -118.6550220959      123.2454877756     1  0.38040823E+08
     -118.6550200401      119.2455456906     1  0.39311622E+08
     -118.6549998856      119.1381540739     1  0.39993404E+08
     -118.6549678211      121.1342601141     1  0.37430835E+08
     -118.6549190615      119.6790821014     1  0.41089549E+08
     -118.6549105225      120.9238098623     1  0.41813476E+08
     -118.6549078266      122.5311399160     1  0.41158353E+08
     -118.6548922067      124.3921556194     1  0.36164167E+08
     -118.6548731490      122.0893638470     1  0.36754309E+08
     -118.6548651994      118.6467198899     1  0.38967488E+08
     -118.6548574500      117.4437307856     1  0.37530815E+08
     -118.6548543331      121.4278266580     1  0.38849182E+08
     -118.6547863236      122.2291042885     1  0.37273970E+08
     -118.6547579448      123.0557615436     1  0.38029263E+08
     -118.6547487386      125.2266138195     1  0.42894564E+08
     -118.6547254411      123.2078934932     1  0.40654740E+08
     -118.6547212140      122.5631055542     1  0.37092996E+08
     -118.6547151389      122.2341884007     2  0.37645722E+08
     -118.6547132165      122.9815410524     1  0.38300772E+08
     -118.6546453741      119.7046038077     1  0.36980796E+08
     -118.6546345328      122.3088799365     1  0.37871018E+08
     -118.6546295530      122.4706355106     1  0.40635383E+08
     -118.6546193953      122.2837158487     1  0.39504228E+08
     -118.6545835376      123.7113406452     1  0.40859553E+08
     -118.6545673567      119.0194048289     1  0.36753469E+08
     -118.6545301830      119.3230232035     1  0.37605898E+08
     -118.6545225340      120.1647324208     1  0.35286053E+08
     -118.6545174353      115.9819133723     1  0.36115091E+08
     -118.6545122922      122.5160000138     1  0.39047177E+08
     -118.6544992383      115.4602026366     1  0.36597684E+08
     -118.6544828833      120.6578525208     1  0.39133010E+08
     -118.6544692122      119.0787984644     1  0.39654909E+08
     -118.6544671209      121.0597154565     1  0.40173504E+08
     -118.6544635816      121.7426194076     1  0.38737063E+08
     -118.6544582009      121.0838504670     1  0.36867515E+08
     -118.6543970280      119.7571632975     1  0.37298691E+08
     -118.6543761139      123.9220662797     1  0.39375465E+08
     -118.6543741574      120.5882735533     1  0.36578979E+08
     -118.6543470958      119.6404248948     1  0.38158183E+08
     -118.6543456326      122.0980220603     1  0.39170408E+08
     -118.6543274593      123.5290562979     1  0.38428095E+08
     -118.6543165233      117.8243671323     1  0.38637403E+08
     -118.6543145107      119.9989078339     1  0.36748205E+08
     -118.6543102030      123.5734462808     1  0.40503789E+08
     -118.6543076555      121.2259118237     1  0.36691153E+08
     -118.6543029799      123.4017665313     1  0.41056604E+08
     -118.6542581689      118.3656191547     1  0.39294989E+08
     -118.6542384885      121.9194006992     1  0.37689883E+08
     -118.6542340935      122.2594248742     1  0.36994989E+08
     -118.6542251680      123.4669189910     1  0.38590741E+08
     -118.6542130418      121.2611132375     1  0.37141310E+08
     -118.6542000424      118.0679011676     1  0.37156567E+08
     -118.6541887459      122.5267299858     1  0.37993304E+08
     -118.6541751214      126.3160364690     1  0.39001592E+08
     -118.6541738461      122.8000897582     1  0.39899691E+08
     -118.6541705146      124.0374036001     2  0.36640515E+08
     -118.6541622488      120.5257372095     1  0.36877545E+08
     -118.6541436051      118.7914729327     1  0.38573760E+08
     -118.6541379876      123.2280873511     1  0.39790884E+08
     -118.6541312717      120.7878631568     1  0.38001267E+08
     -118.6541218884      113.1262642372     1  0.36943919E+08
     -118.6541010877      116.7487336011     1  0.35641386E+08
     -118.6540842473      119.9969037761     1  0.38954592E+08
     -118.6540810372      119.0936458558     1  0.36792336E+08
     -118.6540570248      120.4166754408     1  0.36906023E+08
     -118.6540314883      120.9325858348     1  0.38442438E+08
     -118.6540286266      126.3172644301     1  0.42167369E+08
     -118.6540253643      121.0736583293     1  0.39249123E+08
     -118.6540178645      120.6475839682     1  0.38834406E+08
     -118.6539754013      121.7555944158     1  0.40667612E+08
     -118.6539557312      123.7291071869     1  0.38560303E+08
     -118.6539440107      120.3025085996     1  0.38426854E+08
     -118.6539241753      119.2940555920     1  0.36355752E+08
     -118.6539215542      124.6361066758     1  0.38286762E+08
     -118.6539163763      123.5421709975     1  0.38651696E+08
     -118.6539102476      119.1303198245     1  0.38227729E+08
     -118.6538961010      123.8053495404     1  0.36506517E+08
     -118.6538877435      116.9841879430     1  0.37501805E+08
     -118.6538778281      122.6041134136     1  0.37853691E+08
     -118.6538714653      120.7898413167     1  0.37259420E+08
     -118.6538681548      123.5239006727     1  0.39576004E+08
     -118.6538536130      123.9301233688     1  0.35681845E+08
     -118.6538518111      119.7765914228     1  0.35906184E+08
     -118.6538466391      122.0995236025     1  0.39496631E+08
     -118.6538324118      123.8009514640     1  0.37818277E+08
     -118.6538102467      122.1893028000     1  0.36974604E+08
     -118.6537840737      121.4479434721     1  0.37462926E+08
     -118.6537670605      123.9622550723     1  0.37282650E+08
     -118.6537608341      125.1074714056     1  0.37684651E+08
     -118.6537539367      117.4822569068     1  0.37527455E+08
     -118.6537463454      119.0438541308     1  0.39629226E+08
     -118.6537453096      118.9632631301     1  0.37686374E+08
     -118.6537329186      116.3850287475     1  0.37391757E+08
     -118.6537169278      118.2270569553     1  0.38242150E+08
     -118.6536664080      120.1621720869     1  0.38297225E+08
     -118.6536644116      125.6282896483     1  0.37946591E+08
     -118.6536525708      120.4700706438     1  0.37132645E+08
     -118.6536278478      122.1572777352     1  0.38154081E+08
     -118.6536018354      124.6241537767     1  0.37766295E+08
     -118.6535997977      119.5755858146     1  0.36499822E+08
     -118.6535980340      125.3187767849     1  0.38359832E+08
     -118.6535938195      121.6304180928     1  0.36087132E+08
     -118.6535707187      119.0124581187     2  0.37270078E+08
     -118.6535623060      127.9768966210     1  0.43568933E+08
     -118.6535407329      121.3051026786     1  0.39540567E+08
     -118.6535157374      123.0503703673     1  0.38923831E+08
     -118.6534892701      121.6026043025     1  0.38273271E+08
     -118.6534782305      121.3538015366     1  0.40041114E+08
     -118.6534573812      118.7641293609     1  0.37767802E+08
     -118.6534557921      123.0136604067     1  0.36678631E+08
     -118.6534465200      116.6264865317     1  0.38003003E+08
     -118.6534430150      117.7379118716     1  0.38338727E+08
     -118.6534308717      119.7987774588     1  0.38132692E+08
     -118.6534247593      121.6218089563     1  0.36878136E+08
     -118.6533973402      122.6587263863     1  0.37354112E+08
     -118.6533888700      119.4276367231     1  0.36419371E+08
     -118.6533779319      121.6193529232     1  0.38798967E+08
     -118.6533712772      122.5149020588     1  0.38146137E+08
     -118.6533596745      123.7160085670     1  0.39765094E+08
     -118.6533509456      118.9272168198     1  0.38243927E+08
     -118.6533396473      119.7347949671     1  0.36186671E+08
     -118.6533213681      124.6229054557     1  0.42479888E+08
     -118.6533169523      118.1390838816     1  0.39116983E+08
     -118.6533136876      118.5091024199     1  0.37922305E+08
     -118.6532810708      120.7546978847     1  0.38011056E+08
     -118.6532548770      122.4600229394     1  0.39539767E+08
     -118.6532292369      123.7021246572     1  0.38022182E+08
     -118.6532059646      116.6123751266     1  0.38413027E+08
     -118.6531804228      119.5667211700     1  0.37630574E+08
     -118.6531743480      118.7034463761     1  0.36620241E+08
     -118.6531307226      125.0103085746     1  0.37604747E+08
     -118.6531158803      118.8260854598     1  0.37453905E+08
     -118.6531034306      121.7578637699     1  0.39665539E+08
     -118.6530930535      122.9109790904     1  0.39434835E+08
     -118.6530917040      120.1691859970     1  0.39830063E+08
     -118.6530440978      120.5547254337     1  0.36253549E+08
     -118.6530143932      117.1453248837     1  0.36945248E+08
     -118.6530076820      122.6171263748     1  0.41696663E+08
     -118.6529977431      115.9801678647     1  0.37997825E+08
     -118.6529852633      123.1298372184     1  0.38596710E+08
     -118.6529801449      123.6398419402     1  0.41734391E+08
     -118.6529686000      122.7920707369     1  0.38784207E+08
     -118.6529442363      120.5870652380     1  0.36914963E+08
     -118.6529395127      123.4414219970     1  0.36635312E+08
     -118.6529321114      120.2707157554     1  0.36722050E+08
     -118.6529196088      117.8626022184     1  0.38170408E+08
     -118.6528971483      119.3605447183     1  0.36815731E+08
     -118.6528859054      124.0771419856     1  0.36456795E+08
     -118.6528848701      123.4764515437     1  0.36771288E+08
     -118.6528759223      120.6306478939     1  0.36862910E+08
     -118.6528728173      118.7559811307     1  0.36420684E+08
     -118.6528430535      122.5759461876     1  0.36161318E+08
     -118.6528050951      119.4521364877     1  0.37117837E+08
     -118.6527960589      123.5132421564     1  0.38979526E+08
     -118.6527941939      113.9066902725     1  0.37614025E+08
     -118.6527774426      124.9945711573     2  0.39559540E+08
     -118.6527657364      118.6224497408     1  0.36598451E+08
     -118.6527335681      122.2607198549     1  0.36770035E+08
     -118.6527165175      121.6662826970     1  0.38097685E+08
     -118.6527147241      123.5308791323     1  0.38004957E+08
     -118.6527076941      122.0443857713     1  0.38619139E+08
     -118.6527021334      121.1486126095     1  0.35518599E+08
     -118.6526964725      117.1016383412     1  0.38561676E+08
     -118.6526900977      121.4892897118     1  0.38110044E+08
     -118.6526883334      118.8007350960     1  0.38609495E+08
     -118.6526824175      119.5116320985     1  0.36669343E+08
     -118.6526526585      118.4512980044     1  0.36539968E+08
     -118.6526499724      121.0263093185     1  0.40248811E+08
     -118.6526330855      122.3624538318     1  0.37879913E+08
     -118.6526148521      117.2002291525     1  0.37465587E+08
     -118.6525374278      124.2405296937     1  0.37297277E+08
     -118.6525218187      119.8071273068     1  0.37607211E+08
     -118.6525091808      121.0777527450     1  0.38092990E+08
     -118.6525067307      119.1654882757     1  0.37014845E+08
     -118.6525051146      119.8653725762     1  0.37136825E+08
     -118.6525040291      123.1173584016     1  0.40100908E+08
     -118.6524988654      118.4796192648     1  0.36873080E+08
     -118.6524962974      119.9252000046     1  0.39397579E+08
     -118.6524819682      122.7803460710     1  0.37396226E+08
     -118.6524781746      123.3321039680     1  0.37412515E+08
     -118.6524728754      122.5240596694     1  0.39235406E+08
     -118.6524599379      121.7142426818     1  0.36905969E+08
     -118.6524265444      119.9762910380     1  0.37837783E+08
     -118.6524170109      123.5256106127     1  0.40803269E+08
     -118.6524154804      122.8329307042     1  0.39331129E+08
     -118.6523859538      121.2058812292     1  0.38770255E+08
     -118.6523629622      120.9137593594     1  0.35985549E+08
     -118.6523405628      117.6444667174     1  0.38477764E+08
     -118.6523323721      119.4308888250     1  0.38898979E+08
     -118.6523157685      120.1614332824     1  0.37602543E+08
     -118.6523024743      122.4189571353     1  0.36592831E+08
     -118.6522661911      121.8184334287     1  0.38265899E+08
     -118.6522159028      120.0515896667     1  0.37796363E+08
     -118.6522091230      124.4692822621     1  0.37596977E+08
     -118.6522026432      123.4455466055     1  0.39590567E+08
     -118.6521950163      117.3199955157     1  0.37214956E+08
     -118.6521912063      118.0215606479     1  0.37164536E+08
     -118.6521815881      117.0802869567     1  0.35933282E+08
     -118.6521623751      122.5908685685     1  0.38860939E+08
     -118.6521253655      123.7951853766     1  0.40110310E+08
     -118.6521022198      119.3010351879     1  0.36110857E+08
     -118.6521009805      122.4322778055     1  0.39357159E+08
     -118.6520602727      123.9196201627     1  0.37902408E+08
     -118.6520092223      122.1022670086     1  0.38809786E+08
     -118.6520081221      120.9999159908     1  0.36520018E+08
     -118.6520014213      122.5453559331     1  0.38168187E+08
     -118.6519999577      117.2686556492     1  0.36559559E+08
     -118.6519916813      115.2577091265     1  0.39904237E+08
     -118.6519286859      122.8222841952     1  0.38735914E+08
     -118.6519098264      121.7834133614     1  0.38459423E+08
     -118.6518993598      123.3432417251     1  0.38721279E+08
     -118.6518914166      119.1539570516     1  0.36620736E+08
     -118.6518405721      123.4191771489     1  0.40246994E+08
     -118.6518360512      120.6739534396     1  0.37613541E+08
     -118.6518089992      123.6577599374     1  0.44598140E+08
     -118.6517972721      121.6040483643     1  0.37402472E+08
     -118.6517948922      120.5112783027     1  0.39222180E+08
     -118.6517721419      121.3355656624     1  0.36620755E+08
     -118.6517607347      124.2229814433     1  0.38115769E+08
     -118.6517123003      123.3324694511     1  0.40501311E+08
     -118.6517014020      122.2944746179     1  0.38072139E+08
     -118.6516826676      123.4790646849     1  0.38616757E+08
     -118.6516816400      118.7468350688     1  0.38443638E+08
     -118.6516751331      121.5498800043     1  0.41923049E+08
     -118.6516686575      120.4719401904     1  0.37318643E+08
     -118.6516652800      119.4822957967     1  0.37337396E+08
     -118.6516626906      125.0520158584     1  0.40823284E+08
     -118.6516565643      124.5160190146     1  0.39340352E+08
     -118.6516542922      117.6622385336     1  0.36993564E+08
     -118.6516455420      119.5554935910     1  0.37264098E+08
     -118.6516412815      121.1312735444     1  0.38529252E+08
     -118.6516380887      119.8120625132     1  0.36266393E+08
     -118.6516295752      124.2909281622     1  0.42601153E+08
     -118.6516272273      121.2362351987     1  0.40912768E+08
     -118.6516068682      120.3353902689     1  0.37561277E+08
     -118.6515964336      121.2891421611     1  0.36833783E+08
     -118.6515696375      118.2331872903     1  0.35131304E+08
     -118.6515555854      120.6552887554     1  0.37026029E+08
     -118.6515151074      119.5088101283     1  0.35947223E+08
     -118.6515063832      122.7601014550     1  0.37282269E+08
     -118.6515016128      120.5662038659     1  0.39671749E+08
     -118.6514980167      122.7571958741     1  0.41957642E+08
     -118.6514575425      119.6747768318     1  0.39447964E+08
     -118.6514436402      122.1843508138     1  0.39033023E+08
     -118.6514116022      120.0505744828     1  0.37700474E+08
     -118.6514073646      120.8929423121     1  0.41941079E+08
     -118.6514052203      118.0782853879     1  0.40433008E+08
     -118.6513871250      123.6815257859     1  0.39464793E+08
     -118.6513853805      122.9032272715     1  0.38182094E+08
     -118.6513508731      120.2455345335     1  0.36839511E+08
     -118.6513389750      117.1635625241     1  0.40017269E+08
     -118.6513198715      119.4683668700     1  0.38175909E+08
     -118.6512860465      120.9904540414     1  0.38823849E+08
     -118.6512816105      119.9271519388     1  0.38870983E+08
     -118.6512613709      120.1668146331     1  0.36594843E+08
     -118.6512596119      120.9701214371     1  0.37141889E+08
     -118.6512580775      121.6469707793     1  0.38197434E+08
     -118.6512466039      119.3868588988     1  0.37272947E+08
     -118.6512445820      119.9248537764     1  0.36956661E+08
     -118.6512388413      118.6828605291     1  0.36236934E+08
     -118.6512170910      117.2643763432     1  0.36458457E+08
     -118.6511895958      118.7369704024     1  0.37670089E+08
     -118.6511854721      117.6430912963     1  0.36524330E+08
     -118.6511814743      117.8844708372     1  0.36853893E+08
     -118.6511789446      121.8583847495     1  0.38857716E+08
     -118.6511733452      119.4398632876     1  0.39743693E+08
     -118.6511297453      120.4238327855     1  0.38527423E+08
     -118.6511162270      116.3962706085     1  0.37231532E+08
     -118.6511071305      118.4687957405     1  0.36638076E+08
     -118.6511020997      123.5512242533     1  0.38234709E+08
     -118.6510578363      120.2227594377     1  0.38801069E+08
     -118.6510439953      119.1847753979     1  0.37580345E+08
     -118.6510211413      120.8219398773     2  0.37288265E+08
     -118.6509958203      119.4955629792     1  0.39129258E+08
     -118.6509724293      120.8938892491     1  0.37569248E+08
     -118.6509699086      117.1700716868     1  0.39000582E+08
     -118.6509688337      116.7034389315     1  0.36535354E+08
     -118.6509581235      120.6154761000     1  0.37847061E+08
     -118.6509550227      120.8903705603     1  0.36946778E+08
     -118.6509147895      116.0370478347     1  0.35818931E+08
     -118.6509035893      123.4871231445     1  0.35849259E+08
     -118.6508956851      119.9724325978     1  0.36988897E+08
     -118.6508495770      119.5970608332     1  0.37328560E+08
     -118.6508463481      120.2418394786     1  0.36956200E+08
     -118.6508401102      123.9576820268     1  0.39722973E+08
     -118.6508307493      120.9274069331     1  0.36663002E+08
     -118.6508216750      120.0589104110     1  0.36253796E+08
     -118.6508189023      124.2458801770     1  0.40254183E+08
     -118.6508124888      119.6512926702     1  0.39450395E+08
     -118.6508028808      122.5854750117     1  0.37368350E+08
     -118.6507552930      118.7457993677     1  0.35602258E+08
     -118.6507507625      122.9599065098     1  0.39372447E+08
     -118.6507279252      119.9565360442     1  0.37088106E+08
     -118.6507015321      124.2714120163     1  0.39717845E+08
     -118.6507003866      122.7790472774     1  0.39226645E+08
     -118.6506818296      121.7001618377     1  0.37690240E+08
     -118.6506731833      120.5725297688     1  0.36995841E+08
     -118.6506504759      121.3957142906     1  0.37729634E+08
     -118.6506360527      121.1535877647     1  0.38458495E+08
     -118.6506229470      121.4365513180     1  0.39480837E+08
     -118.6505935222      118.3925708810     1  0.38627605E+08
     -118.6505787313      120.5360615530     1  0.36818701E+08
     -118.6505701290      123.9378623142     1  0.37859276E+08
     -118.6505570865      121.4449561396     1  0.37761167E+08
     -118.6504885905      122.5563258488     1  0.42244530E+08
     -118.6504791516      120.6971227181     1  0.37669236E+08
     -118.6504717751      122.0286970132     1  0.38299891E+08
     -118.6504623659      117.6756888171     1  0.37571402E+08
     -118.6504439667      124.1785728932     1  0.39646909E+08
     -118.6504305263      116.4647420434     1  0.37296955E+08
     -118.6504280380      121.5147733539     1  0.44258180E+08
     -118.6503993542      123.1602706215     1  0.37778272E+08
     -118.6503937491      118.6172993284     1  0.41833137E+08
     -118.6503744607      122.5565297759     1  0.40052642E+08
     -118.6503574603      119.2013149339     1  0.37320241E+08
     -118.6503494316      120.2995542808     1  0.38418058E+08
     -118.6503420422      120.8044088159     1  0.37486570E+08
     -118.6503369447      119.2224249859     1  0.37286749E+08
     -118.6503232073      121.8577847084     1  0.36961806E+08
     -118.6503102476      124.0507976087     1  0.39705803E+08
     -118.6502558618      122.5234886916     1  0.39975758E+08
     -118.6502154930      124.1057893070     1  0.40076723E+08
     -118.6501933833      121.4924884871     1  0.39745208E+08
     -118.6501803433      119.1335975478     1  0.37294058E+08
     -118.6501762046      117.4106184261     1  0.37089459E+08
     -118.6501661398      121.4266982445     1  0.36775056E+08
     -118.6501308881      118.1252527495     1  0.37169013E+08
     -118.6501202746      121.8314535510     1  0.36406507E+08
     -118.6501182028      118.4202053581     1  0.37258701E+08
     -118.6501110249      123.1139346534     1  0.36606392E+08
     -118.6501094052      124.5296141543     1  0.43082467E+08
     -118.6500898591      123.7747590638     1  0.39897670E+08
     -118.6500615968      122.5813455779     1  0.37620715E+08
     -118.6500539629      121.5788376169     1  0.39409932E+08
     -118.6500302289      120.9232874121     1  0.37445830E+08
     -118.6500283314      119.6899777203     1  0.38914320E+08
     -118.6500119180      121.4875630781     1  0.38132223E+08
     -118.6500090978      119.0949538869     1  0.36637396E+08
     -118.6500015035      125.0893689260     1  0.37362319E+08
     -118.6499777020      119.9945082598     1  0.36546251E+08
     -118.6499714456      123.6815737879     1  0.40923390E+08
     -118.6499549557      122.9199103015     1  0.36818212E+08
     -118.6499332244      124.5770477215     1  0.39862596E+08
     -118.6499285190      120.4866106213     1  0.36503134E+08
     -118.6499252350      122.2522329601     1  0.39132182E+08
     -118.6498981649      117.7018700167     1  0.35854969E+08
     -118.6498865743      117.5225381053     1  0.38791068E+08
     -118.6498780869      123.0817351434     1  0.38142670E+08
     -118.6498601209      125.2602138411     2  0.40827505E+08
     -118.6498463868      124.1456874698     1  0.39341843E+08
     -118.6498442419      122.4879935728     2  0.38221134E+08
     -118.6498404448      121.6114649662     1  0.37177682E+08
     -118.6498364537      119.7593796492     1  0.36954420E+08
     -118.6498193494      116.6145805684     1  0.37987002E+08
     -118.6498135018      122.3239177404     1  0.37798538E+08
     -118.6498086046      124.8112179446     1  0.38871161E+08
     -118.6497839549      121.7201387036     1  0.39981017E+08
     -118.6497800656      119.1905944679     1  0.39636189E+08
     -118.6497680494      123.9247247564     1  0.39540872E+08
     -118.6497490937      124.1658875134     1  0.37268210E+08
     -118.6497302310      121.9706046944     1  0.37053849E+08
     -118.6497134324      120.4836108414     1  0.37616543E+08
     -118.6496805755      119.6180302348     1  0.36742502E+08
     -118.6496605609      120.9794673683     1  0.36864163E+08
     -118.6496510019      123.3922250251     1  0.39923939E+08
     -118.6496251255      120.8778652939     1  0.38945100E+08
     -118.6496228627      121.0068622173     1  0.36478481E+08
     -118.6496138521      119.7755462817     1  0.38350437E+08
     -118.6496005753      121.6100331297     1  0.38711464E+08
     -118.6495952179      123.5493909352     1  0.39505222E+08
     -118.6495740282      126.3204698344     1  0.41941394E+08
     -118.6495718479      124.0627221319     1  0.41214089E+08
     -118.6495680152      124.4807630866     1  0.38600331E+08
     -118.6495627464      120.2576248355     1  0.38176771E+08
     -118.6494974165      117.7927174993     1  0.37666096E+08
     -118.6494903230      122.8703889859     1  0.40540163E+08
     -118.6494844531      115.2195404808     1  0.36417630E+08
     -118.6494735901      122.8225355073     1  0.38787234E+08
     -118.6494645400      114.6446942460     1  0.36319486E+08
     -118.6494590554      117.9609066399     1  0.36818571E+08
     -118.6494154109      123.0732966088     1  0.39452767E+08
     -118.6494050360      121.8819520656     1  0.37109822E+08
     -118.6494020426      120.2782375311     1  0.40875007E+08
     -118.6493881110      122.4044900484     1  0.39206465E+08
     -118.6493585451      123.9179453185     1  0.39219790E+08
     -118.6493426643      116.9202431334     1  0.37820195E+08
     -118.6493299605      121.4068729996     1  0.37570625E+08
     -118.6493256143      117.6919855775     1  0.39110236E+08
     -118.6493127535      120.4662587293     1  0.37870379E+08
     -118.6493032756      125.1667499834     1  0.39862930E+08
     -118.6492986245      116.0133472500     1  0.37295027E+08
     -118.6492879622      117.8012361128     1  0.38110260E+08
     -118.6492637433      122.2953812243     1  0.38567908E+08
     -118.6492164354      123.5058518439     1  0.40241288E+08
     -118.6492121256      121.1660403099     1  0.37523005E+08
     -118.6492015610      125.7827145148     1  0.42279207E+08
     -118.6491414693      120.8215333252     1  0.37784971E+08
     -118.6491166490      123.9801854740     1  0.37420276E+08
     -118.6491102314      119.0920063989     1  0.36329480E+08
     -118.6491012695      121.0446342536     1  0.37960685E+08
     -118.6490946306      123.1214069426     1  0.40173129E+08
     -118.6490909199      118.5129566258     1  0.36314299E+08
     -118.6490858361      122.3818710343     1  0.36229956E+08
     -118.6490529920      121.8562849962     1  0.38073541E+08
     -118.6490499251      117.6741537400     1  0.36876089E+08
     -118.6490385537      116.8953406398     1  0.38810989E+08
     -118.6490344576      116.9200025203     1  0.36267934E+08
     -118.6490276962      118.1609574881     1  0.38862697E+08
     -118.6490055464      117.3743737128     2  0.36049160E+08
     -118.6489955381      122.3969617479     1  0.40159447E+08
     -118.6489641007      125.4488727031     1  0.36419220E+08
     -118.6489625492      122.5129135517     1  0.37586390E+08
     -118.6489444744      122.7860227445     1  0.36726633E+08
     -118.6489374994      118.8958427417     1  0.38833924E+08
     -118.6489231283      115.6034801045     1  0.36591238E+08
     -118.6489061835      121.7347870250     1  0.37860575E+08
     -118.6488925282      119.7674526800     1  0.38763553E+08
     -118.6488905521      122.7257810788     1  0.38318651E+08
     -118.6488831992      119.8911970928     1  0.39309860E+08
     -118.6488507644      121.2349659520     1  0.37413473E+08
     -118.6488485517      118.7117367197     1  0.36621452E+08
     -118.6488107076      120.1424401474     1  0.36640809E+08
     -118.6487957601      118.9951922323     1  0.37046343E+08
     -118.6487836020      123.7008323336     1  0.37410924E+08
     -118.6487546429      122.3433254795     1  0.38572894E+08
     -118.6487426478      119.8693620337     1  0.36984059E+08
     -118.6487278811      123.8788360477     1  0.37291603E+08
     -118.6487249405      122.7576209861     1  0.37653805E+08
     -118.6487084054      122.7125873478     1  0.40404687E+08
     -118.6486574831      120.9813053294     1  0.39686252E+08
     -118.6486396305      126.4898888636     1  0.42187933E+08
     -118.6485856494      123.9994571994     1  0.37792710E+08
     -118.6485736626      123.2045720080     1  0.36584722E+08
     -118.6485612024      122.0899259808     1  0.39927348E+08
     -118.6485512887      123.3967865095     1  0.38553451E+08
     -118.6485393462      123.8199327660     1  0.39999168E+08
     -118.6485376714      122.6463878705     1  0.41124938E+08
     -118.6485188659      117.1408957401     1  0.37148903E+08
     -118.6485177823      120.7487440593     1  0.35152587E+08
     -118.6485061231      126.2599079543     1  0.39157883E+08
     -118.6485021374      124.8421000221     1  0.39420437E+08
     -118.6484935856      121.2835775254     1  0.35583851E+08
     -118.6484922333      115.4022650728     1  0.37198520E+08
     -118.6484848751      119.3108250441     1  0.36448954E+08
     -118.6484666861      122.9828553930     1  0.41380679E+08
     -118.6484639687      121.0152982739     1  0.38267935E+08
     -118.6484587539      119.0735080706     1  0.39024716E+08
     -118.6484547337      120.1789824566     1  0.37115436E+08
     -118.6484305310      121.8594406559     1  0.36786373E+08
     -118.6484259458      117.1477719002     1  0.36034644E+08
     -118.6484162629      122.9244833577     1  0.36901391E+08
     -118.6484132908      123.1646623118     1  0.36487047E+08
     -118.6483783068      120.0115393863     1  0.41470843E+08
     -118.6483728908      124.2062720591     1  0.40086779E+08
     -118.6483681203      122.0929918026     1  0.38532414E+08
     -118.6483452488      121.0866458993     1  0.36052068E+08
     -118.6483426190      123.4693522770     1  0.42533103E+08
     -118.6483377823      121.4081300797     1  0.37417683E+08
     -118.6483364508      118.3621502128     1  0.36454665E+08
     -118.6483179545      119.3186809999     1  0.38692591E+08
     -118.6483130436      116.9856951794     1  0.36133622E+08
     -118.6482819413      120.1183753881     1  0.38249927E+08
     -118.6482587735      122.7517711222     1  0.37048662E+08
     -118.6482401783      122.5531001659     1  0.39183174E+08
     -118.6482214839      119.7197111094     1  0.38384764E+08
     -118.6482028396      120.2422801192     1  0.38636401E+08
     -118.6482010667      122.0099372609     1  0.39936441E+08
     -118.6481974958      120.7601600622     1  0.37594530E+08
     -118.6481882444      125.4187630331     1  0.41382730E+08
     -118.6481848817      124.4524323100     1  0.40726094E+08
     -118.6481622829      120.7394675034     1  0.38306009E+08
     -118.6481572749      120.2743221722     1  0.36221895E+08
     -118.6481528624      121.5496120840     1  0.38176254E+08
     -118.6481361014      124.9961320842     1  0.36569176E+08
     -118.6481321153      118.9699022771     1  0.36389862E+08
     -118.6481227020      121.5402658165     1  0.38868098E+08
     -118.6480940560      119.8458820993     1  0.37477548E+08
     -118.6480919984      122.5709581791     1  0.41121416E+08
     -118.6480833247      122.3577737102     1  0.39864270E+08
     -118.6480801309      121.9213745513     1  0.40463413E+08
     -118.6480766537      117.8100005997     1  0.39458344E+08
     -118.6480552406      121.0656723823     1  0.38238635E+08
     -118.6480159206      122.4405343583     1  0.38024529E+08
     -118.6480138391      125.4110517879     1  0.39739821E+08
     -118.6480119121      124.6108908250     1  0.37407886E+08
     -118.6479886945      116.7470718068     1  0.38811536E+08
     -118.6479617254      123.4915102799     1  0.39594280E+08
     -118.6479526751      125.9439799899     1  0.41489568E+08
     -118.6479508717      121.9950158353     1  0.38514020E+08
     -118.6479498670      119.4136990353     1  0.35023287E+08
     -118.6479482298      116.4495320113     1  0.38984461E+08
     -118.6479270834      120.4772861071     1  0.35800553E+08
     -118.6479187694      121.5309234721     1  0.38191362E+08
     -118.6479130448      121.2313417393     1  0.39364447E+08
     -118.6479016686      122.8203353325     1  0.40738121E+08
     -118.6478952061      124.5323020743     1  0.37505654E+08
     -118.6478866340      117.9387930778     1  0.36492764E+08
     -118.6478826870      117.9490498739     1  0.37065060E+08
     -118.6478516657      119.1221195245     1  0.37188148E+08
     -118.6478490972      117.6695211848     1  0.37210346E+08
     -118.6478451848      117.3614448773     1  0.38781811E+08
     -118.6478361953      118.4227713586     1  0.41752829E+08
     -118.6478212810      124.6355078940     1  0.40787941E+08
     -118.6477812958      118.0747807778     1  0.37763883E+08
     -118.6477563286      119.6950227728     1  0.37030987E+08
     -118.6477280792      120.8720934878     1  0.36867250E+08
     -118.6477245406      122.0959521602     1  0.36566824E+08
     -118.6477156591      124.1932818607     1  0.40648498E+08
     -118.6477078646      121.7825091368     1  0.38131381E+08
     -118.6477014332      120.6284809828     1  0.36064001E+08
     -118.6476830197      119.5377174911     1  0.38003731E+08
     -118.6476739835      118.4029872886     1  0.37882401E+08
     -118.6476373528      123.7210789656     1  0.37676381E+08
     -118.6476125393      118.9078829869     1  0.37078740E+08
     -118.6476003968      120.8418787871     1  0.38386945E+08
     -118.6475993296      118.1362383259     1  0.39066676E+08
     -118.6475873962      122.2523102405     1  0.41860700E+08
     -118.6475803306      121.6221578050     1  0.36821689E+08
     -118.6475780067      119.2955042601     1  0.35901468E+08
     -118.6475730755      121.8749829814     1  0.37412388E+08
     -118.6475689864      122.4360728388     1  0.37825694E+08
     -118.6475504254      119.4642990467     1  0.37089115E+08
     -118.6475449592      121.5417831954     1  0.37666357E+08
     -118.6475296156      122.0865778031     1  0.37347279E+08
     -118.6475199522      117.9030264657     1  0.36882481E+08
     -118.6474917621      120.8078044297     1  0.38526277E+08
     -118.6474906688      117.0613071092     1  0.38592159E+08
     -118.6474867162      121.3741911103     1  0.39763388E+08
     -118.6474822263      118.7842663250     1  0.36920128E+08
     -118.6474801621      123.0577042867     1  0.40259304E+08
     -118.6474667363      117.0069238894     1  0.37584318E+08
     -118.6474608140      125.4325314581     1  0.37806620E+08
     -118.6474469546      119.9052474461     1  0.39000751E+08
     -118.6474457255      121.0205729866     1  0.38781637E+08
     -118.6474426083      116.8419411890     1  0.36048592E+08
     -118.6474264739      124.2151705991     1  0.43660066E+08
     -118.6474088169      121.2714719029     1  0.37301241E+08
     -118.6473886905      118.9003506542     1  0.37254291E+08
     -118.6473599279      120.4490172648     1  0.35962382E+08
     -118.6473519473      119.5084531507     1  0.36184525E+08
     -118.6473352883      120.8090729133     1  0.39091820E+08
     -118.6473335940      124.6287484934     1  0.39662777E+08
     -118.6473124144      119.0592946788     1  0.36214094E+08
     -118.6473104200      120.2023749739     1  0.36984031E+08
     -118.6472870866      121.3881513585     1  0.42472913E+08
     -118.6472522804      120.7753519512     1  0.36811648E+08
     -118.6472316515      121.7745886599     1  0.37297040E+08
     -118.6472068555      120.3498863707     1  0.38788233E+08
     -118.6471940559      119.9552734678     1  0.38680706E+08
     -118.6471921371      122.3481071370     1  0.39561888E+08
     -118.6471909423      123.7716889147     1  0.38799820E+08
     -118.6471870012      119.9763796358     1  0.36288089E+08
     -118.6471836012      117.1029007130     1  0.38068426E+08
     -118.6471429762      120.1422587002     1  0.36870109E+08
     -118.6471262399      118.7090707084     1  0.36211994E+08
     -118.6471048815      119.6168525242     1  0.36381090E+08
     -118.6471034963      121.0273810394     1  0.37563093E+08
     -118.6470928529      122.3159930378     1  0.38818232E+08
     -118.6470841579      122.6192155393     1  0.37081889E+08
     -118.6470747219      119.6235747294     1  0.37928932E+08
     -118.6470706394      124.6658476136     1  0.37259239E+08
     -118.6470311499      124.6710275541     1  0.37451302E+08
     -118.6470299035      122.6213334784     1  0.41618914E+08
     -118.6470027054      119.7333754745     1  0.36991387E+08
     -118.6469861042      123.1440954709     1  0.37378341E+08
     -118.6469850986      121.7459771288     1  0.37969957E+08
     -118.6469786934      121.5762514407     1  0.38178479E+08
     -118.6469310113      122.1844004486     1  0.40173243E+08
     -118.6469092575      121.0146752072     1  0.36971581E+08
     -118.6469044680      121.7850765933     1  0.38515551E+08
     -118.6468977812      121.5337970458     1  0.37383794E+08
     -118.6468827119      121.4013506166     1  0.36746230E+08
     -118.6468771242      121.3688486193     1  0.37716698E+08
     -118.6468509676      119.9257507946     1  0.37050735E+08
     -118.6468407027      123.3398558244     1  0.39182434E+08
     -118.6468340327      118.9560384943     1  0.38780536E+08
     -118.6468081878      122.4991983868     1  0.37741250E+08
     -118.6467888969      125.4317908820     1  0.42289777E+08
     -118.6467733238      119.4818034899     1  0.38268641E+08
     -118.6467640168      123.3988216452     1  0.37622924E+08
     -118.6467615051      121.2741637065     1  0.36214413E+08
     -118.6467527057      121.9463370817     1  0.39110572E+08
     -118.6467461772      119.7161750874     1  0.38838222E+08
     -118.6467311950      124.3085274582     1  0.40125089E+08
     -118.6467301021      119.7214754534     1  0.37766256E+08
     -118.6467121864      117.6880368929     1  0.37313026E+08
     -118.6466909852      125.7320443475     1  0.42230257E+08
     -118.6466889871      122.6751682777     1  0.38156978E+08
     -118.6466497161      123.7904901717     1  0.41046836E+08
     -118.6466034271      121.5924297894     1  0.40321089E+08
     -118.6465842175      122.3740807000     1  0.39189094E+08
     -118.6465669389      123.1882318817     1  0.40869230E+08
     -118.6465397951      117.5109953429     1  0.35964963E+08
     -118.6465378562      121.2498532011     1  0.37210604E+08
     -118.6465356638      122.3068862857     1  0.39873719E+08
     -118.6465052450      118.7238715842     1  0.37323337E+08
     -118.6464979879      122.8125567689     1  0.38461371E+08
     -118.6464950104      118.9831548937     1  0.42129935E+08
     -118.6464712790      120.5449646600     1  0.39171059E+08
     -118.6464684697      121.0756583095     1  0.36218904E+08
     -118.6464592677      124.7852608079     1  0.39660069E+08
     -118.6464348737      120.0760615748     1  0.37983645E+08
     -118.6464303646      118.3173781730     1  0.38704259E+08
     -118.6464084417      118.1375038540     1  0.38227723E+08
     -118.6464029805      114.9868615488     1  0.37166859E+08
     -118.6463887856      120.2710280409     1  0.36530733E+08
     -118.6463779345      119.8144544859     1  0.39009355E+08
     -118.6463467468      121.6409353948     1  0.37388860E+08
     -118.6463255665      118.2324936857     1  0.39119459E+08
     -118.6463081046      122.9568148833     1  0.40675661E+08
     -118.6462955157      123.8802322599     1  0.36570241E+08
     -118.6462686621      119.7526316955     1  0.38074670E+08
     -118.6462534183      119.3716241321     1  0.36377710E+08
     -118.6462419434      123.7921339998     1  0.39863523E+08
     -118.6462396185      119.6615375702     1  0.38116330E+08
     -118.6462369188      119.2448120452     1  0.36520696E+08
     -118.6462314432      120.3712226158     1  0.37373350E+08
     -118.6461936593      122.1473201468     1  0.36820821E+08
     -118.6461722399      118.1975678178     1  0.37209456E+08
     -118.6461487237      127.2005151454     1  0.43768610E+08
     -118.6461322536      124.5187025893     1  0.37469392E+08
     -118.6461283675      121.8226118642     1  0.40089888E+08
     -118.6461198453      121.2377661189     1  0.38528847E+08
     -118.6461062786      122.1440450415     1  0.37788027E+08
     -118.6460918991      117.1672934009     1  0.41045901E+08
     -118.6460803763      120.1220013051     1  0.36925449E+08
     -118.6460709233      120.1169966639     1  0.41820211E+08
     -118.6460536474      122.2474233897     1  0.38495881E+08
     -118.6460461088      119.5232385694     1  0.36651630E+08
     -118.6460308970      119.0430615345     1  0.38161279E+08
     -118.6459907010      124.2756796623     1  0.42034868E+08
     -118.6459774004      118.6169039906     1  0.37130229E+08
     -118.6459515384      123.7614036459     1  0.38536865E+08
     -118.6459240009      119.1937752383     1  0.37447874E+08
     -118.6459152366      119.2686410380     1  0.37946165E+08
     -118.6458834759      120.7024114808     1  0.38941065E+08
     -118.6458683051      116.4560443872     1  0.36980843E+08
     -118.6458405214      124.8634134121     1  0.40068210E+08
     -118.6458285561      126.0565666452     1  0.40158383E+08
     -118.6458236378      119.5220722196     1  0.38372621E+08
     -118.6457966536      123.4697721117     1  0.39392878E+08
     -118.6457922753      120.0076461707     1  0.40178222E+08
     -118.6457856644      119.0937114087     1  0.39247439E+08
     -118.6457727685      123.6382332616     1  0.44388416E+08
     -118.6457710867      120.1389976652     1  0.36941337E+08
     -118.6457569051      124.8705353493     1  0.39796935E+08
     -118.6457278680      123.8869247511     1  0.38135177E+08
     -118.6457179361      119.1711687726     1  0.37089144E+08
     -118.6457140476      124.3730900483     1  0.40086396E+08
     -118.6456429800      120.3325711686     1  0.38797135E+08
     -118.6456199602      124.0145631017     1  0.41856063E+08
     -118.6456189195      120.0284475093     1  0.37061789E+08
     -118.6456092048      122.5824950335     1  0.37663548E+08
     -118.6456012936      122.0733299933     1  0.37784398E+08
     -118.6455968148      122.2460645885     1  0.39331018E+08
     -118.6455852288      123.6551301705     1  0.36755141E+08
     -118.6455682419      124.1784513511     1  0.38116315E+08
     -118.6455379352      120.7719589712     1  0.38261550E+08
     -118.6455269831      121.8047961861     1  0.39156041E+08
     -118.6455238851      123.8318406334     1  0.43383273E+08
     -118.6455224110      121.9949242358     1  0.37271419E+08
     -118.6455111576      120.2815632162     1  0.39060707E+08
     -118.6454951101      122.8663882061     1  0.39435269E+08
     -118.6454703559      125.0820154489     1  0.38787027E+08
     -118.6454664063      121.3559135181     1  0.36789717E+08
     -118.6454553751      122.9318726621     1  0.40358475E+08
     -118.6454441968      122.3695658517     1  0.39355697E+08
     -118.6454419205      124.9202230806     1  0.38379432E+08
     -118.6454361123      119.8398502119     1  0.38246232E+08
     -118.6454350847      119.0508710574     2  0.36162359E+08
     -118.6454281755      120.7809773391     1  0.38528761E+08
     -118.6454110185      119.7828666155     1  0.41263861E+08
     -118.6453910284      123.2313771718     1  0.38094061E+08
     -118.6453424401      121.1886696317     1  0.37383029E+08
     -118.6453327960      119.2003826084     1  0.37434218E+08
     -118.6453292144      119.7528343084     1  0.36627032E+08
     -118.6453253105      117.4703375302     1  0.39881496E+08
     -118.6453109957      116.2286842537     1  0.38198165E+08
     -118.6453061437      120.3016460876     1  0.38268941E+08
     -118.6452841429      122.0276396888     1  0.38326003E+08
     -118.6452827256      120.5406708463     1  0.38476713E+08
     -118.6452798735      122.9873636698     1  0.39037241E+08
     -118.6452722853      125.1101254856     1  0.40852417E+08
     -118.6452658597      120.3080579183     1  0.36646088E+08
     -118.6452398316      119.6496365512     1  0.36993470E+08
     -118.6452295274      121.4297814545     1  0.38335269E+08
     -118.6452106480      127.6682282233     1  0.41423860E+08
     -118.6452004930      118.8510533464     1  0.35520884E+08
     -118.6451925940      121.8246217776     1  0.37479847E+08
     -118.6451819747      121.7598619413     1  0.36598664E+08
     -118.6451785846      118.7364573963     1  0.37309125E+08
     -118.6451514408      119.7952372967     1  0.38350584E+08
     -118.6451488842      120.0815896298     1  0.39453661E+08
     -118.6451447908      118.1816932176     1  0.36893438E+08
     -118.6451061630      119.0463175701     1  0.36262417E+08
     -118.6450472403      122.8419731182     1  0.38810059E+08
     -118.6450402063      124.4773735476     1  0.38573228E+08
     -118.6450330955      125.4018765715     1  0.41857550E+08
     -118.6450272438      123.7350729148     1  0.38888460E+08
     -118.6450253059      122.0777291407     1  0.39773705E+08
     -118.6450201141      121.0002441166     1  0.38553615E+08
     -118.6450081628      120.4335215379     1  0.40478255E+08
     -118.6450025607      120.2755639852     1  0.39249849E+08
     -118.6449839748      125.0740715466     1  0.36976515E+08
     -118.6449778369      121.6188270961     1  0.38503164E+08
     -118.6449749434      121.0219875231     1  0.37138387E+08
     -118.6449691624      124.5593730499     1  0.39931370E+08
     -118.6449640627      118.2993093482     1  0.39039959E+08
     -118.6449189505      120.1342582254     1  0.36435812E+08
     -118.6449053499      120.8866235235     1  0.38544638E+08
     -118.6448869840      122.1097004711     1  0.38776101E+08
     -118.6448399324      119.4986330522     1  0.38466191E+08
     -118.6448343961      121.4551249917     1  0.37044967E+08
     -118.6448211666      120.7778103638     1  0.37664054E+08
     -118.6448166234      122.5892314431     1  0.39131968E+08
     -118.6448118944      121.8776096528     1  0.37324106E+08
     -118.6448101137      120.1437985226     1  0.37015183E+08
     -118.6447785573      116.0206022474     1  0.35847894E+08
     -118.6447427581      120.3904645863     1  0.36747621E+08
     -118.6447226153      118.5071626030     1  0.37376909E+08
     -118.6446934731      120.0090312945     1  0.38715233E+08
     -118.6446870257      122.2722421921     1  0.39782382E+08
     -118.6446788001      124.1682434007     1  0.40758167E+08
     -118.6446772082      122.2682028879     1  0.39861771E+08
     -118.6446643355      119.3600675022     1  0.36534653E+08
     -118.6446603655      121.3579766962     1  0.40797812E+08
     -118.6446506075      118.4340888968     1  0.35806242E+08
     -118.6446318870      120.6640729767     1  0.39503018E+08
     -118.6446044080      119.0063248253     1  0.36947929E+08
     -118.6445318852      121.4051683028     1  0.39443225E+08
     -118.6445158167      123.3189147732     1  0.40295800E+08
     -118.6444872595      128.8154154391     2  0.39051373E+08
     -118.6444853931      120.8775000303     1  0.36363606E+08
     -118.6444820684      121.5562444077     1  0.40028317E+08
     -118.6444742812      119.4471245060     1  0.40210472E+08
     -118.6444606241      118.9029263360     1  0.37324874E+08
     -118.6444572973      119.1224449686     1  0.38300900E+08
     -118.6444147534      123.2805142875     1  0.38694838E+08
     -118.6443864133      121.6207289928     1  0.38578506E+08
     -118.6443780196      121.0221150254     1  0.37748524E+08
     -118.6443576981      118.1445277132     1  0.38074951E+08
     -118.6443366618      120.3635981716     1  0.37312029E+08
     -118.6443156014      119.4101239493     1  0.38151569E+08
     -118.6443144462      118.1332608738     1  0.36723353E+08
     -118.6442834223      119.6434895217     1  0.36928758E+08
     -118.6442718423      124.7054474798     1  0.42077937E+08
     -118.6442600224      116.5361478492     1  0.37422286E+08
     -118.6442536833      118.8342777087     1  0.38457884E+08
     -118.6442514348      113.9886410852     1  0.37021169E+08
     -118.6442329203      124.7437497797     1  0.38618347E+08
     -118.6442318618      120.1828357828     1  0.37381323E+08
     -118.6442293905      117.1554918303     1  0.37517800E+08
     -118.6442279037      121.0332604548     1  0.39373062E+08
     -118.6442234502      116.9236794981     1  0.39772491E+08
     -118.6442121166      120.1500113826     1  0.39996167E+08
     -118.6441994605      123.3454769934     1  0.39979383E+08
     -118.6441871413      121.4592309023     1  0.36731221E+08
     -118.6441779473      119.1526069883     1  0.36079698E+08
     -118.6441713457      118.1523882148     1  0.37703671E+08
     -118.6441674845      123.4652311105     1  0.37559006E+08
     -118.6441654270      120.3183326127     1  0.39145767E+08
     -118.6441416572      122.4243902607     1  0.36746333E+08
     -118.6441262520      120.5576197710     1  0.38469812E+08
     -118.6441231377      117.6859919789     1  0.39104996E+08
     -118.6441168744      124.3497668021     1  0.38456327E+08
     -118.6441115180      119.9143142650     1  0.39427501E+08
     -118.6440996269      123.2310100300     1  0.37854939E+08
     -118.6440927384      124.9793583824     1  0.40793860E+08
     -118.6440856080      116.3073074608     1  0.38472202E+08
     -118.6440840940      122.3647469428     1  0.39496519E+08
     -118.6440629557      121.6734910218     1  0.38398859E+08
     -118.6440377005      128.1404454178     1  0.38678410E+08
     -118.6440292676      118.0349270087     1  0.37332975E+08
     -118.6440181147      119.8211731791     1  0.38078082E+08
     -118.6440151770      123.9921767765     1  0.39796530E+08
     -118.6440031278      118.6713702969     1  0.36748627E+08
     -118.6439958637      119.0228960599     1  0.36973849E+08
     -118.6439819738      118.7899758439     1  0.36370918E+08
     -118.6439806291      122.4646265319     1  0.37792671E+08
     -118.6439759916      119.4848361356     2  0.39105560E+08
     -118.6439604571      123.1250376586     1  0.37817190E+08
     -118.6439568658      119.3838799070     1  0.38528091E+08
     -118.6439449617      120.5590612429     1  0.37545955E+08
     -118.6439098472      120.3099937388     1  0.38425076E+08
     -118.6439019322      124.6500018090     1  0.37371770E+08
     -118.6438892447      124.7707855875     1  0.38961406E+08
     -118.6438876896      122.7929050302     1  0.42692428E+08
     -118.6438774808      116.5052250996     1  0.36394298E+08
     -118.6438669938      124.7316221497     1  0.39351834E+08
     -118.6438578926      122.9516748382     1  0.36578367E+08
     -118.6438378970      121.2649054157     1  0.37997215E+08
     -118.6438321407      120.9741923725     1  0.37818015E+08
     -118.6438295640      122.1617333386     1  0.38936328E+08
     -118.6438192282      121.6149327420     1  0.35425181E+08
     -118.6438158118      120.5870601875     1  0.37626043E+08
     -118.6438022430      121.0310328665     1  0.38505755E+08
     -118.6437781864      123.2281485623     1  0.37441842E+08
     -118.6437716689      119.8731149575     1  0.37404160E+08
     -118.6437670389      122.0277854082     1  0.40865578E+08
     -118.6437543542      119.8479516886     1  0.38426340E+08
     -118.6437387113      121.1435660602     1  0.36772222E+08
     -118.6437369894      117.3765553281     1  0.41727840E+08
     -118.6436880795      119.4092396650     1  0.38437689E+08
     -118.6436773342      123.5539095705     1  0.38493709E+08
     -118.6436690093      118.8965408675     1  0.36570661E+08
     -118.6436552970      123.1620243882     1  0.36201175E+08
     -118.6436524480      117.7533402996     1  0.37256589E+08
     -118.6436470271      120.0493601860     1  0.37002001E+08
     -118.6436329903      122.4233656531     1  0.37574526E+08
     -118.6436264498      123.4238523382     1  0.37212548E+08
     -118.6436057811      122.6095102314     1  0.39768489E+08
     -118.6436045103      119.5911983815     1  0.37553402E+08
     -118.6435940834      121.8765512044     1  0.37111714E+08
     -118.6435828970      123.1714690280     1  0.36766840E+08
     -118.6435711161      119.8295846051     1  0.38846473E+08
     -118.6435604823      118.8843136721     1  0.36996058E+08
     -118.6435592372      119.2198704778     1  0.38158678E+08
     -118.6435488578      116.3350325887     1  0.36926614E+08
     -118.6435472106      122.1442219047     1  0.39946683E+08
     -118.6435244203      121.7132255877     1  0.37696842E+08
     -118.6435202648      119.6972451979     1  0.38997433E+08
     -118.6435013723      117.3511144231     1  0.37024358E+08
     -118.6434954806      119.1338410015     1  0.36152874E+08
     -118.6434896291      123.2075845083     1  0.37088629E+08
     -118.6434791527      122.7540369710     1  0.41137530E+08
     -118.6434743218      123.8454908071     1  0.37713802E+08
     -118.6434590257      118.8522480881     1  0.36712051E+08
     -118.6434550372      120.2286002243     1  0.37495808E+08
     -118.6434293344      118.0978723299     1  0.36621128E+08
     -118.6434156417      122.5581624409     1  0.36197340E+08
     -118.6434116576      121.4711274381     1  0.38101476E+08
     -118.6433956548      119.6048862621     1  0.40820472E+08
     -118.6433940912      118.5604744075     1  0.37597443E+08
     -118.6433886406      119.0202049426     1  0.36595868E+08
     -118.6433779224      121.7960201718     1  0.37379531E+08
     -118.6433597365      122.7958848687     1  0.38042986E+08
     -118.6433580125      118.5499002217     1  0.37818517E+08
     -118.6433468542      116.7103264393     1  0.37225010E+08
     -118.6433437214      119.5302994474     1  0.36174401E+08
     -118.6433354553      123.4475880273     1  0.39772168E+08
     -118.6433255579      121.5511650930     1  0.36644884E+08
     -118.6433218533      121.8941099249     1  0.36310413E+08
     -118.6432889244      123.0935015838     1  0.43630959E+08
     -118.6432585388      122.2263774399     1  0.38980789E+08
     -118.6432560750      116.0513217813     1  0.38078618E+08
     -118.6432454177      120.2785834925     1  0.38039331E+08
     -118.6432342501      116.7113512471     1  0.35784513E+08
     -118.6432305693      121.3492086976     1  0.40019312E+08
     -118.6432282046      117.5898007641     1  0.38846272E+08
     -118.6432183253      119.7401397366     1  0.37760016E+08
     -118.6432095405      120.3641664400     1  0.38065023E+08
     -118.6432077143      124.6232439139     1  0.39722772E+08
     -118.6431819201      117.9966215381     1  0.37888262E+08
     -118.6431807483      119.7252211441     1  0.36567983E+08
     -118.6431752367      122.7784208459     1  0.42661270E+08
     -118.6431630709      124.7381624446     1  0.37131725E+08
     -118.6431279171      121.4821962361     1  0.40844075E+08
     -118.6430661825      119.9568246953     1  0.37052709E+08
     -118.6430427203      120.8236863518     1  0.36026095E+08
     -118.6430375221      120.1298244676     1  0.36052213E+08
     -118.6430276779      118.3002353526     1  0.37002488E+08
     -118.6430083950      117.9887188588     1  0.36868593E+08
     -118.6430056546      120.6709218804     1  0.38212837E+08
     -118.6429906359      124.1276008974     1  0.39789575E+08
     -118.6429875971      117.7141712069     1  0.37700287E+08
     -118.6429780224      119.1624330429     1  0.36331834E+08
     -118.6429722616      118.2937829926     1  0.37655131E+08
     -118.6429542734      121.9431030419     1  0.39054786E+08
     -118.6429408437      120.9305164728     1  0.39141487E+08
     -118.6429369542      115.7011969577     1  0.36897129E+08
     -118.6429338356      118.5067314790     1  0.36341666E+08
     -118.6429263729      116.4301480261     1  0.36026909E+08
     -118.6428946736      122.6135968646     1  0.40108849E+08
     -118.6428932408      122.6822724581     1  0.38638472E+08
     -118.6428766687      119.9813573433     1  0.37971996E+08
     -118.6428238076      119.5907443750     1  0.36905448E+08
     -118.6428110257      121.4470949472     1  0.37010302E+08
     -118.6428079888      118.4657667933     1  0.36340137E+08
     -118.6427851705      119.8128804701     1  0.38164665E+08
     -118.6427705881      123.4024334484     1  0.42607936E+08
     -118.6427582948      124.5242137709     1  0.39335292E+08
     -118.6427550415      118.8108818698     1  0.38690566E+08
     -118.6427499498      122.4507832656     1  0.39169480E+08
     -118.6427452603      119.5381200351     1  0.39015970E+08
     -118.6427442580      122.9726963782     1  0.40698707E+08
     -118.6427428815      123.2503115811     1  0.37741436E+08
     -118.6427003341      120.1515995191     1  0.37088222E+08
     -118.6426509573      124.7053945267     1  0.40639534E+08
     -118.6426470492      123.2171336414     1  0.38251758E+08
     -118.6426423242      122.4728094437     1  0.42046949E+08
     -118.6426155981      121.3688689990     1  0.37971307E+08
     -118.6426064581      120.3265955683     1  0.37490103E+08
     -118.6425849852      120.9251129682     1  0.36963767E+08
     -118.6425834209      118.2771958370     1  0.37309371E+08
     -118.6425609999      121.1947135020     1  0.37440630E+08
     -118.6425487940      120.3952777541     1  0.38785045E+08
     -118.6425186186      124.7729305004     1  0.40897584E+08
     -118.6424766028      123.3832985230     1  0.39244652E+08
     -118.6424641880      121.7616886198     1  0.38409601E+08
     -118.6424597740      122.8619960744     1  0.36690860E+08
     -118.6424514854      120.7986313969     1  0.36243169E+08
     -118.6424485074      122.4288008383     1  0.38086472E+08
     -118.6424426059      126.1451274498     1  0.39045359E+08
     -118.6424373252      122.1254982829     1  0.39368092E+08
     -118.6424177713      122.1282944430     1  0.38491809E+08
     -118.6423970306      122.8274420062     1  0.38713147E+08
     -118.6423822325      123.3640662789     1  0.37451175E+08
     -118.6423719933      119.1364562129     1  0.37263078E+08
     -118.6423707926      114.7784623830     1  0.38067261E+08
     -118.6423657648      122.1198989910     1  0.38703306E+08
     -118.6423628827      120.2661746148     1  0.37539531E+08
     -118.6423563508      117.5765924046     1  0.37271927E+08
     -118.6423390585      117.5292525105     1  0.37416512E+08
     -118.6423282286      124.0225576473     1  0.40083860E+08
     -118.6423258237      119.6792774198     1  0.36200521E+08
     -118.6423194893      121.6502468224     1  0.37442988E+08
     -118.6423168977      119.2555221891     1  0.36992397E+08
     -118.6423097652      118.1306637065     1  0.38174733E+08
     -118.6422571106      120.5198489054     1  0.38981829E+08
     -118.6422474571      118.3451744983     1  0.35631277E+08
     -118.6422464072      122.0690880614     1  0.37126850E+08
     -118.6421989748      123.6948392519     1  0.40476412E+08
     -118.6421955224      116.3157584227     1  0.36406819E+08
     -118.6421842942      118.3487915943     1  0.39054903E+08
     -118.6421828238      121.3918814054     1  0.40698101E+08
     -118.6421817868      120.2538114190     1  0.37479985E+08
     -118.6421621269      118.8016100319     1  0.38118366E+08
     -118.6421378210      121.5913073378     1  0.35972352E+08
     -118.6421172457      120.9553575114     1  0.39694488E+08
     -118.6421148029      120.6256327796     1  0.38048196E+08
     -118.6421089453      120.0468569461     1  0.38101786E+08
     -118.6420762122      120.9804055386     1  0.39762175E+08
     -118.6420618249      123.2529754635     1  0.40808055E+08
     -118.6420467917      120.5409074029     1  0.36443480E+08
     -118.6420392378      122.0803979972     1  0.36438393E+08
     -118.6420281267      122.6248341143     1  0.37723283E+08
     -118.6420227664      120.3983021945     1  0.37267506E+08
     -118.6420109546      119.7355278636     1  0.42539244E+08
     -118.6419996266      119.1478402759     1  0.38741754E+08
     -118.6419912967      121.3143238395     1  0.37463196E+08
     -118.6419863200      119.2243836435     1  0.37259929E+08
     -118.6419784586      122.4236549020     1  0.38344086E+08
     -118.6419754407      124.8381969897     1  0.37864992E+08
     -118.6419713861      118.0228949043     1  0.38623388E+08
     -118.6419657680      118.1437833957     1  0.37867031E+08
     -118.6419620939      120.8489009822     1  0.37221386E+08
     -118.6419377432      122.6727784682     1  0.41083109E+08
     -118.6419352794      121.0672469657     1  0.36214277E+08
     -118.6419299189      123.7647898594     1  0.40029611E+08
     -118.6419264520      118.0528572765     1  0.40803264E+08
     -118.6419114300      118.0987962890     1  0.37102342E+08
     -118.6419051179      120.8112920667     1  0.37070256E+08
     -118.6418648547      120.6990986477     1  0.37043652E+08
     -118.6418125953      122.5244734670     1  0.40623183E+08
     -118.6418042739      118.4765408549     1  0.39017422E+08
     -118.6417694462      119.6502712276     1  0.37396963E+08
     -118.6417625574      117.6057386012     1  0.39156431E+08
     -118.6417412858      123.9371557060     1  0.40304460E+08
     -118.6417363205      123.2337992222     1  0.38711689E+08
     -118.6417062262      121.6359007445     1  0.38921657E+08
     -118.6416946746      119.0722484109     1  0.35849336E+08
     -118.6416928848      121.7600090485     1  0.37156149E+08
     -118.6416738520      122.0009238239     1  0.39795825E+08
     -118.6416716903      121.1169368146     1  0.36761600E+08
     -118.6416581580      120.8800573536     1  0.36839035E+08
     -118.6416502673      121.2819252135     1  0.38524839E+08
     -118.6416335494      120.1023870128     1  0.38635255E+08
     -118.6416272076      121.5335473202     1  0.39099763E+08
     -118.6416092531      120.9834202648     1  0.37413538E+08
     -118.6415986281      121.8568067664     1  0.38584251E+08
     -118.6415942940      120.0021637314     1  0.38603520E+08
     -118.6415520670      121.4687922180     1  0.38550548E+08
     -118.6415362259      122.1142415876     1  0.40376508E+08
     -118.6415295396      119.4982905694     1  0.40186704E+08
     -118.6415108337      121.5679004000     1  0.38316315E+08
     -118.6415086802      123.0253877302     1  0.41718754E+08
     -118.6415020135      124.0668112326     1  0.37245535E+08
     -118.6414869969      122.0127593867     1  0.42139964E+08
     -118.6414751354      120.7643121392     1  0.37658761E+08
     -118.6414722162      118.8786806995     1  0.35862658E+08
     -118.6414703112      124.6686504853     1  0.38614935E+08
     -118.6414608153      120.0101203956     1  0.37614441E+08
     -118.6414581675      121.8485875335     1  0.39565763E+08
     -118.6414548272      121.2313963682     1  0.36638560E+08
     -118.6414054391      120.3525597408     1  0.37055911E+08
     -118.6413643091      122.6614107456     1  0.37068244E+08
     -118.6413439069      122.1388667985     1  0.37483477E+08
     -118.6413428519      122.7684436473     1  0.40240114E+08
     -118.6413378258      118.1974285331     1  0.35916921E+08
     -118.6413003934      123.4058993389     1  0.39016557E+08
     -118.6412825536      124.3819549921     1  0.37784795E+08
     -118.6412614410      120.9773844656     1  0.36038879E+08
     -118.6412073008      120.8053665747     1  0.39639646E+08
     -118.6412050903      119.5759367063     1  0.38785191E+08
     -118.6412007372      123.6962898089     1  0.38800421E+08
     -118.6411942340      120.6327515778     1  0.38906176E+08
     -118.6411879023      122.1587807814     1  0.39551904E+08
     -118.6411844727      123.1630850379     1  0.40763093E+08
     -118.6411546669      118.4068456016     1  0.36788310E+08
     -118.6411406020      120.7063348630     1  0.36835087E+08
     -118.6411324439      113.2473827050     2  0.36387259E+08
     -118.6411242185      123.2377326830     1  0.39193538E+08
     -118.6411114906      122.0979496470     1  0.37459374E+08
     -118.6411019265      120.5826344886     1  0.35383071E+08
     -118.6410956089      117.3454354083     1  0.36400806E+08
     -118.6410864016      121.5304511653     1  0.36573913E+08
     -118.6410386271      117.8880267490     1  0.36666240E+08
     -118.6410354673      122.4623201855     1  0.37968317E+08
     -118.6410342608      122.8816863345     1  0.36082940E+08
     -118.6410278562      121.5344855987     1  0.37982387E+08
     -118.6410243262      122.5396541309     1  0.37884448E+08
     -118.6410181576      121.2697812669     1  0.37877541E+08
     -118.6409818405      119.9858832661     1  0.38228143E+08
     -118.6409717194      126.7493653381     1  0.42346154E+08
     -118.6409634811      122.8235557217     1  0.38341839E+08
     -118.6409337132      120.5471195976     1  0.42379069E+08
     -118.6409200401      120.7368144350     1  0.37511318E+08
     -118.6408870958      121.9637674789     1  0.37828666E+08
     -118.6408786650      120.3661428671     1  0.39044909E+08
     -118.6408595910      122.9537458242     1  0.40613791E+08
     -118.6408564244      118.2435132605     1  0.37859078E+08
     -118.6408384218      123.4784500154     1  0.40111065E+08
     -118.6408282041      125.0244047152     1  0.40970578E+08
     -118.6407939465      126.0189291977     1  0.39974050E+08
     -118.6407885032      121.8817024118     1  0.41170916E+08
     -118.6407869026      121.9880514891     1  0.39895001E+08
     -118.6407733064      120.6786486428     1  0.37379809E+08
     -118.6407697197      121.6785870888     1  0.37373254E+08
     -118.6407642583      120.5649838486     1  0.40413574E+08
     -118.6407604927      120.1503790557     1  0.37380853E+08
     -118.6407523454      119.2150570213     1  0.39325037E+08
     -118.6407388705      120.7569631540     1  0.36970726E+08
     -118.6407338699      121.0199474272     1  0.37729033E+08
     -118.6407258524      116.2903066025     1  0.37365294E+08
     -118.6407139753      115.7583979144     1  0.38635757E+08
     -118.6407053684      118.7646379878     1  0.36836422E+08
     -118.6406916601      121.4195376072     1  0.36986331E+08
     -118.6406793667      118.8207956545     1  0.39347377E+08
     -118.6406646576      121.4024168927     1  0.37296052E+08
     -118.6406444312      118.0875087065     1  0.37713057E+08
     -118.6406282661      119.8875040771     1  0.38429594E+08
     -118.6406251197      120.1832467732     1  0.36613307E+08
     -118.6406126717      121.3953602409     1  0.39259599E+08
     -118.6405951600      121.7866128452     1  0.38502031E+08
     -118.6405922157      119.4870181271     1  0.37982552E+08
     -118.6405789274      118.3743841087     1  0.38167020E+08
     -118.6405622683      122.4849349630     1  0.38811872E+08
     -118.6405560993      123.8707391418     1  0.37533987E+08
     -118.6405303985      122.1402831413     1  0.35919078E+08
     -118.6405224802      119.8105272343     1  0.35978241E+08
     -118.6405201413      121.2030800376     1  0.37496869E+08
     -118.6405140284      121.0747409829     1  0.41224961E+08
     -118.6405125410      124.7651252597     1  0.40843465E+08
     -118.6405035294      122.1561421784     1  0.42163469E+08
     -118.6405004845      124.1038166483     1  0.39872457E+08
     -118.6404920977      117.2120106756     1  0.37525259E+08
     -118.6404738748      122.6050035295     1  0.39594378E+08
     -118.6404696380      119.3496609988     1  0.36898189E+08
     -118.6404652667      118.4983397701     1  0.37004435E+08
     -118.6404257720      119.0149355757     1  0.36652991E+08
     -118.6403983133      121.4513842209     1  0.40951972E+08
     -118.6403658030      120.6788300568     1  0.39239477E+08
     -118.6403537634      119.8898659697     1  0.40139888E+08
     -118.6403431110      118.0629262770     1  0.36122229E+08
     -118.6403291997      122.4245308280     1  0.36895797E+08
     -118.6402940384      122.2236426908     1  0.36126406E+08
     -118.6402861612      119.5254040385     1  0.36564035E+08
     -118.6402827682      123.2813599611     1  0.36289032E+08
     -118.6402670381      119.5882614299     1  0.36449684E+08
     -118.6402653674      122.8283043278     1  0.38541643E+08
     -118.6402620929      124.4629728858     1  0.38408651E+08
     -118.6402609434      119.5296064731     1  0.36449468E+08
     -118.6402597621      124.8049821634     1  0.37691120E+08
     -118.6402579277      121.7258088994     1  0.41528034E+08
     -118.6402517302      123.0900973358     1  0.38162990E+08
     -118.6402314221      119.8538202023     1  0.36521248E+08
     -118.6402223412      119.8576440863     1  0.38211232E+08
     -118.6402068711      121.3794533068     1  0.38802919E+08
     -118.6401964241      122.5101709675     1  0.38716958E+08
     -118.6401920399      120.7776468298     1  0.38472083E+08
     -118.6401894123      116.9651908516     1  0.41704972E+08
     -118.6401878058      123.1251086855     1  0.40096424E+08
     -118.6401842162      125.2345552572     1  0.42959229E+08
     -118.6401791334      126.1453081311     1  0.39566865E+08
     -118.6401647749      122.5944968836     1  0.38408132E+08
     -118.6401441402      123.2912107244     1  0.37845594E+08
     -118.6401142279      120.7278459232     1  0.40960057E+08
     -118.6401005249      117.5417511905     1  0.38183805E+08
     -118.6400846234      122.1440104595     1  0.39475132E+08
     -118.6400735389      119.2962019596     1  0.38448080E+08
     -118.6400515827      116.4618138090     1  0.37051263E+08
     -118.6400051186      121.2204342149     1  0.36763732E+08
     -118.6399955153      123.3346685601     1  0.41146094E+08
     -118.6399929997      117.2643249358     1  0.36509620E+08
     -118.6399822066      120.1122613717     1  0.38149882E+08
     -118.6399624925      121.7141168754     1  0.39393650E+08
     -118.6399588971      117.9586561362     1  0.35516759E+08
     -118.6399550303      126.3329864611     1  0.40485522E+08
     -118.6399487477      118.5300747276     1  0.36197864E+08
     -118.6399303217      119.5977254494     1  0.41927109E+08
     -118.6399174184      121.1562704040     1  0.37287480E+08
     -118.6399056224      122.1823369503     1  0.36900737E+08
     -118.6399010798      119.2395976025     1  0.40330128E+08
     -118.6398836618      122.9402358631     1  0.43198518E+08
     -118.6398766523      122.5435688696     1  0.41306837E+08
     -118.6398707186      119.8230296198     1  0.38381466E+08
     -118.6398523647      124.4782665650     1  0.37056323E+08
     -118.6398510985      117.6552837574     1  0.38436047E+08
     -118.6398460456      123.2444889361     1  0.40524361E+08
     -118.6398370689      121.5430913139     1  0.39504534E+08
     -118.6398342552      121.3244591503     1  0.38540829E+08
     -118.6398255201      122.5394236118     1  0.40674744E+08
     -118.6398110552      121.5442671373     1  0.39861309E+08
     -118.6398096451      124.1616849222     1  0.36821928E+08
     -118.6398008916      121.4894381101     1  0.42450068E+08
     -118.6397899665      121.8481800030     1  0.37886834E+08
     -118.6397875211      121.7387561798     1  0.36998930E+08
     -118.6397764102      116.7280988757     1  0.37897546E+08
     -118.6397750261      119.7638157405     1  0.38162646E+08
     -118.6397714083      118.1264017133     1  0.39309156E+08
     -118.6397458034      123.9925753748     1  0.37528501E+08
     -118.6397265718      123.6171774991     1  0.44303597E+08
     -118.6397237030      120.0862518811     1  0.37343019E+08
     -118.6397017120      116.5264178535     1  0.37781720E+08
     -118.6396989305      120.8241829169     1  0.36830449E+08
     -118.6396960535      120.6722957333     1  0.38613397E+08
     -118.6396861959      118.5676228907     1  0.39907193E+08
     -118.6396836569      121.6392047594     1  0.37836847E+08
     -118.6396822704      120.7590003697     1  0.38124359E+08
     -118.6396622352      119.4521429542     1  0.38648538E+08
     -118.6396586746      123.1814464279     1  0.36730676E+08
     -118.6396429635      119.6326385927     1  0.35638049E+08
     -118.6396400856      125.4619091631     1  0.39405199E+08
     -118.6396319728      122.6711216746     1  0.39140172E+08
     -118.6396303871      123.5582437581     1  0.41417867E+08
     -118.6396290595      118.2919302151     1  0.38727589E+08
     -118.6396085916      119.1630297873     1  0.38693785E+08
     -118.6395939856      122.3181840123     1  0.39884610E+08
     -118.6395908281      119.2609469191     1  0.35878275E+08
     -118.6395877519      123.1581912742     1  0.38237476E+08
     -118.6395484884      120.9175046158     1  0.39226098E+08
     -118.6395470659      120.0528695050     1  0.36988123E+08
     -118.6395077042      125.0619688702     1  0.36590772E+08
     -118.6394923140      121.8812546976     1  0.37237765E+08
     -118.6394774507      123.7671625879     1  0.40033329E+08
     -118.6394740383      120.3546317093     1  0.38813358E+08
     -118.6394414415      124.7267707761     1  0.41575883E+08
     -118.6394401738      119.0344672400     1  0.39008053E+08
     -118.6394383763      121.4564623082     1  0.38098126E+08
     -118.6394359787      124.5205940172     1  0.38600435E+08
     -118.6394156502      122.6658761008     1  0.38151174E+08
     -118.6394116340      119.9674877220     1  0.36035047E+08
     -118.6393933596      120.8725424566     1  0.40034655E+08
     -118.6393809240      120.8069662731     1  0.36168442E+08
     -118.6393724735      119.6955664199     1  0.40967852E+08
     -118.6393530887      121.2859950155     1  0.37197871E+08
     -118.6393474704      123.8263974709     1  0.37548327E+08
     -118.6393393448      122.5251188939     1  0.39469535E+08
     -118.6393051844      122.1943915885     1  0.36068925E+08
     -118.6392794158      118.3771828252     1  0.38802391E+08
     -118.6392237186      119.9980372234     1  0.38401157E+08
     -118.6392102267      121.9033214361     1  0.37714724E+08
     -118.6391997579      122.4755042314     1  0.39951664E+08
     -118.6391959792      118.9051740381     1  0.39970972E+08
     -118.6391666158      122.9029406640     1  0.35822347E+08
     -118.6391655809      123.7504935653     1  0.41998272E+08
     -118.6391525902      123.6643388338     1  0.39454122E+08
     -118.6391503631      121.0456211791     1  0.37752928E+08
     -118.6391490133      119.5194285709     1  0.38193499E+08
     -118.6391433943      117.4711995903     1  0.38516183E+08
     -118.6391290278      117.8432095065     1  0.38680016E+08
     -118.6391270401      122.4797533459     1  0.38084945E+08
     -118.6391248124      124.6426465480     1  0.38145289E+08
     -118.6391192741      119.2465370481     1  0.36373256E+08
     -118.6391128275      121.0765856379     1  0.40742744E+08
     -118.6391080552      124.6578751163     1  0.37773998E+08
     -118.6390875676      117.1064054201     1  0.37462447E+08
     -118.6390695810      120.2365302323     1  0.38229246E+08
     -118.6390628662      123.9058628086     1  0.39286206E+08
     -118.6390144069      122.7138123028     1  0.37651367E+08
     -118.6389482412      122.5116615264     1  0.39474651E+08
     -118.6389278939      121.7475563158     1  0.40097191E+08
     -118.6389267381      126.6212011844     2  0.37167626E+08
     -118.6389173979      124.4426763815     1  0.37840710E+08
     -118.6389159475      121.5099828128     1  0.38218031E+08
     -118.6389100132      122.5524388487     1  0.38428047E+08
     -118.6389069078      120.3160415879     1  0.36277766E+08
     -118.6389039339      120.7038253113     1  0.38522915E+08
     -118.6388783989      121.2183012211     1  0.42614821E+08
     -118.6388704335      121.3409637776     1  0.36117670E+08
     -118.6388622274      120.2845735451     1  0.36877622E+08
     -118.6388572900      118.7137965019     1  0.38392409E+08
     -118.6388526928      123.3406359787     1  0.39973788E+08
     -118.6388344929      123.3144978389     1  0.39187686E+08
     -118.6388281980      122.6964640673     1  0.38447596E+08
     -118.6388149061      120.2248086752     1  0.36299859E+08
     -118.6388083598      118.3166092144     1  0.39805189E+08
     -118.6387945806      119.5893614966     1  0.36757400E+08
     -118.6387783087      121.7086335354     1  0.37996154E+08
     -118.6387485458      120.0853992216     1  0.38135012E+08
     -118.6387285498      120.0056450734     1  0.36509032E+08
     -118.6387129398      122.2646294627     1  0.40414978E+08
     -118.6387115996      120.8799563683     1  0.37612857E+08
     -118.6387068431      119.3128394111     1  0.38705308E+08
     -118.6387044260      124.6343498874     1  0.36979584E+08
     -118.6386807063      123.9390877459     1  0.38699455E+08
     -118.6386754552      119.4528785114     1  0.38867848E+08
     -118.6386697177      123.7665614071     1  0.38729526E+08
     -118.6386474727      121.5817229356     1  0.39310382E+08
     -118.6386393484      120.7064183785     1  0.37232278E+08
     -118.6386308307      119.6280915179     1  0.38899298E+08
     -118.6386264600      121.0625280237     1  0.38895672E+08
     -118.6386113421      119.8679616231     1  0.38431179E+08
     -118.6385784659      120.7835710327     1  0.36960975E+08
     -118.6385766545      122.1262530059     1  0.39983426E+08
     -118.6385429357      116.6156030353     1  0.36682468E+08
     -118.6385394602      118.6675213857     1  0.38844045E+08
     -118.6385370834      121.5515955187     1  0.39376022E+08
     -118.6385039676      120.8953270771     1  0.40466680E+08
     -118.6384875850      121.3831916628     1  0.37666497E+08
     -118.6384864077      120.6717137151     1  0.41796457E+08
     -118.6384809857      118.7252822156     1  0.38024039E+08
     -118.6384750836      120.6966519570     1  0.36104819E+08
     -118.6384438890      122.8936306308     1  0.37453545E+08
     -118.6384397529      117.8797606354     1  0.37764892E+08
     -118.6384387163      116.5068866095     1  0.37858965E+08
     -118.6384363890      123.1004988868     1  0.38500249E+08
     -118.6384322528      121.8111990256     1  0.39622949E+08
     -118.6384024007      116.9390818537     1  0.38071540E+08
     -118.6383998359      122.6820243245     1  0.39382947E+08
     -118.6383936244      119.8420932083     1  0.37475870E+08
     -118.6383822314      118.9096096772     1  0.36763838E+08
     -118.6383808588      122.2115454683     1  0.37310102E+08
     -118.6383704270      122.5319678426     1  0.39761842E+08
     -118.6383684339      116.6174771498     1  0.36213407E+08
     -118.6383665602      128.3838119873     1  0.39948165E+08
     -118.6383435576      121.5188110571     1  0.37585772E+08
     -118.6383216929      121.7852697761     1  0.35932886E+08
     -118.6383200038      119.5330072314     1  0.38875457E+08
     -118.6382918735      122.5628737971     1  0.40331841E+08
     -118.6382856619      119.9401042204     1  0.37033477E+08
     -118.6382715277      121.9258613488     1  0.40416253E+08
     -118.6382657431      123.1492904493     1  0.40494976E+08
     -118.6382514316      119.9712143489     1  0.36183602E+08
     -118.6382458127      123.8013927146     1  0.35899572E+08
     -118.6382304254      120.9417310916     1  0.37547409E+08
     -118.6382198126      120.8608201722     1  0.38418818E+08
     -118.6382150680      119.3474881309     1  0.37327510E+08
     -118.6381892184      120.2007517917     1  0.36944313E+08
     -118.6381460669      123.3962865872     1  0.39266337E+08
     -118.6381418865      119.6735291126     1  0.36274350E+08
     -118.6381312713      120.4183592836     1  0.40697972E+08
     -118.6381255490      124.5814172768     1  0.38351782E+08
     -118.6381070235      124.3777486675     1  0.37016686E+08
     -118.6380984545      121.1358908252     1  0.38245088E+08
     -118.6380855613      122.6673209520     1  0.37270952E+08
     -118.6380831490      122.1022728341     1  0.36321795E+08
     -118.6380438960      120.8812119126     1  0.37014949E+08
     -118.6380277345      123.9661754342     1  0.40558483E+08
     -118.6380266956      118.9175491951     1  0.38202555E+08
     -118.6380118021      122.9049488152     1  0.40481869E+08
     -118.6380075659      124.6627353817     1  0.39563244E+08
     -118.6380050387      118.4101326070     1  0.37097137E+08
     -118.6379969701      119.1834604709     1  0.38113066E+08
     -118.6379750819      117.6515745377     1  0.39521275E+08
     -118.6379732256      120.3112559028     1  0.37710981E+08
     -118.6379502070      118.4364666803     1  0.38099240E+08
     -118.6379169683      119.2307677782     1  0.37251339E+08
     -118.6379153633      118.6521799302     1  0.37012540E+08
     -118.6378989646      115.1674464731     1  0.36913954E+08
     -118.6378890138      124.1408007399     1  0.40707443E+08
     -118.6378859529      124.3028187995     1  0.38203222E+08
     -118.6378752032      118.2443064978     1  0.39009499E+08
     -118.6378637348      120.9014284753     1  0.36346109E+08
     -118.6378522144      118.8736269136     1  0.36492056E+08
     -118.6378476176      119.8421950843     1  0.38485594E+08
     -118.6378449610      119.7198679750     1  0.37705047E+08
     -118.6378423904      121.2922479195     1  0.39649227E+08
     -118.6378411397      118.7595683686     1  0.37727170E+08
     -118.6378349698      121.3320337093     1  0.37201448E+08
     -118.6378200278      122.9504700736     1  0.41075329E+08
     -118.6378062185      119.8434557160     1  0.38901008E+08
     -118.6377959940      122.1013423053     1  0.38755301E+08
     -118.6377940692      121.7185962872     1  0.37397089E+08
     -118.6377859662      123.4978871829     1  0.38590720E+08
     -118.6377704812      122.3237988357     1  0.41705860E+08
     -118.6377565120      119.4569969479     1  0.39214880E+08
     -118.6377430288      119.2201884881     1  0.36867843E+08
     -118.6377371250      114.7766831834     1  0.37413566E+08
     -118.6377265993      119.4567058755     1  0.37600351E+08
     -118.6377197447      122.8927133189     1  0.37577655E+08
     -118.6377133613      122.9067738526     1  0.39028837E+08
     -118.6376846840      120.4624559187     1  0.38265998E+08
     -118.6376789449      119.7823067443     1  0.39685899E+08
     -118.6376633697      123.5946021314     1  0.40875580E+08
     -118.6376522025      123.6203763852     1  0.37520723E+08
     -118.6376488237      123.7403534571     1  0.40822026E+08
     -118.6376358642      123.7948941323     1  0.40611317E+08
     -118.6376292353      122.8316967525     1  0.38734510E+08
     -118.6376234048      121.0258521796     1  0.37905631E+08
     -118.6376120355      121.6498856438     1  0.38551518E+08
     -118.6375959996      117.4855670721     1  0.37347516E+08
     -118.6375906752      124.3923997490     1  0.39554893E+08
     -118.6375823603      120.7957896412     1  0.38753782E+08
     -118.6375772603      122.8612838227     1  0.40432540E+08
     -118.6375719269      121.7315820109     1  0.40260455E+08
     -118.6375603156      122.9160450127     1  0.36983272E+08
     -118.6375432364      122.3312223248     1  0.37012700E+08
     -118.6375362444      120.5599639855     1  0.36839826E+08
     -118.6375238402      121.9017980327     1  0.39871578E+08
     -118.6375211030      118.3816792785     1  0.38726021E+08
     -118.6375105282      121.5322990912     1  0.37268553E+08
     -118.6375063928      124.0734723560     1  0.38327386E+08
     -118.6374951725      122.1141315395     1  0.39807657E+08
     -118.6374912573      121.4521033140     1  0.37745902E+08
     -118.6374781208      118.1596869750     1  0.36390558E+08
     -118.6374592511      122.1899670388     1  0.38876515E+08
     -118.6374551848      120.8100663819     1  0.37794968E+08
     -118.6374449789      125.4465377484     1  0.38898761E+08
     -118.6374277475      119.9819391327     1  0.37559659E+08
     -118.6373943261      123.0110497739     1  0.39939799E+08
     -118.6373881921      121.9348474471     1  0.37555261E+08
     -118.6373783491      122.6964906611     1  0.37546712E+08
     -118.6373760733      117.6528676212     1  0.38720189E+08
     -118.6373738059      120.1981360991     1  0.38506997E+08
     -118.6373563128      123.6902912057     1  0.37438633E+08
     -118.6373467215      120.5646671215     2  0.37622664E+08
     -118.6373304953      120.3691361364     1  0.38939685E+08
     -118.6372890645      122.3612966268     1  0.38340609E+08
     -118.6372675731      119.0295032481     1  0.37925562E+08
     -118.6372547327      123.9444336558     1  0.36872073E+08
     -118.6372402106      123.7066526792     1  0.40049120E+08
     -118.6372388268      120.5395024316     1  0.40113009E+08
     -118.6372205064      119.7814804110     1  0.37802362E+08
     -118.6372085988      121.5326202480     1  0.36513733E+08
     -118.6372009055      119.4491278068     1  0.37708705E+08
     -118.6371931364      123.9658635294     1  0.40712322E+08
     -118.6371877063      119.0363072544     1  0.37157789E+08
     -118.6371440690      119.8345797326     1  0.41281300E+08
     -118.6371388918      124.0330319652     1  0.41291730E+08
     -118.6371328492      121.2742192517     1  0.39150529E+08
     -118.6371292809      122.6267749406     1  0.37510196E+08
     -118.6370917471      120.9702873631     1  0.37884918E+08
     -118.6370776861      119.4054217294     1  0.37698070E+08
     -118.6370668385      118.7602084780     1  0.40264257E+08
     -118.6370581882      123.5056148195     1  0.40883751E+08
     -118.6370539567      122.5946689938     1  0.38668949E+08
     -118.6370453079      119.0017764104     1  0.37206013E+08
     -118.6370227047      119.8621162893     1  0.41096468E+08
     -118.6370210081      122.7354300254     1  0.41428622E+08
     -118.6370158303      121.6735564504     1  0.38088170E+08
     -118.6369913562      123.0962788655     1  0.38192751E+08
     -118.6369724550      116.4203161977     1  0.41083995E+08
     -118.6369355248      121.0251675414     1  0.38484810E+08
     -118.6369297937      119.9120329284     1  0.37894277E+08
     -118.6369204394      118.2142523784     1  0.38934781E+08
     -118.6368976110      120.9371620042     1  0.36834526E+08
     -118.6368556157      122.5571991426     1  0.39416458E+08
     -118.6368539690      121.1575259756     1  0.37878734E+08
     -118.6368382819      121.0122238405     1  0.38329050E+08
     -118.6368220757      124.0295367252     1  0.39195720E+08
     -118.6368068888      118.3945109233     1  0.36658621E+08
     -118.6367713222      122.5149140957     1  0.38821922E+08
     -118.6367659547      122.2353883149     1  0.37039773E+08
     -118.6367598037      116.1071840329     1  0.38257738E+08
     -118.6367357660      121.4602161255     1  0.37439236E+08
     -118.6367291054      121.7532011484     2  0.40678500E+08
     -118.6367249349      120.4883416314     1  0.38256329E+08
     -118.6367196793      122.9225465171     1  0.37012798E+08
     -118.6366910808      123.2504430956     1  0.40597313E+08
     -118.6366864862      121.0185172456     1  0.40243854E+08
     -118.6366818849      118.6364194249     1  0.37076722E+08
     -118.6366803154      118.8432679093     1  0.36234689E+08
     -118.6366572037      125.7538555596     1  0.40966920E+08
     -118.6366373967      117.0794821781     1  0.38809087E+08
     -118.6366303923      120.3987087110     1  0.38014937E+08
     -118.6366224286      123.0131025459     1  0.42689428E+08
     -118.6365908680      120.4717885175     1  0.40643723E+08
     -118.6365883743      117.8345208880     1  0.35704885E+08
     -118.6365872746      123.5253751203     1  0.41697225E+08
     -118.6365780473      116.6993542765     1  0.37145704E+08
     -118.6365710629      115.6501464148     1  0.36946833E+08
     -118.6365687979      120.9695853919     1  0.38546721E+08
     -118.6365640434      123.7861556440     1  0.39398774E+08
     -118.6365375006      121.5514942517     1  0.40260597E+08
     -118.6365234191      121.0233906294     1  0.36441152E+08
     -118.6365034018      119.3699847406     1  0.37698970E+08
     -118.6364952306      121.9407771805     1  0.38513074E+08
     -118.6364879218      125.5157679090     1  0.37650617E+08
     -118.6364397931      118.5696864948     1  0.38387019E+08
     -118.6364218930      118.7919982550     1  0.36665021E+08
     -118.6364203287      119.8311539623     1  0.38068333E+08
     -118.6364188094      123.6934622577     1  0.37173577E+08
     -118.6363986658      122.8063704949     1  0.37656334E+08
     -118.6363966230      120.2146633904     1  0.37013549E+08
     -118.6363909531      121.2644423160     1  0.36835342E+08
     -118.6363888570      118.2395056138     1  0.36456976E+08
     -118.6363610507      125.4873586720     2  0.36438800E+08
     -118.6363544481      119.0390992153     1  0.37024036E+08
     -118.6363261123      120.4570649332     1  0.37366672E+08
     -118.6363246937      119.6143450502     1  0.41231437E+08
     -118.6363213432      122.8195204838     1  0.38849032E+08
     -118.6363036256      123.2940321906     1  0.38487283E+08
     -118.6362999627      119.6632255414     1  0.38118468E+08
     -118.6362789605      121.8089757946     1  0.37419490E+08
     -118.6362674679      123.8533710763     1  0.37695626E+08
     -118.6362634221      121.7553437869     1  0.37216817E+08
     -118.6362542092      118.5532187826     1  0.37715821E+08
     -118.6362393905      123.0895132341     1  0.40125916E+08
     -118.6362380781      120.9742572755     1  0.36937799E+08
     -118.6362343410      125.2553029392     1  0.42299121E+08
     -118.6362267882      121.2025614059     1  0.40332075E+08
     -118.6362244493      119.8662738015     1  0.39857584E+08
     -118.6361652357      123.6871013096     1  0.38215115E+08
     -118.6361623615      118.4151193690     1  0.38244744E+08
     -118.6361596609      120.1532463634     1  0.37362208E+08
     -118.6361573572      120.2335779877     1  0.39428322E+08
     -118.6361541839      120.9726156611     1  0.38454372E+08
     -118.6361404252      121.4134902044     1  0.41141865E+08
     -118.6361302284      120.8147341221     1  0.39231455E+08
     -118.6361221260      124.0076206073     1  0.38659383E+08
     -118.6360950394      122.1594909053     1  0.42112644E+08
     -118.6360880660      121.5069965452     1  0.41669969E+08
     -118.6360805249      122.3886383311     1  0.39558794E+08
     -118.6360761468      125.6098565374     1  0.41666880E+08
     -118.6360728030      121.6023084909     1  0.38867005E+08
     -118.6360631156      119.7067782961     1  0.41899534E+08
     -118.6360583811      120.4569435021     1  0.36836702E+08
     -118.6360336933      118.9716284409     1  0.37841296E+08
     -118.6360018924      119.2929315048     1  0.38405492E+08
     -118.6359956836      122.0444457653     1  0.39279159E+08
     -118.6359777497      123.0781940870     1  0.37539954E+08
     -118.6359300213      122.7288575883     1  0.37418410E+08
     -118.6359059989      121.4619499149     1  0.39838228E+08
     -118.6359049218      120.6302230310     1  0.37644861E+08
     -118.6358942700      123.5130330550     1  0.37461972E+08
     -118.6358857075      120.1526306672     1  0.39001840E+08
     -118.6358535703      118.6303884328     1  0.38207375E+08
     -118.6358432136      123.6911035116     1  0.39325517E+08
     -118.6358286695      120.0678899835     1  0.37678618E+08
     -118.6357985696      119.3815015040     1  0.38805785E+08
     -118.6357741285      122.4716920012     1  0.38161208E+08
     -118.6357525401      120.1120333312     1  0.38188430E+08
     -118.6357462197      121.4483647116     1  0.39025889E+08
     -118.6357264026      121.1372717104     1  0.38193305E+08
     -118.6357149035      119.1588071281     1  0.39057949E+08
     -118.6356797461      120.4730139482     1  0.39645034E+08
     -118.6356758556      121.6783869427     1  0.36140872E+08
     -118.6356740402      119.9044146942     1  0.36229095E+08
     -118.6356721074      121.3892756893     1  0.36667071E+08
     -118.6356647275      122.6674399165     2  0.38442129E+08
     -118.6356524231      119.0117178704     1  0.35759877E+08
     -118.6356100000      121.4477909249     1  0.38129205E+08
     -118.6356017120      120.0272118003     1  0.36289151E+08
     -118.6355990545      116.8615322833     1  0.38679075E+08
     -118.6355796871      121.4854756779     1  0.37850799E+08
     -118.6355643668      120.5277679726     1  0.38869583E+08
     -118.6355529706      122.0344089781     1  0.37896211E+08
     -118.6355385916      119.7183049446     1  0.39121183E+08
     -118.6355046598      124.3256416359     1  0.39845597E+08
     -118.6355029247      122.2761768507     1  0.38832634E+08
     -118.6354976069      117.0131456906     1  0.36625932E+08
     -118.6354893594      120.1946498876     1  0.35674713E+08
     -118.6354871439      124.0696475788     1  0.38285761E+08
     -118.6354829794      120.2492861458     1  0.35441038E+08
     -118.6354793997      120.6407136919     1  0.37468432E+08
     -118.6354748168      121.9841423278     1  0.37246257E+08
     -118.6354675652      124.1071306432     1  0.39498642E+08
     -118.6354600736      118.1244682111     1  0.38307872E+08
     -118.6354514138      120.6283017001     1  0.37376313E+08
     -118.6354474065      119.0414895630     1  0.36039365E+08
     -118.6354408310      123.3851315748     1  0.39746264E+08
     -118.6354181285      121.7607790339     1  0.37392490E+08
     -118.6354110377      123.9050003317     1  0.40187155E+08
     -118.6353881695      120.8965713320     1  0.36817935E+08
     -118.6353851134      118.6517180152     1  0.37656038E+08
     -118.6353707628      124.8346374150     1  0.38117355E+08
     -118.6353491982      120.6314382407     1  0.40682285E+08
     -118.6353448234      124.1691242125     1  0.36972746E+08
     -118.6353389925      121.9752739692     1  0.37329184E+08
     -118.6353329863      118.3578798960     1  0.36510818E+08
     -118.6353232922      118.7242359710     1  0.38859745E+08
     -118.6352779033      123.4409642542     1  0.37253432E+08
     -118.6352680561      122.1371496805     1  0.36559576E+08
     -118.6352668682      120.6776690018     1  0.36594886E+08
     -118.6352630203      119.8956187516     1  0.36709118E+08
     -118.6352458217      120.2604030428     1  0.37635997E+08
     -118.6352387932      123.5864611769     1  0.38772601E+08
     -118.6352373142      118.9027456504     1  0.39060307E+08
     -118.6352291559      118.7826237028     1  0.36273232E+08
     -118.6351942963      119.2536727946     1  0.35344131E+08
     -118.6351911536      120.8176403306     1  0.39777284E+08
     -118.6351899979      119.7276853415     1  0.38344869E+08
     -118.6351858382      122.3764804151     1  0.36296419E+08
     -118.6351598849      120.4363358643     1  0.37577038E+08
     -118.6351232202      119.8656869372     1  0.37256477E+08
     -118.6351206458      122.5966992126     1  0.40204561E+08
     -118.6351076121      121.2592501306     1  0.37057497E+08
     -118.6350850277      120.5252120386     1  0.38239475E+08
     -118.6350811126      122.2008646828     1  0.36605478E+08
     -118.6350688905      121.4147321680     1  0.40893328E+08
     -118.6350469539      119.4228679295     1  0.37789333E+08
     -118.6350207805      120.7867953053     1  0.40329178E+08
     -118.6350043616      120.1694285206     1  0.37408179E+08
     -118.6350026950      118.1872153807     1  0.38080331E+08
     -118.6350016262      125.6771550441     1  0.40504632E+08
     -118.6349923435      120.1132185648     1  0.38256225E+08
     -118.6349850660      119.9235230736     1  0.36534964E+08
     -118.6349741107      123.8594058568     1  0.38652961E+08
     -118.6349716199      118.3769316200     1  0.37954735E+08
     -118.6349589064      122.3722337037     1  0.37552596E+08
     -118.6349564777      116.9079129496     1  0.36378811E+08
     -118.6349416150      122.2700937203     1  0.39595156E+08
     -118.6349343216      120.9769994783     1  0.35598627E+08
     -118.6349172273      123.0577796265     1  0.37564959E+08
     -118.6348959100      120.0449910705     1  0.37934102E+08
     -118.6348800858      122.1168730386     1  0.42582750E+08
     -118.6348748527      122.8952758174     1  0.40388943E+08
     -118.6348433703      120.3585940860     1  0.39643123E+08
     -118.6348417902      121.9132754602     1  0.39686373E+08
     -118.6348167698      123.2781850696     1  0.37853270E+08
     -118.6348082885      115.0368867775     1  0.38663122E+08
     -118.6347852058      125.9347464248     1  0.40081615E+08
     -118.6347836425      125.6292996224     1  0.37555901E+08
     -118.6347671517      124.2220559223     1  0.39170216E+08
     -118.6347345407      121.3947355528     1  0.37537447E+08
     -118.6347188736      121.3359813590     1  0.38462440E+08
     -118.6347123046      122.4131662099     1  0.38054470E+08
     -118.6347007222      123.4808280058     1  0.38529139E+08
     -118.6346878788      122.8716673712     1  0.38530176E+08
     -118.6346868225      124.3575012243     1  0.38119616E+08
     -118.6346789263      121.9622049676     1  0.38610107E+08
     -118.6346567086      124.3066330354     1  0.40147281E+08
     -118.6346235904      122.4261714787     1  0.36908677E+08
     -118.6346206043      120.2658827417     2  0.36050327E+08
     -118.6346122105      113.1311686108     1  0.37370832E+08
     -118.6345837702      117.6008579009     1  0.37836296E+08
     -118.6345562625      118.1488287889     1  0.38708133E+08
     -118.6345540606      120.8461438402     1  0.39612908E+08
     -118.6345405411      122.2919692162     1  0.38883121E+08
     -118.6345280317      119.1205662107     1  0.36733604E+08
     -118.6345221911      119.8412420663     1  0.36921303E+08
     -118.6344920085      120.3841050684     1  0.37666111E+08
     -118.6344836642      122.5752894830     1  0.36620233E+08
     -118.6344805104      122.1933542824     1  0.37344716E+08
     -118.6344418376      119.3428436291     2  0.38349421E+08
     -118.6344385056      121.8714077319     1  0.37316652E+08
     -118.6344298530      118.1427547903     1  0.36384711E+08
     -118.6344208922      120.7169311868     1  0.41546591E+08
     -118.6344124405      115.9465441989     1  0.36597190E+08
     -118.6344079226      118.7545522512     1  0.40442943E+08
     -118.6344040117      120.6467460873     1  0.37702640E+08
     -118.6343989654      122.7865013268     1  0.40521645E+08
     -118.6343957017      117.6813268864     1  0.36358975E+08
     -118.6343725835      118.8819393155     1  0.37352776E+08
     -118.6343666011      123.3370867122     1  0.39905192E+08
     -118.6343535242      120.3955466640     1  0.38171558E+08
     -118.6343524435      121.5109076063     1  0.41044616E+08
     -118.6342978762      121.2039097154     1  0.38621829E+08
     -118.6342933185      122.4536229063     1  0.39130694E+08
     -118.6342859783      118.1485312525     1  0.38598452E+08
     -118.6342752079      121.5231630033     1  0.39381670E+08
     -118.6342705429      124.8892179992     1  0.42292911E+08
     -118.6342357792      121.3953587362     1  0.38195811E+08
     -118.6342333041      123.0376734409     1  0.39813049E+08
     -118.6342222936      128.1093030119     1  0.40716834E+08
     -118.6342198429      116.7189287191     1  0.36212643E+08
     -118.6342171880      123.5267287437     1  0.39226356E+08
     -118.6341967031      128.0742967722     1  0.40722051E+08
     -118.6341676883      118.1324742530     1  0.38279605E+08
     -118.6341641681      123.8969442973     1  0.39398493E+08
     -118.6341572848      124.2046424231     1  0.36789033E+08
     -118.6341527861      124.8962131078     1  0.37785090E+08
     -118.6341513237      120.8426092771     1  0.39751111E+08
     -118.6341453789      120.3696177234     1  0.39762761E+08
     -118.6341395060      123.7505397742     1  0.37367886E+08
     -118.6341145119      120.3452920465     1  0.37029041E+08
     -118.6340883067      121.9724633444     1  0.36571769E+08
     -118.6340830918      123.1820697002     1  0.39919797E+08
     -118.6340817506      114.8866317134     1  0.39654777E+08
     -118.6340770574      125.6887972313     1  0.41643610E+08
     -118.6340730072      119.4327303169     1  0.39397864E+08
     -118.6340574176      119.0121142707     1  0.37725934E+08
     -118.6340467023      124.4747826668     1  0.40622235E+08
     -118.6340404982      119.1712888544     1  0.37639317E+08
     -118.6340250358      121.8242859277     1  0.38463286E+08
     -118.6340162345      119.1809007266     1  0.39832803E+08
     -118.6340103410      122.0830024704     1  0.41021004E+08
     -118.6340080014      123.4085365035     1  0.36317069E+08
     -118.6339933275      119.3172321800     1  0.39512109E+08
     -118.6339691722      121.5806451439     1  0.37608581E+08
     -118.6339208745      121.4314748714     1  0.38767032E+08
     -118.6339167167      118.8819527701     1  0.36406491E+08
     -118.6338973905      120.1527060874     1  0.38593317E+08
     -118.6338954019      123.6103879855     1  0.37448121E+08
     -118.6338776950      116.6294620835     1  0.38866029E+08
     -118.6338702889      120.2168089978     1  0.36617215E+08
     -118.6338571464      120.3494017025     1  0.39703701E+08
     -118.6338536777      122.9492745655     1  0.39006879E+08
     -118.6338505537      121.7219954046     1  0.36607730E+08
     -118.6338220554      120.1350639995     1  0.39153346E+08
     -118.6337937895      119.3896537439     1  0.38590970E+08
     -118.6337799807      124.8462857115     1  0.36717590E+08
     -118.6337780162      121.6768406684     1  0.41105731E+08
     -118.6337691441      119.8708772809     1  0.36472349E+08
     -118.6337486260      120.9986052233     1  0.40301132E+08
     -118.6337459333      119.8259231639     1  0.37681948E+08
     -118.6337419156      116.6932300614     1  0.37331235E+08
     -118.6337400563      122.5150814972     1  0.38296894E+08
     -118.6337365716      122.2130761949     1  0.37626776E+08
     -118.6337307018      124.2749736094     1  0.42942461E+08
     -118.6337253568      117.3034042340     1  0.38863247E+08
     -118.6337214469      123.1199481643     1  0.35555778E+08
     -118.6337153458      118.6007120100     1  0.37643212E+08
     -118.6337141923      118.7034773685     1  0.37814715E+08
     -118.6336848275      122.7931562697     1  0.36172291E+08
     -118.6336825201      119.9751516967     1  0.37152054E+08
     -118.6336815195      121.7379835743     2  0.36951655E+08
     -118.6336693293      120.2620593182     1  0.41985366E+08
     -118.6336644979      121.9247064247     1  0.37310725E+08
     -118.6336598216      121.5447127845     1  0.40093828E+08
     -118.6336511327      120.4024842765     1  0.37856841E+08
     -118.6336381160      122.7313848813     1  0.41117725E+08
     -118.6336212431      122.8994627148     1  0.38376413E+08
     -118.6336121653      119.5546206967     1  0.37950215E+08
     -118.6336025870      117.4218602342     1  0.36057226E+08
     -118.6335966909      121.2900968654     1  0.38357532E+08
     -118.6335892484      120.9192886400     1  0.36901126E+08
     -118.6335869979      121.2812186173     1  0.36089560E+08
     -118.6335813122      121.1297487290     1  0.37640969E+08
     -118.6335783383      120.2653938059     1  0.36437690E+08
     -118.6335672184      120.2901435508     1  0.36007560E+08
     -118.6335208122      123.7561822948     1  0.39511939E+08
     -118.6335153856      123.2827882244     1  0.41450754E+08
     -118.6335055391      119.8178970743     1  0.36469227E+08
     -118.6335030116      114.9365553525     1  0.38732183E+08
     -118.6334971321      124.1208438346     1  0.40458776E+08
     -118.6334917983      119.2940022191     1  0.37918760E+08
     -118.6334655849      121.7286700697     1  0.37002512E+08
     -118.6334612939      124.6241938950     1  0.40334058E+08
     -118.6334479051      118.6354564596     1  0.37334301E+08
     -118.6334423403      121.8902007711     1  0.37745454E+08
     -118.6334366180      122.4055193139     1  0.41811523E+08
     -118.6334339703      124.7142023937     1  0.39847222E+08
     -118.6334195768      117.2755508473     1  0.36331282E+08
     -118.6333702158      120.3120987146     1  0.38931663E+08
     -118.6333472819      123.1212043681     1  0.36981517E+08
     -118.6333455418      122.5131799974     1  0.37469636E+08
     -118.6333283027      121.0335931425     1  0.39050615E+08
     -118.6333241954      126.0364256649     2  0.41987975E+08
     -118.6333206923      119.3490528245     1  0.37144204E+08
     -118.6332900188      122.4265659160     1  0.36001430E+08
     -118.6332637596      119.8845704198     1  0.40989749E+08
     -118.6332555115      120.8243454651     1  0.38286828E+08
     -118.6332206819      120.9906447884     1  0.36937958E+08
     -118.6332109265      117.6339454940     1  0.36469867E+08
     -118.6332025126      117.8656316801     1  0.36863520E+08
     -118.6331863346      119.8011266687     1  0.40787267E+08
     -118.6331718655      118.7629799313     1  0.35629703E+08
     -118.6331388488      122.8342633429     1  0.36757861E+08
     -118.6331320266      120.6294031950     1  0.36404794E+08
     -118.6331094585      123.3783324767     1  0.37552751E+08
     -118.6331077304      119.3620986825     1  0.39985614E+08
     -118.6330936918      119.7274771966     1  0.36433806E+08
     -118.6330638311      117.3952546893     1  0.37902390E+08
     -118.6330563572      123.7406414587     1  0.37058619E+08
     -118.6330472632      124.0406516128     1  0.40228057E+08
     -118.6330393135      121.5702668752     1  0.38024419E+08
     -118.6330289496      123.7019060532     1  0.38419363E+08
     -118.6330174300      122.0990406672     1  0.39218601E+08
     -118.6330155060      114.2337903547     2  0.39343891E+08
     -118.6330119829      124.0721840248     1  0.40921120E+08
     -118.6330031714      119.9914676053     1  0.37310061E+08
     -118.6329985077      124.2713370738     1  0.39325387E+08
     -118.6329940315      121.5910867804     1  0.36085313E+08
     -118.6329599573      118.7048712576     1  0.37347864E+08
     -118.6329570327      123.5005611776     1  0.37428795E+08
     -118.6329284229      120.8575137064     1  0.38054159E+08
     -118.6329240531      123.1840820228     1  0.40198893E+08
     -118.6329097770      120.1401538266     1  0.37948134E+08
     -118.6329065169      120.3386290330     1  0.36860306E+08
     -118.6328926800      120.1358670672     2  0.39312341E+08
     -118.6328876659      121.2801256207     1  0.37496451E+08
     -118.6328589586      119.8701236356     1  0.37148814E+08
     -118.6328288498      122.9296662150     1  0.37498078E+08
     -118.6328243819      122.3580842554     1  0.37959350E+08
     -118.6328118899      119.2064203718     1  0.37336779E+08
     -118.6328101014      119.8561997264     1  0.37743179E+08
     -118.6327990401      124.0101041973     1  0.38341075E+08
     -118.6327889351      122.0755235206     2  0.36311777E+08
     -118.6327818615      122.6729427447     1  0.36073103E+08
     -118.6327790171      119.5964690936     1  0.38774310E+08
     -118.6327681109      121.2414439521     1  0.38056305E+08
     -118.6327576836      119.9767243033     1  0.40817169E+08
     -118.6327524010      117.6116605254     1  0.37489041E+08
     -118.6327417972      119.8455317674     1  0.37775960E+08
     -118.6327349159      119.6678282719     1  0.38102546E+08
     -118.6327300412      119.9947284194     1  0.37830245E+08
     -118.6327281584      121.6196534324     1  0.40683314E+08
     -118.6327239854      121.7436615293     1  0.37505799E+08
     -118.6326923135      120.9613454168     1  0.37690413E+08
     -118.6326860438      122.9346400501     1  0.37572913E+08
     -118.6326826724      123.3263452009     1  0.37396891E+08
     -118.6326631118      123.3101142368     1  0.37820136E+08
     -118.6326567892      119.2274199969     1  0.37380097E+08
     -118.6326532176      124.4184028020     1  0.40027254E+08
     -118.6326326649      120.9604338794     1  0.40397107E+08
     -118.6325779191      121.7363932354     1  0.39386617E+08
     -118.6325656063      123.9744953449     1  0.40341877E+08
     -118.6325512279      117.5765446356     1  0.36648420E+08
     -118.6325499722      120.5188162599     1  0.38694937E+08
     -118.6325303416      116.7634143753     1  0.37301797E+08
     -118.6325073457      123.7706083589     1  0.37788565E+08
     -118.6324919876      117.8825865166     1  0.37814439E+08
     -118.6324645949      123.4868982485     1  0.36987133E+08
     -118.6324528029      120.3354385168     1  0.35656908E+08
     -118.6324517939      123.1460893889     1  0.40195658E+08
     -118.6324464176      122.0532295387     1  0.36392735E+08
     -118.6324450840      125.8731174892     1  0.42015817E+08
     -118.6324395541      119.4750262254     1  0.37003127E+08
     -118.6324275433      118.3794548290     1  0.40689701E+08
     -118.6324176994      122.9619696616     1  0.38550588E+08
     -118.6324097597      120.4544053183     1  0.41660451E+08
     -118.6324082897      122.1586465097     1  0.36361374E+08
     -118.6324006250      122.2922146473     1  0.38003147E+08
     -118.6323870642      118.0074840991     1  0.36436686E+08
     -118.6323756335      117.2038391453     1  0.37828981E+08
     -118.6323629396      122.0547126954     1  0.44968094E+08
     -118.6323554452      120.8102314093     1  0.37317320E+08
     -118.6323012974      122.0968758329     1  0.36399895E+08
     -118.6322936241      122.3234220739     1  0.37747518E+08
     -118.6322785082      123.0493302778     1  0.39025342E+08
     -118.6322490946      121.5116616272     1  0.38946251E+08
     -118.6322425926      119.6952680984     1  0.38547496E+08
     -118.6322355441      123.3433386432     1  0.38641533E+08
     -118.6322308895      121.0868374055     1  0.38294681E+08
     -118.6322265102      122.5552930407     1  0.37405191E+08
     -118.6322177691      122.6789014354     1  0.37895392E+08
     -118.6322130318      125.8377676156     1  0.40300816E+08
     -118.6322113299      119.3333642469     1  0.38275783E+08
     -118.6321953214      120.5134992550     1  0.37016511E+08
     -118.6321830166      121.2743146318     1  0.40545459E+08
     -118.6321579993      122.8772160907     1  0.36553996E+08
     -118.6321328851      118.8559647233     1  0.39212263E+08
     -118.6320948052      120.2309535692     1  0.37859636E+08
     -118.6320893560      119.9344925288     1  0.40530090E+08
     -118.6320706483      124.3508615185     1  0.37076900E+08
     -118.6320612417      123.2453536632     1  0.37826206E+08
     -118.6320550281      122.0038469818     1  0.39615273E+08
     -118.6320384852      123.5805287894     1  0.37637115E+08
     -118.6320338742      118.8799246539     1  0.38677746E+08
     -118.6320253155      122.0403404342     1  0.36972878E+08
     -118.6320221031      122.6631140858     1  0.36918591E+08
     -118.6320150330      115.0359690228     1  0.36036566E+08
     -118.6320125621      120.4909837858     1  0.36106096E+08
     -118.6320032308      116.6366484486     1  0.37143641E+08
     -118.6319674729      119.1872816157     1  0.35792978E+08
     -118.6319513850      116.3872568579     1  0.38282360E+08
     -118.6319496991      122.2779015842     1  0.43605638E+08
     -118.6319453197      124.5065122429     1  0.41802801E+08
     -118.6319389481      119.1959245041     1  0.36828446E+08
     -118.6319051100      121.4465051479     1  0.41429277E+08
     -118.6318963838      117.1196207395     1  0.37728885E+08
     -118.6318648462      120.0731543992     1  0.37308978E+08
     -118.6318610546      114.9306392609     1  0.40413256E+08
     -118.6318593116      122.2891422249     1  0.38605690E+08
     -118.6318506770      124.7767428327     1  0.40166995E+08
     -118.6318418919      117.9879966045     1  0.36950195E+08
     -118.6317833266      122.9292476760     1  0.40045854E+08
     -118.6317722167      120.4395077130     1  0.37854007E+08
     -118.6317689707      120.2861644408     1  0.36455535E+08
     -118.6317648107      118.5667759924     1  0.38323571E+08
     -118.6317613055      116.1575819520     1  0.37499879E+08
     -118.6317540685      116.7537847398     1  0.38172855E+08
     -118.6317466274      121.9365547454     1  0.39761963E+08
     -118.6317300557      117.9636265627     1  0.36612301E+08
     -118.6317162664      122.3595296092     1  0.38777408E+08
     -118.6316916467      123.4961239152     1  0.38708511E+08
     -118.6316820941      118.7345301486     1  0.36336780E+08
     -118.6316764402      123.7343759410     1  0.37805533E+08
     -118.6316752952      122.0249179247     1  0.36797239E+08
     -118.6316719486      121.0260823215     1  0.37859684E+08
     -118.6316566716      118.6246280201     1  0.38172404E+08
     -118.6316533703      118.0895801425     1  0.36309699E+08
     -118.6316414514      120.3556507314     1  0.37038789E+08
     -118.6315837433      119.7205503715     1  0.39016884E+08
     -118.6315777658      119.7369241052     1  0.36591201E+08
     -118.6315752000      117.4747780560     1  0.36581357E+08
     -118.6315665729      119.6314199271     1  0.37424783E+08
     -118.6315610950      120.4964657527     1  0.36794718E+08
     -118.6315551712      117.6915700039     1  0.38994652E+08
     -118.6315299161      121.5847772906     1  0.39763019E+08
     -118.6315275965      119.6517791373     1  0.37225753E+08
     -118.6315083523      119.0682543643     1  0.36889167E+08
     -118.6314776915      122.3840632076     1  0.39727972E+08
     -118.6314651892      124.0397305986     1  0.36940551E+08
     -118.6314594250      119.0177651554     1  0.38927370E+08
     -118.6314541888      118.5992806209     1  0.36534834E+08
     -118.6314437592      120.7794370225     1  0.37494876E+08
     -118.6314256885      122.7445696237     1  0.37747050E+08
     -118.6314103464      119.7319404566     1  0.40833503E+08
     -118.6313942223      124.9439125374     1  0.39043644E+08
     -118.6313839075      118.7947984288     1  0.37357878E+08
     -118.6313789748      122.0448405870     1  0.40114750E+08
     -118.6313772417      118.4317693143     1  0.37042330E+08
     -118.6313761123      121.6649322572     1  0.38148213E+08
     -118.6313699812      118.7415866729     1  0.37153535E+08
     -118.6313680516      122.9713324491     1  0.37722220E+08
     -118.6313374777      122.7508956409     1  0.38723093E+08
     -118.6313312015      123.2893221453     1  0.42510838E+08
     -118.6313164685      116.5371734171     1  0.36943722E+08
     -118.6313153160      119.6290680687     1  0.38835707E+08
     -118.6313118841      122.5970423153     1  0.36245642E+08
     -118.6312970742      118.5766060355     1  0.35799061E+08
     -118.6312879144      120.7309406254     1  0.36772441E+08
     -118.6312802217      118.7850723572     1  0.37207466E+08
     -118.6312694178      121.1748482147     1  0.36882815E+08
     -118.6312641514      123.9621122361     1  0.38125783E+08
     -118.6312594681      124.0170869959     1  0.40510088E+08
     -118.6312521789      118.0719979802     1  0.38223609E+08
     -118.6312489766      118.0573354965     1  0.36596362E+08
     -118.6312279614      122.7210821402     1  0.39123069E+08
     -118.6312227556      121.1923551987     1  0.37265617E+08
     -118.6312186899      119.4961172222     1  0.40126755E+08
     -118.6312031083      123.1487230601     1  0.37725197E+08
     -118.6311985549      117.8686564656     1  0.36182119E+08
     -118.6311830097      121.9941271680     1  0.38264050E+08
     -118.6311725362      123.1274092317     1  0.39000780E+08
     -118.6311686618      115.3056006244     1  0.37082587E+08
     -118.6311646505      122.0253506565     1  0.39798999E+08
     -118.6311535721      118.8644600354     1  0.38219953E+08
     -118.6311482343      123.1244971186     1  0.39184056E+08
     -118.6311358673      116.9573393263     1  0.37528967E+08
     -118.6311270513      118.9046371415     1  0.38801087E+08
     -118.6311240964      120.7859353440     1  0.36906783E+08
     -118.6311188768      119.8794154468     1  0.37747814E+08
     -118.6310920101      124.5789958134     1  0.39355543E+08
     -118.6310819680      121.2203057361     1  0.38102395E+08
     -118.6310761044      121.8599152055     1  0.38408998E+08
     -118.6310543416      119.6176500662     1  0.36516296E+08
     -118.6310490196      118.7734782720     1  0.35391991E+08
     -118.6310299134      123.0414866350     1  0.36743857E+08
     -118.6310114826      124.7036578996     1  0.38381483E+08
     -118.6310094061      123.0630094287     1  0.38694405E+08
     -118.6309983917      118.9404910114     1  0.37572755E+08
     -118.6309874362      120.8323761470     1  0.36366203E+08
     -118.6309743875      119.8476111263     1  0.35811709E+08
     -118.6309666444      120.1259560817     2  0.37417285E+08
     -118.6309599472      120.5807436388     1  0.37361213E+08
     -118.6309189822      119.1613339928     1  0.38658986E+08
[truncated: 282,934 more chars]
