# Supplementary material for: Structure, thermodynamics, and rearrangement mechanisms in gold clusters—insights from the energy landscapes framework
Source: Nanoscale. 2017 Dec 15;10(4):2004–16. doi: 10.1039/c7nr07123j (PMC5901115; doi:10.1039/c7nr07123j)
Supplement: Supplementary file 1 [file NR-010-C7NR07123J-s001.zip › minima/34_Au/min.data.dec]

     -119.0271825969      126.0250182599     1  0.35733154E+08
     -118.9991397856      129.0668116292     2  0.36580751E+08
     -118.9810101626      129.1963083256     2  0.36886965E+08
     -118.9470051262      124.2964418635     2  0.37690046E+08
     -118.9210092567      127.5309057711     1  0.37293101E+08
     -118.9197500843      123.3956033860     1  0.36498188E+08
     -118.9169648537      125.5550438977     1  0.36607081E+08
     -118.9144728532      127.4948795866     1  0.37333643E+08
     -118.9114571322      123.3005705403     2  0.38194296E+08
     -118.9113598498      129.0200996949     1  0.35852892E+08
     -118.8966324516      126.6249091944     1  0.36773419E+08
     -118.8957359837      122.9963848295     1  0.37572056E+08
     -118.8898373646      126.8724522930     1  0.37366357E+08
     -118.8892698521      125.2448581552     1  0.37073690E+08
     -118.8815340150      122.9408917229     1  0.37550346E+08
     -118.8807975681      123.7621421972     1  0.36970809E+08
     -118.8694237173      120.7775817738     1  0.37173676E+08
     -118.8666814138      123.1190422402     1  0.35984243E+08
     -118.8644184654      123.9976981101     1  0.37507279E+08
     -118.8598289397      128.8440918636     2  0.36699495E+08
     -118.8588857309      128.8656151788     2  0.36712820E+08
     -118.8478412527      128.8707842822     2  0.40254777E+08
     -118.8450817001      122.6141731437     1  0.36112361E+08
     -118.8421977570      124.1260271098     1  0.38327013E+08
     -118.8419983934      128.6441238840     1  0.36096561E+08
     -118.8366109736      123.9809931684     1  0.37803956E+08
     -118.8360347535      128.2059563613     2  0.38610571E+08
     -118.8340125484      122.5056197083     1  0.38952630E+08
     -118.8336778001      128.7946119873     2  0.40567012E+08
     -118.8310782530      124.5812940457     1  0.39389084E+08
     -118.8302180669      123.3238311303     1  0.38140675E+08
     -118.8281715394      123.0381039346     1  0.35537646E+08
     -118.8254427749      128.3712604145     2  0.35590129E+08
     -118.8246728215      123.5336440068     1  0.37445447E+08
     -118.8225052275      128.1470599667     2  0.38056675E+08
     -118.8219273070      123.7074430129     1  0.36161471E+08
     -118.8186866653      128.4388414356     2  0.38071826E+08
     -118.8173353702      121.2768323048     1  0.35906975E+08
     -118.8106983637      127.8300342577     1  0.37777870E+08
     -118.8058146384      127.8758102131     2  0.37380555E+08
     -118.8050007031      128.9878160409     2  0.38877820E+08
     -118.8039434195      127.7295504906     2  0.37034398E+08
     -118.8036479488      123.4188405990     1  0.38548968E+08
     -118.7991948886      121.1329066729     1  0.36736516E+08
     -118.7991094474      127.2507418986     1  0.36246562E+08
     -118.7984017806      123.5649959985     1  0.37465204E+08
     -118.7974626629      127.1337563573     1  0.36248906E+08
     -118.7973732567      128.9760225188     1  0.39009192E+08
     -118.7956512389      127.1128759036     1  0.36237850E+08
     -118.7947045137      126.0968842558     1  0.36056369E+08
     -118.7937041892      127.9617238027     1  0.37744348E+08
     -118.7917891317      119.4472845843     1  0.35927167E+08
     -118.7886659161      128.9195761395     2  0.39076188E+08
     -118.7884017034      122.2121355903     1  0.35900489E+08
     -118.7859917131      126.9585148526     1  0.36264677E+08
     -118.7853746038      126.7612093634     1  0.36512323E+08
     -118.7838464582      124.4783725089     1  0.37750552E+08
     -118.7831686737      128.4241509006     1  0.37077940E+08
     -118.7829779022      128.4759859989     2  0.35070595E+08
     -118.7803761028      126.7040929777     1  0.38489073E+08
     -118.7797033691      127.9827783007     2  0.41385604E+08
     -118.7795741339      122.7204260990     1  0.38274900E+08
     -118.7769589270      124.4287197046     1  0.37742539E+08
     -118.7765732250      126.5059910761     1  0.36978267E+08
     -118.7753106596      127.4990834707     2  0.38826799E+08
     -118.7742571925      126.6578987738     1  0.36475319E+08
     -118.7742507302      124.2277686352     1  0.36724151E+08
     -118.7734989900      120.3583229135     1  0.36791862E+08
     -118.7725318260      126.7913748904     1  0.38275963E+08
     -118.7717862062      123.0817808478     2  0.38647474E+08
     -118.7701516569      121.1633709724     1  0.39066815E+08
     -118.7691800051      126.7117527441     1  0.39848008E+08
     -118.7686640676      125.1918825140     1  0.36813480E+08
     -118.7680761253      127.3971850180     1  0.38930583E+08
     -118.7675863098      127.2081883832     1  0.38712446E+08
     -118.7657830569      121.6493893483     1  0.38746721E+08
     -118.7652994565      128.0969909514     1  0.36890799E+08
     -118.7640999314      120.8733911740     1  0.38182419E+08
     -118.7633278149      122.4201511992     1  0.38084693E+08
     -118.7625264127      122.6443731250     1  0.36293096E+08
     -118.7624070868      121.7022619843     1  0.35603647E+08
     -118.7620780657      122.3781784845     1  0.37197262E+08
     -118.7613983834      121.7929489116     1  0.36757956E+08
     -118.7611265900      121.8624612323     1  0.36639148E+08
     -118.7605696092      122.7780891564     1  0.35613232E+08
     -118.7578078765      122.2655905831     1  0.36560004E+08
     -118.7562377097      126.4922317442     1  0.40779249E+08
     -118.7560961326      120.9546560601     1  0.37692162E+08
     -118.7556136856      126.8729483196     1  0.38645752E+08
     -118.7552906365      128.0717140343     1  0.36998847E+08
     -118.7545899992      126.9131464534     1  0.38653272E+08
     -118.7534838571      122.4721976717     1  0.36550433E+08
     -118.7532853013      126.6014694118     1  0.39136453E+08
     -118.7521186335      125.4355807441     1  0.38591569E+08
     -118.7520134218      128.3413983651     1  0.38431163E+08
     -118.7514992295      123.4557772746     1  0.37753137E+08
     -118.7514745803      123.8117509357     1  0.36071557E+08
     -118.7513389285      124.6690429245     1  0.41839907E+08
     -118.7503081418      126.4089296776     1  0.39912355E+08
     -118.7492341176      120.7528489369     1  0.36646635E+08
     -118.7490826173      127.7572979511     2  0.36353723E+08
     -118.7484973106      121.4141674261     1  0.36613580E+08
     -118.7478008441      121.4270991641     1  0.35667032E+08
     -118.7475630123      119.7121873582     1  0.35625061E+08
     -118.7473709762      126.3302978535     1  0.36230929E+08
     -118.7467681063      124.6380196868     1  0.40199322E+08
     -118.7466829330      126.1231028815     1  0.36430256E+08
     -118.7452717946      120.6566330318     1  0.37039323E+08
     -118.7451184412      122.0361375574     1  0.37674989E+08
     -118.7448114072      124.1936504399     1  0.36466318E+08
     -118.7447389408      129.2735624608     4  0.39627867E+08
     -118.7431103959      127.7920698995     2  0.35506521E+08
     -118.7430280021      125.2291364547     1  0.36841557E+08
     -118.7429035627      119.5021974804     1  0.38414525E+08
     -118.7421467545      128.0413060915     1  0.35841467E+08
     -118.7417773916      125.9952332977     1  0.38036373E+08
     -118.7415838165      122.8747625300     2  0.36875192E+08
     -118.7399116264      117.6495358335     1  0.36124991E+08
     -118.7392133932      126.5593251714     1  0.39280250E+08
     -118.7391706887      122.7262575220     1  0.36362486E+08
     -118.7389302300      126.0090115060     1  0.36436008E+08
     -118.7385320362      126.2275410518     1  0.38054531E+08
     -118.7378048786      126.8277861348     1  0.38904162E+08
     -118.7370565930      116.5087394232     1  0.37697620E+08
     -118.7355811011      122.5500079369     1  0.36306133E+08
     -118.7355273736      125.5163476474     1  0.36971618E+08
     -118.7353755014      123.1140972124     1  0.37462621E+08
     -118.7353030442      127.7176240971     2  0.35635224E+08
     -118.7348526450      117.2053832233     1  0.38014192E+08
     -118.7347162201      126.5313989683     1  0.35708318E+08
     -118.7345007865      126.2460018601     1  0.37081209E+08
     -118.7342777120      120.3793301427     1  0.39745050E+08
     -118.7339363253      123.0723341099     1  0.36289260E+08
     -118.7332132554      128.0770264362     2  0.37669636E+08
     -118.7332079022      120.7149053319     1  0.36738296E+08
     -118.7307720411      121.1112672728     1  0.37729572E+08
     -118.7299123535      121.7227281824     1  0.37025854E+08
     -118.7298044223      124.0869442573     1  0.35965680E+08
     -118.7295194248      128.7911515434     1  0.37052662E+08
     -118.7294950325      125.0312291970     1  0.36450636E+08
     -118.7287539578      121.4702942506     1  0.37335538E+08
     -118.7274446056      121.1154136020     1  0.37102232E+08
     -118.7272512940      120.0863543279     1  0.40403639E+08
     -118.7243102391      120.2902699837     1  0.35517685E+08
     -118.7239020047      126.3266700792     2  0.35925757E+08
     -118.7238528836      126.1108441882     1  0.39538030E+08
     -118.7236456834      124.2749038090     1  0.37133138E+08
     -118.7229440601      126.3949709620     1  0.39046617E+08
     -118.7224803816      123.7167948766     1  0.36858047E+08
     -118.7215176102      115.6677265294     1  0.37526234E+08
     -118.7206357431      127.5085164376     1  0.36552537E+08
     -118.7193417866      127.1751860636     1  0.37057272E+08
     -118.7193407632      126.8709673181     1  0.39391349E+08
     -118.7182145896      124.2418990279     1  0.38278904E+08
     -118.7177601401      119.6040547951     1  0.38113496E+08
     -118.7174436239      124.2958596356     1  0.37394044E+08
     -118.7173726050      120.9668766611     1  0.36193970E+08
     -118.7169401246      117.5497143442     1  0.36462316E+08
     -118.7165216171      127.5649846684     1  0.37588391E+08
     -118.7154644819      120.6674211278     1  0.35830609E+08
     -118.7153112539      119.2824153937     1  0.36641125E+08
     -118.7144940947      127.6084212375     2  0.37619823E+08
     -118.7141740146      122.3055660216     1  0.37366100E+08
     -118.7140985794      127.9869147396     2  0.38018538E+08
     -118.7134851728      127.5177792517     1  0.37193909E+08
     -118.7132512461      120.1510129045     1  0.39116325E+08
     -118.7129779303      122.7922226360     1  0.39552704E+08
     -118.7127386297      126.0342050141     1  0.38814067E+08
     -118.7124601376      126.0358713404     1  0.39607732E+08
     -118.7118397085      128.0942087658     1  0.41793842E+08
     -118.7103450188      121.6951861656     1  0.37065092E+08
     -118.7102883964      124.2399438805     1  0.36237749E+08
     -118.7087523721      123.9163528723     1  0.39080270E+08
     -118.7081691650      121.7136545420     1  0.36666208E+08
     -118.7081494704      128.0808910355     1  0.38615437E+08
     -118.7078509238      127.6892500159     1  0.36658919E+08
     -118.7075563020      122.9366174811     1  0.39269031E+08
     -118.7074921551      121.9938198534     1  0.39232078E+08
     -118.7072478860      123.8453794139     1  0.36566188E+08
     -118.7063598187      126.1204482878     1  0.39247615E+08
     -118.7059549420      125.1746928326     1  0.38694444E+08
     -118.7058518164      124.9357642968     1  0.38819630E+08
     -118.7057375290      125.2357068059     1  0.36255022E+08
     -118.7057350132      122.7440946684     1  0.40125565E+08
     -118.7050405329      126.4699097601     1  0.39341492E+08
     -118.7045647631      122.5551179642     1  0.39949428E+08
     -118.7044832774      125.7303142280     1  0.38411108E+08
     -118.7043474145      127.7547330290     2  0.38511340E+08
     -118.7041471632      127.7889251357     2  0.38489143E+08
     -118.7035780131      122.7395258220     1  0.36243032E+08
     -118.7028724403      122.9730107750     1  0.36926393E+08
     -118.7026778394      124.7118153971     1  0.37113057E+08
     -118.7024568825      125.5390691076     1  0.42180076E+08
     -118.7023195898      126.0458757269     1  0.39349997E+08
     -118.7012851617      128.1078400348     1  0.37984462E+08
     -118.7009681451      120.6112499791     1  0.36726346E+08
     -118.7006427649      125.0137765777     1  0.38766862E+08
     -118.7004884206      127.9688440116     1  0.36821260E+08
     -118.7001509380      119.5455222726     1  0.38074212E+08
     -118.7000373663      123.0113399096     1  0.36583993E+08
     -118.6993100951      126.3444689472     1  0.39150859E+08
     -118.6993069278      124.7328331112     1  0.38443721E+08
     -118.6992049208      125.2139511073     1  0.39005420E+08
     -118.6987087623      126.6734916131     1  0.37932859E+08
     -118.6985791329      124.6248478645     1  0.36934838E+08
     -118.6985409563      126.0447648764     1  0.42281493E+08
     -118.6976748157      122.1300419337     1  0.38979469E+08
     -118.6975689622      122.1176208591     1  0.37388261E+08
     -118.6973222902      125.9368875410     1  0.36732874E+08
     -118.6970592493      124.2772246526     1  0.36665792E+08
     -118.6967431858      122.8093265835     1  0.40040159E+08
     -118.6966387331      128.2167044371     1  0.38035402E+08
     -118.6959381219      125.3265292893     1  0.38993358E+08
     -118.6955283274      125.2342500265     1  0.36808498E+08
     -118.6954977534      126.4012742468     2  0.38431521E+08
     -118.6953530113      122.6783937502     1  0.40278926E+08
     -118.6949642557      125.2823299080     1  0.39034630E+08
     -118.6948542220      124.0513445055     1  0.41308977E+08
     -118.6947875559      120.8830883251     1  0.38096034E+08
     -118.6945737288      125.8479715453     2  0.37986520E+08
     -118.6938526500      123.6116270651     1  0.37783121E+08
     -118.6937371066      122.6236573032     1  0.37926777E+08
     -118.6934485545      123.1986476539     1  0.40569460E+08
     -118.6933935288      127.3606023479     2  0.39559679E+08
     -118.6932234692      123.3194071681     2  0.41313730E+08
     -118.6931276054      119.1686667787     2  0.38552227E+08
     -118.6929026208      121.9320509828     1  0.36342176E+08
     -118.6921568899      123.0469855509     1  0.38305164E+08
     -118.6920069897      123.0399677734     1  0.40406745E+08
     -118.6913455142      120.9871417805     1  0.37245206E+08
     -118.6912448115      120.8315659530     1  0.37493977E+08
     -118.6910969971      121.8236539667     1  0.38900827E+08
     -118.6909369779      123.5777750618     1  0.38226475E+08
     -118.6904957700      127.2993505101     2  0.39229707E+08
     -118.6903214398      120.8781452837     1  0.38273293E+08
     -118.6900168661      118.5440438793     1  0.39216043E+08
     -118.6897111038      127.7761042092     1  0.38302076E+08
     -118.6894997337      127.2211251106     2  0.35020160E+08
     -118.6894873405      123.8006805826     1  0.40855177E+08
     -118.6894325596      124.0057588517     1  0.36452839E+08
     -118.6892815473      121.9590383125     1  0.36656668E+08
     -118.6889973584      121.1035214056     2  0.38716179E+08
     -118.6889899244      126.9287342550     1  0.36834075E+08
     -118.6889616580      124.0024394985     1  0.39745423E+08
     -118.6886480579      120.1060728042     1  0.38928464E+08
     -118.6883934439      121.5647099770     1  0.38238825E+08
     -118.6883483028      123.5313738085     1  0.40393052E+08
     -118.6881072055      124.2365903589     1  0.40155661E+08
     -118.6873038844      123.3538434161     1  0.37625840E+08
     -118.6871951679      120.5919564489     1  0.39241895E+08
     -118.6870792106      128.1798657608     1  0.38120918E+08
     -118.6865899386      120.4957904636     1  0.37118075E+08
     -118.6862876991      123.9508684854     1  0.39774867E+08
     -118.6860862261      119.2926992621     1  0.38397188E+08
     -118.6853193021      125.3482540171     1  0.36472711E+08
     -118.6851644867      127.4335614822     1  0.37478798E+08
     -118.6846688986      124.2056694101     1  0.37338799E+08
     -118.6838077569      124.2542209953     1  0.36617732E+08
     -118.6837170526      127.4135679732     1  0.36793170E+08
     -118.6836488120      118.4457199556     2  0.37596459E+08
     -118.6835250894      125.4402031193     1  0.36339675E+08
     -118.6831802884      124.5498150510     1  0.39231215E+08
     -118.6830825700      122.4154527780     1  0.38134986E+08
     -118.6827978265      121.1448699586     1  0.36265231E+08
     -118.6826161832      127.4313639950     1  0.37605561E+08
     -118.6823249015      127.7826152330     1  0.40403288E+08
     -118.6821415592      128.7798615575     1  0.37688153E+08
     -118.6820703767      128.0433818215     1  0.40695370E+08
     -118.6820467883      127.5674189293     1  0.39288458E+08
     -118.6819747982      122.8519399626     1  0.39038368E+08
     -118.6819577287      127.6051740028     1  0.36975087E+08
     -118.6816681987      126.3064946471     1  0.37711117E+08
     -118.6810990515      121.2359191454     1  0.37046697E+08
     -118.6808355428      124.4359945864     1  0.39018358E+08
     -118.6797250908      127.4088968711     2  0.36765541E+08
     -118.6796821678      120.1280158997     1  0.36009698E+08
     -118.6793766236      127.4469500686     1  0.37312545E+08
     -118.6789653839      128.0370611350     1  0.37731527E+08
     -118.6788781447      120.9655125969     1  0.39040152E+08
     -118.6788714896      125.6378140927     1  0.37297610E+08
     -118.6787971305      125.5560278601     1  0.39499673E+08
     -118.6783904681      120.8820632027     1  0.39680215E+08
     -118.6776293936      123.8091745732     1  0.39872816E+08
     -118.6776267785      123.7611574554     2  0.36634100E+08
     -118.6773114321      124.4049000113     1  0.36782435E+08
     -118.6772321268      127.2943658128     1  0.37122500E+08
     -118.6771347844      120.3350620230     1  0.37207877E+08
     -118.6770942939      124.7152768075     1  0.37061814E+08
     -118.6767587434      124.3427347019     1  0.36645285E+08
     -118.6767304963      124.3976167029     1  0.38000132E+08
     -118.6760131986      120.5054064796     1  0.36627226E+08
     -118.6757285105      119.0387184211     1  0.40309839E+08
     -118.6755992469      124.9526049715     1  0.40025817E+08
     -118.6755816018      127.8355309107     1  0.37441859E+08
     -118.6752056506      125.9555591177     1  0.37728073E+08
     -118.6751508339      126.5669764391     2  0.34701785E+08
     -118.6750800387      125.6884415931     1  0.38307829E+08
     -118.6741088182      121.0821213989     1  0.39375744E+08
     -118.6740237684      123.9386333101     1  0.39688204E+08
     -118.6736866421      126.5350423611     1  0.39394750E+08
     -118.6733945079      121.4510849252     1  0.38014343E+08
     -118.6730294208      121.4190895169     1  0.36065272E+08
     -118.6728306742      127.6579826299     2  0.34968896E+08
     -118.6727148086      124.7876391891     1  0.38934295E+08
     -118.6726440918      119.0882481286     1  0.36403355E+08
     -118.6725068597      127.8606205194     1  0.40684794E+08
     -118.6723983143      122.9083014555     1  0.38778074E+08
     -118.6723782180      122.1577569443     1  0.36893799E+08
     -118.6721558466      121.8087980239     1  0.39185132E+08
     -118.6720843519      123.9097647399     1  0.39010666E+08
     -118.6719862980      127.6710708093     1  0.40490082E+08
     -118.6713161220      127.7088240518     1  0.36675759E+08
     -118.6710098500      121.0937516680     1  0.36069466E+08
     -118.6708703191      123.4944163340     1  0.39231555E+08
     -118.6707666352      126.2769295390     1  0.36860413E+08
     -118.6705161505      122.7985116800     1  0.40435572E+08
     -118.6701518285      123.4062583623     1  0.40047704E+08
     -118.6699943091      125.8668742422     2  0.36940245E+08
     -118.6698304024      123.3411332511     1  0.37036401E+08
     -118.6697660440      125.2112973269     1  0.36866071E+08
     -118.6696002488      127.7679482199     1  0.36863537E+08
     -118.6695800698      124.2424008131     1  0.37899056E+08
     -118.6692066981      121.4436306249     1  0.37760648E+08
     -118.6690257266      126.5354239585     1  0.36862633E+08
     -118.6688775979      121.7665624537     1  0.42516625E+08
     -118.6685884384      123.5677252769     1  0.41043275E+08
     -118.6678214232      124.8461273149     1  0.38700916E+08
     -118.6676700869      124.5407999084     1  0.37071165E+08
     -118.6674514457      126.9944916832     1  0.36557754E+08
     -118.6668931872      120.8618773308     1  0.36540603E+08
     -118.6668398965      124.9248651879     1  0.37892881E+08
     -118.6667943246      122.7668936652     1  0.37870932E+08
     -118.6663682856      124.8384142772     1  0.36949774E+08
     -118.6662491942      120.0019686284     1  0.36636508E+08
     -118.6662141728      122.6047730300     1  0.37947524E+08
     -118.6656860112      123.5312853064     1  0.35932968E+08
     -118.6656098173      120.9295205281     1  0.37283444E+08
     -118.6655463510      123.5085792468     1  0.36857624E+08
     -118.6654221735      125.7723506509     1  0.37495779E+08
     -118.6653597383      121.7779400979     1  0.37408108E+08
     -118.6653163120      120.2789888856     1  0.37884648E+08
     -118.6649822681      123.4271559967     1  0.36866814E+08
     -118.6647775512      123.3904558489     1  0.35325144E+08
     -118.6644351533      123.6938101521     1  0.36499413E+08
     -118.6643483600      123.5386616764     1  0.36388985E+08
     -118.6640058074      122.3162592185     1  0.37800757E+08
     -118.6638602548      123.8847900191     1  0.38245549E+08
     -118.6637174684      124.3694175953     1  0.39124477E+08
     -118.6635395518      120.6884384276     1  0.36602030E+08
     -118.6635014538      123.6946762032     1  0.36979385E+08
     -118.6634729063      122.4140423519     1  0.36614930E+08
     -118.6632564816      125.7175062903     1  0.41079076E+08
     -118.6631973149      126.8355258439     1  0.34525740E+08
     -118.6631839916      121.0841033901     1  0.37544151E+08
     -118.6630233607      122.8423599949     1  0.39505108E+08
     -118.6629941915      121.6617443409     1  0.38970354E+08
     -118.6629208515      126.3648034973     1  0.39460358E+08
     -118.6627855291      127.7862972302     1  0.40650606E+08
     -118.6625855075      127.1252884179     1  0.38061249E+08
     -118.6623251734      127.4439493455     1  0.37103434E+08
     -118.6621087773      122.9238920337     1  0.39227460E+08
     -118.6619815200      123.6057886653     1  0.36481753E+08
     -118.6619396778      120.9481039801     1  0.35429558E+08
     -118.6616915375      122.4900382135     1  0.36111524E+08
     -118.6616762236      125.1382573284     1  0.37211084E+08
     -118.6613827519      127.4894090515     2  0.36199987E+08
     -118.6605802088      123.2824753829     1  0.39028732E+08
     -118.6604902370      123.6796695059     1  0.38127798E+08
     -118.6604437023      121.4716448707     1  0.38151152E+08
     -118.6601654144      119.8192966871     1  0.36866613E+08
     -118.6599575360      124.8651570665     1  0.37488011E+08
     -118.6593458779      121.8796745671     1  0.36397803E+08
     -118.6585134089      124.1890126859     1  0.38697396E+08
     -118.6581649038      120.1638628637     1  0.36490013E+08
     -118.6570387938      128.5196810952     1  0.36783182E+08
     -118.6566496215      123.9121314610     1  0.41004202E+08
     -118.6563938462      127.2663318434     1  0.38604774E+08
     -118.6561188411      125.3097250872     1  0.42586090E+08
     -118.6554121686      119.8624269355     1  0.39511310E+08
     -118.6550012773      121.3656641948     1  0.36187483E+08
     -118.6549794049      123.0431491221     1  0.42960582E+08
     -118.6549492278      122.5990780743     1  0.39004660E+08
     -118.6549163894      118.5958268863     1  0.38583887E+08
     -118.6547189912      120.1072442085     1  0.35473858E+08
     -118.6540637638      126.6657543372     1  0.38339107E+08
     -118.6539790809      127.1375376356     1  0.38257586E+08
     -118.6535319192      125.3139095439     1  0.38655458E+08
     -118.6534190884      121.3240675195     1  0.39752568E+08
     -118.6531277989      123.8080449187     1  0.38928484E+08
     -118.6529548788      120.4652133398     1  0.39269547E+08
     -118.6528784496      119.8130019240     1  0.37659328E+08
     -118.6525859931      123.6276514295     1  0.36897300E+08
     -118.6524795632      122.5582502583     1  0.37923618E+08
     -118.6523950830      121.2084842967     1  0.36670395E+08
     -118.6523820393      122.2432509476     1  0.36802919E+08
     -118.6520722460      125.9145799874     1  0.39319265E+08
     -118.6517903954      120.5280289272     1  0.38080320E+08
     -118.6508968621      124.7321438712     1  0.36807288E+08
     -118.6505026677      125.8007969125     1  0.38742941E+08
     -118.6497393299      117.1120125060     1  0.37554549E+08
     -118.6496427882      124.5986639552     2  0.36447413E+08
     -118.6496194010      127.2637200677     1  0.36240476E+08
     -118.6495504916      122.6772399752     1  0.37703889E+08
     -118.6494944392      125.0740716552     1  0.36905254E+08
     -118.6494805207      121.7837999763     1  0.37953875E+08
     -118.6494142580      120.3969899572     1  0.35177268E+08
     -118.6491225970      125.9978502795     1  0.38217966E+08
     -118.6489890136      127.6885832276     1  0.38072383E+08
     -118.6485355794      126.6490084429     1  0.37726585E+08
     -118.6482960190      127.4186675357     1  0.39989163E+08
     -118.6482753175      126.1982025063     1  0.36273444E+08
     -118.6478770866      126.2128697551     1  0.36312971E+08
     -118.6477724290      122.7504736539     2  0.35836234E+08
     -118.6476177921      124.1590627294     1  0.40405236E+08
     -118.6475472569      127.0256476751     1  0.37359290E+08
     -118.6475134713      124.2085373695     1  0.38109278E+08
     -118.6474491061      119.7377667339     1  0.36356686E+08
     -118.6472592472      118.6670310608     1  0.38126679E+08
     -118.6471954012      121.9690466713     1  0.38030287E+08
     -118.6470271213      121.4725120025     1  0.38444414E+08
     -118.6468457219      120.2901101507     1  0.36412672E+08
     -118.6466431173      119.8297909816     1  0.36921598E+08
     -118.6465728236      121.0301993851     1  0.37357193E+08
     -118.6462210155      124.9670145187     1  0.38090528E+08
     -118.6461438953      124.0994284130     1  0.37131538E+08
     -118.6461221654      125.7783320057     1  0.36438787E+08
     -118.6460055558      128.2661861759     1  0.39946374E+08
     -118.6458543479      127.2009444818     1  0.36312105E+08
     -118.6456957217      124.5733899342     1  0.37316244E+08
     -118.6452384565      125.8920706895     1  0.39007523E+08
     -118.6450167554      123.4291206988     1  0.36714110E+08
     -118.6450100557      124.5706679039     1  0.37572086E+08
     -118.6447862576      125.9077051372     1  0.39011857E+08
     -118.6446017671      119.9154406027     1  0.36271436E+08
     -118.6445920321      119.8528588142     1  0.37894759E+08
     -118.6445532539      127.1327299283     1  0.39880502E+08
     -118.6444103500      121.2363678063     1  0.36240598E+08
     -118.6443421574      125.2843661934     1  0.38352818E+08
     -118.6438995369      122.6928669035     1  0.38105760E+08
     -118.6433155642      121.1540242194     1  0.37215169E+08
     -118.6431543379      125.1967561272     1  0.37178859E+08
     -118.6430039674      124.3958548722     1  0.37910966E+08
     -118.6427256234      124.3410552700     1  0.36756562E+08
     -118.6427039497      125.6060295803     1  0.39149396E+08
     -118.6425004289      128.1580154660     1  0.38509356E+08
     -118.6422756672      124.0012272119     1  0.37758657E+08
     -118.6419163397      125.2229587924     1  0.37487054E+08
     -118.6418857094      124.1200026795     1  0.40679882E+08
     -118.6418841366      121.4308790533     1  0.35575476E+08
     -118.6418534075      125.0981836537     1  0.37502616E+08
     -118.6416460612      121.0105950426     1  0.38109686E+08
     -118.6416119905      123.9337218887     1  0.37371358E+08
     -118.6414807148      119.2085216696     1  0.38584246E+08
     -118.6414208241      123.8356827367     1  0.37097489E+08
     -118.6409357672      123.7015841811     1  0.37785920E+08
     -118.6405996242      124.1233488707     1  0.37596491E+08
     -118.6404400485      121.5288908331     1  0.36721705E+08
     -118.6401688076      121.4661472406     1  0.38617368E+08
     -118.6401157633      125.1050174629     1  0.39050054E+08
     -118.6395121018      125.5086320631     1  0.38011599E+08
     -118.6394713119      121.2933038824     1  0.39842597E+08
     -118.6393291698      125.4500690677     1  0.37386610E+08
     -118.6392635574      124.0021808948     1  0.37335062E+08
     -118.6392255047      125.3764553416     1  0.37470021E+08
     -118.6391883517      124.8339494538     1  0.38088049E+08
     -118.6390088144      123.8769202270     1  0.38990391E+08
     -118.6387239456      123.3693342342     1  0.37003335E+08
     -118.6386764845      126.0467739769     1  0.38010092E+08
     -118.6382166403      120.7341605837     1  0.36890062E+08
     -118.6381122946      124.5619020494     1  0.36512654E+08
     -118.6380308079      125.4674431151     1  0.38131629E+08
     -118.6376862765      123.9261991539     1  0.40581563E+08
     -118.6374024231      125.6144705864     1  0.38642076E+08
     -118.6372741170      124.4213496072     1  0.39994105E+08
     -118.6372219988      125.0243012253     1  0.38616631E+08
     -118.6370273002      124.7303440241     1  0.37173531E+08
     -118.6369590685      124.5741878625     1  0.38348140E+08
     -118.6367898222      121.8540490795     1  0.37751133E+08
     -118.6366840258      121.3491300514     1  0.36889999E+08
     -118.6365278724      123.5164124404     1  0.35966688E+08
     -118.6364340684      124.6277678735     1  0.42543298E+08
     -118.6363524535      125.3915922249     1  0.37483619E+08
     -118.6362198644      127.6478876805     1  0.39591250E+08
     -118.6361500714      124.8063130006     1  0.37174396E+08
     -118.6360262233      118.6600949374     1  0.35044576E+08
     -118.6359017128      121.3127131686     1  0.36062355E+08
     -118.6353589782      124.8379200383     1  0.37437699E+08
     -118.6351811256      125.1417764708     1  0.43419893E+08
     -118.6350909976      119.3487333340     1  0.36590596E+08
     -118.6349242382      124.0663139248     1  0.36752163E+08
     -118.6347361711      128.3419536710     1  0.40228912E+08
     -118.6344864626      121.4723141747     1  0.39672517E+08
     -118.6344763230      121.6557155273     1  0.36815205E+08
     -118.6344574505      124.3008810685     1  0.36633094E+08
     -118.6343255990      124.8267980455     1  0.37188671E+08
     -118.6342613561      125.9116737571     1  0.40093434E+08
     -118.6342256854      120.9282818069     1  0.36945886E+08
     -118.6341798852      121.5518931058     1  0.36503121E+08
     -118.6339537231      124.2741853722     1  0.39800578E+08
     -118.6336768355      122.7985928338     1  0.38710959E+08
     -118.6336083339      123.4524411183     1  0.37680354E+08
     -118.6336038688      125.5526600378     1  0.38496548E+08
     -118.6334279929      120.8558140109     1  0.38850577E+08
     -118.6334031898      120.9560134063     1  0.36599165E+08
     -118.6333382242      119.4475331488     1  0.38430346E+08
     -118.6331113011      125.8446824262     1  0.36922861E+08
     -118.6329718865      126.5528439289     1  0.36551030E+08
     -118.6329612165      121.9762471678     1  0.37712744E+08
     -118.6328976562      125.7647679585     1  0.39032196E+08
     -118.6324622747      124.2865392671     1  0.37408528E+08
     -118.6324127292      123.1648065330     1  0.36804575E+08
     -118.6323667295      124.5158617067     1  0.39094200E+08
     -118.6320183894      120.8006058985     1  0.39938252E+08
     -118.6318400401      123.6132947573     1  0.37930932E+08
     -118.6317992891      122.5551986983     1  0.36575501E+08
     -118.6316325441      125.6084871171     1  0.39072429E+08
     -118.6316213495      123.7461341439     1  0.40932559E+08
     -118.6315390043      122.0839062047     1  0.39064942E+08
     -118.6312626982      127.8707198660     1  0.38272368E+08
     -118.6309302557      125.3027914676     1  0.40161792E+08
     -118.6307770937      122.3474609484     1  0.38324732E+08
     -118.6303438049      128.3253680019     2  0.39315470E+08
     -118.6303234181      122.4076434578     1  0.37432567E+08
     -118.6301130975      123.9704540097     1  0.35876233E+08
     -118.6297052255      121.2627580708     1  0.37035715E+08
     -118.6296627830      126.0497369515     1  0.38906803E+08
     -118.6296299801      121.1852627172     1  0.35716435E+08
     -118.6295087026      124.8325786546     1  0.39372967E+08
     -118.6294429319      121.9730005484     1  0.36223756E+08
     -118.6293920354      122.9979805480     1  0.40289608E+08
     -118.6288947715      123.6608499539     1  0.39035426E+08
     -118.6287091093      119.1386251801     1  0.39653112E+08
     -118.6284757050      121.5420876578     1  0.37323997E+08
     -118.6283776945      124.3869693303     1  0.36885646E+08
     -118.6282417302      122.7072764297     1  0.41809752E+08
     -118.6281516856      125.4279369591     1  0.37295828E+08
     -118.6280419544      127.0815005981     1  0.39880267E+08
     -118.6279491044      121.7346809530     1  0.41172156E+08
     -118.6278901802      120.2381622444     1  0.36766369E+08
     -118.6278724146      120.4383228675     1  0.36851593E+08
     -118.6276279045      124.0232021440     1  0.38581470E+08
     -118.6275903808      123.0609080099     1  0.42899593E+08
     -118.6275726962      122.8272500425     1  0.37044087E+08
     -118.6273210570      120.3888439049     1  0.39921909E+08
     -118.6272821798      124.1616316468     1  0.38069294E+08
     -118.6272513946      116.9456525415     1  0.37216917E+08
     -118.6271839918      120.0774442914     1  0.37373408E+08
     -118.6270751248      125.0482218662     1  0.37400681E+08
     -118.6270576247      122.4651711420     1  0.38611587E+08
     -118.6268930868      122.9008738717     1  0.39910433E+08
     -118.6267845710      123.9430309254     1  0.42889871E+08
     -118.6266033932      122.4158334119     1  0.38159231E+08
     -118.6265991183      122.2143344078     1  0.37260618E+08
     -118.6265276020      119.7163269797     1  0.36602435E+08
     -118.6263277846      124.1183978596     1  0.41999244E+08
     -118.6262903469      124.6634741262     1  0.36680231E+08
     -118.6262843616      123.4183908414     1  0.40106809E+08
     -118.6262666728      125.8064706283     1  0.37993598E+08
     -118.6259945036      124.6116031128     1  0.37922035E+08
     -118.6259494470      118.2570807537     1  0.39213718E+08
     -118.6259055555      124.7129268282     1  0.41393143E+08
     -118.6258847074      120.4145691358     1  0.37957305E+08
     -118.6258151847      127.1545433403     1  0.36960989E+08
     -118.6257839515      126.0341955357     2  0.36195887E+08
     -118.6250480293      125.7879621084     1  0.38003420E+08
     -118.6249864406      121.9873889265     1  0.36648140E+08
     -118.6248620923      123.6194496716     1  0.36311450E+08
     -118.6247991387      119.2769141159     1  0.36601609E+08
     -118.6241426217      127.7741112903     1  0.38187229E+08
     -118.6237937410      120.6906304211     1  0.38322610E+08
     -118.6236623121      123.2582787232     1  0.36312599E+08
     -118.6236479957      125.3971325941     1  0.37470166E+08
     -118.6235277568      124.5173086669     1  0.37084719E+08
     -118.6233898904      123.0310537949     1  0.38593715E+08
     -118.6232354248      125.5784388086     1  0.38314797E+08
     -118.6231559040      120.3040325114     1  0.36377629E+08
     -118.6231159433      122.9077152501     1  0.36805548E+08
     -118.6229007187      122.6514953663     1  0.38335987E+08
     -118.6224488914      121.7833195878     1  0.38659366E+08
     -118.6224249028      119.2579261598     1  0.39283114E+08
     -118.6222958990      124.2696303242     1  0.36953181E+08
     -118.6221968028      119.4766571763     1  0.35674912E+08
     -118.6217690396      124.0474884139     1  0.38886371E+08
     -118.6216924516      119.6399733265     1  0.37408108E+08
     -118.6216829739      121.0264515478     1  0.35680750E+08
     -118.6216608848      120.3201894373     1  0.38744247E+08
     -118.6215812201      127.6156809902     1  0.36764720E+08
     -118.6212031245      127.7002569333     1  0.37140795E+08
     -118.6210263866      119.7432755125     1  0.39875380E+08
     -118.6208829756      121.4777366808     1  0.41089202E+08
     -118.6207823047      122.8541844786     1  0.37889867E+08
     -118.6206460068      125.9183130452     1  0.41508707E+08
     -118.6204152450      123.2821607810     1  0.37108663E+08
     -118.6203155999      122.7086174457     1  0.36137360E+08
     -118.6202921282      125.8009608973     1  0.38317359E+08
     -118.6201050309      122.9324888399     1  0.37924439E+08
     -118.6200616363      128.3641044345     1  0.41740248E+08
     -118.6199270389      126.5308530755     1  0.38081010E+08
     -118.6197025457      123.3950061385     1  0.37907148E+08
     -118.6196824689      123.3644123822     1  0.36221067E+08
     -118.6194020997      123.2564105236     1  0.35924111E+08
     -118.6193523191      120.8009138096     1  0.37031005E+08
     -118.6188654110      122.8356628573     1  0.38516888E+08
     -118.6186940664      123.0938903147     1  0.40900080E+08
     -118.6186412981      127.5899686616     1  0.37397654E+08
     -118.6181565212      127.5634840238     1  0.36758331E+08
     -118.6179576828      119.2196155126     1  0.37114419E+08
     -118.6174730684      119.6883569688     1  0.35716936E+08
     -118.6173824608      121.4137853432     1  0.37158780E+08
     -118.6172435318      119.6790843495     1  0.37558758E+08
     -118.6168875768      124.9020978719     1  0.40156770E+08
     -118.6168372079      124.5987883432     1  0.37791983E+08
     -118.6167331788      127.5523334789     1  0.39367276E+08
     -118.6166748984      123.5011985386     1  0.35973636E+08
     -118.6164004046      127.6758791922     1  0.37126143E+08
     -118.6162821837      127.4929334365     1  0.39509175E+08
     -118.6162313284      119.7715063225     1  0.37665640E+08
     -118.6162169075      122.4097443497     1  0.37627461E+08
     -118.6158378310      119.4753450824     1  0.37027500E+08
     -118.6157293677      118.8543667716     1  0.37911331E+08
     -118.6155905750      124.9100547720     1  0.37613338E+08
     -118.6152556254      121.6196138078     1  0.37934774E+08
     -118.6150424323      122.2941013456     1  0.36919162E+08
     -118.6144687363      125.5293011390     1  0.37420497E+08
     -118.6144051965      123.1990254695     1  0.36474289E+08
     -118.6142679697      122.2898310366     1  0.37033086E+08
     -118.6141698439      123.7745811337     1  0.38104587E+08
     -118.6133594415      124.7920217265     1  0.39212595E+08
     -118.6132293035      120.6730235813     1  0.35986855E+08
     -118.6131952998      121.2439320868     1  0.37549351E+08
     -118.6122101796      120.6645885713     1  0.38658980E+08
     -118.6119903354      124.5903126945     1  0.37278929E+08
     -118.6119744976      122.8643083001     1  0.39219986E+08
     -118.6119444768      127.0043794281     1  0.38254478E+08
     -118.6118649422      118.0309709042     1  0.37632099E+08
     -118.6117897858      127.5975216510     1  0.37891519E+08
     -118.6112587693      127.0831452773     1  0.36077582E+08
     -118.6111027894      125.5696307417     1  0.37707701E+08
     -118.6110461138      126.6780136306     1  0.36127400E+08
     -118.6104849128      120.8993586656     1  0.36827547E+08
     -118.6102566574      119.7895020434     1  0.37781442E+08
     -118.6102111222      125.6711147839     1  0.40967505E+08
     -118.6101719203      123.2931927054     1  0.36757704E+08
     -118.6100810260      121.2777034472     1  0.37205989E+08
     -118.6100154774      121.1354386438     1  0.36164328E+08
     -118.6099900893      123.8621993220     1  0.39346379E+08
     -118.6098541063      126.8904255358     1  0.37916328E+08
     -118.6097136930      122.2485141159     1  0.37135796E+08
     -118.6096957013      121.0802279262     1  0.39207345E+08
     -118.6093361341      123.6447014153     1  0.37627939E+08
     -118.6092245515      120.0733119769     1  0.36561060E+08
     -118.6091833758      121.6228042023     1  0.37596231E+08
     -118.6090051441      124.7950523425     1  0.37905582E+08
     -118.6088477638      119.6827161395     1  0.37212534E+08
     -118.6087649963      122.5909223665     1  0.37727762E+08
     -118.6082706074      120.9345545292     1  0.37129945E+08
     -118.6082168029      123.7891094760     1  0.37333220E+08
     -118.6081300854      123.9395717578     1  0.37341614E+08
     -118.6075827634      118.4621645502     1  0.37227441E+08
     -118.6075522556      127.0922869023     2  0.39777526E+08
     -118.6075053086      120.7213316323     1  0.37525717E+08
     -118.6073952594      124.4694253201     1  0.38010593E+08
     -118.6071681325      123.1286517955     1  0.36711820E+08
     -118.6069861726      123.6850362844     1  0.37363099E+08
     -118.6068646101      122.5071613085     1  0.36902390E+08
     -118.6066196951      123.4648865844     1  0.37939049E+08
     -118.6065239036      120.9285482074     1  0.36369812E+08
     -118.6062949931      124.9961397754     1  0.37481949E+08
     -118.6059821805      118.0498526853     1  0.36379727E+08
     -118.6058242981      125.2746674812     1  0.38045929E+08
     -118.6056687020      116.4335406584     1  0.35904966E+08
     -118.6056068706      120.5367032645     1  0.36844011E+08
     -118.6055535175      120.6436666136     1  0.37575743E+08
     -118.6055333152      127.7269610353     1  0.38040259E+08
     -118.6054866142      116.7550571684     1  0.36983341E+08
     -118.6054406812      119.8058619023     1  0.36751397E+08
     -118.6050720325      125.8757909735     1  0.39449354E+08
     -118.6050088138      123.3009129796     1  0.37441433E+08
     -118.6049830993      127.3266088113     1  0.36536259E+08
     -118.6048966150      127.0008892595     1  0.36584947E+08
     -118.6045564901      123.5491981166     1  0.38004165E+08
     -118.6044999752      126.8135047945     1  0.37516771E+08
     -118.6043287397      120.1597268322     1  0.36406685E+08
     -118.6039618393      122.9281658578     1  0.36602455E+08
     -118.6031918478      125.6052489911     1  0.38270456E+08
     -118.6030408315      125.4898880199     1  0.37709601E+08
     -118.6023369051      122.4272519245     1  0.37418862E+08
     -118.6022797031      122.4710947097     1  0.37125417E+08
     -118.6018852570      124.7235860915     1  0.37563181E+08
     -118.6018356796      119.3375648358     1  0.35775520E+08
     -118.6011942111      124.1031697955     1  0.38541050E+08
     -118.6010192614      119.7548621761     1  0.36990510E+08
     -118.6007463232      120.3527729138     1  0.37957425E+08
     -118.6007160245      123.5074381803     1  0.37655534E+08
     -118.6006676847      120.1056004149     1  0.38446422E+08
     -118.6004563657      119.6046253155     1  0.36885430E+08
     -118.6003322541      122.0833460170     1  0.36497327E+08
     -118.6003235939      121.6867028738     1  0.37129084E+08
     -118.6000334249      123.8267451735     1  0.36439285E+08
     -118.6000045509      122.7684645509     1  0.37799836E+08
     -118.5999426002      123.2917768645     1  0.38755090E+08
     -118.5997669566      122.5141799351     1  0.38651605E+08
     -118.5994527982      122.8001451788     1  0.36415790E+08
     -118.5991417028      120.9201902569     1  0.38522238E+08
     -118.5988512931      119.0475461790     1  0.37087898E+08
     -118.5981666995      123.0393499887     1  0.37792834E+08
     -118.5980083305      119.4097422317     1  0.38259144E+08
     -118.5978991529      124.6390203598     1  0.39181858E+08
     -118.5977940646      120.9421771412     1  0.38650193E+08
     -118.5977004623      122.9546570905     1  0.39121571E+08
     -118.5976515616      125.2165392782     2  0.37807599E+08
     -118.5976362496      120.7576739293     1  0.37015014E+08
     -118.5974274704      121.7231953528     1  0.38178217E+08
     -118.5965555935      127.4760373181     1  0.37423053E+08
     -118.5964972698      121.8988630793     1  0.38251214E+08
     -118.5962734352      118.3546444233     1  0.37243658E+08
     -118.5960692193      120.7776687668     1  0.36788671E+08
     -118.5959452494      125.5852728792     1  0.37786951E+08
     -118.5959288618      125.3165429103     1  0.41616224E+08
     -118.5953763760      125.8151184523     1  0.39870406E+08
     -118.5951756817      119.6679836853     1  0.36876184E+08
     -118.5950273690      124.9211591515     1  0.39706375E+08
     -118.5950089359      123.7299916780     1  0.37058471E+08
     -118.5947274053      127.6270316028     2  0.42611299E+08
     -118.5941482152      122.0977334265     1  0.36250456E+08
     -118.5940260099      125.1286563488     1  0.38209045E+08
     -118.5938498137      122.0043507896     1  0.36576670E+08
     -118.5936581239      122.1439697405     1  0.36452042E+08
     -118.5934651735      122.1874014940     1  0.39177369E+08
     -118.5930259367      120.4576532872     1  0.39403110E+08
     -118.5918270486      120.8142274249     1  0.36196143E+08
     -118.5917895910      121.4497730453     1  0.38895192E+08
     -118.5916321627      125.6407083479     1  0.37112839E+08
     -118.5912474997      125.3989197153     1  0.40758698E+08
     -118.5911004677      121.8693600197     1  0.37634900E+08
     -118.5909744480      118.6428037549     1  0.36933519E+08
     -118.5909272580      123.1354450950     1  0.37641594E+08
     -118.5909179309      122.1499491605     1  0.37036971E+08
     -118.5902836735      120.8469227227     1  0.39321757E+08
     -118.5901509141      120.0428616666     1  0.38909755E+08
     -118.5896923373      124.4337192622     1  0.36578561E+08
     -118.5896674407      120.8223611728     1  0.37681693E+08
     -118.5894970458      123.7993759004     1  0.39707619E+08
     -118.5894608650      126.9692930930     1  0.38313527E+08
     -118.5891318981      122.4825260620     1  0.38137564E+08
     -118.5889011234      124.8127964879     1  0.37513270E+08
     -118.5888338112      119.3789498550     1  0.38375323E+08
     -118.5886064262      123.8292783141     1  0.42381116E+08
     -118.5868677145      123.7931970665     1  0.37551342E+08
     -118.5860773558      117.0379741311     1  0.36348405E+08
     -118.5855420767      122.1416056591     1  0.36453418E+08
     -118.5848475201      125.5263885243     1  0.38685378E+08
     -118.5847233634      127.8582602972     1  0.37742376E+08
     -118.5843522437      117.4236396569     1  0.36990755E+08
     -118.5837561165      125.3098912428     1  0.36215225E+08
     -118.5834448402      120.3344723532     1  0.37874421E+08
     -118.5831765286      119.4958121090     1  0.39284519E+08
     -118.5830796148      120.0263634604     1  0.36813737E+08
     -118.5829277549      122.2957128698     1  0.42820587E+08
     -118.5819592306      121.1441628616     1  0.36026150E+08
     -118.5817053418      119.9313791905     1  0.39088849E+08
     -118.5816217770      127.1234213113     1  0.38343304E+08
     -118.5816160156      121.3232411423     1  0.39459715E+08
     -118.5813328036      121.8155870820     1  0.36484172E+08
     -118.5812888710      127.5992152622     2  0.42962675E+08
     -118.5811244400      124.3376818089     1  0.36834171E+08
     -118.5810047710      120.0182760747     1  0.37531555E+08
     -118.5809703247      127.0363183872     1  0.36952456E+08
     -118.5808642390      118.7341557371     1  0.40923353E+08
     -118.5808359354      123.3204404903     1  0.39482695E+08
     -118.5802738980      121.8236614802     1  0.37548745E+08
     -118.5801489657      122.3388851814     1  0.37507989E+08
     -118.5796993843      125.3481685137     1  0.37110347E+08
     -118.5788361076      121.5567804701     1  0.37416790E+08
     -118.5787402930      122.6914192099     1  0.35608831E+08
     -118.5785030466      127.4198179385     1  0.37368426E+08
     -118.5777797377      121.1547878047     1  0.36959731E+08
     -118.5774007940      123.4527454107     1  0.42725968E+08
     -118.5773444874      120.9122187563     1  0.36625560E+08
     -118.5760182642      118.6151358526     1  0.36594003E+08
     -118.5755209302      120.0550302299     1  0.37096839E+08
     -118.5752427913      123.9270282119     1  0.37142199E+08
     -118.5751135228      123.5640948915     1  0.39193984E+08
     -118.5749101160      127.5100990695     1  0.38176667E+08
     -118.5745084663      122.7711953074     1  0.36850905E+08
     -118.5739999113      121.5200915919     1  0.37425761E+08
     -118.5738397401      124.4115315872     1  0.37661871E+08
     -118.5723230318      126.8345563891     2  0.39569678E+08
     -118.5718317138      118.3247198760     1  0.36892669E+08
     -118.5715413732      120.4315737894     1  0.36760768E+08
     -118.5714966255      120.9245811643     1  0.36839962E+08
     -118.5710671196      126.9676913588     1  0.37870214E+08
     -118.5708477156      123.7212746972     1  0.36659603E+08
     -118.5703037746      123.4814008614     1  0.42744716E+08
     -118.5702615322      125.0765478788     1  0.36938486E+08
     -118.5697525659      122.4080748559     1  0.37086465E+08
     -118.5694505153      118.6103616383     1  0.39969822E+08
     -118.5694455539      121.8490799620     1  0.38747701E+08
     -118.5691224343      121.9310478515     1  0.35662882E+08
     -118.5683486505      121.4240173753     1  0.38130702E+08
     -118.5681101308      123.0163982018     1  0.38829194E+08
     -118.5666951765      123.4315378492     1  0.39853757E+08
     -118.5666588583      123.8574708241     1  0.36957327E+08
     -118.5664747146      123.7674049305     1  0.36819368E+08
     -118.5661016791      122.5440003790     1  0.38295034E+08
     -118.5647657711      127.3117777575     1  0.37099458E+08
     -118.5647522803      120.8036661962     1  0.37141621E+08
     -118.5644976482      121.1323979410     1  0.41317901E+08
     -118.5642861345      120.3823943546     1  0.37247706E+08
     -118.5639880733      123.0646706099     1  0.36849696E+08
     -118.5637106624      120.3998161411     1  0.37208263E+08
     -118.5633991934      122.4319300491     1  0.35861195E+08
     -118.5624730316      118.3879736410     1  0.38026861E+08
     -118.5620230655      125.8729167054     1  0.38658274E+08
     -118.5615827636      119.9002751880     1  0.38109943E+08
     -118.5594659959      122.1527609111     1  0.36951244E+08
     -118.5593248916      123.3241925233     1  0.36959560E+08
     -118.5585492038      122.0510587267     1  0.36989608E+08
     -118.5581157941      121.4509936411     1  0.37960135E+08
     -118.5570284408      126.4568783017     1  0.39619921E+08
     -118.5560442534      125.6384500713     1  0.37574597E+08
     -118.5557079679      120.8930473329     1  0.37676079E+08
     -118.5548850759      119.7082291261     1  0.37043230E+08
     -118.5546751173      119.6319854725     1  0.37933592E+08
     -118.5542504736      122.7557365806     1  0.36849607E+08
     -118.5542272014      118.8483972462     1  0.36074065E+08
     -118.5540270138      120.5823923287     1  0.37460570E+08
     -118.5532385703      124.7843942334     1  0.35955171E+08
     -118.5530897175      119.1812452285     1  0.36949675E+08
     -118.5513018190      125.4595698905     1  0.37249194E+08
     -118.5486560023      123.4806051187     1  0.40689167E+08
     -118.5475821964      121.1784902819     1  0.37314442E+08
     -118.5474219735      123.4926235063     1  0.37958494E+08
     -118.5470347244      118.4523664393     1  0.37865711E+08
     -118.5465960281      121.4393443551     1  0.36173718E+08
     -118.5456284429      121.3213483003     1  0.37319705E+08
     -118.5438267640      120.3939110117     1  0.39436996E+08
     -118.5436431575      119.9069376911     1  0.40405624E+08
     -118.5425313191      120.2941423077     1  0.37616669E+08
     -118.5423398122      118.4373559053     1  0.35816082E+08
     -118.5410777478      127.1744491372     1  0.37812654E+08
     -118.5409721531      122.5629234532     1  0.38196024E+08
     -118.5409303853      124.6079631778     1  0.38633077E+08
     -118.5395453250      122.9097983432     1  0.37238454E+08
     -118.5392050651      122.3721403791     1  0.41617414E+08
     -118.5389126458      120.8353548124     1  0.38082854E+08
     -118.5388449246      121.4446552279     1  0.38156346E+08
     -118.5385966266      119.3819694719     1  0.36537693E+08
     -118.5385911314      125.0983347521     1  0.37080207E+08
     -118.5384982144      121.8645993265     1  0.35998384E+08
     -118.5382521285      122.1808064876     1  0.36385045E+08
     -118.5380148830      121.0757681205     1  0.36690162E+08
     -118.5379336700      124.9516860517     1  0.38348334E+08
     -118.5378987354      121.4815418467     1  0.36477747E+08
     -118.5375118196      120.7487550951     1  0.37686917E+08
     -118.5356512548      119.0521036276     1  0.36466259E+08
     -118.5352718133      123.4251477439     1  0.38660743E+08
     -118.5347366711      127.1636280793     1  0.38991148E+08
     -118.5344293229      120.4965349210     1  0.37917678E+08
     -118.5340225892      120.8588656877     1  0.36571639E+08
     -118.5337657438      120.0739194725     1  0.37015556E+08
     -118.5330942161      122.8853999220     1  0.41044149E+08
     -118.5326803007      124.4036535460     1  0.36205289E+08
     -118.5324927831      120.9249656925     1  0.38360758E+08
     -118.5324669208      119.5316511615     1  0.36754309E+08
