# Supplementary material for: Structure, thermodynamics, and rearrangement mechanisms in gold clusters—insights from the energy landscapes framework
Source: Nanoscale. 2017 Dec 15;10(4):2004–16. doi: 10.1039/c7nr07123j (PMC5901115; doi:10.1039/c7nr07123j)
Supplement: Supplementary file 1 [file NR-010-C7NR07123J-s001.zip › minima/34_Au/min.data.fcc]

     -118.8066774544      130.5933384093     6  0.40107480E+08
     -118.7357174678      128.7968970059     8  0.34912448E+08
     -118.7085961439      128.0636518142     2  0.38031674E+08
     -118.7035479115      127.9894396347     2  0.39201515E+08
     -118.6486918927      128.2759927240     2  0.35845029E+08
     -118.6455632928      127.1499818561     1  0.40428512E+08
     -118.6429231464      123.0007407229     1  0.38137967E+08
     -118.6225522235      121.2862904311     2  0.37568454E+08
     -118.6174840323      127.9198676419     2  0.35732320E+08
     -118.6129230709      128.8569025390     2  0.35922612E+08
     -118.6105601072      123.2371881241     1  0.38047859E+08
     -118.6083752981      128.3922403362     1  0.35712865E+08
     -118.5989324151      126.1998543037     1  0.39218699E+08
     -118.5934927595      128.3683482351     2  0.35645070E+08
     -118.5344941649      123.0475961495     1  0.36382023E+08
