# Supplementary material for: Structure, thermodynamics, and rearrangement mechanisms in gold clusters—insights from the energy landscapes framework
Source: Nanoscale. 2017 Dec 15;10(4):2004–16. doi: 10.1039/c7nr07123j (PMC5901115; doi:10.1039/c7nr07123j)
Supplement: Supplementary file 1 [file NR-010-C7NR07123J-s001.zip › minima/34_Au/min.data.hcp]

     -118.8262841910      126.5373909044     2  0.37576124E+08
     -118.8261993495      126.5739118297     2  0.37440666E+08
     -118.7783107515      125.9953930031     2  0.36949923E+08
     -118.7782816970      125.7401840624     2  0.36073379E+08
     -118.7605685359      128.8007427374     2  0.39537937E+08
     -118.7126233917      125.6945627895     1  0.35786183E+08
     -118.7054367216      125.8358019500     2  0.35533276E+08
     -118.6795566034      127.2695276516     2  0.37726283E+08
     -118.6765386945      125.5721549201     1  0.34916556E+08
     -118.6707651523      127.1795459478     1  0.39257017E+08
     -118.6675345918      126.1217071496     1  0.38850157E+08
     -118.6650251610      127.3389992187     1  0.39326986E+08
     -118.6645936336      126.6064655734     1  0.38597378E+08
     -118.6641563778      128.8023436555     1  0.39746997E+08
     -118.6465954652      123.7248520565     2  0.39421696E+08
     -118.6414858663      129.1887258568     1  0.38921403E+08
     -118.6342720758      129.2762012988     2  0.39046154E+08
     -118.6258255070      128.9624521642     2  0.38542989E+08
     -118.6253677788      123.1584047104     1  0.38314106E+08
     -118.6222926145      123.4007187465     2  0.34367289E+08
     -118.6141587048      127.9691817991     2  0.36596901E+08
     -118.6141111253      124.0249486176     2  0.38259181E+08
     -118.6094081418      128.6561596920     1  0.39287044E+08
     -118.5906807275      128.3700068586     1  0.38892471E+08
     -118.5711156375      123.4305991542     1  0.36872195E+08
     -118.5460832379      122.4309810701     1  0.37408643E+08
