# Supplementary material for: Structure, thermodynamics, and rearrangement mechanisms in gold clusters—insights from the energy landscapes framework
Source: Nanoscale. 2017 Dec 15;10(4):2004–16. doi: 10.1039/c7nr07123j (PMC5901115; doi:10.1039/c7nr07123j)
Supplement: Supplementary file 1 [file NR-010-C7NR07123J-s001.zip › minima/34_Au/min.data.twi]

     -118.9123846489      129.9582364251     2  0.37723542E+08
     -118.8892185223      129.8868994176     2  0.36714761E+08
     -118.8807093241      129.4119235596     1  0.37055866E+08
     -118.8515785313      129.6167449379     2  0.36250667E+08
     -118.7879869447      130.5480958038     2  0.39857830E+08
     -118.7690348375      129.9358619542     1  0.40782830E+08
     -118.7686041340      128.8449068343     2  0.39463200E+08
     -118.7570192640      129.8849871032     1  0.41120630E+08
     -118.7540344653      129.2003422724     1  0.39014042E+08
     -118.7530044234      128.9586667605     2  0.34716479E+08
     -118.7432682802      128.8900473050     4  0.34568369E+08
     -118.7384084304      128.8969573702     1  0.38719292E+08
     -118.7291104815      129.1622838885     1  0.38052289E+08
     -118.7254251605      128.9951839166     1  0.38879699E+08
     -118.7246107848      129.0684522256     1  0.37718992E+08
     -118.7230479158      128.2540599711     1  0.39399436E+08
     -118.7213698279      128.6403884262     1  0.38327459E+08
     -118.7205240936      126.6953050688     1  0.37138746E+08
     -118.7178958139      128.7961706024     1  0.38526342E+08
     -118.7007454908      127.6833015155     1  0.39800899E+08
     -118.6981627693      128.9414833852     1  0.37993057E+08
     -118.6972966534      129.3878501275     1  0.38792632E+08
     -118.6968779971      127.5652931144     6  0.37600690E+08
     -118.6966994654      128.5113688571     2  0.39305586E+08
     -118.6959760487      129.5151293219     1  0.38208246E+08
     -118.6946102397      128.4252462669     1  0.38181789E+08
     -118.6901008996      129.5047088770     1  0.38287669E+08
     -118.6862018080      122.9356183740     1  0.39901791E+08
     -118.6825114437      128.2831610692     1  0.39610080E+08
     -118.6821727127      128.8125365693     1  0.37706907E+08
     -118.6714524212      128.1428613642     1  0.37068185E+08
     -118.6681095921      128.8299829486     1  0.39676480E+08
     -118.6680826681      128.1944822814     1  0.38317265E+08
     -118.6676922781      128.9233183328     1  0.39830998E+08
     -118.6673877321      128.0944914195     1  0.38508056E+08
     -118.6672439619      124.2396468298     2  0.36726928E+08
     -118.6656818142      128.0449670600     1  0.38459061E+08
     -118.6632362061      123.1899098158     2  0.37138901E+08
     -118.6631431222      127.8157501533     1  0.37815662E+08
     -118.6630687709      128.2137018771     1  0.36323879E+08
     -118.6584286078      128.5481814794     1  0.36824171E+08
     -118.6551995846      128.3652800261     1  0.36404636E+08
     -118.6541718781      128.5605605331     1  0.36919143E+08
     -118.6536380090      126.4126585686     1  0.39990211E+08
     -118.6478781330      123.0513370044     1  0.38810543E+08
     -118.6471527032      128.5004703656     1  0.36546743E+08
     -118.6443803436      127.8053463810     2  0.39818826E+08
     -118.6438147974      128.4601133835     1  0.36413353E+08
     -118.6434482302      128.0230637552     1  0.35970518E+08
     -118.6327313698      127.9199709901     2  0.35746636E+08
     -118.6282321852      127.9905046739     1  0.36369305E+08
     -118.6257975627      128.3519316953     1  0.35527963E+08
     -118.6257859916      128.0812365540     1  0.36349287E+08
     -118.6257610474      128.2849151259     1  0.35900442E+08
     -118.6232127709      128.0321559635     1  0.36353384E+08
     -118.6228280337      128.0934773908     1  0.36065742E+08
     -118.6198725394      125.0977812198     2  0.38193916E+08
     -118.6182949803      128.6862330521     1  0.43565207E+08
     -118.6177610178      128.4208434450     1  0.37161401E+08
     -118.6171660451      128.3571694753     1  0.35893062E+08
     -118.6113097566      128.4726452814     1  0.35983305E+08
     -118.6097862615      128.4483906972     1  0.36013313E+08
     -118.6077826853      128.4443457060     1  0.36015116E+08
     -118.6019921175      124.6803689656     2  0.37276851E+08
     -118.5952143680      128.2723450568     1  0.36091622E+08
     -118.5888588412      127.8542074741     1  0.41689818E+08
     -118.5880065255      123.6843279576     1  0.34690978E+08
     -118.5859346202      123.8936847977     1  0.40350447E+08
     -118.5827479685      123.9445153036     1  0.35966909E+08
     -118.5817846059      124.7863604983     1  0.35914033E+08
     -118.5807326266      128.2302691377     1  0.34908090E+08
     -118.5799396002      128.1349090978     1  0.35015367E+08
     -118.5768790063      128.5270489333     1  0.42019406E+08
     -118.5708542857      123.9019071231     1  0.36880621E+08
     -118.5634691199      128.4427571002     1  0.39200874E+08
     -118.5548236333      126.5591482221     1  0.38766162E+08
     -118.5497777515      122.6826158831     1  0.35585188E+08
     -118.5482066048      125.0726804197     1  0.36231771E+08
     -118.5369470577      128.1542536271     1  0.39214765E+08
