# Supplementary material for: Structure, thermodynamics, and rearrangement mechanisms in gold clusters—insights from the energy landscapes framework
Source: Nanoscale. 2017 Dec 15;10(4):2004–16. doi: 10.1039/c7nr07123j (PMC5901115; doi:10.1039/c7nr07123j)
Supplement: Supplementary file 1 [file NR-010-C7NR07123J-s001.zip › minima/35_Au/gmin.xyz]

          35
     -122.6787121732      128.3338646524     2  0.42642842E+08
L1         2.8945443769         2.2535305747         0.5846767797   -0.34534    0.32964   -3.49346
L1         1.8536996989        -2.7424348438        -0.8868564777    0.12414    0.07662   -3.58167
L1        -1.1707506100         3.6296524299         1.6622331717   -0.37354    0.38530   -3.45240
L1         3.5719408723        -3.0518188058         1.2058993895   -0.05007    0.06882   -3.32142
L1        -0.6297652357        -3.1794231871         3.1225570141    0.02894    0.09879   -3.39791
L1         1.9560738914         0.8222751685         3.0489789109   -0.34534    0.18815   -3.49346
L1         1.5653044760         3.4732933013         2.6133815733    0.11519    0.30540   -3.37929
L1         2.0466793285         0.9024056137        -3.9054405758    0.02894    0.14627   -3.39791
L1        -1.8509168345         0.2444389735        -0.5629083599   -0.15723    0.21160   -3.83258
L1         1.0030591069         4.2529170675         0.1774032407    0.14670    0.45324   -3.38306
L1        -1.0776008616         2.9475866452        -1.0005837544    0.11454    0.06509   -3.58736
L1        -0.4362780698        -0.4916706552         3.4657941426    0.11613    0.23439   -3.53298
L1         0.9372348941        -0.0978336217        -1.4463348053    0.58093    0.20630   -3.80381
L1        -3.0525700027         2.0389519768        -2.6487827262    0.15299    0.35500   -3.38058
L1         0.0398922959        -1.4663651179         0.9099708424    0.58093    0.25183   -3.80381
L1        -3.3172164983        -2.0597879209        -0.6491131377   -0.32738    0.22904   -3.49256
L1         1.5765857393         2.5781352999        -1.8197261214    0.11613    0.27243   -3.53298
L1        -0.3712181603         2.1570154549         3.7860777077    0.14670    0.31228   -3.38306
L1         0.2174386611        -1.1341264737        -3.8982571375   -0.22197    0.24138   -3.42424
L1        -4.4247077120        -0.0536866068         0.9542736053    0.15299    0.24451   -3.38058
L1        -3.5608402192         2.3168448963        -0.0104478309   -0.35423    0.01538   -3.45315
L1         2.7996406097        -1.5056816090        -3.1009852372    0.02639    0.17317   -3.41320
L1         3.5970542432         0.7059233363        -1.6356654505   -0.20727    0.20431   -3.50067
L1        -0.7952931086        -2.3344764171        -1.6587215221   -0.02222    0.10903   -3.57319
L1         1.8421174117        -1.9705198025         2.9725718765   -0.20727    0.18262   -3.50067
L1         1.1078237351        -4.0858608396         1.3415071696    0.02639    0.18007   -3.41320
L1        -1.4896383067        -3.7375787732         0.5843063297   -0.22197    0.16070   -3.42424
L1        -0.5376446532         1.4098136006        -3.2697513600    0.19333    0.30152   -3.53374
L1        -2.5332008475        -1.6335965842         1.9703213169    0.19333    0.31491   -3.53374
L1         0.3181672214         1.4457881598         0.9608734641   -0.02604    0.44923   -3.82078
L1         2.7164743881        -0.4951617210         0.7469165571    0.15018    0.04303   -3.67839
L1        -4.5519872246         0.1427862588        -1.6505857128    0.12793    0.27334   -3.37729
L1         4.4033389477        -1.7838588251        -0.9772444950   -0.05007    0.03443   -3.32142
L1        -2.2604762094         1.1435907988         2.1054941136    0.11454    0.07849   -3.58736
L1        -2.3869653440        -0.6410677519        -3.0918325010   -0.32738    0.16362   -3.49256
