# Supplementary material for: Structure, thermodynamics, and rearrangement mechanisms in gold clusters—insights from the energy landscapes framework
Source: Nanoscale. 2017 Dec 15;10(4):2004–16. doi: 10.1039/c7nr07123j (PMC5901115; doi:10.1039/c7nr07123j)
Supplement: Supplementary file 1 [file NR-010-C7NR07123J-s001.zip › minima/35_Au/min.data.amb]

     -122.6787121732      128.3338646524     2  0.42642842E+08
     -122.6644162006      130.4681591926     1  0.43097011E+08
     -122.6498775263      130.3693945089     2  0.43076915E+08
     -122.6336830088      131.2570681811     1  0.42829550E+08
     -122.6248119565      128.9536405421     2  0.43011116E+08
     -122.5910518048      126.5712938364     1  0.42536347E+08
     -122.5747675135      126.2659764446     1  0.42440627E+08
     -122.5607644825      124.2256363939     1  0.42674582E+08
     -122.5590387376      127.3746721023     1  0.42933909E+08
     -122.5564616323      128.4317997650     2  0.42914439E+08
     -122.5544289823      127.8246133037     1  0.43533644E+08
     -122.5496438789      124.9026033516     1  0.43061454E+08
     -122.5487733698      130.6058657416     1  0.41858315E+08
     -122.5433013732      124.8269671810     1  0.42703082E+08
     -122.5402982413      130.3377166357     2  0.43512806E+08
     -122.5382563841      121.5738885948     3  0.41680643E+08
     -122.5369745789      122.7783974121     1  0.41778860E+08
     -122.5362589132      128.3763211401     2  0.42610494E+08
     -122.5340729492      130.3338715802     1  0.41770125E+08
     -122.5323789308      126.1680675841     1  0.42529337E+08
     -122.5323288781      129.2081481655     1  0.42461132E+08
     -122.5319043019      130.3620855303     1  0.41958100E+08
     -122.5226221606      126.6694841401     1  0.42226907E+08
     -122.5211235080      126.5502877266     1  0.45838935E+08
     -122.5203570835      130.3478965383     4  0.43236121E+08
     -122.5202530860      129.1176196345     1  0.41833153E+08
     -122.5197250920      127.4172902951     1  0.42264881E+08
     -122.5197168233      128.5644955486     1  0.42087266E+08
     -122.5156276505      127.8616719545     1  0.43064298E+08
     -122.5144337489      129.6917694425     1  0.41773182E+08
     -122.5139672338      130.0539528634     1  0.44472035E+08
     -122.5126231736      123.2298164635     1  0.42428457E+08
     -122.5121769585      129.3487894031     1  0.42620695E+08
     -122.5121372770      123.3358502534     1  0.42396850E+08
     -122.5120378449      126.4172215669     1  0.43682832E+08
     -122.5100464608      125.6924564069     1  0.44981813E+08
     -122.5100166390      128.2953618118     2  0.41908676E+08
     -122.5098433799      125.6264758955     1  0.44385997E+08
     -122.5090199729      127.3592539615     1  0.44769518E+08
     -122.5086212216      122.8134983360     1  0.42717515E+08
     -122.5057434713      125.8625019709     1  0.42198311E+08
     -122.5052092618      125.4705147041     1  0.44164990E+08
     -122.5034610634      126.4481765071     1  0.42867094E+08
     -122.5013126984      126.3164705511     1  0.45963432E+08
     -122.5010799423      125.0610820483     1  0.43055680E+08
     -122.4986676666      124.0081169644     1  0.42380161E+08
     -122.4984125825      130.4384527717     2  0.43849436E+08
     -122.4973559078      126.2547131968     2  0.42770692E+08
     -122.4966207158      130.0528395001     1  0.44289395E+08
     -122.4959409457      128.6570596379     1  0.44002496E+08
     -122.4938922637      122.9002813124     1  0.43543137E+08
     -122.4938394086      124.7404384136     1  0.45510133E+08
     -122.4937281416      128.0660633638     1  0.45906744E+08
     -122.4930964285      126.2509582132     1  0.45211303E+08
     -122.4928258457      124.1895203797     1  0.45392820E+08
     -122.4921903421      126.2530837092     1  0.42196113E+08
     -122.4911683775      127.9752003219     4  0.44888527E+08
     -122.4910598855      129.0621538770     1  0.46133294E+08
     -122.4907390815      127.9877684122     1  0.45468154E+08
     -122.4906463349      130.4105614592     2  0.41588025E+08
     -122.4903284640      127.3669707400     2  0.41306484E+08
     -122.4903162711      125.4575473351     2  0.40221529E+08
     -122.4893259674      128.0570348592     1  0.46034198E+08
     -122.4886548064      125.3208654692     1  0.42251533E+08
     -122.4885503161      124.8133761268     1  0.42371038E+08
     -122.4872601587      128.4501266254     1  0.41956040E+08
     -122.4863745480      124.1814927731     1  0.41224660E+08
     -122.4860049362      125.2756461046     1  0.43157129E+08
     -122.4856012450      129.5218394098     1  0.45190698E+08
     -122.4824126707      126.8480244516     1  0.44753236E+08
     -122.4819755091      126.4979158409     1  0.45100475E+08
     -122.4803325477      126.7334318930     1  0.43600217E+08
     -122.4798992509      127.2501556347     1  0.44741713E+08
     -122.4797389095      125.5207510337     1  0.46402249E+08
     -122.4791761299      123.5182282559     1  0.40790664E+08
     -122.4781854619      126.9955245707     1  0.45708632E+08
     -122.4778278100      126.7261608144     1  0.45736829E+08
     -122.4774402945      125.0204215767     1  0.45592523E+08
     -122.4769268420      129.1960069630     1  0.42277542E+08
     -122.4768597218      126.8147489437     1  0.42720095E+08
     -122.4757762907      126.4712371172     1  0.42767715E+08
     -122.4754391268      126.5512384012     1  0.43145937E+08
     -122.4747795972      127.0723022381     3  0.46167490E+08
     -122.4745264382      126.6210757314     1  0.42563682E+08
     -122.4744859763      127.1818377898     1  0.43890029E+08
     -122.4743575888      126.2852695871     1  0.44914104E+08
     -122.4743109969      130.0263361304     2  0.48082745E+08
     -122.4741758979      123.2841219047     1  0.45525500E+08
     -122.4737873019      125.7811028466     1  0.42186144E+08
     -122.4734432470      126.9784476731     1  0.44736222E+08
     -122.4726939773      130.0779537357     4  0.41373815E+08
     -122.4723937920      127.4377848576     1  0.47006590E+08
     -122.4710963281      126.5712743254     1  0.46165887E+08
     -122.4710355966      126.1018737228     1  0.45575846E+08
     -122.4704534687      129.9120501371     1  0.43197460E+08
     -122.4703169554      128.1008512178     1  0.43827135E+08
     -122.4701535567      125.8843567257     1  0.45546178E+08
     -122.4695821583      125.0833111691     2  0.44063267E+08
     -122.4691173568      126.6477484354     1  0.45013418E+08
     -122.4686819753      125.9877759986     1  0.41412788E+08
     -122.4683527502      125.6731553179     1  0.43618918E+08
     -122.4682847296      126.6969280546     1  0.42167273E+08
     -122.4680154488      128.2420106942     2  0.42530540E+08
     -122.4670381692      125.8509115199     1  0.41466039E+08
     -122.4668245335      123.9317550628     1  0.45823220E+08
     -122.4667511223      125.5100190399     1  0.43478391E+08
     -122.4666620121      126.6054147781     1  0.41555015E+08
     -122.4666132154      129.2321487516     1  0.43586122E+08
     -122.4664194881      124.5974468032     1  0.43677833E+08
     -122.4660252305      129.8847844731     1  0.45286177E+08
     -122.4659902550      125.0334072975     2  0.42782917E+08
     -122.4657456693      125.2689883540     1  0.48205893E+08
     -122.4648154477      124.6821892388     1  0.46312931E+08
     -122.4647385322      127.3531714738     1  0.43671390E+08
     -122.4643834575      125.9407151252     1  0.44490817E+08
     -122.4638435755      128.0164524604     1  0.46629638E+08
     -122.4635768035      121.6176098534     1  0.45141604E+08
     -122.4635735759      127.5514496219     2  0.43347015E+08
     -122.4627645975      126.3069476638     1  0.45426557E+08
     -122.4625346657      128.8537942169     1  0.45681978E+08
     -122.4618429149      131.6988356003     2  0.49025310E+08
     -122.4615612129      126.5279724330     1  0.42247635E+08
     -122.4614627486      124.8772045116     1  0.43093022E+08
     -122.4614122219      125.2152064064     1  0.44141291E+08
     -122.4611839918      123.9163632834     1  0.43179161E+08
     -122.4610254248      125.1120013286     1  0.45049988E+08
     -122.4605910375      129.0530900035     1  0.45341782E+08
     -122.4597189213      125.8117078145     1  0.43746258E+08
     -122.4594336907      126.3240884337     1  0.41866579E+08
     -122.4593189254      126.1195935305     1  0.41841282E+08
     -122.4592911902      127.0338477221     1  0.45327329E+08
     -122.4580840546      125.6320124904     1  0.42555622E+08
     -122.4577594921      126.5236547206     1  0.43290990E+08
     -122.4574055290      126.5821642624     1  0.43602420E+08
     -122.4571937913      127.6236014103     1  0.47609511E+08
     -122.4560144760      128.9939994449     1  0.42373800E+08
     -122.4556006502      125.7364520472     4  0.41693540E+08
     -122.4554466979      127.4128091957     2  0.41967466E+08
     -122.4553799167      127.6621867101     1  0.42715039E+08
     -122.4552440463      124.7479468516     1  0.43634233E+08
     -122.4551138742      126.0828982629     1  0.45596906E+08
     -122.4543583487      125.6904913937     1  0.46107537E+08
     -122.4543079438      128.5085234558     1  0.45672586E+08
     -122.4539530657      124.6689461676     1  0.45240381E+08
     -122.4533310448      129.0254072737     1  0.44881468E+08
     -122.4533270288      126.8693331171     1  0.46215496E+08
     -122.4531694913      127.6334686628     1  0.43856758E+08
     -122.4531153357      125.8173266289     1  0.43803518E+08
     -122.4526905711      123.9762911964     1  0.45216603E+08
     -122.4526531457      126.8229423366     1  0.43822240E+08
     -122.4526015136      125.3190549471     1  0.43433693E+08
     -122.4525894273      125.5506436098     1  0.47414289E+08
     -122.4515141562      123.2328896971     1  0.44929405E+08
     -122.4503796364      125.4883988902     1  0.44007539E+08
     -122.4502545610      125.4997774958     1  0.44830564E+08
     -122.4499917968      126.3458604744     4  0.45264303E+08
     -122.4499202236      128.7054694496     1  0.44848583E+08
     -122.4498018987      123.4907601302     1  0.46487989E+08
     -122.4497517923      127.4298304667     2  0.44367417E+08
     -122.4496191284      128.4912937389     1  0.42589592E+08
     -122.4496173785      126.6173506218     4  0.46943922E+08
     -122.4493418906      127.5560880882     1  0.42549968E+08
     -122.4490284176      124.4705003312     1  0.45224485E+08
     -122.4489702771      125.6954034381     1  0.45777855E+08
     -122.4484553181      124.4861953440     1  0.42956884E+08
     -122.4480911592      125.5040457106     1  0.42668475E+08
     -122.4478978509      125.5682125383     1  0.43551428E+08
     -122.4477754059      126.8681430966     1  0.42843078E+08
     -122.4469643290      128.0205871873     1  0.46909854E+08
     -122.4465739797      127.2805187625     1  0.44239355E+08
     -122.4464628942      126.8971176688     1  0.46381855E+08
     -122.4460576645      128.7881892375     1  0.42921344E+08
     -122.4459522182      126.4515453733     1  0.48867138E+08
     -122.4457437950      128.8725299967     1  0.46615756E+08
     -122.4455071023      128.5903700746     1  0.44776092E+08
     -122.4453300677      126.0330370890     1  0.44057467E+08
     -122.4450659223      125.8832039321     1  0.42002432E+08
     -122.4443573294      125.1665286873     1  0.42208331E+08
     -122.4443231684      122.6058005907     1  0.46552193E+08
     -122.4443068930      130.1506606551     1  0.43085363E+08
     -122.4442279156      128.1968186099     1  0.41749441E+08
     -122.4441128065      127.3908500299     1  0.45862747E+08
     -122.4440836590      125.7866967165     1  0.43258811E+08
     -122.4437544989      126.4208067512     1  0.46977625E+08
     -122.4430693156      126.8856690465     1  0.41520761E+08
     -122.4426924635      128.0152686621     1  0.47013187E+08
     -122.4423728547      124.6396023103     1  0.45351166E+08
     -122.4416520726      123.3658457442     1  0.41817004E+08
     -122.4415522655      122.3348023316     1  0.45307051E+08
     -122.4411880487      126.4739749410     1  0.42585815E+08
     -122.4409659228      127.8843260747     2  0.45924307E+08
     -122.4407513965      126.3015606773     1  0.45960295E+08
     -122.4406350474      126.3069861495     1  0.47993964E+08
     -122.4403073526      128.1112753882     1  0.46217142E+08
     -122.4397823955      126.1242903293     1  0.45041922E+08
     -122.4397269131      122.2648772392     2  0.43700169E+08
     -122.4396563977      127.9123088422     1  0.43490059E+08
     -122.4396102090      122.7530438995     1  0.41674281E+08
     -122.4394292463      126.5582307753     1  0.41296837E+08
     -122.4390553879      126.0963518480     1  0.47709213E+08
     -122.4388374552      126.3903561916     1  0.43639392E+08
     -122.4388190878      127.2403037298     1  0.41656393E+08
     -122.4387332274      125.4523435176     4  0.47946630E+08
     -122.4387271460      127.6255667040     1  0.45942326E+08
     -122.4384622077      126.3989765726     1  0.47084915E+08
     -122.4383503359      125.9218126838     2  0.41724668E+08
     -122.4382558357      124.4660344801     1  0.43078605E+08
     -122.4382007728      124.3612613971     1  0.45610744E+08
     -122.4379540910      129.4293698741     1  0.43612301E+08
     -122.4378106169      129.4078432055     1  0.42660298E+08
     -122.4376594406      128.6339109516     1  0.44252193E+08
     -122.4375889599      127.7172954926     1  0.45341480E+08
     -122.4371095936      124.4954600259     1  0.43571796E+08
     -122.4366491724      125.8998565652     1  0.45281833E+08
     -122.4364219568      127.2463462741     1  0.42305686E+08
     -122.4361578678      129.4965396255     2  0.43268960E+08
     -122.4358446702      126.0361971368     1  0.44866373E+08
     -122.4358350781      128.1616798619     1  0.42408674E+08
     -122.4358286560      128.7637201144     2  0.45842108E+08
     -122.4356990109      125.9557496426     1  0.45033649E+08
     -122.4356415520      128.7029060377     2  0.44769611E+08
     -122.4353845685      124.7388034442     1  0.42679771E+08
     -122.4352497944      126.8784634420     1  0.42456871E+08
     -122.4346671012      125.3688399213     1  0.41746162E+08
     -122.4341103736      122.4452175251     1  0.44884095E+08
     -122.4337016274      129.7049787044     1  0.46162554E+08
     -122.4335987635      125.2844358134     1  0.42126640E+08
     -122.4329713333      125.5710300130     1  0.44139003E+08
     -122.4328604155      125.0990752320     1  0.43925338E+08
     -122.4328298169      127.0595802645     1  0.42102280E+08
     -122.4324883265      121.2722768774     1  0.42942073E+08
     -122.4320627358      123.6090310926     1  0.42152273E+08
     -122.4319048770      122.9047514204     1  0.46207769E+08
     -122.4314852403      124.4186871762     1  0.41594102E+08
     -122.4313323042      127.0526585149     1  0.44770371E+08
     -122.4312028526      125.7738711664     1  0.44346219E+08
     -122.4310397296      125.4312163066     1  0.42439796E+08
     -122.4307315323      125.6213946786     1  0.46598791E+08
     -122.4306549294      126.0626138027     2  0.43126936E+08
     -122.4306248644      122.8548384762     1  0.46990942E+08
     -122.4305637108      124.7987616851     1  0.42831089E+08
     -122.4305461209      125.3516647820     1  0.44420321E+08
     -122.4304055666      127.6132011521     1  0.43666038E+08
     -122.4303596499      126.8902303464     1  0.45429939E+08
     -122.4303082865      129.7559420251     1  0.46335017E+08
     -122.4302636945      126.5037876580     1  0.44207371E+08
     -122.4301630596      123.4829371735     1  0.45558878E+08
     -122.4301276599      124.6127412700     1  0.41912862E+08
     -122.4301247130      126.1807609737     1  0.47333157E+08
     -122.4301125371      121.5428780440     1  0.46309567E+08
     -122.4300345795      126.2404521658     1  0.43396705E+08
     -122.4298256035      126.8390577836     2  0.40648414E+08
     -122.4293851141      125.1109409167     1  0.42745246E+08
     -122.4293641170      127.4652279525     1  0.43811543E+08
     -122.4292152996      129.0787716194     1  0.43830672E+08
     -122.4291852592      123.5151545036     1  0.45815961E+08
     -122.4291247468      121.8747064210     1  0.45062437E+08
     -122.4290216435      129.3373030026     1  0.44774907E+08
     -122.4289907973      123.0029186718     1  0.44330045E+08
     -122.4288984000      120.1398418937     1  0.45070761E+08
     -122.4288564428      126.7385128727     1  0.44472066E+08
     -122.4284923107      125.3780643293     1  0.43136646E+08
     -122.4281938868      127.1371690303     1  0.42433079E+08
     -122.4280128210      126.1933754486     1  0.42058773E+08
     -122.4279167607      130.1273774232     4  0.45393128E+08
     -122.4278494897      129.0915711361     1  0.46499450E+08
     -122.4277971102      127.8803441990     1  0.45392524E+08
     -122.4277610128      125.5208759609     1  0.45771147E+08
     -122.4276824704      127.5838638542     2  0.41724072E+08
     -122.4276721517      125.4085722252     1  0.45885166E+08
     -122.4275209699      121.6955758329     1  0.42250636E+08
     -122.4274949925      123.2360445958     1  0.45667951E+08
     -122.4273166548      127.9588713704     1  0.41767461E+08
     -122.4272855644      123.0652663485     1  0.44951189E+08
     -122.4272629538      128.9893656561     2  0.42231992E+08
     -122.4272276384      124.2400056780     1  0.43378667E+08
     -122.4270947420      128.7718713005     2  0.42451878E+08
     -122.4269850792      124.7849679551     1  0.42346903E+08
     -122.4268958312      129.9678785646     1  0.43817186E+08
     -122.4267728183      125.2287877866     2  0.43229742E+08
     -122.4264901664      125.2012981290     1  0.44173990E+08
     -122.4263152682      124.4787820534     1  0.45022586E+08
     -122.4262804777      123.6964493853     1  0.46372519E+08
     -122.4262667700      124.7915241555     1  0.45169670E+08
     -122.4261591950      127.0631454573     1  0.47510720E+08
     -122.4261105942      125.9768140099     1  0.44404380E+08
     -122.4260779405      126.0603543762     1  0.45627053E+08
     -122.4259450251      124.3331352954     1  0.46706622E+08
     -122.4259099046      126.6744220394     1  0.43433734E+08
     -122.4255529463      126.8189814821     1  0.46037532E+08
     -122.4255504937      124.0230177274     1  0.41523465E+08
     -122.4254082858      126.7865971229     1  0.42014974E+08
     -122.4253492344      125.5731158517     1  0.43005474E+08
     -122.4250446167      127.1112313895     1  0.41299347E+08
     -122.4249150993      126.3992872634     1  0.43906795E+08
     -122.4247583513      121.2645993542     1  0.46011835E+08
     -122.4246572342      127.0921577096     2  0.42814256E+08
     -122.4245467657      127.7063125350     1  0.43704967E+08
     -122.4245080515      125.2321602908     1  0.42846512E+08
     -122.4242787923      126.5999965668     1  0.46106024E+08
     -122.4241578455      126.2201703291     1  0.46774391E+08
     -122.4241112115      128.5102148495     1  0.45220921E+08
     -122.4238704466      122.3109892659     1  0.42832552E+08
     -122.4236648200      120.7404321096     1  0.45767163E+08
     -122.4235738260      126.7263853163     1  0.42233500E+08
     -122.4233989514      125.1687848708     1  0.44526814E+08
     -122.4231254788      125.2624503803     1  0.46940403E+08
     -122.4229874401      123.5419600719     1  0.46727747E+08
     -122.4229745326      125.5245710649     1  0.45256390E+08
     -122.4228899280      126.0748151023     1  0.44979523E+08
     -122.4226317164      126.2144306847     1  0.45077734E+08
     -122.4226303272      126.0785359289     1  0.43729060E+08
     -122.4225993870      122.3950793799     2  0.42518451E+08
     -122.4224943114      126.5875461024     1  0.43746460E+08
     -122.4222894262      126.2164020129     1  0.44178356E+08
     -122.4221280022      123.0065374978     1  0.46407784E+08
     -122.4220795677      124.5462933943     1  0.43397921E+08
     -122.4219572692      122.2550041417     1  0.43582650E+08
     -122.4217931093      127.2152144276     1  0.44429304E+08
     -122.4215164502      125.7707667932     1  0.43241134E+08
     -122.4214122306      123.1269662823     1  0.42719731E+08
     -122.4213218312      125.0564045290     1  0.40913831E+08
     -122.4212391286      125.1107974956     1  0.44064336E+08
     -122.4210159649      123.5952238463     1  0.44009980E+08
     -122.4209463393      127.6466454429     1  0.42466822E+08
     -122.4209289377      121.5976377532     1  0.41020465E+08
     -122.4207159845      122.1378354935     1  0.41935080E+08
     -122.4203980970      123.6738806460     1  0.44107743E+08
     -122.4203827670      123.1166876937     1  0.41497569E+08
     -122.4200845471      126.3980620629     1  0.46751026E+08
     -122.4199840973      126.1120331563     2  0.44511407E+08
     -122.4197860583      123.9788498514     1  0.44943759E+08
     -122.4197540210      123.1376875435     1  0.44270927E+08
     -122.4192403172      126.5636872651     2  0.43565459E+08
     -122.4192113699      119.5861642419     1  0.44284344E+08
     -122.4191878563      124.7393980511     1  0.41596998E+08
     -122.4191374425      126.1059403808     1  0.46944775E+08
     -122.4189673823      129.1975774565     1  0.44255582E+08
     -122.4188925570      126.4223328761     1  0.43983254E+08
     -122.4188846899      127.5519272705     1  0.42560972E+08
     -122.4187843635      127.3893612047     1  0.44034177E+08
     -122.4184214198      124.1336014435     1  0.45540287E+08
     -122.4184005134      123.2893776353     1  0.42309053E+08
     -122.4183027007      124.4721894042     1  0.46045422E+08
     -122.4178242397      125.2284334479     1  0.43998183E+08
     -122.4177331887      126.7739897439     1  0.45244695E+08
     -122.4176260074      131.0784695804     1  0.46898550E+08
     -122.4172449092      127.1704181899     1  0.44098620E+08
     -122.4171550718      123.9146441431     1  0.45411971E+08
     -122.4166506843      128.8070573053     1  0.47736950E+08
     -122.4166123845      127.4246148902     1  0.45667777E+08
     -122.4165773007      123.0602398971     1  0.44085596E+08
     -122.4164861226      126.9084425415     1  0.42471493E+08
     -122.4164560037      122.4861361226     1  0.41482184E+08
     -122.4163562138      129.3616116080     1  0.43762320E+08
     -122.4163348383      124.2971079980     1  0.43709523E+08
     -122.4163216101      125.5882890967     1  0.41699666E+08
     -122.4162468031      125.3226876791     1  0.42395918E+08
     -122.4161931103      126.3801113141     1  0.42373972E+08
     -122.4160236194      127.0637420195     1  0.43113570E+08
     -122.4159129720      126.2608509036     1  0.45357485E+08
     -122.4158926179      125.1800922785     1  0.44810074E+08
     -122.4158181666      124.8154090722     1  0.45254598E+08
     -122.4155338803      129.9007954092     1  0.43326177E+08
     -122.4151975682      125.2650440650     1  0.45913219E+08
     -122.4150603685      125.6721387726     1  0.43866988E+08
     -122.4146838759      126.8163960529     1  0.46328249E+08
     -122.4146325451      126.5993757555     1  0.45713877E+08
     -122.4144748007      123.0797199801     1  0.44695691E+08
     -122.4142211178      125.0990058582     1  0.42194857E+08
     -122.4141303648      128.0037270007     1  0.43297068E+08
     -122.4140521094      128.1259932391     1  0.47242911E+08
     -122.4140397666      124.8689781751     1  0.45980241E+08
     -122.4139943530      125.6432228699     1  0.43251142E+08
     -122.4139422675      125.9818151396     1  0.44616662E+08
     -122.4138508686      123.8251907739     1  0.42615700E+08
     -122.4134694225      129.6418787761     2  0.47275079E+08
     -122.4131570494      127.9944213768     1  0.43243932E+08
     -122.4131468962      125.7308365761     1  0.43934060E+08
     -122.4128242860      125.5578566262     1  0.41414406E+08
     -122.4127531561      124.7797357499     1  0.43991046E+08
     -122.4127198530      128.9592598162     2  0.44199182E+08
     -122.4126358890      125.6200892160     1  0.45817022E+08
     -122.4124341337      127.2333868534     1  0.45907069E+08
     -122.4124258120      126.2819508827     1  0.46009303E+08
     -122.4122076546      121.8478857653     1  0.45714601E+08
     -122.4122011816      129.0553336088     2  0.43247085E+08
     -122.4121844395      125.3253406700     1  0.45483472E+08
     -122.4121431460      123.1693054500     1  0.41924616E+08
     -122.4120973606      126.7955368936     1  0.43373633E+08
     -122.4120881764      126.2317729329     1  0.44898089E+08
     -122.4120822234      128.1978218023     1  0.43384982E+08
     -122.4119242330      126.0369651969     1  0.44108124E+08
     -122.4118819747      127.6186914335     1  0.42777610E+08
     -122.4118397122      124.4401332470     1  0.41682183E+08
     -122.4117820150      126.8373814412     1  0.42466381E+08
     -122.4115978839      123.4495212542     1  0.44820631E+08
     -122.4115840851      126.6511451470     1  0.46709777E+08
     -122.4115183693      128.2572714936     1  0.45891897E+08
     -122.4114671243      124.8612016539     1  0.45888272E+08
     -122.4114397806      128.1619776951     1  0.47295852E+08
     -122.4113148177      128.8728905491     1  0.44637076E+08
     -122.4110318511      122.5548547047     1  0.42651571E+08
     -122.4109259773      126.1152236404     1  0.46307812E+08
     -122.4107464234      126.6968539173     1  0.43764502E+08
     -122.4104891684      125.0251601334     1  0.44041576E+08
     -122.4102261264      125.5567143117     1  0.45062788E+08
     -122.4101044767      123.9839044528     1  0.45139325E+08
     -122.4099315958      127.6062124852     1  0.43735980E+08
     -122.4099229167      128.2943466538     1  0.44085911E+08
     -122.4098721782      124.5324937994     1  0.43619179E+08
     -122.4098290809      125.5971643815     1  0.44714515E+08
     -122.4097213406      121.7400524392     1  0.45321943E+08
     -122.4095623953      126.9799078962     2  0.42930452E+08
     -122.4093634851      125.9142860727     1  0.42005572E+08
     -122.4093295432      124.4447868514     1  0.41194439E+08
     -122.4093051038      125.5327115497     1  0.42157942E+08
     -122.4088844891      124.5836863144     1  0.41485099E+08
     -122.4086550228      125.9578153802     1  0.42522241E+08
     -122.4084086167      125.8211120159     1  0.42998914E+08
     -122.4083780252      126.5190198976     1  0.44132399E+08
     -122.4082918808      125.9650124280     1  0.45077593E+08
     -122.4082859821      127.0053563498     2  0.42687081E+08
     -122.4082811479      125.0679245286     1  0.42760058E+08
     -122.4076000207      122.6429488700     1  0.42488587E+08
     -122.4075870128      122.3863603127     1  0.44165696E+08
     -122.4075077374      123.8969805919     1  0.42081340E+08
     -122.4075056854      123.3180862985     1  0.42730285E+08
     -122.4074600631      124.2401401617     1  0.43096244E+08
     -122.4074333587      124.9337373286     1  0.44057874E+08
     -122.4073981222      123.9894435118     1  0.45549078E+08
     -122.4072797519      124.5930910166     1  0.43184370E+08
     -122.4070184721      125.1281803172     1  0.43530971E+08
     -122.4069788098      125.6731476738     1  0.46363491E+08
     -122.4069677942      123.5650640945     1  0.44143991E+08
     -122.4069382827      128.9242063931     1  0.43177786E+08
     -122.4068554700      125.0195926291     1  0.43119524E+08
     -122.4067427339      125.0069636958     1  0.43150996E+08
     -122.4062937763      126.3423255660     1  0.45330752E+08
     -122.4062548808      126.1536669466     1  0.45385131E+08
     -122.4062137451      126.9610803288     1  0.42454522E+08
     -122.4061433245      121.0217263913     1  0.46848402E+08
     -122.4058909392      127.7218816953     1  0.45833425E+08
     -122.4058896393      126.9379334626     1  0.45741096E+08
     -122.4055518930      125.3817682405     1  0.46307604E+08
     -122.4055206732      124.7942983540     1  0.43447243E+08
     -122.4054660068      129.7701611954     1  0.43810245E+08
     -122.4051404769      124.4777276086     1  0.43543074E+08
     -122.4051249372      125.9751350453     1  0.43732094E+08
     -122.4050573843      126.0382226351     1  0.42989268E+08
     -122.4049197940      124.7690544381     1  0.42278823E+08
     -122.4048545155      124.9859667973     1  0.43732483E+08
     -122.4047637515      125.1481264503     1  0.44166838E+08
     -122.4046265133      127.6562853281     1  0.45434287E+08
     -122.4045967277      122.3545314882     1  0.43327244E+08
     -122.4045209157      124.9069405201     1  0.42821900E+08
     -122.4045173461      127.4494195987     1  0.43403048E+08
     -122.4044602343      125.3257981135     1  0.45212312E+08
     -122.4044113536      127.5382866426     1  0.45619899E+08
     -122.4043747373      126.9559476260     1  0.42954376E+08
     -122.4043215268      125.5910324485     1  0.44287821E+08
     -122.4042537261      127.9220541983     1  0.47025093E+08
     -122.4041510697      126.0133686708     2  0.42695734E+08
     -122.4041377480      127.6802219444     1  0.44332537E+08
     -122.4041277977      123.2838199616     1  0.42931407E+08
     -122.4040708303      122.3618840220     1  0.46604472E+08
     -122.4040643277      123.2538448588     1  0.47908313E+08
     -122.4040131038      125.3280212527     1  0.43196826E+08
     -122.4039538208      129.3460562773     1  0.43655408E+08
     -122.4038266439      124.0551100879     1  0.45084714E+08
     -122.4038175497      120.7385138160     1  0.43621075E+08
     -122.4037862444      126.5756263617     1  0.44093834E+08
     -122.4037454909      127.7405860020     1  0.46141977E+08
     -122.4035946127      127.6787223654     1  0.42130976E+08
     -122.4035840325      126.2216587074     1  0.43416478E+08
     -122.4035192341      124.6940350669     1  0.43718432E+08
     -122.4034880718      128.1128078763     1  0.48709804E+08
     -122.4034586228      127.6693032688     1  0.43124444E+08
     -122.4033853618      127.7915632658     1  0.45566925E+08
     -122.4033238328      125.4392062619     1  0.45970581E+08
     -122.4032977043      128.9425222429     1  0.45695925E+08
     -122.4031438075      125.1983854321     1  0.44220514E+08
     -122.4031297829      123.0794754406     1  0.45241205E+08
     -122.4029574794      127.9892252280     1  0.47089889E+08
     -122.4029198887      126.0027251326     1  0.41912424E+08
     -122.4028770521      122.8684011888     1  0.43567965E+08
     -122.4027615435      127.8712557676     1  0.42885748E+08
     -122.4027401105      126.9528157423     1  0.44797774E+08
     -122.4027388577      129.1344538910     1  0.43150138E+08
     -122.4027303310      125.6009404010     1  0.45811139E+08
     -122.4027213387      127.3100431303     1  0.46536977E+08
     -122.4027173472      122.4806729336     1  0.42937871E+08
     -122.4023834023      119.7408474275     1  0.40988778E+08
     -122.4023160964      124.4531543500     1  0.44057145E+08
     -122.4022980145      129.1879839113     1  0.43397499E+08
     -122.4022821620      125.7960415733     1  0.46666579E+08
     -122.4022385873      126.5857041758     1  0.45054567E+08
     -122.4022332961      127.4758604752     1  0.40744874E+08
     -122.4020526815      129.6381841212     1  0.44067912E+08
     -122.4020206703      126.7374185573     1  0.43030404E+08
     -122.4019978923      124.3353205779     1  0.45150779E+08
     -122.4019865009      125.5436385854     1  0.44314700E+08
     -122.4018983669      126.9030705036     1  0.44433237E+08
     -122.4017428847      122.5437573882     1  0.42380027E+08
     -122.4016263127      125.4106134577     1  0.45675603E+08
     -122.4016101296      125.8782938893     1  0.42782576E+08
     -122.4015914856      127.5295244349     1  0.44122967E+08
     -122.4014648875      125.9127612063     1  0.46443887E+08
     -122.4014406958      125.3433169121     1  0.41817491E+08
     -122.4013634432      123.4825712361     1  0.44674833E+08
     -122.4011977820      126.8234778233     1  0.46015879E+08
     -122.4011251410      128.1767945565     1  0.45137202E+08
     -122.4011186507      127.0623919228     1  0.47277192E+08
     -122.4010220750      130.1186394158     1  0.43944547E+08
     -122.4009692618      125.7095355757     1  0.44363756E+08
     -122.4005988238      124.9818518166     2  0.44430830E+08
     -122.4004509470      125.1043499306     1  0.44869745E+08
     -122.4004170208      124.9534706876     1  0.43736435E+08
     -122.4003395916      125.5604658046     1  0.45103592E+08
     -122.4002279833      122.6314572204     1  0.42204157E+08
     -122.4001155554      123.0048131757     1  0.43040744E+08
     -122.3999379495      125.1123030343     1  0.44444033E+08
     -122.3998789372      127.9429214433     1  0.40999946E+08
     -122.3997789049      125.3140736013     1  0.44012119E+08
     -122.3997552068      126.2997693320     1  0.43849250E+08
     -122.3997390599      125.3116016922     1  0.46333934E+08
     -122.3996496308      125.9002087106     1  0.42416309E+08
     -122.3996485201      123.1461531348     1  0.42535362E+08
     -122.3993712827      126.7799542342     1  0.41654490E+08
     -122.3992796788      127.1783664170     1  0.44073479E+08
     -122.3991394200      123.7792230899     1  0.44157784E+08
     -122.3989903502      123.0524401081     1  0.42298673E+08
     -122.3989431146      125.2779708053     1  0.44915152E+08
     -122.3989418580      119.2017447351     1  0.47180261E+08
     -122.3989292669      125.1392768226     1  0.47317966E+08
     -122.3988568988      122.7116651691     1  0.42863698E+08
     -122.3986591273      125.9581471147     1  0.43351921E+08
     -122.3986495676      126.0154388398     2  0.43201637E+08
     -122.3986450682      124.5629870731     1  0.41942184E+08
     -122.3986322337      129.9159104415     1  0.43963929E+08
     -122.3985634176      126.6535502511     1  0.44843077E+08
     -122.3984795219      129.6112713755     4  0.43212527E+08
     -122.3984484618      127.0597050657     1  0.42460974E+08
     -122.3983884225      127.3673963974     1  0.46733012E+08
     -122.3983772724      126.4589558571     1  0.43828793E+08
     -122.3981451243      127.6403117043     1  0.41620946E+08
     -122.3980581552      122.2551403740     1  0.46531003E+08
     -122.3979208476      124.1070010375     1  0.43763899E+08
     -122.3979065800      129.0091609426     1  0.48587730E+08
     -122.3978669586      128.1698488186     1  0.43650733E+08
     -122.3978357846      125.6251937593     1  0.43074636E+08
     -122.3975254543      129.0353531042     1  0.43311754E+08
     -122.3973639296      127.7365359712     1  0.44949536E+08
     -122.3972923188      124.6255091903     1  0.44943612E+08
     -122.3972682344      124.1438825525     1  0.42271384E+08
     -122.3970793259      128.2662324120     1  0.46169348E+08
     -122.3970577403      129.6690204858     1  0.42200478E+08
     -122.3969968972      122.5837862383     1  0.44986608E+08
     -122.3968500594      125.3692987477     1  0.47224278E+08
     -122.3968073555      122.0618636027     1  0.41277382E+08
     -122.3967721419      124.2992867924     1  0.43397984E+08
     -122.3966926264      129.1089830459     1  0.43077272E+08
     -122.3966505958      121.9175062165     1  0.44605817E+08
     -122.3966327115      124.4711929139     1  0.46348466E+08
     -122.3966237944      125.3015275009     2  0.46839411E+08
     -122.3965033528      130.9395437049     1  0.42192901E+08
     -122.3963099883      124.3271180077     2  0.45547871E+08
     -122.3962968937      125.9139886101     1  0.42590803E+08
     -122.3961980096      125.6581523695     1  0.43635101E+08
     -122.3961818945      122.5456857056     1  0.47018206E+08
     -122.3960976730      126.6203083538     1  0.42241156E+08
     -122.3960201756      124.8486368433     1  0.42884418E+08
     -122.3959733423      123.1652504041     1  0.44756282E+08
     -122.3958402563      126.0487703167     1  0.41970700E+08
     -122.3958008500      127.1498773848     1  0.43164027E+08
     -122.3957012564      124.7332050662     1  0.46275933E+08
     -122.3953996757      124.6113125080     1  0.42737400E+08
     -122.3953168308      127.5605799070     1  0.45060661E+08
     -122.3952827065      127.7724049655     1  0.45693705E+08
     -122.3951405477      123.6044137335     1  0.45185667E+08
     -122.3949719278      124.7952509969     1  0.44678677E+08
     -122.3948824578      126.0071064993     1  0.45446329E+08
     -122.3948323167      128.3083572036     1  0.45282976E+08
     -122.3947741639      125.3078325964     1  0.44214520E+08
     -122.3947323351      122.4557332627     1  0.43352674E+08
     -122.3946624003      126.5360031837     1  0.42701243E+08
     -122.3943745964      124.9717067325     1  0.44994934E+08
     -122.3943497892      124.8767338152     1  0.45468420E+08
     -122.3943096025      124.2903359735     1  0.44930092E+08
     -122.3942585848      125.4677082940     1  0.43898314E+08
     -122.3941655289      124.7886413177     1  0.44000547E+08
     -122.3941564122      121.6661092142     1  0.46480249E+08
     -122.3940799135      127.2312746267     1  0.41701355E+08
     -122.3940402125      124.9656674884     1  0.44976381E+08
     -122.3940328558      121.7496471235     1  0.42814454E+08
     -122.3939212710      124.0230802366     1  0.45897758E+08
     -122.3935799633      124.9289741336     1  0.43460981E+08
     -122.3935279155      125.1756559371     1  0.45469700E+08
     -122.3934571797      126.4270019184     1  0.45122138E+08
     -122.3933303195      122.9965479024     1  0.45255918E+08
     -122.3933118948      125.6196211789     1  0.46631844E+08
     -122.3929208645      128.9496830662     1  0.43293354E+08
     -122.3928557098      121.5847297605     1  0.43640952E+08
     -122.3928230863      128.2853637420     1  0.44374872E+08
     -122.3926341324      128.4494480199     1  0.45849350E+08
     -122.3924017017      122.9196104316     1  0.46857653E+08
     -122.3923762044      125.9791418073     1  0.43964865E+08
     -122.3923125477      127.1976217936     1  0.43421447E+08
     -122.3921237221      123.2199464345     1  0.41773854E+08
     -122.3918694575      125.7574912751     1  0.44976512E+08
     -122.3918363316      127.0295027666     1  0.43199187E+08
     -122.3917729089      126.9445465455     1  0.44792095E+08
     -122.3913976602      125.6254164258     1  0.42010864E+08
     -122.3913875976      125.0038649633     1  0.42816592E+08
     -122.3913826567      126.5677391522     1  0.42954824E+08
     -122.3913545169      124.1845715650     1  0.46441421E+08
     -122.3912738891      124.2166001277     1  0.44826022E+08
     -122.3911769001      126.5406326909     1  0.44143255E+08
     -122.3911221576      123.5037138837     1  0.46417458E+08
     -122.3908231221      124.6555812185     1  0.46774488E+08
     -122.3907927267      125.5172523441     1  0.42459637E+08
     -122.3907177316      125.3054986783     1  0.44822200E+08
     -122.3904728361      126.7233031983     1  0.44187678E+08
     -122.3903869008      122.7921656222     1  0.41848428E+08
     -122.3903759335      127.5174460501     1  0.43929337E+08
     -122.3902999400      127.6312749901     1  0.45583398E+08
     -122.3902775306      125.9444271808     1  0.46581040E+08
     -122.3901870408      124.3564370612     1  0.45478094E+08
     -122.3901443917      124.0307665113     1  0.45021229E+08
     -122.3900266979      125.0704116902     1  0.44245743E+08
     -122.3899918939      126.9393960316     1  0.48333999E+08
     -122.3899702491      127.1066181343     1  0.46125614E+08
     -122.3899338644      131.4214824243     1  0.44404446E+08
     -122.3898270092      126.5771456380     1  0.46675968E+08
     -122.3896941208      125.1640136384     1  0.42082151E+08
     -122.3895796621      126.9174590425     1  0.43918316E+08
     -122.3895381375      124.7744204473     1  0.42900660E+08
     -122.3891598658      124.0813604567     1  0.43574680E+08
     -122.3891351001      123.3008367279     1  0.43377816E+08
     -122.3891275198      127.4586824563     1  0.44881159E+08
     -122.3890862445      128.7698141429     1  0.44622936E+08
     -122.3889950590      124.3258175302     1  0.45777145E+08
     -122.3889485887      128.6096587987     2  0.43778330E+08
     -122.3889434055      126.4866948088     1  0.44076867E+08
     -122.3888702916      124.4092365387     1  0.43830009E+08
     -122.3887803610      128.4886817038     1  0.43656017E+08
     -122.3887652662      122.2146279345     1  0.45834845E+08
     -122.3885626546      126.7087111176     1  0.46506887E+08
     -122.3885171154      131.3985994414     1  0.44153064E+08
     -122.3884241447      128.3516514705     1  0.42349320E+08
     -122.3884134094      128.2514034031     1  0.46267728E+08
     -122.3883806611      125.2630287783     1  0.43133378E+08
     -122.3881048392      125.6606219577     1  0.44833716E+08
     -122.3880042654      126.1270538685     1  0.43502777E+08
     -122.3880006664      122.8030793116     1  0.46472609E+08
     -122.3879919493      125.4407349838     1  0.43911634E+08
     -122.3877899393      119.0068183723     2  0.40851587E+08
     -122.3877702600      126.2675203343     1  0.43632292E+08
     -122.3877268472      129.4625283828     1  0.47110092E+08
     -122.3877124546      121.6818882287     1  0.43481124E+08
     -122.3875376066      129.9901859415     1  0.41718741E+08
     -122.3874944484      125.7342399684     1  0.45129908E+08
     -122.3874223369      125.4645671022     1  0.42395920E+08
     -122.3874051678      127.3086837812     1  0.46247168E+08
     -122.3872257281      123.6593353598     1  0.43052558E+08
     -122.3872162025      125.2973296163     1  0.44593285E+08
     -122.3871880793      122.3622758472     1  0.44240271E+08
     -122.3870960353      125.4566354099     1  0.46503924E+08
     -122.3869911951      125.7686665952     1  0.46049460E+08
     -122.3868782628      122.8667671245     1  0.46835258E+08
     -122.3868582967      125.8636345554     1  0.43669008E+08
     -122.3868376174      126.8276210453     1  0.41656142E+08
     -122.3867925840      122.2147659794     1  0.41469921E+08
     -122.3867592342      120.7080426047     1  0.46308544E+08
     -122.3867419664      128.1616293921     1  0.45880314E+08
     -122.3866543553      124.4587867381     1  0.43921005E+08
     -122.3866533067      126.7200233843     1  0.43963167E+08
     -122.3864388666      128.1759711799     1  0.44739436E+08
     -122.3864077179      124.8011519060     1  0.45961376E+08
     -122.3863501699      128.3440065573     1  0.44212668E+08
     -122.3863179864      124.9292375268     1  0.42284241E+08
     -122.3862075747      121.4851269857     2  0.45707985E+08
     -122.3862036307      125.1801419710     2  0.46155032E+08
     -122.3861414996      121.1887139964     1  0.42411495E+08
     -122.3860217964      124.3064668551     1  0.42485909E+08
     -122.3859339472      124.7963731075     1  0.44448158E+08
     -122.3858167979      126.1059445481     1  0.45629761E+08
     -122.3857828327      124.7255657099     1  0.45265926E+08
     -122.3857388487      122.8465798585     1  0.41254380E+08
     -122.3856841067      121.4730583591     1  0.41839236E+08
     -122.3856574044      123.5415144308     1  0.42348803E+08
     -122.3856538464      129.9581685535     2  0.44468774E+08
     -122.3855993052      122.3420800889     1  0.43908220E+08
     -122.3855800397      122.3601175249     1  0.44515314E+08
     -122.3855746426      123.9035998430     1  0.42741137E+08
     -122.3855240513      126.2855384471     2  0.44939452E+08
     -122.3854684992      125.5897896777     1  0.45770398E+08
     -122.3853639550      125.1485673537     1  0.48346677E+08
     -122.3853603018      122.4658104260     1  0.43435152E+08
     -122.3852782267      127.3684198695     1  0.42662949E+08
     -122.3852031883      128.2223597124     1  0.44943208E+08
     -122.3851605268      126.3851246750     1  0.42539434E+08
     -122.3851512616      123.4987345017     1  0.45731225E+08
     -122.3851334600      125.9021183754     1  0.44659526E+08
     -122.3851117848      128.7395636295     1  0.45107730E+08
     -122.3850572136      129.4863136078     2  0.44669554E+08
     -122.3848402725      124.9654629371     1  0.44887734E+08
     -122.3847848703      124.8384534268     2  0.42618160E+08
     -122.3847468820      125.1678502851     1  0.47623014E+08
     -122.3846706782      123.8367509540     1  0.40634091E+08
     -122.3846624514      128.7018449305     1  0.43660767E+08
     -122.3846303655      125.8808241035     1  0.45478553E+08
     -122.3846081452      126.0200428108     1  0.42676482E+08
     -122.3845380708      122.5178254793     1  0.42677021E+08
     -122.3843993952      123.0357882194     1  0.45106694E+08
     -122.3843494278      130.9074089722     1  0.46368632E+08
     -122.3841283130      124.3606992962     1  0.43386992E+08
     -122.3839674086      126.4971459285     1  0.42823811E+08
     -122.3839224850      126.8219972890     2  0.42945306E+08
     -122.3838645989      125.3057731958     1  0.46710989E+08
     -122.3838177713      128.2390075414     1  0.43590896E+08
     -122.3837627168      121.9389296736     1  0.42031753E+08
     -122.3836103739      122.7974923163     1  0.43272818E+08
     -122.3835416178      125.1048671105     1  0.44728371E+08
     -122.3835346427      123.9743797293     1  0.44416823E+08
     -122.3834497975      126.7637594927     1  0.42821837E+08
     -122.3834272319      126.1032506767     1  0.43758000E+08
     -122.3833553818      126.4898116011     1  0.41953079E+08
     -122.3831821872      123.1886206839     1  0.45527622E+08
     -122.3831710836      127.4730797701     1  0.43641331E+08
     -122.3830739125      127.1705188342     1  0.45408890E+08
     -122.3830250215      125.6652494648     1  0.43745120E+08
     -122.3829934059      127.0589659831     1  0.44945499E+08
     -122.3829114314      122.7842504889     1  0.44020463E+08
     -122.3827270937      127.6278395616     1  0.46926473E+08
     -122.3827123387      127.5735251432     1  0.45936531E+08
     -122.3826534605      126.7997981578     1  0.42722832E+08
     -122.3825874612      125.9524234989     1  0.43086916E+08
     -122.3825592835      125.9352657890     1  0.43817491E+08
     -122.3825088898      125.5365659416     1  0.41931264E+08
     -122.3823186138      127.8788113864     1  0.43627956E+08
     -122.3821899992      127.8134840162     1  0.45988073E+08
     -122.3821870525      124.2303948248     1  0.43724137E+08
     -122.3821478475      125.7143223058     1  0.42138869E+08
     -122.3820925946      126.4421158174     1  0.44138595E+08
     -122.3820693402      123.8793592864     1  0.43435677E+08
     -122.3820563620      128.5631389339     1  0.47825886E+08
     -122.3820377372      126.2299561787     1  0.47588492E+08
     -122.3820086895      124.2687229582     1  0.45467494E+08
     -122.3819893048      124.4517646857     2  0.43235938E+08
     -122.3817717742      121.6193802211     1  0.42276439E+08
     -122.3817501586      122.2107559805     1  0.42795671E+08
     -122.3817155655      126.2171757782     1  0.42881516E+08
     -122.3816300246      125.9761725784     1  0.41411221E+08
     -122.3815766663      128.8912620911     1  0.43807932E+08
     -122.3815021896      120.0669275628     1  0.42800359E+08
     -122.3813843767      127.3191084479     1  0.45510042E+08
     -122.3813630173      123.8224724509     1  0.42838277E+08
     -122.3813317645      126.6059802225     1  0.44053822E+08
     -122.3812657616      127.8435979671     1  0.46487949E+08
     -122.3811903776      127.8891124290     1  0.42609841E+08
     -122.3811636734      124.4980299028     2  0.43962981E+08
     -122.3810544554      126.3916904306     1  0.47524535E+08
     -122.3809903912      125.0866258326     1  0.43606123E+08
     -122.3809202721      125.1120228849     1  0.45811719E+08
     -122.3808957668      128.2769836009     1  0.44013755E+08
     -122.3808844833      129.1753691350     1  0.46043979E+08
     -122.3807879742      126.2059593213     1  0.42727131E+08
     -122.3807243290      123.2724147738     1  0.45824805E+08
     -122.3806735695      126.4618814676     1  0.45037006E+08
     -122.3805439774      125.3098147559     1  0.45893809E+08
     -122.3805370585      126.5629788425     1  0.46523105E+08
     -122.3804960499      125.4816107776     1  0.43728570E+08
     -122.3804498026      129.8426245807     1  0.46587488E+08
     -122.3804458025      126.5735246084     1  0.45733516E+08
     -122.3804261884      125.1186208621     1  0.45243847E+08
     -122.3801962012      126.5317249030     1  0.47616325E+08
     -122.3801729463      124.3737653634     1  0.42660184E+08
     -122.3800635821      125.2005980909     1  0.41685517E+08
     -122.3800067510      123.5405695961     1  0.43922109E+08
     -122.3799975160      122.4100164577     1  0.43143307E+08
     -122.3799623845      127.7712819910     1  0.44799604E+08
     -122.3799548990      125.7772224696     1  0.43655439E+08
     -122.3799159562      129.1427389862     1  0.43832094E+08
     -122.3798637281      125.8418990887     1  0.47440349E+08
     -122.3798460182      130.9376229657     2  0.41652370E+08
     -122.3797724606      124.1785857025     1  0.44068022E+08
     -122.3796354279      126.8534325396     1  0.48062707E+08
     -122.3795151707      125.2776384508     1  0.43037282E+08
     -122.3794370558      127.6306169937     1  0.44473676E+08
     -122.3793956181      124.1252041107     1  0.44625270E+08
     -122.3792660548      125.6781087131     1  0.45181257E+08
     -122.3792584386      127.2669396234     1  0.44580313E+08
     -122.3792397007      126.7832792911     1  0.45369124E+08
     -122.3792200894      127.3317917712     1  0.45895527E+08
     -122.3791618347      129.8490080659     1  0.46073311E+08
     -122.3791281941      124.8731814879     1  0.45494011E+08
     -122.3790106880      127.5387383271     1  0.44822784E+08
     -122.3789864377      126.0102836324     1  0.46897503E+08
     -122.3789591269      122.1646841939     1  0.41760513E+08
     -122.3789319457      124.4984588098     1  0.42425350E+08
     -122.3788880892      127.3259779707     1  0.47842565E+08
     -122.3788482918      120.6556377568     1  0.42291875E+08
     -122.3787745034      125.4795733775     1  0.43575125E+08
     -122.3786195550      127.3668457189     1  0.41521481E+08
     -122.3785936860      127.3913810910     1  0.43225870E+08
     -122.3785316171      125.0580267599     1  0.44889467E+08
     -122.3784013440      128.0170918340     1  0.46706446E+08
     -122.3783203294      128.9980500272     1  0.43335211E+08
     -122.3783042295      127.0103393701     1  0.44541941E+08
     -122.3782989037      128.1389656488     1  0.43009488E+08
     -122.3782592331      129.8765498648     1  0.44368143E+08
     -122.3781935679      126.5960855564     1  0.46684661E+08
     -122.3781024300      124.7632145373     1  0.42492481E+08
     -122.3780647839      128.3850086306     1  0.43065206E+08
     -122.3780195943      129.7018653914     1  0.45362463E+08
     -122.3779830319      127.4236074487     1  0.44692012E+08
     -122.3779440236      125.7596075916     2  0.43996698E+08
     -122.3779246517      128.1445671795     1  0.44886408E+08
     -122.3778917481      126.3176347922     1  0.46834704E+08
     -122.3778317847      129.9104328770     1  0.46761120E+08
     -122.3778263293      123.1867989271     1  0.44997686E+08
     -122.3777102384      123.3572559667     1  0.44771022E+08
     -122.3777018636      124.6127437321     1  0.43895064E+08
     -122.3776969352      122.7682217156     1  0.43622726E+08
     -122.3776473319      123.6333742860     1  0.44366503E+08
     -122.3776325243      123.0197098062     1  0.42428994E+08
     -122.3776152221      129.1914496612     1  0.47940266E+08
     -122.3775178001      125.1749726610     1  0.44006096E+08
     -122.3774940431      126.1867819644     1  0.41589300E+08
     -122.3773183883      124.7849680576     1  0.42837728E+08
     -122.3772356077      120.6071030719     1  0.42221360E+08
     -122.3771680318      124.4377460120     1  0.42719147E+08
     -122.3770876609      124.9733026204     1  0.41175046E+08
     -122.3770061233      125.3264307495     1  0.44803008E+08
     -122.3769685085      129.2238607234     1  0.47966907E+08
     -122.3769310715      125.9255337825     1  0.43032686E+08
     -122.3768647402      123.4534705106     2  0.42662470E+08
     -122.3768383894      124.9377337016     1  0.44374570E+08
     -122.3768069352      128.5894288107     1  0.43182634E+08
     -122.3767567784      125.3779026381     1  0.42534226E+08
     -122.3767313671      124.4220144488     1  0.44457194E+08
     -122.3767123498      124.3447058366     1  0.43013238E+08
     -122.3766214910      125.2871328142     1  0.43935828E+08
     -122.3765957759      119.1859419059     1  0.45362505E+08
     -122.3765817273      126.1740254117     1  0.45607282E+08
     -122.3764997679      127.5095671690     1  0.42378041E+08
     -122.3764779712      123.5996645936     1  0.42242171E+08
     -122.3764520309      124.5077641840     1  0.43269160E+08
     -122.3764090792      128.7875192137     1  0.43202499E+08
     -122.3763993659      126.0233449041     1  0.44040172E+08
     -122.3763080070      129.0962401026     1  0.43649671E+08
     -122.3762788120      128.4458281062     1  0.43690345E+08
     -122.3762123937      126.1794550918     1  0.44628060E+08
     -122.3761903290      125.8648266003     1  0.42654374E+08
     -122.3761519938      126.8716145089     1  0.45733397E+08
     -122.3759360056      122.5289014890     1  0.42463955E+08
     -122.3759180574      132.1439655799     1  0.44656508E+08
     -122.3758991793      123.6193541241     1  0.47120247E+08
     -122.3757877831      123.0111468357     1  0.46610656E+08
     -122.3757798485      125.2727056428     1  0.42020629E+08
     -122.3757479000      125.7325221832     1  0.42669047E+08
     -122.3757092628      125.0766409385     1  0.43793720E+08
     -122.3756435296      124.7160094445     1  0.42301028E+08
     -122.3756425080      128.6034460414     1  0.42605305E+08
     -122.3754907969      127.3529567823     1  0.43065471E+08
     -122.3754009016      125.1917958031     1  0.42732817E+08
     -122.3752978335      126.5272388117     1  0.42226545E+08
     -122.3752801679      123.7140337170     1  0.43459781E+08
     -122.3752089324      122.9878502069     1  0.44595951E+08
     -122.3751933545      123.9117899845     1  0.42446099E+08
     -122.3751623868      126.4392785602     1  0.45138661E+08
     -122.3750144260      125.4051988285     2  0.45869049E+08
     -122.3749823439      121.8657310623     1  0.42368596E+08
     -122.3749743337      125.0518040642     1  0.43391784E+08
     -122.3749306980      127.0895044196     1  0.44302654E+08
     -122.3749077287      123.8490872709     1  0.44004650E+08
     -122.3748225345      125.4135728429     1  0.44599120E+08
     -122.3748166899      125.7524437925     1  0.41575715E+08
     -122.3748121383      126.4594933027     1  0.44146260E+08
     -122.3746990556      127.9588968358     1  0.47870740E+08
     -122.3745988258      124.1610728138     1  0.45361953E+08
     -122.3745003003      123.0989204630     1  0.43087503E+08
     -122.3744443894      124.7973045629     1  0.41282221E+08
     -122.3744381100      124.5236567847     1  0.47529434E+08
     -122.3743518780      122.3167244202     1  0.45715259E+08
     -122.3743024849      124.2928999335     1  0.41462513E+08
     -122.3741513724      128.2952170337     1  0.42968549E+08
     -122.3740668856      125.4871958418     1  0.43695802E+08
     -122.3740189627      126.1907831771     1  0.42654372E+08
     -122.3740061973      126.4749386221     1  0.44287977E+08
     -122.3738103124      125.2373268226     1  0.41845515E+08
     -122.3737096498      121.5511061224     1  0.43054232E+08
     -122.3736886344      126.4746165705     1  0.44447172E+08
     -122.3736874183      126.2550382827     1  0.42808359E+08
     -122.3736656459      123.7572897922     1  0.46582446E+08
     -122.3736368960      124.8534455403     1  0.44438304E+08
     -122.3735537323      126.7502055314     1  0.44723089E+08
     -122.3735484080      125.0492588960     1  0.42216340E+08
     -122.3734767818      122.1315677099     1  0.41860337E+08
     -122.3733275078      122.7621412931     1  0.45588319E+08
     -122.3733125705      122.6795416986     1  0.43498276E+08
     -122.3733017447      130.1438580967     1  0.44848112E+08
     -122.3732940004      126.7873648730     1  0.45438065E+08
     -122.3732173203      124.9985532423     1  0.42669169E+08
     -122.3731104129      125.1457160636     1  0.44082059E+08
     -122.3730714636      123.3858531348     4  0.42305459E+08
     -122.3730665296      128.3709359927     1  0.42656244E+08
     -122.3730460048      123.6618019236     1  0.44669085E+08
     -122.3730189848      128.5743547599     1  0.48086354E+08
     -122.3730015137      127.2797088165     1  0.43783037E+08
     -122.3729624389      125.7779102410     1  0.47278263E+08
     -122.3729427514      126.4042418088     1  0.43941481E+08
     -122.3728849535      122.5319427753     1  0.42811463E+08
     -122.3727572165      125.7813778111     1  0.44191292E+08
     -122.3726164729      126.5377673413     1  0.46771778E+08
     -122.3725528330      124.0360495213     1  0.43652379E+08
     -122.3725408087      125.3392802584     1  0.44078453E+08
     -122.3725350822      124.2563598619     1  0.45511291E+08
     -122.3724820896      125.1668988173     1  0.44297662E+08
     -122.3724220817      125.6474218379     1  0.44956719E+08
     -122.3724099055      125.0623671558     1  0.44517389E+08
     -122.3723860250      129.4554059464     1  0.42429523E+08
     -122.3723611153      124.7232968507     1  0.46365887E+08
     -122.3723210671      121.8407028528     1  0.46500556E+08
     -122.3722880402      127.1715369068     1  0.45406991E+08
     -122.3721998057      126.7769347677     1  0.45622916E+08
     -122.3721612132      123.3301844972     1  0.42279006E+08
     -122.3720368058      125.6376432706     1  0.44592280E+08
     -122.3720019726      124.1284181209     1  0.43078048E+08
     -122.3719327589      123.3595490647     1  0.43758210E+08
     -122.3717343740      123.4619074400     1  0.45149799E+08
     -122.3716984736      128.1460452806     1  0.44402491E+08
     -122.3716932464      126.3684594847     1  0.42890586E+08
     -122.3716882013      125.2749312651     1  0.45390075E+08
     -122.3715979924      123.0084561648     1  0.46522760E+08
     -122.3715701738      126.9981700384     1  0.46152543E+08
     -122.3715523785      124.6493396119     1  0.42566169E+08
     -122.3715145697      126.0905158120     1  0.43360053E+08
     -122.3715003943      128.6613409361     1  0.43687599E+08
     -122.3714715930      121.1718610652     1  0.43166077E+08
     -122.3714358297      124.9972735113     1  0.43466586E+08
     -122.3713259590      122.8633122516     1  0.43602687E+08
     -122.3712974627      126.2878123805     1  0.43897194E+08
     -122.3712407189      124.3440714357     1  0.44621054E+08
     -122.3711344027      122.6759332380     1  0.44745198E+08
     -122.3709901139      124.1682362881     1  0.45665180E+08
     -122.3709815610      125.3369305414     1  0.42000392E+08
     -122.3709260719      125.6206232289     1  0.45970483E+08
     -122.3709243810      124.0611586652     1  0.43516945E+08
     -122.3709143235      124.8752717325     1  0.44224920E+08
     -122.3709124933      121.9748817580     1  0.42236748E+08
     -122.3708639138      127.2019102610     1  0.45533284E+08
     -122.3707308836      123.1953375997     1  0.41438926E+08
     -122.3706560624      126.2037703489     1  0.42518110E+08
     -122.3706207614      124.1937732809     1  0.46369298E+08
     -122.3705012216      125.8609949323     1  0.42460847E+08
     -122.3704469257      125.4905799917     1  0.43495977E+08
     -122.3703915007      124.3624313265     2  0.44891708E+08
     -122.3703655067      121.8326491288     1  0.43768437E+08
     -122.3703439133      127.4131550823     1  0.43750031E+08
     -122.3703318687      125.7584553449     1  0.45193845E+08
     -122.3703007606      121.9085975953     1  0.43473187E+08
     -122.3702743699      126.6385116282     1  0.41997704E+08
     -122.3702166340      129.4741584097     1  0.47933576E+08
     -122.3701146009      125.8652025804     1  0.45746868E+08
     -122.3700153986      121.5304952617     1  0.45346884E+08
     -122.3699947336      124.8800427697     1  0.44071833E+08
     -122.3699853640      127.7791450344     1  0.45028310E+08
     -122.3699746062      129.1649382279     1  0.47594932E+08
     -122.3699522832      123.3532026511     1  0.43486260E+08
     -122.3699305279      126.5639790971     1  0.44374417E+08
     -122.3699088413      128.1463451190     1  0.42140516E+08
     -122.3698775287      125.6867659778     1  0.44207894E+08
     -122.3698705055      121.7659343921     1  0.43856170E+08
     -122.3698448022      124.5805350997     1  0.42580117E+08
     -122.3697573039      125.1041041489     1  0.41990513E+08
     -122.3697299343      123.4024988663     1  0.42365183E+08
     -122.3697035480      124.2733318918     1  0.46484886E+08
     -122.3696823168      126.3292627429     1  0.44881054E+08
     -122.3696794485      125.8121715081     1  0.41338699E+08
     -122.3694989771      126.1875148118     1  0.45511292E+08
     -122.3694201320      127.6183849406     1  0.45354329E+08
     -122.3693878843      125.6803938038     1  0.42458188E+08
     -122.3693735766      122.0216304390     1  0.42560382E+08
     -122.3693685487      125.0561083718     1  0.43724925E+08
     -122.3693463547      129.2804302911     1  0.47774916E+08
     -122.3693115244      125.2944390701     1  0.42640178E+08
     -122.3691698598      124.8834516111     1  0.43650812E+08
     -122.3690858488      125.5369210379     1  0.46004329E+08
     -122.3690739385      123.8814112090     1  0.44787040E+08
     -122.3689667419      128.2059116351     1  0.48251358E+08
     -122.3689367719      126.9550011346     1  0.43088648E+08
     -122.3688928928      123.0449834474     1  0.45441670E+08
     -122.3688560633      121.2377525407     1  0.43254440E+08
     -122.3688424203      125.2038944433     1  0.41709007E+08
     -122.3687642215      123.0910251476     1  0.45441006E+08
     -122.3687221655      127.3644059130     1  0.44852801E+08
     -122.3687155124      132.4646777807     1  0.48100501E+08
     -122.3687015068      124.0675862487     1  0.43542356E+08
     -122.3686893238      124.6425622061     1  0.43943646E+08
     -122.3686066328      128.4618170494     1  0.46650949E+08
     -122.3684936861      125.6305237810     1  0.43856796E+08
     -122.3683651156      126.2899618585     1  0.42394513E+08
     -122.3683465749      129.2482707571     1  0.47616720E+08
     -122.3683233047      124.8197219336     1  0.43279236E+08
     -122.3683074535      127.1198058482     1  0.46120733E+08
     -122.3682459006      125.8652543272     1  0.41628803E+08
     -122.3681880789      127.2731414643     1  0.44080783E+08
     -122.3681812990      128.1587129457     1  0.43366184E+08
     -122.3680854664      126.4751921064     1  0.42322973E+08
     -122.3680349260      126.1653885087     1  0.45958193E+08
     -122.3680194587      124.0404193333     1  0.45342343E+08
     -122.3679474770      125.8420678526     1  0.45894440E+08
     -122.3679349111      129.8701632252     1  0.41878598E+08
     -122.3678897685      124.0808765540     1  0.47344497E+08
     -122.3678775142      129.2979548121     2  0.46018783E+08
     -122.3678699398      125.1018300246     1  0.45344317E+08
     -122.3678172685      122.9000068766     1  0.45224558E+08
     -122.3678162012      123.6308790686     2  0.42305687E+08
     -122.3677131440      125.7173065582     1  0.44053493E+08
     -122.3676697031      123.8541523939     1  0.43854815E+08
     -122.3676400844      127.3005495785     1  0.45874423E+08
     -122.3676102733      125.4595538453     1  0.43189209E+08
     -122.3675930021      130.6725348344     1  0.47415922E+08
     -122.3675624540      125.5219461873     1  0.43160064E+08
     -122.3675577871      120.6222163540     1  0.43351039E+08
     -122.3675349794      123.5710937588     1  0.43265398E+08
     -122.3674583360      123.0200793779     1  0.46336186E+08
     -122.3673562502      126.0924269753     1  0.44624154E+08
     -122.3672939040      125.4859138808     1  0.45743516E+08
     -122.3671316225      123.1787011453     1  0.41444974E+08
     -122.3670955240      127.8760811747     1  0.44341654E+08
     -122.3670300302      125.7145000641     1  0.44157429E+08
     -122.3670051482      128.1802920894     1  0.44612915E+08
     -122.3669359826      129.6133238678     1  0.43320540E+08
     -122.3669110075      126.2421649423     1  0.43271070E+08
     -122.3668136981      126.4291842528     1  0.46128243E+08
     -122.3667923902      125.8875930248     1  0.41819459E+08
     -122.3667476545      125.2872570061     1  0.44223303E+08
     -122.3667350639      125.1683834324     1  0.43119564E+08
     -122.3665246083      124.4468910184     1  0.44501087E+08
     -122.3664247823      125.2493677477     2  0.41116618E+08
     -122.3663726088      124.4013358263     1  0.45164012E+08
     -122.3662893262      119.7381097888     1  0.41965506E+08
     -122.3662386249      128.9631336217     1  0.44797865E+08
     -122.3662351482      124.2862040099     1  0.42438235E+08
     -122.3661997104      129.3740744208     1  0.41812858E+08
     -122.3660691271      128.7018361417     1  0.44082967E+08
     -122.3659983005      125.8178417938     1  0.48300463E+08
     -122.3659583629      123.7283081488     1  0.46021812E+08
     -122.3659288291      125.3568534718     1  0.42634901E+08
     -122.3658588839      122.2914509491     1  0.46131564E+08
     -122.3658106110      125.6944167130     1  0.42260829E+08
     -122.3656406371      124.9975457091     1  0.45813746E+08
     -122.3655930889      127.0949663345     1  0.43737096E+08
     -122.3654340104      124.2735184269     1  0.42824383E+08
     -122.3653780508      123.8448809193     1  0.44122474E+08
     -122.3653769980      123.1099321661     1  0.42725277E+08
     -122.3653554392      130.4193140082     1  0.44647565E+08
     -122.3652889977      127.6474154785     1  0.44327718E+08
     -122.3652521474      123.7800714506     1  0.44588711E+08
     -122.3652473849      125.1393401220     1  0.42452113E+08
     -122.3652064342      124.7115543870     1  0.41023461E+08
     -122.3651638893      123.3749930286     1  0.47139897E+08
     -122.3651449313      123.2262617938     1  0.45307513E+08
     -122.3651254117      122.5606982144     1  0.42260364E+08
     -122.3650902271      127.7211510626     1  0.41886474E+08
     -122.3650418334      123.3910197644     1  0.44882134E+08
     -122.3650186595      129.8518731505     1  0.46559033E+08
     -122.3649665156      121.4920951456     1  0.43079193E+08
     -122.3649260108      123.7408329415     1  0.44310207E+08
     -122.3648496629      123.1855666706     1  0.42876782E+08
     -122.3647806151      122.0984109996     1  0.45995248E+08
     -122.3646883099      122.2370433349     1  0.42628841E+08
     -122.3646867278      123.7675658162     1  0.44796536E+08
     -122.3645809612      126.7351926229     1  0.46189153E+08
     -122.3645167263      123.4807959935     1  0.46365081E+08
     -122.3644718598      128.5288952359     1  0.46886267E+08
     -122.3644385644      125.3338009134     1  0.44219729E+08
     -122.3643832568      128.0994443467     1  0.43168007E+08
     -122.3643754128      127.9319228148     1  0.42679257E+08
     -122.3643685910      126.0502856042     1  0.45570230E+08
     -122.3643104541      127.7716183459     1  0.46195917E+08
     -122.3643023304      125.8095743144     1  0.42931784E+08
     -122.3643011155      126.0691042448     1  0.42023562E+08
     -122.3642698642      121.8676387788     1  0.42444350E+08
     -122.3642610030      121.8397743606     1  0.41935890E+08
     -122.3642360896      125.6635725157     1  0.46595589E+08
     -122.3641888959      125.4605218390     1  0.43096974E+08
     -122.3641561642      123.5587772606     1  0.42410447E+08
     -122.3640838962      125.3783222925     1  0.44356621E+08
     -122.3640764748      127.3227808045     1  0.43883874E+08
     -122.3640531984      124.3823415793     1  0.46406045E+08
     -122.3640509208      128.1908613712     1  0.44128071E+08
     -122.3640240357      126.2312126333     1  0.43387753E+08
     -122.3639889634      122.9792796835     1  0.41274155E+08
     -122.3639432038      122.9736279292     1  0.42568992E+08
     -122.3639191036      122.5934337158     1  0.46701254E+08
     -122.3639035515      125.9112342972     1  0.45596232E+08
     -122.3638900925      129.7483660180     1  0.43530423E+08
     -122.3638759738      128.2248551877     1  0.44117806E+08
     -122.3638534724      125.9963758489     1  0.44055455E+08
     -122.3638260203      124.7337227153     1  0.43872105E+08
     -122.3637583395      122.0241335030     1  0.45657642E+08
     -122.3636607465      122.3528539126     1  0.41673797E+08
     -122.3636589714      127.2709726459     1  0.44211970E+08
     -122.3636546071      124.3639160802     1  0.44277994E+08
     -122.3635969805      121.3185369053     1  0.45966504E+08
     -122.3635821317      126.2569175321     1  0.44841505E+08
     -122.3635742848      125.0561729127     1  0.42856116E+08
     -122.3635649772      123.2831356153     1  0.44544262E+08
     -122.3635191931      125.0972085201     1  0.42891185E+08
     -122.3634881762      124.9163737309     1  0.40601501E+08
     -122.3634758365      126.7302295413     1  0.45311213E+08
     -122.3633305961      128.7786522560     1  0.45966386E+08
     -122.3632696624      125.2055889684     1  0.42362992E+08
     -122.3630877495      124.0910608664     1  0.44537856E+08
     -122.3630280611      122.9818232877     1  0.45020081E+08
     -122.3630160251      122.1546487956     1  0.43860687E+08
     -122.3629584293      125.9486626576     1  0.43375268E+08
     -122.3629421996      125.3708563724     1  0.45002708E+08
     -122.3629076968      124.8799864030     1  0.46364212E+08
     -122.3628849928      125.4648936411     2  0.43825786E+08
     -122.3628595494      122.4001039820     1  0.42427455E+08
     -122.3628151496      129.6913682169     1  0.46972574E+08
     -122.3626881478      126.5321209048     1  0.43672228E+08
     -122.3625705714      124.4567368690     1  0.45723153E+08
     -122.3625576801      127.5522542163     1  0.44424604E+08
     -122.3625418751      129.5429896712     1  0.47904203E+08
     -122.3624548378      126.7194733439     1  0.44013935E+08
     -122.3624294117      126.2167132605     1  0.43317516E+08
     -122.3623501647      121.6775902233     1  0.43688523E+08
     -122.3622881365      127.0703521872     1  0.44957469E+08
     -122.3622703923      128.3530127555     1  0.42803608E+08
     -122.3621239966      125.4864673953     1  0.44604641E+08
     -122.3621142794      123.5402072359     1  0.44857060E+08
     -122.3621040006      126.7904269911     1  0.43043848E+08
     -122.3620894046      126.0666904421     1  0.42705355E+08
     -122.3620746322      125.3885925199     1  0.42812689E+08
     -122.3620633694      121.6575042412     2  0.46032451E+08
     -122.3619455958      126.1560230619     1  0.44337162E+08
     -122.3619425211      126.6152953727     1  0.46536181E+08
     -122.3619411180      126.2051146849     1  0.43516061E+08
     -122.3619351380      126.1049165839     1  0.47845991E+08
     -122.3619038459      127.5688684274     1  0.44503511E+08
     -122.3618658180      125.6394913506     1  0.42307621E+08
     -122.3617793516      125.0175194132     1  0.41817291E+08
     -122.3617207128      125.4315030569     1  0.43500710E+08
     -122.3617037750      128.0655281824     1  0.43398189E+08
     -122.3616871430      123.6543938249     1  0.46971588E+08
     -122.3615843393      121.9708080091     1  0.42567803E+08
     -122.3615348426      127.5024600150     1  0.43260313E+08
     -122.3614738075      124.3702731482     1  0.42048905E+08
     -122.3613389902      124.2051836202     1  0.45400259E+08
     -122.3612723236      126.4150223951     1  0.43901944E+08
     -122.3612290118      127.4737412503     1  0.46127209E+08
     -122.3612230339      122.8535380273     1  0.41709075E+08
     -122.3611951989      127.4386847067     1  0.44020446E+08
     -122.3611383002      125.2947446921     1  0.42363692E+08
     -122.3611252733      127.1799273807     1  0.44195535E+08
     -122.3610830659      125.9784453083     1  0.42569388E+08
     -122.3610304234      124.1822526581     1  0.43214576E+08
     -122.3610009209      127.4203830432     1  0.44417005E+08
     -122.3609822282      122.9730044544     1  0.41620204E+08
     -122.3609629074      125.1139129022     1  0.41314932E+08
     -122.3609110678      125.4416509121     1  0.44281804E+08
     -122.3608787227      123.8508967131     2  0.40804505E+08
     -122.3607926576      128.0682447951     1  0.44412275E+08
     -122.3606538494      127.9725169549     1  0.43246948E+08
     -122.3606239996      124.4313169777     1  0.43484825E+08
     -122.3605922121      125.0222904993     1  0.43289700E+08
     -122.3605775596      127.7820463443     2  0.42991180E+08
     -122.3605734336      124.8099423254     1  0.45178628E+08
     -122.3605605488      125.3222311598     1  0.44330577E+08
     -122.3605248791      126.2753557646     1  0.45439001E+08
     -122.3604822221      126.4685570098     1  0.44298759E+08
     -122.3604575163      127.7365662440     1  0.45162652E+08
     -122.3603237991      126.1607154699     1  0.42867476E+08
     -122.3602750099      126.3654386120     1  0.46343768E+08
     -122.3602698346      125.2658676684     1  0.43299602E+08
     -122.3602253868      127.7193382795     1  0.47012256E+08
     -122.3602085091      128.2249638347     1  0.43432566E+08
     -122.3601064061      125.2437176761     1  0.44913179E+08
     -122.3600697630      121.9928082639     1  0.41693594E+08
     -122.3600646714      125.1068943870     1  0.47473643E+08
     -122.3599942435      124.3708734914     1  0.42769761E+08
     -122.3599681829      121.8692207162     1  0.42479985E+08
     -122.3599204009      125.2033989359     2  0.43605778E+08
     -122.3599039577      125.6900916009     1  0.43589928E+08
     -122.3598666200      126.2682480594     1  0.43105033E+08
     -122.3598447608      128.7433781809     1  0.46670031E+08
     -122.3597588576      123.0097453734     1  0.42116445E+08
     -122.3596908889      124.3396012441     1  0.43216108E+08
     -122.3596833224      125.9522585244     1  0.42100773E+08
     -122.3596696555      126.4430116825     1  0.44987893E+08
     -122.3596564088      126.6422380989     1  0.42754670E+08
     -122.3595798619      125.0950498267     1  0.42859767E+08
     -122.3595421380      125.2106943812     1  0.44175115E+08
     -122.3594445729      127.9274574208     1  0.42423420E+08
     -122.3594166888      121.6052062924     1  0.43445688E+08
     -122.3593267095      126.9951987656     1  0.42688386E+08
     -122.3593150690      126.4492582876     1  0.47659816E+08
     -122.3592970433      124.4150170280     1  0.44959912E+08
     -122.3592339437      125.9007372941     1  0.46109911E+08
     -122.3591303386      123.2320657558     1  0.44100862E+08
     -122.3590225783      129.0934413561     1  0.47202067E+08
     -122.3590181840      125.2288657169     1  0.42245162E+08
     -122.3589925661      126.3318582173     1  0.42916158E+08
     -122.3589354370      124.7564485503     1  0.43332904E+08
     -122.3589249146      125.4066724648     1  0.42633710E+08
     -122.3589072541      122.1063718272     1  0.45238012E+08
     -122.3588902705      127.5347090890     1  0.43587056E+08
     -122.3587171943      126.1815056406     1  0.43169467E+08
     -122.3587000741      125.2709337432     1  0.42765860E+08
     -122.3586371709      128.3148002575     1  0.43423725E+08
     -122.3586097648      125.2067914058     1  0.46673966E+08
     -122.3586007247      125.9361973695     1  0.47090396E+08
     -122.3585971664      124.3848546717     1  0.44389911E+08
     -122.3585236567      125.1832608386     1  0.42147741E+08
     -122.3584615780      124.2866342539     1  0.42064768E+08
     -122.3583607526      126.4976861761     1  0.44709913E+08
     -122.3583320625      125.8269918348     1  0.45576254E+08
     -122.3582947194      120.3366803832     1  0.45423053E+08
     -122.3582634357      122.0495132647     1  0.43888814E+08
     -122.3582318102      124.0969886708     1  0.43308287E+08
     -122.3580013449      123.1157004881     1  0.42910480E+08
     -122.3578939789      129.8003214667     1  0.45652327E+08
     -122.3578783052      126.8417708254     1  0.45504390E+08
     -122.3577373253      122.9655819663     1  0.44031330E+08
     -122.3577243777      127.3926177722     1  0.43227596E+08
     -122.3576563959      130.6385945482     2  0.44966674E+08
     -122.3576070638      125.2355594453     1  0.43228100E+08
     -122.3575899653      126.1307220816     1  0.46168439E+08
     -122.3575852096      123.8989203830     1  0.44835126E+08
     -122.3575173300      124.5551007810     1  0.42333098E+08
     -122.3575114799      124.1755876943     1  0.44443268E+08
     -122.3574730004      122.6139044603     1  0.46966922E+08
     -122.3574707341      124.3715140799     1  0.43228642E+08
     -122.3574098975      122.7711280177     1  0.45129634E+08
     -122.3573644184      125.7184335061     1  0.42804085E+08
     -122.3573472427      129.8422982079     1  0.43087236E+08
     -122.3573300681      124.4265594259     1  0.45676328E+08
     -122.3572690812      127.2492656161     1  0.45603501E+08
     -122.3571964989      125.8507046592     1  0.41961521E+08
     -122.3570027150      128.5583173945     1  0.46460194E+08
     -122.3569930438      125.0988703947     1  0.43820952E+08
     -122.3569631997      121.5769616442     1  0.44745736E+08
     -122.3569611379      123.2738160366     1  0.43796805E+08
     -122.3569556832      121.9109974113     1  0.46842956E+08
     -122.3568714782      129.3504191397     1  0.41977719E+08
     -122.3567197990      120.2279131109     1  0.42801839E+08
     -122.3567094403      126.8408303779     1  0.42327742E+08
     -122.3566012582      126.9253437846     1  0.46214400E+08
     -122.3565347672      126.1774533588     1  0.45556264E+08
     -122.3565061030      123.2146829319     1  0.43890324E+08
     -122.3564974965      126.9556099917     2  0.43942283E+08
     -122.3564024172      130.8405560874     1  0.45118318E+08
     -122.3563772897      131.3125981741     1  0.44054747E+08
     -122.3563346962      123.3650568283     1  0.45894745E+08
     -122.3563075191      125.3851131200     1  0.43875073E+08
     -122.3563031011      126.2770692965     1  0.42760479E+08
     -122.3562477121      126.9590292801     1  0.43140937E+08
     -122.3561492385      129.5645368470     1  0.46541976E+08
     -122.3560381087      124.0037659536     1  0.45355745E+08
     -122.3559872246      128.3812401490     1  0.41557421E+08
     -122.3559336489      125.1872198449     1  0.44156316E+08
     -122.3559297328      126.5242196001     1  0.43496061E+08
     -122.3559172486      127.5378912918     1  0.43920273E+08
     -122.3559074552      124.4292444224     1  0.41501241E+08
     -122.3557692869      127.0637886438     1  0.47930853E+08
     -122.3557646553      126.5942132059     1  0.45992161E+08
     -122.3556758804      123.8524371117     1  0.43251323E+08
     -122.3556659097      125.6995831373     1  0.43947083E+08
     -122.3556588597      128.9292752914     1  0.44293722E+08
     -122.3556520197      126.3024478661     1  0.44364500E+08
     -122.3556217846      125.8051771879     1  0.46911433E+08
     -122.3555976291      126.8829338418     1  0.44274348E+08
     -122.3555817457      125.2460590542     1  0.43534822E+08
     -122.3555672830      122.9637524371     1  0.43245748E+08
     -122.3555619939      124.3894245723     1  0.47290013E+08
     -122.3555248273      125.8390354290     1  0.45324767E+08
     -122.3554765164      124.1161535645     1  0.42293542E+08
     -122.3554419359      121.9518849237     1  0.43272014E+08
     -122.3554372025      126.7955819954     1  0.44598612E+08
     -122.3554039126      125.8051400442     1  0.45019206E+08
     -122.3553419004      124.1388682688     1  0.43249742E+08
     -122.3553373007      123.0484770548     1  0.42166748E+08
     -122.3553020823      124.4451093110     1  0.42683738E+08
     -122.3552775307      126.2434433321     1  0.46564728E+08
     -122.3552669195      123.0171046912     1  0.46560056E+08
     -122.3552492758      125.1008007589     1  0.45004740E+08
     -122.3552051445      125.5841547773     1  0.43915056E+08
     -122.3551992714      126.8185837200     1  0.43089183E+08
     -122.3551058222      122.0300290925     1  0.41631095E+08
     -122.3550892607      124.1160540656     1  0.43501293E+08
     -122.3550348913      123.3182760454     1  0.42550395E+08
     -122.3550249091      126.6541055477     1  0.45296233E+08
     -122.3549932601      127.1770874092     1  0.46270575E+08
     -122.3549784356      122.2977194022     1  0.43578316E+08
     -122.3549148441      119.6938606009     1  0.43770932E+08
     -122.3549038361      126.4307717317     1  0.43230995E+08
     -122.3548390555      125.5187801580     1  0.43506526E+08
     -122.3547538218      125.7184282528     1  0.46494183E+08
     -122.3547505619      121.6425465317     1  0.42781965E+08
     -122.3547359749      124.5796609573     1  0.44285033E+08
     -122.3547141623      124.7889718415     1  0.44505038E+08
     -122.3547074092      123.4303813247     1  0.42490083E+08
     -122.3546772162      128.0439283627     1  0.43753439E+08
     -122.3546497894      128.8946754564     1  0.41465825E+08
     -122.3546388611      125.0642872842     1  0.41835927E+08
     -122.3546080713      128.8567858534     1  0.43826387E+08
     -122.3545973447      123.8852512032     1  0.44421253E+08
     -122.3545028093      124.5668939684     1  0.44278902E+08
     -122.3544952586      123.8257452448     1  0.43294455E+08
     -122.3544805439      123.0994812224     1  0.47139913E+08
     -122.3544741545      126.2970196567     1  0.47029034E+08
     -122.3544622736      121.3960031112     1  0.45476802E+08
     -122.3543832798      129.2328678905     1  0.46493997E+08
     -122.3543145416      123.6583537933     1  0.42408201E+08
     -122.3542324226      124.6275489658     1  0.43944847E+08
     -122.3541689253      127.4218778561     1  0.46205696E+08
     -122.3541327272      126.1370315057     1  0.43625488E+08
     -122.3541129454      129.4844633521     1  0.46244517E+08
     -122.3541099306      125.4657476653     1  0.45450017E+08
     -122.3540328489      125.8186982952     1  0.44884774E+08
     -122.3540151051      123.6923582012     1  0.47276143E+08
     -122.3539883769      127.1271351976     1  0.43385066E+08
     -122.3539804537      124.0819118317     1  0.43999291E+08
     -122.3539474415      125.8621504678     1  0.43536793E+08
     -122.3538635300      123.5185833063     1  0.42045864E+08
     -122.3538163118      129.4668995121     1  0.41056284E+08
     -122.3537937549      129.3074458403     1  0.44784907E+08
     -122.3537869702      123.9065885193     1  0.41954853E+08
     -122.3537682123      124.9765404846     1  0.45550626E+08
     -122.3537480509      123.8665721706     1  0.42846606E+08
     -122.3537109604      122.4837271180     1  0.42022509E+08
     -122.3536821517      127.6998996865     1  0.43560754E+08
     -122.3536628538      128.9981911761     1  0.48250161E+08
     -122.3536502417      125.9936394993     1  0.47740448E+08
     -122.3536103133      125.7851645246     1  0.43057223E+08
     -122.3535649948      125.8720593976     1  0.43997294E+08
     -122.3535540250      124.1594883498     1  0.43903779E+08
     -122.3535096738      127.2291951693     1  0.44878109E+08
     -122.3534944889      126.3928484483     1  0.42988861E+08
     -122.3534509455      123.5550240376     1  0.48042861E+08
     -122.3534460805      126.4892665899     1  0.43985309E+08
     -122.3534297959      126.4656037441     1  0.43045894E+08
     -122.3534105698      124.2228712422     1  0.43368919E+08
     -122.3533237913      125.2552334791     1  0.45522425E+08
     -122.3533116811      127.7980565447     1  0.41912136E+08
     -122.3533093213      125.7446913234     1  0.45759270E+08
     -122.3532980074      126.0299248451     1  0.45213053E+08
     -122.3532402985      127.1434989033     1  0.45209740E+08
     -122.3532321825      123.8314714329     1  0.42988518E+08
     -122.3531946921      127.1068771594     2  0.47185471E+08
     -122.3531707849      122.2640644477     1  0.45004404E+08
     -122.3531198023      123.9622122292     1  0.44729031E+08
     -122.3530960536      122.6504411714     1  0.44906914E+08
     -122.3530941027      125.7467502067     1  0.46248076E+08
     -122.3530487672      123.8528723844     2  0.42547923E+08
     -122.3530311192      126.3850722129     1  0.47337609E+08
     -122.3529968034      124.2994173681     1  0.44102637E+08
     -122.3529237114      126.6708753033     1  0.42792768E+08
     -122.3529020061      125.6179383404     1  0.45068865E+08
     -122.3527633587      124.3699151389     1  0.42486324E+08
     -122.3527467150      125.4961638261     1  0.42422411E+08
     -122.3526935040      123.0317245220     1  0.45370496E+08
     -122.3526923580      127.0105718511     1  0.45853529E+08
     -122.3526747816      128.0546078902     1  0.48062441E+08
     -122.3526544542      127.4962640685     1  0.43904295E+08
     -122.3526109658      126.1587504951     1  0.45138549E+08
     -122.3525835078      124.2831228926     1  0.42267969E+08
     -122.3525531413      122.0284964021     1  0.44780361E+08
     -122.3525488410      125.3307390765     1  0.42043790E+08
     -122.3525159190      123.2948569199     1  0.47193758E+08
     -122.3524971212      124.7160886467     1  0.43396580E+08
     -122.3524119283      128.2723957010     1  0.43136533E+08
     -122.3523970467      127.4423733716     1  0.45168841E+08
     -122.3522921333      126.9895445609     1  0.44295863E+08
     -122.3522820084      126.1862192811     1  0.44411037E+08
     -122.3522438555      125.8621737576     1  0.43552810E+08
     -122.3522035670      127.9279651621     1  0.42468150E+08
     -122.3521890188      123.0752054579     1  0.42811361E+08
     -122.3521708240      124.6382023764     1  0.44506008E+08
     -122.3521490991      127.3833793625     1  0.46164851E+08
     -122.3521184084      125.7310105620     1  0.45412991E+08
     -122.3520503494      124.9573042565     1  0.45079372E+08
     -122.3520337626      125.7561675135     1  0.44174782E+08
     -122.3519731188      127.6347446841     1  0.45453777E+08
     -122.3519473143      122.1821534880     1  0.44644598E+08
     -122.3519184986      126.5435843513     1  0.41884669E+08
     -122.3518386280      126.8368205073     1  0.43355094E+08
     -122.3518316479      125.3558700156     1  0.42978811E+08
     -122.3517919688      123.7773612248     1  0.42167487E+08
     -122.3517249438      126.0504120224     1  0.43455836E+08
     -122.3517224667      124.1727541232     1  0.47211526E+08
     -122.3516949767      123.4954663288     1  0.44677758E+08
     -122.3516388134      124.6941663162     1  0.44446775E+08
     -122.3516284002      123.0804237801     1  0.45741305E+08
     -122.3515330370      125.6426551946     1  0.43340816E+08
     -122.3514185410      125.0519543593     1  0.44200277E+08
     -122.3514100472      127.5236304036     1  0.42715033E+08
     -122.3512748151      123.2054899048     1  0.44120942E+08
     -122.3512686290      120.8461842994     1  0.44100723E+08
     -122.3512639559      121.7814252248     1  0.42006864E+08
     -122.3511676132      125.4064354217     1  0.44374719E+08
     -122.3511184702      122.8549290926     1  0.45672475E+08
     -122.3510862788      125.3368411478     1  0.45320287E+08
     -122.3510351826      124.7588969845     1  0.46725268E+08
     -122.3508226725      126.1872683457     1  0.44470639E+08
     -122.3508139615      125.4664146064     1  0.46257850E+08
     -122.3507551171      122.7398657028     1  0.43079673E+08
     -122.3507178977      123.8463740387     1  0.45945469E+08
     -122.3506043921      126.0522454221     1  0.45098446E+08
     -122.3505856624      125.7625853079     1  0.44574277E+08
     -122.3505690640      123.9154329996     1  0.42605774E+08
     -122.3504795639      125.9610187974     2  0.44021246E+08
     -122.3504651860      126.7832917462     1  0.44411851E+08
     -122.3503674329      126.1953321002     1  0.45714504E+08
     -122.3503536715      128.3034650434     1  0.49247446E+08
     -122.3503151139      127.0352716763     1  0.43063704E+08
     -122.3502927048      123.2082016974     1  0.42941757E+08
     -122.3502515817      125.5313311469     1  0.42804445E+08
     -122.3502046496      123.8854273124     1  0.45358649E+08
     -122.3502028459      127.0936970348     1  0.44345496E+08
     -122.3501821809      129.8701976411     1  0.46788178E+08
     -122.3501798569      124.3179032199     1  0.42630396E+08
     -122.3501626100      126.4810499692     1  0.43462833E+08
     -122.3501514117      126.9171210606     1  0.44322215E+08
     -122.3500988185      124.0699702573     1  0.43978964E+08
     -122.3500962691      126.2503043536     1  0.43330851E+08
     -122.3500599147      126.5359121221     1  0.45486582E+08
     -122.3500480379      123.5918305213     1  0.43558705E+08
     -122.3500174616      125.6637748497     1  0.42479327E+08
     -122.3499303557      123.0612802495     2  0.45405624E+08
     -122.3499117583      125.6345937142     1  0.44887903E+08
     -122.3498651446      127.7876133578     1  0.43475667E+08
     -122.3498564567      123.6151030116     1  0.45344126E+08
     -122.3498364005      129.3127007050     1  0.44645320E+08
     -122.3498327666      122.7859318383     1  0.45489656E+08
     -122.3498115469      124.2625475274     1  0.44266884E+08
     -122.3497961853      129.2442444176     1  0.43592552E+08
     -122.3497844611      121.9412439637     1  0.45241745E+08
     -122.3497514465      123.9001422465     1  0.42955353E+08
     -122.3497196176      126.6847572970     1  0.42037895E+08
     -122.3496929029      124.3759260627     1  0.46088779E+08
     -122.3496516254      124.8115981473     1  0.44561549E+08
     -122.3496003552      125.3166673872     1  0.43090467E+08
     -122.3495922896      124.2571521208     1  0.44690691E+08
     -122.3495847544      126.7841071663     1  0.43090391E+08
     -122.3495726297      120.9264437858     1  0.42433471E+08
     -122.3495439077      125.9143922057     1  0.43457662E+08
     -122.3494970778      123.5486207385     1  0.42307275E+08
     -122.3494899937      129.9535002732     1  0.45329394E+08
     -122.3494382733      124.9119542984     1  0.43105719E+08
     -122.3494225296      124.1707402551     1  0.43554885E+08
     -122.3494129711      124.1621122248     1  0.45852246E+08
     -122.3494085013      126.3474604594     1  0.44771725E+08
     -122.3493346338      127.8535993143     1  0.47392105E+08
     -122.3493215861      126.1843374188     1  0.42994804E+08
     -122.3493126447      121.3207158863     1  0.42690573E+08
     -122.3492858962      126.9888148332     1  0.42806051E+08
     -122.3492845744      125.9662605147     1  0.43049940E+08
     -122.3492163960      125.7115574564     1  0.45766139E+08
     -122.3492017398      125.2905170278     1  0.45858566E+08
     -122.3491861825      127.0133206242     1  0.42361201E+08
     -122.3491655303      122.4329097055     1  0.42738628E+08
     -122.3491594583      120.9471857850     1  0.43578359E+08
     -122.3491419035      124.1462562665     1  0.43059752E+08
     -122.3491054963      119.2210245074     2  0.43578640E+08
     -122.3490849932      122.7883445063     1  0.46384106E+08
     -122.3490459011      126.9343532946     1  0.43986462E+08
     -122.3490377723      125.7215820134     1  0.45915603E+08
     -122.3489999397      129.1267362762     1  0.42365577E+08
     -122.3489850672      127.6939196343     1  0.42123668E+08
     -122.3489433636      123.0855964535     1  0.44855554E+08
     -122.3489371978      123.6462812756     1  0.42531957E+08
     -122.3489322884      125.6629640619     1  0.43103617E+08
     -122.3489265631      123.1883472799     1  0.44992129E+08
     -122.3488678448      123.0913500560     1  0.45315811E+08
     -122.3488439785      128.0003780280     1  0.45120382E+08
     -122.3487982604      126.3170058964     1  0.44809377E+08
     -122.3487184710      128.1509670203     1  0.43886516E+08
     -122.3486905503      128.7050816737     1  0.42211752E+08
     -122.3485822121      123.2027947679     1  0.46258992E+08
     -122.3485724221      124.3840403105     1  0.48379413E+08
     -122.3485492693      127.0563599273     1  0.45409655E+08
     -122.3484361986      126.5506175938     1  0.42480992E+08
     -122.3484301672      128.8446279394     1  0.44715521E+08
     -122.3484178870      122.9887599795     1  0.45200468E+08
     -122.3484037870      125.3927161004     1  0.43010436E+08
     -122.3483971036      128.4148906410     1  0.43618853E+08
     -122.3483563943      126.2135906291     1  0.45972432E+08
     -122.3483408166      126.6570568135     1  0.43077205E+08
     -122.3482718200      122.5972640916     1  0.42197930E+08
     -122.3482675039      125.0247048744     1  0.41500418E+08
     -122.3481312867      125.3395953661     1  0.44860492E+08
     -122.3481280261      127.0952755419     1  0.41503890E+08
     -122.3480519402      128.0067078335     1  0.42412626E+08
     -122.3480096532      124.9550561003     1  0.42936389E+08
     -122.3479275905      124.5827093065     1  0.41272444E+08
     -122.3479202642      126.0057843377     1  0.44176127E+08
     -122.3479075840      124.8247647469     1  0.43823078E+08
     -122.3478952158      122.5191175382     1  0.42679739E+08
     -122.3477990475      127.4962252843     1  0.43514730E+08
     -122.3477258327      120.8947540221     1  0.45421301E+08
     -122.3477037602      125.9124856825     1  0.44382421E+08
     -122.3476833972      127.1051018484     1  0.46217431E+08
     -122.3476459428      122.6824047269     1  0.43449298E+08
     -122.3476238452      124.9852393787     1  0.45874901E+08
     -122.3475393350      123.1243736920     1  0.44060221E+08
     -122.3475074233      124.6977892767     1  0.46170975E+08
     -122.3474973409      124.3801177248     1  0.44558989E+08
     -122.3474887878      124.6780875634     1  0.42935550E+08
     -122.3474764007      128.7247661627     1  0.44433931E+08
     -122.3474559183      123.5576269263     1  0.44087260E+08
     -122.3474344332      126.1622091465     1  0.46434089E+08
     -122.3474050595      124.9798881567     1  0.42563407E+08
     -122.3473959005      127.9767560277     1  0.44601212E+08
     -122.3473795104      122.5127347108     1  0.45525642E+08
     -122.3473378003      125.4781468177     1  0.47665806E+08
     -122.3473279484      126.7898877532     1  0.43387235E+08
     -122.3472976928      125.5756235850     1  0.43872245E+08
     -122.3472572704      126.0139771917     1  0.42652008E+08
     -122.3471802022      118.4930262731     1  0.44903596E+08
     -122.3471668745      124.0493414992     1  0.46262419E+08
     -122.3470770030      126.8693673866     1  0.43923195E+08
     -122.3470727327      121.8305883442     1  0.41959559E+08
     -122.3470656719      121.5865236866     1  0.43160263E+08
     -122.3469862959      125.3640828088     1  0.43346927E+08
     -122.3469679053      125.2564136590     1  0.46608718E+08
     -122.3469257826      126.2772847133     1  0.44913321E+08
     -122.3469107095      128.2665164912     1  0.42697435E+08
     -122.3468581625      125.2136347309     1  0.46933470E+08
     -122.3468304190      127.8937110985     1  0.42955212E+08
     -122.3468103579      124.1722875779     1  0.45089816E+08
     -122.3467877237      124.0708355798     1  0.42938571E+08
     -122.3467105747      121.3091842460     1  0.41359975E+08
     -122.3466856682      126.9386657090     1  0.46178026E+08
     -122.3466298594      126.2430536272     1  0.43823232E+08
     -122.3466039457      129.6134835832     1  0.49231123E+08
     -122.3465980199      122.1012231690     2  0.41096294E+08
     -122.3465815358      123.8554029053     1  0.43630332E+08
     -122.3464950423      126.0419677683     1  0.46365857E+08
     -122.3464899480      121.4279449945     1  0.45861385E+08
     -122.3464828915      127.9721015018     1  0.42387742E+08
     -122.3464749995      125.5006006079     1  0.41982081E+08
     -122.3464570873      130.0319474143     2  0.47576920E+08
     -122.3464462601      123.7215318284     1  0.43454683E+08
     -122.3464377487      125.5676372386     1  0.42984760E+08
     -122.3463615859      121.6330607830     1  0.45019075E+08
     -122.3463495546      125.5230221436     1  0.45626544E+08
     -122.3462624871      122.1611630929     1  0.42327923E+08
     -122.3462536583      127.4638521596     1  0.44711098E+08
     -122.3462462348      125.2152036605     1  0.42842713E+08
     -122.3462223058      129.3727949801     2  0.45078399E+08
     -122.3461985135      127.3392186843     1  0.44871750E+08
     -122.3461707830      125.8407013911     1  0.42949817E+08
     -122.3461121831      125.9610308090     1  0.45435465E+08
     -122.3460950723      127.8833941042     1  0.42066578E+08
     -122.3460682376      125.4087339582     1  0.44772843E+08
     -122.3460450750      125.9521917793     1  0.43775364E+08
     -122.3460160305      129.1445095271     2  0.45026842E+08
     -122.3460026566      125.5878829255     1  0.43059208E+08
     -122.3458534856      126.4966112500     1  0.49338982E+08
     -122.3458355921      124.9030337717     1  0.42221280E+08
     -122.3458250759      128.4669727914     1  0.42876227E+08
     -122.3457348674      124.4079966997     1  0.45523526E+08
     -122.3457127377      124.4042490762     1  0.43641160E+08
     -122.3456875572      127.8191285428     1  0.41756956E+08
     -122.3456652560      121.7124447534     1  0.41483963E+08
     -122.3456131813      127.3225736456     1  0.42930211E+08
     -122.3455364601      125.4673880811     1  0.42790940E+08
     -122.3455282796      125.6838916263     1  0.43985775E+08
     -122.3455239455      125.3824270390     1  0.43583097E+08
     -122.3454715664      127.9731156350     1  0.44364606E+08
     -122.3453907141      127.9606238594     1  0.43813416E+08
     -122.3453838559      129.0019504904     1  0.43598543E+08
     -122.3453360356      123.0454555923     1  0.45084362E+08
     -122.3452290205      125.1835483778     1  0.43445054E+08
     -122.3451904587      128.8483541985     2  0.42846185E+08
     -122.3451814315      122.6691103362     1  0.41851505E+08
     -122.3451753305      129.6984629837     3  0.45055540E+08
     -122.3451581635      128.3574874042     1  0.42894564E+08
     -122.3451547846      127.5191639701     1  0.45463278E+08
     -122.3451410607      123.9560796400     1  0.44360768E+08
     -122.3451202596      130.6380616103     1  0.45740034E+08
     -122.3451161607      123.9908157976     1  0.43990297E+08
     -122.3450794179      125.1195728118     1  0.44311981E+08
     -122.3450103167      124.3141151397     1  0.46106802E+08
     -122.3449770671      123.3168341837     1  0.44089292E+08
     -122.3449249318      127.3158908705     1  0.45421914E+08
     -122.3448858835      124.8928667312     1  0.43822428E+08
     -122.3448501798      123.3180196481     1  0.43828399E+08
     -122.3448485089      124.5288549378     1  0.42335154E+08
     -122.3448122469      129.6140153303     1  0.44724136E+08
     -122.3447041696      123.6689569770     1  0.40690091E+08
     -122.3446875008      123.5372826473     1  0.43694166E+08
     -122.3446466993      118.2142637897     1  0.43265129E+08
     -122.3446277385      127.2666886037     1  0.45911926E+08
     -122.3445832345      126.6845640683     1  0.42817173E+08
     -122.3445612455      123.5973106072     1  0.46852797E+08
     -122.3445078528      125.1405161908     1  0.44836013E+08
     -122.3444808310      129.7475868747     1  0.45135789E+08
     -122.3444498572      128.3270004815     1  0.43837587E+08
     -122.3444363743      123.5236994849     1  0.46525249E+08
     -122.3444134628      126.1835026626     1  0.44758396E+08
     -122.3444103470      124.7201222450     1  0.44203165E+08
     -122.3443239564      122.1730878547     1  0.43166955E+08
     -122.3443004704      126.9178222396     1  0.43231035E+08
     -122.3442298579      126.1114759303     1  0.45120934E+08
     -122.3442190582      126.4140537759     1  0.46777717E+08
     -122.3441711669      126.1269535615     1  0.42043101E+08
     -122.3441680556      126.2027078178     1  0.42830495E+08
     -122.3440968790      126.4178621731     1  0.45658718E+08
     -122.3440400913      125.6301357177     1  0.43689149E+08
     -122.3440314825      124.9100530903     1  0.42166593E+08
     -122.3438969801      122.8293241957     1  0.45580292E+08
     -122.3438262747      122.8785511183     1  0.43613936E+08
     -122.3437965496      123.3128338122     1  0.46149559E+08
     -122.3437639260      126.7385320343     1  0.46402191E+08
     -122.3437182728      125.3635993931     1  0.44275406E+08
     -122.3436739370      124.9544021692     1  0.44961439E+08
     -122.3436198631      125.3471363782     1  0.43758892E+08
     -122.3436179842      124.8810793068     1  0.42578697E+08
     -122.3435789708      124.7688592586     1  0.45306847E+08
     -122.3435707747      128.6779020484     1  0.42704943E+08
     -122.3435550683      126.1740764451     1  0.43865321E+08
     -122.3435395247      126.3338924507     1  0.43236763E+08
     -122.3435282368      126.8984159118     1  0.43926377E+08
     -122.3435133702      122.6470270410     1  0.44098201E+08
     -122.3434447632      126.6087801174     1  0.43952678E+08
     -122.3434419312      124.0215220034     1  0.44047254E+08
     -122.3434321236      127.8572283919     1  0.42489711E+08
     -122.3434198231      124.0045516426     1  0.45035849E+08
     -122.3434053561      130.3890211399     1  0.41529255E+08
     -122.3433658139      128.4882272245     1  0.46510947E+08
     -122.3433195117      127.5887007001     1  0.45279090E+08
     -122.3433137457      126.7080556641     1  0.45367889E+08
     -122.3432929759      129.3702867789     1  0.45494626E+08
     -122.3432904242      121.6718442964     1  0.44640378E+08
     -122.3432070524      124.5832684098     1  0.40729439E+08
     -122.3431578612      123.6160498011     1  0.42969539E+08
     -122.3431520270      125.6461625946     1  0.45554050E+08
     -122.3430941372      124.0240638367     1  0.44941875E+08
     -122.3430191618      125.8974586732     1  0.45442826E+08
     -122.3430179618      125.5353853586     1  0.46117462E+08
     -122.3429852238      125.0374159719     1  0.43474765E+08
     -122.3429749604      122.7594926595     1  0.43931521E+08
     -122.3429326510      126.9708097059     1  0.43229375E+08
     -122.3428278560      123.6377045361     1  0.45262551E+08
     -122.3428177656      124.7790145434     1  0.44160454E+08
     -122.3428048827      127.5416960472     1  0.44745151E+08
     -122.3427874330      125.6746242080     1  0.45728855E+08
     -122.3427569180      125.7080596010     1  0.43266396E+08
     -122.3427479423      126.8528455772     1  0.43923586E+08
     -122.3427388779      125.2678002893     1  0.43608911E+08
     -122.3426381049      124.3994903446     1  0.44581465E+08
     -122.3425727422      125.1450951056     1  0.43076967E+08
     -122.3425224091      124.7761120464     1  0.42593271E+08
     -122.3423816891      123.5391500502     1  0.46050520E+08
     -122.3423032066      121.8519894731     1  0.41848083E+08
     -122.3422768985      122.0667482946     2  0.45609148E+08
     -122.3422613092      124.3758498097     1  0.46606630E+08
     -122.3421755474      125.4847089311     1  0.46168228E+08
     -122.3421741406      126.0515727948     1  0.43257099E+08
     -122.3421106183      123.9225245640     1  0.45526412E+08
     -122.3421048372      126.3782701147     1  0.45378506E+08
     -122.3420200666      125.2271229920     1  0.42136269E+08
     -122.3420137393      122.0867666174     1  0.45577685E+08
     -122.3419949305      123.3886529687     1  0.46920191E+08
     -122.3419938784      125.2468594380     1  0.42540008E+08
     -122.3419743326      125.8204454026     1  0.43843198E+08
     -122.3419130550      123.5816285600     1  0.45805614E+08
     -122.3418950586      124.8591844302     1  0.42488944E+08
     -122.3418867388      128.4747007030     1  0.45687723E+08
     -122.3418751434      123.2461712510     1  0.45154120E+08
     -122.3417604671      126.4830163193     1  0.42542745E+08
     -122.3417298466      127.5843679787     1  0.42945281E+08
     -122.3417262437      124.0085798161     1  0.42969490E+08
     -122.3416976978      125.3636907996     2  0.42564422E+08
     -122.3416796321      119.5122516487     1  0.45443656E+08
     -122.3416374690      123.8013211799     1  0.44266680E+08
     -122.3416201270      129.6569622431     1  0.47280226E+08
     -122.3416084442      124.4872423897     1  0.46194796E+08
     -122.3416045699      129.3660627098     1  0.45397703E+08
     -122.3415840255      124.3089379447     1  0.42232806E+08
     -122.3415690058      129.6476641597     2  0.44099095E+08
     -122.3415448530      127.0158917950     1  0.43591939E+08
     -122.3414916371      124.3591398515     1  0.43911410E+08
     -122.3414834021      124.2257908237     1  0.43706681E+08
     -122.3414018657      127.9624880028     1  0.47081035E+08
     -122.3413888119      124.7939452984     1  0.46410341E+08
     -122.3412537765      129.7978429606     1  0.43970512E+08
     -122.3412487226      125.7070349307     1  0.47113025E+08
     -122.3412475025      123.8360099904     1  0.42648016E+08
     -122.3411690103      123.3095887105     1  0.44812523E+08
     -122.3411509137      122.8892375570     2  0.41131031E+08
     -122.3411464390      125.4575271494     1  0.45513980E+08
     -122.3411051228      125.5418307897     1  0.41875334E+08
     -122.3410706177      130.8255465624     1  0.45272569E+08
     -122.3410436737      125.8836606037     1  0.45222421E+08
     -122.3410241204      125.7321518991     1  0.44603634E+08
     -122.3410086714      125.0221930044     1  0.41793428E+08
     -122.3409915045      122.9578434542     1  0.44157065E+08
     -122.3409890079      125.3377295102     1  0.46444856E+08
     -122.3409878427      126.9120947695     1  0.43391921E+08
     -122.3409436438      122.6780540642     1  0.42446131E+08
     -122.3409407404      124.8147297925     1  0.45207959E+08
     -122.3409206046      122.1181033455     1  0.43901516E+08
     -122.3409179527      121.3993391704     1  0.45284367E+08
     -122.3409140007      127.6937157764     1  0.47040764E+08
     -122.3409007259      123.8925366913     1  0.46931250E+08
     -122.3408802681      123.6909272093     1  0.43160842E+08
     -122.3408734122      124.1023016502     1  0.46845414E+08
     -122.3408719268      124.2336674725     1  0.43684700E+08
     -122.3408546977      124.5998380439     1  0.49086345E+08
     -122.3408180401      125.7285698200     1  0.47627117E+08
     -122.3407810711      126.9175397111     1  0.44413835E+08
     -122.3407682537      127.0985710022     1  0.42577820E+08
     -122.3407594194      129.0603230995     1  0.43388700E+08
     -122.3407331716      122.5216905200     1  0.45333927E+08
     -122.3407047916      126.7941701112     1  0.43188006E+08
     -122.3406983032      122.3923729809     1  0.41407870E+08
     -122.3406233496      123.4832481411     1  0.44642619E+08
     -122.3405535829      125.6680002301     1  0.43367902E+08
     -122.3405063529      125.7263801936     1  0.44756132E+08
     -122.3404879462      125.4663015680     1  0.42251097E+08
     -122.3404589761      125.6857789587     1  0.43741435E+08
     -122.3404295913      125.7716556681     1  0.42950947E+08
     -122.3403008289      126.1871150949     1  0.43218878E+08
     -122.3402525730      128.0350814043     1  0.44998585E+08
     -122.3402503094      127.0853423851     1  0.43407851E+08
     -122.3402030454      124.1549657570     1  0.43949773E+08
     -122.3401630498      124.6492237580     1  0.43209500E+08
     -122.3401537028      129.4956341583     1  0.47376435E+08
     -122.3401444930      128.8229296008     1  0.44077422E+08
     -122.3401241265      126.7199291197     1  0.46352981E+08
     -122.3400525493      122.7768538649     1  0.44656006E+08
     -122.3400478354      126.3791303236     1  0.43961031E+08
     -122.3400370091      129.0512683644     1  0.43498331E+08
     -122.3400249754      124.8432682266     1  0.45385462E+08
     -122.3399233511      123.8563085465     1  0.45649606E+08
     -122.3399019450      124.7557532174     1  0.44275413E+08
     -122.3398954558      122.7276574194     1  0.46188179E+08
     -122.3398513292      125.5319088650     1  0.43904131E+08
     -122.3398195827      124.1982617205     1  0.46271348E+08
     -122.3397724475      125.1879873869     1  0.42844230E+08
     -122.3397703905      123.4133917824     1  0.43588988E+08
     -122.3397668471      127.4967437056     1  0.45232426E+08
     -122.3397196995      123.5630279570     1  0.43302647E+08
     -122.3397132572      129.6479448800     1  0.43155023E+08
     -122.3396958047      124.5644601050     1  0.42292829E+08
     -122.3396599831      122.4112488946     1  0.44611024E+08
     -122.3396501518      123.1186618959     1  0.42836129E+08
     -122.3396413361      124.5178523653     1  0.45065238E+08
     -122.3396178937      128.1885737383     1  0.46094347E+08
     -122.3396031368      121.4115796392     1  0.45908566E+08
     -122.3395958549      123.6504707333     1  0.44467516E+08
     -122.3395783546      125.2115164371     1  0.42077210E+08
     -122.3395437044      125.2902948313     1  0.44121837E+08
     -122.3395355849      129.3417821684     1  0.45602977E+08
     -122.3395194165      123.4064461585     1  0.45606623E+08
     -122.3395066515      121.0162911405     1  0.43540030E+08
     -122.3394034444      121.5696075242     1  0.46222958E+08
     -122.3393864645      129.3977449209     1  0.44448324E+08
     -122.3392878515      123.1349100809     1  0.45684806E+08
     -122.3392745804      123.8513426028     1  0.44603327E+08
     -122.3392388099      123.4647742387     1  0.40740241E+08
     -122.3392108656      121.9123294787     1  0.44719390E+08
     -122.3391999560      122.7482648100     1  0.45898291E+08
     -122.3391908962      122.1339882303     1  0.43995358E+08
     -122.3391865421      124.6806519992     1  0.46395109E+08
     -122.3391665579      123.6778141034     1  0.41701807E+08
     -122.3391471646      126.2893101213     1  0.42656048E+08
     -122.3391011304      123.7122792854     1  0.46501582E+08
     -122.3389708106      125.2737772218     1  0.42896518E+08
     -122.3389486080      124.1682452075     1  0.44660156E+08
     -122.3388825202      125.2935256445     1  0.46837947E+08
     -122.3388561244      127.0271297811     1  0.44447145E+08
     -122.3387642475      121.1333138207     1  0.43833715E+08
     -122.3387586476      124.3492410955     1  0.49088121E+08
     -122.3387095534      125.7214631999     1  0.43164297E+08
     -122.3386957269      121.0011219808     1  0.43460147E+08
     -122.3386935393      128.6104189043     1  0.43966325E+08
     -122.3386814188      126.5693331265     1  0.45323233E+08
     -122.3386596656      124.6669394453     1  0.47412699E+08
     -122.3386559801      124.3469805768     1  0.44902202E+08
     -122.3385976974      124.4826511483     1  0.46799073E+08
     -122.3385539116      123.4263093461     1  0.41715376E+08
     -122.3385459046      126.7423109053     1  0.43508898E+08
     -122.3385083680      126.0452201451     1  0.44591263E+08
     -122.3384989538      125.8333550893     1  0.45736997E+08
     -122.3384954319      125.1229051647     1  0.43396832E+08
     -122.3384658029      123.2840385073     1  0.44790550E+08
     -122.3384302054      124.4636283971     1  0.43472558E+08
     -122.3383780050      126.8541894523     1  0.43735762E+08
     -122.3383673586      125.1353735650     1  0.44817657E+08
     -122.3383626534      125.4352002161     1  0.44737849E+08
     -122.3382596220      126.1205616159     1  0.45300103E+08
     -122.3382468889      123.7848440426     1  0.43811901E+08
     -122.3381884520      125.9950469251     1  0.46677214E+08
     -122.3381562205      120.9069408699     1  0.42110691E+08
     -122.3381443122      124.4210399049     1  0.47625011E+08
     -122.3381269033      125.8770192592     1  0.44836723E+08
     -122.3381249453      124.7460089433     1  0.44973699E+08
     -122.3380680779      126.3216145989     1  0.44117781E+08
     -122.3379733504      129.9968539091     1  0.43646975E+08
     -122.3379552816      123.9798559466     1  0.42544411E+08
     -122.3379525538      126.5654022149     1  0.42840300E+08
     -122.3379196120      124.9737431297     1  0.44864443E+08
     -122.3379165339      125.9701633665     1  0.43507363E+08
     -122.3378961962      121.9323197441     2  0.43009348E+08
     -122.3378709594      124.9231384630     1  0.43136727E+08
     -122.3378484122      127.6578241217     1  0.45878456E+08
     -122.3378020285      127.8500292876     1  0.45048240E+08
     -122.3377933513      125.5992718549     1  0.42707309E+08
     -122.3377921193      125.8493128649     1  0.41737587E+08
     -122.3377745468      123.9325886732     1  0.43033784E+08
     -122.3377503862      121.9940222292     1  0.43779061E+08
     -122.3376115903      128.8374531614     1  0.43454666E+08
     -122.3375629972      126.6126029592     1  0.43248581E+08
     -122.3375467418      125.2458250893     1  0.45223046E+08
     -122.3374203384      122.0746013081     1  0.43864956E+08
     -122.3374104192      127.4551459359     1  0.45991501E+08
     -122.3373479921      124.4635905062     1  0.41842147E+08
     -122.3373203760      125.8682212919     1  0.42115205E+08
     -122.3372890626      123.3631006759     1  0.44176515E+08
     -122.3372674173      125.2126257597     1  0.44721780E+08
     -122.3372338113      125.6635407016     1  0.43044032E+08
     -122.3372031600      121.5467892912     1  0.42184167E+08
     -122.3371980850      123.7986858001     1  0.43804617E+08
     -122.3371820686      125.3620399837     1  0.44504456E+08
     -122.3371553808      124.1953188304     1  0.43802797E+08
     -122.3371307635      124.9248109801     1  0.45009223E+08
     -122.3371204755      122.0211208547     1  0.43628377E+08
     -122.3370758323      126.2621510086     1  0.44972479E+08
     -122.3370418770      127.1217432516     1  0.43962986E+08
     -122.3370208991      125.0083454477     1  0.42275281E+08
     -122.3370004921      125.9306466137     1  0.43683491E+08
     -122.3369749763      121.7088491289     1  0.47716876E+08
     -122.3369594316      125.6205110914     1  0.46286906E+08
     -122.3369569780      126.0589063131     1  0.43908438E+08
     -122.3369333930      128.4259089097     1  0.46314206E+08
     -122.3369162079      126.6090558582     1  0.46534968E+08
     -122.3368982478      126.3357493498     1  0.43595485E+08
     -122.3368566432      125.6191333382     1  0.47229457E+08
     -122.3367894760      123.9516011338     1  0.43113759E+08
     -122.3367844190      121.6302089023     1  0.44778719E+08
     -122.3367715266      125.3511681479     1  0.43609266E+08
     -122.3367220035      126.0844736281     1  0.43010202E+08
     -122.3366986841      120.2167956298     1  0.42814021E+08
     -122.3366931420      126.4473472642     1  0.44875823E+08
     -122.3366903983      124.7872808358     1  0.44401265E+08
     -122.3366413406      125.2693447455     1  0.45194258E+08
     -122.3366260417      125.2226696404     1  0.43654310E+08
     -122.3366012947      123.8302347339     1  0.43762930E+08
     -122.3365768012      126.2905019544     1  0.45370667E+08
     -122.3365753224      124.0629499313     1  0.42110986E+08
     -122.3365724894      123.0311457670     1  0.43233592E+08
     -122.3365058944      123.5933785630     1  0.44180334E+08
     -122.3364975449      123.5271172619     1  0.43047921E+08
     -122.3364829850      127.5346020988     1  0.43344436E+08
     -122.3364588169      123.4718385492     1  0.43536875E+08
     -122.3364547930      127.0427669624     1  0.43651098E+08
     -122.3364233181      122.5976764173     1  0.43436035E+08
     -122.3363924051      127.9928692299     1  0.42713088E+08
     -122.3363658541      124.0268109241     1  0.46232499E+08
     -122.3363630848      125.3637529876     1  0.45004682E+08
     -122.3363449021      122.5087439876     1  0.41065958E+08
     -122.3362555928      126.8878871338     1  0.44213715E+08
     -122.3362430532      123.8320909095     1  0.43466887E+08
     -122.3362206648      123.1868220151     1  0.41664363E+08
     -122.3362162548      121.3560995357     1  0.43793613E+08
     -122.3361297944      122.4954223227     1  0.45691759E+08
     -122.3361260668      120.5823031833     2  0.45369903E+08
     -122.3360992505      128.4362711879     1  0.45050048E+08
     -122.3360828718      130.1156501339     1  0.46285070E+08
     -122.3360698686      126.4023407885     1  0.41656269E+08
     -122.3360608508      128.1265692958     1  0.42591338E+08
     -122.3360250699      121.6153326162     1  0.45331248E+08
     -122.3360173197      122.9722777121     1  0.42645153E+08
     -122.3359625426      124.4434048131     1  0.44168154E+08
     -122.3358873873      126.5297601554     1  0.43705167E+08
     -122.3358779156      125.3563401419     1  0.42668427E+08
     -122.3358741350      127.7232607062     2  0.42902348E+08
     -122.3357957561      123.6526907010     1  0.44248965E+08
     -122.3357374492      125.5143120999     1  0.45068844E+08
     -122.3357165583      127.3061560756     1  0.44760280E+08
     -122.3356939130      122.6631206432     1  0.44283805E+08
     -122.3356904921      121.8299410231     1  0.45243659E+08
     -122.3356863208      125.7418540942     1  0.46307050E+08
     -122.3356789572      127.3973209449     1  0.46700006E+08
     -122.3356384317      125.5297226341     1  0.47952095E+08
     -122.3356003941      124.9433324569     1  0.42314362E+08
     -122.3355911902      127.8281684151     1  0.44089252E+08
     -122.3355445043      125.5667091220     1  0.45865207E+08
     -122.3355133296      122.0373199935     1  0.43558595E+08
     -122.3354798206      128.6144197515     1  0.46217279E+08
     -122.3354769440      124.5609069613     1  0.42158138E+08
     -122.3354649594      125.9848649577     1  0.45863336E+08
     -122.3354561000      127.2180344419     1  0.42600066E+08
     -122.3354132714      123.7311649481     1  0.43656221E+08
     -122.3353946175      127.5333988899     1  0.47246690E+08
     -122.3353896978      125.9669932561     1  0.44158228E+08
     -122.3353716169      126.1586198632     1  0.44564419E+08
     -122.3353455749      122.9985479409     1  0.47397653E+08
     -122.3353171500      123.2048519761     1  0.47011909E+08
     -122.3352026520      128.6689031598     1  0.43276730E+08
     -122.3351827009      125.4954046188     2  0.42821850E+08
     -122.3351720775      122.2097464180     1  0.41440957E+08
     -122.3351399123      127.4310063979     1  0.45891080E+08
     -122.3351099362      124.6960466246     1  0.46994056E+08
     -122.3350740656      120.5169433040     2  0.45415449E+08
     -122.3350508151      126.6190253563     1  0.43373205E+08
     -122.3350491369      123.7818395959     1  0.45720464E+08
     -122.3350457557      128.5627960028     1  0.42429508E+08
     -122.3349722543      126.7714897681     1  0.51265982E+08
     -122.3349606721      125.0805702482     1  0.44990202E+08
     -122.3349510747      124.2537277903     2  0.46634497E+08
     -122.3349336599      117.7356756413     1  0.41129991E+08
     -122.3348950649      124.1823403096     1  0.43414304E+08
     -122.3348905931      122.4988291287     1  0.45067445E+08
     -122.3348767924      124.0128842179     1  0.42354073E+08
     -122.3348278104      124.8082876581     1  0.44835496E+08
     -122.3348264227      129.3467174753     1  0.49201450E+08
     -122.3348080282      124.2886050054     1  0.42459686E+08
     -122.3347981994      127.2759931971     1  0.46747520E+08
     -122.3347844590      122.8815964466     1  0.44006383E+08
     -122.3347516686      125.2766253434     1  0.44795299E+08
     -122.3347422623      123.8347744750     1  0.41680520E+08
     -122.3347307026      127.2453789711     1  0.44859547E+08
     -122.3347039621      124.3118732486     1  0.43980144E+08
     -122.3347018843      125.0079788564     1  0.42642241E+08
     -122.3346983037      124.2996181208     1  0.42992020E+08
     -122.3346452059      124.5587570699     1  0.43369126E+08
     -122.3346140703      128.2402631042     1  0.43488922E+08
     -122.3346127220      125.3186761346     1  0.44804764E+08
     -122.3345741122      121.6809395822     1  0.42801320E+08
     -122.3345641776      122.5644860765     1  0.43361678E+08
     -122.3345629030      124.4389740375     1  0.43047674E+08
     -122.3345145576      121.1498723879     1  0.42865260E+08
     -122.3345065557      123.8973603912     1  0.41954919E+08
     -122.3344927721      124.5275754990     1  0.43389782E+08
     -122.3343573225      127.1463273607     1  0.44069631E+08
     -122.3343329456      128.2130844777     1  0.43332039E+08
     -122.3342759194      126.2781902156     1  0.41925690E+08
     -122.3342284709      127.6096057231     1  0.45031198E+08
     -122.3342200003      126.8027265599     1  0.43702989E+08
     -122.3342097329      124.9279010391     1  0.43915285E+08
     -122.3341894510      126.0337443546     1  0.43631110E+08
     -122.3341784469      125.8593286215     1  0.43024047E+08
     -122.3341010914      127.8278597655     1  0.43660534E+08
     -122.3340626218      125.5680873777     1  0.44919204E+08
     -122.3340584195      123.8971024530     1  0.44560883E+08
     -122.3340356254      123.0806840814     1  0.46902086E+08
     -122.3340023894      125.4742112634     1  0.43287715E+08
     -122.3339979186      124.3444541671     1  0.43799917E+08
     -122.3339546209      124.8545279757     1  0.42791948E+08
     -122.3339127632      127.1320665542     1  0.44941971E+08
     -122.3338683361      126.9350761910     1  0.44958676E+08
     -122.3338543041      123.1377322878     1  0.43856754E+08
     -122.3338479320      121.9314030681     1  0.43192471E+08
     -122.3338461806      124.9097749823     1  0.49262145E+08
     -122.3338112870      124.9867332337     1  0.43619070E+08
     -122.3337984015      123.9407574415     1  0.43091751E+08
     -122.3337575436      124.4508838480     1  0.42547661E+08
     -122.3337510144      124.8588160231     1  0.44577234E+08
     -122.3337423707      130.8204968061     1  0.46354409E+08
     -122.3337403227      122.1557676350     1  0.42400690E+08
     -122.3336825236      124.2301430446     1  0.42940061E+08
     -122.3336677453      126.2149461635     1  0.45081167E+08
     -122.3336539868      128.0943725233     1  0.46987670E+08
     -122.3336149924      124.1677262255     1  0.42175708E+08
     -122.3335581483      125.2461539695     1  0.42638368E+08
     -122.3335358396      128.1859137674     1  0.43626831E+08
     -122.3335241616      124.0181589986     1  0.42597217E+08
     -122.3335143770      120.1973989750     1  0.43906785E+08
     -122.3334943762      124.8248935302     1  0.44918376E+08
     -122.3334308847      122.5484717952     1  0.42901280E+08
     -122.3334214205      124.2943190595     1  0.40622389E+08
     -122.3334158622      126.1862796527     1  0.45742053E+08
     -122.3333628150      128.0674317360     1  0.44481533E+08
     -122.3333206706      125.0956561714     1  0.44639468E+08
     -122.3333070953      129.8255427843     1  0.45099756E+08
     -122.3333030262      123.5893301718     1  0.43497079E+08
     -122.3332839919      124.6873795602     1  0.45560142E+08
     -122.3332730652      131.4594945845     2  0.48207754E+08
     -122.3331957836      122.2186579750     1  0.45075641E+08
     -122.3331682544      126.7982182270     1  0.46534928E+08
     -122.3331662630      125.7946409907     1  0.44526036E+08
     -122.3331576561      125.7295664780     1  0.43234187E+08
     -122.3331332311      128.3493829843     1  0.43551150E+08
     -122.3330909092      126.8388609306     1  0.44811279E+08
     -122.3330760302      125.0664914047     1  0.43794740E+08
     -122.3330559743      122.2035487156     1  0.41224840E+08
     -122.3330490133      122.7187936901     1  0.42520127E+08
     -122.3330060371      127.6588300256     1  0.45495366E+08
     -122.3329824590      122.6897048698     1  0.42799708E+08
     -122.3329630884      120.5445706402     1  0.42306278E+08
     -122.3329440457      126.4054577743     1  0.42292880E+08
     -122.3329332143      129.1858000024     1  0.47267330E+08
     -122.3328837733      125.4373529897     1  0.43937453E+08
     -122.3328327381      127.0944267982     1  0.43162717E+08
     -122.3328101019      126.6134660056     1  0.43449452E+08
     -122.3327740727      131.3968143194     2  0.51756321E+08
     -122.3326741215      125.5490393030     1  0.45195836E+08
     -122.3326574619      126.0968655477     1  0.44052033E+08
     -122.3326458128      126.5892764749     1  0.42306068E+08
     -122.3326435941      124.6676667261     1  0.42440053E+08
     -122.3325698821      125.2599784848     1  0.43439347E+08
     -122.3325684290      124.9451208774     1  0.45284228E+08
     -122.3325667257      125.4757329240     1  0.44865938E+08
     -122.3325379875      121.6070357087     1  0.43985073E+08
     -122.3325173200      124.0890547636     1  0.45473080E+08
     -122.3325049923      125.1090066964     1  0.42198715E+08
     -122.3324778112      121.9415165055     1  0.42934462E+08
     -122.3324692788      123.1443471737     1  0.43174915E+08
     -122.3323355877      123.5161950683     1  0.44112221E+08
     -122.3323289502      124.4853028793     1  0.42869790E+08
     -122.3323276135      121.9345713367     1  0.45297238E+08
     -122.3322811852      125.8988020923     1  0.42126446E+08
     -122.3322266005      126.5147186640     1  0.43878662E+08
     -122.3322146305      129.5277176909     1  0.43633487E+08
     -122.3321955018      124.5450045022     1  0.45185355E+08
     -122.3321917299      125.1618642458     1  0.44211459E+08
     -122.3321741335      122.5286634986     1  0.41321545E+08
     -122.3321690431      123.0264746805     1  0.42318988E+08
     -122.3321579696      125.8954539512     1  0.42920146E+08
     -122.3321288088      121.6900440161     1  0.44936374E+08
     -122.3320916943      126.8526056321     1  0.43858155E+08
     -122.3320741203      123.9869726522     1  0.45426612E+08
     -122.3320629474      125.3483891060     1  0.45269163E+08
     -122.3320476417      127.7233571637     1  0.47000353E+08
     -122.3320417882      126.8467545369     1  0.44077227E+08
     -122.3320296077      122.4266493036     1  0.43962850E+08
     -122.3319878113      124.6058586651     1  0.45502195E+08
     -122.3319695265      126.8232451032     1  0.43921355E+08
     -122.3319678843      126.1643712752     1  0.44262590E+08
     -122.3319447646      124.1245299543     1  0.46126681E+08
     -122.3318856122      129.0515832416     1  0.43591679E+08
     -122.3318570458      126.1060402184     1  0.46081855E+08
     -122.3318529753      123.2282845513     1  0.45925298E+08
     -122.3318518068      125.8128802948     1  0.47091332E+08
     -122.3318365826      127.2033434640     1  0.43237889E+08
     -122.3317815707      125.0067211643     1  0.45816084E+08
     -122.3317663895      123.0224907750     1  0.45478892E+08
     -122.3317610550      127.7909727455     1  0.43960932E+08
     -122.3317490998      125.6430825984     1  0.43976752E+08
     -122.3317295276      125.1105851683     1  0.45661779E+08
     -122.3316930675      127.8721150727     1  0.45039269E+08
     -122.3316645116      125.6607935948     1  0.45797690E+08
     -122.3316515008      130.1769098703     1  0.45706018E+08
     -122.3316274618      124.7369483927     1  0.43265064E+08
     -122.3316232893      121.7520841993     1  0.44781463E+08
     -122.3315882293      125.4304622248     1  0.44289069E+08
     -122.3315794562      124.8220864222     1  0.43471735E+08
     -122.3315306078      125.6262837802     1  0.43018931E+08
     -122.3315129156      124.7263944832     1  0.44983790E+08
     -122.3314912949      123.7641591249     1  0.43274105E+08
     -122.3314396774      125.3661137279     1  0.45047143E+08
     -122.3314075038      120.2309263819     1  0.43054307E+08
     -122.3313930121      125.7856269585     1  0.45205876E+08
     -122.3313499661      126.8089851653     1  0.42395713E+08
     -122.3313313172      127.2519078621     1  0.43786395E+08
     -122.3313199959      124.0467148974     1  0.43087881E+08
     -122.3313158217      125.9957913117     1  0.43174689E+08
     -122.3313075057      121.6408291753     1  0.45772352E+08
     -122.3312863765      126.8161447928     1  0.47227914E+08
     -122.3312687276      128.4525231669     1  0.44475878E+08
     -122.3312402248      124.1076580691     1  0.43009457E+08
     -122.3312146529      128.3816340484     1  0.43669583E+08
     -122.3311513171      126.4568269044     1  0.42412047E+08
     -122.3311382867      121.8802882298     1  0.45713934E+08
     -122.3311294311      124.9787257058     1  0.44677001E+08
     -122.3311093748      124.6053748838     1  0.47100511E+08
     -122.3310768140      126.4235091880     1  0.44767822E+08
     -122.3310694199      124.1479326068     1  0.43396355E+08
     -122.3310653261      128.6488944258     1  0.45224687E+08
     -122.3310612850      122.0802223451     1  0.45241353E+08
     -122.3310181382      127.0447206923     1  0.44580524E+08
     -122.3310128876      124.0452868987     1  0.43438095E+08
     -122.3309861530      126.1966246345     1  0.48043998E+08
     -122.3309627180      122.2580483547     1  0.42741757E+08
     -122.3309298704      127.3516526341     1  0.42273182E+08
     -122.3308983963      124.7413479018     1  0.45621570E+08
     -122.3308818160      121.7376058232     1  0.42078490E+08
     -122.3308464947      125.1825121833     1  0.42099142E+08
     -122.3308298127      124.2315000511     1  0.44387496E+08
     -122.3308170649      125.9805323907     1  0.43282122E+08
     -122.3308122695      125.4027207788     1  0.44964276E+08
     -122.3307206863      125.2384911847     1  0.46485905E+08
     -122.3306547803      126.7348526793     1  0.44580750E+08
     -122.3306530746      122.2601860438     1  0.40801289E+08
     -122.3305986755      125.6941451242     1  0.47867067E+08
     -122.3305966842      126.0837032174     1  0.43636913E+08
     -122.3305839299      122.0569390434     1  0.44830610E+08
     -122.3305818703      128.9491100874     1  0.42897944E+08
     -122.3305801699      128.3496984311     1  0.48142507E+08
     -122.3305190612      127.1470500856     1  0.42954544E+08
     -122.3304804976      124.5792808362     1  0.44161164E+08
     -122.3304477565      121.2051526821     1  0.44251954E+08
     -122.3304457329      124.0440393994     1  0.42575913E+08
     -122.3303693195      130.3583530621     1  0.45971161E+08
     -122.3303387141      126.8027353755     1  0.44353003E+08
     -122.3303281644      125.4284487694     1  0.44748329E+08
     -122.3302893226      126.6306474033     1  0.45634638E+08
     -122.3302726904      127.0005393570     1  0.43042673E+08
     -122.3302692479      122.9340282885     1  0.45798497E+08
     -122.3302669139      124.2611138111     1  0.44525771E+08
     -122.3301541648      129.5053446404     1  0.42999258E+08
     -122.3301427336      121.7378716226     1  0.44035395E+08
     -122.3301405574      125.4713785693     1  0.43839062E+08
     -122.3301250227      129.8072417780     1  0.45523317E+08
     -122.3300991415      125.1368270615     1  0.44415652E+08
     -122.3300449090      124.6977393598     1  0.42949473E+08
     -122.3300099601      127.0279622052     1  0.43390989E+08
     -122.3299886670      127.2958092760     1  0.42266271E+08
     -122.3299698182      129.7260593533     1  0.44633442E+08
     -122.3299448597      124.4398768137     1  0.46031368E+08
     -122.3299356167      127.8604899288     1  0.43612535E+08
     -122.3299093991      127.6813796962     1  0.46927975E+08
     -122.3298696171      128.1657116072     1  0.46869215E+08
     -122.3298585884      125.4610667982     1  0.46848558E+08
     -122.3297102224      127.0099629972     1  0.44622614E+08
     -122.3297040543      124.2003727673     1  0.43846453E+08
     -122.3296749440      122.9293618939     1  0.45001701E+08
     -122.3296664414      122.9750767977     1  0.42412164E+08
     -122.3296018787      126.7531429204     1  0.45339378E+08
     -122.3294774537      129.5335118259     1  0.45105000E+08
     -122.3294758153      123.7448105757     1  0.44901384E+08
     -122.3294739851      126.0667942680     1  0.43177864E+08
     -122.3293739729      126.1730211078     1  0.43837115E+08
     -122.3293484419      125.6774549914     1  0.43106818E+08
     -122.3292803375      125.4243346719     1  0.44926212E+08
     -122.3291984671      123.7398291423     1  0.43006231E+08
     -122.3291938695      127.4599151671     1  0.43550145E+08
     -122.3291666288      124.8485202107     1  0.43108297E+08
     -122.3291634398      122.9270602159     1  0.44864285E+08
     -122.3291519767      123.5967629220     1  0.46783826E+08
     -122.3291213843      126.9055513433     1  0.42400192E+08
     -122.3291159715      125.9021103167     1  0.41012359E+08
     -122.3291001007      119.5762641127     1  0.44792436E+08
     -122.3290966432      124.1576784533     1  0.45234524E+08
     -122.3290830199      124.6155695879     1  0.42385793E+08
     -122.3290806118      126.7628485743     1  0.42479173E+08
     -122.3290635891      120.9210844017     1  0.42064697E+08
     -122.3289906115      125.3493491536     1  0.44019854E+08
     -122.3289051050      127.9723176133     1  0.46699761E+08
     -122.3288404701      127.8402096706     1  0.45888401E+08
     -122.3288311412      127.2654226925     1  0.44300886E+08
     -122.3288205775      123.8842163839     1  0.47810193E+08
     -122.3288095417      125.9501642706     1  0.41818563E+08
     -122.3287458512      126.5047800501     1  0.44668025E+08
     -122.3287391753      127.4943764506     1  0.44944634E+08
     -122.3287339549      123.7088302147     1  0.48572756E+08
     -122.3286933647      126.0888990678     1  0.42955543E+08
     -122.3286698084      124.6894545794     1  0.46579185E+08
     -122.3286189567      124.9274865859     1  0.42376105E+08
     -122.3286097888      124.3784102477     1  0.44919714E+08
     -122.3285298407      124.8974865308     1  0.46559183E+08
     -122.3285261865      125.7434678618     1  0.43050714E+08
     -122.3284997331      128.4595985479     1  0.47085006E+08
     -122.3284795515      126.0615372959     1  0.44847148E+08
     -122.3284510039      126.8870459251     1  0.44829901E+08
     -122.3284231565      126.7385529559     1  0.45301724E+08
     -122.3284152225      125.1652665325     1  0.42242840E+08
     -122.3283928650      123.1377382090     1  0.43892232E+08
     -122.3283714450      125.0951066266     1  0.41346719E+08
     -122.3282833344      125.2705886589     1  0.44222177E+08
     -122.3282337036      127.9002685460     1  0.43885172E+08
     -122.3282301894      128.7663345461     1  0.45982438E+08
     -122.3282240658      127.9175379434     1  0.43934492E+08
     -122.3281052358      122.5168241896     1  0.44356094E+08
     -122.3281005680      126.4201027480     1  0.43892584E+08
     -122.3280459599      125.8226960956     1  0.46625854E+08
     -122.3280438110      126.6681392090     1  0.45622139E+08
     -122.3280216712      126.3847528896     1  0.44553979E+08
     -122.3280100668      126.5037196840     1  0.45570210E+08
     -122.3280024157      125.0475521216     1  0.43444283E+08
     -122.3279834112      129.4599414457     1  0.45364788E+08
     -122.3278953742      123.6935049997     1  0.43906654E+08
     -122.3278883038      125.0191055677     1  0.45576581E+08
     -122.3278692270      129.5644117026     1  0.46980664E+08
     -122.3278401925      130.7447901691     1  0.46387123E+08
     -122.3278389817      125.7761848801     1  0.46176058E+08
     -122.3278271291      124.1644874846     1  0.41412193E+08
     -122.3278031147      122.5593536412     1  0.47845972E+08
     -122.3277395922      126.2526942477     1  0.43367558E+08
     -122.3276870622      119.1481372062     1  0.44995406E+08
     -122.3276651096      130.5101366579     1  0.46294792E+08
     -122.3276464430      123.6357354509     1  0.45254300E+08
     -122.3276211682      123.0823327889     1  0.42680386E+08
     -122.3276065381      129.0701286101     1  0.47325226E+08
     -122.3275956881      125.8831123414     1  0.45379972E+08
     -122.3275923794      125.9762237127     1  0.43578517E+08
     -122.3275000206      125.2379394916     1  0.43632351E+08
     -122.3274879944      123.9728006460     1  0.43313431E+08
     -122.3274859398      124.7998928112     1  0.45866997E+08
     -122.3274809496      125.6020970185     1  0.45676052E+08
     -122.3274560595      124.1092928166     1  0.44295520E+08
     -122.3274549092      126.7064568771     1  0.43848529E+08
     -122.3274177949      123.1842738656     1  0.45609020E+08
     -122.3274130001      126.5158351900     1  0.46597007E+08
     -122.3273996715      123.0680537182     1  0.46329723E+08
     -122.3273413741      122.0187656092     1  0.44983164E+08
     -122.3273232760      124.3530522560     1  0.43623006E+08
     -122.3273028715      125.0806225551     1  0.45339633E+08
     -122.3272869955      124.1362251191     1  0.44742986E+08
     -122.3272581345      125.9431828708     1  0.42035681E+08
     -122.3272147849      124.4061411544     1  0.44569533E+08
     -122.3272032842      125.7880977857     1  0.44998712E+08
     -122.3271895650      124.0858376687     1  0.43291341E+08
     -122.3271639364      126.9495402268     1  0.43477726E+08
     -122.3271545628      124.4862215691     1  0.42130213E+08
     -122.3271304934      121.7679335485     1  0.44506896E+08
     -122.3271294186      124.7471350598     1  0.44118027E+08
     -122.3271078184      125.4221273175     1  0.48524556E+08
     -122.3270998785      124.5278232174     1  0.43464731E+08
     -122.3270396494      120.2341210968     1  0.41991444E+08
     -122.3270351247      126.5206521182     1  0.44197589E+08
     -122.3270045661      121.6198381643     1  0.43000072E+08
     -122.3269955380      128.1354310962     1  0.42721697E+08
     -122.3269592356      124.0675983146     1  0.43082563E+08
     -122.3269487674      124.4729791304     1  0.44681278E+08
     -122.3269458532      122.7274230884     1  0.41582947E+08
     -122.3269446159      122.2617442610     1  0.43429198E+08
     -122.3269097239      125.7144640705     2  0.43014098E+08
     -122.3268946221      123.5621848871     1  0.46098988E+08
     -122.3268715070      125.3907104825     1  0.45977528E+08
     -122.3268690615      126.8460038552     1  0.45024879E+08
     -122.3268138657      125.3954977598     1  0.43466888E+08
     -122.3268084475      125.8015866338     1  0.45180403E+08
     -122.3267980007      126.4026462770     1  0.42249572E+08
     -122.3267665759      121.9348438369     1  0.47769601E+08
     -122.3267353978      124.3275002755     1  0.42968552E+08
     -122.3267198396      124.4666657747     1  0.47829775E+08
     -122.3267149501      121.7233960793     1  0.43114775E+08
     -122.3267013474      124.9412749034     1  0.42317772E+08
     -122.3266834232      128.3084689733     2  0.46801413E+08
     -122.3266472092      123.3516599813     1  0.43446049E+08
     -122.3266279465      123.4419781833     1  0.43976737E+08
     -122.3266262480      127.1740049766     1  0.43965187E+08
     -122.3266164137      127.7475328708     1  0.45202661E+08
     -122.3265906409      123.4534173913     1  0.42348568E+08
     -122.3265516296      124.6611256723     1  0.45148369E+08
     -122.3265368717      126.9367314129     1  0.45030855E+08
     -122.3264950969      128.7533124394     1  0.45486288E+08
     -122.3264769481      126.0494511858     1  0.44099784E+08
     -122.3264699162      122.5682783236     1  0.44388961E+08
     -122.3264644615      117.3114183662     1  0.43757772E+08
     -122.3264602729      125.2309887413     1  0.44116645E+08
     -122.3264265092      127.9410160398     1  0.46231591E+08
     -122.3263984316      127.1508172531     1  0.43197140E+08
     -122.3263584972      120.4496878610     1  0.48209625E+08
     -122.3263467916      127.5908363438     1  0.46491647E+08
     -122.3263408430      126.8747487743     1  0.44017157E+08
     -122.3263170906      127.2087175732     1  0.43090615E+08
     -122.3263071052      124.3475974993     1  0.43878336E+08
     -122.3262086500      123.7380748402     1  0.44059229E+08
     -122.3262019256      124.6711689989     1  0.43116306E+08
     -122.3261864289      126.6744536169     1  0.43512230E+08
     -122.3261826477      123.0551545144     1  0.43309434E+08
     -122.3261794839      127.3985082297     1  0.45180238E+08
     -122.3260476422      124.0837646557     1  0.43584756E+08
     -122.3260124583      124.7398208721     1  0.44022645E+08
     -122.3259794599      126.7535205787     1  0.46990325E+08
     -122.3259521243      123.8074258034     1  0.43211163E+08
     -122.3259501344      122.9313931619     1  0.41018555E+08
     -122.3259425022      124.1979286386     1  0.47400268E+08
     -122.3259151179      125.7008010193     1  0.44760037E+08
     -122.3258947650      126.2794108845     1  0.44208659E+08
     -122.3258773315      123.8823292666     1  0.44412607E+08
     -122.3258564136      123.8145878317     1  0.42845725E+08
     -122.3258452398      127.2764697623     1  0.45765906E+08
     -122.3258427909      126.9820511078     1  0.44664672E+08
     -122.3257998066      127.2249987162     1  0.42926309E+08
     -122.3257822791      127.2584505132     1  0.42262292E+08
     -122.3257794309      122.0173590959     1  0.46930658E+08
     -122.3257621328      120.4454819734     1  0.43445207E+08
     -122.3257377005      124.5996736658     1  0.43811988E+08
     -122.3257072782      125.1664519985     1  0.44418520E+08
     -122.3256973810      126.2672728025     1  0.44452610E+08
     -122.3256750016      121.6688107234     1  0.44350429E+08
     -122.3255971668      125.5466702596     1  0.45137084E+08
     -122.3255866321      115.3170807127     1  0.44846155E+08
     -122.3255587334      124.7194986838     1  0.44263078E+08
     -122.3255527425      128.4910177626     1  0.43855954E+08
     -122.3255310308      124.7335233572     1  0.43344609E+08
     -122.3254988242      127.7702578611     1  0.42359480E+08
     -122.3254758092      123.1535142526     1  0.45680738E+08
     -122.3254623084      122.3535136159     1  0.46108221E+08
     -122.3254610618      127.9538331921     1  0.45293801E+08
     -122.3254587098      126.5237781588     1  0.46048003E+08
     -122.3252759063      126.0260894847     1  0.43732097E+08
     -122.3252646904      125.7465041847     1  0.42820744E+08
     -122.3252520094      124.1735451605     1  0.42507382E+08
     -122.3252217905      123.9607358544     1  0.44660221E+08
     -122.3251725015      124.7226425853     1  0.43784136E+08
     -122.3251436479      126.7321265761     1  0.43827449E+08
     -122.3251322170      119.5163750997     1  0.43075110E+08
     -122.3250925814      125.2866754503     1  0.44493836E+08
     -122.3250875242      124.9195069267     1  0.42760818E+08
     -122.3250670561      121.2878564165     1  0.45832483E+08
     -122.3250621514      127.6056102851     1  0.47192663E+08
     -122.3250575566      127.5659310766     1  0.43152024E+08
     -122.3250463606      125.2700034541     1  0.43095054E+08
     -122.3250387195      129.0002314216     1  0.44768101E+08
     -122.3250327608      124.2883005270     1  0.46699301E+08
     -122.3250001519      123.5406802895     1  0.43377412E+08
     -122.3249723701      129.7520938716     1  0.45579605E+08
     -122.3249549412      123.8781894921     1  0.43302663E+08
     -122.3249209635      123.0971218322     1  0.43666376E+08
     -122.3249118622      129.2844419201     1  0.43717436E+08
     -122.3249089458      124.4090945079     1  0.47176768E+08
     -122.3249035522      125.0716262866     1  0.44956599E+08
     -122.3248487747      127.7978229994     1  0.42349927E+08
     -122.3248362028      123.8276675059     1  0.44757803E+08
     -122.3248308886      121.6924583940     1  0.44046412E+08
     -122.3247975281      128.5221496691     1  0.44942787E+08
     -122.3247521045      121.9485522007     1  0.45830681E+08
     -122.3247499559      122.4954862793     1  0.42921005E+08
     -122.3247304146      123.9471613846     1  0.43447060E+08
     -122.3247223887      125.9010137233     1  0.44217060E+08
     -122.3246539150      125.0143324499     1  0.45629361E+08
     -122.3246001761      124.3425386168     1  0.43165296E+08
     -122.3244723634      125.0515921173     1  0.42880046E+08
     -122.3244652880      125.1632964571     1  0.44795932E+08
     -122.3244496189      121.6698775209     1  0.42543748E+08
     -122.3243729414      127.4914280047     2  0.43098598E+08
     -122.3243214403      124.8155330579     1  0.44314660E+08
     -122.3243187712      124.9718904606     1  0.44339493E+08
     -122.3243056411      120.7367608582     1  0.44040436E+08
     -122.3242940054      125.0166020015     1  0.44600546E+08
     -122.3242509720      129.0724066347     1  0.43923270E+08
     -122.3242484675      119.6504041100     1  0.44588076E+08
     -122.3242376681      126.8399181015     1  0.43510506E+08
     -122.3242325915      125.8841191767     1  0.45918912E+08
     -122.3241965574      128.5456646716     1  0.44586428E+08
     -122.3241669490      125.4253813086     1  0.44231735E+08
     -122.3241658224      121.3709499048     1  0.43056778E+08
     -122.3241609859      118.1433840152     1  0.41847294E+08
     -122.3241414820      126.5114349347     1  0.44660024E+08
     -122.3240449415      125.3740824359     2  0.45180710E+08
     -122.3240219154      128.9101015226     1  0.44344976E+08
     -122.3239761505      123.7907766291     1  0.45330813E+08
     -122.3239206876      125.3563402784     1  0.44126855E+08
     -122.3238703163      124.0327697450     1  0.45233768E+08
     -122.3238509729      126.1317808392     1  0.42584473E+08
     -122.3238185769      127.9455778580     1  0.46676006E+08
     -122.3238155132      124.8814777761     1  0.44658054E+08
     -122.3237415877      127.5322604842     1  0.45462694E+08
     -122.3237246092      127.0819490525     1  0.46343596E+08
     -122.3237202610      124.5500022742     1  0.44035093E+08
     -122.3237064212      125.1403841653     1  0.45162604E+08
     -122.3236970281      127.9151804564     1  0.48049770E+08
     -122.3236885259      128.0385760417     1  0.44197937E+08
     -122.3236722198      120.4966705702     1  0.45754710E+08
     -122.3236690909      124.4512477054     1  0.43992009E+08
     -122.3236672601      122.8835536092     1  0.44935657E+08
     -122.3236506720      126.7570548954     1  0.42789105E+08
     -122.3236446357      123.4835343752     1  0.44674272E+08
     -122.3235912119      123.4175826105     1  0.46148743E+08
     -122.3235605563      124.9301430932     1  0.44214152E+08
     -122.3235091488      127.0609236686     1  0.44296609E+08
     -122.3235018617      125.9357463707     1  0.44379729E+08
     -122.3234479989      128.2683783905     1  0.43616825E+08
     -122.3234428899      123.2184180084     1  0.44953720E+08
     -122.3234395245      125.7956212711     1  0.42502729E+08
     -122.3233999058      130.0317611500     1  0.44109245E+08
     -122.3233958280      124.3544647038     1  0.48374267E+08
     -122.3233929926      122.0680884694     1  0.45894476E+08
     -122.3233900043      120.8741197604     1  0.42797181E+08
     -122.3233872535      126.0899778404     1  0.48340183E+08
     -122.3233492185      124.0082039096     1  0.44956678E+08
     -122.3233240859      126.3275497534     1  0.45512360E+08
     -122.3232935545      124.7659414587     1  0.44097242E+08
     -122.3232919543      126.6660521081     1  0.45464213E+08
     -122.3232884284      126.0004389559     1  0.44341315E+08
     -122.3231722583      126.1201568216     1  0.44175614E+08
     -122.3231659183      126.5682397806     1  0.42527289E+08
     -122.3231564106      124.0822425662     1  0.41460932E+08
     -122.3231531836      124.5489654756     1  0.44439980E+08
     -122.3231477186      126.5075580335     1  0.46380161E+08
     -122.3231437292      124.5290668828     1  0.45487209E+08
     -122.3231320394      125.2487109198     1  0.44248770E+08
     -122.3231264919      126.4523709035     2  0.42631200E+08
     -122.3231252737      126.8160521026     1  0.42587335E+08
     -122.3231043168      124.9049184690     1  0.43159064E+08
     -122.3230512951      124.8447835583     1  0.43107179E+08
     -122.3230475128      128.0236036746     1  0.43627618E+08
     -122.3230440587      125.6759781736     1  0.43937576E+08
     -122.3230118517      123.7162517296     1  0.41504939E+08
     -122.3229836068      124.1451406944     1  0.47877195E+08
     -122.3229415983      125.8147627414     1  0.45715370E+08
     -122.3229351318      129.4486373840     1  0.46680984E+08
     -122.3229315329      122.8716016059     2  0.44837036E+08
     -122.3229303055      124.6507405914     1  0.46473176E+08
     -122.3228730637      122.8600202797     1  0.43823329E+08
     -122.3228342138      126.7219604036     1  0.44994837E+08
     -122.3228167696      123.7064282910     1  0.43328758E+08
     -122.3227510572      127.2151946152     1  0.42249060E+08
     -122.3227481209      126.2784951553     1  0.47165899E+08
     -122.3227372298      124.9863067237     1  0.44006445E+08
     -122.3227128165      128.7446713781     1  0.42599898E+08
     -122.3227033414      125.9182941989     1  0.44533717E+08
     -122.3226325174      126.9273794348     1  0.43379568E+08
     -122.3225803877      124.6992309541     1  0.44492448E+08
     -122.3225757260      127.6990732958     1  0.42503996E+08
     -122.3225680806      124.7570445156     1  0.46092786E+08
     -122.3225657242      126.3697416972     1  0.46220891E+08
     -122.3224841614      128.7337090682     1  0.46138470E+08
     -122.3224426706      121.5020996174     1  0.42683245E+08
     -122.3224322917      124.4999679642     1  0.43143790E+08
     -122.3223675682      121.7790688505     1  0.42342803E+08
     -122.3223509145      122.6776091641     1  0.44616346E+08
     -122.3223307046      123.6336380864     1  0.41912418E+08
     -122.3223187350      126.6151018671     1  0.46538578E+08
     -122.3222909030      127.8121167522     1  0.46029582E+08
     -122.3222707496      119.4951629787     1  0.46831834E+08
     -122.3222676639      124.4189336214     2  0.41100865E+08
     -122.3222522164      124.1984714935     1  0.46159056E+08
     -122.3222409908      122.3516735260     1  0.43998438E+08
     -122.3222338714      125.9874206227     1  0.46171737E+08
     -122.3221896942      122.9436636041     1  0.43098677E+08
     -122.3221099890      124.5866623265     1  0.43495843E+08
     -122.3220960917      128.3234470579     1  0.42556401E+08
     -122.3220643738      121.9820688592     1  0.44161048E+08
     -122.3220209664      124.0174262552     1  0.43804539E+08
     -122.3220169340      127.0490689872     1  0.41680328E+08
     -122.3220074830      126.4436045178     1  0.46111475E+08
     -122.3219907000      124.0153965725     1  0.44680654E+08
     -122.3219679859      128.7183249356     1  0.45814823E+08
     -122.3219573461      125.7954675555     1  0.43596448E+08
     -122.3219547533      125.9938415891     1  0.43119976E+08
     -122.3219399331      123.7090553694     1  0.45876716E+08
     -122.3219080194      123.5571750157     1  0.45192283E+08
     -122.3218844453      125.5631803987     1  0.45133802E+08
     -122.3218387219      120.7501250151     1  0.46999481E+08
     -122.3218295359      125.8890649009     1  0.44839368E+08
     -122.3218243773      125.4651779151     1  0.43524303E+08
     -122.3218031441      127.2195141070     1  0.45723074E+08
     -122.3217802783      122.8967579040     1  0.44637726E+08
     -122.3217767125      123.8902188143     1  0.46101889E+08
     -122.3217595084      122.1652660796     1  0.45574873E+08
     -122.3217507784      122.9696221522     1  0.44011021E+08
     -122.3216976999      126.4846113013     1  0.46262807E+08
     -122.3216370527      126.8898244659     1  0.42035110E+08
     -122.3216265951      124.1035644251     1  0.44210829E+08
     -122.3216078250      127.6925419451     1  0.45233395E+08
     -122.3215994366      122.6500655615     1  0.41590004E+08
     -122.3215828335      123.1471343163     1  0.45322556E+08
     -122.3215422854      125.2692940624     1  0.43826713E+08
     -122.3215337989      124.8479115355     1  0.45590004E+08
     -122.3215315514      127.3361420709     1  0.42035162E+08
     -122.3215226440      126.3502341604     1  0.48780078E+08
     -122.3214856483      127.7451551715     2  0.42249678E+08
     -122.3214490508      123.7446718056     1  0.43630688E+08
     -122.3214446790      125.7660152378     1  0.42709642E+08
     -122.3214411508      123.4952859678     1  0.43624083E+08
     -122.3214201877      127.6985772579     2  0.42887803E+08
     -122.3214037667      128.1539733568     1  0.46536435E+08
     -122.3213586995      122.8464343777     1  0.43457218E+08
     -122.3213454076      123.8349064255     1  0.42683646E+08
     -122.3213330115      121.9117506672     1  0.44503925E+08
     -122.3213266838      124.2641226018     1  0.44159576E+08
     -122.3213109587      123.9200575590     1  0.44903599E+08
     -122.3213097225      125.4924410250     1  0.45094841E+08
     -122.3213070511      120.9744134302     1  0.41193520E+08
     -122.3213031582      124.5911113305     1  0.44217976E+08
     -122.3212770940      128.1084719731     1  0.43524069E+08
     -122.3212720725      125.8815618748     1  0.44924497E+08
     -122.3212614690      126.4861297780     1  0.47237680E+08
     -122.3212538494      123.9299180265     1  0.42918553E+08
     -122.3212304307      125.1275853925     1  0.44535103E+08
     -122.3212210605      127.0496698225     1  0.44105007E+08
     -122.3212051916      121.6004223998     1  0.46264277E+08
     -122.3211897736      122.2975336501     1  0.44883135E+08
     -122.3211753684      126.7734533233     1  0.41876972E+08
     -122.3211717490      124.3504288321     1  0.43217959E+08
     -122.3211705293      121.7515251595     1  0.47764469E+08
     -122.3211082384      125.2043928295     1  0.42930474E+08
     -122.3210628153      126.2036965764     1  0.43829302E+08
     -122.3210601467      125.5736669789     1  0.43499913E+08
     -122.3210468469      122.5315650039     1  0.46652043E+08
     -122.3210066279      124.6740779587     1  0.45579261E+08
     -122.3209928351      126.0190219741     1  0.48481144E+08
     -122.3208996573      123.1265542374     1  0.44693566E+08
     -122.3208573426      125.5384601660     1  0.46147350E+08
     -122.3208422142      127.6942675921     1  0.44299161E+08
     -122.3207955881      124.0991107970     1  0.42975914E+08
     -122.3207852147      123.2427117840     1  0.42326709E+08
     -122.3207409245      127.0381209959     1  0.42817816E+08
     -122.3207299710      122.9478736455     1  0.45284809E+08
     -122.3207261597      125.5110935808     1  0.48977133E+08
     -122.3207046077      128.6817582436     1  0.42941342E+08
     -122.3206893725      124.7495507320     1  0.44047400E+08
     -122.3206859415      128.6938553832     1  0.43299520E+08
     -122.3206838129      128.8910528473     1  0.48463555E+08
     -122.3206304981      127.0215972077     1  0.42245028E+08
     -122.3206233826      126.8487404153     1  0.44116939E+08
     -122.3206146644      123.3519215808     1  0.44981065E+08
     -122.3205811708      125.9890208621     1  0.44099287E+08
     -122.3205551355      125.7114329772     1  0.44745991E+08
     -122.3204616563      125.3946141355     1  0.44939241E+08
     -122.3204568747      123.2207607569     1  0.43470069E+08
     -122.3204426159      127.3482121332     1  0.47745611E+08
     -122.3204380817      123.3229193159     1  0.47016622E+08
     -122.3204302796      124.3780588668     1  0.43781647E+08
     -122.3204288550      126.9901617747     1  0.42806411E+08
     -122.3204278495      124.7373412145     1  0.42997061E+08
     -122.3204171632      124.0175272383     1  0.45741692E+08
     -122.3204150972      125.1880245531     1  0.43495121E+08
     -122.3203950426      123.2187522021     1  0.43359261E+08
     -122.3203134564      128.7566510385     1  0.45607230E+08
     -122.3203093841      128.7098524362     1  0.45213180E+08
     -122.3202810948      125.2639971149     1  0.42525912E+08
     -122.3202565954      129.0228421404     1  0.46716071E+08
     -122.3201954533      123.4967248643     1  0.43783213E+08
     -122.3201895686      124.7610992256     1  0.44646243E+08
     -122.3201742042      125.0812557108     1  0.45735942E+08
     -122.3201669502      124.5153022222     1  0.44960880E+08
     -122.3201520739      123.6139619287     1  0.46297925E+08
     -122.3201261341      125.4523757448     1  0.43097866E+08
     -122.3200933132      126.0129892637     1  0.46656569E+08
     -122.3199669904      126.2129839789     1  0.42021098E+08
     -122.3199109941      124.8998930487     1  0.42466180E+08
     -122.3198494604      128.3195930368     1  0.44004748E+08
     -122.3198465592      126.9138593818     1  0.42718651E+08
     -122.3198283254      129.0830705822     1  0.44840072E+08
     -122.3198007193      129.9382634593     1  0.45278558E+08
     -122.3197561781      127.1763750632     1  0.42491778E+08
     -122.3197129214      121.4323477028     1  0.43263692E+08
     -122.3196946585      123.8270474206     1  0.44497575E+08
     -122.3196798717      121.6304086797     1  0.40116493E+08
     -122.3196772035      125.3513985696     1  0.43453333E+08
     -122.3196716958      124.2254818157     1  0.42288553E+08
     -122.3196571776      124.1938784490     1  0.43121124E+08
     -122.3196434265      125.2212736979     1  0.45817178E+08
     -122.3196227502      125.8544544140     1  0.41896592E+08
     -122.3195940573      127.2890792383     2  0.47725499E+08
     -122.3195535182      125.6045742607     1  0.42444782E+08
     -122.3195405705      126.5393957879     1  0.43819584E+08
     -122.3195355161      127.2028993723     1  0.42545229E+08
     -122.3194963222      122.8277336623     1  0.44792950E+08
     -122.3194850945      125.4885216562     1  0.43443443E+08
     -122.3194510571      121.1685228803     1  0.43928406E+08
     -122.3194376392      127.2491233499     1  0.44187578E+08
     -122.3193820418      125.3693249388     1  0.41836943E+08
     -122.3193785474      123.3830252997     1  0.45184140E+08
     -122.3193694119      124.3429571499     1  0.46398713E+08
     -122.3193566894      125.8386327680     1  0.44282834E+08
     -122.3193119925      124.9860236129     1  0.45931755E+08
     -122.3193091552      125.5389342040     1  0.44481064E+08
     -122.3192861012      122.2351158444     1  0.47342311E+08
     -122.3192840619      125.7535174048     1  0.44065535E+08
     -122.3192540130      124.3606296626     1  0.44394619E+08
     -122.3192256134      127.6711761872     1  0.47505844E+08
     -122.3192114183      122.9208103271     1  0.42166745E+08
     -122.3192076855      126.9326546791     1  0.46815539E+08
     -122.3191680425      126.0733866536     1  0.47949390E+08
     -122.3191551991      129.2619745696     1  0.42190591E+08
     -122.3191464726      124.6100638646     1  0.45847343E+08
     -122.3191410602      122.5864722669     1  0.45494704E+08
     -122.3191136786      125.2893645793     1  0.42377624E+08
     -122.3190960997      127.5647080722     1  0.46977281E+08
     -122.3190925441      129.9743124768     1  0.44527162E+08
     -122.3190862720      123.2572754347     1  0.44178216E+08
     -122.3190629530      123.8012687391     1  0.42282747E+08
     -122.3190556305      125.8963903398     1  0.46703121E+08
     -122.3190524676      128.7798720555     1  0.47011033E+08
     -122.3190430782      123.5471152031     1  0.44293678E+08
     -122.3190331539      129.7043408952     1  0.44272657E+08
     -122.3190242100      118.9085728510     1  0.41887319E+08
     -122.3190164229      123.8057295168     1  0.45637665E+08
     -122.3189956361      121.3592626043     1  0.43369607E+08
     -122.3189904922      127.2308322878     1  0.48122382E+08
     -122.3189660858      124.9423375947     1  0.45571578E+08
     -122.3189296204      123.5507702411     1  0.46887301E+08
     -122.3188336391      120.6182048973     1  0.43565403E+08
     -122.3188231061      125.6280515095     1  0.46217289E+08
     -122.3188168419      122.7933936081     1  0.44364939E+08
     -122.3188135560      128.9366051859     1  0.44721712E+08
     -122.3187685504      125.9724575846     1  0.47280003E+08
     -122.3187331133      128.5756156333     1  0.47683100E+08
     -122.3186396089      122.7103405801     1  0.44684354E+08
     -122.3186289985      123.2670158767     1  0.43688979E+08
     -122.3186213715      125.1099520728     1  0.45515654E+08
     -122.3185632650      123.1952907863     1  0.42464551E+08
     -122.3185609338      126.9603009731     1  0.46567520E+08
     -122.3185460449      126.3540050236     1  0.43200700E+08
     -122.3185328969      122.1098711927     1  0.41748673E+08
     -122.3185291357      127.7682128288     1  0.47692192E+08
     -122.3185135742      126.8098049710     1  0.42273967E+08
     -122.3185111091      126.7229882155     1  0.43517394E+08
     -122.3184807849      125.7434929203     1  0.43703179E+08
     -122.3184771286      120.6363819269     1  0.47309873E+08
     -122.3184189206      126.0013291089     1  0.45025544E+08
     -122.3184133628      124.2999809282     1  0.45583404E+08
     -122.3183469213      123.9556426923     1  0.45051478E+08
     -122.3183296258      123.6443006851     1  0.45143780E+08
     -122.3183160578      122.0770284206     1  0.44897574E+08
     -122.3183053683      122.9744224770     1  0.42222203E+08
     -122.3182522515      122.1974616026     1  0.43394549E+08
     -122.3182433932      129.7447163756     1  0.43352257E+08
     -122.3182393810      125.9325463925     1  0.45908604E+08
     -122.3182236463      122.6492300073     1  0.41584656E+08
     -122.3181629330      124.2508496181     1  0.44137334E+08
     -122.3181493002      124.4849291203     1  0.42410435E+08
     -122.3181161262      121.6908096271     1  0.43064058E+08
     -122.3181121601      128.3183195909     1  0.45027904E+08
     -122.3180998836      124.4047244254     1  0.42405482E+08
     -122.3180394736      126.6484513343     1  0.44540189E+08
     -122.3180290533      124.0533950965     1  0.45918264E+08
     -122.3180128992      121.2730306114     1  0.45438229E+08
     -122.3179380979      119.8890684066     1  0.43453460E+08
     -122.3179301831      127.7051123784     1  0.43504537E+08
     -122.3178441090      124.6323004783     1  0.45018555E+08
     -122.3178403491      125.2345514599     1  0.45594856E+08
     -122.3177826534      128.3418652488     1  0.43680555E+08
     -122.3177699692      127.2955813155     1  0.44639622E+08
     -122.3177672214      125.8333303253     1  0.43767419E+08
     -122.3177399140      126.0904637662     1  0.46028051E+08
     -122.3177334408      127.8974302377     1  0.46342172E+08
     -122.3176952788      124.8698994450     1  0.46321087E+08
     -122.3176699561      123.0505427468     1  0.44866866E+08
     -122.3176598225      124.7628536294     1  0.44864510E+08
     -122.3176555398      123.3150554741     1  0.46029018E+08
     -122.3175714539      126.7986534392     1  0.47360649E+08
     -122.3175657836      123.9151167851     1  0.45171140E+08
     -122.3175453992      127.5385465135     1  0.46342401E+08
     -122.3174995666      127.1186968684     1  0.44467975E+08
     -122.3174810880      124.7736019815     1  0.43972138E+08
     -122.3174478411      123.8646281806     1  0.42046402E+08
     -122.3174439539      126.8000178901     1  0.44930326E+08
     -122.3174218544      124.2921008158     1  0.42408755E+08
     -122.3174125148      126.2585130470     1  0.42790804E+08
     -122.3174042673      120.0869015028     1  0.43604231E+08
     -122.3172976770      125.4155748009     1  0.41612920E+08
     -122.3172899550      124.8536833898     1  0.46402540E+08
     -122.3172793252      126.7411056333     1  0.47209054E+08
     -122.3172613387      126.6228821732     1  0.45176286E+08
     -122.3172451092      128.4990009933     1  0.45294248E+08
     -122.3172243485      128.1464989602     1  0.46855727E+08
     -122.3172016827      121.6772319955     1  0.43582406E+08
     -122.3171622869      127.2098742572     1  0.43751124E+08
     -122.3171450143      126.2509160377     1  0.45414291E+08
     -122.3171404538      126.4096197903     1  0.45904721E+08
     -122.3171271055      130.4214194106     1  0.45891313E+08
     -122.3171236308      123.3161729550     1  0.45001159E+08
     -122.3171161987      123.1820931814     1  0.42878073E+08
     -122.3170696657      125.4782360033     1  0.42448705E+08
     -122.3170367127      124.4423063756     1  0.44567237E+08
     -122.3170302921      127.4144394065     2  0.42280813E+08
     -122.3170281555      129.9220388285     1  0.45912609E+08
     -122.3169928408      124.3475978048     1  0.43588145E+08
     -122.3169914100      127.0803449258     1  0.46628087E+08
     -122.3169886739      126.4560706166     1  0.43133472E+08
     -122.3169719133      125.5607323531     1  0.46856318E+08
     -122.3169579474      124.0568967671     1  0.45296178E+08
     -122.3169410233      125.1425321925     1  0.46444907E+08
     -122.3169274177      123.2296519415     1  0.44526081E+08
     -122.3168534105      126.4016676648     1  0.43099128E+08
     -122.3168251731      124.2142492985     1  0.44861154E+08
     -122.3168169992      124.8696269902     1  0.42115762E+08
     -122.3168122379      123.6606483149     1  0.41612471E+08
     -122.3167901803      123.6593109975     1  0.46395269E+08
     -122.3167852521      127.4535034560     1  0.43850469E+08
     -122.3167328354      129.7710053118     1  0.46051336E+08
     -122.3167048503      125.4274274082     1  0.43125138E+08
     -122.3166951292      123.4617933604     1  0.44139874E+08
     -122.3166598541      125.7412709755     1  0.43678229E+08
     -122.3166434036      127.4212877041     1  0.43462195E+08
     -122.3166373431      125.1561260030     1  0.46087702E+08
     -122.3165716219      125.4764141146     1  0.43067140E+08
     -122.3165384171      129.2073200398     2  0.42649295E+08
     -122.3165220107      124.1047315581     1  0.44501590E+08
     -122.3165028641      126.1667011725     1  0.43248490E+08
     -122.3164899437      123.4739551362     1  0.42574658E+08
     -122.3164700490      124.9133655727     1  0.43741680E+08
     -122.3164605737      124.8090120227     1  0.43943920E+08
     -122.3164190810      126.0696556573     1  0.44459128E+08
     -122.3163720685      125.0287804283     1  0.45511830E+08
     -122.3163254325      124.6642520793     1  0.46190124E+08
     -122.3163143264      128.8289516515     1  0.42624125E+08
     -122.3162548210      123.1066454354     1  0.44081864E+08
     -122.3162142867      123.7731528551     1  0.44890356E+08
     -122.3162006882      122.9537048572     1  0.46474646E+08
     -122.3161959957      124.2243118107     1  0.43764421E+08
     -122.3161465520      126.5748981601     1  0.42447559E+08
     -122.3161271827      124.4178229189     1  0.45927347E+08
     -122.3161226668      125.3725431238     1  0.45252475E+08
     -122.3161149827      124.1827565115     1  0.42974026E+08
     -122.3161130450      121.7699313042     1  0.43358307E+08
     -122.3160971387      126.0285756686     1  0.46272225E+08
     -122.3160935926      122.5346752418     1  0.44321320E+08
     -122.3160485564      127.2631266119     1  0.45119189E+08
     -122.3160208441      123.2203517911     1  0.42477994E+08
     -122.3160057455      124.8680453689     1  0.49122991E+08
     -122.3159911646      128.5643084007     1  0.42946039E+08
     -122.3159581622      124.5876876049     1  0.47376369E+08
     -122.3158859893      125.3977541556     1  0.44887877E+08
     -122.3158657479      125.8565249611     1  0.48282076E+08
     -122.3158617148      123.3248680968     1  0.44068609E+08
     -122.3158598195      129.0979651660     1  0.46674335E+08
     -122.3158561111      123.3660945902     1  0.45753354E+08
     -122.3158472859      121.5233980315     1  0.44227471E+08
     -122.3158232584      124.0259767536     1  0.44555539E+08
     -122.3157830536      124.6420567913     1  0.43065278E+08
     -122.3157016045      125.2241457339     1  0.47758012E+08
     -122.3156996616      125.9927782223     1  0.47519870E+08
     -122.3156886902      122.5123085126     1  0.43500066E+08
     -122.3156532685      124.2079979409     1  0.43623260E+08
     -122.3156176309      128.9979609350     1  0.46968584E+08
     -122.3156090880      125.2064897642     1  0.45868183E+08
     -122.3156050193      126.0882260410     1  0.42579637E+08
     -122.3155861714      132.4625611246     1  0.44997659E+08
     -122.3155740808      122.0621394156     1  0.48441357E+08
     -122.3155549557      123.5205282682     1  0.43608265E+08
     -122.3154872528      124.9922617032     1  0.41697536E+08
     -122.3154292058      122.6032424392     1  0.41586365E+08
     -122.3154257746      126.2605224422     1  0.43448733E+08
     -122.3154141523      123.9788605425     1  0.45429088E+08
     -122.3153861728      123.1551255653     1  0.45163059E+08
     -122.3153748517      124.4469906091     1  0.41568681E+08
     -122.3153631851      127.8712530308     1  0.46408611E+08
     -122.3153587197      125.6413861695     1  0.42006335E+08
     -122.3153524673      125.4581809832     1  0.42060042E+08
     -122.3153471565      128.7235433445     1  0.45813171E+08
     -122.3153110295      124.4318583636     1  0.45751138E+08
     -122.3153093146      123.2819433082     1  0.41198542E+08
     -122.3152993992      127.5383929903     1  0.45101286E+08
     -122.3152869936      124.2115968183     1  0.43821684E+08
     -122.3152851945      122.7992150630     1  0.45058971E+08
     -122.3152511544      124.3250280243     1  0.47161367E+08
     -122.3152322388      128.2509579729     1  0.41617494E+08
     -122.3152269653      125.1857347100     1  0.43618647E+08
     -122.3152229378      127.4448248205     1  0.46952821E+08
     -122.3152069189      125.6643521506     1  0.42988754E+08
     -122.3151935441      121.6969583541     1  0.46095679E+08
     -122.3151736578      122.4759912550     1  0.42337360E+08
     -122.3151603576      125.0901259058     1  0.42037029E+08
     -122.3151576066      123.0668880140     1  0.43857131E+08
     -122.3151269758      125.6761640080     1  0.46391084E+08
     -122.3151110943      128.2577645225     1  0.47542236E+08
     -122.3150820174      126.3413368319     1  0.43164849E+08
     -122.3150534183      124.1559168960     1  0.46616913E+08
     -122.3149910315      126.1076777180     1  0.43862391E+08
     -122.3149592376      122.8065554807     1  0.43027771E+08
     -122.3149454517      126.8045012577     1  0.42327319E+08
     -122.3149334785      125.1926589000     1  0.43236786E+08
     -122.3149135491      125.7270397677     1  0.44850268E+08
     -122.3148869795      123.9725578660     1  0.41751219E+08
     -122.3148805156      126.1265441390     1  0.42189772E+08
     -122.3148601336      126.0134292071     1  0.42640884E+08
     -122.3148517106      122.9709888686     1  0.44169641E+08
     -122.3148296404      125.3270966438     1  0.44018654E+08
     -122.3148267627      124.2944296891     1  0.45499360E+08
     -122.3148217609      126.0216698605     1  0.46533144E+08
     -122.3148003154      119.5003802148     1  0.47397542E+08
     -122.3147970286      127.5218661888     1  0.45312228E+08
     -122.3147815845      125.2383231836     1  0.44361480E+08
     -122.3147620391      128.0206122120     1  0.43924425E+08
     -122.3147603213      127.1379122388     1  0.43942843E+08
     -122.3147427489      122.2931111127     1  0.44554033E+08
     -122.3147303587      127.9172160223     1  0.44877310E+08
     -122.3147209577      121.7743063250     1  0.43985940E+08
     -122.3146894306      121.5880864450     1  0.40806476E+08
     -122.3146732691      122.4552637469     1  0.42326887E+08
     -122.3146711101      126.4061491686     1  0.46163633E+08
     -122.3146637809      126.0378105904     1  0.45680838E+08
     -122.3146597072      125.6217899153     1  0.43839339E+08
     -122.3146368948      123.6432062765     1  0.44007661E+08
     -122.3146243334      124.7472488262     1  0.46907805E+08
     -122.3146114889      123.8401443710     1  0.43653088E+08
     -122.3146083186      123.7710824334     1  0.42373253E+08
     -122.3146034132      125.2461543155     1  0.48831217E+08
     -122.3145586626      121.2533576395     1  0.41491961E+08
     -122.3145115590      123.9599276859     1  0.43294214E+08
     -122.3144969015      120.9962384754     1  0.44963515E+08
     -122.3144191805      127.7977443532     1  0.45032769E+08
     -122.3143644139      126.2695348186     1  0.47337640E+08
     -122.3143364928      120.7275286681     1  0.42409122E+08
     -122.3142535839      120.9906114584     1  0.44055203E+08
     -122.3142431914      124.6223769022     1  0.44539237E+08
     -122.3142245039      126.2085244589     1  0.43409760E+08
     -122.3142220028      125.5232710223     1  0.40245392E+08
     -122.3142102209      123.8186250573     1  0.42260454E+08
     -122.3142040719      119.1235541822     1  0.45163735E+08
     -122.3142020537      121.7646882402     1  0.43505420E+08
     -122.3142001818      124.7096697387     1  0.46655312E+08
     -122.3141852651      127.2013695661     1  0.45513826E+08
     -122.3141606327      125.1747864069     1  0.45439169E+08
     -122.3141327143      122.5140379232     1  0.48431413E+08
     -122.3141317067      122.5921465221     1  0.46502123E+08
     -122.3141305416      126.5717894358     1  0.43235839E+08
     -122.3140859353      125.1435529356     1  0.42165619E+08
     -122.3140845426      127.9225718074     1  0.47786508E+08
     -122.3140338535      121.9598301888     1  0.44978114E+08
     -122.3140183558      123.5046256115     1  0.45602046E+08
     -122.3140088259      126.1175954799     1  0.43953889E+08
     -122.3139784387      126.8776292693     1  0.44180926E+08
     -122.3139693408      126.1500321145     1  0.44771422E+08
     -122.3139549666      125.7141405115     1  0.45689833E+08
     -122.3139400539      124.6477847225     1  0.43818659E+08
     -122.3139272864      126.4163284799     1  0.42240534E+08
     -122.3138768035      123.7539339482     1  0.43923860E+08
     -122.3138670530      122.3079630552     1  0.45340846E+08
     -122.3138649976      126.3356849930     1  0.48719220E+08
     -122.3138161490      120.4780309080     1  0.43297805E+08
     -122.3137611981      122.6862668593     1  0.41779420E+08
     -122.3137561561      126.5992394461     1  0.47489143E+08
     -122.3137357461      124.5370851223     1  0.42230674E+08
     -122.3137057226      128.4807285036     1  0.41701927E+08
     -122.3136794946      126.9507380388     1  0.43211170E+08
     -122.3136750917      126.8472844912     1  0.44087019E+08
     -122.3136364743      127.0340072672     1  0.45363516E+08
     -122.3136186194      121.5440044799     1  0.44499309E+08
     -122.3136146201      124.8120783735     1  0.41759086E+08
     -122.3136078837      126.0196874679     1  0.45488797E+08
     -122.3135923090      128.2856699368     1  0.46988321E+08
     -122.3135636682      126.0020093180     1  0.43103306E+08
     -122.3135564732      125.1283020872     1  0.43908193E+08
     -122.3134770557      125.1183762665     1  0.45738396E+08
     -122.3134736124      130.4131362921     1  0.47980794E+08
     -122.3134715452      129.8196299312     1  0.44442356E+08
     -122.3134644437      122.6151976525     1  0.40878925E+08
     -122.3134384652      124.4770180001     1  0.49158907E+08
     -122.3134272178      126.4381787194     1  0.44554142E+08
     -122.3134203192      122.2873988334     1  0.43594958E+08
     -122.3134165602      121.4296020887     1  0.44159903E+08
     -122.3134125403      126.2925278107     1  0.43825901E+08
     -122.3133123376      124.8379687797     1  0.42776723E+08
     -122.3133092155      129.6006808656     1  0.44835601E+08
     -122.3132779126      128.4671246991     1  0.42616290E+08
     -122.3132747386      123.2657019641     1  0.44391251E+08
     -122.3132613720      125.3373834876     1  0.47324376E+08
     -122.3132374153      125.8945898446     1  0.48225112E+08
     -122.3132056350      125.6472306304     1  0.43073733E+08
     -122.3132009696      129.8610815721     1  0.44482052E+08
     -122.3131720222      126.0971891400     1  0.43120374E+08
     -122.3131653767      126.4349375678     1  0.43315872E+08
     -122.3130862738      123.3193364334     1  0.44107297E+08
     -122.3130741320      127.8272959624     1  0.46802773E+08
     -122.3130449199      120.4948501913     1  0.42747799E+08
     -122.3130055948      128.6312980020     2  0.47231131E+08
     -122.3130009177      126.7082056839     1  0.44507966E+08
     -122.3129837755      121.2319115942     1  0.42826532E+08
     -122.3129770709      125.4768660258     1  0.44593445E+08
     -122.3129607887      125.4385720748     1  0.43064184E+08
     -122.3129486787      126.3241619219     1  0.45155301E+08
     -122.3129405639      128.3819044239     1  0.42852365E+08
     -122.3129274883      126.4247803759     1  0.44239790E+08
     -122.3129121641      129.0784087853     1  0.42441383E+08
     -122.3129109569      127.4462219352     1  0.45259131E+08
     -122.3128931643      124.3623703200     1  0.43659111E+08
     -122.3128780748      124.5267016831     1  0.44939051E+08
     -122.3128469390      124.5338304979     1  0.44361136E+08
     -122.3128291622      122.4295649661     1  0.42477470E+08
     -122.3127940432      127.0363887174     1  0.45965850E+08
     -122.3127698537      124.9707372715     1  0.43050806E+08
     -122.3127204146      124.6529694909     1  0.43211449E+08
     -122.3127088628      125.5523075695     1  0.40879054E+08
     -122.3126925882      129.2063576695     1  0.45455180E+08
     -122.3126885937      129.4365527086     1  0.43818606E+08
     -122.3126554026      125.7998554605     1  0.47263266E+08
     -122.3126365770      126.8564078579     1  0.42546845E+08
     -122.3126220698      127.3050229496     1  0.42669996E+08
     -122.3125976537      126.0851463637     1  0.46865285E+08
     -122.3125905264      122.1978665639     1  0.43529208E+08
     -122.3125744546      124.6979925560     1  0.43537116E+08
     -122.3125309030      124.2609621371     1  0.44884571E+08
     -122.3125108930      125.2940713540     1  0.43147492E+08
     -122.3124932228      126.9413218379     1  0.44181723E+08
     -122.3124570955      125.5434142223     1  0.46932779E+08
     -122.3124346526      125.1966289591     1  0.41638134E+08
     -122.3124183981      125.7247181786     1  0.45436845E+08
     -122.3124116175      120.6402567689     1  0.43971948E+08
     -122.3124100309      127.1466216876     1  0.43909598E+08
     -122.3124006975      124.3043735698     1  0.48224112E+08
     -122.3123930353      129.6066634598     1  0.47782028E+08
     -122.3123775447      125.4053031318     1  0.42559183E+08
     -122.3123494258      123.6887405646     1  0.44916284E+08
     -122.3123369944      125.7459713522     1  0.43551099E+08
     -122.3123203977      123.4923701072     1  0.47104122E+08
     -122.3122829706      123.9139410346     1  0.42955232E+08
     -122.3122552566      125.5430030291     1  0.45664520E+08
     -122.3122345646      125.7694664118     1  0.43212765E+08
     -122.3122278347      127.1050990106     1  0.44976809E+08
     -122.3122245048      123.5714286703     1  0.44193684E+08
     -122.3122203707      124.8229830279     1  0.43391473E+08
     -122.3122139769      119.8406198409     1  0.44728913E+08
     -122.3122053388      125.1110919689     1  0.46544354E+08
     -122.3121973206      124.2361754564     1  0.44052163E+08
     -122.3121959172      125.7915579829     1  0.43644356E+08
     -122.3121388401      120.5506469149     1  0.44477395E+08
     -122.3121372658      122.6424250085     1  0.42689569E+08
     -122.3120843946      126.5544481844     1  0.48283163E+08
     -122.3120608535      122.4302416480     1  0.46107972E+08
     -122.3120543483      125.9956981669     1  0.43804972E+08
     -122.3120376827      124.7251271515     1  0.43335557E+08
     -122.3120099898      124.2384240914     1  0.42117358E+08
     -122.3119990664      126.1402251757     1  0.46627473E+08
     -122.3119866907      127.4434914074     1  0.42434340E+08
     -122.3119381924      125.6841931827     1  0.45198477E+08
     -122.3119302854      125.8706947122     1  0.44291550E+08
     -122.3118865211      122.4470496394     1  0.44089395E+08
     -122.3118701096      125.5240066255     1  0.47167123E+08
     -122.3118666421      122.3122520179     1  0.45045343E+08
     -122.3118266319      124.1957936863     1  0.40996684E+08
     -122.3117911909      127.1179223285     1  0.44158364E+08
     -122.3116883580      126.3937913756     1  0.43610320E+08
     -122.3116594554      126.8163778641     1  0.42835770E+08
     -122.3116539610      123.6120268895     1  0.45086689E+08
     -122.3116470639      125.2372695391     1  0.48536572E+08
     -122.3116338744      126.5582264087     1  0.42774234E+08
     -122.3116297961      122.4965229099     1  0.44957519E+08
     -122.3116240017      127.4779271395     1  0.42182382E+08
     -122.3116208031      127.1816763330     1  0.45428443E+08
     -122.3116126885      124.0281744495     1  0.43902560E+08
     -122.3116008940      126.5004434840     1  0.43070853E+08
     -122.3115971019      126.9305968608     1  0.46597403E+08
     -122.3115875599      124.7514283809     1  0.46026658E+08
     -122.3115848226      125.8947150208     1  0.44578065E+08
     -122.3115796887      125.8627596912     1  0.45730894E+08
     -122.3115749240      122.3695942373     1  0.43203111E+08
     -122.3115425359      124.1038542905     1  0.43687066E+08
     -122.3115383682      124.8808535029     1  0.45809403E+08
     -122.3115205416      126.3911868974     1  0.43539736E+08
     -122.3115125997      127.4627000499     1  0.44369729E+08
     -122.3114963638      128.0982441059     1  0.48446509E+08
     -122.3114933273      125.0014997543     1  0.42930307E+08
     -122.3114730209      125.8770071790     1  0.45385141E+08
     -122.3114627911      125.7353083733     1  0.44089424E+08
     -122.3114583001      125.1090122417     1  0.42724988E+08
     -122.3114531821      127.5493895980     1  0.46324175E+08
     -122.3114400264      127.5467735364     1  0.46743690E+08
     -122.3114347012      124.2799591427     1  0.45839590E+08
     -122.3114219947      129.6548727561     1  0.45287600E+08
     -122.3114181178      126.4581817188     1  0.45688812E+08
     -122.3114037097      126.8418862501     1  0.44342290E+08
     -122.3113724581      127.5003931045     1  0.45393019E+08
     -122.3113480064      127.8037200136     1  0.47233634E+08
     -122.3113209928      125.7078906030     1  0.47225527E+08
     -122.3113189910      125.7434208146     1  0.43915156E+08
     -122.3112316256      124.1273099652     2  0.44587627E+08
     -122.3112197998      129.9610430576     1  0.43586453E+08
     -122.3111582053      123.5930089597     1  0.45635940E+08
     -122.3111112431      122.0092144370     1  0.43057600E+08
     -122.3111066545      124.2613918494     1  0.45580646E+08
     -122.3110532079      123.1648567992     1  0.44757819E+08
     -122.3110502701      127.2908650712     1  0.42918887E+08
     -122.3109864356      124.2021343226     1  0.44325540E+08
     -122.3109715732      124.3599526307     1  0.45020093E+08
     -122.3109656919      129.9464570600     1  0.48001151E+08
     -122.3109313904      123.1701733318     1  0.45732130E+08
     -122.3109063027      123.8750141373     1  0.44714624E+08
     -122.3108823964      125.8385878874     1  0.44808969E+08
     -122.3108755800      125.9903384198     1  0.43365927E+08
     -122.3108604456      126.8193377267     1  0.43818174E+08
     -122.3108566314      128.0732593885     1  0.44154379E+08
     -122.3108461636      124.6912217538     1  0.42835716E+08
     -122.3108321958      125.4034459516     1  0.43770695E+08
     -122.3108281669      123.6475628254     1  0.43752377E+08
     -122.3108250875      122.8642744650     1  0.45865637E+08
     -122.3108238544      123.7039866826     1  0.47124212E+08
     -122.3107438520      123.4700822676     1  0.42839292E+08
     -122.3107390190      125.7044168914     1  0.41997286E+08
     -122.3106985575      125.5832241373     1  0.45329869E+08
     -122.3106687709      124.8132979261     1  0.43176277E+08
     -122.3106579902      127.7418732482     1  0.44291886E+08
     -122.3106449541      124.1197321835     1  0.45191589E+08
     -122.3106406907      124.9042767096     1  0.47930689E+08
     -122.3106157155      130.0145519163     1  0.46013953E+08
     -122.3106071403      126.0541987441     1  0.42137887E+08
     -122.3105969694      125.3672215554     1  0.44735232E+08
     -122.3105657398      122.8326324962     1  0.47213897E+08
     -122.3105399707      124.2837832410     1  0.42077304E+08
     -122.3105090752      127.0219482583     1  0.45027675E+08
     -122.3104370391      126.7276078584     1  0.43438100E+08
     -122.3104011995      126.6517419035     1  0.49754496E+08
     -122.3103852195      124.6634454444     1  0.45818035E+08
     -122.3103732845      122.2094485777     1  0.43076793E+08
     -122.3102686675      123.9297800106     1  0.41826424E+08
     -122.3102653509      127.7928919026     1  0.43765829E+08
     -122.3102473754      122.9556680469     1  0.46446160E+08
     -122.3102332674      124.6105453565     1  0.43679533E+08
     -122.3102302107      123.1849268322     1  0.43691483E+08
     -122.3102226436      129.0692862538     1  0.43804853E+08
     -122.3101907295      127.7450037743     1  0.42885668E+08
     -122.3101603116      126.5713785079     1  0.46810374E+08
     -122.3101411332      128.6812691875     2  0.47827430E+08
     -122.3101271385      125.2853882300     1  0.42451085E+08
     -122.3101208357      123.0655926264     1  0.46057526E+08
     -122.3100770103      128.6714440105     1  0.45239811E+08
     -122.3100502391      123.6291325318     1  0.41405620E+08
     -122.3100281010      121.8456949059     1  0.44286884E+08
     -122.3100195904      125.1019099894     1  0.43834945E+08
     -122.3100179409      127.3798634696     1  0.42955630E+08
     -122.3100097772      125.2218395498     1  0.46020401E+08
     -122.3099803946      125.4249576473     1  0.46125727E+08
     -122.3099444588      125.1557480988     1  0.44962604E+08
     -122.3099136377      122.2911280155     1  0.44494694E+08
     -122.3098587832      128.4049328059     1  0.43166986E+08
     -122.3098508498      124.8950099330     1  0.46844772E+08
     -122.3098443902      124.5187539922     1  0.43982575E+08
     -122.3098350074      124.4919492488     1  0.44113510E+08
     -122.3098207088      125.3718673950     1  0.43033620E+08
     -122.3098162895      125.9873766222     1  0.44310306E+08
     -122.3097798208      125.4541310111     1  0.45697230E+08
     -122.3097430337      121.1292829309     1  0.43336660E+08
     -122.3097361747      123.4644444762     1  0.48349983E+08
     -122.3097238871      124.2818921926     1  0.42823745E+08
     -122.3096897371      121.9678879922     1  0.45176024E+08
     -122.3096877642      124.1366461947     1  0.45321354E+08
     -122.3096746711      122.0645492555     1  0.43563161E+08
     -122.3096174812      123.2818832303     1  0.45561149E+08
     -122.3095776621      124.1915519364     1  0.43648220E+08
     -122.3095736571      127.2925683960     1  0.44421211E+08
     -122.3095286303      132.5737624265     1  0.43285909E+08
     -122.3095143256      127.1068543140     1  0.43245840E+08
     -122.3094785630      124.9808828611     1  0.44549705E+08
     -122.3094758050      124.8149934992     1  0.43066130E+08
     -122.3094591495      123.3528460220     1  0.44124310E+08
     -122.3094489358      127.8216606953     1  0.42928486E+08
     -122.3094473504      124.0090294825     1  0.44732355E+08
     -122.3094292575      124.6997790935     1  0.48307436E+08
     -122.3094205586      123.6544002109     1  0.43251004E+08
     -122.3093748385      121.2169793534     1  0.44548779E+08
     -122.3093363295      128.3162207260     1  0.46651690E+08
     -122.3093291971      123.1065477906     1  0.46210508E+08
     -122.3092680113      123.1233807079     1  0.43776696E+08
     -122.3092648891      124.2174365419     1  0.44521342E+08
     -122.3092630446      120.0163238684     1  0.42263787E+08
     -122.3092523840      128.5286775725     1  0.44753256E+08
     -122.3092142319      122.4900124408     1  0.46543770E+08
     -122.3092108586      125.6503287059     1  0.44080040E+08
     -122.3091989676      128.7901313702     1  0.43523230E+08
     -122.3091597945      125.4890367425     1  0.45206875E+08
     -122.3091537983      125.9090674072     1  0.42523826E+08
     -122.3091435616      122.9097644523     1  0.44747280E+08
     -122.3091363011      121.9217446127     1  0.43736032E+08
     -122.3090783933      126.1557825739     1  0.41072611E+08
     -122.3090539654      123.0963417411     1  0.44413850E+08
     -122.3090493133      123.9527301922     1  0.43916060E+08
     -122.3089907335      128.2754400451     1  0.46508694E+08
     -122.3089727479      127.1356796469     1  0.47212010E+08
     -122.3089482431      122.0188068691     1  0.42555664E+08
     -122.3089392029      123.9878213228     1  0.43563790E+08
     -122.3089298803      125.1243876661     1  0.44651613E+08
     -122.3089104676      125.1204329456     1  0.45148404E+08
     -122.3089069853      128.4881347335     1  0.46519071E+08
     -122.3088899611      125.6948251731     1  0.43468195E+08
     -122.3088608102      125.6721170625     1  0.43257580E+08
     -122.3088476187      124.8016753274     1  0.43790010E+08
     -122.3088360355      127.0139784769     1  0.44464016E+08
     -122.3088191044      125.9724149225     1  0.47729752E+08
     -122.3088049752      124.5833222364     1  0.43592203E+08
     -122.3087876041      125.2346272597     1  0.44846642E+08
     -122.3087567355      120.7086063689     1  0.42146109E+08
     -122.3087423681      123.5602071966     1  0.45058454E+08
     -122.3087314429      125.1165194240     1  0.42962465E+08
     -122.3087253062      125.8826693585     1  0.45285946E+08
     -122.3087174785      122.2980791584     1  0.45077680E+08
     -122.3086522113      123.8142018953     1  0.43463336E+08
     -122.3086363270      122.9870619141     1  0.42740449E+08
     -122.3085886736      125.4466310196     1  0.43712624E+08
     -122.3085675692      124.6161886927     1  0.41463842E+08
     -122.3085359176      122.5737003812     1  0.46086788E+08
     -122.3085105146      128.3917267082     1  0.45019239E+08
     -122.3084856911      124.2107487542     1  0.41480050E+08
     -122.3084426761      124.1606883208     1  0.43038950E+08
     -122.3084279983      121.2061979382     1  0.44041300E+08
     -122.3084262144      122.4792906591     1  0.43511589E+08
     -122.3084211771      125.1437575997     1  0.43112883E+08
     -122.3084168026      127.8641245244     1  0.44628666E+08
     -122.3084032294      126.1194542602     1  0.47396567E+08
     -122.3083773428      122.6209820518     1  0.43739342E+08
     -122.3083552110      123.8852170715     1  0.43142996E+08
     -122.3083498696      124.9652413579     1  0.44977974E+08
     -122.3083399181      125.9339283342     1  0.47736858E+08
     -122.3082943592      119.4641637867     1  0.44096079E+08
     -122.3082823533      125.0855846354     1  0.44454059E+08
     -122.3082504774      126.0560877865     1  0.42313364E+08
     -122.3082475398      126.2191455150     1  0.42800233E+08
     -122.3082226234      127.4229486938     1  0.43912772E+08
     -122.3082090600      121.9231821568     1  0.43401791E+08
     -122.3081906258      123.7737528467     1  0.45349046E+08
     -122.3081756151      122.9820102704     1  0.41872856E+08
     -122.3081718565      127.1709724247     2  0.41858951E+08
     -122.3081514098      126.7507461884     1  0.43217133E+08
     -122.3081381888      120.6150427817     1  0.44712211E+08
     -122.3081312260      128.9846254048     1  0.42618563E+08
     -122.3081089526      125.5300458249     1  0.43662502E+08
     -122.3080983580      124.0021104761     1  0.47663372E+08
     -122.3080755669      126.1826306156     1  0.45255517E+08
     -122.3080651649      125.4691262807     1  0.43977164E+08
     -122.3080483399      121.7083460181     1  0.44165877E+08
     -122.3080384598      127.7505648823     2  0.42648845E+08
     -122.3080027555      123.3707963726     1  0.46206426E+08
     -122.3079909335      127.4599944521     1  0.46627788E+08
     -122.3079795366      123.9232339935     1  0.45273626E+08
     -122.3079740584      124.0639580811     1  0.43847820E+08
     -122.3079424937      123.4162108753     1  0.43447742E+08
     -122.3079387521      124.7093342554     1  0.41230302E+08
     -122.3079234549      126.3133528468     2  0.45055017E+08
     -122.3079109482      122.0388241620     1  0.44306191E+08
     -122.3078962186      124.9547215590     1  0.44985514E+08
     -122.3078784663      120.4783758368     1  0.44179851E+08
     -122.3078674702      126.3906023115     1  0.44778639E+08
     -122.3078541513      127.0180854533     1  0.46743171E+08
     -122.3078485267      124.0653761213     2  0.41789327E+08
     -122.3078375779      126.7697661579     1  0.43472400E+08
     -122.3077791608      123.2170243145     1  0.45679374E+08
     -122.3077729499      121.2253152766     1  0.43695537E+08
     -122.3077607043      125.6350875586     1  0.42605670E+08
     -122.3077595687      126.2767137677     1  0.44562645E+08
     -122.3077469752      126.8902745577     1  0.47064129E+08
     -122.3077292173      124.4954611876     1  0.43896013E+08
     -122.3077078176      127.6848439093     1  0.44563126E+08
     -122.3077007083      125.2524635792     1  0.43930852E+08
     -122.3076641959      125.0020682521     1  0.43240931E+08
     -122.3076271237      124.1204938030     1  0.45008999E+08
     -122.3076242402      125.7195623025     1  0.42823690E+08
     -122.3075876811      125.6458114915     1  0.42126366E+08
     -122.3075593445      119.9204906293     1  0.45738301E+08
     -122.3075560528      123.1676090927     1  0.43413364E+08
     -122.3075448425      123.0297562484     1  0.43177657E+08
     -122.3075270442      123.2308073741     1  0.43035152E+08
     -122.3075260109      124.1349691499     1  0.41979329E+08
     -122.3075226886      124.0008094637     1  0.40795286E+08
     -122.3075109731      125.9773830594     1  0.45813882E+08
     -122.3074668575      122.1425298031     1  0.42728683E+08
     -122.3074575164      120.6489448140     1  0.45576813E+08
     -122.3074541057      125.4390685427     1  0.46108031E+08
     -122.3074466908      122.7796448097     1  0.43261377E+08
     -122.3074364284      121.3170386955     1  0.45313231E+08
     -122.3074335881      124.0177007758     1  0.45990303E+08
     -122.3074225278      125.3562646862     1  0.41283606E+08
     -122.3073908088      127.3441734132     1  0.45236260E+08
     -122.3073450109      123.0481958325     1  0.44224505E+08
     -122.3073389000      128.2721426053     1  0.44966687E+08
     -122.3073161758      125.2039753527     1  0.45194244E+08
     -122.3073106476      124.9059680597     1  0.43983852E+08
     -122.3072756774      124.7936953864     1  0.47210720E+08
     -122.3072295789      126.5812674816     1  0.42449427E+08
     -122.3071900804      124.3760911178     1  0.44984745E+08
     -122.3071842995      126.2073377112     1  0.45341598E+08
     -122.3071502405      126.8455280964     1  0.43739489E+08
     -122.3071400710      122.7227458361     1  0.45298263E+08
     -122.3071284509      125.9719524997     1  0.49180283E+08
     -122.3070812489      129.5250140961     1  0.43758579E+08
     -122.3070631026      123.7474118191     1  0.42262579E+08
     -122.3070349064      126.4431075390     1  0.43269587E+08
     -122.3070252521      123.1480004059     1  0.42848859E+08
     -122.3070228523      123.4341070879     1  0.43032228E+08
     -122.3069437387      125.6768518059     1  0.42960741E+08
     -122.3069354464      121.1894615056     1  0.43390164E+08
     -122.3069141377      127.1316803039     1  0.43097339E+08
     -122.3068585025      126.8413757457     1  0.44326041E+08
     -122.3068461994      123.0355098977     1  0.42780035E+08
     -122.3068446342      127.1901327118     1  0.42410528E+08
     -122.3068160703      126.4439453520     1  0.51170132E+08
     -122.3067697802      126.7821132877     1  0.46612236E+08
     -122.3067675249      125.0330421343     1  0.47413399E+08
     -122.3067575848      124.2831077271     1  0.44098294E+08
     -122.3067528227      123.5844787779     2  0.41320966E+08
     -122.3067217878      125.6453057605     1  0.45043685E+08
     -122.3067204311      125.1971062709     1  0.41801586E+08
     -122.3067149818      125.4327101105     1  0.45347491E+08
     -122.3066982099      125.8762816570     1  0.46812464E+08
     -122.3066861760      125.5109796066     1  0.44258634E+08
     -122.3066346262      126.1037893670     1  0.45643738E+08
     -122.3066165160      124.5366730628     1  0.44103825E+08
     -122.3066056878      126.2832860404     1  0.43153955E+08
     -122.3065727278      122.8282622041     1  0.42732462E+08
     -122.3065446117      123.7462142506     1  0.42625464E+08
     -122.3065213960      126.6322345407     1  0.43888794E+08
     -122.3065200279      125.4003531462     1  0.43502380E+08
     -122.3065087099      125.5965088097     1  0.46432156E+08
     -122.3064875516      126.7759328343     1  0.43839525E+08
     -122.3064707891      123.9691911498     1  0.47501223E+08
     -122.3064627503      130.1185858973     1  0.43948847E+08
     -122.3064582474      124.5576940249     1  0.45174238E+08
     -122.3064530067      121.4041005695     1  0.42400919E+08
     -122.3064445032      123.1812930568     1  0.44909080E+08
     -122.3064375967      126.9066849895     1  0.44545596E+08
     -122.3064048477      124.8501552500     1  0.43194149E+08
     -122.3063965906      126.0078491957     1  0.44584018E+08
     -122.3063730653      122.0705019279     1  0.43578459E+08
     -122.3063604499      125.8968428238     1  0.45819658E+08
     -122.3063475409      123.5662177726     1  0.43609946E+08
     -122.3063452308      126.2262324539     1  0.43283826E+08
     -122.3062956661      123.2330032851     1  0.43650132E+08
     -122.3062875766      124.7221768307     1  0.43238985E+08
     -122.3062835033      128.2443548261     1  0.44621920E+08
     -122.3062474755      127.1019918821     1  0.44270780E+08
     -122.3061975111      125.5242265949     1  0.42755881E+08
     -122.3061900648      121.4099452880     1  0.44172694E+08
     -122.3061628857      124.6744029648     1  0.45744971E+08
     -122.3061464839      123.8227054054     1  0.42067148E+08
     -122.3061312088      123.2697425280     1  0.44073775E+08
     -122.3061046180      124.7011536653     1  0.42192793E+08
     -122.3060977648      126.7167301546     1  0.45787212E+08
     -122.3060687997      125.5862409414     1  0.43038292E+08
     -122.3060546887      122.4401782025     1  0.46435307E+08
     -122.3060439901      124.1211449693     1  0.44161837E+08
     -122.3060362579      123.1588406206     1  0.46236620E+08
     -122.3060185896      124.8985402151     1  0.45136681E+08
     -122.3060013605      125.7699957944     1  0.46732393E+08
     -122.3059496573      121.4332643494     1  0.42945531E+08
     -122.3059370798      126.4167442098     1  0.43177729E+08
     -122.3059139124      123.7023562909     1  0.43178673E+08
     -122.3059043255      125.6565629426     1  0.46078306E+08
     -122.3059020253      123.5425264013     1  0.43387450E+08
     -122.3058956019      122.8493396186     1  0.45114730E+08
     -122.3058572746      124.3625583757     1  0.47969094E+08
     -122.3058555362      126.6595961611     1  0.43961835E+08
     -122.3058362841      124.5289905251     1  0.46229964E+08
     -122.3058138917      125.3882265707     1  0.44725939E+08
     -122.3058123135      126.0239740411     1  0.45390378E+08
     -122.3057945918      124.4596373788     1  0.44607731E+08
     -122.3057813684      127.1135358995     1  0.44665962E+08
     -122.3057518864      126.2610982234     1  0.43460279E+08
     -122.3057484022      122.8289827826     1  0.43151963E+08
     -122.3057431851      127.9566788943     1  0.46797615E+08
     -122.3057318641      127.1451967879     1  0.42395937E+08
     -122.3057302311      122.7821789666     1  0.41455991E+08
     -122.3057218731      125.4482782912     1  0.43024006E+08
     -122.3057154588      123.5789382428     1  0.48022827E+08
     -122.3056940190      123.8625358223     1  0.43841319E+08
     -122.3056758713      127.0755971276     1  0.43137297E+08
     -122.3056679008      122.1014884584     1  0.43911472E+08
     -122.3056637719      127.8923020991     1  0.45952018E+08
     -122.3056405436      123.6096567200     2  0.43580387E+08
     -122.3056314129      124.0345780901     1  0.44434964E+08
     -122.3055775841      124.3852421457     1  0.44672530E+08
     -122.3055764760      121.3388975597     1  0.45136178E+08
     -122.3055746724      130.6306054283     1  0.50662706E+08
     -122.3055575710      123.2404135303     1  0.47537125E+08
     -122.3054461867      126.3605984960     1  0.45480603E+08
     -122.3054377875      126.3581293090     1  0.43696502E+08
     -122.3054138302      126.8097314611     1  0.42380124E+08
     -122.3053812031      127.2516512116     1  0.42595477E+08
     -122.3052851169      123.0024869326     1  0.43313459E+08
     -122.3052763261      121.0384320667     1  0.44922773E+08
     -122.3052310894      128.9854004389     1  0.47306882E+08
     -122.3052153093      121.4554649020     1  0.43305371E+08
     -122.3052120468      127.0766008449     1  0.43045470E+08
     -122.3051949626      126.4752274613     1  0.43036851E+08
     -122.3051522825      122.4455391484     1  0.43882318E+08
     -122.3051117515      126.3879712121     1  0.45169731E+08
     -122.3050651343      126.8303539881     1  0.47361017E+08
     -122.3050250510      124.7125937054     1  0.43819365E+08
     -122.3050184015      123.1198584536     1  0.43155399E+08
     -122.3049875074      125.5265145130     1  0.45656623E+08
     -122.3049820975      123.8069900098     1  0.44724024E+08
     -122.3049603034      120.7086116026     1  0.42879738E+08
     -122.3049442574      128.0988388088     1  0.42916280E+08
     -122.3049389872      126.5077413546     1  0.47277117E+08
     -122.3049354909      125.1260552503     1  0.44796139E+08
     -122.3049072205      124.7135391621     1  0.44174865E+08
     -122.3048951565      126.8477273513     1  0.43780169E+08
     -122.3048774801      125.8087897780     1  0.44206929E+08
     -122.3048379576      122.6792573780     1  0.44667878E+08
     -122.3048232814      123.1764861015     1  0.47656548E+08
     -122.3048179083      122.7454688930     1  0.44049487E+08
     -122.3048077776      128.2713288621     1  0.42641968E+08
     -122.3047650356      122.4426786265     1  0.41035893E+08
     -122.3047603004      127.0657031730     1  0.46501956E+08
     -122.3047568648      124.8986982793     1  0.44274711E+08
     -122.3047547032      125.6320308725     1  0.44699179E+08
     -122.3047243103      126.9112772178     1  0.43298754E+08
     -122.3046990221      124.4058188137     1  0.43475853E+08
     -122.3046817450      123.0394550955     1  0.43391806E+08
     -122.3046599023      129.6134113034     1  0.45743170E+08
     -122.3046550039      122.7148731233     1  0.44127014E+08
     -122.3046483168      129.1312021540     1  0.44586362E+08
     -122.3046151899      125.0822404187     1  0.45484791E+08
     -122.3046060452      121.9838439939     1  0.41374186E+08
     -122.3045979778      126.7618669253     1  0.44605935E+08
     -122.3045688662      125.0227562943     1  0.44295882E+08
     -122.3045614294      128.1352188059     1  0.46850735E+08
     -122.3045470732      125.1345482356     1  0.42600176E+08
     -122.3045069201      126.7468778246     1  0.42822549E+08
     -122.3044921851      128.6189313992     1  0.42468084E+08
     -122.3044696753      126.9862427697     1  0.42761241E+08
     -122.3044619529      124.1540684691     1  0.47617384E+08
     -122.3044553533      127.9190671721     1  0.42380666E+08
     -122.3044501483      121.9323644846     1  0.47544618E+08
     -122.3044224582      128.0266359860     1  0.43270128E+08
     -122.3044169349      124.3431414477     1  0.44179356E+08
     -122.3044070922      125.7564590874     1  0.45065672E+08
     -122.3043941838      125.1868057116     1  0.43136351E+08
     -122.3043750747      128.2884396132     1  0.42887472E+08
     -122.3043692710      121.3482451538     1  0.41407273E+08
     -122.3043651103      126.4266333510     1  0.43428962E+08
     -122.3043511796      125.8382891172     1  0.43132038E+08
     -122.3043427157      118.2331679006     1  0.46537898E+08
     -122.3043213773      125.8089703225     1  0.44846804E+08
     -122.3043150527      125.6504732052     1  0.43670724E+08
     -122.3043075603      127.7563599556     1  0.45448952E+08
     -122.3042973599      125.4197276767     1  0.48807501E+08
     -122.3042507883      126.9309052139     1  0.42953995E+08
     -122.3042299748      125.3711760903     1  0.43853630E+08
     -122.3042130080      123.4575227143     1  0.43843777E+08
     -122.3042050943      125.2986933878     1  0.44696284E+08
     -122.3041858369      124.8301430493     1  0.43402706E+08
     -122.3041810864      124.1823854042     1  0.44192883E+08
     -122.3041661720      124.4764548156     1  0.43051943E+08
     -122.3041257728      124.3546541238     1  0.41310258E+08
     -122.3041193243      128.1737244088     1  0.46170881E+08
     -122.3040984889      123.6107408698     1  0.42982276E+08
     -122.3040743348      120.8966131589     1  0.45101743E+08
     -122.3040544791      122.2738932729     1  0.42969238E+08
     -122.3040500963      123.2605829809     1  0.45481783E+08
     -122.3040246701      121.1123695603     1  0.42969715E+08
     -122.3039818050      121.8882522392     1  0.47321082E+08
     -122.3039505587      121.1839037709     1  0.45603281E+08
     -122.3039481326      125.1047783240     1  0.41760176E+08
     -122.3039418157      127.3324790081     1  0.45928447E+08
     -122.3039154822      127.8878361101     1  0.44397970E+08
     -122.3039074619      119.5861801647     1  0.43083017E+08
     -122.3039003007      127.5678313680     1  0.45883593E+08
     -122.3038903866      126.6577604634     1  0.44185176E+08
     -122.3038825527      125.4150647473     1  0.43483893E+08
     -122.3038358957      124.8482346659     1  0.43844203E+08
     -122.3038320308      130.1987869114     1  0.44633757E+08
     -122.3038233545      125.1195388104     1  0.44070258E+08
     -122.3038217802      127.1223805669     1  0.46959164E+08
     -122.3038152578      124.1998655232     1  0.45930430E+08
     -122.3037999955      124.2171612285     1  0.45301479E+08
     -122.3037957216      127.1814498996     1  0.44976105E+08
     -122.3037787720      124.9900825602     1  0.42408795E+08
     -122.3037448849      126.4829471843     1  0.44891348E+08
     -122.3037362023      123.1669323388     1  0.48054988E+08
     -122.3036993991      126.5163792286     1  0.46861964E+08
     -122.3036827753      123.2280856923     1  0.44806873E+08
     -122.3036742471      124.6521832149     1  0.43881317E+08
     -122.3036494569      128.4880121531     1  0.44471589E+08
     -122.3036437022      124.7416736816     1  0.42800708E+08
     -122.3036151801      126.6192411944     1  0.44815778E+08
     -122.3036132523      126.3815940518     1  0.43095635E+08
     -122.3036058605      125.9423805568     1  0.44438640E+08
     -122.3035902189      123.8072184190     1  0.44784757E+08
     -122.3035632810      126.2261792319     1  0.44833763E+08
     -122.3035347812      123.7784744108     1  0.44739348E+08
     -122.3035303684      123.4445836454     1  0.42371075E+08
     -122.3035201332      124.6805764178     1  0.44630892E+08
     -122.3035157944      122.6369823530     1  0.44339873E+08
     -122.3035143431      121.3161246188     1  0.47994585E+08
     -122.3034974639      126.6273151905     1  0.43615912E+08
     -122.3034802330      126.2733806415     1  0.45065130E+08
     -122.3034562770      122.8805444815     1  0.41932566E+08
     -122.3034517238      125.3271571683     1  0.44493203E+08
     -122.3034404478      123.6020135029     1  0.45346755E+08
     -122.3034246234      121.8942123630     1  0.46255681E+08
     -122.3034183909      127.8806461966     1  0.47635732E+08
     -122.3034103796      127.5493206796     1  0.46507275E+08
     -122.3034012105      122.6937340874     1  0.44858339E+08
     -122.3033768502      123.9446940954     1  0.45881542E+08
     -122.3033239721      124.7603177626     1  0.41843136E+08
     -122.3033158692      128.5340157235     1  0.47829707E+08
     -122.3032501690      123.0907996040     1  0.43960753E+08
     -122.3032435017      122.6223833956     1  0.43954418E+08
     -122.3032311352      124.5826844117     1  0.42620993E+08
     -122.3032271804      122.6235203180     1  0.44372710E+08
     -122.3032249127      124.9988349038     1  0.43278419E+08
     -122.3032238563      124.9910947836     1  0.45107793E+08
     -122.3032095070      125.9207665952     1  0.44358493E+08
     -122.3031776955      123.4556030579     1  0.43846525E+08
     -122.3031164472      125.2474756575     1  0.43143007E+08
     -122.3030997730      124.7724796151     1  0.42826062E+08
     -122.3030977514      123.7755301901     1  0.44068678E+08
     -122.3030776097      122.8223415414     1  0.47943091E+08
     -122.3030765431      124.7920126286     1  0.43786258E+08
     -122.3030580732      120.8202281362     1  0.42787785E+08
     -122.3030454876      124.3784773813     1  0.43275195E+08
     -122.3030360487      122.4936414202     1  0.43720960E+08
     -122.3030015650      125.5502030739     1  0.43523635E+08
     -122.3029971524      123.0215513289     1  0.43627043E+08
     -122.3029819337      126.0208810088     1  0.43807422E+08
     -122.3029428201      125.4610374319     1  0.46235492E+08
     -122.3028787461      125.9422118259     1  0.45987786E+08
     -122.3028762718      130.0009970073     2  0.42903435E+08
     -122.3028128516      127.5609216767     1  0.45319132E+08
     -122.3028056612      127.2607889440     1  0.44387085E+08
     -122.3027946029      124.3067481316     1  0.46229809E+08
     -122.3027843021      124.3459454000     1  0.46413106E+08
     -122.3027714285      126.5242941638     1  0.43320139E+08
     -122.3027572385      126.7793752744     1  0.45928483E+08
     -122.3027339613      126.6752833860     1  0.44141812E+08
     -122.3027237047      127.3296778495     1  0.45025196E+08
     -122.3027066724      124.8202262019     1  0.42715702E+08
     -122.3026939545      125.5250987838     1  0.43295100E+08
     -122.3026713979      123.9310037561     1  0.44017414E+08
     -122.3026253212      126.1940449858     1  0.44786256E+08
     -122.3026158181      124.1860081285     1  0.45980528E+08
     -122.3026032993      125.9255239252     1  0.43192023E+08
     -122.3025957195      126.5257573683     1  0.40954656E+08
     -122.3025696541      124.4211846758     1  0.45531680E+08
     -122.3025682794      127.3204056959     1  0.46048745E+08
     -122.3025620265      125.7441579845     1  0.44995983E+08
     -122.3025530378      122.2861173163     1  0.41776629E+08
     -122.3025468771      124.3548925650     1  0.42248399E+08
     -122.3025416872      119.5579009311     1  0.44327048E+08
     -122.3025225947      124.3812836512     1  0.47816446E+08
     -122.3025156837      124.0970163547     1  0.43936391E+08
     -122.3025085926      122.2906661689     1  0.43005348E+08
     -122.3025028826      126.7629010660     1  0.45232711E+08
     -122.3024960363      127.0947441356     1  0.47025374E+08
     -122.3024943482      125.1380328692     1  0.43657874E+08
     -122.3024693508      126.2770828377     1  0.45212567E+08
     -122.3024673432      124.3671645330     1  0.44467956E+08
     -122.3024629849      122.7148280649     1  0.44300327E+08
     -122.3024477071      120.4619756640     1  0.43072973E+08
     -122.3024449261      123.4648339118     2  0.42311704E+08
     -122.3024310201      124.6907582076     1  0.44337734E+08
     -122.3024051324      126.9871889222     1  0.44065837E+08
     -122.3023672747      124.9465039865     1  0.44862468E+08
     -122.3023600725      128.5231448722     1  0.43841378E+08
     -122.3023417280      127.0969377566     1  0.43711815E+08
     -122.3023233704      119.9487212398     1  0.41407293E+08
     -122.3022979864      127.5207309542     1  0.43192898E+08
     -122.3022826705      125.7755974888     1  0.44619086E+08
     -122.3022529777      123.6843908224     1  0.46256212E+08
     -122.3022481104      123.9651640064     1  0.42732400E+08
     -122.3022191520      127.7994953723     2  0.43777690E+08
     -122.3022034680      124.0977351241     1  0.47279039E+08
     -122.3021970038      124.1348439542     1  0.43551867E+08
     -122.3021823423      124.8919618222     1  0.44182046E+08
     -122.3021764269      128.4265866159     2  0.45569926E+08
     -122.3021466883      124.1986395216     1  0.42386724E+08
     -122.3021410286      125.4651876877     1  0.45159231E+08
     -122.3021299402      124.9725682263     1  0.43944192E+08
     -122.3020814050      125.0816363011     1  0.44554135E+08
     -122.3020529382      124.2329147163     1  0.45413806E+08
     -122.3020414024      124.7871071913     1  0.44250758E+08
     -122.3020377310      126.0973039185     2  0.45108690E+08
     -122.3020365445      127.1824980267     1  0.42459422E+08
     -122.3020245194      122.8589327958     1  0.42225004E+08
     -122.3019849151      125.6774090470     1  0.43964958E+08
     -122.3019827007      126.2830057121     1  0.44015819E+08
     -122.3019706571      125.5664428868     1  0.45279657E+08
     -122.3019127443      128.5274271021     1  0.43665125E+08
     -122.3019100346      119.5003270317     1  0.44050339E+08
     -122.3019013115      124.5820491066     1  0.43695436E+08
     -122.3018880693      124.6191777612     1  0.45884097E+08
     -122.3018665235      127.3233275330     1  0.46308257E+08
     -122.3018461464      124.0581840743     1  0.43092425E+08
     -122.3018334820      125.7219311190     1  0.46121907E+08
     -122.3017895238      123.5131973898     1  0.41932336E+08
     -122.3017834065      126.4839097899     1  0.42642297E+08
     -122.3017372005      125.6477515604     1  0.46548637E+08
     -122.3016848574      127.0077433632     1  0.47143718E+08
     -122.3016672190      125.4524317267     1  0.46188029E+08
     -122.3016635899      123.4803754703     1  0.43465359E+08
     -122.3016537891      124.2311997323     1  0.46370377E+08
     -122.3016360738      126.3267278378     1  0.46624364E+08
     -122.3016201795      125.8901022480     1  0.47436534E+08
     -122.3016154953      126.0304147471     1  0.42022335E+08
     -122.3016119567      125.1532815753     1  0.44398677E+08
     -122.3015820216      128.6056461731     1  0.43608587E+08
     -122.3015660326      123.6002056520     1  0.47054893E+08
     -122.3015591288      123.3849679491     1  0.44314865E+08
     -122.3015567366      125.6449796992     1  0.44950607E+08
     -122.3015105909      127.6418555955     1  0.45013951E+08
     -122.3014619108      121.5998742458     1  0.45517064E+08
     -122.3014605657      123.1547406595     1  0.42358298E+08
     -122.3014541991      123.0086045559     1  0.43549221E+08
     -122.3014496506      123.4666175962     1  0.45195613E+08
     -122.3014306128      123.4866882621     1  0.44811268E+08
     -122.3013992649      123.9135562686     1  0.41551415E+08
     -122.3013950445      128.9623918252     1  0.43251105E+08
     -122.3013741296      125.2431399670     1  0.42805244E+08
     -122.3013619729      126.8607447504     1  0.46718311E+08
     -122.3013519571      126.0455763189     1  0.43048970E+08
     -122.3013461591      123.2853030397     1  0.43396547E+08
     -122.3013274696      125.4327152321     1  0.41825526E+08
     -122.3013171365      124.2418915654     1  0.43329845E+08
     -122.3012886344      125.0090686192     1  0.45474434E+08
     -122.3012628359      122.3565425997     1  0.41559525E+08
     -122.3012288807      125.8098057640     1  0.43743117E+08
     -122.3011905691      128.1139952293     1  0.45099776E+08
     -122.3011774646      125.3788944669     1  0.44948824E+08
     -122.3011737249      123.5660762393     1  0.44105107E+08
     -122.3011457821      123.0642528822     1  0.45230552E+08
     -122.3011343368      122.8512871016     1  0.42961721E+08
     -122.3011088237      119.2581371158     1  0.47777505E+08
     -122.3011075221      126.4526281919     1  0.46288967E+08
     -122.3010711554      128.8020396087     1  0.43762430E+08
     -122.3010514042      128.5856973171     1  0.44838664E+08
     -122.3010356091      123.8376841495     1  0.45193342E+08
     -122.3010227675      123.9909995888     1  0.44132651E+08
     -122.3009981249      125.4445110855     1  0.44141470E+08
     -122.3009507140      123.3430778084     1  0.45452482E+08
     -122.3009451246      121.8733642551     1  0.45443335E+08
     -122.3009383813      127.4841255622     1  0.44960291E+08
     -122.3009087488      123.8931290893     1  0.44821497E+08
     -122.3009038591      123.6176986314     1  0.43564472E+08
     -122.3008917008      124.2196664587     1  0.45599363E+08
     -122.3008744318      127.9891198857     1  0.45010403E+08
     -122.3008637499      122.7716383697     1  0.44151124E+08
     -122.3008590680      125.1090488626     1  0.45790040E+08
     -122.3008478178      125.2763093781     1  0.41690180E+08
     -122.3008442368      125.4805736628     1  0.45396394E+08
     -122.3008058030      128.6349188250     1  0.47783788E+08
     -122.3007737373      121.7965833558     1  0.41680198E+08
     -122.3007641607      125.3191766758     1  0.46388719E+08
     -122.3007581048      128.9219941319     1  0.48368984E+08
     -122.3007463929      127.1316687588     1  0.42657657E+08
     -122.3007392737      122.3411427963     1  0.44164441E+08
     -122.3007329293      123.1893776643     1  0.44461878E+08
     -122.3006916675      125.4421027610     1  0.45713219E+08
     -122.3006495159      127.2519002639     1  0.46451077E+08
     -122.3006471287      127.0708537317     1  0.45043317E+08
     -122.3005884046      122.3123711621     1  0.44058497E+08
     -122.3005828860      124.8779437974     1  0.46938305E+08
     -122.3005691555      124.0212823914     1  0.45613175E+08
     -122.3005563190      126.1122131060     1  0.42065227E+08
     -122.3005514376      125.9320144373     1  0.42219334E+08
     -122.3005152426      128.7904998755     1  0.48897622E+08
     -122.3005024329      125.7852595291     1  0.43587386E+08
     -122.3004902540      123.1801226616     1  0.44300275E+08
     -122.3004840397      121.6502290864     1  0.44702838E+08
     -122.3004705289      125.2288285686     1  0.43701666E+08
     -122.3004627344      121.0693603215     1  0.44101974E+08
     -122.3004580473      123.3789019775     1  0.46236007E+08
     -122.3004039791      128.1679032650     1  0.48137291E+08
     -122.3003919193      128.1460646591     1  0.42588766E+08
     -122.3003803364      123.6600058017     1  0.42301950E+08
     -122.3003340930      125.4002845307     1  0.42778594E+08
     -122.3003156225      124.4324257915     1  0.45880872E+08
     -122.3003118650      123.4854244353     1  0.44286405E+08
     -122.3002997305      124.1501105945     1  0.45514270E+08
     -122.3002422292      124.5832415440     1  0.43074518E+08
     -122.3002371058      123.7160881830     1  0.46769807E+08
     -122.3002293270      124.7417804544     1  0.44298529E+08
     -122.3002264520      124.1940839696     2  0.50167165E+08
     -122.3002146941      124.4818521100     1  0.43830271E+08
     -122.3002025745      124.8881915122     1  0.43741405E+08
     -122.3001749801      125.6589703825     1  0.44212037E+08
     -122.3001556554      123.5310595826     1  0.43499985E+08
     -122.3001412903      121.9388491622     1  0.43374274E+08
     -122.3001307244      123.5560163012     1  0.43797243E+08
     -122.3001223439      127.5380191829     1  0.43185048E+08
     -122.3000954077      125.5304845767     1  0.43593859E+08
     -122.3000914253      128.3020593767     1  0.45838351E+08
     -122.3000753741      123.0054565496     1  0.42322886E+08
     -122.3000681634      126.0711028710     1  0.44914973E+08
     -122.3000548989      127.3877454841     1  0.46557064E+08
     -122.3000507618      126.2834734802     1  0.46201297E+08
     -122.3000338079      123.3423938333     1  0.43586382E+08
     -122.3000252958      121.8170301326     1  0.43426567E+08
     -122.3000190422      125.4192178830     1  0.42320704E+08
     -122.2999857759      123.9089255005     1  0.44946930E+08
     -122.2999550796      119.5526465068     1  0.42069884E+08
     -122.2999487132      119.0177325055     1  0.43391635E+08
     -122.2999419405      125.9458171364     1  0.47644290E+08
     -122.2999311514      126.9947987262     1  0.44435741E+08
     -122.2998940430      125.4222522453     1  0.46564517E+08
     -122.2998819444      122.1754755448     1  0.43467961E+08
     -122.2998782308      122.9306756893     1  0.44413512E+08
     -122.2998765469      125.8416593024     1  0.44539453E+08
     -122.2998600104      130.0344519850     1  0.44677980E+08
     -122.2998248376      122.2147724517     1  0.43817782E+08
     -122.2998149942      129.1315667844     1  0.43814316E+08
     -122.2998104982      128.0819350606     1  0.43926727E+08
     -122.2997938990      128.3286506775     1  0.47783003E+08
     -122.2997915369      125.9078404557     1  0.44256255E+08
     -122.2997745926      124.9669518221     1  0.47642274E+08
     -122.2997259666      125.9882398666     1  0.45016105E+08
     -122.2997157783      121.4222379443     1  0.44169573E+08
     -122.2997141414      122.5454615573     1  0.43502092E+08
     -122.2996462788      126.1415632627     1  0.44742544E+08
     -122.2996422134      127.1847360462     1  0.42472341E+08
     -122.2996353675      125.0371977042     1  0.45310942E+08
     -122.2996182983      125.2788671987     1  0.43629225E+08
     -122.2995961687      123.4260216643     1  0.44856728E+08
     -122.2995531617      127.4061242323     1  0.46754209E+08
     -122.2995451508      126.4906312165     1  0.43213915E+08
     -122.2995341732      126.1442530388     1  0.45651677E+08
     -122.2994986792      125.9705831365     1  0.47182701E+08
     -122.2994755032      123.6944796929     1  0.46083600E+08
     -122.2994610321      129.1707211997     1  0.42554907E+08
     -122.2994522232      122.5944241267     1  0.43584109E+08
     -122.2994391863      127.2465606853     1  0.44313337E+08
     -122.2994319175      123.2279685976     1  0.44354597E+08
     -122.2993632659      127.6888936131     1  0.46876656E+08
     -122.2993267815      125.7944569506     1  0.45183196E+08
     -122.2993219594      126.1796498659     1  0.46736392E+08
     -122.2993208422      125.0977235936     1  0.42478584E+08
     -122.2993148755      125.0886716638     1  0.47079698E+08
     -122.2993002247      123.5800847606     1  0.43368057E+08
     -122.2992896095      125.5678331260     1  0.45831476E+08
     -122.2992541174      126.6183545879     1  0.42992582E+08
     -122.2992341767      126.2662680652     1  0.45453760E+08
     -122.2992270795      129.2607074293     1  0.43308675E+08
     -122.2992046419      120.8823308971     1  0.45630376E+08
     -122.2991772248      121.9174372145     1  0.42323996E+08
     -122.2991548451      124.7928472741     1  0.43476070E+08
     -122.2991519214      126.2390374430     2  0.43938982E+08
     -122.2991370172      123.0559758006     1  0.42108530E+08
     -122.2991317713      122.8433897937     1  0.44471845E+08
     -122.2991049318      124.0819799187     1  0.42491874E+08
     -122.2991023985      125.5982796667     1  0.42434049E+08
     -122.2990631095      125.4179160260     1  0.45859926E+08
     -122.2990604165      129.5322162751     1  0.49702259E+08
     -122.2990296817      124.6840859139     1  0.45071975E+08
     -122.2989831313      130.1438684525     1  0.44745002E+08
     -122.2989753516      121.5768223209     1  0.44468248E+08
     -122.2989599239      124.7812942159     1  0.45821813E+08
     -122.2989444332      127.2745109370     1  0.43001687E+08
     -122.2989307449      129.2737067521     1  0.45201246E+08
     -122.2989221920      125.3492491994     1  0.44156919E+08
     -122.2989204838      125.4939860045     1  0.45284006E+08
     -122.2989033391      121.6952504482     1  0.43049915E+08
     -122.2989006451      123.1272914014     1  0.44074457E+08
     -122.2988933164      121.8102041801     1  0.45466429E+08
     -122.2988598458      124.9015595950     1  0.44205958E+08
     -122.2988361961      123.8789787059     1  0.44748219E+08
     -122.2988218596      121.0071968154     1  0.44866181E+08
     -122.2988072312      129.1513177035     1  0.43445411E+08
     -122.2987122473      124.7052307709     1  0.44098006E+08
     -122.2987106668      122.5520852246     1  0.45747629E+08
     -122.2986971481      125.1381050948     1  0.44102604E+08
     -122.2986867989      124.8917506150     1  0.42156656E+08
     -122.2986664795      124.0900333088     1  0.43741134E+08
     -122.2986562172      128.7134139133     1  0.43348607E+08
     -122.2986352745      124.4073993286     1  0.41492545E+08
     -122.2986101120      125.2149623559     1  0.45908190E+08
     -122.2985963787      125.3704065989     1  0.43039005E+08
     -122.2985927863      121.3250247254     1  0.47095850E+08
     -122.2985857216      123.7367602179     1  0.41847406E+08
     -122.2985776554      120.6745003616     1  0.44821952E+08
     -122.2985691089      122.8799167097     1  0.43148741E+08
     -122.2985616758      125.2372909258     1  0.44019271E+08
     -122.2985508122      124.2799100720     1  0.46413028E+08
     -122.2985150165      128.9259606754     1  0.45017410E+08
     -122.2985123621      126.8284114234     1  0.43299046E+08
     -122.2984975310      123.3207493264     1  0.42011525E+08
     -122.2984922364      120.9536600170     1  0.43989680E+08
     -122.2984900806      125.7087147800     1  0.44638047E+08
     -122.2984700563      127.7003757187     1  0.43445236E+08
     -122.2984626608      122.0613123474     1  0.43997188E+08
     -122.2984598458      125.5775148142     1  0.43407756E+08
     -122.2984527157      128.4399579605     1  0.44568890E+08
     -122.2984158518      121.4890359049     1  0.41536978E+08
     -122.2984104901      124.3133166986     1  0.44279964E+08
     -122.2983654356      121.6888252648     1  0.42976962E+08
     -122.2983587174      128.6449899483     1  0.43596258E+08
     -122.2983308313      125.2919312137     1  0.44087822E+08
     -122.2983275211      124.1810566452     1  0.44676746E+08
     -122.2983175593      125.5241866109     1  0.46183120E+08
     -122.2983045709      128.7443330171     1  0.45874372E+08
     -122.2982858738      127.3678029811     1  0.44497470E+08
     -122.2982654371      124.7096553756     1  0.44878166E+08
     -122.2982638314      123.1849696424     1  0.44773472E+08
     -122.2982596939      125.6451642414     1  0.42834785E+08
     -122.2982537891      123.6805610777     1  0.44977051E+08
     -122.2982388509      125.4135101532     1  0.43587065E+08
     -122.2982047179      124.5191036675     1  0.44524528E+08
     -122.2982034356      126.5857589228     1  0.44850592E+08
     -122.2981934524      124.5959913780     1  0.43975086E+08
     -122.2981773201      123.5057910791     1  0.44311958E+08
     -122.2981446284      123.3925487151     1  0.48274655E+08
     -122.2981423573      122.2393523343     1  0.44080589E+08
     -122.2981412765      125.9041337157     1  0.42696095E+08
     -122.2981149649      125.1142893061     1  0.45585172E+08
     -122.2980672614      126.4683315739     1  0.46306397E+08
     -122.2980447022      125.8921522636     1  0.43021662E+08
     -122.2980235497      120.7989931723     1  0.42829848E+08
     -122.2980103230      127.8450705564     1  0.43113496E+08
     -122.2979966795      128.8955550412     1  0.43939327E+08
     -122.2979811819      125.6551525879     1  0.45636545E+08
     -122.2979630076      125.4616766912     1  0.48795734E+08
     -122.2979496232      124.3070262234     1  0.42981911E+08
     -122.2979331785      125.7515157484     2  0.44222085E+08
     -122.2979301024      127.0434524554     1  0.43685494E+08
     -122.2979220413      121.7712219142     1  0.43444929E+08
     -122.2978943138      121.7092560498     1  0.42574175E+08
     -122.2978529418      122.4092876872     1  0.46192151E+08
     -122.2978291121      125.0295200171     1  0.44790321E+08
     -122.2978062869      126.5835242494     1  0.45116523E+08
     -122.2977834913      124.2536064143     1  0.45060059E+08
     -122.2977669720      123.5669301485     1  0.46084416E+08
     -122.2977394562      123.9146727019     1  0.43422358E+08
     -122.2977330918      125.0557098862     1  0.42911501E+08
     -122.2977210586      126.2538350890     2  0.42994465E+08
     -122.2977111380      125.8399101635     1  0.43520647E+08
     -122.2976973129      123.6683828327     1  0.44427154E+08
     -122.2976348209      124.6123171976     1  0.42669416E+08
     -122.2976218522      126.1464116080     1  0.44046221E+08
     -122.2976204368      126.3490992264     1  0.45236368E+08
     -122.2976086160      128.3878897299     1  0.44707393E+08
     -122.2976027987      126.7921034487     1  0.44854195E+08
     -122.2975968321      126.4634667569     1  0.45283454E+08
     -122.2975944219      123.8982531480     1  0.42553191E+08
     -122.2975794847      122.1388723046     1  0.45338112E+08
     -122.2975429630      127.2844080524     1  0.45241621E+08
     -122.2975344078      123.5542095406     1  0.43529188E+08
     -122.2975331311      124.5825054521     1  0.41619901E+08
     -122.2975219353      122.9108773563     1  0.44422172E+08
     -122.2974950097      125.5321390716     1  0.42124314E+08
     -122.2973911488      126.4209989508     1  0.42586590E+08
     -122.2973638594      127.2609773124     1  0.43399001E+08
     -122.2973609391      124.1451897057     1  0.41621951E+08
     -122.2973589831      121.9137065506     1  0.42206451E+08
     -122.2973503523      123.8378951059     1  0.43719221E+08
     -122.2973457419      127.4714485718     1  0.45026636E+08
     -122.2973443427      122.5071426462     1  0.41914263E+08
     -122.2973425868      123.7834699446     1  0.45624960E+08
     -122.2973274441      122.8543349925     1  0.43117809E+08
     -122.2972895198      127.0262953380     1  0.42899836E+08
     -122.2972772011      124.9972950202     1  0.42078657E+08
     -122.2972752049      125.0895868882     1  0.42102269E+08
     -122.2972203319      124.3512166937     1  0.46469728E+08
     -122.2971943261      121.4274329742     1  0.41379458E+08
     -122.2971915909      122.1891546338     1  0.43310897E+08
     -122.2971731603      124.9218569249     1  0.45483201E+08
     -122.2971271285      124.3402671653     1  0.44828205E+08
     -122.2971118378      124.6839479574     1  0.46666682E+08
     -122.2970903800      121.9130773855     1  0.43363293E+08
     -122.2970890106      125.1067383225     1  0.44330586E+08
     -122.2970557455      126.7254202648     1  0.44893395E+08
     -122.2970374183      127.9990834360     2  0.42231564E+08
     -122.2970217352      127.2433809496     1  0.46169105E+08
     -122.2970038989      124.9857435709     1  0.44129150E+08
     -122.2969997401      128.2259887984     1  0.44515711E+08
     -122.2969677028      126.9584784981     1  0.44199740E+08
     -122.2969636021      123.0016978724     1  0.41947234E+08
     -122.2969574270      125.4182569561     1  0.42494186E+08
     -122.2969252451      125.9738110730     1  0.42766853E+08
     -122.2969095336      121.4041441488     1  0.44259806E+08
     -122.2969031803      126.5912379709     1  0.43513825E+08
     -122.2968586389      126.3567223767     1  0.43464265E+08
     -122.2968226296      126.9223459485     1  0.46870672E+08
     -122.2968157674      121.7278028704     1  0.44863260E+08
     -122.2967943158      127.1959200319     1  0.43783112E+08
     -122.2967669677      121.9969461596     1  0.45484256E+08
     -122.2967594067      122.2816214037     1  0.44418074E+08
     -122.2967538513      127.1331510910     1  0.45512769E+08
     -122.2967468242      126.8628992344     1  0.45133697E+08
     -122.2967256384      124.7541574955     1  0.47205254E+08
     -122.2967043846      127.5257460673     1  0.45756395E+08
     -122.2966766623      123.0436721232     1  0.41142306E+08
     -122.2966748332      123.1319076613     1  0.41917401E+08
     -122.2966624567      125.0891971113     1  0.43299249E+08
     -122.2966583221      127.2374822103     1  0.46479071E+08
     -122.2966408875      124.7288647007     1  0.44976677E+08
     -122.2966294289      123.5385016532     1  0.44434187E+08
     -122.2966266573      127.2905830399     1  0.44772623E+08
     -122.2965918337      122.9128863533     1  0.42822889E+08
     -122.2965701855      127.9446189478     1  0.45695986E+08
     -122.2965668275      127.7831459649     1  0.43788285E+08
     -122.2965643531      126.4178956250     1  0.42766515E+08
     -122.2965587921      123.4943161384     1  0.44475154E+08
     -122.2965334492      121.1541489739     1  0.44454876E+08
     -122.2965227999      125.0249280881     1  0.44763015E+08
     -122.2965088820      123.6245306588     1  0.42990898E+08
     -122.2964797989      129.6727852711     1  0.44651345E+08
     -122.2964584667      127.6695225059     1  0.48377312E+08
     -122.2964455406      121.9123019691     1  0.42896507E+08
     -122.2964229723      123.6006896976     1  0.41957206E+08
     -122.2964027688      122.3133986589     1  0.42882894E+08
     -122.2964004114      123.1374922249     1  0.43130029E+08
     -122.2963861164      126.7234177389     1  0.42135846E+08
     -122.2963492235      122.1960024589     1  0.42954647E+08
     -122.2963440071      126.1155601226     1  0.43010262E+08
     -122.2963215863      123.7754564161     1  0.42184956E+08
     -122.2963035530      122.1060331915     1  0.43338939E+08
     -122.2962859392      126.3775713105     1  0.44934671E+08
     -122.2962742836      123.8181135885     1  0.45393040E+08
     -122.2962420196      125.7968605650     1  0.45592966E+08
     -122.2962332429      125.2562367718     1  0.43456239E+08
     -122.2962272699      125.1388382237     1  0.43560114E+08
     -122.2962114277      123.3337417705     1  0.44733870E+08
     -122.2961506614      124.7504342272     1  0.46972981E+08
     -122.2961485413      125.4991556811     1  0.45016154E+08
     -122.2961018602      123.1249571916     1  0.45033531E+08
     -122.2960978196      125.5348641266     1  0.45303850E+08
     -122.2960650715      126.5542815787     1  0.46411602E+08
     -122.2960638004      126.2640557501     1  0.47523025E+08
     -122.2960413182      122.4107061976     1  0.46046902E+08
     -122.2960221677      126.1924982649     1  0.42167664E+08
     -122.2960142055      123.9804692724     1  0.44309070E+08
     -122.2959901158      128.8999841510     1  0.42462725E+08
     -122.2959839086      126.7935071892     1  0.44842626E+08
     -122.2959397636      122.0340138101     1  0.44357035E+08
     -122.2959260086      121.8476221108     1  0.42051697E+08
     -122.2959242517      124.2418767264     1  0.46775216E+08
     -122.2958821223      122.3004277297     1  0.44445342E+08
     -122.2958747359      128.3528779855     1  0.42727861E+08
     -122.2957884399      127.2159034198     1  0.44523443E+08
     -122.2957430680      122.7744454539     1  0.43636006E+08
     -122.2957329759      123.6803701336     1  0.43718506E+08
     -122.2957211043      122.1580984291     1  0.43035498E+08
     -122.2956989754      127.3561593400     1  0.42408604E+08
     -122.2956876129      125.6848418588     1  0.46782362E+08
     -122.2956514398      124.9214809697     1  0.46264674E+08
     -122.2955926836      125.5274109104     1  0.45780735E+08
     -122.2955817446      123.7466127238     1  0.41955663E+08
     -122.2955585214      124.7380484000     1  0.41999492E+08
     -122.2955557267      123.1434659348     1  0.43193452E+08
     -122.2955137057      123.5296395599     1  0.44132709E+08
     -122.2954894201      123.9501584353     1  0.42707625E+08
     -122.2954831714      122.4105166254     1  0.43875495E+08
     -122.2954654985      125.2490930467     1  0.45722567E+08
     -122.2954454067      125.7672622848     1  0.42181747E+08
     -122.2954250597      123.7431884440     1  0.44095199E+08
     -122.2954085594      124.7542637519     1  0.43575160E+08
     -122.2954022755      124.5365180482     1  0.42411927E+08
     -122.2953854644      128.1285141560     1  0.45963724E+08
     -122.2953843850      122.0548319709     1  0.44518247E+08
     -122.2953608394      123.6051571493     1  0.43442346E+08
     -122.2953437785      128.0826473094     1  0.48714417E+08
     -122.2952821235      125.7675032935     1  0.46015829E+08
     -122.2952448029      128.0442897068     1  0.43885876E+08
     -122.2952054341      124.8577791547     1  0.45078546E+08
     -122.2951831655      125.1171006263     1  0.43992495E+08
     -122.2951800214      126.2180626534     1  0.45968682E+08
     -122.2951692127      124.1992274726     1  0.44330328E+08
     -122.2951486045      124.6670687264     1  0.48937993E+08
     -122.2950984877      125.0653147185     1  0.42255017E+08
     -122.2950881995      126.4435222081     1  0.46070573E+08
     -122.2950828406      124.8185837774     1  0.42300450E+08
     -122.2950765452      126.4107582483     1  0.42177098E+08
     -122.2950495250      123.3867087639     1  0.46620531E+08
     -122.2950483097      122.7880659711     1  0.41556354E+08
     -122.2949889622      127.5373061816     1  0.42085337E+08
     -122.2949870716      123.6409402175     1  0.43953755E+08
     -122.2949802599      126.5581853722     1  0.43495861E+08
     -122.2949738580      128.2145517214     1  0.43856302E+08
     -122.2949672694      121.7618644550     1  0.42254814E+08
     -122.2949653400      124.0235731641     1  0.44652646E+08
     -122.2949600230      128.2235432453     2  0.42407265E+08
     -122.2949475414      125.3785672626     1  0.42999050E+08
     -122.2949090665      125.3642330957     1  0.42743951E+08
     -122.2949052893      128.4495364128     1  0.44976601E+08
     -122.2948969148      120.9832731017     1  0.43133341E+08
     -122.2948847369      124.5331336348     1  0.46857090E+08
     -122.2948451407      125.6440535763     1  0.42357594E+08
     -122.2948397793      124.3889143952     1  0.43336388E+08
     -122.2948173717      123.3066582059     1  0.46156441E+08
     -122.2948163184      126.3311944236     1  0.43773214E+08
     -122.2948137057      124.1989699961     1  0.44181786E+08
     -122.2948102115      124.6571267192     1  0.42774028E+08
     -122.2947485268      122.3315439913     1  0.43412375E+08
     -122.2947333251      126.4195754269     1  0.43122975E+08
     -122.2947256787      122.8683975104     1  0.43658868E+08
     -122.2947150182      128.2512058221     2  0.48581983E+08
     -122.2947117603      128.2967621179     1  0.42267963E+08
     -122.2947064753      122.0074884981     1  0.42659665E+08
     -122.2947032640      127.5636598637     1  0.42560908E+08
     -122.2946878706      124.3030381843     1  0.43725861E+08
     -122.2946538230      123.4985397351     1  0.43658500E+08
     -122.2946496592      123.8208435846     1  0.43212061E+08
     -122.2946485276      123.2952212091     1  0.41457691E+08
     -122.2946459606      125.0531791264     1  0.46789751E+08
     -122.2946402473      123.2388280738     1  0.42981312E+08
     -122.2946319799      128.0018775142     1  0.44550769E+08
     -122.2946202347      123.1432603661     1  0.43170043E+08
     -122.2945938790      126.9230074205     1  0.47063556E+08
     -122.2945888731      121.4896405149     1  0.43155377E+08
     -122.2945755479      122.7624678751     1  0.43558526E+08
     -122.2945170266      124.0506832050     1  0.42900761E+08
     -122.2945140157      130.2827035365     1  0.45161199E+08
     -122.2945049521      126.2355688562     1  0.46050754E+08
     -122.2944664037      124.7352129847     1  0.45372460E+08
     -122.2944648343      126.3911377638     1  0.42710219E+08
     -122.2944614600      124.6022037663     1  0.45927268E+08
     -122.2944595069      126.3617089063     1  0.42793131E+08
     -122.2944371304      122.0098268552     1  0.44554125E+08
     -122.2944322560      128.1899912617     1  0.42313596E+08
     -122.2944268741      124.4078202879     1  0.41748390E+08
     -122.2944110944      130.7401256017     1  0.45225639E+08
     -122.2944097069      124.8777300348     1  0.44356074E+08
     -122.2943998618      127.7784441199     1  0.47546926E+08
     -122.2943916113      123.7272327964     1  0.44409726E+08
     -122.2943905671      127.9493360879     1  0.46801141E+08
     -122.2943841611      124.8691050453     1  0.45298973E+08
     -122.2943469019      120.6927494671     1  0.44886718E+08
     -122.2943256650      124.1214582896     1  0.45670819E+08
     -122.2942841416      123.8751608800     1  0.46430896E+08
     -122.2942663136      124.1733354328     1  0.41766550E+08
     -122.2942612818      124.7529944727     1  0.44119555E+08
     -122.2942416425      125.2308899391     1  0.46069799E+08
     -122.2942209172      123.6922459439     1  0.43083982E+08
     -122.2942178295      128.1204722825     1  0.43802379E+08
     -122.2942137783      124.9335206523     1  0.45746850E+08
     -122.2942107867      122.2184756871     1  0.48827213E+08
     -122.2941972260      127.9780656383     1  0.44048959E+08
     -122.2941918557      122.6538217255     1  0.43876230E+08
     -122.2941867699      125.4142571628     1  0.42501840E+08
     -122.2941656216      124.4287940604     1  0.43561934E+08
     -122.2941579234      124.1445713543     1  0.44121143E+08
     -122.2941478884      127.5172264279     1  0.42056829E+08
     -122.2941387382      126.6004059462     1  0.44409965E+08
     -122.2941355707      118.0475760798     1  0.41250568E+08
     -122.2941128637      120.8530540052     1  0.45912683E+08
     -122.2941012764      125.7984539249     1  0.46943696E+08
     -122.2940816389      123.3100277857     1  0.43433329E+08
     -122.2940784509      123.5092378203     1  0.44165727E+08
     -122.2940741487      125.7464426427     1  0.44282765E+08
     -122.2940397747      120.3719210384     1  0.44465086E+08
     -122.2939725338      124.1462385452     1  0.48146062E+08
     -122.2939689513      127.8206482091     1  0.45642570E+08
     -122.2939618789      124.1498717595     1  0.45502766E+08
     -122.2939505648      126.6449896028     1  0.42473842E+08
     -122.2939409702      128.4126324848     1  0.42293990E+08
     -122.2939087286      125.0481151997     1  0.46679547E+08
     -122.2938970814      122.6151030093     1  0.44978279E+08
     -122.2938686314      123.9627913194     1  0.43752563E+08
     -122.2938602544      122.4744087056     2  0.44357752E+08
     -122.2938545857      122.3418239872     1  0.41819931E+08
     -122.2938070735      120.7549714360     1  0.43746637E+08
     -122.2937953404      129.1573843966     1  0.45481271E+08
     -122.2937878006      129.5747559452     1  0.45626586E+08
     -122.2937422806      127.1607670091     1  0.42316193E+08
     -122.2937285920      123.9790076597     1  0.44643683E+08
     -122.2937268529      125.4302660074     1  0.44306397E+08
     -122.2937171580      127.0188089682     1  0.43184219E+08
     -122.2936996551      127.3847849007     1  0.46765899E+08
     -122.2936845470      121.5752879727     1  0.44348329E+08
     -122.2936632349      117.7059305731     1  0.43309066E+08
     -122.2936346655      123.4811163874     1  0.41281630E+08
     -122.2936217869      122.7333844977     1  0.44219638E+08
     -122.2936132023      125.7411122843     2  0.43873046E+08
     -122.2936079741      123.3533619568     1  0.41651477E+08
     -122.2936038957      121.0893577665     1  0.45804699E+08
     -122.2935962314      126.0788317099     1  0.48480223E+08
     -122.2935468057      125.3749370231     1  0.43112446E+08
     -122.2935307284      124.0557313175     1  0.47166045E+08
     -122.2935214519      123.9419531086     1  0.42949826E+08
     -122.2935096413      126.2592970252     1  0.42642685E+08
     -122.2934786602      126.2610073064     1  0.42967260E+08
     -122.2934711935      125.1680176828     1  0.47134221E+08
     -122.2934557704      129.8307087415     1  0.47381522E+08
     -122.2934329552      128.4037022933     1  0.47327071E+08
     -122.2934269720      122.9765924831     1  0.47510134E+08
     -122.2934227020      129.2489936180     1  0.46800709E+08
     -122.2934159651      123.5635474581     1  0.43911034E+08
     -122.2934126774      125.6904495723     1  0.47408379E+08
     -122.2933902903      124.8056152975     1  0.46570705E+08
     -122.2933835696      122.9135458225     1  0.43120249E+08
     -122.2933803499      126.7185312275     1  0.43033977E+08
     -122.2933546872      123.0754417485     1  0.44786827E+08
     -122.2933466688      126.3451821006     1  0.43269611E+08
     -122.2933339865      124.2334821599     1  0.41847319E+08
     -122.2933005037      122.5448506615     1  0.43476720E+08
     -122.2932870853      127.9520444397     1  0.41938702E+08
     -122.2932762639      129.0592977078     1  0.42864897E+08
     -122.2932388053      126.1046034308     1  0.43352417E+08
     -122.2932327351      124.2010470217     1  0.43056568E+08
     -122.2932178257      130.2438914371     1  0.44097230E+08
     -122.2932057975      125.4035518923     1  0.44331129E+08
     -122.2931627950      125.5151552180     1  0.48006134E+08
     -122.2931486216      125.0162353318     1  0.42810098E+08
     -122.2931467614      127.3864316455     1  0.44889275E+08
     -122.2931387630      126.9350221342     1  0.46163978E+08
     -122.2931329192      122.6616256677     1  0.41147308E+08
     -122.2931227824      127.1846814086     1  0.44113735E+08
     -122.2931041644      123.8612720015     1  0.44517581E+08
     -122.2930986021      126.7675818118     1  0.45168020E+08
     -122.2930804019      121.8353460462     1  0.43989247E+08
     -122.2930616038      124.5015996559     1  0.46553671E+08
     -122.2929669947      123.8540516929     1  0.42620681E+08
     -122.2929281787      121.2345017111     1  0.44402818E+08
     -122.2929051267      123.9943755911     1  0.45181203E+08
     -122.2928875559      126.5699748061     1  0.45675266E+08
     -122.2928660994      122.8090316238     1  0.42316338E+08
     -122.2928491492      125.1248384452     1  0.44881432E+08
     -122.2928462891      125.7968390972     1  0.41674216E+08
     -122.2928361652      126.4116771088     1  0.42829649E+08
     -122.2928108653      124.5602489606     1  0.43967720E+08
     -122.2927717048      124.5527317555     1  0.44212940E+08
     -122.2927638612      124.8429449632     1  0.44804846E+08
     -122.2927507681      125.8121153788     1  0.42741445E+08
     -122.2927378021      122.6834297450     1  0.44776126E+08
     -122.2927184572      123.5935960609     1  0.44333566E+08
     -122.2927008989      123.1598089571     1  0.43231381E+08
     -122.2926788627      122.7408171322     1  0.43920886E+08
     -122.2926334773      123.0868093605     1  0.45199071E+08
     -122.2926181915      128.7252732930     1  0.46048520E+08
     -122.2925819908      127.2086204651     1  0.46813340E+08
     -122.2925771243      123.8308030560     1  0.45128213E+08
     -122.2925282599      123.4015265797     1  0.43208791E+08
     -122.2925212784      122.6284283632     1  0.44523295E+08
     -122.2925180805      125.5714333965     1  0.43767735E+08
     -122.2925151235      124.0583367757     1  0.43472469E+08
     -122.2925104834      128.2645731098     1  0.45351309E+08
     -122.2924997894      125.2685210022     1  0.42677915E+08
     -122.2924925899      125.1061503974     1  0.45261736E+08
     -122.2924896105      122.1397395324     1  0.43201611E+08
     -122.2924858869      125.4380484065     1  0.45591094E+08
     -122.2924758619      121.8748603817     1  0.42786040E+08
     -122.2924741079      119.6939514810     1  0.42468706E+08
     -122.2924542724      125.5591541726     2  0.43821859E+08
     -122.2924484282      122.8874897152     1  0.45034850E+08
     -122.2924114022      120.1714991820     1  0.42852078E+08
     -122.2923971811      122.8426032265     1  0.41092215E+08
     -122.2923921731      126.1953633515     2  0.41519269E+08
     -122.2923871383      126.9262476251     1  0.44867513E+08
     -122.2923803975      126.0585046132     1  0.44297845E+08
     -122.2923743959      122.9461005022     1  0.42836311E+08
     -122.2923427738      122.4920479286     1  0.42590263E+08
     -122.2923295588      123.3420300942     1  0.47709142E+08
     -122.2923200430      125.8586933555     1  0.44708383E+08
     -122.2923142599      124.9210448359     1  0.48492349E+08
     -122.2923085773      123.9571762018     1  0.45936257E+08
     -122.2922751532      127.0198756160     1  0.43999083E+08
     -122.2922595238      125.3687835130     1  0.44278881E+08
     -122.2922495256      125.0950010068     1  0.44028002E+08
     -122.2922330111      126.3647802320     1  0.43717399E+08
     -122.2922041413      122.7876905632     1  0.47329968E+08
     -122.2922025682      122.6194705853     1  0.41847764E+08
     -122.2921995834      124.8701463572     1  0.44742403E+08
     -122.2921770156      126.1943589110     1  0.44208362E+08
     -122.2921739841      128.2571624614     1  0.46820431E+08
     -122.2921667790      126.2512609080     1  0.42391232E+08
     -122.2921619061      122.0432324090     1  0.41079167E+08
     -122.2921590671      125.4063939824     1  0.45261746E+08
     -122.2921342514      128.8892808528     1  0.43624164E+08
     -122.2921296077      127.5725151097     1  0.44253179E+08
     -122.2921253652      123.3363484781     1  0.43369232E+08
     -122.2920836827      126.0401653718     1  0.47052263E+08
     -122.2920792440      123.0299960331     1  0.42959178E+08
     -122.2920568509      119.9662585570     1  0.43571528E+08
     -122.2920310176      127.2667346870     1  0.43526335E+08
     -122.2919789366      123.7401384200     1  0.45492798E+08
     -122.2919654013      126.6116889165     1  0.43458562E+08
     -122.2918857675      123.7626307963     1  0.44932496E+08
     -122.2918689915      125.5281151671     1  0.43582042E+08
     -122.2918637364      122.4192990439     1  0.42404748E+08
     -122.2918624468      122.4807464229     1  0.44158340E+08
     -122.2918613049      127.5701366625     1  0.43549370E+08
     -122.2918543640      124.5434709228     1  0.45620998E+08
     -122.2917900127      125.7545191582     1  0.44897704E+08
     -122.2917727486      122.2479561980     1  0.43468186E+08
     -122.2917278464      124.6251697349     1  0.41345979E+08
     -122.2916822899      123.2562992054     1  0.44627677E+08
     -122.2916632798      123.3645429914     1  0.43933554E+08
     -122.2916473781      124.4442174490     1  0.43170928E+08
     -122.2916447622      124.3550738932     1  0.46088127E+08
     -122.2916175453      123.5709008030     1  0.42897542E+08
     -122.2916037824      119.3501279773     1  0.45816258E+08
     -122.2915826031      123.1779068714     1  0.44063949E+08
     -122.2915740511      120.6287490261     1  0.44045194E+08
     -122.2915573452      124.1279910743     1  0.42226970E+08
     -122.2915431260      121.6441651014     1  0.43182560E+08
     -122.2915296201      123.0511573179     1  0.43102547E+08
     -122.2915147481      128.3480904429     1  0.47254663E+08
     -122.2915102525      123.5993205312     1  0.43219259E+08
     -122.2915063922      126.6435027169     1  0.44729865E+08
     -122.2915043222      125.5585992737     1  0.45697160E+08
     -122.2914925978      124.7219495529     1  0.46639072E+08
     -122.2914609568      125.8667190873     1  0.41955763E+08
     -122.2914539222      125.2466074790     1  0.46988566E+08
     -122.2914491527      121.1264231530     1  0.42027079E+08
     -122.2914455108      121.5664336346     1  0.43904424E+08
     -122.2914211443      126.2845074528     1  0.45758191E+08
     -122.2914169543      125.2879426418     1  0.43356431E+08
     -122.2913906280      123.6360903871     1  0.43881439E+08
     -122.2913815175      123.4099431652     1  0.46719997E+08
     -122.2913667004      123.5268121829     1  0.45943813E+08
     -122.2913596373      124.1422253996     1  0.46375906E+08
     -122.2913567423      128.8588971080     1  0.46618101E+08
     -122.2913547279      124.9281447709     1  0.43653994E+08
     -122.2913515299      126.7706374817     1  0.44573103E+08
     -122.2913145839      123.4828223332     1  0.42650183E+08
     -122.2913128127      124.6988058238     1  0.43676247E+08
     -122.2912935387      125.8715766428     1  0.44570963E+08
     -122.2912743078      124.5679257733     1  0.42571062E+08
     -122.2912542918      123.8638919152     1  0.47776720E+08
     -122.2912450182      121.5515274964     1  0.44228314E+08
     -122.2912296809      126.5853112787     1  0.43190160E+08
     -122.2912101964      124.6241235152     1  0.42802546E+08
     -122.2911688768      128.1533215824     1  0.44408839E+08
     -122.2911458190      121.0301849891     1  0.45524978E+08
     -122.2911312198      122.6323301163     1  0.46238326E+08
     -122.2911264295      124.8483473505     1  0.44847156E+08
     -122.2910826750      127.4859337279     2  0.47514059E+08
     -122.2910564836      126.9158879968     1  0.45797839E+08
     -122.2910289520      126.8537507524     1  0.44530284E+08
     -122.2910098429      125.8479924630     1  0.44851334E+08
     -122.2909998645      123.8943218203     1  0.44460693E+08
     -122.2909862433      128.8341704669     1  0.46830539E+08
     -122.2909842187      127.5544303190     2  0.43946419E+08
     -122.2909395737      122.3653170240     1  0.44967583E+08
     -122.2909292172      123.1371903197     1  0.43807518E+08
     -122.2909252310      126.9003039275     1  0.43070402E+08
     -122.2908874780      124.6509705427     1  0.44266008E+08
     -122.2908723558      125.2335793797     1  0.43314958E+08
     -122.2908546270      125.7124831191     1  0.43363613E+08
     -122.2908359922      124.2749725210     1  0.42302290E+08
     -122.2908280761      128.4898141545     1  0.46565691E+08
     -122.2908188587      126.6895916984     1  0.42432456E+08
     -122.2908109533      122.6183639619     1  0.43386620E+08
     -122.2907794110      119.8854827700     1  0.43881627E+08
     -122.2907646997      124.1943287634     1  0.44280695E+08
     -122.2907506566      124.4592183092     1  0.42656467E+08
     -122.2907438560      129.3146428044     1  0.42090055E+08
     -122.2907348791      123.3995138095     1  0.44380425E+08
     -122.2907138535      127.4510596500     1  0.45265816E+08
     -122.2907096077      126.0353752509     1  0.43740675E+08
     -122.2907070120      123.1607363213     1  0.47635423E+08
     -122.2906996647      126.3962743414     1  0.48264006E+08
     -122.2906817311      122.8960425475     1  0.43271640E+08
     -122.2906607706      125.7793024082     1  0.45471940E+08
     -122.2906329574      123.3511665103     1  0.45233470E+08
     -122.2906297610      120.4620640372     1  0.42349689E+08
     -122.2906242894      125.4131661595     1  0.43894564E+08
     -122.2905842516      127.1547923873     1  0.44463307E+08
     -122.2905680639      122.0245718180     1  0.41344761E+08
     -122.2905519895      121.6032388121     1  0.43037914E+08
     -122.2905185765      126.7361145138     1  0.45496241E+08
     -122.2905009498      129.2467106032     1  0.42289105E+08
     -122.2904951273      124.4206330587     1  0.44605600E+08
     -122.2904835797      122.2706209835     1  0.44782068E+08
     -122.2904463160      122.2304104821     1  0.45082386E+08
     -122.2904371605      124.7143246150     1  0.45073149E+08
     -122.2904077861      124.5754332796     1  0.43577607E+08
     -122.2904059659      127.5875081127     1  0.42017668E+08
     -122.2903968222      124.3432725796     1  0.43705096E+08
     -122.2903942189      126.4126055331     1  0.43730376E+08
     -122.2903402477      123.9436057425     1  0.44190404E+08
     -122.2903162288      125.6351638844     1  0.42494740E+08
     -122.2903083592      125.3205289302     1  0.43350753E+08
     -122.2903056088      126.0685999594     1  0.44059812E+08
     -122.2902974919      125.1472736339     1  0.44249087E+08
     -122.2902777575      127.0201774586     1  0.44076039E+08
     -122.2902767063      126.2907459071     1  0.41737945E+08
     -122.2902564888      124.7066780937     1  0.47157974E+08
     -122.2902540460      127.1039026623     1  0.44605213E+08
     -122.2902171999      125.7324291597     1  0.41849590E+08
     -122.2901823754      126.7045110590     1  0.46055056E+08
     -122.2901319344      121.4697262027     1  0.45201308E+08
     -122.2901198716      124.9495722705     1  0.42489159E+08
     -122.2900871422      123.3535312358     1  0.45062574E+08
     -122.2900691744      125.5547052095     1  0.42409353E+08
     -122.2900405869      125.1669056567     1  0.45402249E+08
     -122.2900169652      125.9073450865     1  0.43290672E+08
     -122.2899997276      127.5451599878     1  0.46525809E+08
     -122.2899819392      123.4791810864     1  0.42733540E+08
     -122.2899761881      126.4762604211     1  0.44894936E+08
     -122.2899636328      124.4515288202     1  0.42300693E+08
     -122.2899538561      125.7330186669     1  0.42661430E+08
     -122.2898968045      122.8168823783     1  0.42897755E+08
     -122.2898843845      120.5514504262     1  0.44814887E+08
     -122.2898764859      122.8579810781     1  0.45953873E+08
     -122.2898684714      125.4670820582     1  0.43386184E+08
     -122.2898653661      126.8229823882     1  0.42558895E+08
     -122.2898464236      125.6498899065     1  0.42173042E+08
     -122.2898312043      125.5578187025     1  0.46228725E+08
     -122.2898286155      124.6320504085     1  0.44449238E+08
     -122.2898082178      124.4233223379     1  0.44192848E+08
     -122.2897659000      125.8015866955     1  0.43191472E+08
     -122.2897641364      122.4693160720     1  0.42464578E+08
     -122.2897607460      125.4699758458     1  0.45679549E+08
     -122.2897538527      130.2297317323     1  0.44840336E+08
     -122.2897453568      126.4565013193     1  0.42859145E+08
     -122.2897400245      124.6753494451     1  0.43430165E+08
     -122.2897117659      123.8519619716     1  0.45779223E+08
     -122.2896962089      123.7638672861     1  0.43744203E+08
     -122.2896806020      124.4648030606     1  0.45733643E+08
     -122.2896453405      124.9517903987     1  0.46208174E+08
     -122.2896426930      123.2079600531     1  0.45729859E+08
     -122.2896377907      123.0550541749     1  0.43960324E+08
     -122.2896268334      127.2526491526     1  0.44993685E+08
     -122.2896137133      122.2292113011     1  0.42648170E+08
     -122.2896096252      121.3069650691     1  0.43963403E+08
     -122.2895960713      127.0473223193     1  0.43212236E+08
     -122.2895896068      124.6683489020     1  0.44042869E+08
     -122.2895854082      123.7048255854     1  0.45003806E+08
     -122.2895782793      126.1644188680     1  0.43704302E+08
     -122.2895560072      128.3709060174     1  0.48116372E+08
     -122.2895391046      125.2626158884     1  0.43838007E+08
     -122.2895128119      123.1840287311     1  0.43679009E+08
     -122.2895107365      123.4358178479     1  0.43963596E+08
     -122.2894836804      121.8447767592     1  0.43172590E+08
     -122.2894668459      124.4357564713     1  0.44682061E+08
     -122.2894655637      124.2077867164     1  0.43827370E+08
     -122.2894491487      125.0172349159     1  0.46420121E+08
     -122.2894172294      121.3295881394     1  0.44439430E+08
     -122.2893970689      122.4188971890     1  0.41649074E+08
     -122.2893903334      124.5854753013     1  0.43245267E+08
     -122.2893827812      126.5307986509     1  0.42953749E+08
     -122.2893670945      123.9995249517     1  0.43119164E+08
     -122.2893292209      125.1902443581     1  0.45430317E+08
     -122.2893280005      128.9982020236     1  0.45087720E+08
     -122.2893239352      122.8732888074     1  0.43430016E+08
     -122.2893148931      125.5706914097     1  0.45012959E+08
     -122.2892943478      123.3014524925     1  0.41959681E+08
     -122.2892849222      122.4188552353     1  0.43292384E+08
     -122.2892772178      121.6627265886     2  0.43455828E+08
     -122.2892439394      128.0092090631     1  0.43917277E+08
     -122.2892161245      129.6902929145     1  0.43897548E+08
     -122.2891903855      120.8737307217     1  0.45163103E+08
     -122.2891423337      125.8897042293     1  0.46683266E+08
     -122.2891361879      123.7790010770     1  0.42840414E+08
     -122.2891104606      124.0290857967     1  0.45193481E+08
     -122.2890606887      126.1799223721     1  0.44531612E+08
     -122.2890472174      127.6851177899     1  0.44441949E+08
     -122.2890224913      124.5654961045     1  0.48123600E+08
     -122.2890195810      125.8672954621     1  0.42892934E+08
     -122.2890055065      125.5310218303     1  0.45163294E+08
     -122.2890018180      126.5443576193     1  0.45938967E+08
     -122.2889935328      126.5171650205     1  0.42207101E+08
     -122.2889867480      125.6921484637     1  0.46438814E+08
     -122.2889645056      123.9567479979     1  0.45955736E+08
     -122.2889625899      129.0932424144     1  0.44174948E+08
     -122.2889186149      125.1179828087     1  0.42646224E+08
     -122.2889084453      126.0665986720     1  0.43732268E+08
     -122.2888972783      124.0880564042     1  0.45274845E+08
     -122.2888895101      124.3435980512     1  0.48197642E+08
     -122.2888778117      125.7162859325     1  0.43805247E+08
     -122.2888762756      123.9040203134     1  0.42011577E+08
     -122.2888676344      121.9033912126     1  0.44936077E+08
     -122.2888349086      123.6031900803     1  0.42870400E+08
     -122.2888277863      123.8355928028     1  0.41838487E+08
     -122.2887771563      125.9599984725     1  0.45194395E+08
     -122.2887744458      129.2600014176     1  0.42077077E+08
     -122.2887710146      122.8607275020     1  0.44763892E+08
     -122.2887569753      125.4079952959     1  0.44048075E+08
     -122.2887518947      123.1775862638     1  0.45406329E+08
     -122.2887470557      128.4344357844     1  0.43968725E+08
     -122.2887421351      125.8413651697     1  0.43413896E+08
     -122.2887387575      126.4340622922     1  0.46604907E+08
     -122.2887320536      122.4298771909     1  0.42644196E+08
     -122.2887051755      124.8398153615     1  0.42921537E+08
     -122.2887004260      125.9348248956     1  0.42565120E+08
     -122.2886985112      125.6839477297     1  0.43986230E+08
     -122.2886710004      125.3277993774     1  0.45754579E+08
     -122.2886578932      122.7100652368     1  0.41839173E+08
     -122.2886046634      128.3710478052     1  0.44796214E+08
     -122.2885872705      128.3314933974     1  0.44738223E+08
     -122.2885801354      127.3974979422     1  0.45660834E+08
     -122.2885755125      126.7692109851     1  0.43970503E+08
     -122.2885668483      123.5087855976     1  0.42130889E+08
     -122.2885584537      122.1830706485     1  0.41353195E+08
     -122.2885408700      125.0887222919     1  0.44168972E+08
     -122.2885243758      126.6515390706     1  0.45991182E+08
     -122.2884919154      126.5130289034     1  0.44445922E+08
     -122.2884882587      125.6079863150     1  0.41808500E+08
     -122.2884735100      126.0635505655     1  0.43913392E+08
     -122.2884695983      121.4439077671     1  0.44172603E+08
     -122.2884592912      124.4289112365     1  0.43277311E+08
     -122.2884370989      125.0973397364     1  0.46286110E+08
     -122.2884352172      123.6016981481     1  0.44666603E+08
     -122.2884212559      127.7900644911     1  0.42975278E+08
     -122.2884154601      125.3388091257     1  0.42873112E+08
     -122.2884115821      126.4092046615     1  0.43356210E+08
     -122.2884093858      120.1251944894     1  0.46963569E+08
     -122.2884027628      123.0356139021     1  0.47927722E+08
     -122.2883909510      123.7305356921     1  0.41599825E+08
     -122.2883854264      127.3396313697     1  0.43977535E+08
     -122.2883689945      124.8671318329     1  0.42949197E+08
     -122.2883636255      125.6265528721     2  0.44457264E+08
     -122.2883138901      120.1388817033     1  0.43361723E+08
     -122.2883097885      126.5894108052     1  0.42384524E+08
     -122.2883068530      128.2447188008     1  0.46590475E+08
     -122.2883008126      122.5140949546     1  0.44291310E+08
     -122.2882793612      124.1087891172     1  0.44961071E+08
     -122.2882657263      121.1982225657     1  0.44997425E+08
     -122.2882568817      122.1507686596     1  0.41764995E+08
     -122.2882463565      125.0591151160     1  0.47550287E+08
     -122.2882403547      126.0467263624     1  0.42544586E+08
     -122.2882274681      121.4205257187     1  0.46697880E+08
     -122.2882240874      121.3851378511     2  0.42947982E+08
     -122.2882201717      124.7886518694     1  0.41504921E+08
     -122.2881794020      128.2019559510     1  0.45159093E+08
     -122.2881609418      125.1500633777     1  0.44742587E+08
     -122.2881381873      125.2729482404     1  0.44273705E+08
     -122.2881234058      124.2791523424     1  0.44118760E+08
     -122.2881165549      126.2320945666     1  0.46042778E+08
     -122.2881118073      124.0959834106     1  0.43168050E+08
     -122.2881102994      124.8392337141     1  0.42318054E+08
     -122.2880903800      125.6060134018     1  0.45220563E+08
     -122.2880818973      125.6295813673     1  0.43595893E+08
     -122.2880648668      126.2154367988     1  0.45497908E+08
     -122.2880372577      125.2653132366     1  0.45313689E+08
     -122.2880336375      121.0689645778     1  0.44507494E+08
     -122.2880212446      125.8087015061     1  0.46255758E+08
     -122.2879993342      124.7564060818     1  0.47401431E+08
     -122.2879977436      126.1180247698     1  0.43017373E+08
     -122.2879935408      125.7794691946     1  0.46275351E+08
     -122.2879886059      124.9959870310     1  0.43321549E+08
     -122.2879862500      125.5715194156     1  0.43969988E+08
     -122.2879843505      124.8877197516     1  0.46950488E+08
     -122.2879832743      127.5523621610     1  0.46263583E+08
     -122.2879538592      125.8958464004     1  0.42469664E+08
     -122.2879484628      124.6262715348     1  0.45158126E+08
     -122.2879420319      124.1436278342     1  0.43986787E+08
     -122.2879322553      127.0855283775     1  0.44321067E+08
     -122.2879148334      125.4247518172     1  0.41694935E+08
     -122.2879032935      123.1084611220     1  0.41460730E+08
     -122.2878985514      122.8193965802     1  0.43051801E+08
     -122.2878734350      124.7305212861     1  0.42333859E+08
     -122.2878671717      126.1604563448     1  0.44222767E+08
     -122.2878650589      126.3007414951     1  0.42056636E+08
     -122.2878422781      121.3410913341     1  0.42103515E+08
     -122.2878058243      121.3229751884     1  0.42053697E+08
     -122.2878014047      128.4126987210     1  0.43505769E+08
     -122.2877917395      128.7972670630     1  0.43727888E+08
     -122.2877701735      124.2862317840     1  0.44999799E+08
     -122.2877140116      124.1000099899     1  0.43009559E+08
     -122.2876908925      126.4113132684     1  0.47127081E+08
     -122.2876810060      122.8425646859     1  0.47146872E+08
     -122.2876684582      123.1708831687     1  0.45911155E+08
     -122.2876588456      121.8437686823     1  0.41373303E+08
     -122.2876504006      124.5698211250     1  0.44890488E+08
     -122.2876480135      125.9025794496     1  0.42265042E+08
     -122.2876204857      126.1001398832     1  0.45045486E+08
     -122.2875948905      124.8916515476     1  0.45455216E+08
     -122.2875721448      119.5037086929     1  0.46638098E+08
     -122.2875333020      128.3087144890     1  0.44834660E+08
     -122.2875304992      126.9046474388     1  0.43906219E+08
     -122.2875128992      124.7235610107     1  0.42732107E+08
     -122.2874938161      122.5777973394     1  0.44389674E+08
     -122.2874845819      125.8113531070     1  0.47199199E+08
     -122.2874827774      126.4537134794     1  0.43871740E+08
     -122.2874745764      119.8871599405     1  0.45476730E+08
     -122.2874602363      124.3432644784     1  0.44701287E+08
     -122.2873748470      125.5461536066     1  0.45661283E+08
     -122.2873552456      126.1398741909     1  0.45527517E+08
     -122.2873309555      126.6621914213     1  0.43862521E+08
     -122.2873280848      125.6377125043     1  0.44475610E+08
     -122.2873164313      123.9404144510     1  0.42193555E+08
     -122.2873049933      122.3065866782     1  0.44388885E+08
     -122.2873002660      123.6290317395     1  0.44267788E+08
     -122.2872987713      128.0818182906     1  0.46777415E+08
     -122.2872949575      123.6631177732     1  0.43083713E+08
     -122.2872934529      124.6817146567     1  0.43547070E+08
     -122.2872798920      127.0794648419     1  0.46527609E+08
     -122.2872608461      126.7008696055     1  0.44723701E+08
     -122.2872452307      125.6924006792     1  0.43102035E+08
     -122.2872406745      122.5247295838     1  0.47595629E+08
     -122.2872238828      119.5936496204     1  0.44546899E+08
     -122.2871960123      125.3923202949     1  0.44973381E+08
     -122.2871739258      124.3346957549     2  0.44176000E+08
     -122.2871523681      121.9867576726     1  0.45402670E+08
     -122.2871368086      127.1932671233     1  0.42234145E+08
     -122.2871249610      126.6954281111     1  0.42404859E+08
     -122.2871232192      121.2782711214     1  0.43763935E+08
     -122.2871116803      121.7244892845     1  0.44061655E+08
     -122.2871089219      122.2290968539     1  0.42985244E+08
     -122.2870847768      122.0659131766     1  0.44890414E+08
     -122.2870837122      125.2497308034     1  0.43895823E+08
     -122.2870494450      125.7361237776     1  0.43724005E+08
     -122.2870344729      121.4990676253     1  0.43412543E+08
     -122.2870308590      123.9033604087     1  0.42267891E+08
     -122.2870133615      124.2219651468     1  0.44414288E+08
     -122.2869986954      126.9121760465     1  0.44216694E+08
     -122.2869902410      123.5781790402     1  0.43157512E+08
     -122.2869562668      123.3310071495     1  0.44069055E+08
     -122.2869116441      122.8852969756     1  0.41666936E+08
     -122.2868917418      128.3556969207     1  0.43990669E+08
     -122.2868744647      120.6289193124     1  0.44099594E+08
     -122.2868669515      125.7746552268     1  0.42170324E+08
     -122.2868520765      124.4405175428     1  0.43261308E+08
     -122.2868499290      125.7475485475     1  0.48277933E+08
     -122.2868474446      126.8932143319     1  0.45029000E+08
     -122.2868282871      125.2556573255     1  0.43407607E+08
     -122.2868066745      126.0807118648     1  0.43253451E+08
     -122.2867879475      126.3132195824     1  0.44179291E+08
     -122.2867864195      126.3040593628     1  0.44244871E+08
     -122.2867809963      120.5026817029     1  0.44966536E+08
     -122.2867698797      122.1882619103     1  0.42091735E+08
     -122.2867529921      129.8173127052     1  0.42711155E+08
     -122.2867500834      128.5370537012     1  0.42171276E+08
     -122.2867420687      123.6497513223     1  0.41871404E+08
     -122.2867304937      124.3540504309     1  0.46511172E+08
     -122.2866640148      124.6837221648     1  0.44232427E+08
     -122.2866293110      126.0265612735     1  0.45290899E+08
     -122.2866059165      125.5998223304     2  0.47474469E+08
     -122.2866026329      128.9377391448     1  0.43612073E+08
     -122.2865869005      123.7782715640     1  0.45364008E+08
     -122.2865737409      128.3814893605     1  0.42086399E+08
     -122.2865622368      123.9166530305     1  0.44160448E+08
     -122.2865486968      122.7512601043     1  0.45526483E+08
     -122.2865401125      124.0760949342     1  0.44844964E+08
     -122.2865312833      121.5263812455     1  0.43767445E+08
     -122.2865283330      126.7704386054     1  0.41889994E+08
     -122.2865167847      128.1820849847     1  0.45523747E+08
     -122.2864984707      125.5392708416     1  0.44646202E+08
     -122.2864714551      121.9590739119     1  0.44844375E+08
     -122.2864575195      126.8695897711     1  0.41295122E+08
     -122.2864533514      123.6182690690     1  0.43145116E+08
     -122.2864523375      124.6637386623     1  0.42583560E+08
     -122.2864464188      123.1105423887     1  0.43402817E+08
     -122.2864087917      120.8589002739     1  0.42630905E+08
     -122.2863859742      121.2630940759     1  0.43167176E+08
     -122.2863762833      125.7141219007     1  0.44264767E+08
     -122.2863631109      126.6256174383     1  0.46061863E+08
     -122.2863503250      125.6800586045     1  0.46344144E+08
     -122.2863300877      122.3327328001     1  0.41137188E+08
     -122.2863272753      123.9122843939     1  0.44412962E+08
     -122.2863061520      120.5743187966     1  0.41729212E+08
     -122.2862997703      118.9268922336     1  0.41894251E+08
     -122.2862754318      122.8671017912     1  0.42621720E+08
     -122.2862444862      124.3207271945     1  0.43714686E+08
     -122.2862196194      127.2919970006     1  0.46030833E+08
     -122.2862139499      125.2434466501     1  0.45272060E+08
     -122.2862093379      126.5298648758     1  0.46718961E+08
     -122.2862055502      125.2417911261     1  0.43058760E+08
     -122.2861865323      123.7166283569     1  0.48512622E+08
     -122.2861843779      123.7580304628     1  0.43083176E+08
     -122.2861556329      122.7532743367     1  0.44690373E+08
     -122.2861494800      126.9990133357     1  0.46129439E+08
     -122.2861058402      125.0190802879     1  0.46075443E+08
     -122.2861032889      126.1968850772     1  0.42806424E+08
     -122.2860773506      123.3641042857     1  0.44282729E+08
     -122.2860614038      125.8793871194     1  0.43673724E+08
     -122.2860514717      125.1133921484     1  0.43660066E+08
     -122.2860496084      124.9967025129     1  0.46196175E+08
     -122.2860463736      123.9992836044     1  0.42161439E+08
     -122.2860425109      124.0599916909     1  0.44549956E+08
     -122.2860345540      130.1692580276     1  0.44850064E+08
     -122.2860257045      126.5858624426     1  0.42359804E+08
     -122.2860139015      125.3134603871     1  0.44958651E+08
     -122.2860123438      126.9692366223     1  0.45397401E+08
     -122.2860073985      119.9919647737     1  0.43260145E+08
     -122.2860038391      125.8384258452     1  0.44277877E+08
     -122.2859971378      125.0269073385     1  0.43364235E+08
     -122.2859875309      126.9541353287     1  0.47134500E+08
     -122.2859749572      122.9681692467     1  0.43114477E+08
     -122.2859446993      124.0406291082     1  0.42283947E+08
     -122.2859225767      126.0332546972     1  0.44702727E+08
     -122.2859189663      124.4902141001     1  0.43310330E+08
     -122.2859152738      127.6838980219     1  0.46733220E+08
     -122.2859113450      126.4952717014     1  0.44156646E+08
     -122.2858945225      123.2187709046     1  0.43892984E+08
     -122.2858602815      124.8425503036     1  0.43688799E+08
     -122.2858305706      122.7768809774     1  0.43766300E+08
     -122.2858255431      129.4706899932     1  0.44278754E+08
     -122.2857961277      122.5475835873     1  0.44265560E+08
     -122.2857939069      126.4532600139     1  0.45829311E+08
     -122.2857832287      120.7994128184     1  0.45088605E+08
     -122.2857748668      123.3060920126     1  0.46181126E+08
     -122.2857706096      125.4658153216     1  0.42542316E+08
     -122.2857430285      123.2740242881     1  0.42216378E+08
     -122.2857399065      126.8971899494     1  0.42684314E+08
     -122.2857152706      123.7736857795     1  0.44485916E+08
     -122.2857103757      125.0640960958     1  0.44061336E+08
     -122.2857081447      119.6548710302     1  0.44418174E+08
     -122.2856948168      125.1468440169     1  0.41192489E+08
     -122.2856864763      122.2933542865     1  0.45103195E+08
     -122.2856830474      126.1691444996     1  0.44451574E+08
     -122.2856800044      121.3614273058     1  0.41598983E+08
     -122.2856708521      126.9151523821     1  0.43238766E+08
     -122.2856670233      121.5023750111     1  0.42490991E+08
     -122.2856648087      123.6968913603     1  0.45217710E+08
     -122.2856491380      121.9664432526     1  0.48295401E+08
     -122.2856465799      123.0809919359     1  0.45085406E+08
     -122.2856398182      122.6148357003     1  0.47278582E+08
     -122.2856310087      123.4119368115     1  0.44229320E+08
     -122.2856029401      127.6960335018     1  0.43780922E+08
     -122.2855954675      125.8130272661     1  0.43692039E+08
     -122.2855883100      124.6046684142     1  0.45071328E+08
     -122.2855535210      122.8813430026     1  0.44488930E+08
     -122.2855486556      126.2084724309     1  0.47173681E+08
     -122.2855474223      122.9670108826     1  0.43315019E+08
     -122.2855023998      127.7391265791     1  0.46565168E+08
     -122.2855005613      126.1278311817     1  0.42240862E+08
     -122.2854909627      125.1822948464     1  0.43441907E+08
     -122.2854442410      126.7125285833     1  0.43769594E+08
     -122.2854371073      123.5645053426     1  0.43312525E+08
     -122.2854299257      127.4225395259     1  0.44977445E+08
     -122.2854000583      125.8787973289     1  0.44936824E+08
     -122.2853799498      124.0047175507     1  0.42767795E+08
     -122.2853784558      122.0771338144     1  0.45073464E+08
     -122.2853727026      126.6927297093     1  0.45965603E+08
     -122.2853411663      123.8012659773     1  0.42911778E+08
     -122.2853376476      125.5742732060     1  0.46222948E+08
     -122.2853333551      124.9777250896     1  0.45607294E+08
     -122.2853292109      127.4394787454     1  0.46602686E+08
     -122.2853174279      122.9569979757     1  0.42843337E+08
     -122.2852820654      123.0844980890     1  0.42206795E+08
     -122.2852582835      127.2556751914     1  0.43002158E+08
     -122.2852507893      124.2371990921     1  0.44897570E+08
     -122.2852292544      125.7659270774     1  0.43973620E+08
     -122.2852136632      126.1050027816     1  0.42916570E+08
     -122.2851976705      130.3368785243     1  0.43635947E+08
     -122.2851843569      126.9735780592     1  0.43528746E+08
     -122.2851690179      127.4937734108     1  0.43617980E+08
     -122.2851564235      128.5238437331     1  0.43973952E+08
     -122.2851333784      122.8397814640     1  0.42479903E+08
     -122.2851175023      122.1373126600     1  0.43047961E+08
     -122.2851127947      130.1912805691     1  0.42413404E+08
     -122.2850926344      124.5769479590     1  0.44171900E+08
     -122.2850796325      122.9178753334     1  0.43628575E+08
     -122.2850726739      127.4656748175     1  0.46574557E+08
     -122.2850646667      124.9038226005     1  0.44897693E+08
     -122.2850548640      121.9180886778     1  0.44137105E+08
     -122.2850413794      124.1633216845     1  0.44889913E+08
     -122.2850174151      123.9092159378     1  0.43178150E+08
     -122.2850100430      126.2699932227     1  0.44631496E+08
     -122.2849890944      124.9432714737     1  0.43113811E+08
     -122.2849795966      121.1828439658     1  0.43326781E+08
     -122.2849447193      124.9581376029     1  0.42148921E+08
     -122.2849419701      122.5415870929     1  0.43230111E+08
     -122.2849365492      125.5541923123     1  0.48920873E+08
     -122.2849343073      122.2836223863     1  0.44719336E+08
     -122.2848933294      125.3417534076     1  0.43303739E+08
     -122.2848753489      119.7084254443     1  0.43940296E+08
     -122.2848602854      125.8277659548     1  0.48220670E+08
     -122.2848388064      126.3064000409     1  0.45098134E+08
     -122.2848357984      122.8626543534     1  0.44545276E+08
     -122.2848225736      123.1012117726     1  0.42742874E+08
     -122.2848212961      120.9764163499     1  0.42216953E+08
     -122.2847914515      125.4291534987     1  0.44314828E+08
     -122.2847823262      119.1728714369     1  0.41376496E+08
     -122.2847798855      129.2601931245     2  0.42584293E+08
     -122.2846932525      122.4908023572     1  0.44285018E+08
     -122.2846766050      125.7426833402     1  0.42957803E+08
     -122.2846714542      125.8564109959     1  0.42922408E+08
     -122.2846583356      124.7334587874     1  0.46340976E+08
     -122.2846414268      125.8246320697     1  0.41620583E+08
     -122.2846336415      125.3653632711     1  0.43671946E+08
     -122.2845795214      125.2387408480     1  0.47393419E+08
     -122.2845422735      123.8926592280     1  0.43173496E+08
     -122.2845409145      125.7217936063     1  0.44282723E+08
     -122.2845263408      122.6885220096     1  0.42663845E+08
     -122.2845239481      122.1224559274     1  0.47503533E+08
     -122.2844887961      124.0685343488     1  0.41961770E+08
     -122.2844873050      127.2993825872     1  0.44809310E+08
     -122.2844812806      125.6066327595     1  0.43061759E+08
     -122.2844592404      123.1806035752     1  0.43363056E+08
     -122.2844582091      126.2509156040     1  0.42772191E+08
     -122.2844343351      124.4473423982     1  0.45972299E+08
     -122.2844331209      128.9389876360     1  0.43682910E+08
     -122.2844294008      128.1145342743     1  0.42755361E+08
     -122.2844115522      128.7695191005     1  0.46077027E+08
     -122.2843998303      122.4114114861     1  0.42570977E+08
     -122.2843817709      127.3955296929     1  0.47487609E+08
     -122.2843649415      122.5206244873     1  0.43325936E+08
     -122.2843583199      125.7744326639     1  0.43179559E+08
     -122.2843330903      125.5635067895     1  0.42876853E+08
     -122.2843296805      123.1134132273     1  0.43667126E+08
     -122.2843277637      131.3753046784     1  0.43984254E+08
     -122.2843232091      127.0907058010     1  0.43243604E+08
     -122.2843136988      125.0262097549     1  0.44085433E+08
     -122.2842921000      124.0416542155     1  0.44075624E+08
     -122.2842866022      123.8685367114     1  0.43371795E+08
     -122.2842811462      126.7157515417     1  0.43734252E+08
     -122.2842608777      119.5635688835     1  0.45942342E+08
     -122.2842457562      125.8035397105     1  0.45451396E+08
     -122.2842204950      127.4945071379     1  0.43927229E+08
     -122.2842067134      121.1848903221     1  0.42899941E+08
     -122.2842014980      124.4143811072     1  0.42315908E+08
     -122.2841847501      123.3637510020     1  0.45801384E+08
     -122.2841560498      129.1937819996     2  0.46537000E+08
     -122.2841230340      124.4239518028     1  0.43405442E+08
     -122.2841162794      125.3012401715     1  0.42554111E+08
     -122.2841031312      124.9500282557     1  0.43635011E+08
     -122.2840614307      126.2352654844     1  0.44504968E+08
     -122.2840234080      123.9192178754     1  0.41870885E+08
     -122.2840133586      125.3048618839     1  0.45246913E+08
     -122.2840006770      128.1348147522     1  0.42509952E+08
     -122.2839921457      128.7072647339     1  0.43025450E+08
     -122.2839799342      124.6641590323     1  0.46615624E+08
     -122.2839690501      126.2810117248     1  0.44581342E+08
     -122.2839552462      124.6132070637     1  0.44794646E+08
     -122.2839192985      123.5363056515     1  0.45515487E+08
     -122.2839180793      122.3343544046     1  0.42658905E+08
     -122.2839055830      128.7958525708     1  0.46768893E+08
     -122.2838893424      125.4633176622     1  0.43236556E+08
     -122.2838759788      125.5744446046     1  0.42810258E+08
     -122.2838600834      126.1888337219     1  0.44333921E+08
     -122.2838550592      123.5200245473     1  0.45026481E+08
     -122.2837987496      123.2235893055     1  0.43191253E+08
     -122.2837626757      126.0288165628     1  0.42435720E+08
     -122.2837583469      127.7343475306     1  0.45439665E+08
     -122.2837472875      125.3874589335     1  0.45730438E+08
     -122.2837113272      125.9925112010     1  0.41771055E+08
     -122.2836833476      122.9432672008     1  0.43067311E+08
     -122.2836558785      123.7596853544     1  0.41543200E+08
     -122.2836360806      127.7736766794     1  0.42579297E+08
     -122.2836183256      120.6863310181     1  0.44025171E+08
     -122.2836008058      124.9935539036     1  0.44446472E+08
     -122.2835978501      122.2817507381     1  0.43737130E+08
     -122.2835888491      123.9726182312     1  0.45890874E+08
     -122.2835594917      124.9099435250     1  0.45662626E+08
     -122.2835516968      124.9154908788     1  0.46305519E+08
     -122.2835235835      121.3006754510     1  0.41680379E+08
     -122.2835025290      123.2603974419     1  0.44904584E+08
     -122.2834963164      124.4631263627     1  0.44236793E+08
     -122.2834918654      123.0770616034     1  0.45572294E+08
     -122.2834834359      124.9409954322     1  0.45342791E+08
     -122.2834685767      118.9657388658     1  0.42896991E+08
     -122.2834544570      123.7783030894     1  0.43902832E+08
     -122.2834457217      123.8434422170     1  0.44578779E+08
     -122.2834440421      123.9143205650     1  0.47484823E+08
     -122.2834410304      123.4649422900     1  0.44077996E+08
     -122.2834236237      123.7385057490     1  0.44433364E+08
     -122.2834210977      124.9429057812     1  0.45626794E+08
     -122.2833740907      125.4106520439     1  0.43325558E+08
     -122.2833593923      127.3568228100     1  0.42797272E+08
     -122.2833580035      122.6027001303     1  0.44106056E+08
     -122.2833440297      126.3257594470     1  0.48027144E+08
     -122.2833249180      127.8084955280     1  0.42987416E+08
     -122.2833199432      123.0230807181     1  0.44300422E+08
     -122.2833152319      123.2944499645     1  0.45164909E+08
     -122.2833087843      122.5499970962     1  0.42879486E+08
     -122.2832489030      128.9930927138     1  0.44004929E+08
     -122.2832292035      123.4200620376     1  0.43796330E+08
     -122.2832019633      127.4967609551     1  0.48055897E+08
     -122.2831512310      119.3850476822     1  0.42424044E+08
     -122.2831431199      125.7252244246     1  0.46693433E+08
     -122.2831390320      126.2416740220     1  0.45861599E+08
     -122.2831177953      125.4309127801     1  0.42758952E+08
     -122.2831147371      128.8493917604     1  0.47202173E+08
     -122.2830869787      126.6486973506     1  0.46049822E+08
     -122.2830528999      127.5262871307     1  0.46064089E+08
     -122.2830486138      125.6096874873     1  0.44373871E+08
     -122.2830318448      127.2874203234     1  0.42716834E+08
     -122.2830204569      125.5602380391     1  0.45092389E+08
     -122.2830029018      123.5277272241     1  0.45147018E+08
     -122.2829979624      124.6314944625     1  0.42690131E+08
     -122.2829929451      125.8819735576     1  0.43387072E+08
     -122.2829616801      125.3070615501     1  0.45142561E+08
     -122.2829587871      121.3280099807     1  0.44251143E+08
     -122.2829320509      122.9860302644     1  0.45326158E+08
     -122.2828916705      125.1671353843     1  0.41691443E+08
     -122.2828659422      126.3130144278     1  0.42770454E+08
     -122.2828589369      125.2658429224     1  0.43088942E+08
     -122.2828536057      126.1851202441     1  0.45445900E+08
     -122.2828507330      125.4986850968     1  0.43836064E+08
     -122.2828437610      124.2143877901     1  0.45069510E+08
     -122.2828396497      125.1108576741     1  0.42070637E+08
     -122.2828375917      124.1617939558     1  0.43826575E+08
     -122.2828334076      128.7032718172     1  0.52531229E+08
     -122.2828123639      126.5609426025     1  0.44071713E+08
     -122.2828026519      122.2506011898     1  0.43040607E+08
     -122.2827989759      123.0534386147     1  0.45689467E+08
     -122.2827953679      124.5971049981     1  0.45711144E+08
     -122.2827829122      123.4693838442     1  0.42523666E+08
     -122.2827739678      124.5790694807     2  0.46526298E+08
     -122.2827590485      121.7534438745     1  0.44419065E+08
     -122.2827492208      125.9540710724     1  0.44330922E+08
     -122.2827454343      123.8876018031     1  0.43333992E+08
     -122.2827046269      122.9423184755     1  0.43614309E+08
     -122.2826592820      126.8685043248     1  0.44881861E+08
     -122.2826482980      125.2365282854     1  0.44540200E+08
     -122.2826449453      123.8306020386     1  0.44845700E+08
     -122.2826282650      124.7993939893     1  0.45776414E+08
     -122.2826248334      125.4838801555     1  0.43987283E+08
     -122.2826044031      127.1637708463     1  0.46578735E+08
     -122.2825940179      124.8663084921     1  0.44347747E+08
     -122.2825875170      120.5437409462     1  0.43221584E+08
     -122.2825834192      124.1475362605     1  0.45679421E+08
     -122.2825736119      126.2468299464     1  0.45405572E+08
     -122.2825639992      122.2163887160     1  0.43228762E+08
     -122.2824930453      122.9961097318     1  0.43879078E+08
     -122.2824876125      128.6609917228     1  0.46481074E+08
     -122.2824673962      128.9210752127     1  0.46544123E+08
     -122.2824648383      123.1313374993     1  0.47625687E+08
     -122.2824561069      117.4309411653     1  0.42484455E+08
     -122.2824319191      125.3648577245     1  0.46250878E+08
     -122.2824235391      123.3394982661     1  0.46636037E+08
     -122.2824172607      123.9038802143     1  0.46797899E+08
     -122.2824049370      125.4148106104     1  0.42761081E+08
     -122.2823821141      124.7952009188     1  0.45878939E+08
     -122.2823592436      123.9775049084     1  0.44255085E+08
     -122.2823515087      130.0187386635     1  0.47448858E+08
     -122.2823487859      125.0669996099     1  0.44615155E+08
     -122.2823362891      129.6184542309     1  0.43971228E+08
     -122.2823341393      121.8811480992     1  0.45994178E+08
     -122.2823217834      124.0955507644     1  0.44227385E+08
     -122.2823040789      124.2287712307     1  0.44049688E+08
     -122.2822655372      124.5102357677     1  0.44788334E+08
     -122.2822404710      126.2769749394     1  0.45194348E+08
     -122.2822306587      123.7479049187     1  0.45112580E+08
     -122.2821958489      127.8519060685     1  0.44483895E+08
     -122.2821795887      121.4742091012     1  0.42791682E+08
     -122.2821369818      128.3126358536     1  0.47147009E+08
     -122.2821246155      123.9869117730     1  0.43365431E+08
     -122.2821218394      124.5072510543     1  0.43686960E+08
     -122.2821172938      126.6191492716     1  0.43119560E+08
     -122.2821067156      123.4802871876     1  0.41471077E+08
     -122.2820765786      125.4980830402     1  0.44018492E+08
     -122.2820686638      122.9271262564     1  0.41980373E+08
     -122.2820456263      122.7224389124     1  0.44296253E+08
     -122.2820380330      123.1057772259     1  0.41682233E+08
     -122.2820358754      122.5928613295     1  0.46093898E+08
     -122.2820300391      120.0360504112     1  0.43355176E+08
     -122.2820062860      126.4695831219     1  0.44105489E+08
     -122.2819975088      124.3719964945     1  0.43034120E+08
     -122.2819806228      124.5846804407     1  0.44634418E+08
     -122.2819285282      122.6927637413     1  0.44286380E+08
     -122.2819072908      125.1046890279     1  0.44964094E+08
     -122.2818787337      124.4773387725     1  0.49134677E+08
     -122.2818711526      124.6221568055     1  0.43772044E+08
     -122.2818468167      124.6872615483     1  0.41982200E+08
     -122.2818332311      124.8550237784     1  0.42823438E+08
     -122.2818264683      124.7799477846     1  0.43124543E+08
     -122.2818223001      124.9577672155     1  0.47055619E+08
     -122.2818039069      127.2465524274     2  0.45033556E+08
     -122.2817786063      122.5861947188     1  0.44521820E+08
     -122.2817313224      125.8778298095     1  0.44426274E+08
     -122.2817260332      126.3116372342     1  0.42139586E+08
     -122.2816997335      125.3124598322     1  0.46906093E+08
     -122.2816974583      126.3295794724     1  0.44202420E+08
     -122.2816893422      126.8133639681     1  0.44621473E+08
     -122.2816486049      125.0503539121     1  0.43432239E+08
     -122.2816230470      122.4637117676     1  0.42227950E+08
     -122.2815724466      122.9797790764     1  0.43344334E+08
     -122.2815653510      122.6693767047     1  0.42649896E+08
     -122.2815611322      126.2691890738     1  0.45319365E+08
     -122.2815534244      124.2159764151     1  0.46105306E+08
     -122.2815445475      123.5430572099     1  0.46722261E+08
     -122.2815046596      124.1843306468     1  0.41865495E+08
     -122.2814928868      122.2920719240     1  0.45225456E+08
     -122.2814467139      127.1017179633     1  0.41275239E+08
     -122.2813921397      131.2241761982     1  0.43965244E+08
     -122.2813890036      126.0470489205     1  0.43473692E+08
     -122.2813862102      121.4662551371     1  0.46225729E+08
     -122.2813650614      125.8833964447     1  0.46302474E+08
     -122.2813619419      125.5584397002     1  0.44653527E+08
     -122.2813561484      127.0664106120     1  0.45828553E+08
     -122.2813445374      123.2329660979     1  0.41556668E+08
     -122.2813393195      124.5038007142     1  0.44449250E+08
     -122.2813379437      122.9150275665     1  0.46819537E+08
     -122.2813243681      124.3383837950     1  0.43547233E+08
     -122.2813203298      122.3602251522     1  0.41777765E+08
     -122.2813151952      124.3478796858     1  0.46133516E+08
     -122.2813109134      125.8040408874     1  0.43488855E+08
     -122.2813066363      126.3029814931     1  0.44767371E+08
     -122.2812973725      124.7894250783     1  0.43343238E+08
     -122.2812789081      123.9786788198     1  0.42889885E+08
     -122.2812573413      124.8096333341     1  0.46019666E+08
     -122.2812451774      122.7513712294     1  0.46348469E+08
     -122.2812432869      123.5371161013     1  0.45178838E+08
     -122.2812096548      123.8442098746     1  0.43889784E+08
     -122.2812060481      125.9502067167     1  0.44446416E+08
     -122.2812045952      124.9967143147     1  0.46486300E+08
     -122.2811913501      123.6629178028     1  0.47006576E+08
     -122.2811699202      122.4037780555     1  0.44668458E+08
     -122.2811686309      122.4655003109     1  0.44924026E+08
     -122.2811653986      126.6043959077     1  0.45919505E+08
     -122.2811568747      123.6074756362     1  0.44943598E+08
     -122.2811330076      127.3869529432     1  0.45739101E+08
     -122.2811012602      127.5067881907     1  0.43480339E+08
     -122.2810905376      122.7177179518     1  0.43596274E+08
     -122.2810771387      124.4193483582     1  0.48187761E+08
     -122.2810761309      124.2617747899     1  0.42904457E+08
     -122.2810640612      127.8809602473     1  0.42498696E+08
     -122.2810594527      124.4837801210     1  0.44652498E+08
     -122.2810516544      129.3094483244     1  0.47481193E+08
     -122.2810484965      126.4583640504     1  0.46172561E+08
     -122.2810402059      126.3552935142     1  0.44560003E+08
     -122.2810375603      125.3320320251     1  0.45978895E+08
     -122.2810314135      124.8468867642     1  0.45779032E+08
     -122.2810301901      124.9709800367     1  0.43505555E+08
     -122.2810228260      127.2566009931     1  0.41754819E+08
     -122.2809759578      122.5113039152     1  0.45823248E+08
     -122.2809475079      124.7280869663     1  0.43500060E+08
     -122.2809427664      123.4852139946     1  0.44112022E+08
     -122.2809113453      124.4223621779     1  0.46712307E+08
     -122.2808981420      122.7122655781     1  0.41674924E+08
     -122.2808942902      123.4283201130     1  0.44396538E+08
     -122.2808820475      127.8309331720     1  0.45691680E+08
     -122.2808505078      128.4586819644     1  0.44002452E+08
     -122.2808490512      126.9483146136     1  0.44611956E+08
     -122.2807883484      125.1723886337     1  0.46216677E+08
     -122.2807499575      122.5611419521     1  0.47794037E+08
     -122.2807479438      124.2645659992     1  0.42591553E+08
     -122.2807308055      120.3025890789     1  0.47402286E+08
     -122.2807035076      123.6432688335     1  0.45041407E+08
     -122.2806995126      126.7360901283     1  0.45811818E+08
     -122.2806887837      129.0857410265     1  0.47749270E+08
     -122.2806551288      122.4716356997     1  0.45418908E+08
     -122.2806387563      122.8021569395     1  0.45432042E+08
     -122.2806327333      123.5911284924     1  0.43046400E+08
     -122.2806311132      122.5936030257     1  0.48078649E+08
     -122.2806126455      128.1313883176     1  0.45944310E+08
     -122.2806027383      122.5462642283     1  0.41905818E+08
     -122.2805902942      122.0350237623     1  0.45621626E+08
     -122.2805674305      125.0209491428     1  0.43578325E+08
     -122.2805359505      124.1513423480     1  0.42928073E+08
     -122.2805244172      126.9834442825     1  0.45448699E+08
     -122.2805203459      121.9625923775     1  0.46986059E+08
     -122.2805011621      124.7683877086     1  0.42873140E+08
     -122.2804749423      125.0736184268     1  0.44347324E+08
     -122.2804668755      124.3915413541     1  0.44442358E+08
     -122.2804411787      123.4223026025     1  0.43043731E+08
     -122.2804128054      124.9537090449     1  0.45524123E+08
     -122.2804094610      127.1730367196     1  0.45788599E+08
     -122.2803955865      127.1880376964     1  0.41756199E+08
     -122.2803934585      124.4667639680     1  0.44994976E+08
     -122.2803923412      126.8840784223     1  0.45746812E+08
     -122.2803887733      123.2970038865     1  0.44099415E+08
     -122.2803866557      123.6925920458     1  0.42724807E+08
     -122.2803454739      123.8692371717     1  0.45989628E+08
     -122.2803391168      125.1894362048     1  0.43172299E+08
     -122.2803250888      127.4855005780     1  0.43568578E+08
     -122.2803142332      123.8794388780     1  0.45496399E+08
     -122.2803103902      127.1300209466     1  0.44036601E+08
     -122.2803066353      122.8389408815     1  0.43422924E+08
     -122.2802964321      124.7952617814     1  0.45497355E+08
     -122.2802813755      123.4102667857     1  0.41514982E+08
     -122.2802752343      126.5713871691     1  0.42908815E+08
     -122.2802667775      124.0198383972     1  0.45135975E+08
     -122.2802619176      124.9832365503     1  0.44336090E+08
     -122.2802463093      124.7120575680     1  0.44192418E+08
     -122.2802398852      125.7677662859     1  0.44677559E+08
     -122.2802350395      122.5598205829     1  0.43449320E+08
     -122.2802334090      124.9557124237     1  0.43410113E+08
     -122.2802312463      120.6189670868     1  0.44666104E+08
     -122.2802154172      127.8252488473     1  0.48097395E+08
     -122.2801933341      124.1495444277     1  0.43127679E+08
     -122.2801905168      124.2424762400     1  0.42630980E+08
     -122.2801874645      123.7555816992     1  0.48157030E+08
     -122.2801584659      124.0672570912     1  0.44328578E+08
     -122.2801566786      120.7688070514     1  0.43657390E+08
     -122.2801297651      126.3326665296     1  0.47455421E+08
     -122.2801149642      126.6402908708     1  0.43321199E+08
     -122.2800871617      130.4050251771     1  0.44939286E+08
     -122.2800713235      125.1384807997     1  0.42404439E+08
     -122.2800680760      124.7295799981     1  0.44407952E+08
     -122.2800624671      125.2142597212     1  0.48220782E+08
     -122.2800410346      126.2486706793     1  0.43905694E+08
     -122.2800350111      123.6354612261     1  0.43954862E+08
     -122.2800282991      125.5992819907     1  0.44152398E+08
     -122.2800241002      124.0292516173     1  0.44363832E+08
     -122.2800202317      126.0181508562     1  0.43914129E+08
     -122.2800095003      124.5116195191     1  0.43787517E+08
     -122.2799835203      124.8168647924     2  0.45928680E+08
     -122.2799697352      128.6904360601     1  0.42654411E+08
     -122.2799621068      124.1833015866     1  0.41266389E+08
     -122.2799089453      126.4781179689     1  0.46859603E+08
     -122.2799060774      125.9270337855     1  0.43782045E+08
     -122.2799034603      127.1610964883     1  0.43223385E+08
     -122.2798817048      126.1562708954     2  0.46076420E+08
     -122.2798758351      126.5761898798     1  0.43009529E+08
     -122.2798583985      129.9003245433     1  0.45849106E+08
     -122.2798258701      125.8727551162     1  0.42761415E+08
     -122.2798200622      124.5406762027     1  0.41750770E+08
     -122.2798035125      123.0525024001     1  0.44795655E+08
     -122.2797815212      127.2655731040     1  0.44590947E+08
     -122.2797755231      129.0002197573     1  0.45947901E+08
     -122.2797651756      129.7289125779     1  0.43343470E+08
     -122.2797596576      121.3894932917     1  0.44552268E+08
     -122.2797408897      123.6799201079     1  0.42413265E+08
     -122.2797325902      122.9919414965     1  0.44170215E+08
     -122.2797163942      125.0238446541     1  0.42647783E+08
     -122.2797133908      122.6109300571     1  0.42492770E+08
     -122.2797111629      127.0648758948     1  0.48207992E+08
     -122.2796904310      120.5767180056     1  0.46120917E+08
     -122.2796776119      123.3869336395     1  0.45556945E+08
     -122.2796540201      123.7159389101     1  0.42807599E+08
     -122.2796502730      119.9384429501     1  0.46145282E+08
     -122.2796315137      123.0549165327     1  0.44834555E+08
     -122.2796279613      126.5186842334     1  0.43679177E+08
     -122.2796187762      122.1988742185     1  0.43153803E+08
     -122.2796136063      127.2058652740     1  0.47616887E+08
     -122.2795977491      123.7444175507     1  0.44107865E+08
     -122.2795924787      128.4812295030     1  0.45608547E+08
     -122.2795853239      127.4354731788     1  0.44237493E+08
     -122.2795593381      126.9044310246     1  0.43932922E+08
     -122.2795561627      126.9201827616     1  0.48367419E+08
     -122.2795430453      126.9553765274     1  0.42960995E+08
     -122.2794901295      126.9397086590     1  0.44217556E+08
     -122.2794857566      126.1600134745     1  0.42847134E+08
     -122.2794843669      126.1049900973     1  0.43135849E+08
     -122.2794406596      127.4505490775     1  0.44489622E+08
     -122.2794198335      122.7763795439     1  0.43278650E+08
     -122.2793531209      123.5551598585     1  0.45530544E+08
     -122.2793455151      121.1523958422     1  0.44852368E+08
     -122.2793364262      127.0282789164     1  0.44744155E+08
     -122.2793261985      125.7896193840     1  0.42998083E+08
     -122.2793170589      123.5959958186     1  0.44297119E+08
     -122.2793061307      125.7239306987     1  0.43309327E+08
     -122.2792997423      126.9466346368     1  0.45114428E+08
     -122.2792943197      120.7512412589     1  0.42972132E+08
     -122.2792885496      124.4867562702     1  0.44319671E+08
     -122.2792840067      124.2856028673     1  0.48383680E+08
     -122.2792669546      122.1062404131     1  0.42662653E+08
     -122.2792557072      123.5683974915     1  0.45504636E+08
     -122.2792519295      126.5509626052     1  0.46557190E+08
     -122.2792473096      124.5479790875     1  0.44861044E+08
     -122.2792316925      123.7308471607     1  0.44472983E+08
     -122.2792166581      123.0368775359     1  0.42314899E+08
     -122.2792060281      123.3085615691     1  0.45317081E+08
     -122.2791982870      125.4761104022     1  0.46716099E+08
     -122.2791805659      123.2097479283     1  0.44914326E+08
     -122.2791640634      126.5023413975     1  0.43223765E+08
     -122.2791548239      120.5885334085     1  0.42266461E+08
     -122.2791308591      120.0444606513     1  0.43935599E+08
     -122.2791072585      124.9657389655     1  0.43859096E+08
     -122.2791027725      125.3651775772     1  0.45873699E+08
     -122.2791003731      124.3219008854     1  0.41238188E+08
     -122.2790771794      123.8739131095     1  0.44838778E+08
     -122.2790684244      124.8291988740     1  0.44218969E+08
     -122.2790557736      117.6428572455     1  0.44134808E+08
     -122.2790543861      125.1458068416     1  0.45898496E+08
     -122.2790441144      127.1509792801     1  0.44417232E+08
     -122.2790139120      122.6144149385     1  0.44677755E+08
     -122.2790068938      124.9645414041     1  0.45236500E+08
     -122.2790030709      123.1259766341     1  0.42751123E+08
     -122.2789933338      122.8153197649     1  0.43478783E+08
     -122.2789864631      127.4924626206     1  0.42951644E+08
     -122.2789504907      127.5727058685     1  0.42501496E+08
     -122.2789419508      125.5663235732     1  0.44894103E+08
     -122.2789304918      123.4054520561     1  0.45022764E+08
     -122.2789069955      127.0222569632     1  0.45255425E+08
     -122.2788733586      123.9894219336     1  0.43306756E+08
     -122.2788711327      125.7984710639     1  0.43242524E+08
     -122.2788649544      129.5263916608     1  0.44029819E+08
     -122.2788636018      128.5056897506     1  0.44761887E+08
     -122.2788617404      125.1967910763     1  0.42973950E+08
     -122.2788127619      124.4061781807     1  0.42344728E+08
     -122.2788046357      123.2272464594     1  0.43605369E+08
     -122.2787946476      121.2015519295     1  0.43174627E+08
     -122.2787826395      124.0917292468     1  0.43720592E+08
     -122.2787712721      122.2536180562     1  0.44988769E+08
     -122.2787315387      127.3921322395     1  0.46729904E+08
     -122.2787134148      123.3298323374     1  0.42810227E+08
     -122.2787067904      126.4156716370     1  0.43330731E+08
     -122.2786960274      123.3994293067     1  0.44276923E+08
     -122.2786785527      122.4988214381     1  0.43899187E+08
     -122.2786725728      127.3813298644     1  0.43351503E+08
     -122.2786622047      125.4681784176     2  0.45112673E+08
     -122.2786398519      127.9334392146     1  0.43943793E+08
     -122.2786057110      123.3491759840     1  0.44832935E+08
     -122.2785995453      125.4950466804     1  0.42873845E+08
     -122.2785886010      122.2951222986     1  0.41354833E+08
     -122.2785812718      125.1503462988     1  0.44310491E+08
     -122.2785767530      125.5148843088     1  0.48494257E+08
     -122.2785756869      124.1341196069     1  0.45462150E+08
     -122.2785514588      124.0756694759     1  0.44752175E+08
     -122.2785408482      122.6079664103     1  0.41894452E+08
     -122.2785388280      120.9846053964     1  0.45583695E+08
     -122.2785372291      126.5910270577     1  0.43916556E+08
     -122.2785093355      121.5873564661     1  0.41609658E+08
     -122.2784915062      121.5286509885     1  0.44810458E+08
     -122.2784691325      123.6364867188     1  0.43796236E+08
     -122.2784671437      123.1200579962     1  0.45253993E+08
     -122.2784660246      122.2005901753     1  0.42489485E+08
     -122.2784621499      121.4549458957     1  0.43323409E+08
     -122.2784601439      123.5824381833     1  0.43730227E+08
     -122.2784567701      125.0193973159     1  0.44723116E+08
     -122.2784529528      119.5818333634     1  0.45062061E+08
     -122.2784152092      125.2156756732     1  0.46203602E+08
     -122.2784063495      126.1033272837     1  0.48027936E+08
     -122.2783876871      124.9787430351     1  0.42367665E+08
     -122.2783764846      130.3642417448     1  0.50907043E+08
     -122.2783631795      128.0147819277     1  0.47095020E+08
     -122.2783479026      122.2909920462     1  0.43148004E+08
     -122.2783379823      123.9170303217     1  0.43173925E+08
     -122.2783333478      120.2818433176     1  0.46078910E+08
     -122.2783081355      121.6937974204     1  0.42784797E+08
     -122.2782906403      125.2116491339     1  0.43672430E+08
     -122.2782861361      124.3600770227     1  0.43148209E+08
     -122.2782592341      124.0273435347     1  0.42515114E+08
     -122.2782508052      124.3722143202     1  0.41595561E+08
     -122.2782161793      126.8455077441     1  0.46866677E+08
     -122.2781926498      126.3410373775     1  0.43383355E+08
     -122.2781642580      126.3373654577     1  0.45958130E+08
     -122.2781524110      124.1553869510     1  0.44204552E+08
     -122.2780644013      125.5558744781     1  0.45992736E+08
     -122.2780212514      126.5845809104     1  0.43358111E+08
     -122.2779948176      122.8357042969     1  0.42685362E+08
     -122.2779585571      121.3945331844     1  0.43928358E+08
     -122.2779549596      124.6221103634     1  0.45921819E+08
     -122.2779279618      126.0469018405     1  0.43057761E+08
     -122.2779055541      125.0448550727     1  0.45844990E+08
     -122.2778716742      121.8689545972     1  0.44913015E+08
     -122.2778684496      127.3801968001     1  0.44412485E+08
     -122.2778600374      124.4056393251     1  0.45006752E+08
     -122.2778407090      124.9402101500     1  0.44547975E+08
     -122.2778320508      123.4993458814     2  0.44500501E+08
     -122.2778239392      124.9781010428     1  0.44668398E+08
     -122.2778173321      120.4732792386     1  0.45090119E+08
     -122.2778091101      125.2193205201     1  0.43291887E+08
     -122.2777960349      122.8262788220     1  0.44814432E+08
     -122.2777813867      122.0380124952     1  0.45660925E+08
     -122.2777612606      122.7165663287     1  0.42931730E+08
     -122.2777584487      123.7956908296     1  0.45700734E+08
     -122.2777406519      126.2074496849     1  0.43879901E+08
     -122.2776898722      125.4887219433     1  0.42490165E+08
     -122.2776761147      126.7263862635     1  0.43783260E+08
     -122.2776709203      124.3076377983     1  0.45218640E+08
     -122.2776376680      125.9898597973     1  0.41978790E+08
     -122.2776365333      122.4233301884     1  0.41469235E+08
     -122.2776312236      126.6595646855     1  0.42850320E+08
     -122.2776258798      128.1948274730     1  0.46415186E+08
     -122.2776007697      126.9159420470     1  0.45363950E+08
     -122.2775993379      123.4310626898     1  0.42542776E+08
     -122.2775906549      123.9798102977     1  0.45056623E+08
     -122.2775833419      123.0711930530     1  0.46829534E+08
     -122.2775591055      126.7331842005     1  0.47037818E+08
     -122.2775409741      119.1951436875     1  0.43318932E+08
     -122.2775051201      127.1506909183     1  0.44558723E+08
     -122.2774900509      123.1549104123     1  0.41734151E+08
     -122.2774554062      124.9754045170     1  0.43043816E+08
     -122.2774469676      127.0717812675     1  0.43815722E+08
     -122.2774365710      125.0740313196     1  0.46719452E+08
     -122.2773971415      127.7388814251     1  0.43048154E+08
     -122.2773935502      124.5860048165     1  0.44093768E+08
     -122.2773718867      125.7691050133     1  0.47311088E+08
     -122.2773630880      124.2439059894     1  0.42819000E+08
     -122.2773520658      124.8020672571     1  0.43744339E+08
     -122.2773444396      124.6268463204     1  0.44162409E+08
     -122.2773257124      126.3855880492     1  0.44037174E+08
     -122.2772785224      126.0349938438     1  0.45951853E+08
     -122.2772704135      123.4208775778     1  0.42727765E+08
     -122.2772524254      125.9286891870     1  0.42703800E+08
     -122.2772365263      125.6721103365     1  0.44513824E+08
     -122.2772312376      127.3444704019     1  0.47067772E+08
     -122.2772129517      122.2865117494     1  0.43706068E+08
     -122.2771910078      123.9578934081     1  0.42456230E+08
     -122.2771895919      125.0091895366     1  0.43769896E+08
     -122.2771765032      125.6338555361     1  0.44063045E+08
     -122.2771668387      123.9333594255     1  0.45000856E+08
     -122.2771461871      121.7425110609     1  0.47534427E+08
     -122.2771430436      125.4535868097     1  0.44795064E+08
     -122.2771337602      125.0809621941     2  0.46057568E+08
     -122.2771224297      128.7862948663     1  0.46061162E+08
     -122.2771166064      124.2319569948     1  0.43753958E+08
     -122.2771151813      125.9838877145     1  0.44770847E+08
     -122.2771104554      123.3454041364     1  0.44687657E+08
     -122.2771076669      125.6757832967     1  0.42324977E+08
     -122.2771015309      123.8423029367     1  0.45002931E+08
     -122.2770930743      126.8351037043     1  0.45458948E+08
     -122.2770719501      126.7832919772     1  0.42301338E+08
     -122.2770692502      126.1980685304     1  0.47287403E+08
     -122.2770136813      127.5865877726     1  0.45648188E+08
     -122.2770037034      124.2186894225     1  0.45760523E+08
     -122.2769927136      125.2487521950     1  0.42686686E+08
     -122.2769835374      125.6583346313     1  0.42485693E+08
     -122.2769719343      125.0210681611     1  0.43515270E+08
     -122.2769692134      125.4346827747     1  0.48096759E+08
     -122.2769560211      127.0924555053     1  0.44705289E+08
     -122.2769493229      123.0806943754     1  0.42579200E+08
     -122.2769474375      127.7568337041     1  0.44986084E+08
     -122.2769400653      123.7526358683     1  0.45612872E+08
     -122.2769386024      128.5554064742     1  0.45507564E+08
     -122.2769325936      123.7689572530     1  0.42592744E+08
     -122.2769278619      125.1478078111     1  0.47176126E+08
     -122.2769247613      125.2118310652     1  0.46574535E+08
     -122.2769131089      124.4497657670     1  0.42907907E+08
     -122.2769120436      123.8739782959     1  0.44675631E+08
     -122.2769106763      123.0711507827     1  0.44354635E+08
     -122.2768845405      123.7807620057     1  0.41792571E+08
     -122.2768815058      126.4530472179     1  0.43404743E+08
     -122.2768448186      126.1197769115     2  0.43448002E+08
     -122.2768340094      125.9552378669     1  0.45155597E+08
     -122.2768096148      124.9494765324     1  0.46189924E+08
     -122.2768007285      122.3345628105     1  0.42551136E+08
     -122.2767961163      126.4871535595     1  0.44808225E+08
     -122.2767911326      123.3255533665     1  0.43451498E+08
     -122.2767801862      125.4762425925     1  0.44585037E+08
     -122.2767782355      119.2323832406     1  0.43080525E+08
     -122.2767312965      125.7268615354     1  0.44260431E+08
     -122.2767125233      123.9948914988     1  0.41945914E+08
     -122.2767113696      121.2540391682     1  0.44484930E+08
     -122.2767066935      123.6103983452     1  0.41870691E+08
     -122.2766910038      123.7200128995     1  0.42735774E+08
     -122.2766626153      124.4750673117     1  0.44225257E+08
     -122.2766500709      123.6590213022     1  0.43957214E+08
     -122.2766487161      122.6625914483     1  0.41236746E+08
     -122.2766436071      125.2778933459     1  0.41878035E+08
     -122.2766411850      123.5573712229     1  0.44106143E+08
     -122.2766204242      126.3873523806     1  0.45291427E+08
     -122.2766099035      120.0243444005     1  0.42954238E+08
     -122.2765982942      126.7937250672     1  0.44017726E+08
     -122.2765799963      122.4694578509     1  0.43811693E+08
     -122.2765734718      124.6262558266     1  0.43605380E+08
     -122.2765572643      125.6294165441     1  0.46174683E+08
     -122.2765450293      126.7161012646     1  0.43992988E+08
     -122.2764851450      124.4008456365     1  0.45954718E+08
     -122.2764690271      125.2260123462     1  0.43535518E+08
     -122.2764527961      129.0133336420     1  0.45487148E+08
     -122.2764304030      123.0104092911     1  0.43586891E+08
     -122.2764070250      120.8079786083     1  0.42979839E+08
     -122.2763999211      125.9880439661     1  0.44239448E+08
     -122.2763830751      125.3323094092     1  0.42486732E+08
     -122.2763694724      122.2049242909     1  0.43193018E+08
     -122.2763390637      119.3853174531     1  0.44060310E+08
     -122.2763059746      124.1609232823     1  0.43453500E+08
     -122.2762924068      121.1942980828     1  0.42934648E+08
     -122.2762713088      123.2994302028     1  0.45834280E+08
     -122.2762665688      122.2380412410     1  0.45763379E+08
     -122.2762591229      123.2898866144     1  0.45064354E+08
     -122.2762360644      125.2880049531     1  0.45206440E+08
     -122.2762230744      126.8660803696     1  0.44354133E+08
     -122.2762174705      125.3674469640     1  0.43883740E+08
     -122.2762111906      119.3066293896     1  0.43528737E+08
     -122.2762021974      123.4334688129     1  0.43863796E+08
     -122.2761900109      124.5238572250     1  0.42924028E+08
     -122.2761573816      125.3106441331     1  0.47132677E+08
     -122.2761493581      124.3946210935     1  0.41643829E+08
     -122.2761308706      122.9417198303     1  0.44453322E+08
     -122.2761233832      124.0085050969     1  0.44672682E+08
     -122.2761109582      123.3133574455     1  0.45464015E+08
     -122.2761059102      124.4277591950     1  0.45009702E+08
     -122.2761032841      124.4398499485     1  0.45286416E+08
     -122.2760991843      127.0389549100     1  0.43191666E+08
     -122.2760981086      123.0525397879     1  0.47150551E+08
     -122.2760924426      119.8075432511     1  0.45744364E+08
     -122.2760824930      126.5641260088     1  0.44672457E+08
     -122.2760571913      126.3941535335     1  0.45089707E+08
     -122.2760558252      125.2564161234     1  0.45510386E+08
     -122.2760522499      123.9055917745     1  0.43279374E+08
     -122.2760466727      124.3865351240     1  0.44921736E+08
     -122.2760413500      121.2950259389     1  0.44431673E+08
     -122.2760379473      123.5484312684     1  0.42747189E+08
     -122.2760262995      125.4105495758     1  0.44217782E+08
     -122.2760221000      124.4395091236     1  0.46261121E+08
     -122.2760162198      126.0191593632     1  0.48866136E+08
     -122.2759940429      122.5037018845     1  0.43981440E+08
     -122.2759840644      126.0904791083     1  0.45484972E+08
     -122.2759630981      127.0074125055     1  0.42592122E+08
     -122.2759234656      128.9094624893     1  0.44273639E+08
     -122.2758821035      125.3451488899     1  0.44679909E+08
     -122.2758803233      126.5177126164     1  0.42698689E+08
     -122.2758751756      125.4413383022     1  0.42913759E+08
     -122.2758696496      122.8240521154     1  0.43388574E+08
     -122.2758576794      124.3288787139     1  0.42596804E+08
     -122.2758538264      125.0988596010     1  0.47424240E+08
     -122.2758454873      123.5528915303     1  0.47228611E+08
     -122.2758360837      127.7516123093     1  0.46611244E+08
     -122.2758297591      123.9748201815     1  0.44551210E+08
     -122.2758214176      121.4678201174     1  0.41832904E+08
     -122.2758132079      125.3287951687     1  0.46154390E+08
     -122.2757552615      128.8797038168     1  0.46283140E+08
     -122.2757528616      127.3407120874     1  0.43728019E+08
     -122.2757395547      127.0557188052     1  0.43048243E+08
     -122.2757213151      125.9838451877     1  0.42908797E+08
     -122.2757037870      123.7412368990     1  0.45123646E+08
     -122.2756996533      125.0920690896     1  0.43728676E+08
     -122.2756659246      125.7357689394     1  0.43957480E+08
     -122.2756584655      129.5128587587     1  0.45174749E+08
     -122.2756565484      128.5608351357     1  0.47348479E+08
     -122.2756296618      125.2552145746     1  0.43275294E+08
     -122.2756240705      123.0588888788     1  0.45678356E+08
     -122.2756216352      126.8585054354     1  0.43620800E+08
     -122.2756163973      123.6204204064     1  0.44805528E+08
     -122.2755866698      120.5691738223     1  0.43146049E+08
     -122.2755803586      125.5017257496     1  0.43967982E+08
     -122.2755586825      123.6448058587     1  0.42607779E+08
     -122.2755534137      121.3576996788     1  0.43388255E+08
     -122.2755494993      124.1130871695     1  0.43793766E+08
     -122.2755438300      128.6997915616     1  0.45800031E+08
     -122.2755323576      123.5475624407     1  0.43013667E+08
     -122.2755190345      123.1137737477     1  0.40178717E+08
     -122.2755103986      130.2203062060     1  0.45489261E+08
     -122.2754879802      129.3835818616     1  0.48851627E+08
     -122.2754836395      124.1955723704     1  0.44145320E+08
     -122.2754820128      124.8484696807     1  0.44897641E+08
     -122.2754641314      124.9241560290     1  0.42236611E+08
     -122.2754564969      125.6421692204     1  0.44596027E+08
     -122.2754470671      122.8320671764     1  0.44445817E+08
     -122.2754399656      122.8107386146     1  0.43486809E+08
     -122.2754285886      124.9183509590     1  0.43139017E+08
     -122.2754266805      127.6298210387     1  0.46482828E+08
     -122.2754167643      121.9891775634     1  0.45362360E+08
     -122.2754129275      124.6042463879     1  0.42204429E+08
     -122.2753798915      123.8580115214     1  0.47749092E+08
     -122.2753593749      126.5115985909     1  0.45076023E+08
     -122.2753227374      125.8074430859     1  0.44384038E+08
     -122.2752966851      127.4363677578     1  0.44483676E+08
     -122.2752792959      125.5289072553     1  0.43220297E+08
     -122.2752666156      122.9900892953     2  0.43472691E+08
     -122.2752637014      123.4370313037     1  0.46156006E+08
     -122.2752296539      126.5493234872     1  0.43843611E+08
     -122.2752252166      124.9468344391     1  0.44685223E+08
     -122.2752212194      123.4965875137     1  0.44235155E+08
     -122.2752162398      129.0067120649     1  0.45699172E+08
     -122.2752053452      122.5151594067     1  0.42884950E+08
     -122.2751665357      126.6507269176     2  0.47857496E+08
     -122.2751504629      124.8134535037     1  0.44316776E+08
     -122.2751437786      121.5630361715     1  0.42184720E+08
     -122.2751283679      128.6961031966     1  0.47079718E+08
     -122.2751259013      128.2748082557     1  0.46151781E+08
     -122.2750971969      126.8054984110     1  0.44216917E+08
     -122.2750678441      127.2967186042     1  0.46226284E+08
     -122.2750606362      127.4296002075     1  0.44878637E+08
     -122.2750565061      125.1508724997     1  0.45631554E+08
     -122.2750485067      122.7438524010     1  0.45271037E+08
     -122.2750375779      123.5640449307     1  0.44063335E+08
     -122.2750263033      122.4581489764     1  0.44025683E+08
     -122.2749849933      124.0743646536     1  0.44346714E+08
     -122.2749651456      128.9075129935     1  0.43126012E+08
     -122.2749574605      124.0513107861     1  0.42874256E+08
     -122.2749553606      125.5231974617     1  0.43370175E+08
     -122.2749448680      122.1956711277     1  0.43390428E+08
     -122.2749411103      120.2778784917     1  0.42987529E+08
     -122.2749276507      124.5446147857     1  0.45508187E+08
     -122.2749026438      121.2430665875     1  0.42942993E+08
     -122.2749015483      126.1718876846     1  0.44630862E+08
     -122.2748918513      126.8094440507     1  0.43261842E+08
     -122.2748767285      125.1822069244     1  0.43193828E+08
     -122.2748704346      129.9108186309     1  0.44345424E+08
     -122.2748637291      125.0217309813     1  0.41359766E+08
     -122.2748492300      122.9325828898     1  0.46215368E+08
     -122.2748451159      125.9354158470     1  0.44195835E+08
     -122.2748164367      121.5327406856     1  0.42160748E+08
     -122.2747939331      128.3748941789     1  0.45669516E+08
     -122.2747827000      126.9745442463     1  0.42917768E+08
     -122.2747679278      126.8409146640     1  0.42112506E+08
     -122.2747600894      123.3808689344     1  0.44046874E+08
     -122.2747576921      123.0441444596     1  0.42360714E+08
     -122.2746492524      123.8332689909     1  0.44484736E+08
     -122.2746286895      122.2102554431     1  0.42843048E+08
     -122.2746216601      127.0336122135     6  0.46457081E+08
     -122.2746180407      126.6266871985     1  0.43958716E+08
     -122.2746170407      123.3835135546     1  0.43500106E+08
     -122.2746155325      126.8896530472     1  0.44313782E+08
     -122.2746057295      123.4170904682     1  0.41211187E+08
     -122.2745855928      125.6601282124     1  0.43600540E+08
     -122.2745823384      124.6926563094     1  0.45107675E+08
     -122.2745812654      125.1693448041     1  0.44409719E+08
     -122.2745682742      123.5776727766     1  0.42417982E+08
     -122.2745615099      124.0622155462     1  0.46261955E+08
     -122.2745556902      125.0952310415     1  0.45342374E+08
     -122.2745491088      129.7869702675     1  0.44088153E+08
     -122.2745370863      127.9947990961     1  0.43506941E+08
     -122.2745343880      123.3952212402     1  0.46030907E+08
     -122.2745318525      124.2922624429     1  0.43384291E+08
     -122.2745258283      123.8763397598     1  0.45033631E+08
     -122.2744804860      125.5543364243     1  0.46887360E+08
     -122.2744681155      126.3101258468     1  0.44111307E+08
     -122.2744475342      127.2939122667     1  0.46326652E+08
     -122.2744319666      121.8784218464     1  0.42897930E+08
     -122.2744276055      126.7847600398     1  0.45767494E+08
     -122.2744138605      128.4197518532     2  0.47333195E+08
     -122.2744110045      119.9544946594     1  0.42163349E+08
     -122.2743742500      124.6557187993     1  0.45962072E+08
     -122.2743662239      125.8303533179     1  0.44943108E+08
     -122.2743588305      126.6988137335     1  0.43199369E+08
     -122.2743406443      120.6586624589     1  0.41395639E+08
     -122.2743258517      126.0272354746     1  0.46731567E+08
     -122.2743194035      124.2268037829     1  0.43388904E+08
     -122.2743124981      124.3011220380     1  0.47590387E+08
     -122.2743071319      125.9957088701     1  0.44879827E+08
     -122.2743041262      123.4705672244     1  0.46997087E+08
     -122.2742886123      127.4882378395     1  0.47651100E+08
     -122.2742830518      125.2892531701     1  0.44792392E+08
     -122.2742652155      122.6199545788     1  0.42607802E+08
     -122.2742634888      124.8122344307     1  0.44512560E+08
     -122.2742530770      127.0726663111     1  0.43296005E+08
     -122.2742480596      123.1380377959     1  0.44834334E+08
     -122.2742449584      124.4499693386     1  0.43037767E+08
     -122.2742427655      125.0996286465     1  0.46523378E+08
     -122.2742340031      126.1994399695     1  0.45734145E+08
     -122.2742279673      122.8089735956     1  0.43567996E+08
     -122.2742264941      126.8249428863     1  0.45023279E+08
     -122.2742159914      122.9475157801     1  0.41385311E+08
     -122.2742063306      123.1369766420     1  0.47350852E+08
     -122.2741847216      124.1894819047     1  0.44828553E+08
     -122.2741762820      125.8245728223     1  0.46802576E+08
     -122.2741735275      125.9130864752     1  0.44115501E+08
     -122.2741665788      121.6745360027     1  0.41897876E+08
     -122.2741372852      124.8125400354     1  0.42029863E+08
     -122.2741292661      126.8723672772     1  0.44942075E+08
     -122.2741276568      128.3025446488     1  0.45391317E+08
     -122.2741049963      123.4329053152     1  0.42253105E+08
     -122.2741009210      123.9748259183     1  0.44272591E+08
     -122.2740963568      122.4457700638     1  0.44807303E+08
     -122.2740924927      125.7703440831     1  0.45684195E+08
     -122.2740913860      127.1564599045     1  0.44635160E+08
     -122.2740788480      124.9564409065     1  0.43535717E+08
     -122.2740767406      123.9317470852     1  0.44702074E+08
     -122.2740618006      124.6085248712     1  0.42685200E+08
     -122.2740599084      127.1000818954     1  0.45197058E+08
     -122.2740392452      120.7140620176     1  0.41215562E+08
     -122.2740362500      130.1386899428     2  0.47477609E+08
     -122.2740275761      125.3885248421     1  0.44561339E+08
     -122.2740010805      126.2002255868     1  0.45070462E+08
     -122.2739965908      124.2445423134     1  0.44118302E+08
     -122.2739940636      120.9437885368     1  0.45089676E+08
     -122.2739776167      127.4100054497     1  0.44418362E+08
     -122.2739715666      126.2928820391     1  0.46861705E+08
     -122.2739551863      121.4501456460     1  0.44614835E+08
     -122.2739459883      126.6062735039     1  0.43787106E+08
     -122.2739226776      125.7538705811     1  0.46605791E+08
     -122.2739142239      128.5984618267     1  0.42977073E+08
     -122.2739007594      125.7610238654     1  0.44093235E+08
     -122.2738849518      122.4614205951     1  0.44643040E+08
     -122.2738790521      130.9058535786     1  0.50396082E+08
     -122.2738595662      121.3455556663     1  0.45250548E+08
     -122.2738331238      122.1851251778     1  0.45873855E+08
     -122.2738238256      125.9994602808     1  0.43761384E+08
     -122.2737879571      124.0279860883     1  0.41211805E+08
     -122.2737755204      121.4189899693     1  0.43352154E+08
     -122.2737724959      126.9129417514     1  0.43617254E+08
     -122.2737369198      125.4607762644     1  0.44667849E+08
     -122.2737298438      123.5946085953     1  0.44808676E+08
     -122.2737283732      121.6007536541     2  0.43631370E+08
     -122.2737193760      124.9109066226     1  0.42975385E+08
     -122.2736907025      123.6011639954     1  0.46717990E+08
     -122.2736846556      120.6122583153     1  0.43349795E+08
     -122.2736201778      123.3213093413     1  0.41864379E+08
     -122.2736147607      124.1487966406     1  0.43669877E+08
     -122.2736084062      124.9633248251     1  0.44264715E+08
     -122.2735951888      127.9818463198     1  0.47622209E+08
     -122.2735729663      122.0572530087     1  0.41208047E+08
     -122.2735671980      126.1028340464     1  0.43116480E+08
     -122.2735571059      125.9120417693     1  0.46461218E+08
     -122.2735400720      126.9324021019     1  0.42981692E+08
     -122.2735342040      122.9465047052     1  0.43163847E+08
     -122.2735237160      125.5553535129     1  0.43097506E+08
     -122.2735181501      122.4067664825     1  0.43426065E+08
     -122.2734977258      127.3457802813     1  0.48331976E+08
     -122.2734838952      124.5833444949     1  0.42852349E+08
     -122.2734799085      124.5193339784     1  0.44699006E+08
     -122.2734759518      125.5222734542     1  0.44354476E+08
     -122.2734557445      127.0192922765     1  0.43440828E+08
     -122.2734247053      123.3656977504     1  0.43552216E+08
     -122.2733968144      124.6484503116     1  0.43265980E+08
     -122.2733859849      124.5255594187     1  0.42947421E+08
     -122.2733725315      123.7867458748     1  0.43327360E+08
     -122.2733530087      122.8773069765     1  0.43756940E+08
     -122.2733319386      126.0224011376     1  0.46484334E+08
     -122.2733008992      123.3497900079     1  0.43989040E+08
     -122.2732953942      123.9648052465     1  0.42971984E+08
     -122.2732887012      126.4305683801     1  0.43995215E+08
     -122.2732825871      123.8378242453     1  0.43568805E+08
     -122.2732745022      129.2337075526     1  0.42984246E+08
     -122.2732649746      125.1531396876     1  0.42199975E+08
     -122.2732213511      119.8576405746     1  0.42514383E+08
     -122.2732134106      126.5107281380     1  0.44282879E+08
     -122.2732081357      120.8586848738     1  0.43305986E+08
     -122.2732040759      127.3393925301     1  0.42701283E+08
     -122.2731927436      125.1107454399     1  0.42616938E+08
     -122.2731812968      130.2138754387     1  0.48218067E+08
     -122.2731689329      121.7464123555     1  0.42891257E+08
     -122.2731370541      123.1224039802     1  0.46276691E+08
     -122.2731268959      126.6366322597     1  0.45773329E+08
     -122.2731172880      126.1827793291     1  0.43513625E+08
     -122.2731147526      124.4216299692     1  0.45841339E+08
     -122.2730951182      125.1864883515     1  0.43895807E+08
     -122.2730853174      125.3059261354     1  0.44287388E+08
     -122.2730780859      122.6857526806     1  0.43006940E+08
     -122.2730739285      124.1040236599     1  0.44556800E+08
     -122.2730698861      127.0229997813     1  0.46457183E+08
     -122.2730593036      122.7932264330     1  0.44602458E+08
     -122.2730455870      123.6824794673     1  0.43789948E+08
     -122.2730366841      124.0044954318     1  0.46150153E+08
     -122.2730140548      122.6199271460     1  0.46152530E+08
     -122.2730113186      123.9750970221     1  0.43239014E+08
     -122.2730014767      124.5516824925     1  0.44820187E+08
     -122.2729922994      126.8514409202     1  0.44888477E+08
     -122.2729879585      126.5176611870     1  0.43488773E+08
     -122.2729805744      126.6631111219     1  0.47092982E+08
     -122.2729732358      126.3155291111     1  0.43690688E+08
     -122.2729272644      123.7843096282     1  0.43255094E+08
     -122.2729235701      123.6842907533     1  0.43347325E+08
     -122.2729162157      125.5434872604     1  0.44383603E+08
     -122.2729088274      125.6932645796     1  0.43856749E+08
     -122.2728838539      124.8332094093     1  0.46268830E+08
     -122.2728713221      123.1733600873     1  0.43176346E+08
     -122.2728406761      123.0923916036     1  0.44431966E+08
     -122.2728296050      125.8535811545     1  0.47107348E+08
     -122.2728086027      123.8760581501     1  0.43643616E+08
     -122.2728052124      124.2359152280     1  0.41905989E+08
     -122.2727919905      125.0684342609     1  0.45069970E+08
     -122.2727674612      125.6439238104     1  0.43773601E+08
     -122.2727630551      123.4809180925     1  0.43174701E+08
     -122.2727467122      124.8420839447     1  0.44800350E+08
     -122.2726977065      127.2505547910     1  0.45439754E+08
     -122.2726909729      121.3604966475     1  0.43482988E+08
     -122.2726770039      123.5739639469     1  0.46230414E+08
     -122.2726682835      123.2308073614     1  0.42747168E+08
     -122.2726589144      125.6811650026     1  0.45271846E+08
     -122.2726440071      122.8498766632     1  0.43138927E+08
     -122.2726107110      125.1793000300     1  0.44791134E+08
     -122.2726087825      123.1946211680     1  0.45576475E+08
     -122.2726073345      124.7030895944     1  0.43994187E+08
     -122.2726046269      123.5096924364     1  0.45565275E+08
     -122.2725997308      126.3820270676     1  0.44049635E+08
     -122.2725943123      122.1986349237     1  0.43559523E+08
     -122.2725908639      123.2135290502     1  0.43629788E+08
     -122.2725846953      128.0776887775     1  0.44245258E+08
     -122.2725832318      123.2486681666     1  0.43149262E+08
     -122.2725622289      123.9229095939     1  0.41902341E+08
     -122.2725529814      123.3353526965     1  0.42052368E+08
     -122.2725414575      126.1260799878     1  0.48677856E+08
     -122.2725333959      123.4054055289     1  0.44760016E+08
     -122.2725110552      124.3626227881     1  0.44763704E+08
     -122.2724822395      124.9232645951     1  0.44136529E+08
     -122.2724763556      126.5721883429     1  0.43978360E+08
     -122.2724516548      125.6407912332     1  0.42722160E+08
     -122.2724157508      125.3810134874     1  0.45559562E+08
     -122.2724004639      127.3798273612     1  0.48842899E+08
     -122.2723815818      123.4772749422     1  0.45254752E+08
     -122.2723674344      129.0537153990     1  0.42535735E+08
     -122.2723406479      123.2787405003     1  0.44707265E+08
     -122.2723142868      124.0415812868     1  0.44311415E+08
     -122.2722971040      118.2612112737     1  0.44782487E+08
     -122.2722935793      126.5936717994     1  0.44273225E+08
     -122.2722763750      122.3413730053     1  0.42558160E+08
     -122.2722648631      123.1295137362     1  0.43261926E+08
     -122.2722633713      124.9608632731     1  0.41596614E+08
     -122.2722346253      122.8636708884     1  0.46776043E+08
     -122.2722324672      126.1379673907     1  0.46482431E+08
     -122.2722155138      124.9583342295     1  0.46021812E+08
     -122.2722067433      126.1784738986     1  0.41667865E+08
     -122.2721967141      127.6638365632     1  0.44285533E+08
     -122.2721748682      123.4156044935     1  0.46402899E+08
     -122.2721592524      124.2675167799     1  0.46210822E+08
     -122.2721403937      122.0343253184     1  0.45790172E+08
     -122.2721301851      127.9008800552     1  0.42962123E+08
     -122.2721243917      125.0520857016     1  0.42969088E+08
     -122.2721160756      123.5394449678     1  0.45594496E+08
     -122.2721080196      126.8629933475     1  0.42039589E+08
     -122.2720867866      125.3158701611     1  0.43418012E+08
     -122.2720700914      121.8861799974     1  0.42207621E+08
     -122.2720529741      124.4661320152     1  0.43448718E+08
     -122.2720412836      127.0007455610     1  0.42859795E+08
     -122.2720397273      126.9806572169     1  0.43826051E+08
     -122.2720281801      124.1751296983     1  0.45011312E+08
     -122.2720187315      123.6696244043     1  0.44261442E+08
     -122.2720060065      123.0629807601     1  0.43444285E+08
     -122.2719958345      128.2029003338     1  0.43935324E+08
     -122.2719754716      126.1719822793     1  0.44158329E+08
     -122.2719683712      125.4404961986     1  0.45350874E+08
     -122.2719550913      127.5942415803     1  0.45683138E+08
     -122.2719522618      126.0582319325     1  0.43810388E+08
     -122.2719347626      126.4193325130     1  0.44276227E+08
     -122.2719277061      123.6916805771     1  0.43984410E+08
     -122.2719154673      124.5820330871     1  0.42232805E+08
     -122.2719076622      126.5141008279     1  0.46369863E+08
     -122.2719021306      126.4974714605     1  0.43550300E+08
     -122.2719010242      125.6402674504     1  0.47927672E+08
     -122.2718933233      125.4447983461     1  0.47378064E+08
     -122.2718837762      122.4333079167     1  0.42972275E+08
     -122.2718814788      123.3186244667     1  0.42747572E+08
     -122.2718776534      129.8052497465     1  0.43844538E+08
     -122.2718604789      123.5694510078     1  0.43593236E+08
     -122.2718194010      123.3644002698     1  0.43690046E+08
     -122.2717979814      126.0283965246     1  0.45375624E+08
     -122.2717907881      126.3402906523     1  0.44542385E+08
     -122.2717757301      122.3009010064     1  0.43737909E+08
     -122.2717655299      122.0753367209     1  0.40147355E+08
     -122.2717450119      124.3831358307     1  0.43520645E+08
     -122.2717291793      122.9999473569     1  0.42320949E+08
     -122.2717159328      126.2413862452     1  0.41606487E+08
     -122.2717071335      125.4442770180     1  0.44218181E+08
     -122.2717032555      126.2424253855     1  0.42236662E+08
     -122.2716990685      122.4111725290     1  0.47850051E+08
     -122.2716780553      119.3612320202     1  0.42259152E+08
     -122.2716639080      126.1534662947     1  0.43418434E+08
     -122.2716589541      123.0734486552     1  0.43511599E+08
     -122.2716564365      121.6764767129     1  0.43674772E+08
     -122.2716469221      123.0074257527     1  0.44069661E+08
     -122.2716450289      125.4256160508     1  0.43353202E+08
     -122.2716337418      121.7887441958     1  0.44132869E+08
     -122.2716301095      128.6194976463     1  0.43176487E+08
     -122.2716163164      122.9333240700     1  0.42525541E+08
     -122.2716061630      122.0369817106     1  0.47413967E+08
     -122.2715996688      122.0968878723     1  0.47288495E+08
     -122.2715810632      122.9831369524     1  0.45670306E+08
     -122.2715640202      123.1617711724     1  0.44772572E+08
     -122.2715603208      126.9271006669     1  0.46070026E+08
     -122.2715482526      128.1862166671     1  0.45168937E+08
     -122.2715396180      123.5326421544     1  0.43897656E+08
     -122.2715158204      126.6754402203     1  0.42895446E+08
     -122.2714797232      129.6729314252     1  0.47625153E+08
     -122.2714730739      125.4929867924     1  0.48514332E+08
     -122.2714313655      122.8678320181     1  0.44678814E+08
     -122.2714160679      125.7367375178     1  0.44379093E+08
     -122.2713978692      124.4925995700     1  0.44651819E+08
     -122.2713915243      125.7314185959     1  0.45970130E+08
     -122.2713722293      124.3333259092     1  0.45349892E+08
     -122.2713701282      126.1923867992     1  0.41809892E+08
     -122.2713539710      122.7535738292     1  0.42893703E+08
     -122.2713391635      120.6030026276     1  0.42173321E+08
     -122.2713055301      123.2150853676     1  0.42934967E+08
     -122.2712925503      124.6373692284     1  0.43689691E+08
     -122.2712843430      123.3727177276     1  0.43529371E+08
     -122.2712746792      126.5394582039     1  0.47654524E+08
     -122.2712697608      124.1769035607     1  0.43820197E+08
     -122.2712523803      122.7852054652     1  0.45016859E+08
     -122.2712511113      126.9578121102     1  0.45481461E+08
     -122.2712231840      120.1765872345     1  0.44914326E+08
     -122.2712165341      123.9308909316     1  0.44886671E+08
     -122.2711852537      126.6725181630     1  0.44656651E+08
     -122.2711615954      123.7961340844     1  0.42732938E+08
     -122.2711517810      127.0866356679     1  0.44966344E+08
     -122.2711458570      123.4392905487     1  0.44893277E+08
     -122.2711204449      126.2216645285     1  0.43442247E+08
     -122.2710980565      124.9367394450     1  0.45342594E+08
     -122.2710954340      121.9356349014     1  0.43654561E+08
     -122.2710920017      121.7340627984     1  0.44298967E+08
     -122.2710866595      123.0423445759     1  0.43885787E+08
     -122.2710603466      124.2439453368     1  0.43471488E+08
     -122.2710289057      125.6690747462     1  0.44407358E+08
     -122.2710260026      124.9527076702     1  0.43217905E+08
     -122.2710213793      126.2794334025     1  0.44373977E+08
     -122.2710097956      124.2400456213     1  0.43903899E+08
     -122.2710010105      127.4640855163     1  0.43385542E+08
     -122.2709779733      126.5912173375     1  0.44132860E+08
     -122.2709709633      126.4505410886     1  0.47972655E+08
     -122.2709333203      123.3457444015     1  0.44527330E+08
     -122.2709221605      124.8430509186     1  0.43850159E+08
     -122.2709182033      127.3089681309     1  0.48313083E+08
     -122.2709121861      120.8286429618     1  0.43689839E+08
     -122.2708556381      128.3616385217     1  0.43911069E+08
     -122.2708375642      125.3875911586     1  0.44099459E+08
     -122.2708090311      120.1532451961     1  0.42963166E+08
     -122.2707981933      127.4065695493     1  0.43679213E+08
     -122.2707657150      124.4255531930     1  0.42855429E+08
     -122.2707646886      124.7603280210     1  0.42749399E+08
     -122.2707490242      122.8345621856     1  0.42096501E+08
     -122.2707403562      129.0475688525     1  0.46359670E+08
     -122.2707190297      123.2592932198     1  0.44001091E+08
     -122.2707046107      126.2614693366     2  0.44884400E+08
     -122.2706590579      121.3586580848     1  0.41913241E+08
     -122.2706494025      123.0602594782     1  0.42383950E+08
     -122.2706433409      118.6910315585     1  0.45706967E+08
     -122.2706389233      129.2078943600     1  0.46358261E+08
     -122.2706330981      121.8011431654     1  0.44254307E+08
     -122.2706224524      126.7177438693     1  0.45678231E+08
     -122.2706054920      125.4168959755     1  0.44921692E+08
     -122.2705843850      126.6512984077     1  0.47715852E+08
     -122.2705464018      125.3312995091     1  0.45067404E+08
     -122.2705344436      121.0644186204     1  0.43719412E+08
     -122.2705245761      125.6462074519     1  0.44105116E+08
     -122.2705225652      124.4705548265     1  0.41685757E+08
     -122.2704891504      124.7515160762     1  0.45817241E+08
     -122.2704690823      120.2045894654     1  0.43210412E+08
     -122.2704586866      120.6382163402     1  0.42712900E+08
     -122.2704544862      122.8448006442     1  0.44421854E+08
     -122.2704531157      122.8422582669     1  0.42711391E+08
     -122.2704225094      121.7883012596     1  0.41190322E+08
     -122.2703751904      123.7142925446     1  0.42451660E+08
     -122.2703697120      122.8866057505     1  0.43096596E+08
     -122.2703562501      125.9254818419     1  0.44151651E+08
     -122.2703249799      121.7827439599     1  0.44616102E+08
     -122.2703113273      124.6871027228     1  0.43710321E+08
     -122.2703003557      119.4094093519     1  0.44309529E+08
     -122.2702872139      125.2423711884     1  0.46190334E+08
     -122.2702836051      122.9625816564     1  0.42054236E+08
     -122.2702797702      123.4965382337     1  0.42652692E+08
     -122.2702678839      123.6928487602     1  0.44187671E+08
     -122.2702630671      122.6506513141     1  0.46852837E+08
     -122.2702593472      127.7319936331     1  0.47480808E+08
     -122.2702514428      125.7134521084     1  0.44949133E+08
     -122.2702398424      125.8289973403     1  0.43380685E+08
     -122.2702353483      127.7833651441     1  0.47158544E+08
     -122.2702057522      125.2000049961     1  0.43293612E+08
     -122.2702031469      124.8811794168     1  0.47216243E+08
     -122.2701904602      125.1429361849     1  0.43609335E+08
     -122.2701685399      123.4453454400     1  0.42183709E+08
     -122.2701413882      124.4929819333     1  0.45258681E+08
     -122.2701384100      125.8985655667     1  0.44364102E+08
     -122.2701342304      122.9697889551     1  0.42959057E+08
     -122.2701326265      119.6983053087     1  0.41211448E+08
     -122.2701157721      126.9482116730     1  0.45252816E+08
     -122.2701108957      122.1002618875     1  0.44742838E+08
     -122.2701089024      122.7144911830     1  0.43693811E+08
     -122.2701041386      123.6088539215     1  0.46049436E+08
     -122.2700911496      125.7216270476     1  0.45585175E+08
     -122.2700823297      126.3835241752     1  0.44528289E+08
     -122.2700733555      124.2679410617     1  0.46069181E+08
     -122.2700714951      128.3216378651     1  0.46830056E+08
     -122.2700687194      124.5711031954     1  0.43528947E+08
     -122.2700535684      127.7750140036     1  0.42700527E+08
     -122.2700428925      122.6937691655     1  0.44395727E+08
     -122.2700397430      120.9289519252     1  0.42303444E+08
     -122.2700244508      123.5241901912     1  0.43370229E+08
     -122.2700158915      122.2250410385     1  0.42817093E+08
     -122.2699895130      124.2066988016     1  0.44561362E+08
     -122.2699848232      125.2011326543     1  0.44225828E+08
     -122.2699672090      124.7143922523     1  0.43854793E+08
     -122.2699455067      124.8027230235     1  0.42290774E+08
     -122.2699192207      125.3240446870     1  0.47020523E+08
     -122.2699156274      126.4753664284     1  0.47754633E+08
     -122.2699142091      128.4038474582     1  0.48660835E+08
     -122.2698989897      124.2083700717     1  0.45901488E+08
     -122.2698775876      125.5715544702     1  0.44335730E+08
     -122.2698673970      125.1281308149     1  0.44598442E+08
     -122.2698625824      122.1670657944     1  0.43177442E+08
     -122.2698427150      128.0239948777     1  0.45589258E+08
     -122.2698380659      125.1795705556     1  0.44339150E+08
     -122.2698105135      124.5826306972     1  0.41719468E+08
     -122.2698050424      123.9069151376     1  0.44712113E+08
     -122.2697936932      126.3710095391     2  0.47435294E+08
     -122.2697890087      126.9644860172     1  0.42442987E+08
     -122.2697797826      126.3679410049     1  0.41343281E+08
     -122.2697697398      121.5615788256     1  0.50248656E+08
     -122.2697445958      123.7861262452     1  0.42381200E+08
     -122.2697421186      123.8983994889     1  0.44572980E+08
     -122.2697380961      124.0148807431     1  0.44542842E+08
     -122.2697297130      119.2152630101     1  0.42624869E+08
     -122.2697280422      126.4182127684     1  0.43662953E+08
     -122.2697184044      121.6915609840     1  0.45717280E+08
     -122.2697096224      121.3137749884     1  0.42222290E+08
     -122.2697053732      127.8277916721     1  0.43966114E+08
     -122.2696992131      125.5089252733     1  0.45523507E+08
     -122.2696957488      124.2811414105     1  0.45557812E+08
     -122.2696896849      123.4337296815     1  0.43920642E+08
     -122.2696831773      121.8347935282     1  0.43211622E+08
     -122.2696811900      126.7653049153     1  0.42975070E+08
     -122.2696714182      124.9879355860     1  0.44307374E+08
     -122.2696664775      122.3253821123     1  0.42938967E+08
     -122.2696586152      126.0642073780     1  0.43758804E+08
     -122.2696552544      125.0515470973     1  0.41705105E+08
     -122.2696528336      121.4247193503     1  0.42575780E+08
     -122.2696446671      122.0640799869     1  0.46800475E+08
     -122.2696421636      127.3892100481     1  0.44434041E+08
     -122.2696286401      124.4474270534     1  0.44272850E+08
     -122.2696276265      123.4007968785     1  0.46333912E+08
     -122.2696231883      121.3988206657     1  0.43791376E+08
     -122.2696145921      124.2576050241     1  0.43311854E+08
     -122.2696001296      129.7371035867     1  0.42760470E+08
     -122.2695822512      125.9225571710     1  0.43461829E+08
     -122.2695789993      125.1948711116     1  0.44296861E+08
     -122.2695365553      125.2084237769     1  0.43005687E+08
     -122.2695150330      123.6440221894     1  0.41484552E+08
     -122.2694987005      123.0135889996     1  0.43643664E+08
     -122.2694857679      125.4635281007     1  0.43821649E+08
     -122.2694843794      124.8115413919     1  0.41667193E+08
     -122.2694758700      127.3583086236     1  0.47840345E+08
     -122.2694704195      125.6395465988     1  0.44881045E+08
     -122.2694686826      124.6374810972     1  0.42538410E+08
     -122.2694611988      126.4656278436     1  0.45248220E+08
     -122.2694524122      124.5026873469     1  0.42374382E+08
     -122.2694433161      124.5594096302     1  0.43081464E+08
     -122.2694407662      124.3311095414     1  0.43539484E+08
     -122.2694244453      126.7180465059     1  0.44571279E+08
     -122.2694120603      123.7824476821     1  0.44105916E+08
     -122.2693912783      127.4906484195     1  0.46179679E+08
     -122.2693484150      120.5662257959     1  0.47569797E+08
     -122.2693427407      123.5476939456     1  0.43410706E+08
     -122.2693381561      123.9217548712     1  0.42354215E+08
     -122.2693321015      127.4056964825     1  0.43752003E+08
     -122.2693151816      125.5906347427     2  0.42140459E+08
     -122.2693032738      123.8002171958     1  0.42159670E+08
     -122.2692987358      125.0427083700     1  0.43133941E+08
     -122.2692888830      123.3632536055     1  0.43270791E+08
     -122.2692853747      120.6819630998     1  0.42270282E+08
     -122.2692812126      123.7384305545     1  0.46715724E+08
     -122.2692785124      123.9503793733     1  0.42847975E+08
     -122.2692719833      122.8357528411     1  0.43482988E+08
     -122.2692575398      126.0099768801     1  0.42841071E+08
     -122.2692513892      124.0175345027     1  0.41573724E+08
     -122.2692500543      120.7671976951     1  0.43048766E+08
     -122.2692449035      130.1219317996     1  0.48929204E+08
     -122.2692250462      127.0423463830     1  0.46385702E+08
     -122.2692233282      121.8052615613     1  0.43388381E+08
     -122.2692191876      122.1254011193     1  0.47797874E+08
     -122.2692151045      124.5100865629     1  0.44229931E+08
     -122.2692034682      122.9416984776     1  0.44910702E+08
     -122.2691818691      124.4568145449     1  0.43366910E+08
     -122.2691670339      128.0377506256     1  0.44306574E+08
     -122.2691561181      126.7370277766     1  0.46729030E+08
     -122.2691513022      126.8138062197     1  0.44201433E+08
     -122.2691425764      121.8041039173     1  0.45340099E+08
     -122.2691336438      127.6258590422     1  0.45644542E+08
     -122.2691260789      120.7154693554     1  0.43398994E+08
     -122.2691232092      125.3868502977     1  0.44191610E+08
     -122.2691166301      121.7048917995     1  0.43237850E+08
     -122.2691016247      124.2314407348     1  0.46901264E+08
     -122.2690862295      126.7292014098     1  0.45699900E+08
     -122.2690840283      123.8463178749     1  0.43205332E+08
     -122.2690395436      122.8741958063     1  0.43770197E+08
     -122.2690373110      122.7131706453     1  0.45539640E+08
     -122.2690274730      127.1424054534     1  0.45816164E+08
     -122.2690208909      122.7167680237     1  0.43816528E+08
     -122.2690022756      127.0170889219     1  0.46597589E+08
     -122.2689959029      125.4120322637     1  0.43835489E+08
     -122.2689597758      121.2982727077     1  0.42627010E+08
     -122.2689541761      122.8106126204     1  0.42544404E+08
     -122.2689493625      122.2217187251     1  0.44393871E+08
     -122.2689351188      128.2826407219     1  0.47117259E+08
     -122.2689281612      123.4654379349     1  0.42835435E+08
     -122.2688651054      125.4329997949     1  0.44441114E+08
     -122.2688579006      127.3884837709     1  0.47973464E+08
     -122.2688526763      124.9119452581     1  0.43091410E+08
     -122.2688356593      126.6470559809     1  0.44936200E+08
     -122.2688227533      126.2317601089     1  0.43959027E+08
     -122.2688157004      127.3183817776     1  0.45543868E+08
     -122.2688009581      126.6336892000     1  0.44128382E+08
     -122.2687814616      125.6531507210     1  0.41815875E+08
     -122.2687592695      123.6282999822     1  0.45262600E+08
     -122.2687408408      124.4062805700     1  0.43388722E+08
     -122.2687275643      125.6221136176     1  0.43747608E+08
     -122.2687169230      127.0799665997     1  0.43530497E+08
     -122.2687054495      126.9896093829     1  0.45525879E+08
     -122.2686925504      129.4146370932     1  0.45065596E+08
     -122.2686853109      128.0433606233     1  0.46613819E+08
     -122.2686774471      120.9291565038     1  0.47122825E+08
     -122.2686697936      128.8097367143     1  0.44975700E+08
     -122.2686549807      126.9259902110     1  0.45559469E+08
     -122.2686427786      125.3432578197     1  0.45178561E+08
     -122.2686399324      125.8722320793     1  0.45632321E+08
     -122.2686352395      125.0496074482     1  0.45516246E+08
     -122.2686338767      123.4388408784     1  0.42311993E+08
     -122.2686187404      125.4818797423     1  0.43892320E+08
     -122.2685738405      123.9316167610     1  0.42957888E+08
     -122.2685656021      122.8573702129     1  0.41624137E+08
     -122.2685616273      122.6041535379     1  0.43062702E+08
     -122.2685422708      124.9220860481     1  0.43850540E+08
     -122.2685334576      121.8532149069     1  0.45466060E+08
     -122.2685315282      123.8042694373     1  0.44913744E+08
     -122.2685282980      126.7910178254     1  0.47311362E+08
     -122.2685255479      121.3251137166     1  0.43488047E+08
     -122.2685111368      123.4139725770     1  0.45792845E+08
     -122.2684901999      121.5306013978     1  0.42355107E+08
     -122.2684838055      126.2562450559     1  0.45910766E+08
     -122.2684797062      122.7238008272     1  0.41344808E+08
     -122.2684615496      120.5195610109     1  0.43686866E+08
     -122.2684455618      123.0972606552     1  0.44768885E+08
     -122.2684300061      122.9920744319     1  0.42126413E+08
     -122.2684077841      124.7856433143     1  0.44337955E+08
     -122.2683925923      124.9512725515     1  0.42632821E+08
     -122.2683902273      122.0717365842     1  0.43361961E+08
     -122.2683844243      125.3299508207     1  0.42521406E+08
     -122.2683825924      121.3954326633     1  0.44618206E+08
     -122.2683717756      129.7242548062     1  0.42766760E+08
     -122.2683399048      124.0313106628     1  0.45460521E+08
     -122.2683307940      122.3380014308     1  0.42329920E+08
     -122.2683152677      123.4250826356     1  0.44124724E+08
     -122.2683106442      121.3114569152     1  0.41673756E+08
     -122.2682867810      124.8303807270     1  0.44233008E+08
     -122.2682853907      127.5524844056     1  0.42212190E+08
     -122.2682577534      124.3064017746     1  0.42611200E+08
     -122.2682492551      124.6830966965     1  0.45048539E+08
     -122.2682454406      125.1036423759     1  0.41263755E+08
     -122.2682358909      127.3766829274     1  0.42964636E+08
     -122.2682239784      124.1124303169     1  0.44050150E+08
     -122.2682006858      124.4162716576     1  0.44265425E+08
     -122.2681715763      126.7638804459     1  0.46516792E+08
     -122.2681582143      123.0657097568     1  0.42736569E+08
     -122.2681565714      122.2309753628     1  0.45863564E+08
     -122.2681428822      125.0133527230     1  0.43866002E+08
     -122.2681120781      125.5735981382     1  0.44034783E+08
     -122.2681092690      124.0908317350     1  0.41319439E+08
     -122.2680884250      122.7605066408     1  0.44716302E+08
     -122.2680484128      121.6670303564     1  0.45019082E+08
     -122.2680375919      121.5942787523     1  0.43901484E+08
     -122.2680126972      124.9133161506     1  0.44726636E+08
     -122.2679999995      121.6261649624     1  0.43763398E+08
     -122.2679975753      125.8033868371     1  0.42771605E+08
     -122.2679837578      123.1610557978     1  0.44929587E+08
     -122.2679672729      126.5916415909     1  0.46941002E+08
     -122.2679059858      126.6537211942     1  0.42352835E+08
     -122.2679000428      123.3322514365     1  0.45946935E+08
     -122.2678919593      122.7519342423     1  0.42711107E+08
     -122.2678850014      125.8124243428     1  0.43392518E+08
     -122.2678656586      122.6549580012     1  0.43615542E+08
     -122.2678646433      127.5456123265     1  0.45786683E+08
     -122.2678569001      123.0693242255     1  0.44970847E+08
     -122.2678519342      122.5515258456     1  0.41845455E+08
     -122.2678496226      127.0801721548     1  0.45012851E+08
     -122.2678118876      128.0666388281     1  0.43970600E+08
     -122.2678097759      123.9719566537     1  0.46867646E+08
     -122.2677740690      123.7241588267     1  0.47501867E+08
     -122.2677725760      123.7337609822     1  0.46600170E+08
     -122.2677432194      130.3402642456     1  0.46691965E+08
     -122.2677332652      126.2180200595     1  0.47634994E+08
     -122.2677162069      123.3038735027     1  0.42064946E+08
     -122.2677070912      124.3160235819     1  0.44049260E+08
     -122.2677047571      119.8075283265     1  0.44665392E+08
     -122.2677013194      126.5841632299     1  0.45315387E+08
     -122.2676962767      124.2931438552     1  0.44457934E+08
     -122.2676732566      125.4671235928     1  0.44631876E+08
     -122.2676695422      125.3684318011     1  0.44244342E+08
     -122.2676574629      125.4306167270     1  0.44367795E+08
     -122.2676514137      124.6523208731     1  0.44267300E+08
     -122.2676503070      126.8910075927     1  0.45238484E+08
     -122.2676466806      124.9579356374     1  0.44501247E+08
     -122.2676443757      127.0686440437     1  0.45744702E+08
     -122.2676429536      127.7472239040     1  0.46396271E+08
     -122.2676394716      125.7664804903     1  0.44598036E+08
     -122.2676202829      123.2162905066     1  0.43987425E+08
     -122.2676168600      118.0647187774     1  0.43952342E+08
     -122.2676115561      126.1334700597     1  0.43544577E+08
     -122.2675845372      124.8111071136     1  0.44550951E+08
     -122.2675670975      125.4911997437     1  0.42400808E+08
     -122.2675495085      123.0481593727     1  0.42854822E+08
     -122.2675460343      124.0091877767     1  0.44042789E+08
     -122.2675391277      123.0993676469     1  0.44949631E+08
     -122.2675282122      126.3415993524     1  0.45603320E+08
     -122.2675265325      125.6086406561     1  0.43676308E+08
     -122.2675245153      123.9840123922     1  0.43666638E+08
     -122.2675051159      122.8815095457     1  0.41544646E+08
     -122.2674946456      126.7883739969     1  0.45834037E+08
     -122.2674880914      124.5051260047     1  0.43769423E+08
     -122.2674626145      128.3013843031     1  0.45930598E+08
     -122.2674606839      122.4028047646     1  0.45950707E+08
     -122.2674476964      122.7826855460     1  0.42924335E+08
     -122.2674403879      126.5388817231     1  0.44016539E+08
     -122.2674308653      127.1001657656     1  0.43667568E+08
     -122.2674256104      123.5769908151     1  0.44030007E+08
     -122.2674228401      124.1882078104     1  0.42471814E+08
     -122.2674208382      124.7409594886     1  0.44113470E+08
     -122.2674153640      122.2904716282     1  0.44102758E+08
     -122.2673927370      127.7122250170     1  0.46076844E+08
     -122.2673564857      124.6068616426     1  0.43474314E+08
     -122.2673520374      126.9084644157     1  0.43948335E+08
     -122.2673443613      127.6066599850     1  0.44654905E+08
     -122.2673270137      120.7836532779     1  0.42405840E+08
     -122.2673244663      123.2154208542     1  0.45935757E+08
     -122.2673198025      125.1789955978     1  0.45103245E+08
     -122.2673154918      127.5667180414     1  0.47294557E+08
     -122.2673119964      120.9080271136     1  0.41948728E+08
     -122.2673104933      125.3593955980     1  0.43650524E+08
     -122.2673008982      123.1647034187     1  0.42946857E+08
     -122.2672978935      126.7189120674     1  0.46840548E+08
     -122.2672855911      121.8931149523     1  0.43797158E+08
     -122.2672842479      126.6352123413     1  0.45282499E+08
     -122.2672745183      123.0611830288     1  0.42842227E+08
     -122.2672484342      125.9647179353     1  0.47484232E+08
     -122.2672354934      126.7614240989     1  0.42699295E+08
     -122.2672265716      125.2498300898     1  0.42765418E+08
     -122.2672179120      126.4328463585     1  0.46469061E+08
     -122.2671932820      122.6522494295     1  0.45154602E+08
     -122.2671848754      127.3171071508     1  0.43107922E+08
     -122.2671773256      125.2356569873     1  0.42177296E+08
     -122.2671597102      124.5063867728     1  0.45444802E+08
     -122.2671349034      125.3448254984     1  0.44161558E+08
     -122.2671064339      126.8494037160     1  0.44872373E+08
     -122.2670986042      127.0087618066     1  0.45833528E+08
     -122.2670888871      126.0259389524     1  0.43422816E+08
     -122.2670845120      127.1902767447     1  0.42230265E+08
     -122.2670819761      127.8757406204     1  0.42954774E+08
     -122.2670747446      122.7448727584     1  0.43653630E+08
     -122.2670716695      124.6432438259     1  0.41892614E+08
     -122.2670537650      124.0107707569     1  0.46480018E+08
     -122.2670349077      126.1046237338     1  0.43905863E+08
     -122.2670336645      124.7188449007     1  0.44806057E+08
     -122.2670084711      127.8038611780     1  0.42711918E+08
     -122.2669740307      125.3516172567     1  0.44139488E+08
     -122.2669505450      126.5120834482     1  0.43422919E+08
     -122.2669465010      122.9527021152     1  0.44024671E+08
     -122.2669360615      128.0265275105     1  0.46831546E+08
     -122.2669211925      126.8595999416     1  0.45529222E+08
     -122.2668988456      128.1765967539     1  0.47549695E+08
     -122.2668871259      123.9449261583     1  0.45456252E+08
     -122.2668823809      122.4358217700     1  0.42979566E+08
     -122.2668802905      127.0189599119     1  0.43467631E+08
     -122.2668773281      123.6153980996     1  0.43805282E+08
     -122.2668750897      123.5571172860     1  0.43313254E+08
     -122.2668731896      121.6421645622     1  0.42457765E+08
     -122.2668592479      124.4481303854     1  0.44243367E+08
     -122.2668491274      129.2843867844     1  0.48410356E+08
     -122.2668429311      126.1976868263     1  0.43063849E+08
     -122.2668097272      124.4071288907     1  0.44258048E+08
     -122.2668013603      121.7112651990     1  0.44667895E+08
     -122.2667665350      120.8914094632     1  0.45051757E+08
     -122.2667470561      124.0823608491     1  0.43961952E+08
     -122.2667392418      124.6498784138     1  0.44812580E+08
     -122.2667355818      122.5570622052     1  0.42991188E+08
     -122.2667217547      124.1698248974     1  0.43314656E+08
     -122.2667025524      125.3601840758     1  0.44213214E+08
     -122.2666889307      125.1281096326     1  0.44452342E+08
     -122.2666745166      124.5770501322     1  0.42881040E+08
     -122.2666715885      122.7477374478     1  0.42985828E+08
     -122.2666667140      124.4371096613     1  0.44096532E+08
     -122.2666626759      125.3981227416     1  0.43611217E+08
     -122.2666478752      125.2565269620     1  0.44260802E+08
     -122.2666274509      121.5079785016     1  0.42519708E+08
     -122.2666074037      124.5085040539     1  0.42892541E+08
     -122.2666052139      122.0035893939     1  0.44781049E+08
     -122.2665898252      121.2133564124     1  0.42354809E+08
     -122.2665876446      124.8077387231     1  0.43601566E+08
     -122.2665666507      122.1305792776     1  0.44118416E+08
     -122.2665648585      126.2139001748     1  0.45016195E+08
     -122.2665619094      128.2106839383     1  0.46290721E+08
     -122.2665515186      123.2949174476     1  0.45419045E+08
     -122.2665503143      124.0585278496     1  0.44489668E+08
     -122.2665446495      122.0915735033     1  0.43664289E+08
     -122.2665267138      119.5693887841     1  0.41256820E+08
     -122.2665112576      125.7392598525     1  0.43801482E+08
     -122.2665037797      122.8274093612     1  0.42571567E+08
     -122.2664846616      124.0675959993     1  0.42935571E+08
     -122.2664805030      123.9634034485     1  0.46102755E+08
     -122.2664544607      125.5732948763     1  0.43476809E+08
     -122.2664476268      126.3524369780     1  0.45944702E+08
     -122.2664186153      126.3271221624     1  0.43967357E+08
     -122.2664017765      124.6697094574     1  0.41081980E+08
     -122.2663900015      124.4603366344     1  0.41280194E+08
     -122.2663879737      125.4387531073     1  0.43663591E+08
     -122.2663821846      122.9708541951     1  0.43476714E+08
     -122.2663803561      129.2620950367     1  0.44509327E+08
     -122.2663753312      124.0259854982     1  0.46447988E+08
     -122.2663447662      124.3386445086     1  0.44450044E+08
     -122.2663180254      125.4040849091     1  0.45965909E+08
     -122.2663129716      125.8449252213     1  0.44696186E+08
     -122.2663047493      122.3939089078     1  0.43835786E+08
     -122.2662796400      129.9493904207     1  0.43401420E+08
     -122.2662727802      126.6136931910     1  0.42605346E+08
     -122.2662319561      126.7715004051     1  0.44881197E+08
     -122.2662187863      126.5031417723     1  0.43548764E+08
     -122.2662066405      127.8049704587     1  0.45733380E+08
     -122.2662049934      123.0897635617     1  0.44870402E+08
     -122.2661893559      120.4788644964     1  0.42442582E+08
     -122.2661793450      124.0952937002     1  0.42000622E+08
     -122.2661523509      127.8559049214     6  0.43661427E+08
     -122.2661463083      124.4143647475     1  0.43571498E+08
     -122.2661419885      126.0738971558     1  0.47313007E+08
     -122.2661204959      125.9445240636     1  0.45175938E+08
     -122.2661164617      123.7641506130     1  0.45260736E+08
     -122.2661094646      126.6946401272     1  0.45313872E+08
     -122.2661072368      128.4064497404     1  0.46876577E+08
     -122.2660964099      122.7360410469     1  0.44074701E+08
     -122.2660875307      124.0617952545     1  0.43474060E+08
     -122.2660726010      126.0729779374     1  0.44369399E+08
     -122.2660573842      125.4474285042     1  0.45189105E+08
     -122.2660503801      123.1042495711     1  0.44072717E+08
     -122.2660394782      124.0781040393     1  0.43265876E+08
     -122.2660370853      127.8334348982     1  0.44563243E+08
     -122.2660289895      122.4503667186     1  0.44166189E+08
     -122.2660190646      125.5499732759     1  0.42710958E+08
     -122.2659948145      122.4016423682     1  0.44897209E+08
     -122.2659552392      124.8514446991     1  0.46563758E+08
     -122.2659347763      125.4779655359     1  0.43063705E+08
     -122.2659253480      127.1117044765     1  0.43814287E+08
     -122.2659140940      127.8667500244     1  0.42518706E+08
     -122.2659127782      125.7197886537     1  0.45099867E+08
     -122.2659099620      125.6680955495     1  0.42166158E+08
     -122.2659063022      122.2466364758     1  0.43720416E+08
     -122.2659045539      130.4299709625     1  0.47791794E+08
     -122.2658899004      124.3546861977     1  0.42914925E+08
     -122.2658840047      125.5822250118     1  0.43955890E+08
     -122.2658795314      127.4246518308     1  0.43596872E+08
     -122.2658706903      123.3113825729     1  0.42452249E+08
     -122.2658573367      122.8642874255     1  0.47651533E+08
     -122.2658269383      125.4163246510     1  0.44887880E+08
     -122.2658247497      121.4924264583     1  0.44440710E+08
     -122.2658208181      128.5132957247     1  0.43770359E+08
     -122.2658118867      123.5351601814     1  0.43723317E+08
     -122.2658033376      126.9357280617     1  0.45938979E+08
     -122.2658007091      123.8363715286     1  0.45348767E+08
     -122.2657939275      127.0789128620     1  0.45198532E+08
     -122.2657714927      123.8085954762     1  0.44052197E+08
     -122.2657518435      128.3716645914     1  0.43387318E+08
     -122.2657423259      122.0087200368     1  0.44455027E+08
     -122.2657403927      128.4623280148     1  0.49177796E+08
     -122.2657306401      124.4934292589     1  0.44766909E+08
     -122.2657099336      123.9188382476     1  0.44797340E+08
     -122.2656941930      123.5705634695     1  0.45333523E+08
     -122.2656926526      124.0499887010     1  0.44883329E+08
     -122.2656895097      121.7173810927     1  0.43123851E+08
     -122.2656882538      125.0547473948     1  0.43466175E+08
     -122.2656645046      124.1880359761     1  0.42319282E+08
     -122.2656422206      125.4987933477     1  0.43154775E+08
     -122.2656161794      123.5984699198     1  0.44264012E+08
     -122.2656074778      121.4227299640     1  0.43679282E+08
     -122.2656030999      124.2460996670     1  0.42945241E+08
     -122.2655800271      123.0789434079     1  0.43958873E+08
     -122.2655773101      125.8914064576     1  0.48407729E+08
     -122.2655469151      122.2381563029     1  0.43269391E+08
     -122.2655335398      126.1907444287     1  0.43829185E+08
     -122.2655123017      126.1244155116     1  0.44614375E+08
     -122.2655017234      122.5236748614     1  0.43945591E+08
     -122.2654770340      121.7589445912     1  0.43879387E+08
     -122.2654694596      126.0528808740     1  0.45212638E+08
     -122.2654675068      127.5770635619     1  0.45049537E+08
     -122.2654615752      120.8972550079     1  0.43952621E+08
     -122.2654556554      121.0562113833     1  0.42012863E+08
     -122.2654519348      123.1367241063     1  0.43397378E+08
     -122.2654428095      126.6316962288     1  0.44035346E+08
     -122.2654373210      124.6282901193     1  0.44535608E+08
     -122.2654304152      121.6836993115     1  0.45232620E+08
     -122.2654120247      120.4100128179     1  0.44935701E+08
     -122.2653988208      125.6211228811     1  0.44044692E+08
     -122.2653769328      123.5917512476     1  0.45986931E+08
     -122.2653716242      124.7771770362     1  0.44151275E+08
     -122.2653654436      122.0045428399     1  0.44849152E+08
     -122.2653602571      123.1171417975     1  0.45647430E+08
     -122.2653553394      126.9236133131     1  0.48296016E+08
     -122.2653415730      124.3997412515     1  0.43976580E+08
     -122.2653343007      124.2190363837     1  0.44884639E+08
     -122.2653303608      121.1756631888     1  0.46396790E+08
     -122.2653180633      122.1952395393     1  0.44275231E+08
     -122.2653165548      124.1851906165     1  0.43686855E+08
     -122.2653141274      118.5631421409     1  0.46176706E+08
     -122.2653043174      126.5609625564     2  0.43550377E+08
     -122.2652982487      126.7310098589     1  0.45656488E+08
     -122.2652890489      126.3808574741     1  0.44505606E+08
     -122.2652774838      120.4365305371     1  0.48873846E+08
     -122.2652571019      125.1049453694     1  0.42706259E+08
     -122.2652512617      125.4613238629     2  0.42285393E+08
     -122.2652389206      124.8472083452     1  0.44047031E+08
     -122.2652348387      124.6493359522     1  0.44156235E+08
     -122.2652110395      125.5418054149     1  0.42613557E+08
     -122.2652005495      125.9788994898     1  0.46535669E+08
     -122.2651768113      123.0093304759     1  0.45138897E+08
     -122.2651508140      125.9700863971     1  0.45623147E+08
     -122.2651087052      127.7111390927     2  0.43266314E+08
     -122.2650977254      124.6816048130     1  0.44143623E+08
     -122.2650883752      123.6500143330     1  0.43599129E+08
     -122.2650782846      126.1894730858     1  0.45832883E+08
     -122.2650526014      125.7578458991     1  0.45408344E+08
     -122.2650493507      125.3211523460     1  0.41932141E+08
     -122.2650403832      126.6644937120     1  0.45210076E+08
     -122.2650358877      123.5176163909     1  0.42874550E+08
     -122.2650330316      122.5536836383     1  0.42977849E+08
     -122.2650249627      124.7261185011     1  0.44405898E+08
     -122.2650137369      123.3073827084     1  0.46011219E+08
     -122.2650100517      123.9245756905     1  0.42201325E+08
     -122.2649890112      122.5437052672     1  0.44984828E+08
     -122.2649801951      124.2878136104     1  0.41556758E+08
     -122.2649658601      126.6037015682     1  0.45684154E+08
     -122.2649575657      125.0386616531     1  0.43283869E+08
     -122.2649523730      125.9251025729     1  0.43707728E+08
     -122.2649401274      125.3281429671     1  0.46409855E+08
     -122.2649332938      123.2525529850     1  0.46008442E+08
     -122.2649281254      124.3971279984     1  0.43699452E+08
     -122.2649150853      123.9806389069     1  0.46506844E+08
     -122.2648970732      120.8712938011     1  0.45051729E+08
     -122.2648933964      126.7727362179     1  0.43587575E+08
     -122.2648411402      124.4180032792     1  0.46562956E+08
     -122.2648396342      128.1977133414     1  0.46428524E+08
     -122.2648361682      121.4070741238     1  0.46849894E+08
     -122.2648261513      124.4544050094     1  0.43363971E+08
     -122.2648056652      123.0160810707     1  0.43386599E+08
     -122.2647997094      121.8500330741     1  0.42608618E+08
     -122.2647979868      122.9211172905     1  0.47721048E+08
     -122.2647807966      122.8258485595     1  0.43949625E+08
     -122.2647739776      125.7657346347     1  0.42296899E+08
     -122.2647726230      129.0953373422     1  0.46394151E+08
     -122.2647704065      126.1030391417     1  0.45224962E+08
     -122.2647692549      122.9956126637     1  0.44413950E+08
     -122.2647666795      124.6732905945     1  0.43999910E+08
     -122.2647638053      123.9370311429     1  0.46469043E+08
     -122.2647373177      119.5677691937     1  0.42903061E+08
     -122.2647363166      124.9608743254     1  0.42631636E+08
     -122.2647330905      122.9110137208     1  0.47491899E+08
     -122.2647201056      128.2175237514     2  0.44821181E+08
     -122.2647145556      123.5914314219     1  0.42363368E+08
     -122.2647087128      124.7230924621     1  0.41466313E+08
     -122.2646942845      122.9912524274     1  0.43558658E+08
     -122.2646890697      126.4932895285     1  0.42422307E+08
     -122.2646722152      122.6350922425     1  0.44119633E+08
     -122.2646701753      123.0660325126     1  0.44366431E+08
     -122.2646585905      123.1320251865     1  0.42947556E+08
     -122.2646379649      127.4693961160     1  0.42497030E+08
     -122.2646292572      124.3631833835     1  0.42888883E+08
     -122.2646274344      124.8224827261     1  0.44545796E+08
     -122.2646216622      125.0338787052     1  0.46181078E+08
     -122.2646016402      125.7685782716     1  0.45572085E+08
     -122.2645920725      122.8014956979     1  0.42902054E+08
     -122.2645787267      121.2238520794     1  0.43276235E+08
     -122.2645692721      127.0899980995     1  0.46986151E+08
     -122.2645652535      126.7967691140     1  0.42590568E+08
     -122.2645337940      126.4395450295     1  0.43838080E+08
     -122.2645287771      125.8348167224     1  0.44868471E+08
     -122.2645232692      124.8525083646     1  0.44015802E+08
     -122.2645216545      125.2896140556     1  0.46390511E+08
     -122.2645174938      120.0094147652     1  0.42820762E+08
     -122.2644986778      122.3242780823     1  0.43665950E+08
     -122.2644897452      124.3366077385     1  0.43840724E+08
     -122.2644846668      124.2802168174     1  0.43809141E+08
     -122.2644797651      126.1419463826     1  0.43503777E+08
     -122.2644753048      125.9264989324     1  0.44985626E+08
     -122.2644551949      123.1976307714     1  0.44793454E+08
     -122.2644492947      122.9622923877     1  0.46598738E+08
     -122.2644397894      127.4664020063     1  0.43129533E+08
     -122.2644297787      123.4130018320     1  0.44081608E+08
     -122.2644229658      124.3929178423     1  0.45053894E+08
     -122.2644207352      124.3216449779     1  0.42008065E+08
     -122.2644082002      128.3236759794     1  0.46162796E+08
     -122.2643974211      124.7262892081     1  0.45027388E+08
     -122.2643954596      125.9702722913     1  0.43152979E+08
     -122.2643896903      124.5569387827     1  0.42811394E+08
     -122.2643799382      122.4210881867     1  0.43819848E+08
     -122.2643784694      121.6985689653     1  0.42243404E+08
     -122.2643764017      125.6282792281     1  0.43447800E+08
     -122.2643606412      122.5490227769     1  0.44860111E+08
     -122.2643531548      123.2833876356     1  0.44269120E+08
     -122.2643326021      125.3465495365     1  0.46000776E+08
     -122.2643259281      125.0374197180     1  0.43725865E+08
     -122.2643018867      127.1346871605     1  0.45220055E+08
     -122.2643000261      126.1508007972     1  0.45336583E+08
     -122.2642918047      124.5566477825     1  0.46257156E+08
     -122.2642730079      128.5162398821     1  0.48574134E+08
     -122.2642670534      127.8193743988     1  0.47125028E+08
     -122.2642551440      124.7527124855     1  0.42869646E+08
     -122.2642357062      120.7891009519     1  0.42487584E+08
     -122.2642302718      124.3182484647     1  0.45434780E+08
     -122.2642221067      126.2664889819     1  0.43315387E+08
     -122.2642150388      123.5867502020     1  0.46342653E+08
     -122.2642020898      122.6223640193     1  0.42177840E+08
     -122.2641911455      126.4939384386     1  0.42697187E+08
     -122.2641838650      125.6109158975     1  0.44956262E+08
     -122.2641773779      126.9239526626     1  0.41968627E+08
     -122.2641705745      119.7165432584     1  0.44896641E+08
     -122.2641635491      124.0939310923     1  0.43534281E+08
     -122.2641420633      123.9682273190     1  0.45608030E+08
     -122.2641368505      127.0690585482     1  0.44786485E+08
     -122.2641166110      123.1341422236     1  0.45213160E+08
     -122.2641154875      123.8184139598     1  0.45340191E+08
     -122.2641064692      126.6131013137     1  0.43933472E+08
     -122.2640866239      127.7982274219     1  0.46301239E+08
     -122.2640827553      120.1772170597     1  0.44365806E+08
     -122.2640756996      122.7976898457     1  0.43659335E+08
     -122.2640604116      123.2130183253     1  0.42481881E+08
     -122.2640501247      123.7653243862     1  0.44114464E+08
     -122.2640484692      124.5796256101     1  0.44642636E+08
     -122.2640463048      121.6740709125     1  0.42400632E+08
     -122.2640447430      126.4976509160     1  0.42624335E+08
     -122.2640401012      124.5245155188     1  0.44612180E+08
     -122.2640292894      122.6030959265     1  0.42371073E+08
     -122.2640093502      125.3883458994     1  0.42477609E+08
     -122.2640035939      125.9626583095     1  0.43180234E+08
     -122.2639981597      121.7150140102     1  0.42322262E+08
     -122.2639766761      124.4636199728     1  0.43743233E+08
     -122.2639539698      127.1027524867     1  0.46652133E+08
     -122.2639460149      125.5035272696     1  0.42812147E+08
     -122.2639320313      122.0219709353     1  0.45943203E+08
     -122.2639078447      122.7731346429     1  0.47196765E+08
     -122.2639060292      125.7972647172     1  0.44028472E+08
     -122.2638987256      125.6438852873     1  0.45116927E+08
     -122.2638902574      121.8625090823     1  0.42671815E+08
     -122.2638820103      121.4773664695     1  0.46747022E+08
     -122.2638799625      126.5676558945     1  0.42185108E+08
     -122.2638648183      126.0895029076     1  0.43893437E+08
     -122.2638369496      125.1098478726     1  0.44380505E+08
     -122.2638229037      125.6802103641     1  0.44313003E+08
     -122.2638186329      125.6120850619     1  0.43702014E+08
     -122.2637970666      124.1455545845     1  0.44267401E+08
     -122.2637956231      125.9948332631     1  0.42429142E+08
     -122.2637919477      125.8016920645     1  0.43753544E+08
     -122.2637799911      123.0325073194     1  0.45751696E+08
     -122.2637738709      124.2931379160     1  0.45244098E+08
     -122.2637692770      124.1588153639     1  0.45969773E+08
     -122.2637364032      122.3150362279     1  0.45128620E+08
     -122.2637075768      121.9533860439     1  0.41955050E+08
     -122.2636881205      126.0086166123     1  0.45379342E+08
     -122.2636570772      129.5195937009     1  0.43436000E+08
     -122.2636287685      126.8942587149     1  0.45467131E+08
     -122.2636131843      126.4593092713     1  0.44520500E+08
     -122.2636090683      122.6687568489     1  0.43926780E+08
     -122.2635901658      124.4458210204     1  0.43272355E+08
     -122.2635565470      121.3819419833     1  0.46824568E+08
     -122.2635331430      125.3105828130     1  0.44551898E+08
     -122.2635243420      125.0919727882     1  0.42686851E+08
     -122.2635229586      124.5835552447     1  0.46795904E+08
     -122.2635167753      125.2188184847     1  0.48328091E+08
     -122.2635128204      123.9474417383     1  0.43471955E+08
     -122.2634977708      127.6248425389     1  0.43771420E+08
     -122.2634705814      122.5376107016     1  0.45381459E+08
     -122.2634472985      122.1328627943     1  0.44758750E+08
     -122.2634432551      119.9844298464     1  0.45533955E+08
     -122.2634383042      125.4777273222     1  0.44708490E+08
     -122.2634257965      129.5133569222     1  0.43577373E+08
     -122.2634204625      122.5517157000     1  0.46729588E+08
     -122.2634128974      123.6585192140     1  0.41916948E+08
     -122.2634062894      121.1857437741     1  0.46818188E+08
     -122.2634049739      125.1202842673     1  0.46674639E+08
     -122.2633711967      125.3005692370     2  0.48286640E+08
     -122.2633694205      125.9809982622     1  0.43181193E+08
     -122.2633609629      124.0233690431     1  0.42784480E+08
     -122.2633537300      122.1271242003     1  0.42773538E+08
     -122.2633477500      122.2907612792     1  0.45090368E+08
     -122.2633194676      127.5780974754     1  0.48467085E+08
     -122.2633061818      126.6385583068     1  0.43972550E+08
     -122.2633023338      127.8598908663     1  0.44990682E+08
     -122.2632829012      121.3044941113     1  0.45382789E+08
     -122.2632702181      124.8817133710     1  0.43731425E+08
     -122.2632650032      127.4017642115     1  0.44400375E+08
     -122.2632398635      124.5748196278     1  0.46955415E+08
     -122.2632383147      123.6019033156     1  0.42871687E+08
     -122.2632348100      129.6214060809     1  0.44736578E+08
     -122.2632322540      125.2695424906     1  0.45264889E+08
     -122.2632304850      121.9974788390     1  0.44248523E+08
     -122.2632172714      123.1302853346     1  0.45862843E+08
     -122.2632068999      126.4881582983     1  0.43864013E+08
     -122.2631813937      123.2527217557     1  0.46627256E+08
     -122.2631679377      123.1737302466     1  0.43277606E+08
     -122.2631628808      125.2428466807     1  0.46152099E+08
     -122.2631426795      123.0238718831     1  0.45986010E+08
     -122.2631338415      124.4738911579     1  0.43304678E+08
     -122.2631215596      123.4746313617     1  0.46628006E+08
     -122.2631123199      125.4804477109     1  0.43801781E+08
     -122.2630772405      120.7810910707     1  0.43892083E+08
     -122.2630738620      127.3567774320     1  0.45537751E+08
     -122.2630633567      126.4179742914     1  0.43900063E+08
     -122.2630420604      122.4126764453     1  0.42198790E+08
     -122.2630394708      125.6425331832     1  0.43359141E+08
     -122.2630380066      123.8029913159     1  0.46097907E+08
     -122.2630314138      125.7214169865     1  0.45440738E+08
     -122.2630276764      123.6513170150     1  0.42217056E+08
     -122.2630256322      123.6616451695     1  0.43644743E+08
     -122.2630099453      122.8436532770     1  0.43246783E+08
     -122.2630086169      122.3708613967     1  0.46646939E+08
     -122.2630069264      124.6960363528     1  0.45440497E+08
     -122.2629940560      123.8853614180     1  0.46271717E+08
     -122.2629899897      123.3800542588     1  0.43382469E+08
     -122.2629880294      121.5460628281     1  0.43664619E+08
     -122.2629768143      125.5676381436     1  0.43572396E+08
     -122.2629556757      126.2557842222     1  0.43617572E+08
     -122.2629508402      127.3600555983     1  0.44509451E+08
     -122.2629453526      125.0988673535     1  0.43049668E+08
     -122.2629231498      124.1413139791     1  0.43975047E+08
     -122.2629169758      121.3497888784     1  0.45178130E+08
     -122.2629079024      126.1090810431     1  0.43634461E+08
     -122.2629016743      126.4555469036     1  0.45000484E+08
     -122.2628416963      124.6139683385     1  0.44840349E+08
     -122.2628365689      128.1236588526     1  0.45255889E+08
     -122.2628011326      125.0184581964     1  0.43066968E+08
     -122.2627998785      126.1976154465     1  0.42142466E+08
     -122.2627985036      122.1632501243     1  0.45707566E+08
     -122.2627954090      122.2336841626     1  0.42648536E+08
     -122.2627844549      126.1262678530     1  0.44873548E+08
     -122.2627790002      125.8729547965     1  0.45424478E+08
     -122.2627772918      121.2977124043     1  0.46080098E+08
     -122.2627703683      124.5864067968     1  0.46991979E+08
     -122.2627583946      128.1317677992     1  0.45001557E+08
     -122.2627555037      126.2061747520     1  0.43054939E+08
     -122.2627366384      122.2360546879     1  0.43191353E+08
     -122.2627287650      123.5118661139     1  0.44494956E+08
     -122.2627264487      122.9407821203     1  0.42272788E+08
     -122.2626799148      125.7927587631     1  0.43809029E+08
     -122.2626490259      125.5844616528     1  0.44348511E+08
     -122.2626474533      124.0756595647     1  0.44070909E+08
     -122.2626168871      126.3858012792     1  0.46226745E+08
     -122.2626136155      128.3904982743     1  0.42906777E+08
     -122.2626031080      124.7198422766     1  0.42661565E+08
     -122.2625981760      124.8262276969     1  0.42472180E+08
     -122.2625781768      125.2135794953     1  0.45421579E+08
     -122.2625264251      124.1556271386     1  0.45475577E+08
     -122.2625177957      124.8351785344     1  0.46185347E+08
     -122.2625167020      123.6872109838     1  0.44318710E+08
     -122.2625030294      121.3920096566     1  0.41199436E+08
     -122.2624882183      126.6445128670     1  0.42013735E+08
     -122.2624714714      126.1670230163     1  0.43791972E+08
     -122.2624665724      126.7440538798     1  0.49544373E+08
     -122.2624611192      124.5331647431     1  0.45067271E+08
     -122.2624523953      124.9630130055     1  0.44440484E+08
     -122.2624451534      122.9463334764     1  0.44090670E+08
     -122.2624267109      124.3745175138     1  0.42143219E+08
     -122.2624247514      123.2563692612     1  0.44953655E+08
     -122.2624208653      118.7974152982     1  0.41623284E+08
     -122.2624092225      124.0368435343     1  0.46904017E+08
     -122.2624002245      125.1483672021     1  0.46947119E+08
     -122.2623876423      125.3565468693     1  0.43970124E+08
     -122.2623687372      127.3347734882     1  0.44694911E+08
     -122.2623660957      122.2167536952     1  0.43028253E+08
     -122.2623643284      122.8617782267     1  0.43603493E+08
     -122.2623564166      124.8772769171     1  0.46399350E+08
     -122.2623412619      121.4451001299     1  0.42752652E+08
     -122.2623073801      126.4365727929     1  0.49388534E+08
     -122.2622995562      122.6035299182     1  0.42763792E+08
     -122.2622761516      127.8722819570     1  0.44775495E+08
     -122.2622667676      125.6650263212     1  0.45321886E+08
     -122.2622623249      124.3404773012     1  0.43876596E+08
     -122.2622517155      125.0627630258     1  0.44507657E+08
     -122.2622475226      127.2985097699     1  0.43090597E+08
     -122.2622380644      125.9020205377     1  0.42126999E+08
     -122.2622286379      125.5203741072     1  0.45478179E+08
     -122.2622226246      125.4157974033     1  0.43894253E+08
     -122.2622201825      128.2379382238     1  0.46313608E+08
     -122.2622095536      128.6545086646     1  0.43149114E+08
     -122.2622007926      123.3361836627     1  0.48063770E+08
     -122.2621980296      122.9436577934     1  0.43369841E+08
     -122.2621906555      124.5555131241     1  0.42441542E+08
     -122.2621832626      125.2957127728     1  0.43292726E+08
     -122.2621761613      123.0180050096     1  0.43962253E+08
     -122.2621655702      123.1094027366     1  0.46314664E+08
     -122.2621351907      125.8298639174     1  0.44366641E+08
     -122.2621302772      126.6425958294     1  0.43480894E+08
     -122.2621220909      123.8528862607     1  0.42912021E+08
     -122.2621197346      128.7848244767     1  0.46065760E+08
     -122.2621077170      127.5465084063     1  0.41416193E+08
     -122.2620900663      120.0832104064     1  0.41427148E+08
     -122.2620828174      121.7909678015     1  0.44615628E+08
     -122.2620645985      122.3623984204     1  0.44201039E+08
     -122.2620569168      125.0690473478     1  0.44310896E+08
     -122.2620540361      125.3723510899     1  0.42135081E+08
     -122.2620490255      123.4120123768     1  0.41967244E+08
     -122.2620444201      123.4527200796     1  0.46106146E+08
     -122.2620341681      122.2565192916     1  0.43438296E+08
     -122.2620326133      121.6232971770     1  0.43601577E+08
     -122.2620116987      123.7259473049     1  0.43603105E+08
     -122.2620070119      126.7589846926     1  0.44781372E+08
     -122.2619948933      126.6696071977     1  0.44774582E+08
     -122.2619892824      126.4123669943     1  0.43750143E+08
     -122.2619854438      123.1481642906     1  0.43532416E+08
     -122.2619840553      122.2007965153     1  0.42687139E+08
     -122.2619729502      121.5547224208     1  0.46498230E+08
     -122.2619715310      123.0376475755     1  0.43834474E+08
     -122.2619704805      121.2917912708     1  0.42770733E+08
     -122.2619681057      124.4581074716     1  0.44374004E+08
     -122.2619534829      127.0940344165     1  0.47551768E+08
     -122.2619247603      128.1993410949     1  0.46392542E+08
     -122.2619180936      126.5538643726     1  0.43849841E+08
     -122.2619128379      124.8029148627     1  0.46738816E+08
     -122.2619073654      125.2424964834     2  0.43506700E+08
     -122.2618574366      122.4136954553     1  0.45864254E+08
     -122.2618261142      121.9460458676     1  0.43533997E+08
     -122.2617965616      126.3163792016     1  0.43208133E+08
     -122.2617717335      123.9003748195     1  0.43764766E+08
     -122.2617535004      123.9294155423     1  0.42951647E+08
     -122.2617523044      123.2178804738     1  0.44402351E+08
     -122.2617490535      122.1432501003     1  0.44242285E+08
     -122.2617393109      121.4094827260     1  0.42705614E+08
     -122.2617375253      121.0515679599     1  0.44029473E+08
     -122.2617359923      122.7969563792     1  0.44708732E+08
     -122.2617303491      125.2155990394     1  0.45229591E+08
     -122.2617249006      131.2017860984     1  0.45651156E+08
     -122.2616856106      120.9702264511     1  0.44148887E+08
     -122.2616722324      126.8168406884     1  0.45968492E+08
     -122.2616580617      124.9644693823     1  0.43117323E+08
     -122.2616529013      124.1995340175     1  0.42239079E+08
     -122.2616419490      129.0416320217     1  0.44445585E+08
     -122.2616384915      126.8263773740     1  0.47234056E+08
     -122.2616172911      126.6257219487     1  0.42515144E+08
     -122.2615967580      124.7283076878     1  0.43169853E+08
     -122.2615814225      125.5142090488     1  0.45985591E+08
     -122.2615689669      121.6314140406     1  0.42867341E+08
     -122.2615560837      120.8712944642     1  0.42920616E+08
     -122.2615540639      123.4997574233     1  0.45312406E+08
     -122.2615490203      127.3788043215     1  0.44981877E+08
     -122.2615195478      123.9273848292     1  0.46331818E+08
     -122.2615143255      124.6040050659     1  0.43139944E+08
     -122.2615116787      127.7080989497     1  0.44421409E+08
     -122.2614857628      123.0493601072     1  0.45384124E+08
     -122.2614777387      126.9204753097     1  0.44098924E+08
     -122.2614753773      126.8553483165     1  0.42725994E+08
     -122.2614638756      123.6036236363     1  0.42200154E+08
     -122.2614250197      124.5886115279     1  0.42213713E+08
     -122.2614151754      120.9632952070     1  0.43663061E+08
     -122.2614133152      124.3968990980     1  0.43375957E+08
     -122.2613948108      126.1825329705     1  0.42236282E+08
     -122.2613862350      123.8770705717     1  0.48403952E+08
     -122.2613726814      124.8112458702     1  0.44449125E+08
     -122.2613633218      127.0105747975     1  0.43712931E+08
     -122.2613618883      126.7274842654     1  0.45307661E+08
     -122.2613581591      125.5802065402     1  0.44558074E+08
     -122.2613496868      127.7323878686     1  0.43715668E+08
     -122.2613374525      124.3115842896     1  0.43524109E+08
     -122.2613358760      123.2617043086     1  0.43241229E+08
     -122.2613295035      123.6449685729     1  0.45413395E+08
     -122.2613269682      121.7222111886     1  0.43739506E+08
     -122.2613248375      123.2205142665     1  0.45131921E+08
     -122.2613107235      124.1320423563     1  0.42669112E+08
     -122.2613078691      127.4111281265     1  0.45572154E+08
     -122.2612945687      121.4645806800     1  0.44473042E+08
     -122.2612828828      126.8586011403     1  0.42743869E+08
     -122.2612815541      121.6507019893     1  0.42820096E+08
     -122.2612779115      124.6043887874     1  0.43930439E+08
     -122.2612744522      124.5537439397     1  0.43929985E+08
     -122.2612707743      122.2819511495     1  0.46007186E+08
     -122.2612573081      123.8187191440     1  0.43833691E+08
     -122.2612406586      124.4160693244     1  0.45938669E+08
     -122.2612307296      122.2286727171     1  0.43296776E+08
     -122.2612166296      122.2887013442     1  0.43665378E+08
     -122.2612044112      121.3439875562     1  0.42980077E+08
     -122.2611990752      126.3084385288     1  0.48554126E+08
     -122.2611838113      125.1271628662     1  0.43751663E+08
[truncated: 239,842 more chars]
