# Supplementary material for: Structure, thermodynamics, and rearrangement mechanisms in gold clusters—insights from the energy landscapes framework
Source: Nanoscale. 2017 Dec 15;10(4):2004–16. doi: 10.1039/c7nr07123j (PMC5901115; doi:10.1039/c7nr07123j)
Supplement: Supplementary file 1 [file NR-010-C7NR07123J-s001.zip › minima/35_Au/min.data.dec]

     -122.5914487656      129.9843570997     1  0.42993126E+08
     -122.5795961613      132.9805539274     2  0.43896817E+08
     -122.5777997861      129.7525843315     1  0.42993870E+08
     -122.5755874907      133.5299820673     4  0.41159992E+08
     -122.5531831432      132.3149447586     2  0.41520698E+08
     -122.5485190272      132.3159515875     2  0.44757469E+08
     -122.5343777613      129.6358447884     1  0.44386010E+08
     -122.5287922156      132.4445561811     2  0.45129120E+08
     -122.5111177736      127.0468877486     1  0.43787225E+08
     -122.5103881500      132.9022901179     1  0.42717068E+08
     -122.5084911787      128.1383383778     2  0.46513342E+08
     -122.5079701602      127.9760222426     2  0.46422927E+08
     -122.5005501710      132.9044315584     1  0.42832041E+08
     -122.5000774879      129.9377469870     1  0.41842921E+08
     -122.4921438355      127.5757106093     1  0.45426719E+08
     -122.4902259638      133.0648339217     4  0.44432950E+08
     -122.4885408251      133.1107816716     2  0.44485550E+08
     -122.4870293471      131.5483203154     1  0.44722752E+08
     -122.4861611509      133.0961312432     4  0.44443012E+08
     -122.4857711331      130.0782208746     1  0.41735662E+08
     -122.4803651979      128.6009509169     1  0.41357295E+08
     -122.4793286288      129.8802620827     1  0.41943033E+08
     -122.4757283028      127.8899396941     1  0.44942233E+08
     -122.4754132825      131.6362650734     1  0.41622703E+08
     -122.4730101899      130.4734488791     1  0.43992039E+08
     -122.4692330534      128.0679241677     1  0.44928990E+08
     -122.4676687260      126.6733754620     1  0.44792560E+08
     -122.4660109452      130.8725438862     1  0.45776807E+08
     -122.4602118593      121.8092369544     1  0.44958331E+08
     -122.4601832998      132.7320655640     4  0.43104041E+08
     -122.4567734297      130.7841619305     1  0.45837142E+08
     -122.4535925744      128.1368124403     2  0.45535676E+08
     -122.4527751413      130.0539525611     1  0.45124809E+08
     -122.4518428064      126.9609129313     1  0.45775665E+08
     -122.4499894592      127.9191997542     1  0.46964168E+08
     -122.4482283198      132.2872079904     1  0.43126854E+08
     -122.4455165284      130.3111309657     1  0.45410988E+08
     -122.4447487810      124.7005822791     1  0.45844197E+08
     -122.4445889539      132.4752320097     2  0.43839291E+08
     -122.4423653113      131.9067434155     1  0.42558322E+08
     -122.4415908853      126.6901342846     2  0.42957837E+08
     -122.4408181145      129.7071304595     1  0.45140352E+08
     -122.4398335387      127.3498441066     1  0.43553056E+08
     -122.4382028534      127.1308229429     1  0.45076247E+08
     -122.4317985270      126.1496526033     1  0.45230024E+08
     -122.4316261182      127.7580561844     1  0.41572156E+08
     -122.4300074024      132.4063246865     1  0.42466241E+08
     -122.4297176515      132.2753402399     1  0.43251255E+08
     -122.4297026347      126.5394638084     1  0.43370479E+08
     -122.4292951803      129.3284481602     1  0.42338206E+08
     -122.4267446105      132.3229163456     1  0.46747293E+08
     -122.4256315916      127.9189827247     1  0.43118567E+08
     -122.4254968071      129.6152585356     2  0.42809218E+08
     -122.4241854242      128.3440544201     2  0.44834247E+08
     -122.4228021436      130.4795723572     2  0.42653736E+08
     -122.4225342081      132.6855269257     2  0.42279418E+08
     -122.4210956154      125.1017686388     1  0.43648666E+08
     -122.4205928247      128.0396333184     1  0.45446600E+08
     -122.4192415300      132.5756343302     4  0.48269246E+08
     -122.4150257258      125.7859450907     1  0.42818096E+08
     -122.4121607075      132.3754812327     2  0.49946985E+08
     -122.4112324869      132.2742413182     4  0.40773004E+08
     -122.4107945559      122.8110107717     1  0.45726079E+08
     -122.4107071513      128.7153948441     1  0.46738808E+08
     -122.4094465029      126.7678502474     1  0.41759986E+08
     -122.4094450206      127.6404766767     1  0.41708830E+08
     -122.4075434237      126.6138119664     1  0.43017489E+08
     -122.4021364452      128.7017970494     1  0.42908492E+08
     -122.4010850099      130.8235445076     1  0.43573860E+08
     -122.4007628916      130.7061920571     1  0.43977377E+08
     -122.3998683323      130.8150747883     1  0.44817889E+08
     -122.3994440060      124.8167354292     1  0.43717754E+08
     -122.3983206443      132.3042748285     2  0.50186094E+08
     -122.3982895587      131.0361234460     1  0.44563385E+08
     -122.3973511743      128.0413857311     1  0.45941792E+08
     -122.3968173248      130.7855767089     1  0.44811348E+08
     -122.3958066207      125.5608053910     1  0.45421672E+08
     -122.3944195657      131.8939569049     2  0.47021894E+08
     -122.3933149250      127.9425113513     1  0.47425169E+08
     -122.3925956912      132.2317080562     2  0.45698447E+08
     -122.3924256568      126.9699493016     1  0.44042267E+08
     -122.3922068862      127.1633567412     1  0.42288474E+08
     -122.3916117329      129.1254855741     1  0.45561611E+08
     -122.3896779862      132.0632428346     2  0.47048192E+08
     -122.3882520559      129.8203351728     1  0.43023259E+08
     -122.3873810279      126.7272595511     1  0.42604198E+08
     -122.3869350376      125.3257337346     1  0.43124745E+08
     -122.3868319608      131.7043739730     4  0.44153478E+08
     -122.3851816511      124.9660462496     1  0.42130478E+08
     -122.3849144303      130.5297211580     1  0.43189625E+08
     -122.3842074418      123.3360856211     1  0.45344635E+08
     -122.3837034266      127.1430326405     1  0.43076891E+08
     -122.3830227778      128.8816814587     1  0.44239201E+08
     -122.3826275872      127.4393457216     1  0.42234128E+08
     -122.3822029169      124.2661776852     1  0.42832900E+08
     -122.3812614626      130.6825211232     1  0.43317340E+08
     -122.3799304531      131.6576155586     2  0.43005504E+08
     -122.3791786334      132.6841122545     1  0.46467758E+08
     -122.3787987697      124.8365550462     1  0.45286843E+08
     -122.3782519643      131.7702113200     1  0.44798115E+08
     -122.3781347286      130.5783497216     1  0.43320184E+08
     -122.3777369179      129.7379700734     1  0.43342588E+08
     -122.3777249729      130.6258593442     1  0.42837383E+08
     -122.3775492819      132.1275198347     2  0.41899633E+08
     -122.3760618966      131.6000594709     1  0.44365249E+08
     -122.3759047153      131.7657590833     2  0.43219558E+08
     -122.3756286810      124.6050959843     1  0.42995297E+08
     -122.3755153939      124.5075938686     1  0.45766568E+08
     -122.3752834450      130.4291691372     1  0.43228443E+08
     -122.3749417044      129.5976232184     1  0.43117597E+08
     -122.3741775613      125.9417031734     1  0.44735668E+08
     -122.3738811396      125.2670680691     1  0.43195317E+08
     -122.3734516496      129.2785239853     2  0.42223577E+08
     -122.3728934783      132.6171335122     1  0.46609261E+08
     -122.3728011742      129.0106823676     1  0.43346386E+08
     -122.3726894321      130.9245563033     2  0.46413137E+08
     -122.3726443909      127.9219166286     1  0.41653849E+08
     -122.3725498051      124.9632987330     1  0.44832428E+08
     -122.3721564253      126.1207438464     1  0.43475128E+08
     -122.3712338322      128.0443706098     2  0.47237267E+08
     -122.3705872225      127.8154412432     1  0.44051995E+08
     -122.3704594883      127.1675055271     2  0.43251654E+08
     -122.3704406665      131.7308147448     2  0.43327563E+08
     -122.3694837495      132.2911180722     2  0.44253256E+08
     -122.3683798562      132.3806468551     1  0.41967992E+08
     -122.3682971285      128.9260600668     4  0.47065342E+08
     -122.3678066694      122.6564177160     1  0.42487058E+08
     -122.3672968603      122.7344775575     1  0.42040714E+08
     -122.3667381414      132.2196705858     1  0.42026368E+08
     -122.3649998017      129.1291870908     1  0.43004438E+08
     -122.3645748066      131.6743443208     2  0.42172481E+08
     -122.3643212088      128.5738605047     1  0.45745307E+08
     -122.3638995184      126.5332895053     1  0.46808211E+08
     -122.3634312858      126.5180063792     1  0.43825261E+08
     -122.3619890961      126.5814295603     1  0.45164482E+08
     -122.3609870890      126.5927291415     1  0.45948488E+08
     -122.3609404393      128.6660161894     1  0.44819623E+08
     -122.3608706640      130.6956981580     1  0.46116168E+08
     -122.3595084413      123.1322666262     1  0.45167229E+08
     -122.3591916200      126.5811554962     1  0.42836475E+08
     -122.3580518201      126.8579367495     1  0.43205195E+08
     -122.3580357474      125.4931419703     1  0.43044860E+08
     -122.3577780973      126.4005019442     1  0.46716298E+08
     -122.3559092587      123.3241371545     1  0.44992838E+08
     -122.3554817107      129.6772444427     1  0.42333846E+08
     -122.3551733700      128.7728544849     1  0.45205261E+08
     -122.3546639248      129.9868594088     2  0.43687107E+08
     -122.3546196490      125.7398859362     1  0.44692372E+08
     -122.3546047087      129.8093965503     1  0.43730822E+08
     -122.3539149000      129.9511050388     1  0.44909066E+08
     -122.3538282755      124.3722939492     1  0.42085112E+08
     -122.3536529692      130.7861172159     1  0.43173904E+08
     -122.3536414537      123.9236954210     1  0.46098010E+08
     -122.3529569216      125.5547266547     1  0.43905049E+08
     -122.3527340551      123.4608294543     1  0.45484763E+08
     -122.3521512153      131.7152738191     4  0.42487905E+08
     -122.3517657794      125.5977140239     1  0.45644154E+08
     -122.3514280486      129.8339783437     1  0.42703790E+08
     -122.3509413452      125.2040610163     1  0.44731380E+08
     -122.3490579546      128.0666297895     1  0.42144336E+08
     -122.3490178441      128.2748872029     1  0.43113959E+08
     -122.3488814095      125.3781170166     1  0.43127075E+08
     -122.3483434427      126.8270830917     1  0.45815342E+08
     -122.3478989130      124.1991778605     1  0.41567988E+08
     -122.3478743981      124.1087964546     1  0.42721387E+08
     -122.3477280418      125.2665923136     1  0.41539389E+08
     -122.3471702792      126.4750270517     1  0.43489853E+08
     -122.3468142189      128.0502710289     1  0.43700559E+08
     -122.3465717616      129.6833188537     1  0.43572193E+08
     -122.3464626591      126.4313044526     1  0.43878183E+08
     -122.3462998559      127.5558941687     1  0.41643098E+08
     -122.3459774349      124.8959784309     1  0.45673809E+08
     -122.3450638039      128.1759336031     2  0.41419903E+08
     -122.3446646952      123.5017653188     1  0.43042538E+08
     -122.3428237312      131.8621134323     2  0.44143814E+08
     -122.3426490462      125.9574886431     1  0.43147236E+08
     -122.3425173390      129.0074200500     1  0.43900960E+08
     -122.3424858797      132.0186259768     1  0.44166154E+08
     -122.3414980023      128.0600685127     1  0.45661681E+08
     -122.3411846906      130.1478642974     1  0.43661437E+08
     -122.3407396034      132.1119981896     1  0.44168142E+08
     -122.3404851921      128.6052666574     1  0.44636552E+08
     -122.3403702582      127.6213542928     1  0.43025992E+08
     -122.3400292436      126.7581070634     1  0.42398618E+08
     -122.3394611140      124.4783620409     1  0.46149662E+08
     -122.3387784795      127.7766592198     1  0.44197153E+08
     -122.3375448914      124.7336950389     1  0.45637090E+08
     -122.3365520991      126.5541851904     1  0.42608296E+08
     -122.3355841708      126.0204566380     1  0.42342620E+08
     -122.3349053816      124.9553520729     1  0.43787672E+08
     -122.3339216965      132.1622090813     1  0.42941328E+08
     -122.3332007266      130.2986894506     1  0.43989637E+08
     -122.3324908401      129.8230902273     1  0.44199381E+08
     -122.3321657768      130.0320176932     1  0.45022366E+08
     -122.3319975677      130.9508635167     1  0.45350306E+08
     -122.3308749279      128.5601997373     1  0.43051354E+08
     -122.3305631573      125.9442440405     1  0.42129097E+08
     -122.3303786700      128.9370634660     1  0.43184033E+08
     -122.3303035529      126.3385753504     1  0.42981183E+08
     -122.3300765531      126.6819781271     1  0.44907774E+08
     -122.3299913073      128.9651389727     1  0.43556988E+08
     -122.3296328601      126.4939206348     1  0.45784263E+08
     -122.3296180555      132.1612886022     1  0.43015471E+08
     -122.3293698437      124.7449183597     1  0.41034266E+08
     -122.3293088290      126.5816285267     1  0.44891746E+08
     -122.3289293817      124.7952697930     1  0.42516255E+08
     -122.3288896524      132.1649552279     1  0.42996315E+08
     -122.3286637164      131.6740239410     1  0.45345601E+08
     -122.3284218412      129.4011717204     1  0.43674680E+08
     -122.3283124231      129.3696518744     1  0.43430759E+08
     -122.3282477806      124.9226442103     1  0.41832354E+08
     -122.3276439946      125.6741694566     1  0.47202721E+08
     -122.3276029787      125.4845611314     1  0.44277953E+08
     -122.3272184226      125.3729115415     1  0.44451308E+08
     -122.3270463591      132.3532511048     1  0.45921168E+08
     -122.3265986113      125.9985818107     1  0.42081027E+08
     -122.3263858553      126.6541775998     1  0.42071827E+08
     -122.3262343172      128.3888710058     1  0.44611870E+08
     -122.3262246219      129.3053336904     2  0.44934871E+08
     -122.3261500219      128.1158678271     1  0.43651078E+08
     -122.3261426174      124.7765996872     1  0.42211183E+08
     -122.3250170164      126.2769857370     1  0.42807239E+08
     -122.3248993930      130.3601500755     1  0.43493866E+08
     -122.3246410333      123.5495251885     1  0.45019034E+08
     -122.3246276767      130.7731176130     2  0.42756161E+08
     -122.3244506266      131.8119765251     1  0.44910925E+08
     -122.3243581310      127.6235247641     1  0.45335164E+08
     -122.3241142304      131.9669055418     1  0.42604876E+08
     -122.3238647434      126.3509652475     1  0.45429446E+08
     -122.3237791092      128.0494721754     1  0.46386607E+08
     -122.3235503586      126.2810004465     1  0.45462086E+08
     -122.3231344034      122.4687043305     1  0.40210343E+08
     -122.3229465101      126.7600126576     1  0.43531616E+08
     -122.3227650609      131.6424482085     1  0.42397165E+08
     -122.3226485875      131.8774970517     1  0.44727598E+08
     -122.3221477656      127.0098977340     1  0.47224201E+08
     -122.3216963746      126.2517780888     1  0.44542881E+08
     -122.3216304911      129.7131172766     1  0.44065331E+08
     -122.3212785151      132.6507750503     1  0.44051023E+08
     -122.3204471262      130.5490370208     2  0.45310602E+08
     -122.3199514299      132.3105876738     1  0.46067573E+08
     -122.3198832291      126.2296322362     1  0.47095016E+08
     -122.3198415249      127.2264595293     1  0.42985548E+08
     -122.3198078900      131.1098486423     2  0.41639182E+08
     -122.3195968652      130.1100106378     1  0.43483513E+08
     -122.3188990705      129.7729565158     1  0.43854898E+08
     -122.3188267611      126.2885655097     1  0.42265078E+08
     -122.3186027660      130.1122515163     1  0.43501603E+08
     -122.3181473831      126.5140395091     1  0.47290369E+08
     -122.3179913550      124.2930405495     1  0.42420392E+08
     -122.3177624490      122.8491613952     1  0.43862779E+08
     -122.3174899696      123.9627100643     1  0.43330419E+08
     -122.3169492129      127.9032436525     1  0.44204025E+08
     -122.3166877870      128.5794981859     1  0.45185687E+08
     -122.3166199780      129.9812814564     1  0.50567745E+08
     -122.3162492842      129.8853969791     1  0.43840629E+08
     -122.3159649998      126.7200888147     1  0.45921543E+08
     -122.3157098641      130.2425276701     1  0.46917319E+08
     -122.3155644681      130.3574553489     1  0.46926737E+08
     -122.3154343696      131.9970733095     1  0.44901132E+08
     -122.3148627492      128.8443052613     1  0.44394865E+08
     -122.3147262960      124.0508565436     1  0.42360824E+08
     -122.3146469496      128.2633458218     1  0.45374313E+08
     -122.3145567360      130.9295592781     1  0.42046285E+08
     -122.3143709643      131.8227484224     1  0.47751051E+08
     -122.3140379264      124.6417171001     1  0.42875556E+08
     -122.3138985215      131.8521290206     1  0.42305631E+08
     -122.3138608852      126.9954746192     1  0.43323076E+08
     -122.3133923466      124.9199512425     1  0.42960356E+08
     -122.3133503523      131.4291451864     1  0.44354094E+08
     -122.3131864125      129.3519087204     1  0.43058022E+08
     -122.3129443118      125.8634511640     1  0.41539505E+08
     -122.3129224797      130.7296461281     1  0.47814811E+08
     -122.3129098898      129.3369610616     1  0.44439240E+08
     -122.3125392640      124.7010092382     1  0.42264856E+08
     -122.3120265816      129.6972158608     1  0.47923097E+08
     -122.3118546831      124.5735529493     1  0.42892108E+08
     -122.3116923964      129.0581496560     1  0.42796340E+08
     -122.3108144565      130.0910283269     1  0.43521328E+08
     -122.3107789210      131.6674278551     1  0.42097614E+08
     -122.3107459612      126.6546943140     1  0.42175564E+08
     -122.3104541614      127.5374803616     1  0.42697008E+08
     -122.3095705218      127.0577392770     1  0.43195619E+08
     -122.3094744598      129.2884040636     1  0.47088553E+08
     -122.3092591593      129.2179479525     1  0.44146816E+08
     -122.3090840488      128.1549403079     1  0.43833307E+08
     -122.3080460309      128.4960079651     1  0.44742010E+08
     -122.3079891590      128.8541791660     1  0.43226295E+08
     -122.3078265861      129.9534619692     1  0.42015866E+08
     -122.3076924704      126.5935260593     1  0.47619246E+08
     -122.3074852071      130.1923208975     1  0.44397218E+08
     -122.3074778071      122.8328448954     1  0.47409215E+08
     -122.3071180896      126.7465419331     1  0.46471189E+08
     -122.3070974217      132.2619087071     1  0.45688026E+08
     -122.3069547498      129.4900230787     1  0.47112212E+08
     -122.3066014737      123.1729694619     1  0.44490094E+08
     -122.3062324812      126.9481406919     1  0.42491376E+08
     -122.3062291527      131.4395301994     2  0.45686319E+08
     -122.3060559898      128.6211434821     1  0.44077802E+08
     -122.3060351281      129.4251456876     1  0.43268885E+08
     -122.3059406211      130.1920346356     1  0.42830600E+08
     -122.3059053745      127.1787575580     1  0.45969499E+08
     -122.3058978895      125.4859002819     1  0.44501331E+08
     -122.3055085445      129.4013019617     1  0.42033298E+08
     -122.3054419354      128.2625805622     1  0.43512474E+08
     -122.3054404081      125.3696432360     1  0.41340027E+08
     -122.3054236666      131.1802776360     1  0.44679243E+08
     -122.3051904597      125.0718541033     1  0.44713703E+08
     -122.3051506824      126.4486028411     1  0.44521304E+08
     -122.3050444686      124.8666605666     1  0.41982712E+08
     -122.3043723137      128.9380765789     1  0.44221167E+08
     -122.3038916181      131.2247805146     2  0.45052439E+08
     -122.3036536910      125.0496615720     1  0.43132051E+08
     -122.3034991446      131.3054179275     1  0.41792187E+08
     -122.3033622814      127.4920173457     1  0.42780735E+08
     -122.3031420768      131.2764555957     1  0.44359107E+08
     -122.3031238686      130.2367754223     1  0.42909335E+08
     -122.3030670935      128.4603507883     1  0.44451830E+08
     -122.3029874334      126.2260094451     1  0.44631230E+08
     -122.3029403741      124.8094898608     1  0.44926426E+08
     -122.3026734110      125.5934313350     1  0.42916809E+08
     -122.3022503515      126.2203751865     1  0.43422566E+08
     -122.3022053641      126.9260566690     1  0.43683178E+08
     -122.3021880665      125.5216872071     1  0.46657587E+08
     -122.3018932982      126.5791974470     1  0.43542950E+08
     -122.3017856538      124.7049864109     1  0.46710672E+08
     -122.3012458820      131.2570696169     1  0.45225193E+08
     -122.3009209799      131.0670363057     1  0.44390369E+08
     -122.3005537616      125.9882781707     1  0.44620883E+08
     -122.3005226754      127.2588308872     1  0.43097225E+08
     -122.3004727522      125.4956058547     1  0.41670078E+08
     -122.3003353977      123.5288406013     1  0.42644166E+08
     -122.3000570143      121.7612421089     1  0.42741862E+08
     -122.2997323702      127.9997485082     1  0.48876566E+08
     -122.2996094604      131.5034673089     1  0.44214438E+08
     -122.2995016693      124.3980868809     1  0.42462941E+08
     -122.2992504540      128.2651689219     1  0.44988969E+08
     -122.2992228871      128.6729184873     2  0.47489057E+08
     -122.2987586156      132.1797642115     1  0.45754402E+08
     -122.2985410407      129.1093717535     1  0.42777681E+08
     -122.2982451423      127.1429004425     1  0.43836059E+08
     -122.2982308172      129.8075996514     1  0.48131692E+08
     -122.2975242323      122.0501146983     1  0.46219756E+08
     -122.2974202194      123.8575154765     1  0.44756500E+08
     -122.2973493514      127.7495126745     1  0.44153237E+08
     -122.2971842978      131.1021152983     1  0.41256258E+08
     -122.2968056999      128.1255053696     1  0.43467869E+08
     -122.2964561367      127.9835372334     1  0.49316535E+08
     -122.2962871834      130.4441695371     1  0.46562488E+08
     -122.2961178816      129.7912841634     1  0.42600929E+08
     -122.2961129429      128.2463613220     1  0.44562094E+08
     -122.2958944701      125.1145855447     1  0.44794939E+08
     -122.2958843579      128.0255201399     1  0.44360064E+08
     -122.2957457045      125.7083745966     2  0.43014809E+08
     -122.2955868811      125.1579203878     1  0.43102159E+08
     -122.2946860347      127.5237699635     1  0.42989569E+08
     -122.2946846182      131.3253117906     1  0.41389802E+08
     -122.2945740011      128.2171428483     1  0.48729449E+08
     -122.2945656431      131.3294497533     1  0.44452814E+08
     -122.2938894443      123.2531329548     1  0.45250787E+08
     -122.2937445760      125.6229907460     1  0.43712726E+08
     -122.2936334830      131.1192987102     1  0.44363908E+08
     -122.2931737103      122.6642876876     1  0.43363730E+08
     -122.2929460587      125.4961560167     1  0.43752375E+08
     -122.2924415569      124.4274975899     1  0.44334691E+08
     -122.2923002275      129.8330215517     1  0.44764756E+08
     -122.2919213577      122.9100488843     1  0.45506242E+08
     -122.2917632919      126.1522554241     1  0.42964545E+08
     -122.2916617884      131.5264639196     1  0.45454591E+08
     -122.2915872376      131.7282078987     1  0.43905416E+08
     -122.2914127007      128.2466351068     1  0.43564259E+08
     -122.2907850593      129.9191206553     1  0.44050058E+08
     -122.2907365811      127.4692534440     1  0.43002620E+08
     -122.2905438052      122.0059694128     1  0.45486920E+08
     -122.2904938898      119.5560776864     1  0.44344735E+08
     -122.2904779698      130.3498517863     2  0.42923356E+08
     -122.2896028928      131.0296429451     1  0.41407762E+08
     -122.2895304340      130.8495880193     2  0.43355046E+08
     -122.2892240258      125.6023782757     1  0.43240046E+08
     -122.2891127503      126.3111710337     1  0.43703902E+08
     -122.2889504631      124.2027692190     1  0.42518574E+08
     -122.2888635791      121.7376433792     2  0.41208061E+08
     -122.2887978428      126.6978715247     1  0.43925802E+08
     -122.2887130345      126.3267116889     1  0.43775890E+08
     -122.2885730695      123.8370193361     1  0.47528889E+08
     -122.2883874596      126.9058267752     1  0.42934014E+08
     -122.2880008904      127.5212377389     1  0.43185291E+08
     -122.2879779197      126.9362812468     1  0.43754041E+08
     -122.2872840079      127.5712132303     1  0.45205528E+08
     -122.2872018159      131.1564498223     1  0.44534388E+08
     -122.2864400689      125.5282831314     1  0.44321505E+08
     -122.2864277412      127.6762844223     1  0.42359211E+08
     -122.2861973600      127.4105951707     1  0.44335075E+08
     -122.2860674561      126.8512157936     1  0.44129031E+08
     -122.2860200417      125.7345962654     1  0.44263340E+08
     -122.2859699849      131.6100602963     1  0.43619480E+08
     -122.2856959406      126.4802901204     1  0.42820004E+08
     -122.2855969272      126.9375687395     1  0.43591923E+08
     -122.2852394404      125.2499069826     1  0.42810114E+08
     -122.2848308693      125.9183870022     1  0.47249749E+08
     -122.2845490343      129.7347520930     1  0.48508061E+08
     -122.2844721555      129.7557644762     1  0.44385590E+08
     -122.2843571575      126.8138718230     1  0.44646566E+08
     -122.2843072835      131.3600242462     2  0.43780357E+08
     -122.2842753775      125.9811871357     1  0.44709861E+08
     -122.2839718233      131.4853956322     1  0.46277475E+08
     -122.2837778515      125.1777019614     1  0.45816844E+08
     -122.2836130318      124.6646296911     1  0.42830833E+08
     -122.2833305176      126.6099006752     1  0.42595576E+08
     -122.2832909279      125.7373519516     1  0.42531218E+08
     -122.2831715673      127.3537023605     1  0.45200112E+08
     -122.2826808166      125.5917987368     1  0.44863650E+08
     -122.2825271097      124.3559680621     1  0.42518682E+08
     -122.2825009454      124.5717322414     1  0.45988940E+08
     -122.2823150963      131.0217122369     2  0.43164613E+08
     -122.2819749146      131.1300805025     1  0.44312723E+08
     -122.2819459896      124.3622592915     1  0.44458161E+08
     -122.2818280937      126.1791081085     1  0.42824693E+08
     -122.2813699777      127.7844739123     1  0.49286987E+08
     -122.2813547862      126.4234553382     1  0.43343673E+08
     -122.2812338087      129.1777627386     1  0.43994819E+08
     -122.2811788825      127.8958671257     1  0.43207263E+08
     -122.2811087053      131.0072531378     1  0.43997412E+08
     -122.2806941062      125.3000613640     1  0.43060008E+08
     -122.2805321940      128.0898033696     1  0.44877253E+08
     -122.2800385139      130.4327764857     2  0.42462348E+08
     -122.2800325786      124.1307725750     1  0.47524409E+08
     -122.2792868044      129.6860983896     1  0.44160491E+08
     -122.2791499819      125.3833323715     1  0.42922281E+08
     -122.2788183709      124.9103063930     1  0.44961253E+08
     -122.2786314832      124.3356605162     1  0.41880797E+08
     -122.2784365920      126.9166297834     1  0.44220161E+08
     -122.2783355683      124.4523988289     1  0.45516028E+08
     -122.2781264863      125.9885952839     1  0.46291344E+08
     -122.2777326098      128.3884827890     1  0.44264983E+08
     -122.2777139934      126.1450799294     1  0.41499492E+08
     -122.2775234104      127.8811345082     1  0.44086018E+08
     -122.2775134005      126.8847352624     1  0.47244179E+08
     -122.2774665171      129.0852436347     1  0.44286629E+08
     -122.2774120945      129.0341773134     1  0.43930187E+08
     -122.2772842669      124.0711687465     1  0.42427526E+08
     -122.2772224702      127.2385895439     1  0.44548976E+08
     -122.2772055110      125.6602904865     1  0.46384172E+08
     -122.2767585814      125.0664585635     1  0.42177422E+08
     -122.2767137154      128.7897912230     1  0.45075402E+08
     -122.2766168359      128.1389722771     1  0.43466255E+08
     -122.2765649557      125.6837359303     1  0.42252791E+08
     -122.2762985630      130.2322230086     1  0.42371119E+08
     -122.2762815443      122.4297256988     1  0.41783424E+08
     -122.2760247382      126.1670224392     1  0.48433666E+08
     -122.2759543323      125.6173976386     1  0.44052853E+08
     -122.2756025167      127.2454657333     1  0.44094370E+08
     -122.2753684045      126.7993580206     1  0.45141899E+08
     -122.2752603571      123.6479120814     1  0.46242228E+08
     -122.2752510119      126.2587253348     1  0.41943793E+08
     -122.2750531589      131.2663824543     1  0.44733664E+08
     -122.2750318711      131.6019003094     1  0.45700928E+08
     -122.2750190083      131.1849915034     1  0.44210136E+08
     -122.2748614113      124.6401261196     1  0.41954685E+08
     -122.2747718585      125.6991765103     1  0.42390274E+08
     -122.2747653834      130.7345723163     2  0.44326551E+08
     -122.2747027125      126.4803015805     1  0.46937343E+08
     -122.2746933501      131.9003155204     1  0.41715533E+08
     -122.2746773364      125.5487073143     1  0.46202784E+08
     -122.2745896961      128.0084585140     1  0.43115478E+08
     -122.2744086602      131.8740309460     1  0.48841427E+08
     -122.2742981505      124.1947747448     1  0.42481649E+08
     -122.2742732981      124.2984216673     1  0.47124914E+08
     -122.2741391777      129.7689961222     1  0.45141161E+08
     -122.2740836179      127.6779371098     1  0.45660203E+08
     -122.2740475914      129.1697662325     1  0.44623241E+08
     -122.2740350435      130.0613673322     1  0.46945520E+08
     -122.2739762854      126.7125715632     1  0.45710132E+08
     -122.2739584702      125.9146517396     1  0.42502508E+08
     -122.2738713880      126.2423490330     1  0.44152263E+08
     -122.2738684627      129.3432731928     1  0.43456992E+08
     -122.2738309971      127.1963166684     1  0.44371557E+08
     -122.2737827628      130.2762117889     1  0.45496764E+08
     -122.2734381248      123.3743073168     1  0.45933618E+08
     -122.2734217965      124.3929133231     1  0.46163551E+08
     -122.2734006430      127.2516841222     1  0.42176760E+08
     -122.2730286678      130.9632027820     1  0.44302624E+08
     -122.2730102822      125.0886035303     1  0.42773267E+08
     -122.2724070721      131.6490752550     1  0.43862174E+08
     -122.2722887934      129.7883947558     1  0.46557352E+08
     -122.2721640314      130.1598064003     1  0.44797050E+08
     -122.2720232814      130.9763229405     1  0.43753485E+08
     -122.2719988228      130.0426548253     1  0.42420307E+08
     -122.2717950226      124.6449905037     1  0.44404952E+08
     -122.2716626711      122.3114865431     1  0.42759637E+08
     -122.2716254444      129.9723325111     1  0.43938255E+08
     -122.2716074226      127.3498393120     1  0.45349440E+08
     -122.2714012882      126.6947316148     1  0.45519685E+08
     -122.2712564945      131.4588779313     1  0.43802756E+08
     -122.2711894559      122.4667634518     1  0.43777370E+08
     -122.2709395853      122.6387659929     1  0.44195536E+08
     -122.2707365709      120.9872534220     1  0.42696249E+08
     -122.2703953618      129.4777202713     1  0.45152307E+08
     -122.2703587798      125.9856516703     1  0.44493864E+08
     -122.2700218609      131.8137076136     1  0.45474309E+08
     -122.2696132982      124.2544927406     1  0.44277724E+08
     -122.2695702593      124.4216469055     1  0.45051229E+08
     -122.2694814022      126.5547164087     1  0.43776471E+08
     -122.2692916803      127.5300864651     1  0.42774252E+08
     -122.2691688212      124.2213585730     1  0.41935466E+08
     -122.2690604060      129.7900001696     1  0.43281164E+08
     -122.2689001018      126.9702140381     1  0.43448730E+08
     -122.2688102739      124.0292459625     1  0.41639096E+08
     -122.2684698318      124.5683031113     1  0.43920910E+08
     -122.2684681633      131.5445248696     1  0.44076925E+08
     -122.2683597929      127.8917340626     1  0.42870917E+08
     -122.2678770910      124.9000078977     1  0.41239881E+08
     -122.2678224556      125.1941926373     1  0.44990775E+08
     -122.2676902637      126.6179502741     1  0.41528895E+08
     -122.2676368971      128.5909051036     1  0.41165369E+08
     -122.2675222875      125.4041548438     1  0.45102300E+08
     -122.2673947617      126.7786502726     1  0.44630640E+08
     -122.2673772407      124.7793201229     1  0.43268656E+08
     -122.2673748460      126.1679110009     1  0.45732877E+08
     -122.2672473966      124.8096636235     1  0.42915238E+08
     -122.2671052448      123.8358414293     1  0.42211511E+08
     -122.2665539358      131.4532132903     1  0.41129369E+08
     -122.2663621126      124.6371676425     1  0.43636290E+08
     -122.2662275869      130.8426923204     1  0.44218837E+08
     -122.2659519677      131.4093104081     1  0.44312952E+08
     -122.2657807345      129.5574557876     1  0.45094623E+08
     -122.2650709653      124.0491021296     1  0.41657119E+08
     -122.2650649615      127.1237119270     1  0.45111437E+08
     -122.2650450246      123.6818676876     1  0.44657009E+08
     -122.2648844003      122.3515980342     1  0.45527024E+08
     -122.2646973353      131.5626633669     1  0.44991925E+08
     -122.2646652830      125.9419408132     1  0.43084407E+08
     -122.2645156125      127.2048155896     1  0.42085954E+08
     -122.2641856061      127.5135188370     1  0.44739243E+08
     -122.2640679200      124.6240919442     1  0.42386820E+08
     -122.2638532945      124.8155154450     1  0.41368007E+08
     -122.2636776332      130.5722024722     1  0.45865237E+08
     -122.2635923321      123.7491664086     1  0.42061176E+08
     -122.2635457749      131.4606076595     1  0.43744060E+08
     -122.2630850734      128.9225993780     1  0.43323234E+08
     -122.2630718728      130.8627352817     1  0.43338907E+08
     -122.2630475730      124.1985988735     1  0.44308220E+08
     -122.2629535950      126.1727959047     1  0.44551159E+08
     -122.2628802685      125.0670756773     1  0.45100582E+08
     -122.2626944921      123.4059441097     1  0.43718176E+08
     -122.2625631876      124.4710883165     1  0.44344138E+08
     -122.2625580086      128.5426334725     1  0.43966189E+08
     -122.2625503241      128.1102956064     1  0.44552855E+08
     -122.2625482994      131.1168465056     1  0.44390592E+08
     -122.2623912198      129.4350733911     2  0.41754614E+08
     -122.2622528432      125.0477464171     1  0.43202338E+08
     -122.2622457894      126.6960474634     1  0.43385777E+08
     -122.2621579830      127.7186810818     1  0.46155279E+08
     -122.2621184317      131.4443569835     1  0.41217918E+08
     -122.2620410377      130.3695076623     1  0.44342500E+08
     -122.2620168091      124.5047330572     1  0.42692363E+08
     -122.2615233415      124.6836269506     1  0.47006070E+08
     -122.2614706960      125.6297669428     1  0.45258183E+08
     -122.2613028165      125.4707688157     1  0.42789608E+08
     -122.2612127644      122.7031415369     1  0.45042304E+08
     -122.2609717781      125.6558817767     1  0.43531997E+08
     -122.2609638148      124.6901132884     1  0.41875667E+08
     -122.2608615451      125.6562721448     1  0.44562713E+08
     -122.2606002877      124.8843554496     1  0.43275964E+08
     -122.2605645564      122.0581949106     1  0.43178111E+08
     -122.2602803898      124.3874849738     1  0.43897410E+08
     -122.2602380682      124.0608535377     1  0.44950865E+08
     -122.2601741127      123.7685323673     1  0.45661909E+08
     -122.2594592173      124.1949555545     1  0.45579930E+08
     -122.2594012365      129.5984658293     2  0.41762596E+08
     -122.2593723124      122.4250926346     1  0.42608678E+08
     -122.2592732074      123.9569507884     1  0.44115926E+08
     -122.2592383511      121.8999600673     1  0.42036233E+08
     -122.2589900018      122.0383440861     1  0.43077057E+08
     -122.2589044202      130.6186179904     1  0.43974477E+08
     -122.2587222229      131.7630043768     1  0.49070928E+08
     -122.2587052784      122.7043015112     1  0.42267428E+08
     -122.2582548213      126.7070543021     1  0.42300696E+08
     -122.2578264015      124.9159633275     1  0.42425546E+08
     -122.2577869328      127.5426518085     1  0.43886309E+08
     -122.2577197633      130.9120709311     1  0.43788980E+08
     -122.2576181880      125.0416095841     1  0.42141280E+08
     -122.2574822863      131.5003270433     1  0.44298742E+08
     -122.2574697034      126.7943647490     1  0.44760109E+08
     -122.2574307138      123.5988509149     1  0.46996688E+08
     -122.2572201749      123.0424210578     1  0.43843550E+08
     -122.2570099810      125.3796084239     1  0.43934995E+08
     -122.2566944731      127.6681719492     1  0.42385550E+08
     -122.2564395165      120.6716818538     1  0.42568303E+08
     -122.2561801627      123.4810920755     1  0.44187702E+08
     -122.2560550856      126.3206580253     1  0.42611890E+08
     -122.2558631587      129.3988510524     2  0.44251595E+08
     -122.2557445006      129.8663352216     1  0.42334438E+08
     -122.2556318512      126.7480515018     1  0.44530319E+08
     -122.2553367343      124.7230164745     1  0.43767400E+08
     -122.2551238387      121.4695517093     1  0.43488439E+08
     -122.2550263952      127.9983596286     1  0.44330567E+08
     -122.2548210044      128.0278208429     1  0.43980224E+08
     -122.2547194668      125.0609189642     1  0.41356176E+08
     -122.2543673074      126.2105887031     1  0.45150438E+08
     -122.2541506415      127.4871623949     1  0.46036746E+08
     -122.2538237780      127.2405622158     1  0.45283797E+08
     -122.2537186732      124.8034868947     1  0.48690222E+08
     -122.2536646189      124.6667329047     1  0.42762700E+08
     -122.2529434466      129.7579858538     1  0.42304938E+08
     -122.2528748984      128.5345923946     1  0.48668125E+08
     -122.2528366789      126.8463705330     1  0.41792502E+08
     -122.2527916861      122.5938250350     1  0.43996778E+08
     -122.2526075516      130.5190709244     1  0.43110055E+08
     -122.2525581106      123.7871626502     1  0.43177419E+08
     -122.2524078071      129.5524541044     1  0.43732397E+08
     -122.2522603954      127.0935978643     1  0.44343654E+08
     -122.2522347755      128.7287897179     1  0.44804067E+08
     -122.2520993545      126.4399935796     1  0.43049593E+08
     -122.2519875156      127.2127142029     1  0.43914385E+08
     -122.2518914385      126.3992584520     1  0.42579884E+08
     -122.2518857016      127.1585621899     1  0.47635144E+08
     -122.2518520758      125.2988193869     1  0.43632301E+08
     -122.2515493820      124.2535504952     1  0.44591452E+08
     -122.2513766940      129.8040412386     1  0.42095410E+08
     -122.2512292429      123.7680576189     1  0.47562972E+08
     -122.2512279102      126.6026360620     1  0.42483230E+08
     -122.2512174394      122.2154781175     1  0.42071239E+08
     -122.2505279482      129.5621895245     1  0.42285145E+08
     -122.2505132418      125.8127340605     1  0.43274291E+08
     -122.2502203010      126.2237571044     1  0.43899055E+08
     -122.2501056721      131.5042717263     1  0.43453205E+08
     -122.2500003048      125.6514927486     1  0.42025084E+08
     -122.2499218612      129.8234866655     1  0.42147434E+08
     -122.2497875795      118.3871610412     1  0.46087985E+08
     -122.2497717089      127.0068486637     1  0.45012596E+08
     -122.2495918421      124.6888042660     1  0.46444846E+08
     -122.2493301191      129.5762274578     1  0.43025858E+08
     -122.2493051881      130.4236480467     1  0.43848186E+08
     -122.2492280661      120.4305294453     1  0.40522750E+08
     -122.2491206479      125.1154197428     1  0.43484962E+08
     -122.2490694216      128.4723504146     1  0.44561137E+08
     -122.2486177060      125.7404411113     1  0.44932141E+08
     -122.2482945807      131.1953796294     1  0.43726428E+08
     -122.2481746725      124.1692824292     1  0.41585592E+08
     -122.2481292999      126.9404924545     1  0.44752310E+08
     -122.2479154102      123.2878379650     1  0.44408269E+08
     -122.2474914986      131.2634894074     1  0.44447279E+08
     -122.2469209762      124.0288082189     1  0.41947061E+08
     -122.2465691373      124.8896742525     1  0.41353153E+08
     -122.2463712950      130.9862661589     1  0.44075947E+08
     -122.2463363009      131.2102655699     2  0.43348464E+08
     -122.2462393826      124.3476141093     1  0.43218040E+08
     -122.2460752584      124.9211692202     1  0.43667875E+08
     -122.2459733744      124.1332679793     1  0.41767470E+08
     -122.2458390467      131.8145261480     1  0.44567880E+08
     -122.2455342299      124.9381302342     1  0.44612959E+08
     -122.2452249979      124.1766366133     1  0.44439262E+08
     -122.2448623561      128.9263736612     1  0.43979153E+08
     -122.2445937837      125.3158191522     1  0.42638200E+08
     -122.2445920739      125.0423681516     1  0.41796549E+08
     -122.2444660581      127.1340628114     1  0.42807519E+08
     -122.2442315894      124.2327728308     1  0.42876333E+08
     -122.2442010637      124.4258453159     1  0.43650929E+08
     -122.2441936027      123.2703764834     1  0.44016142E+08
     -122.2441074958      131.1987164724     2  0.44354656E+08
     -122.2440653640      122.7991378181     1  0.40981673E+08
     -122.2437665975      126.9285757041     1  0.47194648E+08
     -122.2436803310      125.5675615427     1  0.44079793E+08
     -122.2435654371      122.7768015926     1  0.41802429E+08
     -122.2435574203      123.6418425954     1  0.41126382E+08
     -122.2434142466      131.8188377569     1  0.47515172E+08
     -122.2432300078      128.1603327991     1  0.42332719E+08
     -122.2428513023      123.5942381188     1  0.42983871E+08
     -122.2426823642      124.5976646762     1  0.41983876E+08
     -122.2425133206      123.1321316220     1  0.41596818E+08
     -122.2420829735      125.1605012726     1  0.42070518E+08
     -122.2420161132      131.7704112278     2  0.44105560E+08
     -122.2419743410      127.6187239206     1  0.44489831E+08
     -122.2411483703      127.8824657595     1  0.43718809E+08
     -122.2411181457      125.3664217758     1  0.42166173E+08
     -122.2405457340      127.9915936902     1  0.44322085E+08
     -122.2403204853      128.7359670092     1  0.47866083E+08
     -122.2400023218      123.9951033945     1  0.45276568E+08
     -122.2399473069      123.9576322086     1  0.42438269E+08
     -122.2396518515      131.0839461934     1  0.44131583E+08
     -122.2392811288      126.6320228082     1  0.42023094E+08
     -122.2384071028      128.0352392891     1  0.44429064E+08
     -122.2382732401      125.2931278071     1  0.43718920E+08
     -122.2381591582      128.8978389343     1  0.43157468E+08
     -122.2381057372      128.1523220980     1  0.43757041E+08
     -122.2367475196      125.6050992861     1  0.44261285E+08
     -122.2367394899      128.5430595447     1  0.43664561E+08
     -122.2366658682      125.6314005416     1  0.44648408E+08
     -122.2365972238      126.3285137832     1  0.42745492E+08
     -122.2363220790      122.9741480696     1  0.41720667E+08
     -122.2361389901      130.4170328564     1  0.43435042E+08
     -122.2360106946      124.7081235467     1  0.45456872E+08
     -122.2359656380      130.6913278639     2  0.43407652E+08
     -122.2357451910      128.2836196750     1  0.47799223E+08
     -122.2356720421      125.2279150346     1  0.49038190E+08
     -122.2350360237      131.2353927796     1  0.43817300E+08
     -122.2348990241      124.4755799263     1  0.41729860E+08
     -122.2346703538      123.0568311480     1  0.43794651E+08
     -122.2346029998      125.0757678982     1  0.44019615E+08
     -122.2345556040      126.2104622240     1  0.43342879E+08
     -122.2339392680      122.4338045450     1  0.42061836E+08
     -122.2338984567      121.6601067753     1  0.42055917E+08
     -122.2337781992      128.1252894522     1  0.43329957E+08
     -122.2337692617      125.7098783443     1  0.42913361E+08
     -122.2333079679      127.1504278015     1  0.42205827E+08
     -122.2332434040      131.6747994749     1  0.47635011E+08
     -122.2324035932      125.0346288335     1  0.43824474E+08
     -122.2321330501      124.5181408984     1  0.42892177E+08
     -122.2321265080      131.4577399001     1  0.43706062E+08
     -122.2317299174      128.1560464838     1  0.44255013E+08
     -122.2312231499      123.9480116130     1  0.43567455E+08
     -122.2311444427      125.7561966773     1  0.45183312E+08
     -122.2310494068      129.7515595039     1  0.41801883E+08
     -122.2310122385      124.5550745500     1  0.43221581E+08
     -122.2308274302      123.4338431627     1  0.41825524E+08
     -122.2302727642      123.9005825704     1  0.43928924E+08
     -122.2300252155      122.2427077695     1  0.42972794E+08
     -122.2300133794      125.8561313215     1  0.46983580E+08
     -122.2299159356      128.2848992533     1  0.43527038E+08
     -122.2299042111      122.0090398686     1  0.41361665E+08
     -122.2293257985      121.7079375885     1  0.43434252E+08
     -122.2288762677      128.0736058634     1  0.44209431E+08
     -122.2284194905      123.2174187752     1  0.41794496E+08
     -122.2283103176      127.3706247419     1  0.42551190E+08
     -122.2280245469      125.0265762309     1  0.44040505E+08
     -122.2273172008      124.5306444405     1  0.41986205E+08
     -122.2261147114      124.1777781381     1  0.45893643E+08
     -122.2260990458      125.4648220915     1  0.41940584E+08
     -122.2257291207      128.1081722231     1  0.42163754E+08
     -122.2250788382      123.7044051066     1  0.41955175E+08
     -122.2245794660      131.7311763579     1  0.47823965E+08
     -122.2242204555      126.1826101804     1  0.44054720E+08
     -122.2240613397      123.4294693195     1  0.44269257E+08
     -122.2237409397      124.0034624276     1  0.42252658E+08
     -122.2229217525      125.3342919623     1  0.44701667E+08
     -122.2226501446      126.5016497900     1  0.42597890E+08
     -122.2220041920      124.9445613012     1  0.42190446E+08
     -122.2211477612      129.6817612863     1  0.47382550E+08
     -122.2208893426      125.6887539117     1  0.44585602E+08
     -122.2198682541      127.7948263820     1  0.45567275E+08
     -122.2194365736      124.2290338790     1  0.43540283E+08
     -122.2190551519      123.8333283980     1  0.41919589E+08
     -122.2190424374      125.7162719072     1  0.44354182E+08
     -122.2189693666      120.0577821787     1  0.42229823E+08
     -122.2181942332      125.6433180369     1  0.44411603E+08
     -122.2179314063      130.8491820809     1  0.42008250E+08
     -122.2175655823      127.0496218957     1  0.46727958E+08
     -122.2170953781      125.2043390697     1  0.43079615E+08
     -122.2170028034      125.5772604267     1  0.44885218E+08
     -122.2154773963      129.5492305032     1  0.46513188E+08
     -122.2154697956      127.9874370887     1  0.42638068E+08
     -122.2149444164      123.1059901412     1  0.43114660E+08
     -122.2146708213      121.4599441445     1  0.42319755E+08
     -122.2142362694      131.2133770150     1  0.46360432E+08
     -122.2141755728      127.8031823055     1  0.44121645E+08
     -122.2140406021      124.2521464301     1  0.45286345E+08
     -122.2139734526      123.5143043852     1  0.42206147E+08
     -122.2133752422      124.8492499973     1  0.42204511E+08
     -122.2127263648      128.2221522705     1  0.44043866E+08
     -122.2124538844      119.7540086359     1  0.44730972E+08
     -122.2113987764      125.6461145551     1  0.42129354E+08
     -122.2113683569      125.6289263666     1  0.43167223E+08
     -122.2105383177      128.6935520532     1  0.44725512E+08
     -122.2099331452      126.4928225227     1  0.44124169E+08
     -122.2091356857      122.4539659218     1  0.43543551E+08
     -122.2090512060      132.1184787778     1  0.44025558E+08
     -122.2087001242      123.5970537957     1  0.45578428E+08
     -122.2086409576      125.9794010240     1  0.42151985E+08
     -122.2070400531      126.2468820631     1  0.42718354E+08
     -122.2066395337      128.6774292755     1  0.47221791E+08
     -122.2064462942      128.5573467675     1  0.44500546E+08
     -122.2057896766      128.4047175771     1  0.46059317E+08
     -122.2052382891      131.2519249671     2  0.43601188E+08
     -122.2049660233      124.6661758157     1  0.44002675E+08
     -122.2047673768      128.7363862484     2  0.41233221E+08
     -122.2036730900      124.0330508472     1  0.42852302E+08
     -122.2032644861      124.9196844054     1  0.43318215E+08
     -122.2030024291      127.1990085307     1  0.43889557E+08
     -122.2023662472      127.9533733497     1  0.42889269E+08
     -122.2023553766      125.3195482894     1  0.42971634E+08
     -122.2015688093      122.8078903644     1  0.43392144E+08
     -122.2008688563      129.3556626921     1  0.46052753E+08
     -122.2006730836      123.1025122327     1  0.43247238E+08
     -122.2006252738      125.3883122010     1  0.41592404E+08
     -122.2005211232      121.7218356456     1  0.42907060E+08
     -122.1999798311      123.7441658973     1  0.45730535E+08
     -122.1998992756      128.0687705415     1  0.44830640E+08
     -122.1984103362      122.6398429073     1  0.43658598E+08
     -122.1983721611      125.4613851460     1  0.42278919E+08
     -122.1980501479      125.1419283529     1  0.42798180E+08
     -122.1974357395      129.6964098608     1  0.45713508E+08
     -122.1970896887      123.1665388982     1  0.42598320E+08
     -122.1969533318      123.7821225351     1  0.42930386E+08
     -122.1967860548      125.6888928145     1  0.42422947E+08
     -122.1959989163      129.6327770907     1  0.42416865E+08
     -122.1954850269      125.5927608548     2  0.47538806E+08
     -122.1953631685      125.1472872287     1  0.45622346E+08
     -122.1953475965      121.4990554432     1  0.44543127E+08
     -122.1952474789      131.4414482480     1  0.48196510E+08
     -122.1945148426      120.7571418166     1  0.43503923E+08
     -122.1943193152      125.6198829709     1  0.44612939E+08
     -122.1937439846      131.4355982493     1  0.44579510E+08
     -122.1926578088      129.4739984418     1  0.47587289E+08
     -122.1920118867      122.4753564335     1  0.44367838E+08
     -122.1909404872      122.8625929636     1  0.45382822E+08
     -122.1906675579      122.3953134967     1  0.43316595E+08
     -122.1887072303      127.2737628066     1  0.43532963E+08
     -122.1886953535      125.5598185358     1  0.42962599E+08
     -122.1879191589      131.7419255837     1  0.44696945E+08
     -122.1871462269      129.4425968009     1  0.45127437E+08
     -122.1870568359      123.9060369187     1  0.44350714E+08
     -122.1866904526      128.8127310141     1  0.45277891E+08
     -122.1856841855      124.0058899069     1  0.41731727E+08
     -122.1850205700      127.9933626581     1  0.47516847E+08
     -122.1844282526      128.1988228076     1  0.43651878E+08
     -122.1842645357      124.9540775908     1  0.44940901E+08
     -122.1832553863      124.3137116234     1  0.43465214E+08
     -122.1828370355      124.5896307092     1  0.43525183E+08
     -122.1828242077      119.4477040619     1  0.41352342E+08
     -122.1826648661      123.3126503321     1  0.43656410E+08
     -122.1825544058      123.1970149957     1  0.42433565E+08
     -122.1819932024      122.0862554627     1  0.43438639E+08
     -122.1815249669      128.8883744537     1  0.45298601E+08
     -122.1812171133      126.3311132930     1  0.42231161E+08
     -122.1811776264      122.7622281659     1  0.43131914E+08
     -122.1807889382      126.6605481689     1  0.42517647E+08
     -122.1807687527      126.4758368678     1  0.43664005E+08
