# Supplementary material for: Structure, thermodynamics, and rearrangement mechanisms in gold clusters—insights from the energy landscapes framework
Source: Nanoscale. 2017 Dec 15;10(4):2004–16. doi: 10.1039/c7nr07123j (PMC5901115; doi:10.1039/c7nr07123j)
Supplement: Supplementary file 1 [file NR-010-C7NR07123J-s001.zip › minima/35_Au/min.data.fcc]

     -122.3389205306      132.9761406381     1  0.40983134E+08
     -122.2963800096      132.1576317777     1  0.47299362E+08
     -122.2911992845      132.5189422881     2  0.40489376E+08
     -122.2787885246      129.7274881387     1  0.41680210E+08
     -122.2752184227      132.4943679607     1  0.47000627E+08
     -122.2645385220      132.3331715127     1  0.46423099E+08
     -122.2352011060      128.8410554058     1  0.41156270E+08
     -122.2033972224      127.7443786520     1  0.41741447E+08
