# Supplementary material for: Structure, thermodynamics, and rearrangement mechanisms in gold clusters—insights from the energy landscapes framework
Source: Nanoscale. 2017 Dec 15;10(4):2004–16. doi: 10.1039/c7nr07123j (PMC5901115; doi:10.1039/c7nr07123j)
Supplement: Supplementary file 1 [file NR-010-C7NR07123J-s001.zip › minima/35_Au/min.data.hcp]

     -122.4426837785      130.0860894802     4  0.40397467E+08
     -122.3685081961      127.5210374335     1  0.45057044E+08
     -122.3663307378      130.3200635409     1  0.45073337E+08
     -122.3466932289      133.2063859224     2  0.45429977E+08
     -122.3098285635      129.5867479388     4  0.44218636E+08
     -122.3096107695      129.6844531710     1  0.43222334E+08
     -122.2879608313      129.3314657838     1  0.42463961E+08
     -122.2871410336      129.4900819864     1  0.42785123E+08
     -122.2663101907      129.0890378566     1  0.41927530E+08
     -122.2634811159      129.1832791061     2  0.46354306E+08
     -122.2601850719      129.0776487204     2  0.42524447E+08
     -122.2557722634      128.8877005101     2  0.42594874E+08
     -122.2389535059      129.1702368732     1  0.41711082E+08
     -122.2388904363      127.2909173609     2  0.41869590E+08
     -122.2376121427      129.0675951795     2  0.42948010E+08
     -122.2259216026      128.5925919988     1  0.41822012E+08
     -122.2219716462      128.6161874365     1  0.41858058E+08
     -122.1994160669      127.3990388086     2  0.41148516E+08
