# Supplementary material for: Structure, thermodynamics, and rearrangement mechanisms in gold clusters—insights from the energy landscapes framework
Source: Nanoscale. 2017 Dec 15;10(4):2004–16. doi: 10.1039/c7nr07123j (PMC5901115; doi:10.1039/c7nr07123j)
Supplement: Supplementary file 1 [file NR-010-C7NR07123J-s001.zip › minima/35_Au/min.data.twi]

     -122.6277369056      134.3619127441     6  0.42362692E+08
     -122.4930913410      133.7510585337     1  0.45083223E+08
     -122.4694994089      133.6953533320     1  0.43974901E+08
     -122.4681658539      133.7585435368     2  0.43980644E+08
     -122.4610899290      133.2541071689     2  0.44323698E+08
     -122.4578015506      133.7502306459     2  0.44137666E+08
     -122.4320828372      133.4218406024     1  0.43445079E+08
     -122.4273980463      132.7528381833     1  0.45425740E+08
     -122.3678315501      132.6192200364     1  0.41835211E+08
     -122.3669799830      132.2543186314     2  0.41321851E+08
     -122.3513319593      132.2731937703     4  0.41224404E+08
     -122.3456908810      132.5594331688     1  0.41290159E+08
     -122.3448654477      132.6748332303     1  0.41566293E+08
     -122.3376183935      133.0439728327     1  0.41822321E+08
     -122.3346303536      132.9749771788     1  0.46448646E+08
     -122.3341413662      133.9135035716     1  0.48832750E+08
     -122.3173559830      133.1679567478     1  0.45422716E+08
     -122.3154543917      132.1767737977     2  0.48210176E+08
     -122.3113996285      132.6211264601     1  0.41008514E+08
     -122.3085744321      132.9594077053     1  0.45429062E+08
     -122.3071921924      132.7875565917     1  0.46295508E+08
     -122.3041112139      133.1555301157     2  0.48457321E+08
     -122.3027407508      133.2366417127     2  0.50288448E+08
     -122.3002714383      132.5845936350     1  0.40844879E+08
     -122.2997106678      132.5247881124     1  0.40195392E+08
     -122.2996476171      133.0884276150     2  0.45519160E+08
     -122.2974431387      128.7882455897     1  0.43852827E+08
     -122.2974239115      133.0061931656     1  0.45608421E+08
     -122.2973114394      132.8594744174     1  0.41214177E+08
     -122.2877898760      131.7472300406     1  0.44767337E+08
     -122.2867577002      131.9063097661     2  0.44590139E+08
     -122.2867442663      128.2372055431     1  0.41017866E+08
     -122.2825612953      131.6259690327     1  0.44851742E+08
     -122.2804708656      129.7126884151     1  0.44658439E+08
     -122.2764228365      132.4519982108     1  0.46676167E+08
     -122.2755225213      132.4201903098     1  0.46892152E+08
     -122.2726371864      132.7141532755     2  0.39965358E+08
     -122.2714750874      132.3265727413     1  0.44585506E+08
     -122.2707227552      127.0912826943     2  0.41339219E+08
     -122.2692608698      132.5259671536     1  0.47032030E+08
     -122.2689666154      131.9927635988     1  0.46897211E+08
     -122.2676997147      132.0692184195     1  0.45505387E+08
     -122.2664208856      132.0112118767     1  0.47253968E+08
     -122.2658286089      132.8318750110     2  0.45561952E+08
     -122.2651258691      126.1893464237     1  0.42153544E+08
     -122.2644521571      131.8379130021     1  0.45604414E+08
     -122.2643923478      125.8881868927     1  0.40959383E+08
     -122.2634722271      132.7298334615     1  0.44981885E+08
     -122.2627222092      133.4253890314     1  0.45770429E+08
     -122.2621394844      131.8298436485     1  0.45928924E+08
     -122.2618458584      132.4622192100     1  0.46525273E+08
     -122.2611265376      132.6718618699     1  0.45065459E+08
     -122.2608662820      131.5273910156     1  0.41805996E+08
     -122.2579978203      129.4899514131     2  0.41702679E+08
     -122.2575392113      132.2785163785     1  0.46310260E+08
     -122.2534100895      132.4053971679     1  0.46666738E+08
     -122.2528615906      129.5413155785     2  0.41528853E+08
     -122.2522172896      132.2577354011     1  0.43798076E+08
     -122.2501901091      130.3229522143     2  0.44701898E+08
     -122.2478027776      132.0779037960     1  0.43288984E+08
     -122.2471378267      127.4591173868     2  0.45394765E+08
     -122.2458228818      132.4556561716     1  0.43874815E+08
     -122.2455461588      132.3260204052     1  0.44426657E+08
     -122.2433208646      132.2245423583     1  0.43449089E+08
     -122.2403401521      132.4935796325     1  0.43954122E+08
     -122.2386474025      132.5785654721     1  0.43996244E+08
     -122.2381183923      128.2127102385     1  0.42729006E+08
     -122.2377489462      132.1457137492     1  0.43301182E+08
     -122.2372913642      132.8082799234     1  0.46772436E+08
     -122.2332058557      131.9701658377     1  0.45505325E+08
     -122.2330889865      132.4526096181     1  0.44609178E+08
     -122.2195112424      132.0982501535     1  0.43038180E+08
     -122.2160091550      132.0774420268     1  0.42607110E+08
     -122.2146659838      132.4480637682     1  0.43656434E+08
     -122.2087413412      132.1600522249     1  0.43154796E+08
     -122.2068674886      131.8188900089     1  0.44175228E+08
     -122.2065433707      132.4927773380     1  0.43224980E+08
     -122.1984155180      126.1058992513     1  0.40993397E+08
     -122.1984069524      132.5360683257     1  0.43523559E+08
     -122.1981648586      132.1117779240     1  0.43846579E+08
     -122.1943807348      131.9652213585     1  0.43438355E+08
     -122.1927167262      132.2045095281     1  0.42173311E+08
     -122.1912030246      132.0341723833     1  0.42075168E+08
     -122.1906766084      131.7661789428     1  0.43811888E+08
