# Supplementary material for: Structure, thermodynamics, and rearrangement mechanisms in gold clusters—insights from the energy landscapes framework
Source: Nanoscale. 2017 Dec 15;10(4):2004–16. doi: 10.1039/c7nr07123j (PMC5901115; doi:10.1039/c7nr07123j)
Supplement: Supplementary file 1 [file NR-010-C7NR07123J-s001.zip › minima/36_Au/gmin.xyz]

          36
     -126.2408852568      134.6562715971     2  0.51301809E+08
L1        -2.3126104260        -2.9549829902        -1.2274577055   -0.54852    0.42045   -3.48250
L1        -1.8071639569        -0.6049648488        -0.0345424190    0.35927    0.50024   -3.81103
L1        -2.5374783057        -2.6941671028         1.6606121475   -0.03356    0.27378   -3.50185
L1        -3.9711901017         1.0293136516        -0.0329732494   -0.38462    0.22829   -3.48249
L1         3.0483603141         1.0003003846        -3.6773235495   -0.16356    0.30519   -3.32302
L1         2.8543630683        -3.3786727251        -2.9845760196   -0.01636    0.03172   -3.21686
L1        -0.5942662160         5.3008261569         0.1363874566   -0.01636    0.11187   -3.21686
L1         0.4698093674         1.2418110245        -2.9487172913    0.20220    0.11510   -3.62436
L1        -2.1385353470         1.4861484955        -2.0258893855    0.02449    0.16421   -3.56922
L1        -0.0291383254         1.6514045823        -0.1502723805    0.83221    0.11823   -3.80066
L1         1.6331212651         3.8964978730        -0.1855033003   -0.13562    0.21964   -3.49495
L1         3.6055324412        -1.0370628018        -1.9747701819   -0.12202    0.09104   -3.49550
L1        -1.8785790953         1.3551675777         2.0082062702    0.09532    0.28662   -3.62270
L1        -1.6429026246        -0.8611378246         3.6075307545   -0.03356    0.18744   -3.50185
L1         2.5188750236        -3.0643925944        -0.3771802759   -0.21404    0.26016   -3.49454
L1        -3.9185366867        -0.4144193703         2.2374251779    0.11407    0.08289   -3.37790
L1         2.1054774453         3.3829042280        -2.8175758458   -0.16356    0.03521   -3.32302
L1         2.1265271008        -2.5981514303         2.3576293745   -0.38462    0.36261   -3.48249
L1         0.4312369829        -0.5652251561         1.7684944004    0.35927    0.29088   -3.81103
L1        -0.4575499924         3.7143397757        -1.9923374945   -0.12202    0.15485   -3.49550
L1         0.3322574219         1.2707443967         3.7231112827   -0.54852    0.31380   -3.48250
L1        -0.0884277087        -3.0280555822         0.4706283225    0.09532    0.15817   -3.62270
L1         2.6961557178         1.4507597127        -1.0410522143    0.20220    0.15990   -3.62436
L1         2.7877636135        -0.0861014176         3.3671945011    0.09053    0.24514   -3.38662
L1         3.1522580931        -0.6240037445         0.7483894652    0.02449    0.16826   -3.56922
L1         2.0909592589         1.8518960132         1.6622131896    0.04231    0.13880   -3.56676
L1        -0.3639729670        -3.2277433863         3.1594209686    0.11407    0.21461   -3.37790
L1         1.4959013312        -1.2353457530        -3.7577110484   -0.13562    0.11217   -3.49495
L1        -0.1195318227         3.4496260286         1.9704754234   -0.24789    0.16420   -3.48869
L1         0.8275226889        -1.3223581771         4.5528537244    0.10580    0.38932   -3.38078
L1        -1.1419924022        -1.0448244590        -2.8581073181    0.04231    0.30590   -3.56676
L1        -3.7111262101        -0.6991944110        -2.2035670419    0.09053    0.20352   -3.38662
L1        -4.4722628914        -1.7773983002         0.0402712736    0.10580    0.53779   -3.38078
L1         0.3194936421        -3.2795637233        -2.2224685868   -0.24789    0.34443   -3.48869
L1         0.9741767324        -0.8476740632        -1.0406710828    0.83221    0.10372   -3.80066
L1        -2.2845264288         3.2636999607         0.0818526581   -0.21404    0.10545   -3.49454
