# Supplementary material for: Structure, thermodynamics, and rearrangement mechanisms in gold clusters—insights from the energy landscapes framework
Source: Nanoscale. 2017 Dec 15;10(4):2004–16. doi: 10.1039/c7nr07123j (PMC5901115; doi:10.1039/c7nr07123j)
Supplement: Supplementary file 1 [file NR-010-C7NR07123J-s001.zip › minima/36_Au/min.data.amb]

     -126.2408852568      134.6562715971     2  0.51301809E+08
     -126.2378898478      134.0195902190     2  0.47641085E+08
     -126.2360068153      126.5041614247     2  0.48267731E+08
     -126.2345117642      135.0984759282     2  0.47950944E+08
     -126.2191111853      132.7742841130     2  0.48634644E+08
     -126.2094924717      127.0525816650     1  0.47291121E+08
     -126.2056217413      133.8089457573     2  0.51998050E+08
     -126.2037693564      124.7909625516     1  0.47397688E+08
     -126.2028467812      125.4372322218     1  0.47455618E+08
     -126.1988222640      133.6591669071     1  0.52691147E+08
     -126.1915046127      133.7578477934     2  0.51942864E+08
     -126.1904387762      134.3914471940     4  0.52070604E+08
     -126.1852533478      134.1934350289     4  0.52126008E+08
     -126.1802510296      134.8860885003     1  0.51314106E+08
     -126.1750574079      133.9031050172     2  0.49775909E+08
     -126.1702036496      133.2182836010     1  0.48208286E+08
     -126.1554131689      134.6549160939     2  0.52565992E+08
     -126.1548574017      130.8360669112     1  0.50698305E+08
     -126.1540648813      128.5453020842     1  0.47065818E+08
     -126.1515479959      134.5650219741     2  0.52515689E+08
     -126.1507893102      134.0485264464     1  0.52145101E+08
     -126.1476830345      127.7190234323     2  0.50338143E+08
     -126.1468860164      132.0904003029     1  0.49265483E+08
     -126.1436309715      130.1307076300     2  0.47969113E+08
     -126.1416621916      130.2115551854     1  0.54853668E+08
     -126.1373286327      130.0686000120     1  0.50602099E+08
     -126.1339080682      132.5103355937     1  0.52107277E+08
     -126.1313804909      130.4668083425     1  0.48296872E+08
     -126.1312603150      130.5382259999     1  0.49402166E+08
     -126.1308958606      130.4199642506     1  0.50914221E+08
     -126.1294801939      134.0159596389     1  0.51374751E+08
     -126.1266119756      129.9401440027     1  0.48302751E+08
     -126.1264187224      131.2116578630     1  0.49334927E+08
     -126.1254064570      134.2103995851     1  0.49827563E+08
     -126.1245537720      130.2805392253     1  0.48386521E+08
     -126.1243303241      134.3388210858     2  0.50862573E+08
     -126.1219982424      127.1495987575     1  0.49059611E+08
     -126.1201608855      126.5699531157     1  0.48199350E+08
     -126.1198520144      128.5654370560     1  0.51404386E+08
     -126.1183464963      128.6788153953     1  0.50814096E+08
     -126.1165952441      133.9117848305     1  0.49795829E+08
     -126.1161939827      132.0497989929     1  0.48648768E+08
     -126.1152897173      130.4987113571     1  0.49650366E+08
     -126.1150591008      127.3731011602     1  0.47238554E+08
     -126.1146662729      130.7523242466     1  0.49072860E+08
     -126.1116899530      130.3980344620     1  0.50720401E+08
     -126.1115435796      133.9686414873     2  0.48281987E+08
     -126.1112067275      128.8877600147     1  0.48299843E+08
     -126.1100866046      130.1455691243     2  0.50791109E+08
     -126.1099406544      134.6445348603     2  0.49970453E+08
     -126.1096679336      128.7521164168     1  0.49800437E+08
     -126.1090561563      133.7508797745     1  0.49922074E+08
     -126.1087623822      131.2533228450     1  0.51149729E+08
     -126.1067759007      127.0247415744     1  0.47229807E+08
     -126.1049506210      132.4810510992     2  0.51250944E+08
     -126.1046761461      135.6205041137     2  0.53927817E+08
     -126.1044194482      130.9936325981     1  0.49852592E+08
     -126.1041644077      129.8826285663     1  0.50552145E+08
     -126.1023082675      132.1487743518     1  0.48668604E+08
     -126.1007735053      134.3774185627     2  0.51453213E+08
     -126.0998230838      131.6818853815     4  0.51970957E+08
     -126.0998010078      129.4902219256     1  0.50848803E+08
     -126.0984344820      126.5203897691     1  0.48478563E+08
     -126.0982852263      133.3500370058     2  0.50843964E+08
     -126.0981089298      131.4676982030     1  0.52178955E+08
     -126.0976457334      126.4279323047     1  0.48637532E+08
     -126.0970795354      133.2393158585     1  0.50116564E+08
     -126.0969085282      127.2648123441     1  0.48636787E+08
     -126.0966209111      132.9899869906     1  0.50389453E+08
     -126.0965257419      127.1291999257     1  0.48090087E+08
     -126.0964959167      131.5892071237     1  0.51823859E+08
     -126.0960987075      132.6709396490     1  0.52309563E+08
     -126.0948680196      129.6814355863     1  0.50575350E+08
     -126.0940156144      131.7948175897     1  0.49995801E+08
     -126.0937466845      130.2877989183     1  0.49476107E+08
     -126.0936073587      133.8392480807     1  0.50641612E+08
     -126.0931777214      131.3832815226     1  0.50204706E+08
     -126.0921716484      131.0843181414     1  0.49141244E+08
     -126.0920930930      130.6885562866     1  0.50348476E+08
     -126.0910149025      127.4454368270     1  0.47689200E+08
     -126.0908231791      133.1291952428     2  0.49301333E+08
     -126.0906883070      128.0885316605     1  0.47178631E+08
     -126.0906515538      130.1047384188     1  0.52128866E+08
     -126.0904341170      131.3400707758     1  0.49538047E+08
     -126.0903258949      129.7575047929     1  0.50997125E+08
     -126.0896288425      132.1112102284     1  0.50145025E+08
     -126.0891627098      133.7682334518     1  0.50320576E+08
     -126.0890685477      133.4157776421     1  0.50730700E+08
     -126.0889970288      133.9604718272     2  0.49995409E+08
     -126.0884697982      132.1259283177     1  0.49913860E+08
     -126.0884493016      131.8543833093     1  0.50005094E+08
     -126.0883200763      133.9444590199     2  0.49938345E+08
     -126.0880805658      133.2814681245     1  0.49657153E+08
     -126.0877659076      130.8459681052     1  0.55436239E+08
     -126.0877099403      131.6616100045     1  0.51222026E+08
     -126.0862117800      131.1193291320     1  0.50621436E+08
     -126.0855386499      133.0082874382     1  0.49908041E+08
     -126.0843985846      129.4029030255     1  0.47099373E+08
     -126.0842145632      130.4697777334     1  0.50981266E+08
     -126.0834738208      132.9666545861     1  0.48920548E+08
     -126.0783831258      132.1125876779     4  0.50865302E+08
     -126.0771606194      131.2366098122     1  0.50497508E+08
     -126.0763796846      130.5903675673     1  0.50257209E+08
     -126.0754187838      133.6693946009     2  0.48287442E+08
     -126.0752959585      131.3858058760     1  0.51368758E+08
     -126.0750678707      128.5284986838     1  0.47989900E+08
     -126.0750651529      129.7272945471     1  0.49604544E+08
     -126.0749437691      130.4744991774     1  0.55091987E+08
     -126.0743083043      134.0163222458     2  0.52692000E+08
     -126.0739465881      129.7418892080     1  0.52637657E+08
     -126.0736851546      133.3793207476     1  0.54825593E+08
     -126.0730929756      126.1737796517     1  0.47618096E+08
     -126.0727180192      129.6358891387     1  0.52912137E+08
     -126.0726009768      129.9438303485     1  0.48415484E+08
     -126.0725765402      129.5162625837     1  0.50415194E+08
     -126.0724778398      130.6303235791     1  0.49699351E+08
     -126.0721487591      133.1589402630     1  0.49668187E+08
     -126.0715535076      131.8702050165     1  0.50311362E+08
     -126.0715223406      128.3000620825     1  0.49251838E+08
     -126.0714821421      131.5510547027     1  0.55532030E+08
     -126.0710247975      129.9748647633     1  0.52861642E+08
     -126.0707127678      129.9782797926     1  0.49942938E+08
     -126.0705265691      130.4230971503     1  0.50442425E+08
     -126.0702538947      131.7878378788     1  0.50970666E+08
     -126.0700508388      125.8646569928     1  0.49271075E+08
     -126.0699611314      128.4926187707     1  0.49757228E+08
     -126.0697325657      132.6727374586     1  0.50153434E+08
     -126.0696884832      125.3226633683     1  0.46494531E+08
     -126.0687979768      129.1218346430     1  0.47696328E+08
     -126.0687816753      124.8756564320     1  0.48264569E+08
     -126.0686035189      130.6047855760     2  0.50509364E+08
     -126.0674517217      132.0666851184     1  0.51906763E+08
     -126.0673352409      129.0663031066     1  0.54073577E+08
     -126.0667272306      134.4050856014     1  0.52276795E+08
     -126.0654556978      130.7143606371     1  0.48864938E+08
     -126.0647009953      125.6939735796     1  0.46555509E+08
     -126.0641943612      129.0734127739     1  0.48922706E+08
     -126.0641017265      133.6526296981     1  0.49921746E+08
     -126.0635452466      131.1716355043     1  0.51327486E+08
     -126.0621894113      127.3629446773     1  0.47988078E+08
     -126.0613259999      121.8917319010     1  0.47050227E+08
     -126.0612542878      133.5369439010     1  0.50055619E+08
     -126.0612489839      132.8768629029     1  0.48693779E+08
     -126.0607580285      130.7587585876     1  0.50593359E+08
     -126.0606824735      128.6919585622     1  0.47862903E+08
     -126.0590298660      129.4614355684     1  0.51312767E+08
     -126.0587745361      130.6965577246     1  0.50358810E+08
     -126.0585841444      134.0327202874     1  0.52702334E+08
     -126.0578911336      129.1990277206     1  0.47767812E+08
     -126.0574064099      127.1702209672     1  0.54380739E+08
     -126.0571579077      132.4280117351     1  0.51203304E+08
     -126.0565895920      126.4195122596     2  0.53040505E+08
     -126.0563556602      132.2083804779     1  0.52233324E+08
     -126.0563299690      128.1051206307     1  0.49021903E+08
     -126.0562256839      132.7766614416     1  0.49988506E+08
     -126.0561968815      127.4361957289     1  0.49831179E+08
     -126.0554710150      128.7582709035     1  0.49843324E+08
     -126.0554464717      127.4336404829     1  0.48890834E+08
     -126.0550473042      128.9952286466     1  0.48916600E+08
     -126.0541048438      130.5750798073     1  0.49539448E+08
     -126.0536374862      133.1569078672     1  0.50805233E+08
     -126.0533075273      129.1743509176     1  0.50119833E+08
     -126.0530777663      130.0971108719     1  0.49068712E+08
     -126.0526146493      129.9006790454     1  0.54630833E+08
     -126.0525740431      132.3660465858     1  0.50245599E+08
     -126.0519218002      128.2898888514     1  0.54117182E+08
     -126.0519073824      135.8594410988     2  0.49970583E+08
     -126.0516320294      128.2580109534     1  0.54032741E+08
     -126.0511024947      127.6213221019     1  0.49051904E+08
     -126.0510455804      130.9773791713     1  0.50544930E+08
     -126.0509239795      126.9817202208     1  0.48083589E+08
     -126.0508334604      128.0284238855     1  0.54565132E+08
     -126.0505982297      132.2326164258     1  0.50031834E+08
     -126.0504588522      129.5310935124     1  0.51265113E+08
     -126.0497657322      132.0846434145     2  0.48001837E+08
     -126.0495001301      128.4557478619     1  0.48814293E+08
     -126.0494640012      129.4778629005     1  0.49451539E+08
     -126.0489869139      129.7437188470     1  0.51524837E+08
     -126.0485775387      132.5791658666     1  0.50549673E+08
     -126.0482924555      130.3855833997     1  0.51393682E+08
     -126.0482201438      133.3416809190     1  0.50149983E+08
     -126.0480226683      128.2295886992     1  0.52251115E+08
     -126.0477415372      130.7165156346     1  0.54079141E+08
     -126.0464253312      129.0084350266     1  0.47818914E+08
     -126.0464201844      131.6443560139     2  0.48713232E+08
     -126.0461916685      129.8522842798     1  0.48813057E+08
     -126.0461761789      133.5500771706     1  0.49028601E+08
     -126.0460936060      135.7951095161     1  0.50506321E+08
     -126.0460042187      126.8582310415     1  0.53541327E+08
     -126.0455912828      132.9783589344     2  0.51461530E+08
     -126.0455555579      133.1404040834     2  0.52580815E+08
     -126.0454788176      133.8945656239     1  0.55305418E+08
     -126.0453833191      127.4151945353     1  0.47677828E+08
     -126.0453402037      127.9424761588     2  0.49665282E+08
     -126.0453375119      125.6304267789     2  0.47907767E+08
     -126.0451582909      131.4596127244     1  0.49598058E+08
     -126.0450928003      129.7269320065     1  0.52259119E+08
     -126.0449768364      130.4639425901     1  0.54462805E+08
     -126.0448798933      129.4649149419     1  0.48864023E+08
     -126.0448646765      134.9496233812     1  0.50101691E+08
     -126.0447493304      127.0666330227     1  0.47652877E+08
     -126.0443554678      133.3971181889     1  0.49286732E+08
     -126.0441674566      126.1748261290     1  0.47692917E+08
     -126.0440600533      134.6194832576     1  0.52568372E+08
     -126.0436587212      131.9723413286     1  0.48616502E+08
     -126.0435677195      130.0714489850     1  0.55103212E+08
     -126.0433884644      132.3147305306     1  0.49922223E+08
     -126.0433774718      135.0036838442     1  0.49814751E+08
     -126.0430391405      126.2599941645     1  0.47983623E+08
     -126.0429269131      133.3578458665     1  0.56392577E+08
     -126.0426953915      131.4796126991     1  0.53615969E+08
     -126.0422540875      131.7601739208     1  0.49027792E+08
     -126.0415710947      128.5818638763     1  0.53076605E+08
     -126.0414752609      133.4512326448     1  0.56479345E+08
     -126.0414085195      132.4767722653     1  0.49430723E+08
     -126.0413844699      131.1583934924     1  0.53183460E+08
     -126.0411956040      129.4125474408     1  0.52043813E+08
     -126.0411462561      127.1531041767     1  0.48079266E+08
     -126.0410772326      130.3734630308     1  0.54603881E+08
     -126.0408118161      130.5945386315     1  0.48146099E+08
     -126.0405771202      129.5821447290     1  0.53517514E+08
     -126.0405042655      130.5807207709     1  0.50178161E+08
     -126.0403509533      131.7417189230     1  0.53585481E+08
     -126.0402908128      127.0826165356     1  0.47679409E+08
     -126.0400142534      132.8758671092     2  0.50108429E+08
     -126.0399957514      130.9018754298     1  0.48896125E+08
     -126.0396721827      127.4440417410     1  0.51143870E+08
     -126.0393819500      130.1850439504     2  0.49457816E+08
     -126.0393140733      129.2769779589     1  0.49131551E+08
     -126.0391984616      127.7254066593     1  0.49532399E+08
     -126.0390308561      128.4171511051     1  0.49926646E+08
     -126.0389286977      129.0059970446     1  0.55850134E+08
     -126.0387378321      130.2580474641     1  0.49733815E+08
     -126.0386184456      127.1205570657     1  0.54163836E+08
     -126.0383477001      128.3528893793     1  0.48015274E+08
     -126.0382329767      133.0836748027     2  0.54446033E+08
     -126.0382148300      128.1446768023     1  0.48292512E+08
     -126.0381416023      132.0059928274     1  0.49914872E+08
     -126.0381263961      126.8917758732     1  0.48346505E+08
     -126.0379886022      131.1741969925     1  0.50333377E+08
     -126.0379604938      130.3511746206     1  0.50577935E+08
     -126.0374839334      130.9467681100     1  0.51749876E+08
     -126.0374318909      128.1142538368     1  0.50833269E+08
     -126.0372756945      132.1790737659     1  0.50199575E+08
     -126.0371215310      132.3858907769     1  0.49487936E+08
     -126.0369753972      131.4864695884     1  0.52015712E+08
     -126.0368393591      129.5519505553     1  0.49488875E+08
     -126.0365129062      133.9384994609     1  0.54035828E+08
     -126.0363909448      132.0478133140     1  0.54898688E+08
     -126.0362278126      134.5667408354     1  0.50176235E+08
     -126.0360374718      129.3196195721     1  0.52790138E+08
     -126.0359359163      131.6384330376     1  0.52249063E+08
     -126.0359345223      128.9594996873     1  0.52591835E+08
     -126.0356982463      128.4638959459     2  0.49768755E+08
     -126.0355522397      132.9925126331     1  0.55189563E+08
     -126.0353252940      130.5434290385     1  0.48702791E+08
     -126.0352938257      128.3034462753     1  0.51138317E+08
     -126.0352525334      130.4852328945     1  0.50197008E+08
     -126.0352378852      132.9741167907     2  0.54710915E+08
     -126.0349849251      128.9880714104     1  0.50487706E+08
     -126.0348696931      131.6108470561     1  0.50698686E+08
     -126.0348677121      132.6862645639     1  0.52872783E+08
     -126.0346701202      131.2123860258     1  0.51077291E+08
     -126.0345089215      131.1024087488     2  0.54563556E+08
     -126.0341534316      128.7427579235     1  0.51009612E+08
     -126.0340245319      124.1326887279     1  0.48458013E+08
     -126.0339997363      132.2179701923     1  0.52603260E+08
     -126.0339093524      130.2873052141     1  0.49480137E+08
     -126.0337874652      129.2659668188     1  0.48285040E+08
     -126.0337007625      125.8923016192     1  0.47938998E+08
     -126.0336415730      131.6370058401     1  0.51715490E+08
     -126.0336229700      132.4745723649     2  0.52087218E+08
     -126.0335950892      127.8288840302     1  0.51037763E+08
     -126.0335924944      131.9869573198     1  0.51447184E+08
     -126.0332650326      131.4624393114     1  0.51471467E+08
     -126.0331464393      132.5850898868     1  0.54753052E+08
     -126.0328725938      133.9229949919     1  0.51536315E+08
     -126.0326769692      128.8086856603     1  0.48385874E+08
     -126.0326275144      127.9812285108     1  0.47918057E+08
     -126.0323714887      130.2077536231     1  0.52310718E+08
     -126.0323060205      128.3461226098     1  0.48284701E+08
     -126.0321579877      128.8288370539     1  0.49327632E+08
     -126.0321050362      132.4134592484     1  0.51463630E+08
     -126.0317796318      128.5284897733     1  0.51155843E+08
     -126.0316672069      128.7400777106     1  0.49897285E+08
     -126.0313888679      128.5606053634     2  0.48404577E+08
     -126.0313481866      131.7155476676     1  0.50770864E+08
     -126.0312268803      133.8237063820     1  0.51514132E+08
     -126.0311975925      132.3126285820     1  0.49987092E+08
     -126.0311042451      127.3598009029     1  0.50705736E+08
     -126.0307781389      129.4099105149     1  0.49513957E+08
     -126.0304872599      130.3278205757     1  0.55631504E+08
     -126.0303531968      128.6197184776     1  0.47693499E+08
     -126.0302459151      128.2223305888     1  0.48771482E+08
     -126.0302378676      130.3100184469     1  0.50379051E+08
     -126.0302279361      133.1020642264     1  0.49420929E+08
     -126.0299458694      130.6287750353     1  0.54995350E+08
     -126.0297959953      128.1525820252     1  0.47335913E+08
     -126.0296585527      128.8846173287     1  0.49828330E+08
     -126.0296429376      132.8321262101     1  0.50810557E+08
     -126.0292880566      133.4287718499     2  0.59401302E+08
     -126.0289286485      131.4590676081     2  0.53260715E+08
     -126.0286063667      131.2717708669     1  0.49871668E+08
     -126.0284854376      131.9633909370     1  0.55313567E+08
     -126.0282691109      129.5976689987     1  0.53955270E+08
     -126.0282123150      131.6630498184     1  0.47866040E+08
     -126.0281112157      130.4409640378     1  0.53492925E+08
     -126.0279386921      127.4529185283     1  0.48611200E+08
     -126.0278859555      130.6385831313     1  0.53609781E+08
     -126.0278298234      128.4559158920     1  0.49797087E+08
     -126.0276465740      128.9435372433     1  0.49773498E+08
     -126.0274327079      131.7947060695     1  0.53529675E+08
     -126.0274010747      131.3342245795     2  0.54697201E+08
     -126.0272872509      131.9716799330     1  0.48987054E+08
     -126.0271065421      128.0426105584     1  0.48320145E+08
     -126.0271052984      131.1141148923     1  0.48505879E+08
     -126.0270359109      131.1316078833     1  0.48852814E+08
     -126.0269354205      131.1748299374     1  0.50423972E+08
     -126.0269057932      129.8140309539     1  0.52031215E+08
     -126.0268100155      130.0355521347     1  0.55073611E+08
     -126.0267935314      125.2229951222     1  0.47766244E+08
     -126.0267210755      128.4089340300     1  0.49397442E+08
     -126.0267099822      132.4104419143     1  0.54087328E+08
     -126.0266962498      133.5777202212     1  0.56301968E+08
     -126.0266951456      126.3485660039     1  0.47680636E+08
     -126.0265542772      129.4311407634     1  0.48455830E+08
     -126.0263128478      133.8773799939     1  0.50393868E+08
     -126.0261950116      129.0393117711     1  0.47566074E+08
     -126.0261434093      127.8768626568     1  0.48103696E+08
     -126.0260101624      127.5900137215     1  0.50381342E+08
     -126.0259976235      129.6764375742     1  0.49926857E+08
     -126.0257899381      127.6406223932     1  0.52727818E+08
     -126.0256918947      128.5393259614     1  0.50253461E+08
     -126.0255447393      126.5887190779     1  0.48469728E+08
     -126.0253902752      133.6141300395     1  0.56202973E+08
     -126.0252607722      129.4809945005     1  0.51187843E+08
     -126.0251182825      129.9483739631     1  0.50465067E+08
     -126.0249461659      129.3236069394     1  0.54772927E+08
     -126.0248470660      128.4501296349     1  0.48966112E+08
     -126.0247591323      129.0878902271     1  0.51388304E+08
     -126.0247506225      130.8525477455     1  0.52354149E+08
     -126.0246360659      130.7607736958     1  0.49776168E+08
     -126.0245132278      130.3108179840     1  0.53387146E+08
     -126.0242351511      133.0656869620     1  0.50697303E+08
     -126.0242240415      130.2091040177     1  0.51325471E+08
     -126.0240766588      128.6955008424     1  0.48528488E+08
     -126.0240171435      129.0731402906     1  0.48370015E+08
     -126.0239707612      126.3947032396     1  0.47725043E+08
     -126.0239306785      130.3207448986     1  0.55636411E+08
     -126.0236824605      129.8363025333     1  0.49624578E+08
     -126.0235923429      130.8731091407     1  0.49091643E+08
     -126.0234826831      126.6627392485     1  0.48084449E+08
     -126.0234294740      128.5091462621     1  0.49744286E+08
     -126.0231241917      132.3934198972     2  0.48524210E+08
     -126.0230423198      132.9124608956     2  0.50478326E+08
     -126.0227695166      130.0811820059     1  0.51269745E+08
     -126.0227262643      131.1685051888     1  0.50193825E+08
     -126.0226024912      132.6719238099     2  0.49565227E+08
     -126.0224441055      131.3802646844     1  0.50714264E+08
     -126.0220287132      128.3020391595     1  0.51515461E+08
     -126.0219232279      128.0417443072     1  0.49256226E+08
     -126.0218208749      131.1817121627     1  0.51974830E+08
     -126.0214233492      129.0708224377     1  0.51000933E+08
     -126.0212262041      129.4967835643     1  0.49239094E+08
     -126.0212029964      130.7372267287     1  0.53479839E+08
     -126.0209820970      130.2021749147     2  0.48326186E+08
     -126.0209658308      129.2236080309     1  0.48290868E+08
     -126.0209311576      130.4313602370     1  0.49711929E+08
     -126.0208978713      129.6703225473     1  0.48542872E+08
     -126.0207954773      130.9133462142     1  0.49070169E+08
     -126.0205273349      128.1253757045     1  0.50768951E+08
     -126.0204343612      131.2040655182     1  0.48436978E+08
     -126.0202435023      130.4273183333     1  0.55082503E+08
     -126.0202353540      131.7756194059     1  0.51603005E+08
     -126.0200816372      127.5442860228     1  0.47240591E+08
     -126.0200035448      127.7459574394     1  0.48544401E+08
     -126.0197566549      128.9515938005     1  0.54967470E+08
     -126.0195965244      133.7227668191     1  0.48414907E+08
     -126.0195667986      128.7130756915     1  0.47179858E+08
     -126.0195436981      123.2496393255     1  0.50849793E+08
     -126.0193986525      126.6173046350     1  0.49485907E+08
     -126.0192614712      131.5237805111     1  0.51391052E+08
     -126.0192392901      129.8772285940     1  0.51451275E+08
     -126.0191697600      134.0555469172     1  0.51735209E+08
     -126.0191519552      131.6333743867     1  0.49853798E+08
     -126.0190629551      128.7728739698     1  0.49686597E+08
     -126.0189954732      127.0424856647     1  0.52138930E+08
     -126.0186923895      129.4014025353     1  0.47881407E+08
     -126.0186816322      130.6822945251     1  0.50803056E+08
     -126.0186618123      130.0036628603     1  0.51170759E+08
     -126.0186154903      129.9150242494     1  0.49045994E+08
     -126.0183870550      127.6584768979     2  0.52286148E+08
     -126.0182680546      129.7470576415     1  0.52717775E+08
     -126.0180155656      128.9209158877     1  0.54336110E+08
     -126.0177653320      126.0623774104     1  0.48157625E+08
     -126.0172995358      129.8081375109     1  0.50331735E+08
     -126.0170457797      129.8277496892     1  0.49789608E+08
     -126.0169922065      130.3576779482     1  0.49841834E+08
     -126.0167560524      130.2089870831     1  0.49635483E+08
     -126.0167484367      130.0485043407     1  0.54968395E+08
     -126.0164852594      129.9852928629     1  0.51712317E+08
     -126.0162780488      130.0149936762     1  0.49946358E+08
     -126.0161927527      129.9101753825     1  0.55841362E+08
     -126.0161819294      129.3187553036     1  0.54693404E+08
     -126.0161702200      126.8006844768     1  0.49200253E+08
     -126.0161539449      130.4386500896     1  0.48141271E+08
     -126.0161303328      132.3253091388     2  0.53778244E+08
     -126.0160930826      133.6151888112     1  0.48461691E+08
     -126.0158941477      130.6072337956     1  0.50215182E+08
     -126.0158834892      129.1307262841     1  0.49251491E+08
     -126.0158772064      128.7842347141     1  0.49096578E+08
     -126.0158030983      132.7564965281     1  0.55407083E+08
     -126.0156159306      129.3996103532     1  0.50422519E+08
     -126.0154944713      128.4495221327     1  0.49653134E+08
     -126.0153049873      132.2443209676     1  0.54672723E+08
     -126.0152185002      129.3411520109     1  0.49471125E+08
     -126.0152105219      130.8902732422     1  0.51727047E+08
     -126.0150811549      129.0679032399     2  0.48787650E+08
     -126.0150031493      128.7962427147     1  0.52170406E+08
     -126.0149551871      127.5922727979     1  0.49764672E+08
     -126.0149123595      127.5056575889     1  0.48907605E+08
     -126.0148356249      131.9151425143     1  0.57408330E+08
     -126.0148136708      126.8566673687     1  0.48237864E+08
     -126.0146984490      120.5891345969     1  0.48040903E+08
     -126.0146888780      129.0186624451     1  0.48693152E+08
     -126.0146054226      126.6043056034     1  0.54865857E+08
     -126.0144064578      125.6574137985     2  0.47249519E+08
     -126.0142576601      126.5003330730     2  0.47353672E+08
     -126.0142430438      131.0625907425     1  0.51635624E+08
     -126.0142314021      128.7737386839     1  0.51591821E+08
     -126.0139635022      127.7453967980     1  0.51049007E+08
     -126.0139430277      126.3343883205     1  0.49043200E+08
     -126.0136537504      133.3749197947     2  0.54110710E+08
     -126.0135143961      130.6741784826     1  0.48147355E+08
     -126.0132522416      131.3135420057     1  0.51965534E+08
     -126.0131934379      129.4627072173     4  0.51319903E+08
     -126.0131100708      129.8782578161     1  0.51932361E+08
     -126.0128727440      130.4117075484     1  0.53375947E+08
     -126.0128623218      129.3031098370     1  0.49117981E+08
     -126.0128202238      131.5824819718     1  0.50096898E+08
     -126.0126643030      125.9008675100     1  0.53917704E+08
     -126.0126292243      130.5474360798     1  0.50394077E+08
     -126.0126083366      132.0750072422     1  0.51343702E+08
     -126.0125766914      129.4973493551     1  0.49582281E+08
     -126.0124652520      133.3197410846     1  0.48798779E+08
     -126.0124225949      126.7309223218     1  0.50351979E+08
     -126.0124196609      127.3741397823     1  0.54298891E+08
     -126.0123917847      129.0965148569     1  0.49409691E+08
     -126.0123848350      129.5401814471     1  0.54585288E+08
     -126.0122564201      126.9509662228     1  0.47523747E+08
     -126.0122225365      131.4592273587     1  0.51402165E+08
     -126.0120445692      131.3294049380     1  0.48641142E+08
     -126.0119703298      131.6141647400     1  0.50246133E+08
     -126.0119631061      131.7526045479     1  0.50987902E+08
     -126.0119151047      128.0305585879     1  0.50058777E+08
     -126.0118340969      131.0473916553     1  0.49500772E+08
     -126.0117888874      127.4866238630     1  0.48779826E+08
     -126.0116563460      130.6226833439     1  0.48829838E+08
     -126.0115922121      129.4734688700     1  0.54079747E+08
     -126.0115632264      132.6447711883     1  0.50810196E+08
     -126.0113427220      127.1387552458     1  0.49316861E+08
     -126.0113053848      129.8964562482     1  0.51202603E+08
     -126.0112636249      130.5645763119     1  0.49599338E+08
     -126.0112609394      127.4521742657     1  0.49041301E+08
     -126.0110352025      129.0992018901     1  0.55164867E+08
     -126.0110105766      128.5283322751     1  0.50052178E+08
     -126.0108798558      128.5062904600     1  0.48770141E+08
     -126.0104577583      129.8207126950     1  0.48530446E+08
     -126.0102308709      126.8453025794     1  0.48240310E+08
     -126.0101020279      124.3664606738     1  0.48546627E+08
     -126.0100312802      131.2365468837     2  0.50936660E+08
     -126.0099823544      129.2663483213     1  0.54591825E+08
     -126.0098283543      125.2941273320     1  0.49257982E+08
     -126.0096101265      131.0667348977     1  0.51042831E+08
     -126.0095550677      128.8344918270     1  0.49670412E+08
     -126.0095247537      132.0425977568     1  0.50694120E+08
     -126.0095135711      127.0678839176     1  0.54530655E+08
     -126.0093728009      129.9016667145     1  0.52267833E+08
     -126.0093106388      130.8739418159     1  0.52515261E+08
     -126.0092841695      130.1909997343     1  0.52682931E+08
     -126.0091892014      133.5771497890     1  0.49663701E+08
     -126.0090298754      129.8038811291     1  0.49427126E+08
     -126.0090107678      129.4861413224     1  0.50732925E+08
     -126.0086289439      130.0960869665     1  0.53166339E+08
     -126.0085071098      126.6981880111     1  0.49014410E+08
     -126.0082168680      125.9679369477     1  0.48562932E+08
     -126.0080748770      133.3931518635     1  0.54074662E+08
     -126.0080316285      129.0410424081     1  0.50733624E+08
     -126.0079413316      128.9976416981     1  0.48251437E+08
     -126.0077349253      129.6071190886     1  0.48659293E+08
     -126.0075506069      131.2611589699     1  0.49218479E+08
     -126.0074941689      129.2828733269     1  0.54618029E+08
     -126.0074050848      127.6404328067     1  0.48578137E+08
     -126.0073426360      129.1101214486     1  0.48405160E+08
     -126.0073284285      130.3036566692     1  0.54506311E+08
     -126.0073088916      124.3571622393     1  0.49001882E+08
     -126.0071611337      130.9097712372     1  0.52714006E+08
     -126.0068081876      128.3907795600     1  0.49149037E+08
     -126.0067730668      130.2797425267     1  0.51322563E+08
     -126.0066224613      129.8780689626     1  0.49276059E+08
     -126.0066036311      127.7178839723     1  0.48379258E+08
     -126.0065505802      128.5582288641     1  0.50169527E+08
     -126.0064703280      130.2633191555     1  0.55085005E+08
     -126.0063820048      128.5171899143     1  0.50355227E+08
     -126.0063755075      131.3299709513     2  0.47920210E+08
     -126.0063241065      126.0497964097     1  0.48043328E+08
     -126.0061916315      132.4090518848     1  0.55658027E+08
     -126.0060403451      131.7230283408     1  0.48438969E+08
     -126.0060215378      130.7029880692     1  0.51971045E+08
     -126.0059970752      125.6913367556     1  0.48706110E+08
     -126.0058832861      129.7512306441     1  0.49229154E+08
     -126.0057736484      126.4566985670     1  0.48675360E+08
     -126.0057461103      125.9585868679     1  0.48440665E+08
     -126.0057058533      130.7955483586     1  0.51998613E+08
     -126.0055822809      130.9684935115     1  0.52676203E+08
     -126.0055491266      128.3133650581     1  0.50897304E+08
     -126.0055212443      127.5101701445     1  0.47977098E+08
     -126.0053995607      129.1245478849     1  0.50191635E+08
     -126.0053950871      131.9558512818     1  0.52614510E+08
     -126.0053379536      132.5188472435     1  0.50802803E+08
     -126.0051358576      133.1697658079     1  0.51806409E+08
     -126.0050430921      128.8082557721     1  0.50443797E+08
     -126.0050031822      128.3905435640     1  0.51681631E+08
     -126.0049860272      130.2891400236     1  0.54556528E+08
     -126.0048974199      130.9825982564     1  0.48356232E+08
     -126.0048836279      131.6980026819     1  0.53470488E+08
     -126.0046442751      125.6787883182     1  0.47825835E+08
     -126.0046109697      130.4128552777     1  0.52279468E+08
     -126.0045620763      128.4112182195     1  0.48008249E+08
     -126.0045169455      126.8831426940     1  0.48877341E+08
     -126.0044827089      129.8312410594     1  0.51789733E+08
     -126.0044472115      130.3904645773     1  0.53163016E+08
     -126.0043046098      129.6660801844     1  0.50466502E+08
     -126.0041710359      130.1805284974     2  0.55115309E+08
     -126.0041518800      126.3165757626     1  0.49867567E+08
     -126.0040854406      126.9971037531     1  0.49125468E+08
     -126.0038651099      128.9539335767     1  0.49764610E+08
     -126.0037629096      129.8501466681     1  0.54735293E+08
     -126.0037234341      130.3844844088     2  0.49939350E+08
     -126.0036529291      129.6250090240     2  0.51265488E+08
     -126.0034967075      125.8802595829     1  0.48513834E+08
     -126.0034739935      130.7380925242     1  0.49241622E+08
     -126.0034190436      129.3187905069     1  0.54931239E+08
     -126.0031924958      129.5843108611     1  0.52783190E+08
     -126.0031638245      129.5799205400     2  0.52556745E+08
     -126.0031213360      133.0600690029     2  0.48017393E+08
     -126.0030879448      127.5283827095     1  0.50036136E+08
     -126.0030668416      132.3795502841     1  0.49511196E+08
     -126.0029324014      133.4634894817     1  0.51384829E+08
     -126.0028697347      127.9165637530     1  0.48648162E+08
     -126.0028334721      128.7874142499     1  0.51414165E+08
     -126.0027471467      132.4482354618     2  0.50486676E+08
     -126.0026278022      131.4762720424     1  0.50799093E+08
     -126.0026236922      125.9962018271     1  0.49226581E+08
     -126.0025255257      131.4287496438     2  0.50688207E+08
     -126.0024381746      129.4333743531     1  0.53141604E+08
     -126.0024325679      132.0941239971     1  0.52093147E+08
     -126.0023950120      129.7094715065     1  0.50167190E+08
     -126.0023933301      130.8163889446     1  0.48230189E+08
     -126.0023842421      130.5974527546     2  0.48003789E+08
     -126.0023599154      129.1605127679     2  0.50520673E+08
     -126.0023225953      130.5069825789     1  0.49605279E+08
     -126.0023015783      128.8366552409     1  0.50212278E+08
     -126.0022884085      129.5234322670     1  0.56746967E+08
     -126.0021968739      130.3220379319     1  0.54338646E+08
     -126.0021781994      130.3101985034     1  0.49297646E+08
     -126.0021770898      131.2017574782     1  0.50530518E+08
     -126.0021075070      131.7707523144     1  0.51338982E+08
     -126.0021011202      132.5143222486     1  0.47424445E+08
     -126.0020991545      127.7654625924     1  0.53668505E+08
     -126.0018803035      129.5262271757     1  0.50793322E+08
     -126.0018527217      131.7961719402     1  0.56140058E+08
     -126.0017633645      131.5128575362     1  0.50685104E+08
     -126.0017208997      129.4098087044     1  0.50391176E+08
     -126.0016771431      129.7675186958     1  0.50781777E+08
     -126.0015006958      133.7827254676     1  0.51551985E+08
     -126.0014075700      129.8188777523     1  0.49011256E+08
     -126.0013998947      131.0421184964     1  0.50903983E+08
     -126.0013672474      130.0431655862     1  0.52811237E+08
     -126.0010448058      129.3321522204     2  0.49310228E+08
     -126.0010262442      132.6456496504     1  0.55701552E+08
     -126.0008673782      129.3926852915     1  0.50074207E+08
     -126.0008366213      132.7647474721     1  0.53725007E+08
     -126.0006652077      130.9929619695     1  0.50675572E+08
     -126.0006601382      129.5844135539     1  0.52263936E+08
     -126.0005335008      126.0773031281     1  0.53815742E+08
     -126.0004483243      130.7490746871     1  0.51114710E+08
     -126.0004213056      131.5121008816     1  0.53259274E+08
     -126.0003820165      131.9550663689     1  0.53257705E+08
     -126.0003791325      129.2617441439     1  0.51525968E+08
     -126.0002812840      131.6383490735     1  0.54839130E+08
     -126.0002024083      127.1590315700     1  0.47373643E+08
     -126.0001464131      130.6885244156     1  0.51862245E+08
     -126.0000954764      132.0427479959     1  0.50484031E+08
     -126.0000112975      129.3772257601     1  0.48838605E+08
     -125.9999356142      128.8814210002     1  0.52095290E+08
     -125.9997569193      132.3857981914     1  0.49037834E+08
     -125.9994041936      125.7773533805     1  0.48137049E+08
     -125.9993514154      128.9121763914     1  0.54024109E+08
     -125.9991821210      127.8853978155     1  0.53670979E+08
     -125.9991763814      126.6505727154     1  0.48532397E+08
     -125.9990184068      130.1757688153     1  0.52306869E+08
     -125.9989641289      130.7951547710     1  0.50554046E+08
     -125.9988687605      133.0368302669     1  0.50660502E+08
     -125.9988466303      128.1183511679     1  0.49173835E+08
     -125.9987867165      133.4592412322     1  0.50937393E+08
     -125.9986367791      129.7363290791     1  0.50966811E+08
     -125.9985732444      129.9329565700     1  0.53231628E+08
     -125.9983720617      130.9494643176     1  0.50204055E+08
     -125.9982816517      128.3640309871     1  0.49678691E+08
     -125.9982089728      129.3156392133     1  0.52817094E+08
     -125.9981375073      130.6917152468     1  0.50769165E+08
     -125.9981155512      128.4865671117     1  0.49820156E+08
     -125.9979808577      129.3232727238     1  0.47864972E+08
     -125.9979708642      131.1260009656     2  0.47962815E+08
     -125.9979498634      129.8910955285     1  0.54263244E+08
     -125.9979428569      130.2337536352     1  0.52307223E+08
     -125.9978337899      128.2232092654     1  0.47520788E+08
     -125.9978326360      129.0307331393     1  0.51522560E+08
     -125.9977201850      131.5768948308     1  0.49121200E+08
     -125.9973900119      127.2936040428     1  0.52604140E+08
     -125.9973840723      130.6833889411     1  0.53109772E+08
     -125.9973325246      130.0840486236     1  0.52195675E+08
     -125.9973180780      126.0188637800     1  0.49086355E+08
     -125.9972178058      130.3533806355     2  0.49716984E+08
     -125.9972086519      124.7440585362     1  0.54237924E+08
     -125.9971324687      127.6597024456     1  0.53802916E+08
     -125.9970939384      130.8385037990     1  0.50184673E+08
     -125.9970440255      129.7853649122     1  0.51837118E+08
     -125.9969747393      127.8957672056     1  0.54304663E+08
     -125.9968910865      127.5146601420     2  0.51082899E+08
     -125.9968730872      127.4984370295     1  0.52230572E+08
     -125.9966954059      129.7915545567     1  0.53977205E+08
     -125.9966558949      130.6217705112     1  0.47793212E+08
     -125.9965572709      131.5722137346     1  0.50041818E+08
     -125.9965490950      129.9361937560     1  0.49659252E+08
     -125.9965255631      132.4698463908     1  0.51269558E+08
     -125.9964839634      131.3720993892     1  0.49082871E+08
     -125.9964644233      129.5287041345     1  0.48760569E+08
     -125.9958972161      128.9723664950     1  0.50676115E+08
     -125.9958857409      130.6803801280     1  0.53635812E+08
     -125.9958523409      127.2694647605     1  0.48739671E+08
     -125.9957718542      130.3515758844     1  0.50748019E+08
     -125.9957481618      128.0813232112     1  0.54836153E+08
     -125.9957297422      129.0251353484     2  0.49766219E+08
     -125.9957207338      129.1347928814     1  0.50715439E+08
     -125.9956878823      128.3441513715     1  0.53469397E+08
     -125.9955861812      129.2257402543     1  0.50987213E+08
     -125.9955278323      126.6692734822     1  0.47852954E+08
     -125.9953330966      129.8976442362     1  0.50948839E+08
     -125.9952628784      129.2827181470     1  0.51777903E+08
     -125.9952001505      126.6350054206     1  0.48457794E+08
     -125.9951392456      129.7343736764     1  0.54848033E+08
     -125.9951151517      129.6630384051     1  0.54459957E+08
     -125.9951068721      128.4154976880     1  0.48252468E+08
     -125.9950736758      128.8866073625     1  0.49063713E+08
     -125.9950663025      133.6612981268     1  0.55061311E+08
     -125.9950559718      126.6950950152     1  0.53879323E+08
     -125.9949656801      126.3480637379     1  0.54733777E+08
     -125.9948806085      130.6579152173     1  0.47970153E+08
     -125.9948680701      130.4161918451     1  0.49290152E+08
     -125.9948509144      122.4615207968     1  0.54296543E+08
     -125.9948302986      130.5146806466     1  0.51441755E+08
     -125.9947887607      131.1968641255     1  0.51109025E+08
     -125.9947405540      133.5610527196     1  0.48692678E+08
     -125.9946278099      128.4544270292     1  0.50199284E+08
     -125.9946117677      128.7313180503     1  0.51419464E+08
     -125.9945541762      129.9423199924     1  0.48375196E+08
     -125.9945436371      128.7782587114     1  0.50558479E+08
     -125.9945382746      130.8061141171     1  0.49673566E+08
     -125.9944574851      128.6089576183     1  0.48771699E+08
     -125.9943022003      129.9623644421     1  0.54397779E+08
     -125.9941929162      127.8782664937     1  0.50838630E+08
     -125.9941748486      128.3884697507     1  0.48181142E+08
     -125.9941171970      132.2026381259     1  0.49307081E+08
     -125.9940964191      128.3210095741     1  0.49555000E+08
     -125.9940544987      129.1330983486     1  0.53924993E+08
     -125.9940374539      131.3851430064     1  0.50947148E+08
     -125.9940058093      127.6256653571     1  0.48980965E+08
     -125.9939422733      124.5358279123     1  0.48548711E+08
     -125.9938759646      125.9975697163     1  0.48405630E+08
     -125.9934591625      132.7727442224     1  0.51153909E+08
     -125.9934131024      131.0040859469     1  0.49081019E+08
     -125.9934043338      128.6807531816     1  0.52357116E+08
     -125.9933700675      132.1921657528     1  0.53312581E+08
     -125.9933195463      130.5606836984     1  0.49229623E+08
     -125.9933065198      126.9818571270     1  0.48817032E+08
     -125.9932335681      126.7266061923     1  0.47769363E+08
     -125.9932276769      131.7440197527     1  0.50961672E+08
     -125.9930001555      129.8817847363     1  0.54442295E+08
     -125.9929432184      130.5765333058     1  0.53202921E+08
     -125.9928761345      126.4926851608     1  0.52359608E+08
     -125.9928494308      129.1739231162     1  0.51515386E+08
     -125.9927954863      129.1497664383     1  0.49876264E+08
     -125.9927934427      129.9584590249     1  0.51516176E+08
     -125.9927513062      127.7456064363     1  0.53325784E+08
     -125.9927210184      130.2964389643     1  0.56710703E+08
     -125.9927197014      129.0263112643     1  0.50906581E+08
     -125.9927176657      127.9394069552     1  0.50204419E+08
     -125.9926510729      129.4633935860     1  0.49896976E+08
     -125.9924578756      127.0150908274     1  0.49157465E+08
     -125.9924409212      123.8674747367     1  0.49054265E+08
     -125.9923223005      131.7564182269     1  0.53768560E+08
     -125.9921824065      132.8363035886     1  0.55155436E+08
     -125.9921536454      126.9561865249     2  0.55554352E+08
     -125.9921333706      129.9344271022     1  0.47878024E+08
     -125.9920878766      125.3484696015     1  0.48690155E+08
     -125.9920238811      131.3406604381     2  0.51804666E+08
     -125.9920137546      130.0309323324     1  0.52467020E+08
     -125.9918857191      127.4417976426     1  0.50268691E+08
     -125.9918569581      129.2764666464     1  0.49840806E+08
     -125.9918374261      127.7006627734     1  0.54084653E+08
     -125.9918225499      128.7836713304     1  0.49327817E+08
     -125.9918010449      128.1558398908     1  0.49948262E+08
     -125.9917891329      128.2823163205     1  0.48077905E+08
     -125.9917756516      126.9953904523     1  0.48166267E+08
     -125.9917654137      129.5540109205     1  0.50023820E+08
     -125.9917563979      129.3454306298     1  0.55196315E+08
     -125.9917474548      132.9360140725     1  0.50402469E+08
     -125.9917463492      125.8881158044     1  0.48644002E+08
     -125.9917368338      130.3835124178     1  0.49836115E+08
     -125.9915771951      127.1142267657     1  0.50921804E+08
     -125.9914585896      128.3711012298     1  0.53303521E+08
     -125.9914516463      123.7100624549     1  0.51369573E+08
     -125.9912953666      131.7046084647     1  0.49638713E+08
     -125.9912252383      129.8902377407     1  0.49749427E+08
     -125.9912091210      130.0922218177     1  0.56193135E+08
     -125.9911878166      127.7156430498     1  0.50753791E+08
     -125.9911316125      127.4586875260     1  0.50347528E+08
     -125.9909961256      130.2780252128     1  0.49060819E+08
     -125.9909778184      129.3503063082     1  0.50097763E+08
     -125.9909616103      129.3476738907     1  0.49381846E+08
     -125.9909583902      123.6099856146     1  0.48955724E+08
     -125.9908317670      130.9261464591     1  0.49478928E+08
     -125.9907235505      129.4909449243     1  0.54838501E+08
     -125.9907130567      128.8492993698     1  0.48993840E+08
     -125.9906044657      130.1692792491     1  0.48566914E+08
     -125.9905854678      129.5253479847     1  0.51056597E+08
     -125.9905720863      125.5059897016     1  0.49244933E+08
     -125.9903889360      132.7574578594     1  0.48783811E+08
     -125.9903432382      126.8776255640     1  0.48920243E+08
     -125.9902544271      132.4533869117     1  0.50222994E+08
     -125.9901611319      125.6208434680     1  0.48783195E+08
     -125.9900663413      128.4697460918     1  0.48796161E+08
     -125.9900623421      127.2141734942     1  0.50805275E+08
     -125.9900590996      127.5601687934     1  0.54461686E+08
     -125.9900452619      131.1267199329     1  0.52001176E+08
     -125.9900265285      131.5848931477     1  0.54493735E+08
     -125.9899115048      133.7208877488     1  0.49317088E+08
     -125.9898897484      130.7547478602     1  0.53471112E+08
     -125.9898249455      131.3188226313     1  0.51212858E+08
     -125.9897962395      127.5975039257     1  0.47861250E+08
     -125.9896735498      127.3660916783     1  0.48136593E+08
     -125.9894637566      128.3504688394     1  0.50960883E+08
     -125.9894592747      129.1049377679     1  0.48749148E+08
     -125.9894290089      131.2006466158     1  0.54003450E+08
     -125.9894090274      126.5743957429     1  0.52343900E+08
     -125.9893615397      126.2392580908     1  0.48361169E+08
     -125.9893412767      131.6194944900     1  0.49779278E+08
     -125.9892847121      133.0072941646     1  0.50639065E+08
     -125.9892349480      128.5024253839     1  0.48010758E+08
     -125.9891297560      127.9169868824     2  0.48289657E+08
     -125.9890831074      129.4143737045     1  0.53456425E+08
     -125.9890503238      130.3051285759     1  0.52310814E+08
     -125.9889092985      131.9093473258     1  0.55963366E+08
     -125.9888554746      129.8301191851     1  0.53423284E+08
     -125.9887269765      129.3836210190     1  0.52823402E+08
     -125.9886593349      130.4115268283     1  0.49777075E+08
     -125.9886416061      126.7253925152     1  0.52868779E+08
     -125.9886182791      130.2792202397     1  0.52778434E+08
     -125.9885866213      130.5113129121     1  0.52068828E+08
     -125.9885104831      128.2930770668     1  0.48988757E+08
     -125.9884549795      130.0213878243     1  0.49434730E+08
     -125.9883935687      133.2184394688     1  0.50706425E+08
     -125.9883481921      132.6328182959     1  0.53389005E+08
     -125.9883079756      123.2307946631     2  0.48676024E+08
     -125.9880042534      128.8522816757     1  0.49366065E+08
     -125.9877925848      130.8109209079     1  0.49205526E+08
     -125.9876747189      128.5785652993     1  0.51565445E+08
     -125.9876365841      132.7111796709     1  0.48832095E+08
     -125.9876133637      129.5673599322     1  0.50586633E+08
     -125.9874848237      126.0306884671     1  0.50858659E+08
     -125.9874823087      129.7312260189     1  0.49655399E+08
     -125.9874558814      129.3489368086     1  0.47958435E+08
     -125.9874315080      130.6208462654     1  0.55770092E+08
     -125.9873678933      127.1872106236     1  0.49700732E+08
     -125.9873293296      127.4842686497     1  0.52046204E+08
     -125.9872431195      125.8856998874     1  0.49150306E+08
     -125.9872192922      127.1663883713     1  0.52318698E+08
     -125.9872091732      130.9097587479     1  0.53944506E+08
     -125.9871863853      128.6869888120     1  0.48849124E+08
     -125.9871309319      130.8480426936     1  0.51107661E+08
     -125.9870801071      127.9504384740     1  0.54211581E+08
     -125.9870722123      126.9448971290     1  0.52395008E+08
     -125.9867777841      124.9449986781     1  0.52800030E+08
     -125.9867678977      129.7563736897     1  0.50708746E+08
     -125.9867312429      127.7378731883     1  0.50667029E+08
     -125.9867236595      129.8163549739     1  0.52200706E+08
     -125.9867085073      129.0278871351     1  0.49423645E+08
     -125.9865805363      130.2574424753     1  0.49342666E+08
     -125.9865768261      126.7098261668     1  0.52692381E+08
     -125.9864957472      130.9768631764     1  0.53007975E+08
     -125.9864903748      130.4407187447     1  0.50556759E+08
     -125.9864778952      128.7331819804     1  0.53407945E+08
     -125.9864721495      125.9000483058     1  0.51227141E+08
     -125.9864304071      130.1276001593     1  0.47827652E+08
     -125.9863955729      129.3085570560     1  0.49538611E+08
     -125.9863427166      125.0839762366     1  0.48307102E+08
     -125.9863235740      127.8981716077     1  0.49249128E+08
     -125.9862912119      128.3782451128     1  0.49150618E+08
     -125.9862785237      129.6649692703     1  0.50028296E+08
     -125.9862393287      130.5828131750     1  0.50852934E+08
     -125.9862072083      129.5601700373     1  0.51981588E+08
     -125.9861558984      131.2084034424     1  0.53739218E+08
     -125.9861491855      130.7366212573     1  0.48826645E+08
     -125.9859721010      127.3467880843     1  0.49051259E+08
     -125.9859049621      129.5961533686     1  0.56704298E+08
     -125.9858847876      123.8050559176     1  0.49186603E+08
     -125.9857481372      129.6921466932     1  0.53589276E+08
     -125.9857396277      128.7428163788     1  0.52009843E+08
     -125.9856928910      127.2054544606     1  0.50674280E+08
     -125.9856638515      128.8897305632     1  0.49766955E+08
     -125.9856467615      130.0789946628     1  0.52716932E+08
     -125.9856258940      130.6095335711     1  0.53558241E+08
     -125.9855622263      126.8100793992     2  0.48722999E+08
     -125.9855202966      127.6542735192     1  0.49441440E+08
     -125.9854625851      132.9964115584     1  0.49758250E+08
     -125.9854477870      128.4289751382     1  0.49603244E+08
     -125.9853419159      132.8982626370     1  0.51388206E+08
     -125.9853356892      129.0302424763     1  0.51917003E+08
     -125.9853019217      122.4929176114     1  0.48475837E+08
     -125.9852612995      125.8106317804     1  0.48083032E+08
     -125.9852555979      128.3361774573     1  0.49853017E+08
     -125.9852415422      129.3076627188     2  0.50113644E+08
     -125.9850987103      128.0856253575     1  0.52998677E+08
     -125.9850316646      123.0354664960     1  0.49589692E+08
     -125.9848683595      134.2075117072     1  0.54851869E+08
     -125.9847103591      130.7285977280     2  0.49058323E+08
     -125.9847018292      130.9787224320     1  0.51890867E+08
     -125.9846936511      128.3929262697     1  0.49140636E+08
     -125.9846381599      129.7856913267     1  0.55692922E+08
     -125.9845924112      129.4445705992     1  0.49413918E+08
     -125.9845042758      128.2706142568     1  0.55196193E+08
     -125.9844299233      129.4752528661     1  0.55208938E+08
     -125.9844082451      128.7446151791     1  0.50837497E+08
     -125.9843821837      128.7367892060     1  0.52441188E+08
     -125.9843730487      127.5922725213     1  0.48315130E+08
     -125.9843584818      131.1938466671     1  0.50762569E+08
     -125.9843458778      132.0698586638     1  0.52202605E+08
     -125.9842477230      132.9751276833     1  0.53141292E+08
     -125.9842275752      127.9538496506     1  0.51776102E+08
     -125.9842107548      127.4936058269     1  0.51533875E+08
     -125.9842024827      130.4762477183     1  0.53906335E+08
     -125.9841504406      129.7514729189     1  0.52765597E+08
     -125.9840649050      130.7780267506     1  0.49251475E+08
     -125.9840369419      129.9777396506     1  0.49738617E+08
     -125.9839983362      126.9478116624     1  0.53923466E+08
     -125.9838931226      127.3740611946     1  0.49484661E+08
     -125.9838574060      128.7926493873     1  0.50047588E+08
     -125.9837986945      130.6191247605     1  0.50869783E+08
     -125.9837545458      127.7686950225     1  0.48527258E+08
     -125.9836582097      129.1491889163     1  0.53584462E+08
     -125.9835612259      131.4227155470     1  0.52907086E+08
     -125.9835466646      131.0053050442     1  0.51130728E+08
     -125.9835272187      126.9947348012     1  0.47388616E+08
     -125.9835134140      128.7202082073     1  0.50174373E+08
     -125.9834627632      131.6067270470     1  0.49999164E+08
     -125.9834031913      125.5963335179     1  0.47666778E+08
     -125.9833875759      129.5240348340     1  0.50542058E+08
     -125.9833761933      127.0452223869     1  0.49037903E+08
     -125.9833251024      128.1367829011     1  0.49080688E+08
     -125.9833175579      127.9545301275     1  0.50748524E+08
     -125.9832892784      129.2284990029     1  0.49454612E+08
     -125.9832574142      128.8100383316     1  0.50944242E+08
     -125.9832544546      136.2454437091     2  0.50367875E+08
     -125.9831517773      132.8900786893     1  0.50548872E+08
     -125.9831429414      131.5946620875     1  0.50062852E+08
     -125.9831344514      129.5553461647     1  0.48902461E+08
     -125.9831077531      129.8628182273     1  0.51482999E+08
     -125.9829577621      126.3179169130     1  0.50337982E+08
     -125.9829234812      128.6126695552     1  0.54849544E+08
     -125.9828912093      127.0064167472     1  0.47604949E+08
     -125.9827912526      127.8706975110     2  0.49736915E+08
     -125.9827896980      128.3648220444     1  0.47739044E+08
     -125.9827442405      129.8202175925     1  0.48810025E+08
     -125.9827179383      129.0347127836     1  0.51237541E+08
     -125.9827032490      129.2500429758     1  0.50600866E+08
     -125.9826237288      129.7700889989     1  0.49146058E+08
     -125.9826185089      129.8476631393     1  0.51846244E+08
     -125.9825895028      127.7356292783     2  0.49055810E+08
     -125.9825646565      130.5466640970     1  0.54432810E+08
     -125.9825493886      128.2021837591     1  0.49762826E+08
     -125.9825316415      131.4188594333     1  0.51851512E+08
     -125.9824203239      129.3493855591     1  0.52225070E+08
     -125.9823273919      131.8964550369     1  0.50018270E+08
     -125.9822650507      128.7752072655     1  0.49901653E+08
     -125.9822364769      125.5071672429     1  0.48208280E+08
     -125.9822198150      128.3292022329     1  0.53615533E+08
     -125.9821928588      126.6784273457     1  0.48061925E+08
     -125.9821489497      129.4700275321     1  0.54716143E+08
     -125.9820823189      130.4183832217     1  0.54138926E+08
     -125.9820711310      129.3980538302     1  0.50908818E+08
     -125.9820335292      132.9043195378     1  0.50547021E+08
     -125.9820061260      133.0064163480     1  0.51853741E+08
     -125.9819610365      127.9119745576     1  0.50164143E+08
     -125.9819493508      133.7971514961     1  0.48172428E+08
     -125.9817343049      126.5739878434     1  0.48451480E+08
     -125.9816608671      127.1653519717     1  0.55126050E+08
     -125.9816496867      127.9733774118     1  0.50567301E+08
     -125.9816187400      126.8144413235     1  0.54602165E+08
     -125.9815619014      126.5608736128     1  0.48615698E+08
     -125.9815561197      128.9959994580     1  0.54788767E+08
     -125.9815495692      125.6525253980     1  0.49985659E+08
     -125.9814978017      129.0643129056     1  0.54278890E+08
     -125.9814915554      127.1990898466     1  0.48794236E+08
     -125.9814584162      130.2588711111     1  0.54734935E+08
     -125.9814546734      130.4003584371     2  0.49510818E+08
     -125.9813910481      131.8384425857     1  0.49105904E+08
     -125.9813355110      129.1072544947     1  0.50106485E+08
     -125.9812842891      129.5303388333     1  0.50112973E+08
     -125.9812207822      131.5765602451     1  0.52105616E+08
     -125.9810355413      127.9976396968     1  0.53735847E+08
     -125.9810246700      130.3861567736     1  0.51123713E+08
     -125.9809912659      126.5009071398     1  0.49079020E+08
     -125.9809667961      129.7848912942     1  0.49317604E+08
     -125.9808811105      132.4526938955     1  0.53997080E+08
     -125.9807668856      131.1959848978     1  0.50482335E+08
     -125.9807402105      129.2308560716     1  0.52804866E+08
     -125.9806119537      125.2370134396     1  0.50363635E+08
     -125.9806036646      131.2141035722     1  0.51385264E+08
     -125.9805775848      130.8764632241     1  0.49747232E+08
     -125.9804876128      127.9303598750     1  0.51425898E+08
     -125.9804117714      129.1808730110     1  0.49849545E+08
     -125.9803087977      127.7293612460     1  0.51238760E+08
     -125.9803008098      130.4305583224     1  0.50916599E+08
     -125.9802606058      130.8459276102     1  0.54447964E+08
     -125.9802368803      129.5966332812     1  0.50586527E+08
     -125.9802248773      128.4948462569     1  0.52408424E+08
     -125.9801745163      129.5657708130     1  0.48433426E+08
     -125.9801729675      132.3674959140     1  0.54009059E+08
     -125.9801354822      128.5430117315     1  0.48470161E+08
     -125.9800957169      130.6611808635     2  0.51693327E+08
     -125.9800847150      128.3684699418     1  0.49752290E+08
     -125.9800569446      130.1101977272     1  0.50348903E+08
     -125.9800540786      129.4132547493     1  0.48516235E+08
     -125.9800291887      126.2740919726     1  0.50824085E+08
     -125.9799911127      127.0261953949     1  0.49209155E+08
     -125.9799281755      126.7799189718     1  0.50633617E+08
     -125.9798761942      130.4311981752     1  0.48745836E+08
     -125.9798504728      127.6070751325     1  0.49283636E+08
     -125.9798486967      129.9767027532     1  0.54853218E+08
     -125.9797743299      130.1294339513     1  0.50663486E+08
     -125.9797349816      126.5239693460     1  0.51589987E+08
     -125.9797214813      129.5437963246     1  0.50651612E+08
     -125.9796904802      127.9894464920     1  0.49125459E+08
     -125.9796874061      130.4640730039     1  0.52319471E+08
     -125.9796818348      128.0823618977     1  0.50383747E+08
     -125.9796548433      131.8891260102     1  0.54366663E+08
     -125.9795792985      129.3651505668     2  0.48268973E+08
     -125.9795643576      128.9408910489     1  0.51114577E+08
     -125.9793120812      127.6141691049     1  0.55390753E+08
     -125.9793061256      130.9665748988     1  0.48515729E+08
     -125.9793045023      130.7315295958     1  0.50944818E+08
     -125.9792956311      129.7384735832     1  0.51554224E+08
     -125.9792648383      134.4911039660     1  0.50223527E+08
     -125.9792238471      129.1359074895     1  0.49555690E+08
     -125.9792106493      132.7076800169     1  0.50190793E+08
     -125.9791194996      133.1517823098     1  0.49147408E+08
     -125.9790938447      128.5038168363     1  0.49476361E+08
     -125.9790785532      127.9295419668     1  0.49009550E+08
     -125.9790774758      129.4762438263     1  0.48637318E+08
     -125.9788856547      131.7862519356     1  0.54694518E+08
     -125.9788801821      128.5846592859     1  0.55779227E+08
     -125.9788154727      125.9179648882     1  0.47749932E+08
     -125.9788085555      130.4989470212     1  0.49075434E+08
     -125.9787337978      130.3679321823     1  0.48827970E+08
     -125.9786963943      132.2419253977     1  0.51455555E+08
     -125.9786708802      129.7637204859     1  0.50183658E+08
     -125.9786155684      133.5104009385     1  0.50707966E+08
     -125.9785849481      128.7226720425     1  0.47341943E+08
     -125.9785139019      128.2686887431     2  0.48911737E+08
     -125.9785114195      127.9037164669     1  0.56431354E+08
     -125.9783770799      128.9684562934     1  0.51226310E+08
     -125.9783157027      129.4869702982     1  0.51887713E+08
     -125.9783001419      128.9137374971     1  0.52937726E+08
     -125.9782982768      129.8392444538     1  0.49163256E+08
     -125.9782583727      128.2658243316     1  0.50976377E+08
     -125.9782456149      127.7723501241     1  0.48910533E+08
     -125.9782151470      129.7843797007     1  0.48989447E+08
     -125.9782038468      134.6013390692     1  0.55100272E+08
     -125.9781959264      130.1676611325     1  0.52719357E+08
     -125.9781623514      130.6160241109     1  0.49425939E+08
     -125.9781276700      130.8640865190     1  0.51941777E+08
     -125.9780923734      132.1910570637     1  0.52827047E+08
     -125.9780669446      130.3642785357     1  0.50686364E+08
     -125.9779948089      128.5649543026     1  0.51151856E+08
     -125.9779923590      126.8328853815     1  0.50540877E+08
     -125.9779042020      129.4706376679     1  0.53337102E+08
     -125.9778491070      128.0467355051     1  0.49561876E+08
     -125.9778457261      129.7598501155     1  0.50685458E+08
     -125.9778239097      128.0256558793     1  0.54367265E+08
     -125.9776463394      126.9959828966     1  0.47597045E+08
     -125.9776360694      125.2401056713     1  0.49070353E+08
     -125.9776217550      128.3607445316     1  0.54111982E+08
     -125.9775882933      130.9273794893     1  0.49303205E+08
     -125.9775343080      127.8293579376     1  0.53346106E+08
     -125.9774862437      129.3292441575     1  0.51290672E+08
     -125.9774012901      131.0769092850     1  0.50946425E+08
     -125.9773295931      127.6670748623     1  0.51428342E+08
     -125.9772920081      127.3243023582     1  0.49103929E+08
     -125.9772833907      126.5294595338     1  0.47566466E+08
     -125.9772741365      128.9995173443     1  0.52160697E+08
     -125.9771779414      127.0328473095     1  0.49646772E+08
     -125.9771395672      128.7685636971     2  0.51053760E+08
     -125.9771126751      129.3514167876     1  0.49104029E+08
     -125.9769443706      128.0918189838     1  0.55508492E+08
     -125.9768910552      126.8466026576     1  0.54695366E+08
     -125.9768376451      128.2389594418     1  0.49369622E+08
     -125.9768307993      130.7020745419     1  0.56921805E+08
     -125.9767889357      130.6541282524     1  0.54425279E+08
     -125.9767164488      128.8255899495     1  0.49631533E+08
     -125.9766146903      129.5957756409     1  0.52944850E+08
     -125.9765746208      130.7042150508     1  0.51034856E+08
     -125.9764999054      132.2895181464     1  0.55191742E+08
     -125.9764957693      129.8735122075     1  0.49694611E+08
     -125.9764880600      129.8776019223     1  0.51391320E+08
     -125.9764584233      128.8004971361     1  0.50847250E+08
     -125.9764492193      131.0528714244     1  0.51160542E+08
     -125.9764477201      129.9334180797     1  0.53300293E+08
     -125.9764391867      130.3997108927     1  0.51739187E+08
     -125.9763398523      128.5746006404     1  0.51075085E+08
     -125.9762958333      128.0894695395     1  0.52451266E+08
     -125.9762474457      130.2218218400     1  0.50024742E+08
     -125.9762343616      128.3037598592     1  0.54200217E+08
     -125.9761495432      131.9723394559     1  0.52194363E+08
     -125.9760679281      132.8118482630     1  0.56357165E+08
     -125.9760624743      131.4639033321     1  0.51990940E+08
     -125.9760353591      127.5819568479     1  0.50085518E+08
     -125.9760135668      127.6271378095     1  0.51361984E+08
     -125.9759900778      128.2740060569     1  0.51049950E+08
     -125.9759575953      129.0194490814     1  0.49168684E+08
     -125.9759350122      130.0557512644     1  0.54474027E+08
     -125.9758798772      129.0226833552     1  0.50541468E+08
     -125.9758102824      127.6703955486     1  0.49159477E+08
     -125.9758088077      128.2409996944     1  0.54724292E+08
     -125.9756689528      132.5195908455     1  0.48880248E+08
     -125.9756383816      133.1857965475     1  0.51774567E+08
     -125.9756278114      124.0627834006     1  0.47672386E+08
     -125.9756163814      126.5497303463     1  0.50830131E+08
     -125.9753523797      130.5090777005     1  0.50089314E+08
     -125.9753296209      131.7440934045     1  0.49658186E+08
     -125.9752063870      128.5336368314     1  0.53509350E+08
     -125.9751767018      129.2391863154     1  0.50644681E+08
     -125.9750695055      126.4749519265     1  0.48393657E+08
     -125.9750673380      127.2204575397     1  0.54553916E+08
     -125.9750564945      129.9387959171     1  0.51216897E+08
     -125.9749504895      124.8257955625     1  0.47685663E+08
     -125.9748724304      131.4349128198     1  0.51613159E+08
     -125.9748500415      130.5769536670     1  0.50514526E+08
     -125.9747151702      128.9195304928     1  0.50343652E+08
     -125.9746414344      127.2014148018     1  0.49937059E+08
     -125.9745882194      129.8127821477     1  0.51959300E+08
     -125.9745256489      129.9556544917     1  0.49964246E+08
     -125.9745194201      129.8975508475     1  0.51684465E+08
     -125.9744973947      127.6392449839     1  0.55392677E+08
     -125.9744653091      127.6230695417     1  0.51165051E+08
     -125.9744499837      129.8446225169     1  0.52258451E+08
     -125.9744372587      129.4159240607     1  0.52075557E+08
     -125.9744217974      133.0032599119     1  0.51959699E+08
     -125.9744039155      130.3587030992     2  0.50429156E+08
     -125.9743705462      129.1607838388     1  0.55905026E+08
     -125.9743259737      127.3728931402     1  0.53725312E+08
     -125.9742375150      131.3077974598     1  0.49190178E+08
     -125.9742312933      126.8148107646     1  0.49986223E+08
     -125.9740122825      129.1721021035     1  0.50642218E+08
     -125.9739543531      132.7674312337     1  0.54254657E+08
     -125.9739274372      131.5372595314     1  0.53085628E+08
     -125.9738991230      129.0106731887     1  0.53829394E+08
     -125.9738269134      129.4880919450     1  0.48639464E+08
     -125.9736841405      128.7267652555     2  0.50122510E+08
     -125.9736664145      131.2178600387     1  0.51506232E+08
     -125.9736178656      130.2829617962     1  0.50803036E+08
     -125.9735734958      123.6601342546     1  0.49669300E+08
     -125.9735423244      128.8122404443     1  0.51801907E+08
     -125.9734978667      130.8007510569     1  0.51200711E+08
     -125.9734862307      128.4256392093     1  0.49177752E+08
     -125.9734547646      129.6225565572     1  0.52978623E+08
     -125.9734442680      125.1540724733     1  0.49324908E+08
     -125.9734420311      129.2920537854     1  0.48818217E+08
     -125.9734313393      128.8718082279     1  0.50322256E+08
     -125.9734023536      126.3187995577     2  0.48232218E+08
     -125.9733873603      130.2461626622     1  0.51041808E+08
     -125.9733006398      125.3750706815     1  0.49239341E+08
     -125.9731700991      129.5002855673     1  0.52158863E+08
     -125.9730318191      128.8747165903     1  0.53339492E+08
     -125.9730255250      127.7982744145     1  0.50911884E+08
     -125.9729818594      130.5410091515     1  0.50976115E+08
     -125.9729551724      130.2326810631     1  0.55039192E+08
     -125.9729041529      128.0689937372     1  0.53513869E+08
     -125.9728908234      130.0171982030     2  0.48587318E+08
     -125.9728442427      131.6215253047     1  0.56201258E+08
     -125.9728218119      129.1596137489     1  0.48737884E+08
     -125.9728146375      131.6076456098     1  0.53778062E+08
     -125.9727344685      131.4051173372     1  0.50871607E+08
     -125.9726876687      129.5175675969     1  0.50179016E+08
     -125.9726855880      131.1504970682     1  0.49461826E+08
     -125.9726744143      129.7721575937     1  0.53645715E+08
     -125.9726553670      124.1002348683     1  0.49282038E+08
     -125.9725754617      132.8747788609     2  0.51723049E+08
     -125.9725339066      129.7797142721     1  0.54643748E+08
     -125.9725051673      131.7474487266     1  0.51434582E+08
     -125.9724628616      126.6907064919     1  0.48415099E+08
     -125.9724474489      128.5114140217     1  0.50424953E+08
     -125.9724030145      130.5520417978     1  0.50656931E+08
     -125.9723262201      130.3877066712     1  0.52972960E+08
     -125.9723245441      130.3081391449     1  0.53396160E+08
     -125.9722903261      130.2427308596     1  0.52234293E+08
     -125.9722694860      133.6119786104     1  0.51743414E+08
     -125.9722534060      122.7498353704     1  0.49187771E+08
     -125.9720980705      128.0044769821     1  0.53868754E+08
     -125.9720267693      127.8786976176     1  0.52207075E+08
     -125.9720079037      127.4889647905     1  0.53722534E+08
     -125.9718212348      128.3536179496     1  0.52024022E+08
     -125.9716371170      133.4867903811     1  0.51866001E+08
     -125.9716241019      128.1048756055     1  0.50335881E+08
     -125.9716078479      127.8298616919     1  0.53569113E+08
     -125.9715715564      127.0061181707     1  0.48710048E+08
     -125.9715115304      131.8373327365     1  0.52863824E+08
     -125.9714532849      129.6077375604     1  0.51773372E+08
     -125.9714198025      128.7523688777     1  0.53698541E+08
     -125.9714105131      126.2006864576     1  0.50108263E+08
     -125.9714067832      129.6264291844     1  0.47843104E+08
     -125.9713073693      129.4662898869     1  0.49257536E+08
     -125.9712980343      132.2136273630     1  0.48076905E+08
     -125.9712907668      128.8475617592     1  0.54004578E+08
     -125.9712643213      129.6299965009     1  0.51779048E+08
     -125.9711305865      126.5831439253     1  0.52031156E+08
     -125.9711285415      128.2613050680     1  0.50035321E+08
     -125.9710665088      130.3052090313     1  0.52058458E+08
     -125.9710435634      130.3060517960     1  0.49716214E+08
     -125.9710084826      131.9383492230     1  0.48962609E+08
     -125.9709380725      129.5865648262     1  0.51256922E+08
     -125.9709193809      127.9480219524     1  0.47862113E+08
     -125.9708710596      129.9957878434     1  0.54168549E+08
     -125.9708233161      130.7017225496     1  0.48105619E+08
     -125.9707172133      127.3883203429     1  0.54581210E+08
     -125.9707108338      130.9125488077     1  0.48167821E+08
     -125.9706978091      125.1078884207     1  0.50732866E+08
     -125.9706337060      132.4018812371     1  0.50832870E+08
     -125.9705304367      127.5624332593     1  0.48190431E+08
     -125.9705082332      129.8073379272     1  0.49022648E+08
     -125.9704552584      124.6021177909     1  0.48964340E+08
     -125.9703844103      129.6192253694     1  0.54942938E+08
     -125.9703531986      130.4898282653     1  0.51765159E+08
     -125.9702865311      130.6822246536     1  0.55180135E+08
     -125.9702543595      127.7387377963     1  0.50772944E+08
     -125.9702502367      128.5010486716     1  0.52088116E+08
     -125.9702335841      129.6964729511     1  0.49677548E+08
     -125.9702260296      129.9343383296     1  0.50931731E+08
     -125.9702047374      128.5702401217     1  0.53890026E+08
     -125.9701974877      129.3634917208     1  0.52143245E+08
     -125.9701032071      129.7824803334     1  0.51141446E+08
     -125.9700815267      130.0054588534     1  0.49144730E+08
     -125.9700764315      130.5760275196     1  0.52599696E+08
     -125.9700641990      128.5370284130     1  0.52614659E+08
     -125.9700626207      130.4731902724     1  0.52874847E+08
     -125.9699417201      127.8409088910     1  0.48710933E+08
     -125.9698825173      127.3711572264     1  0.46969267E+08
     -125.9698484293      126.8384472892     1  0.48895248E+08
     -125.9698395479      128.2194063797     1  0.51073714E+08
     -125.9697596036      128.5602413784     1  0.51989725E+08
     -125.9697194907      123.8702193791     1  0.49737890E+08
     -125.9697092048      123.4955536819     1  0.48297803E+08
     -125.9696463304      130.0148978526     1  0.51553414E+08
     -125.9695855052      128.5670722754     1  0.52251878E+08
     -125.9695645283      133.5628380588     1  0.51424671E+08
     -125.9695319474      131.6545743903     1  0.51590638E+08
     -125.9695238032      130.2418825319     1  0.53782658E+08
     -125.9694967885      128.1445270971     1  0.49884355E+08
     -125.9694828032      126.3664573337     1  0.48387600E+08
     -125.9694526572      130.6848736065     1  0.55012457E+08
     -125.9693504979      126.3310168074     1  0.54261146E+08
     -125.9693488238      128.5799824690     1  0.50997153E+08
     -125.9692870607      127.0271123894     1  0.50718162E+08
     -125.9692192894      129.6645817798     1  0.48780201E+08
     -125.9692070267      131.9734532872     1  0.54633520E+08
     -125.9691873212      129.1883442059     1  0.53968392E+08
     -125.9691191975      123.5056833420     1  0.48465510E+08
     -125.9690929525      127.5429230996     1  0.50820320E+08
     -125.9690681064      127.2557348499     1  0.48571264E+08
     -125.9690315345      131.2920400167     1  0.52750608E+08
     -125.9690278068      131.1256341273     1  0.50250408E+08
     -125.9689923212      127.3832602241     1  0.49035071E+08
     -125.9689806447      130.3299868311     1  0.50616842E+08
     -125.9689633790      127.8221513213     1  0.48890490E+08
     -125.9689525427      127.4303633184     1  0.48867026E+08
     -125.9689292578      127.8054655237     2  0.48921031E+08
     -125.9688719147      129.7933657218     2  0.48973808E+08
     -125.9688357820      126.4209762606     1  0.51585907E+08
     -125.9688248580      129.3789841730     1  0.48466706E+08
     -125.9687737775      130.1802892628     2  0.53361841E+08
     -125.9687471969      126.9237055707     1  0.52433711E+08
     -125.9686296104      126.1086289504     1  0.48648503E+08
     -125.9686264422      123.9448065293     1  0.49168427E+08
     -125.9685907590      128.6056916900     1  0.55263971E+08
     -125.9685597894      125.3639739218     1  0.49464082E+08
     -125.9685564906      132.0614778947     1  0.49261704E+08
     -125.9685304379      127.6470142315     1  0.48321851E+08
     -125.9684816367      127.7744244557     1  0.51622505E+08
     -125.9684657226      125.5584574171     1  0.53104165E+08
     -125.9684392723      131.7909536467     1  0.51580398E+08
     -125.9684130000      131.2319369166     1  0.52215764E+08
     -125.9683578488      131.3171598446     1  0.49005657E+08
     -125.9683454992      128.2414290958     1  0.54035488E+08
     -125.9682800632      127.7323113704     1  0.52255144E+08
     -125.9681578390      130.2381192455     1  0.48705004E+08
     -125.9681466863      136.1743941557     1  0.53711018E+08
     -125.9681413144      133.1880391872     1  0.52832676E+08
     -125.9681150967      128.6904129972     1  0.50548058E+08
     -125.9681115128      132.3492429395     1  0.51971525E+08
     -125.9680956817      131.2453334078     1  0.51610953E+08
     -125.9680446143      125.1057026262     1  0.49895593E+08
     -125.9680290182      131.1876051992     2  0.55591280E+08
     -125.9679751003      126.4455009954     1  0.49842987E+08
     -125.9679136192      128.0554637395     1  0.50330443E+08
     -125.9679118201      126.6114595722     1  0.49843631E+08
     -125.9679040401      128.1903474000     1  0.54823526E+08
     -125.9678419419      132.7729846520     1  0.54916054E+08
     -125.9678294483      131.7513665867     1  0.51879357E+08
     -125.9677269653      127.7739420819     1  0.52173464E+08
     -125.9676877733      129.1277746595     1  0.50749646E+08
     -125.9675953765      129.2014499761     1  0.49743121E+08
     -125.9675275288      125.6069784523     1  0.52935008E+08
     -125.9675246994      125.9744197195     1  0.50341220E+08
     -125.9674883279      128.1159008262     1  0.50692945E+08
     -125.9674674123      125.9022701251     1  0.55296351E+08
     -125.9674515196      130.1986995398     1  0.48332039E+08
     -125.9674003872      127.3207507772     1  0.51957023E+08
     -125.9673564062      131.9581014809     1  0.50612457E+08
     -125.9673347168      128.2237989448     1  0.50050007E+08
     -125.9673114355      127.9414470406     1  0.51980440E+08
     -125.9672125848      131.8750124384     1  0.52561643E+08
     -125.9671731263      132.3364802909     1  0.52379840E+08
     -125.9671164160      125.9220474243     1  0.54882426E+08
     -125.9671121105      131.7047244472     1  0.50829695E+08
     -125.9670733328      129.1887458450     1  0.54193650E+08
     -125.9670585368      131.0702527164     1  0.50317237E+08
     -125.9669945447      132.3079291377     1  0.52383891E+08
     -125.9669255150      130.5491709210     1  0.49497588E+08
     -125.9669148976      125.0244920560     2  0.53345608E+08
     -125.9668624677      127.8480969750     1  0.50159619E+08
     -125.9668603161      133.2480421263     1  0.52428132E+08
     -125.9668458322      129.0732835582     1  0.54102834E+08
     -125.9668272950      131.8560197820     1  0.53711616E+08
     -125.9667900338      130.6489620217     1  0.48912478E+08
     -125.9667781800      123.5509642574     2  0.48766124E+08
     -125.9667491253      130.2192852322     1  0.57854369E+08
     -125.9667361237      134.4919090565     1  0.54758229E+08
     -125.9667206866      127.8835424663     1  0.49476935E+08
     -125.9666750183      131.9382083683     1  0.56098689E+08
     -125.9666093795      132.0179323334     1  0.49942659E+08
     -125.9665963002      131.1913700710     1  0.49502118E+08
     -125.9664438131      129.1325334281     2  0.55206079E+08
     -125.9664127026      129.1693592234     1  0.48589474E+08
     -125.9664099436      125.6151684241     1  0.53670412E+08
     -125.9663255797      127.4182936817     1  0.49934634E+08
     -125.9662469807      131.1377117919     1  0.49950511E+08
     -125.9662229594      130.6243311901     1  0.51078746E+08
     -125.9662120553      134.2298838800     2  0.54004794E+08
     -125.9661580592      130.7631292914     1  0.49464646E+08
     -125.9660973534      129.2515674785     1  0.54600236E+08
     -125.9660809204      128.3497039016     1  0.52183147E+08
     -125.9660556140      128.7781869337     1  0.52532788E+08
     -125.9660404170      126.9915774545     1  0.48649231E+08
     -125.9660282703      130.0429815991     2  0.53227183E+08
     -125.9659736360      129.8052204879     1  0.49150281E+08
     -125.9659126845      130.1894651831     1  0.54095243E+08
     -125.9658985723      124.8204933699     1  0.52511109E+08
     -125.9658519119      128.9512190228     1  0.50053348E+08
     -125.9658107452      128.9018582899     1  0.49249797E+08
     -125.9657889666      128.0579016242     1  0.52185481E+08
     -125.9657197059      126.6064448316     1  0.49717773E+08
     -125.9655701589      125.6763222711     1  0.49320325E+08
     -125.9655073326      131.0290224331     1  0.55295202E+08
     -125.9654334709      130.4654961526     1  0.52093240E+08
     -125.9653576077      127.4953821302     1  0.50184582E+08
     -125.9652179808      131.4328750165     1  0.51949097E+08
     -125.9651610699      127.3201130092     1  0.52808179E+08
     -125.9651591952      127.7826118469     1  0.49574248E+08
     -125.9651547364      128.1366423038     1  0.47683891E+08
     -125.9650782530      130.6854716095     1  0.53780276E+08
     -125.9650740991      131.6010431372     1  0.48355125E+08
     -125.9650717472      130.1194257004     1  0.55974103E+08
     -125.9650694860      130.0923810213     1  0.51817160E+08
     -125.9650575541      132.4159779942     1  0.51944927E+08
     -125.9650154290      131.1054476802     1  0.49704487E+08
     -125.9649797735      129.0453499977     1  0.48424055E+08
     -125.9649736965      126.3830978976     1  0.49935410E+08
     -125.9648985333      127.0035707840     1  0.50609386E+08
     -125.9648822959      127.6555749627     1  0.53719747E+08
     -125.9648493337      128.2396962521     1  0.54470680E+08
     -125.9648442522      132.9293846407     1  0.51784687E+08
     -125.9648143121      131.4243696810     1  0.55790032E+08
     -125.9647458837      131.6534547001     1  0.54801143E+08
     -125.9647156667      133.5868894274     1  0.51908317E+08
     -125.9646960153      126.2404209145     1  0.50723357E+08
     -125.9646260400      130.3705268833     1  0.53252906E+08
     -125.9645720328      125.9619861458     1  0.48446291E+08
     -125.9645666252      126.1945040103     1  0.47956552E+08
     -125.9645558178      126.2139601336     1  0.53875762E+08
     -125.9645265102      129.3341305045     1  0.47823922E+08
     -125.9645012903      129.0190514231     1  0.52581821E+08
     -125.9644934403      130.6890041563     1  0.55393970E+08
     -125.9644744485      132.0373246583     1  0.54536881E+08
     -125.9644357824      129.9428399507     1  0.54274638E+08
     -125.9644129054      132.0068555260     1  0.55309684E+08
     -125.9644041324      132.7695749138     1  0.53899586E+08
     -125.9643642928      130.0826298739     2  0.49637781E+08
     -125.9643132668      128.0774044719     1  0.54109822E+08
     -125.9643006459      132.8315601447     1  0.53556881E+08
     -125.9642914485      130.9242128608     1  0.50726469E+08
     -125.9642548149      130.6899631917     1  0.49161071E+08
     -125.9642483829      126.3116150884     1  0.49615109E+08
     -125.9641581572      132.1882548005     1  0.55429085E+08
     -125.9639925966      130.0660961811     1  0.55596438E+08
     -125.9639793062      132.5362128055     1  0.50654782E+08
     -125.9639152077      128.4344792969     1  0.51114075E+08
     -125.9638808615      132.1114651345     1  0.53274958E+08
     -125.9638725439      127.0627597095     1  0.54872581E+08
     -125.9638182236      127.8189770868     2  0.49837376E+08
     -125.9637448885      130.2375261249     1  0.49786990E+08
     -125.9637406975      131.3990321365     1  0.50989580E+08
     -125.9637136792      130.0926372015     1  0.49681322E+08
     -125.9637052809      125.6711056830     1  0.47794502E+08
     -125.9636417587      127.5198107228     1  0.54709341E+08
     -125.9635406115      125.7270458455     1  0.54286494E+08
     -125.9634018229      128.9471690283     1  0.52141624E+08
     -125.9633963064      130.4612064143     1  0.48091042E+08
     -125.9633762550      131.6084947592     1  0.60098098E+08
     -125.9633683733      129.0018661711     1  0.50485339E+08
     -125.9633455410      128.4324633568     1  0.51294786E+08
     -125.9633413592      131.0182428970     1  0.49764485E+08
     -125.9633111837      131.4004788536     1  0.52944083E+08
     -125.9632989849      128.6310971928     2  0.47844365E+08
     -125.9632762511      127.4903900890     1  0.48642042E+08
     -125.9632709558      130.9950868322     1  0.54775784E+08
     -125.9631867427      129.3400290751     1  0.52351942E+08
     -125.9631736632      130.6870343012     1  0.54542066E+08
     -125.9631597818      128.5947689051     1  0.52444804E+08
     -125.9631321044      130.0310687285     1  0.53309979E+08
     -125.9630374892      131.3591606174     1  0.49387387E+08
     -125.9630221209      127.1297570808     1  0.50986096E+08
     -125.9630131647      126.1303512144     1  0.52485362E+08
     -125.9629980232      128.9072543171     1  0.51491476E+08
     -125.9629550256      128.2219870550     1  0.50153245E+08
     -125.9627648284      128.1199412006     1  0.49076171E+08
     -125.9627471627      129.3744765198     1  0.53954182E+08
     -125.9626448117      129.8102035756     1  0.50945978E+08
     -125.9626273424      125.8744028718     1  0.50830988E+08
     -125.9626142593      126.8768324647     1  0.56649000E+08
     -125.9626127823      128.1911906611     1  0.49368484E+08
     -125.9625900656      129.6560294534     1  0.52841996E+08
     -125.9625834492      132.1777539569     1  0.49903863E+08
     -125.9625532709      128.4968999319     1  0.51935371E+08
     -125.9624608983      129.2923639914     1  0.49315349E+08
     -125.9624570393      130.3271234738     1  0.51946346E+08
     -125.9624095986      130.4894621073     1  0.50661222E+08
     -125.9623530407      133.3968896525     1  0.49164999E+08
     -125.9623206466      133.2646618624     1  0.51526063E+08
     -125.9623159640      130.3567968944     1  0.50663490E+08
     -125.9622679065      129.1418679582     1  0.47959265E+08
     -125.9622280016      130.8224601487     1  0.48993000E+08
     -125.9621877857      130.9649835198     1  0.51235189E+08
     -125.9621312776      129.6513374749     1  0.50635834E+08
     -125.9620910307      127.4528380768     1  0.54119732E+08
     -125.9620808607      130.0189360062     1  0.49318434E+08
     -125.9620731629      124.6223904457     1  0.54011833E+08
     -125.9620599813      127.4760144456     1  0.49222999E+08
     -125.9620349222      130.5262846760     2  0.53531253E+08
     -125.9619922131      131.6678088950     1  0.50848125E+08
     -125.9619571610      128.4497322588     1  0.49074196E+08
     -125.9619202008      129.1879649373     1  0.54561034E+08
     -125.9618980052      128.6335608813     1  0.48720396E+08
     -125.9618595952      128.7508252815     1  0.52507958E+08
     -125.9618342987      125.6479531699     1  0.54153192E+08
     -125.9618309362      130.6302886550     1  0.50358777E+08
     -125.9617906660      129.8044157556     1  0.53224413E+08
     -125.9617604826      129.1759478500     2  0.50712655E+08
     -125.9617513351      132.4039322656     1  0.52741699E+08
     -125.9617443890      131.4014694174     1  0.49299399E+08
     -125.9617370437      127.4203875299     1  0.51549746E+08
     -125.9616825983      128.8176849237     1  0.52945762E+08
     -125.9616408980      124.8044648574     2  0.48577627E+08
     -125.9616116694      125.2442940242     1  0.49529527E+08
     -125.9615760592      129.2331098915     1  0.51378048E+08
     -125.9615609942      129.3771346330     1  0.50534012E+08
     -125.9615578835      131.1317185664     1  0.52326298E+08
     -125.9615417911      130.6643490391     1  0.50041817E+08
     -125.9615338286      130.0470386638     1  0.50500589E+08
     -125.9615255862      127.5528222685     1  0.48385735E+08
     -125.9615174030      129.2826227954     1  0.49861752E+08
     -125.9615053187      132.9741935553     1  0.50615047E+08
     -125.9613953166      131.2944270332     1  0.50076568E+08
     -125.9613702138      130.8930959760     1  0.50756689E+08
     -125.9613487908      126.5999352571     1  0.49502461E+08
     -125.9612611890      133.3995230102     1  0.52457571E+08
     -125.9612526739      130.4044098944     1  0.49646357E+08
     -125.9612293803      128.7435433888     1  0.49223343E+08
     -125.9611957003      127.6874420863     1  0.51173224E+08
     -125.9611804576      126.5586767682     1  0.49834360E+08
     -125.9611274190      129.2783488184     1  0.53204429E+08
     -125.9611121607      131.7578256112     1  0.54595376E+08
     -125.9611044412      129.4088015892     1  0.49866680E+08
     -125.9610392831      126.5865152732     1  0.49645296E+08
     -125.9609614853      133.7399385265     1  0.50491985E+08
     -125.9609424011      129.0988622364     1  0.50181625E+08
     -125.9609017454      125.6769180797     1  0.48338502E+08
     -125.9608605475      126.4783196474     1  0.50224251E+08
     -125.9608058660      127.8648015916     1  0.48047385E+08
     -125.9607959452      132.5262420147     1  0.53460305E+08
     -125.9607562637      126.0506653631     1  0.53708946E+08
     -125.9607114504      126.8208024230     1  0.50459061E+08
     -125.9606751217      131.2254634321     1  0.54867975E+08
     -125.9606734257      129.0237493292     1  0.50751659E+08
     -125.9606438687      129.1094495209     1  0.47813127E+08
     -125.9606290997      128.3659698952     1  0.49606050E+08
     -125.9606077257      130.1505768456     1  0.54598897E+08
     -125.9605729785      128.4166765269     1  0.52955374E+08
     -125.9605075393      128.8064376244     1  0.51931993E+08
     -125.9605035118      128.9232350376     1  0.47838709E+08
     -125.9604770752      126.6331883654     1  0.48371059E+08
     -125.9604619187      127.7557851127     1  0.48940243E+08
     -125.9603707275      126.6080640441     1  0.50285362E+08
     -125.9603618734      131.0759420394     1  0.50926624E+08
     -125.9603434872      128.9161941329     1  0.51079443E+08
     -125.9603024639      133.2584425327     1  0.51906712E+08
     -125.9602379262      126.6798084770     1  0.51570516E+08
     -125.9601522616      127.0235966100     1  0.50548143E+08
     -125.9601261233      134.5038107622     1  0.54396930E+08
     -125.9601102805      128.7535506902     1  0.49441759E+08
     -125.9601000717      127.2908435448     1  0.50126126E+08
     -125.9600638661      128.8795019021     1  0.52729438E+08
     -125.9600022126      127.2021432105     1  0.47863926E+08
     -125.9599778525      132.5127433628     1  0.49107887E+08
     -125.9599746719      129.0884366210     1  0.51079528E+08
     -125.9599299892      129.8275759795     1  0.51600621E+08
     -125.9598863507      129.1346166506     1  0.49975911E+08
     -125.9598518042      128.3201843983     1  0.47573496E+08
     -125.9598505343      128.6602934380     1  0.51613803E+08
     -125.9598108743      129.3743750896     1  0.51786754E+08
     -125.9598054675      131.0892690726     1  0.52299818E+08
     -125.9597563707      128.8440760095     1  0.52610818E+08
     -125.9597123597      129.4138584318     1  0.49171904E+08
     -125.9596928797      128.3430487751     1  0.52034375E+08
     -125.9596696943      129.2588185908     1  0.48964147E+08
     -125.9596570312      129.5465725870     1  0.51265134E+08
     -125.9595554457      127.1666547499     1  0.52104515E+08
     -125.9595402762      130.8361210589     1  0.56556748E+08
     -125.9595029884      127.2772768796     1  0.54197239E+08
     -125.9594972772      130.5342124078     1  0.47677259E+08
     -125.9594841952      127.1446941860     1  0.50237140E+08
     -125.9594690284      131.8466696719     1  0.53233453E+08
     -125.9594078544      126.8859251179     1  0.50227004E+08
     -125.9593189636      127.3700674934     1  0.54370806E+08
     -125.9593022670      128.4071785908     1  0.49324237E+08
     -125.9592973679      133.5875230930     1  0.48369781E+08
     -125.9592804913      124.1109573027     1  0.48914625E+08
     -125.9592337370      127.9904065736     1  0.48672129E+08
     -125.9592138586      128.2897302185     1  0.47973539E+08
     -125.9592072122      133.8662394688     1  0.49700474E+08
     -125.9591695918      126.8510842218     1  0.47732533E+08
     -125.9591675548      130.7165517222     1  0.49840110E+08
     -125.9591225674      127.5222379276     1  0.48244188E+08
     -125.9591186564      131.5877289275     1  0.52705953E+08
     -125.9590988950      132.3149416376     1  0.48902937E+08
     -125.9590849159      127.0216948558     1  0.51758877E+08
     -125.9590448753      126.6126643330     1  0.49250025E+08
     -125.9590412318      127.9944703706     1  0.48020720E+08
     -125.9590400918      126.7950582189     1  0.52190821E+08
     -125.9590380286      131.5193034394     1  0.49833915E+08
     -125.9590062995      133.1848544123     1  0.55074692E+08
     -125.9589942597      129.2837447508     1  0.52810668E+08
     -125.9589607775      126.5014742020     1  0.48428671E+08
     -125.9589472326      127.5169024904     1  0.49070973E+08
     -125.9589059554      126.7591560977     1  0.50551515E+08
     -125.9588628819      126.0029723514     1  0.51525697E+08
     -125.9588570984      131.2355345896     1  0.51482991E+08
     -125.9588558947      129.4072172503     1  0.50092483E+08
     -125.9588480999      128.5063248406     1  0.55185379E+08
     -125.9588192950      131.9125102060     1  0.53219869E+08
     -125.9588078149      132.1048993331     1  0.50884380E+08
     -125.9588012491      127.2844210507     1  0.49537138E+08
     -125.9587928735      130.5188017145     1  0.55280111E+08
     -125.9587339499      132.4222642353     1  0.51223798E+08
     -125.9587025334      131.1738009739     1  0.52720615E+08
     -125.9586778974      131.5527919751     1  0.48516539E+08
     -125.9585571972      128.9032805565     1  0.50779688E+08
     -125.9584905247      128.3337602536     1  0.54670135E+08
     -125.9584341777      131.5218682818     1  0.51138022E+08
     -125.9584126948      130.5238204338     1  0.54873701E+08
     -125.9583770449      128.7615459190     1  0.51248758E+08
     -125.9583108312      130.3599397470     1  0.50622095E+08
     -125.9583028031      126.3782261421     1  0.51626472E+08
     -125.9582746532      130.9868434679     1  0.50920960E+08
     -125.9582561928      126.7734978793     1  0.53715372E+08
     -125.9582546158      127.2807638004     1  0.49857374E+08
     -125.9582469733      124.2509996855     1  0.48220902E+08
     -125.9582198604      128.4044653351     1  0.51977165E+08
     -125.9581771504      129.9722304564     1  0.53962801E+08
     -125.9581403980      129.5394161173     1  0.57471868E+08
     -125.9581265894      132.3843037389     1  0.51267512E+08
     -125.9581000470      130.5669564077     1  0.50628690E+08
     -125.9580535819      129.5418872647     1  0.51958866E+08
     -125.9580040915      130.6740660041     1  0.55562328E+08
     -125.9580016869      128.1140877931     1  0.48694658E+08
     -125.9579972876      129.9264381292     1  0.49582835E+08
     -125.9579760487      126.8404355777     1  0.53598502E+08
     -125.9579665722      132.6184949469     1  0.52066701E+08
     -125.9579278124      128.2951299418     2  0.50124412E+08
     -125.9579253732      128.4794975244     1  0.50879472E+08
     -125.9579206962      127.8320407123     1  0.51561338E+08
     -125.9578053365      128.4228509965     1  0.49830603E+08
     -125.9577468207      130.5910526624     1  0.52252801E+08
     -125.9577425633      132.9650027754     1  0.48595054E+08
     -125.9577142353      134.6613242280     2  0.58744233E+08
     -125.9577029529      127.7570192571     1  0.48618213E+08
     -125.9576954973      128.0248422645     1  0.50982659E+08
     -125.9576340324      129.3860185997     1  0.53475624E+08
     -125.9576260825      130.5049732146     1  0.50437327E+08
     -125.9576120804      128.4914753583     1  0.49516619E+08
     -125.9575649857      131.6194558857     1  0.51449911E+08
     -125.9575605966      133.0550692041     1  0.51582823E+08
     -125.9575513571      126.2580407200     1  0.55065657E+08
     -125.9575322417      127.3687444705     1  0.49119945E+08
     -125.9574947272      130.7733141310     1  0.50805175E+08
     -125.9574858665      126.7724896910     1  0.51986280E+08
     -125.9574716087      127.4081356617     1  0.52798617E+08
     -125.9574475690      130.4080693238     1  0.53078224E+08
     -125.9574464934      131.1628296259     1  0.55263861E+08
     -125.9574151043      132.3066132307     1  0.50871198E+08
     -125.9574000333      128.9729883789     1  0.49370949E+08
     -125.9573610100      130.2888695413     1  0.53357701E+08
     -125.9572917551      128.1856018813     2  0.54084849E+08
     -125.9572793709      128.6670506371     1  0.48648711E+08
     -125.9571737666      130.1972352639     1  0.54816134E+08
     -125.9571695769      131.0433943791     1  0.48804105E+08
     -125.9571339409      129.0284849084     1  0.49963125E+08
     -125.9571233391      130.1432833880     1  0.52190660E+08
     -125.9570670257      126.4277107479     1  0.49108021E+08
     -125.9570449119      128.7175231196     1  0.53067814E+08
     -125.9570133215      127.4895194338     1  0.54210250E+08
     -125.9569924013      130.6002996046     1  0.50077748E+08
     -125.9569800215      131.1071481324     1  0.49778057E+08
     -125.9568975630      130.0944063939     1  0.49856557E+08
     -125.9568217678      133.2103701704     1  0.53912460E+08
     -125.9567826294      128.5908064183     1  0.53746040E+08
     -125.9567748773      125.2278042877     1  0.50330789E+08
     -125.9567449518      130.5070424665     1  0.49646041E+08
     -125.9567434932      131.2896611044     1  0.49195203E+08
     -125.9567379465      130.3924802023     1  0.56202854E+08
     -125.9566119716      126.4625971535     1  0.51833905E+08
     -125.9565936708      128.1086473652     1  0.49363653E+08
     -125.9565240037      127.3106710786     1  0.47658264E+08
     -125.9564542090      129.5108594167     1  0.48310900E+08
     -125.9562924449      130.3134625679     1  0.51857199E+08
     -125.9562687431      130.7847980219     1  0.49478934E+08
     -125.9562462952      129.0677223907     1  0.50777032E+08
     -125.9562127096      126.6551991407     1  0.47987245E+08
     -125.9562085581      127.7129854108     1  0.49432086E+08
     -125.9561839409      127.3624933182     1  0.53826299E+08
     -125.9561694347      126.7401223875     1  0.52798175E+08
     -125.9561371953      130.4157931518     1  0.51126862E+08
     -125.9561144911      127.6581454366     1  0.48208350E+08
     -125.9560504578      129.6803943000     1  0.50921349E+08
     -125.9560127554      129.6633140393     1  0.53859948E+08
     -125.9559600404      125.9917903869     1  0.54505495E+08
     -125.9559440401      128.5100599327     1  0.48345199E+08
     -125.9558597267      126.7804099626     1  0.49732004E+08
     -125.9558206927      132.4638669788     1  0.54452125E+08
     -125.9558115828      127.8337502619     1  0.48931839E+08
     -125.9557173775      130.0266746290     1  0.50572363E+08
     -125.9557095892      129.6220409857     1  0.52801156E+08
     -125.9557071868      127.0357932983     1  0.48553540E+08
     -125.9556870065      130.7685996875     1  0.55543474E+08
     -125.9556835975      130.7733001664     1  0.56622554E+08
     -125.9556792853      130.6298486324     1  0.50604880E+08
     -125.9556131250      128.4032806493     1  0.49201707E+08
     -125.9556023244      129.1392429887     1  0.52053759E+08
     -125.9555430885      129.6768576996     1  0.48595494E+08
     -125.9555307276      131.3489864553     1  0.48669478E+08
     -125.9554975379      127.7512158936     1  0.49495134E+08
     -125.9554918740      130.1006082509     1  0.53212311E+08
     -125.9554037980      132.7360577672     1  0.54875436E+08
     -125.9553509038      130.3994348008     1  0.50321848E+08
     -125.9553214869      128.2226658321     1  0.51283167E+08
     -125.9553190997      128.9148841920     1  0.53438654E+08
     -125.9553153157      128.3945124441     1  0.49014990E+08
     -125.9552934413      131.4150187680     1  0.55197525E+08
     -125.9552911029      126.4529962678     1  0.55463125E+08
     -125.9552196440      131.1271875741     1  0.48222775E+08
     -125.9551992491      123.0751455648     1  0.48468216E+08
     -125.9551614707      129.3988910222     1  0.52834122E+08
     -125.9550584848      126.5303570042     2  0.48003486E+08
     -125.9550545124      130.5437648869     1  0.56232495E+08
     -125.9550357868      129.7958267544     1  0.50840443E+08
     -125.9549979680      130.1929542239     1  0.50988469E+08
     -125.9549900726      128.4199648451     1  0.52890762E+08
     -125.9549395590      129.3271589785     1  0.50626700E+08
     -125.9549275620      128.7036828206     1  0.48569347E+08
     -125.9549012158      127.0643212428     1  0.51049188E+08
     -125.9548995699      131.6703532118     1  0.51368040E+08
     -125.9548797821      129.5406061953     1  0.50536775E+08
     -125.9548684102      126.9402232155     1  0.52997313E+08
     -125.9546902384      127.3922679553     1  0.48198028E+08
     -125.9546816863      128.2111078138     1  0.49346253E+08
     -125.9546782985      127.0937449760     1  0.53841480E+08
     -125.9546518769      131.0142413351     1  0.50964901E+08
     -125.9546447407      128.6931791097     1  0.50917887E+08
     -125.9546321340      121.9593786881     1  0.49901180E+08
     -125.9545810612      132.6220860666     1  0.53636837E+08
     -125.9545698521      133.4562374802     1  0.49051468E+08
     -125.9545253101      128.5417023907     1  0.50804683E+08
     -125.9544940746      131.6945140858     1  0.52636572E+08
     -125.9544621532      130.2253947087     1  0.49839044E+08
     -125.9544548653      133.9193676204     1  0.52378492E+08
     -125.9544465105      128.0722569987     1  0.53610329E+08
     -125.9544443564      134.8333237218     1  0.56090899E+08
     -125.9544206313      130.3636626415     1  0.53186145E+08
     -125.9543146276      128.6315976526     1  0.57242236E+08
     -125.9543088146      126.3795268821     1  0.54024847E+08
     -125.9542735642      126.5842302656     1  0.49932828E+08
     -125.9542291074      127.7167515129     1  0.54220081E+08
     -125.9541872530      128.0664843768     1  0.54192656E+08
     -125.9541710854      129.8399550754     1  0.50536995E+08
     -125.9540897626      129.6185554579     1  0.51539374E+08
     -125.9540728153      130.3731487874     1  0.51325877E+08
     -125.9540558878      126.9807918555     1  0.50836968E+08
     -125.9540305164      130.0837550736     1  0.52316244E+08
     -125.9539869011      129.5397337795     1  0.50235223E+08
     -125.9539671008      130.0696032771     1  0.53470963E+08
     -125.9539058802      130.9062215629     1  0.50799842E+08
     -125.9538700266      131.0110249988     1  0.54568101E+08
     -125.9538016156      129.7903218276     2  0.53381362E+08
     -125.9537995103      129.1351515339     1  0.51902503E+08
     -125.9537606636      131.5096824256     1  0.55691120E+08
     -125.9537567516      129.6473897281     1  0.51617502E+08
     -125.9537208423      125.5626733067     1  0.51477249E+08
     -125.9536621654      129.6271821845     1  0.50134956E+08
     -125.9536436720      131.0807485789     1  0.49147065E+08
     -125.9535787387      129.6606278927     1  0.50529774E+08
     -125.9535746951      132.0679691985     1  0.54386441E+08
     -125.9535657328      129.1121062540     1  0.51642478E+08
     -125.9535609973      131.4099008452     1  0.52660951E+08
     -125.9535330503      127.6424536368     1  0.50152476E+08
     -125.9535037712      128.5985063970     1  0.53656398E+08
     -125.9535010778      121.8066545446     1  0.48123365E+08
     -125.9534330040      125.5792406833     1  0.49045490E+08
     -125.9534313633      131.9049599813     1  0.54920492E+08
     -125.9533702369      129.3755537316     1  0.50745530E+08
     -125.9533515880      128.5221953788     1  0.49900974E+08
     -125.9533276654      130.7058830957     1  0.51395157E+08
     -125.9533197987      130.1855966989     1  0.48631639E+08
     -125.9533015023      129.3087504690     2  0.54863266E+08
     -125.9532484117      127.8162905974     1  0.52584682E+08
     -125.9532158642      128.9306576149     1  0.54177725E+08
     -125.9532009827      133.1723386111     1  0.52178801E+08
     -125.9531990344      129.2033718334     1  0.49885626E+08
     -125.9531552285      129.0126339436     1  0.52418860E+08
     -125.9531057142      125.8049785742     1  0.49428900E+08
     -125.9530796990      127.8406294441     1  0.50535644E+08
     -125.9530540969      127.8721005504     1  0.51733047E+08
     -125.9530459060      127.5810561096     1  0.50070410E+08
     -125.9529807433      128.2437648896     1  0.49586696E+08
     -125.9529765129      127.1235766462     1  0.53817282E+08
     -125.9529675233      127.9372910673     1  0.48099010E+08
     -125.9529330453      132.4867739782     1  0.52229712E+08
     -125.9529314762      128.3054088018     1  0.51919832E+08
     -125.9529023323      133.1973737220     1  0.54087779E+08
     -125.9528995837      132.1515641824     2  0.52560583E+08
     -125.9528969212      131.0592418573     1  0.51537139E+08
     -125.9528938999      131.7716005387     1  0.50205802E+08
     -125.9528837841      130.9728478266     1  0.50864525E+08
     -125.9528477511      131.7169085660     1  0.48519158E+08
     -125.9528453377      131.3903062741     1  0.48432921E+08
     -125.9528098430      127.0181714906     1  0.53138570E+08
     -125.9527914481      130.1577043257     1  0.51376632E+08
     -125.9527614933      127.5129282413     1  0.53025364E+08
     -125.9527135029      127.0016382709     1  0.50135218E+08
     -125.9526971539      130.8428872797     1  0.57022935E+08
     -125.9526673069      126.8945171324     1  0.53037424E+08
     -125.9526371943      127.1135181693     1  0.50516704E+08
     -125.9526303698      128.4357258910     1  0.49108173E+08
     -125.9526024133      131.0933355561     2  0.51764483E+08
     -125.9525214472      128.9643007796     2  0.50519437E+08
     -125.9524487932      129.5797177807     1  0.50966042E+08
     -125.9524334810      128.1542056689     1  0.48854060E+08
     -125.9523995697      129.1529379272     1  0.50055558E+08
     -125.9523975290      128.7455551866     1  0.52694439E+08
     -125.9523956931      130.3896431381     1  0.51936321E+08
     -125.9523900109      125.8567600327     1  0.49314642E+08
     -125.9522677716      128.5897431252     1  0.53222463E+08
     -125.9522563360      131.2235841455     1  0.55026912E+08
     -125.9522318553      129.1641427454     1  0.49364658E+08
     -125.9521992466      129.8610116902     1  0.50034897E+08
     -125.9521616891      129.3088355185     1  0.52937492E+08
     -125.9521562410      130.1916470145     1  0.52785395E+08
     -125.9521459332      127.1985599071     1  0.50766354E+08
     -125.9520898554      129.8760941220     1  0.54515483E+08
     -125.9520815562      129.5848637281     1  0.50607391E+08
     -125.9520652728      128.4418708380     1  0.50271845E+08
     -125.9520553853      130.1601628327     1  0.49437937E+08
     -125.9520436212      123.5940853079     1  0.48191951E+08
     -125.9520397805      123.8432002097     1  0.52488448E+08
     -125.9519839090      126.5472794499     1  0.52676393E+08
     -125.9519452923      129.1895080689     1  0.52016458E+08
     -125.9518910652      130.9319818933     1  0.55323402E+08
     -125.9518811328      128.2309219550     1  0.51904747E+08
     -125.9518748120      132.2751749335     1  0.52606578E+08
     -125.9517371752      128.6822960312     1  0.51671689E+08
     -125.9517244280      132.8338481190     1  0.51933990E+08
     -125.9517040023      129.4339132549     1  0.54442561E+08
     -125.9516990127      123.2974629909     1  0.49751528E+08
     -125.9516808325      129.8599467452     1  0.55807439E+08
     -125.9516784039      125.9007274365     1  0.50638018E+08
     -125.9515891469      130.0774345685     1  0.50732037E+08
     -125.9515765548      131.5107483158     1  0.51856738E+08
     -125.9515596309      127.9526113704     2  0.52965448E+08
     -125.9515020477      128.4684527138     1  0.54782968E+08
     -125.9514882831      131.1349394711     1  0.48607300E+08
     -125.9514777196      134.0598618196     2  0.53024353E+08
     -125.9514421204      132.0345809510     1  0.54276300E+08
     -125.9514410112      127.7842797335     1  0.51522453E+08
     -125.9514054817      131.5634081933     1  0.52988987E+08
     -125.9514040669      132.7700751322     1  0.51602173E+08
     -125.9513903238      127.5172188419     1  0.51268929E+08
     -125.9513879175      130.7618783853     1  0.56228863E+08
     -125.9513663588      130.0782396470     1  0.53156532E+08
     -125.9513571825      128.3655392830     1  0.55024048E+08
     -125.9513210049      127.3152668629     1  0.50070376E+08
     -125.9512826986      130.7781308009     1  0.51524070E+08
     -125.9511774111      122.7522322468     1  0.48123680E+08
     -125.9511757347      130.7071139396     1  0.51728732E+08
     -125.9511379711      126.5059927451     1  0.47871944E+08
     -125.9511109678      131.8254862940     1  0.50203014E+08
     -125.9510925828      130.7075236531     1  0.52540475E+08
     -125.9510915751      124.2785057911     1  0.50110871E+08
     -125.9510848511      129.6354968562     2  0.50658060E+08
     -125.9510440319      129.2947436161     1  0.51002268E+08
     -125.9510357471      125.4360683799     1  0.52052380E+08
     -125.9510137618      129.7400623120     2  0.52973378E+08
     -125.9509965090      128.9817053952     1  0.51182814E+08
     -125.9509950220      130.7082586091     1  0.50005857E+08
     -125.9509667580      128.2971870125     1  0.48904043E+08
     -125.9509296939      132.3635886353     1  0.56214643E+08
     -125.9508617433      130.9497792524     1  0.51301121E+08
     -125.9508021128      128.1126150054     1  0.49241005E+08
     -125.9507918416      127.1129264540     1  0.49641111E+08
     -125.9507401076      130.8740469195     1  0.50372687E+08
     -125.9507207652      130.8002889943     1  0.49001975E+08
     -125.9506798290      126.0077569664     1  0.49341065E+08
     -125.9506522581      132.2594533438     1  0.49431754E+08
     -125.9506447978      131.1011059483     1  0.52665618E+08
     -125.9506036480      132.4152668126     1  0.48760495E+08
     -125.9505995824      128.8167947196     1  0.50255468E+08
     -125.9505163219      130.4021766554     1  0.52716498E+08
     -125.9504873319      127.3933954110     1  0.48241744E+08
     -125.9504811186      126.9733107915     1  0.49967116E+08
     -125.9504474056      126.7273569621     1  0.47908609E+08
     -125.9504453669      130.1599007100     1  0.49476659E+08
     -125.9503829746      129.6278624350     1  0.49528278E+08
     -125.9503327373      132.5192814616     1  0.53303365E+08
     -125.9503137894      129.9652997763     1  0.49219510E+08
     -125.9502809826      133.4950831064     1  0.50101230E+08
     -125.9502740971      125.8978232150     1  0.48107714E+08
     -125.9502023452      129.3244825971     1  0.50760313E+08
     -125.9501918356      127.7996313179     1  0.51071667E+08
     -125.9501578262      129.5682915169     1  0.51842946E+08
     -125.9501367108      128.8766442379     1  0.51515407E+08
     -125.9500856609      125.5536065392     1  0.48323529E+08
     -125.9500520153      131.0071414288     1  0.50693531E+08
     -125.9500414365      127.0988543200     1  0.56161351E+08
     -125.9499960779      127.0870579832     1  0.50637660E+08
     -125.9499646227      127.6284141769     1  0.49898232E+08
     -125.9499136637      130.7518098728     1  0.57087735E+08
     -125.9499106080      128.8569286226     1  0.49251454E+08
     -125.9499057043      130.3137590656     1  0.51816658E+08
     -125.9498442509      130.9731574226     1  0.54795762E+08
     -125.9498180906      130.2011528315     1  0.51278863E+08
     -125.9497973868      128.9033766615     1  0.55353858E+08
     -125.9497724191      129.8541888576     1  0.49580600E+08
     -125.9497598128      130.9858638213     1  0.53714124E+08
     -125.9497229496      131.2493638802     1  0.51174526E+08
     -125.9496550447      131.6903965016     1  0.51387353E+08
     -125.9496439758      126.7404330102     1  0.50102121E+08
     -125.9496295532      129.4585089360     1  0.50686176E+08
     -125.9495807719      130.4517819732     1  0.50667632E+08
     -125.9495587105      130.4036720502     1  0.51583543E+08
     -125.9495324546      127.6086701515     1  0.50783093E+08
     -125.9494623778      125.3274480003     1  0.48107058E+08
     -125.9494537763      125.1683186439     1  0.49211645E+08
     -125.9494401255      131.6917576960     1  0.50978800E+08
     -125.9493991262      131.1561807898     1  0.49422853E+08
     -125.9493860358      129.4167701796     1  0.57935004E+08
     -125.9493592672      130.4656649262     1  0.50076506E+08
     -125.9493315298      126.7388906013     1  0.48468710E+08
     -125.9492924249      127.3464593852     1  0.51531018E+08
     -125.9492427917      129.8415169221     1  0.51620598E+08
     -125.9492347033      127.7929530373     1  0.49308924E+08
     -125.9491970861      125.8221441293     1  0.49710925E+08
     -125.9491942487      130.3197431613     1  0.49861342E+08
     -125.9491347735      129.6159778579     1  0.53649762E+08
     -125.9491211134      130.9112694927     1  0.50207415E+08
     -125.9490800784      129.0899507259     1  0.49964725E+08
     -125.9490700262      127.9668409670     1  0.49092702E+08
     -125.9490470313      126.1750076878     1  0.53601958E+08
     -125.9490283270      133.4520863408     1  0.50372088E+08
     -125.9490217977      124.6638745191     1  0.48829400E+08
     -125.9489356437      130.8841420552     1  0.52118416E+08
     -125.9488928676      131.8505915960     2  0.51987076E+08
     -125.9488846118      125.8886202251     1  0.48489045E+08
     -125.9488455274      131.0119284013     1  0.51908972E+08
     -125.9487647900      131.3055458837     1  0.48850542E+08
     -125.9486891307      130.3665923972     1  0.52129174E+08
     -125.9486861799      126.1093646555     1  0.49397953E+08
     -125.9486799381      126.0515958718     1  0.55493622E+08
     -125.9486707516      128.6964669061     1  0.48381574E+08
     -125.9486681585      127.8115823640     1  0.49099533E+08
     -125.9485948794      127.9987841688     1  0.56490405E+08
     -125.9485796874      130.3534726599     1  0.53897314E+08
     -125.9485433759      129.7043131906     1  0.54713342E+08
     -125.9485287079      130.9044361414     1  0.54912564E+08
     -125.9485050277      129.3127609085     1  0.50325320E+08
     -125.9484844793      132.9334276625     1  0.51638582E+08
     -125.9484789371      128.2159997973     1  0.54120648E+08
     -125.9484583539      128.6086291070     1  0.50142421E+08
     -125.9484265844      129.0057435108     1  0.51013168E+08
     -125.9483930260      126.4748240461     1  0.48922689E+08
     -125.9483573646      130.2953802137     1  0.51047202E+08
     -125.9482915599      128.3104148842     1  0.52278484E+08
     -125.9482801648      128.0189827072     1  0.50268818E+08
     -125.9482493902      129.6249202429     1  0.52974079E+08
     -125.9482321768      126.8142290649     1  0.50993443E+08
     -125.9481958083      128.7560676343     1  0.49476564E+08
     -125.9481592866      129.3625350540     1  0.49397829E+08
     -125.9481547840      128.4980431611     1  0.50220298E+08
     -125.9481475504      130.8742028078     1  0.51928631E+08
     -125.9481427331      130.6558123881     1  0.52934792E+08
     -125.9481359830      131.4586273103     1  0.51472848E+08
     -125.9480486056      129.3950303772     1  0.49178584E+08
     -125.9480457252      130.2230456737     1  0.50953455E+08
     -125.9479905972      127.9538934805     1  0.50632644E+08
     -125.9479780994      129.7876531948     1  0.50040551E+08
     -125.9479647934      130.2869875066     1  0.50802834E+08
     -125.9478581097      132.2764092586     2  0.50790539E+08
     -125.9478166293      129.5979042644     1  0.48897062E+08
     -125.9478073392      129.5622315529     1  0.53197342E+08
     -125.9477699730      125.5192494379     1  0.49179452E+08
     -125.9477664987      129.6609259957     1  0.51393253E+08
     -125.9477578806      130.4674829235     1  0.53607622E+08
     -125.9477494616      127.8345437382     1  0.53989142E+08
     -125.9477019198      131.5746439559     1  0.51033368E+08
     -125.9476816835      131.1768435003     1  0.55455646E+08
     -125.9476747857      126.5551982113     1  0.49044511E+08
     -125.9476518942      129.6943646325     1  0.50825815E+08
     -125.9476421428      132.5763373696     1  0.50440522E+08
     -125.9476406323      126.5793551621     1  0.53812498E+08
     -125.9476079598      129.1492044129     1  0.54770551E+08
     -125.9475499566      128.2924432607     1  0.47907043E+08
     -125.9474823146      125.6771024648     1  0.51263611E+08
     -125.9474754544      129.0759400597     1  0.50626860E+08
     -125.9474684820      123.5685000494     1  0.50628147E+08
     -125.9474558734      128.1396704207     1  0.51974183E+08
     -125.9474112810      128.8728823633     1  0.49117867E+08
     -125.9473829490      129.7334598418     1  0.54392473E+08
     -125.9473411218      129.1922190044     1  0.51548230E+08
     -125.9473163943      128.5410968326     1  0.50880400E+08
     -125.9472861735      128.2820892833     1  0.54379503E+08
     -125.9472700010      130.7738559213     1  0.48833549E+08
     -125.9472461679      128.2191997390     1  0.50635426E+08
     -125.9472343784      130.4300934053     1  0.50416684E+08
     -125.9472296062      127.5933549696     1  0.51825949E+08
     -125.9472067442      128.6837288769     1  0.48358519E+08
     -125.9471970247      129.1352920933     1  0.51630965E+08
     -125.9471865331      129.3485041859     1  0.51559621E+08
     -125.9471725133      129.9229372436     1  0.54788766E+08
     -125.9471653126      130.4208119672     1  0.51292887E+08
     -125.9471430421      130.8501942777     1  0.49852492E+08
     -125.9471349806      127.9375456383     1  0.53988404E+08
     -125.9471049447      127.2935103071     1  0.53017315E+08
     -125.9470587973      126.4982379707     1  0.48981141E+08
     -125.9470425143      131.2946514201     1  0.51348773E+08
     -125.9469905720      128.2055821796     1  0.50730175E+08
     -125.9469748506      126.1134793762     1  0.47727711E+08
     -125.9469643639      132.2662231917     1  0.51440326E+08
     -125.9469568838      125.6118435237     1  0.48979838E+08
     -125.9469406464      129.6063931948     1  0.49863316E+08
     -125.9469390810      130.0448872335     1  0.54179982E+08
     -125.9469159914      130.0840180867     1  0.54726102E+08
     -125.9468893382      130.9906439659     1  0.54303544E+08
     -125.9468873613      124.2229996327     1  0.48931418E+08
     -125.9468364142      126.5624316758     1  0.49141660E+08
     -125.9468132015      127.7031816783     2  0.50022172E+08
     -125.9467554988      129.1937610134     1  0.48534748E+08
     -125.9467444388      126.5599012834     1  0.49850904E+08
     -125.9466688877      130.9805841663     1  0.54149778E+08
     -125.9466315502      132.4316389409     2  0.50068898E+08
     -125.9466076332      127.3318637909     1  0.48061686E+08
     -125.9466005565      128.8403838834     1  0.51016946E+08
     -125.9465647284      128.4618426517     1  0.48503538E+08
     -125.9465534968      125.8877970879     1  0.49748994E+08
     -125.9465444541      130.2508565858     1  0.52436835E+08
     -125.9464694804      126.2492376253     1  0.51627457E+08
     -125.9464529897      128.5041985546     1  0.47691262E+08
     -125.9464398032      132.1073514772     1  0.51105046E+08
     -125.9464289236      128.9507375201     1  0.50069990E+08
     -125.9463935650      125.7477837310     1  0.48955299E+08
     -125.9463438521      128.8422997411     1  0.49950769E+08
     -125.9462779550      129.4685544541     1  0.48241199E+08
     -125.9462210485      127.7225850372     1  0.48571657E+08
     -125.9461544486      124.7349592819     1  0.49731347E+08
     -125.9461464894      127.7440464046     1  0.51716247E+08
     -125.9461442042      128.9002162002     1  0.50996681E+08
     -125.9461318027      129.3417412095     1  0.53821279E+08
     -125.9461235177      131.9003586742     1  0.52348070E+08
     -125.9460386085      126.8476511796     1  0.53549770E+08
     -125.9460351211      127.3865411690     1  0.51438243E+08
     -125.9460172532      127.8011582073     1  0.55206505E+08
     -125.9460051325      128.8909886048     1  0.49631340E+08
     -125.9459906867      132.7710926572     1  0.56440545E+08
     -125.9459777266      133.7697592474     1  0.52577854E+08
     -125.9459717522      129.2507064316     1  0.53272584E+08
     -125.9459547934      132.2717161323     1  0.52807432E+08
     -125.9459528292      129.6907429211     1  0.50869374E+08
     -125.9459371116      127.5608963290     1  0.51201908E+08
     -125.9459203064      128.8156339615     1  0.47295600E+08
     -125.9459035182      129.7928100920     1  0.52044239E+08
     -125.9458316807      126.0526728659     1  0.48834766E+08
     -125.9458302744      132.4944944193     1  0.52736666E+08
     -125.9457864687      125.0444002024     1  0.50448061E+08
     -125.9457821649      129.6007823811     1  0.51549392E+08
     -125.9457382828      131.4904859495     1  0.51647383E+08
     -125.9457243483      129.4291083246     1  0.50432922E+08
     -125.9457140134      128.9184820653     1  0.51561846E+08
     -125.9456701082      125.4205506686     1  0.52304392E+08
     -125.9456468696      133.0362151309     1  0.47491153E+08
     -125.9456232083      130.5880502554     1  0.50404621E+08
     -125.9455987073      131.7115726463     1  0.54609249E+08
     -125.9455945819      131.6523260738     1  0.50866093E+08
     -125.9455803068      126.7827202030     1  0.52792665E+08
     -125.9454925685      122.6785479577     1  0.47655085E+08
     -125.9454897238      128.6356415430     1  0.47777269E+08
     -125.9454505627      126.9541075050     1  0.48718258E+08
     -125.9453962841      127.8419669355     1  0.48665823E+08
     -125.9453868474      127.2692962761     2  0.52927101E+08
     -125.9453626270      127.5998497191     1  0.51699466E+08
     -125.9453196902      128.7039457679     1  0.49750303E+08
     -125.9453036430      125.9992065643     1  0.48618838E+08
     -125.9452843549      129.4598878381     1  0.50780465E+08
     -125.9452540638      128.4688435814     1  0.48652542E+08
     -125.9452445790      127.9618518052     1  0.54634638E+08
     -125.9452335036      127.3846924100     1  0.49907745E+08
     -125.9452261669      129.2733937046     1  0.49891937E+08
     -125.9451956543      129.1809218088     1  0.48318773E+08
     -125.9451946438      127.3046833555     1  0.49096182E+08
     -125.9451377090      127.7422046450     1  0.52043156E+08
     -125.9451226267      128.1422127249     1  0.51108902E+08
     -125.9451018644      128.3980392818     1  0.50529463E+08
     -125.9450931456      127.6017105955     1  0.50629299E+08
     -125.9450459750      131.4980964406     1  0.49612977E+08
     -125.9450177919      129.3449869067     1  0.49331462E+08
     -125.9450053203      132.5171121900     1  0.52898127E+08
     -125.9450034928      124.4250804421     1  0.48875029E+08
     -125.9449421674      129.9511267555     1  0.53688807E+08
     -125.9448894078      126.9715360397     1  0.48830984E+08
     -125.9448697860      131.6483002750     1  0.55634498E+08
     -125.9448442376      126.0713139142     1  0.49114611E+08
     -125.9448407844      126.7108136637     1  0.47334929E+08
     -125.9447824854      129.9190993383     1  0.48891222E+08
     -125.9447660367      130.5498750499     1  0.52150403E+08
     -125.9447366151      128.5257827611     1  0.50248532E+08
     -125.9447154455      130.2376832429     1  0.50533494E+08
     -125.9447078366      126.4989931913     1  0.47970019E+08
     -125.9446990570      130.7152222737     1  0.52488074E+08
     -125.9446847861      129.4616265159     1  0.50536906E+08
     -125.9446792015      130.4310621362     1  0.50954479E+08
     -125.9446727167      127.4715978005     1  0.54304203E+08
     -125.9446503794      129.1907424239     1  0.50764877E+08
     -125.9446431677      132.0268716410     1  0.52653919E+08
     -125.9446209346      127.3220298037     1  0.55931015E+08
     -125.9446123170      129.3728420391     1  0.56326996E+08
     -125.9446083903      128.6880404462     1  0.53437638E+08
     -125.9445907584      126.9073822413     1  0.50756429E+08
     -125.9445809631      127.0606795005     1  0.50060600E+08
     -125.9445278710      125.7511745958     1  0.53248141E+08
     -125.9445142960      124.9344130855     1  0.48489757E+08
     -125.9444333110      128.5907371755     1  0.55285536E+08
     -125.9444273049      132.3815472068     1  0.49612416E+08
     -125.9444146944      124.4584739225     1  0.49055663E+08
     -125.9444003633      129.2568520175     1  0.52076699E+08
     -125.9443877603      128.9804083135     1  0.50107090E+08
     -125.9443740326      127.9817303998     1  0.49450729E+08
     -125.9443541425      128.9290994255     1  0.49287684E+08
     -125.9443338710      130.1831426080     1  0.50388719E+08
     -125.9443198902      132.3075686092     1  0.49673896E+08
     -125.9443035540      128.1194570011     1  0.49025556E+08
     -125.9442724472      130.1464750422     1  0.55760281E+08
     -125.9442692286      128.1215341528     1  0.49169113E+08
     -125.9442480617      132.0065552285     1  0.49729995E+08
     -125.9442368521      130.7484525524     1  0.51408367E+08
     -125.9442345162      128.5108541255     1  0.49353056E+08
     -125.9442115015      128.5331128964     1  0.53431211E+08
     -125.9441839700      130.8233816268     1  0.48977641E+08
     -125.9441736411      125.7935215780     1  0.48423004E+08
     -125.9441218322      131.1293416055     1  0.54466302E+08
     -125.9441179661      132.2394926518     1  0.51350951E+08
     -125.9440967609      129.5518620182     1  0.48338439E+08
     -125.9440782068      129.9438166669     1  0.52070537E+08
     -125.9440673163      125.0187581789     1  0.48563263E+08
     -125.9440191875      129.5614307894     1  0.52971428E+08
     -125.9439879675      129.1608869136     1  0.53813811E+08
     -125.9439713944      129.1281621835     1  0.50953769E+08
     -125.9439690899      126.9199451369     1  0.52210331E+08
     -125.9439465551      130.7802880562     1  0.52611509E+08
     -125.9439292815      130.1613010943     1  0.51755795E+08
     -125.9439210185      129.7103183984     1  0.50817874E+08
     -125.9438749913      130.4753046026     1  0.49418665E+08
     -125.9438633975      128.0893667875     1  0.49000738E+08
     -125.9438610101      130.6182165560     1  0.54070215E+08
     -125.9438157547      132.8104390295     1  0.55153080E+08
     -125.9437779313      129.8165087307     1  0.53227729E+08
     -125.9437506878      126.1808038441     1  0.48241843E+08
     -125.9437325727      126.1486399850     1  0.49834695E+08
     -125.9437151612      125.7794004549     1  0.47931773E+08
     -125.9436527306      131.3952851617     1  0.51988111E+08
     -125.9436019772      129.6173624371     1  0.55023480E+08
     -125.9435935662      126.8088315314     1  0.49254135E+08
     -125.9435864321      132.1868322878     1  0.55718440E+08
     -125.9435565541      135.4001851036     1  0.49091757E+08
     -125.9435502428      128.8330427153     1  0.49846720E+08
     -125.9435394027      129.7939307729     1  0.50006611E+08
     -125.9435209812      129.2178504574     1  0.50279925E+08
     -125.9435174391      128.1007538248     1  0.52737437E+08
     -125.9434802293      129.2045780753     1  0.49195978E+08
     -125.9434777035      127.1050826168     1  0.50148348E+08
     -125.9434668816      129.1323310058     1  0.50876198E+08
     -125.9434489486      128.0806220463     1  0.53713096E+08
     -125.9434436572      129.5991901482     1  0.52024663E+08
     -125.9433995162      129.5394470068     1  0.50820515E+08
     -125.9433669311      127.3294064885     1  0.49555634E+08
     -125.9433144769      126.5608534899     1  0.48330507E+08
     -125.9433039597      125.9357077214     1  0.51987770E+08
     -125.9432676785      128.6353788934     1  0.53361422E+08
     -125.9432517918      129.7951911578     1  0.48795211E+08
     -125.9432220524      128.5060069629     1  0.52515551E+08
     -125.9432191226      131.6825334960     1  0.47927461E+08
     -125.9431878583      129.5735631659     1  0.50344214E+08
     -125.9431623250      125.5049168742     1  0.48365330E+08
     -125.9431532828      131.1994990700     1  0.52935818E+08
     -125.9431389626      129.8462899213     1  0.49083866E+08
     -125.9431008772      129.2448746319     1  0.51958449E+08
     -125.9430273369      130.3136966685     1  0.49717364E+08
     -125.9430241502      129.9497468369     2  0.50001350E+08
     -125.9430220707      129.2332526765     1  0.52901115E+08
     -125.9429189488      126.9846963318     1  0.52837990E+08
     -125.9428726047      131.5050623675     1  0.48151361E+08
     -125.9428507604      128.1241411535     1  0.51262444E+08
     -125.9428008490      129.9259666043     1  0.49562354E+08
     -125.9427548134      127.1846890238     1  0.49029579E+08
     -125.9427398388      131.5633127698     1  0.51309681E+08
     -125.9427235573      129.0787094880     1  0.51635037E+08
     -125.9426800135      129.5447966092     1  0.48821967E+08
     -125.9425813007      128.0323952364     1  0.50098005E+08
     -125.9425657499      124.9390395953     1  0.48924261E+08
     -125.9425420052      125.4959790954     1  0.48559439E+08
     -125.9425217071      128.3344239911     1  0.50049904E+08
     -125.9424985868      128.0030889762     1  0.48859712E+08
     -125.9424788034      126.5178792027     1  0.54965427E+08
     -125.9424578587      130.2189162759     1  0.52099173E+08
     -125.9424537068      130.7555087176     1  0.50867516E+08
     -125.9424479806      130.5112163583     1  0.52539804E+08
     -125.9424451363      130.8007152212     1  0.54590340E+08
     -125.9424392129      129.4137978834     1  0.50053741E+08
     -125.9424243398      128.9433055562     1  0.52732396E+08
     -125.9424223338      128.6872706002     1  0.50285975E+08
     -125.9424159585      127.7079301982     1  0.50480780E+08
     -125.9423922129      128.6765477205     1  0.51070682E+08
     -125.9423886722      131.4472184779     1  0.51766278E+08
     -125.9423551285      129.0635625125     1  0.50643193E+08
     -125.9422799699      130.7539650099     1  0.51090520E+08
     -125.9422549722      127.1250527109     1  0.48749657E+08
     -125.9422520775      128.8707840025     1  0.53838614E+08
     -125.9422453886      128.7034513940     1  0.51078313E+08
     -125.9422343788      126.1777243544     1  0.47850878E+08
     -125.9422325831      127.7541494291     1  0.50094443E+08
     -125.9422206736      129.2998222932     1  0.52659986E+08
     -125.9421950769      130.7801907104     1  0.48528059E+08
     -125.9421807099      125.4170095663     1  0.51933713E+08
     -125.9421405811      129.2256493760     1  0.49712924E+08
     -125.9421206665      129.8546518014     1  0.50564251E+08
     -125.9420990729      130.7631067805     1  0.54754689E+08
     -125.9420496348      123.1373002209     1  0.48600185E+08
     -125.9420465632      128.8123067489     1  0.51651077E+08
     -125.9420406084      127.6514683479     1  0.50019409E+08
     -125.9420363736      129.2083606479     1  0.49074189E+08
     -125.9420164996      127.7724576352     1  0.49753851E+08
     -125.9420131732      127.7767548257     1  0.50700132E+08
     -125.9419876554      128.7893583141     1  0.52026121E+08
     -125.9419834832      123.5270319786     1  0.50657973E+08
     -125.9419358414      128.3510807377     1  0.52130017E+08
     -125.9419323398      129.1745909022     1  0.50565448E+08
     -125.9419258829      129.8387995005     1  0.54202530E+08
     -125.9418997298      126.9075357883     1  0.50771905E+08
     -125.9418933393      130.3195554847     1  0.49687761E+08
     -125.9418097776      126.7158323347     1  0.54394660E+08
     -125.9417543636      127.4117673893     1  0.48721774E+08
     -125.9417378189      132.0316576765     1  0.51420160E+08
     -125.9416227607      128.7289995325     1  0.51880785E+08
     -125.9416103421      129.3913473957     1  0.55730401E+08
     -125.9415494032      126.8413429967     1  0.48638948E+08
     -125.9415248860      127.4778953421     1  0.49592471E+08
     -125.9414621475      129.1150607117     1  0.49761884E+08
     -125.9413922605      130.6221371613     1  0.51982793E+08
     -125.9413699908      125.3508830272     1  0.49190777E+08
     -125.9412909446      129.4210477065     1  0.48869459E+08
     -125.9412805381      127.3632869132     1  0.52502362E+08
     -125.9412717441      126.7808678015     1  0.49337342E+08
     -125.9412410678      130.7538781581     1  0.51643828E+08
     -125.9412202704      123.8860123291     1  0.49082872E+08
     -125.9412080154      126.8602620005     1  0.49874331E+08
     -125.9411658669      128.4474077572     2  0.50662381E+08
     -125.9411362171      125.1516726560     1  0.48541856E+08
     -125.9411176043      130.6218360665     1  0.48487861E+08
     -125.9411070652      124.8295903921     1  0.52353652E+08
     -125.9410885553      128.0653334019     1  0.50020237E+08
     -125.9410796435      128.5147057544     2  0.49840214E+08
     -125.9410582494      129.3917429976     1  0.51976897E+08
     -125.9410092810      129.3442924597     1  0.50623234E+08
     -125.9409726332      132.4815664237     1  0.54094925E+08
     -125.9409508703      133.7931059180     1  0.50040815E+08
     -125.9408842700      129.5020438626     2  0.51472623E+08
     -125.9408817502      127.5329731961     1  0.50036603E+08
     -125.9408224742      127.4140075547     1  0.51288234E+08
     -125.9408148466      129.0919599510     1  0.52164352E+08
     -125.9407927611      131.1676844363     2  0.50961995E+08
     -125.9407607365      127.8081459186     1  0.50340492E+08
     -125.9407199936      128.8955065741     1  0.50979589E+08
     -125.9407139508      127.4725524521     1  0.49939581E+08
     -125.9406410796      128.1950350425     1  0.48354099E+08
     -125.9406366282      126.6478882948     1  0.50455810E+08
     -125.9406253881      133.6543356692     1  0.49773494E+08
     -125.9405908382      125.3256487687     1  0.51907665E+08
     -125.9405734531      131.0885976690     1  0.48728845E+08
     -125.9404433058      127.8967924230     1  0.48972567E+08
     -125.9403985109      127.4656900339     1  0.52459431E+08
     -125.9403579963      129.1790295264     1  0.52002654E+08
     -125.9403253181      125.6236087314     1  0.49034051E+08
     -125.9403222848      127.7815140294     1  0.50614546E+08
     -125.9402215462      131.7117091168     1  0.52488807E+08
     -125.9402140255      131.8745121058     1  0.51505902E+08
     -125.9401987488      127.3631228339     1  0.49715623E+08
     -125.9401969846      132.7934391223     1  0.49960582E+08
     -125.9401803676      127.7183437684     1  0.51280950E+08
     -125.9401594113      128.7030634583     1  0.50295542E+08
     -125.9401255989      128.2178462964     1  0.51480452E+08
     -125.9399873635      127.5543626051     1  0.50428842E+08
     -125.9399808252      130.1907340363     1  0.51254592E+08
     -125.9399524526      129.1878297926     1  0.50605919E+08
     -125.9398867119      130.2906086456     1  0.53515777E+08
     -125.9398846557      129.4744147640     1  0.51047419E+08
     -125.9398344340      129.3114967180     1  0.49712561E+08
     -125.9398217830      129.7510960477     1  0.50647893E+08
     -125.9397965709      130.4292346046     1  0.48696652E+08
     -125.9396687666      128.6579662269     1  0.49542871E+08
     -125.9396521267      127.4272449710     1  0.49160829E+08
     -125.9396182556      132.6742140513     1  0.51373220E+08
     -125.9395979553      128.7133350712     1  0.49161496E+08
     -125.9395848312      130.7650832662     1  0.51348819E+08
     -125.9395789365      127.1054243572     1  0.51237080E+08
     -125.9395690396      123.7514028874     1  0.48816816E+08
     -125.9395550495      128.7311392144     1  0.50538214E+08
     -125.9395203441      130.4616485935     1  0.54473922E+08
     -125.9395042333      131.7913441616     1  0.55534485E+08
     -125.9394901638      128.0422991031     1  0.49877962E+08
     -125.9394841232      127.4381506814     1  0.48003386E+08
     -125.9394798241      127.7612402386     1  0.54369921E+08
     -125.9394736682      128.9015214850     1  0.52210144E+08
     -125.9393722891      129.0781568970     1  0.48957777E+08
     -125.9393006676      130.4319939498     1  0.50636634E+08
     -125.9392481150      124.2491028277     2  0.49745119E+08
     -125.9392323967      125.0238634508     1  0.55605464E+08
     -125.9392269799      127.8922994520     1  0.49665712E+08
     -125.9391952177      130.5589172733     1  0.49346688E+08
     -125.9391826587      126.9775252045     1  0.50900841E+08
     -125.9391665752      128.1399173134     1  0.54938212E+08
     -125.9391086458      131.1375796688     1  0.52408473E+08
     -125.9390506682      130.5243696159     1  0.52976711E+08
     -125.9390113853      129.0975063243     1  0.52324205E+08
     -125.9389793892      131.8407296677     1  0.50166418E+08
     -125.9389648890      129.2962748249     1  0.49473507E+08
     -125.9389579358      130.2811637408     1  0.48257983E+08
     -125.9389479145      127.6545004103     1  0.49538659E+08
     -125.9389408911      128.4135257122     1  0.54864326E+08
     -125.9389123781      128.1616331067     1  0.51537682E+08
     -125.9389021461      133.1884438105     1  0.51739210E+08
     -125.9388928443      128.0317330120     1  0.48858740E+08
     -125.9388629996      128.1039013459     1  0.50875788E+08
     -125.9388272457      129.2442125944     1  0.48079213E+08
     -125.9388183424      131.1244855581     1  0.54921193E+08
     -125.9387904832      130.0805075527     1  0.51608877E+08
     -125.9387643400      128.9229354875     1  0.54831254E+08
     -125.9387475527      127.8926190682     1  0.52196301E+08
     -125.9387420642      125.8272412031     1  0.49842751E+08
     -125.9387402251      129.0294448923     1  0.53769494E+08
     -125.9387236228      130.1830442529     1  0.52599865E+08
     -125.9386788770      128.9127696042     1  0.49767233E+08
     -125.9386601301      127.4591795537     1  0.52667689E+08
     -125.9386235908      129.0869179387     1  0.51912362E+08
     -125.9386022827      126.2905200404     1  0.51464724E+08
     -125.9385838818      128.5309926002     1  0.49700914E+08
     -125.9385175425      129.7671393905     1  0.53354407E+08
     -125.9385063935      126.1181545931     1  0.48789187E+08
     -125.9384717519      129.2288633118     1  0.48909913E+08
     -125.9384703629      128.8837810782     1  0.48494444E+08
     -125.9384536086      132.7359988464     1  0.52364450E+08
     -125.9384026777      130.1947219871     1  0.52462112E+08
     -125.9383748006      124.0623067922     1  0.49012366E+08
     -125.9383657764      127.1482671141     1  0.49819010E+08
     -125.9383629237      129.2143067970     1  0.51331470E+08
     -125.9383263032      130.0836048920     1  0.52047983E+08
     -125.9382813794      130.0295391315     1  0.53735173E+08
     -125.9382794893      126.0518452648     1  0.49273316E+08
     -125.9382264690      127.5416195129     1  0.50104622E+08
     -125.9382010434      129.8225813486     1  0.50063343E+08
     -125.9381944763      128.3211793813     1  0.48990553E+08
     -125.9381872136      131.0056594859     1  0.56684921E+08
     -125.9381260078      127.0593696823     1  0.50575619E+08
     -125.9380719396      129.8528032500     1  0.54790608E+08
     -125.9380513783      127.9842661427     1  0.51258705E+08
     -125.9380312888      129.2743444143     1  0.49977524E+08
     -125.9379990859      126.7416812913     1  0.48716970E+08
     -125.9379922679      127.8480215599     1  0.50930923E+08
     -125.9379747860      128.2056106723     1  0.53991540E+08
     -125.9379430838      129.1024920424     1  0.49527922E+08
     -125.9379056605      127.8797955243     1  0.50453095E+08
     -125.9378891000      126.6433808513     1  0.49822409E+08
     -125.9378876911      129.0619388438     1  0.50635995E+08
     -125.9378329760      131.3670883563     1  0.48651706E+08
     -125.9378179823      131.2885264680     1  0.49481766E+08
     -125.9377894564      130.5632415669     1  0.50068205E+08
     -125.9377771824      127.3441894300     1  0.53560203E+08
     -125.9377250673      128.8860837717     1  0.47576857E+08
     -125.9376834217      129.5401238155     1  0.51495473E+08
     -125.9376244987      132.5880460806     1  0.54195715E+08
     -125.9375770212      130.5071558415     1  0.50831819E+08
     -125.9375488579      129.2992615696     1  0.49580853E+08
     -125.9375304446      125.2549042577     1  0.48818801E+08
     -125.9375215420      129.9710559973     1  0.51271831E+08
     -125.9374662399      126.8824592083     2  0.50328860E+08
     -125.9374320515      131.1822483103     1  0.54465948E+08
     -125.9374303173      127.0351083711     1  0.52519089E+08
     -125.9374199712      126.8675932708     1  0.53153890E+08
     -125.9374145691      127.8701866698     1  0.53084695E+08
     -125.9374117662      131.1801811303     1  0.51840492E+08
     -125.9373709501      128.8592703191     1  0.54703285E+08
     -125.9373693086      128.4261289619     1  0.50940837E+08
     -125.9373337677      130.7306340206     1  0.50864970E+08
     -125.9373161012      131.4580868189     1  0.53454936E+08
     -125.9373128225      123.8824941328     1  0.49113968E+08
     -125.9372819255      132.2229082749     1  0.53220635E+08
     -125.9372785652      132.3373481223     1  0.55108793E+08
     -125.9372647857      127.8417616081     1  0.55832702E+08
     -125.9371752893      125.5720282205     1  0.48587699E+08
     -125.9371584972      128.6406313450     1  0.51260775E+08
     -125.9371453271      129.0196895348     2  0.53665682E+08
     -125.9371399737      126.9801839965     1  0.48021879E+08
     -125.9371194529      131.1358257578     1  0.51880112E+08
     -125.9371135803      129.7174233093     1  0.54785905E+08
     -125.9370775285      126.8470019078     1  0.50008236E+08
     -125.9370736732      132.7141461296     1  0.52572212E+08
     -125.9370663050      130.3257479754     1  0.50825101E+08
     -125.9370416742      125.6802016829     1  0.48393274E+08
     -125.9370392802      127.8181881549     1  0.50416816E+08
     -125.9370235107      127.6947991627     1  0.52934115E+08
     -125.9370081245      127.8178472052     1  0.51266430E+08
     -125.9369655411      133.5389243052     1  0.54293970E+08
     -125.9369633307      130.8836820429     1  0.51076293E+08
     -125.9369151627      129.8641894840     1  0.51578532E+08
     -125.9369080322      129.2365973347     1  0.56299373E+08
     -125.9368365727      127.8859452881     2  0.51611458E+08
     -125.9368318409      131.5337468651     1  0.52488778E+08
     -125.9368145771      129.1709835286     1  0.48654510E+08
     -125.9368049514      131.2304477073     1  0.50216972E+08
     -125.9367769489      130.5693616965     1  0.52286334E+08
     -125.9367663482      131.2622950370     1  0.53026771E+08
     -125.9367316574      126.6450032259     1  0.49750425E+08
     -125.9367209035      129.8503582232     1  0.51564750E+08
     -125.9366928713      128.3250758069     1  0.48857724E+08
     -125.9366526406      128.7144462933     1  0.48248820E+08
     -125.9366203160      124.9122083442     1  0.51864403E+08
     -125.9366011644      129.7268820173     1  0.49896737E+08
     -125.9365943422      130.1973750485     1  0.51070056E+08
     -125.9365180820      125.4974402821     1  0.51573382E+08
     -125.9365002233      130.7363100338     1  0.52786500E+08
     -125.9364957568      128.2729544673     1  0.51232872E+08
     -125.9364630182      123.0358897445     1  0.48879411E+08
     -125.9363920714      131.1552118556     1  0.49886701E+08
     -125.9363898985      131.2031651489     1  0.48697865E+08
     -125.9363531622      126.5834882450     1  0.49492228E+08
     -125.9363331112      130.3379799524     2  0.52951758E+08
     -125.9362817338      129.1344836925     1  0.48038450E+08
     -125.9362753750      125.5753027956     1  0.50076603E+08
     -125.9362738727      128.9148271308     1  0.51760288E+08
     -125.9362597421      129.0022094151     1  0.51902042E+08
     -125.9362522194      127.2687891933     1  0.51598844E+08
     -125.9362142912      131.8485866837     1  0.51460703E+08
     -125.9361447171      126.0657073568     1  0.50510087E+08
     -125.9360789147      129.5762442157     1  0.52399948E+08
     -125.9360372922      126.3238135157     1  0.50545425E+08
     -125.9360196424      127.4577375273     1  0.53326393E+08
     -125.9360176260      126.5366063190     1  0.49700563E+08
     -125.9360156742      128.3362450123     1  0.50266910E+08
     -125.9360024238      127.0386393695     1  0.56031127E+08
     -125.9359850633      128.7229061320     2  0.46953745E+08
     -125.9359730836      132.3724674223     1  0.57220636E+08
     -125.9359718723      127.7315209812     1  0.53404606E+08
     -125.9359504979      130.1156115821     1  0.49887864E+08
     -125.9359179399      130.2302789601     1  0.50238741E+08
     -125.9359066986      129.2177200777     1  0.48635361E+08
     -125.9358474839      129.1214968360     1  0.52576518E+08
     -125.9357523067      128.6857398916     1  0.49825454E+08
     -125.9357393475      128.9907874313     1  0.50910878E+08
     -125.9356306486      127.5147879492     1  0.49641118E+08
     -125.9356225445      127.6692371497     1  0.50576936E+08
     -125.9356166958      128.4812564654     1  0.49290344E+08
     -125.9356078708      128.3374939335     1  0.51114521E+08
     -125.9355827710      128.5333854204     1  0.55023568E+08
     -125.9355464175      130.4783725108     1  0.50076737E+08
     -125.9355391643      126.8261398759     1  0.55438122E+08
     -125.9355329703      132.0522833337     1  0.49604191E+08
     -125.9355100263      132.2945030542     1  0.52798943E+08
     -125.9354663046      128.3389398803     1  0.50338942E+08
     -125.9354247949      129.8322625306     1  0.51413789E+08
     -125.9354118307      128.1571381765     1  0.49173369E+08
     -125.9353977649      127.2728930828     1  0.49847802E+08
     -125.9353674205      127.9177645388     1  0.49613970E+08
     -125.9353512502      129.7126403335     1  0.55594244E+08
     -125.9353485296      127.7857187060     1  0.52346314E+08
     -125.9353403749      125.8883639885     1  0.50198994E+08
     -125.9353292447      130.8926109259     1  0.56244892E+08
     -125.9353180151      127.1319201316     1  0.49180594E+08
     -125.9353084517      131.1230239993     1  0.49463613E+08
     -125.9352901245      129.7849814780     1  0.54094667E+08
     -125.9352672352      131.5738752526     1  0.50923733E+08
     -125.9352377104      127.7746364180     1  0.50941303E+08
     -125.9352247586      128.2549241612     1  0.53083083E+08
     -125.9352061933      128.7936901047     1  0.49721577E+08
     -125.9351991153      129.3483632870     1  0.50679757E+08
     -125.9351956969      128.8701156356     1  0.52136214E+08
     -125.9351643081      126.6742115223     1  0.50953748E+08
     -125.9351322650      129.4179780728     1  0.48643178E+08
     -125.9351104055      125.6064914485     1  0.52183725E+08
     -125.9350549431      127.1451458227     1  0.53129010E+08
     -125.9350375806      128.8094871434     1  0.51237374E+08
     -125.9350051478      128.6330542158     1  0.51409707E+08
     -125.9349116311      131.3280378259     1  0.48634599E+08
     -125.9349025008      131.5977326010     1  0.48362283E+08
     -125.9348968732      126.6896988779     1  0.50129913E+08
     -125.9348695656      129.8047394782     1  0.53866480E+08
     -125.9348087642      128.8953951703     1  0.51231982E+08
     -125.9347895360      125.9050048958     1  0.50935880E+08
     -125.9347481773      128.2223577110     1  0.53193043E+08
     -125.9346623794      126.2268446877     1  0.50944084E+08
     -125.9346485835      127.0812319037     1  0.50609571E+08
     -125.9346235448      129.5040035972     1  0.48701536E+08
     -125.9346194693      129.9842153927     1  0.50390787E+08
     -125.9345927397      128.9108392456     1  0.53246948E+08
     -125.9345325710      128.3476596321     1  0.54737886E+08
     -125.9345026771      130.9716717911     1  0.48419286E+08
     -125.9344852478      131.6404500103     1  0.51732820E+08
     -125.9344650740      129.2421158819     1  0.51029195E+08
     -125.9344523031      126.9952861258     1  0.50817808E+08
     -125.9344278212      124.6907057217     1  0.48615931E+08
     -125.9344067801      130.9251118910     1  0.52496474E+08
     -125.9343582118      127.4120964970     1  0.51724978E+08
     -125.9343455675      129.1737681162     1  0.50614977E+08
     -125.9343261676      130.8998760723     1  0.51272960E+08
     -125.9343076016      125.6522811458     1  0.49788147E+08
     -125.9342614716      126.3540885021     1  0.52523292E+08
     -125.9342267077      127.8223126519     1  0.50227845E+08
     -125.9342046634      131.5088262674     1  0.49385464E+08
     -125.9342032983      129.4189406419     1  0.52665474E+08
     -125.9341234971      129.3995184927     1  0.54918931E+08
     -125.9341087111      130.6813498344     1  0.55516617E+08
     -125.9341036216      127.6096508527     1  0.50971210E+08
     -125.9340878663      129.6244082509     1  0.54147799E+08
     -125.9340542223      127.7277510642     1  0.53274587E+08
     -125.9340455642      128.0513787655     1  0.49448204E+08
     -125.9340248484      127.7155710015     1  0.49187911E+08
     -125.9340083589      129.8013492308     1  0.50364660E+08
     -125.9340073250      131.3561357470     1  0.51924068E+08
     -125.9339800736      128.9375313726     1  0.54560892E+08
     -125.9339200659      128.7981646373     1  0.51230834E+08
     -125.9339164957      129.4125124637     1  0.52587415E+08
     -125.9339072138      129.5805233434     1  0.49503071E+08
     -125.9339045114      127.6071572813     1  0.49669471E+08
     -125.9338873971      131.2324605295     1  0.48388504E+08
     -125.9338586392      131.2816280378     1  0.53616785E+08
     -125.9338498513      130.7710205190     1  0.51550698E+08
     -125.9338436265      130.3451203872     1  0.53512641E+08
     -125.9337948407      128.6724057526     1  0.50159529E+08
     -125.9337866711      128.7377797062     1  0.52107001E+08
     -125.9337822711      126.2954005283     1  0.49960985E+08
     -125.9337809331      129.1813846313     1  0.52230962E+08
     -125.9337750959      129.1291192936     1  0.51870305E+08
     -125.9337716819      130.8309547726     1  0.50279265E+08
     -125.9337697936      129.4857048024     1  0.51055701E+08
     -125.9337625479      128.0246022537     1  0.52999196E+08
     -125.9337613320      127.3711980132     1  0.49613069E+08
     -125.9337208175      128.1459305467     1  0.50284703E+08
     -125.9337119502      129.6849448374     1  0.48963892E+08
     -125.9337017814      129.2630680861     1  0.52113395E+08
     -125.9336925275      131.9417186630     1  0.49443107E+08
     -125.9336730414      127.9809226516     2  0.50550883E+08
     -125.9336172962      131.4224255209     1  0.52378809E+08
     -125.9335889954      123.5028113694     1  0.48749994E+08
     -125.9335780612      132.0610058653     1  0.55230590E+08
     -125.9335661025      124.8985178468     1  0.53956129E+08
     -125.9335602472      127.8099441440     1  0.48494137E+08
     -125.9335035705      128.7305836515     1  0.48763633E+08
     -125.9334583535      132.6380117779     1  0.54166021E+08
     -125.9334326836      129.9969180343     1  0.51800975E+08
     -125.9334260355      131.2880133647     1  0.49196364E+08
     -125.9334064044      126.4867452435     1  0.51823766E+08
     -125.9333550089      127.4568956475     1  0.49642470E+08
     -125.9333529107      132.3472547737     1  0.52101987E+08
     -125.9333423730      131.3945920222     1  0.50646308E+08
     -125.9333372606      121.1760454013     1  0.49381422E+08
     -125.9333241910      131.2879204156     2  0.48882667E+08
     -125.9333194204      127.5069337828     1  0.49522439E+08
     -125.9333111272      131.3124266805     1  0.54594196E+08
     -125.9332729270      128.3711613826     1  0.54824205E+08
     -125.9332491061      130.1816147518     1  0.50373219E+08
     -125.9332459141      128.8141413545     1  0.53925553E+08
     -125.9331982465      129.3408525753     1  0.52447599E+08
     -125.9331760013      127.2771245360     1  0.54474740E+08
     -125.9331726454      131.4419132285     1  0.54456360E+08
     -125.9331525045      129.6606021792     1  0.50926955E+08
     -125.9331129348      128.5316141280     1  0.49531771E+08
     -125.9330926473      129.8079310856     1  0.53196718E+08
     -125.9330717937      129.9456674405     1  0.52374138E+08
     -125.9330043165      134.2317720091     1  0.51810076E+08
     -125.9329887627      130.6895235267     1  0.50663849E+08
     -125.9329692782      130.1413773214     1  0.54680441E+08
     -125.9329628049      127.4376616332     1  0.52554950E+08
     -125.9329548318      132.1078290552     1  0.52488329E+08
     -125.9329480863      129.1290161624     1  0.51137272E+08
     -125.9329280132      127.8521150636     1  0.50422633E+08
     -125.9329256697      130.4153187365     1  0.51557643E+08
     -125.9329081948      131.6562440115     1  0.53429677E+08
     -125.9328747051      132.1408912021     1  0.54544970E+08
     -125.9328493449      131.0661091053     1  0.54510743E+08
     -125.9328314625      129.3167126471     1  0.48658518E+08
     -125.9327854789      129.4914896057     1  0.52203413E+08
     -125.9327784300      130.3184762198     1  0.54501987E+08
     -125.9327552532      130.1951017829     1  0.55267792E+08
     -125.9327436854      128.9737937468     2  0.51239183E+08
     -125.9327301802      127.1552556618     1  0.51704156E+08
     -125.9327283493      129.0128400916     2  0.49148830E+08
     -125.9327046927      124.4015434397     1  0.48134489E+08
     -125.9326819672      130.2377339761     1  0.52873599E+08
     -125.9326777838      129.5747899483     1  0.53722878E+08
     -125.9326755361      130.2969143618     1  0.48778990E+08
     -125.9326519373      130.2072346275     1  0.54710074E+08
     -125.9325603558      128.7615344457     1  0.51096043E+08
     -125.9325509541      127.5016057275     1  0.51307068E+08
     -125.9325287553      123.0634468888     1  0.48728699E+08
     -125.9325271320      130.2675101390     1  0.49998939E+08
     -125.9324815019      127.9967036869     1  0.52811617E+08
     -125.9324676003      129.9366229140     1  0.52801485E+08
     -125.9324500907      126.0139347418     1  0.55301216E+08
     -125.9324283671      130.4308605380     1  0.52196667E+08
     -125.9323457708      130.8114681365     1  0.48288338E+08
     -125.9323440201      128.2917764365     1  0.50350266E+08
     -125.9323228543      126.3738277242     1  0.49771014E+08
     -125.9323141251      128.0219933569     1  0.51908757E+08
     -125.9323089456      128.3419032199     1  0.50636870E+08
     -125.9323054434      128.1497324090     1  0.49035941E+08
     -125.9322888853      132.2824566580     1  0.51493557E+08
     -125.9322848436      130.7287002765     1  0.50713917E+08
     -125.9322667322      127.5441124734     1  0.50620351E+08
     -125.9322651863      132.7673856344     1  0.53926228E+08
     -125.9322311564      124.9966988433     1  0.49093407E+08
     -125.9321787795      128.4077999203     1  0.49324662E+08
     -125.9321558883      133.1889101648     1  0.57190470E+08
     -125.9321452243      128.0492056989     1  0.48855866E+08
     -125.9321425588      127.9619207955     1  0.48765164E+08
     -125.9321146568      129.9655944613     1  0.49517914E+08
     -125.9321131282      125.3729586259     1  0.49985404E+08
     -125.9320918711      129.6990833919     1  0.49144274E+08
     -125.9320774772      130.9179948170     1  0.48321846E+08
     -125.9320562860      131.4060811051     1  0.49397422E+08
     -125.9320522736      131.5220151810     1  0.50547633E+08
     -125.9320463007      129.7900532817     1  0.51641399E+08
     -125.9320440758      128.9056632863     1  0.49736631E+08
     -125.9320072517      128.2823910608     1  0.57213407E+08
     -125.9319959523      131.0114015649     1  0.56998294E+08
     -125.9319945134      128.1905923568     1  0.51019499E+08
     -125.9319890812      131.0428269237     1  0.52210919E+08
     -125.9319802224      129.2463130824     1  0.52878421E+08
     -125.9319644009      128.7892670920     1  0.54673760E+08
     -125.9319500318      126.1141238066     1  0.49215943E+08
     -125.9319417127      127.1069654852     1  0.48946575E+08
     -125.9319354186      128.1926891359     1  0.50569957E+08
     -125.9319058505      126.8725804675     1  0.49406358E+08
     -125.9318897027      126.2113994468     1  0.50212276E+08
     -125.9318848477      128.3511404941     1  0.49819284E+08
     -125.9318789698      129.5223084328     1  0.50683204E+08
     -125.9318289187      130.0983731852     1  0.49716860E+08
     -125.9318159343      130.5990019608     1  0.52890028E+08
     -125.9318087624      127.8734369493     1  0.51355618E+08
     -125.9317677611      133.1292898190     2  0.49788214E+08
     -125.9317096170      122.4302913221     1  0.48519888E+08
     -125.9316669221      129.4268692579     1  0.51241857E+08
     -125.9316647749      134.5135062594     1  0.55643948E+08
     -125.9316631139      127.4968523869     1  0.56760684E+08
     -125.9316479175      127.0721124142     1  0.53838428E+08
     -125.9316412368      130.0024190736     1  0.50144074E+08
     -125.9316224201      130.2961785251     1  0.50886762E+08
     -125.9314865769      128.8561845340     1  0.51841469E+08
     -125.9314751098      127.4346097151     1  0.50633257E+08
     -125.9314444375      130.8475369898     1  0.55681989E+08
     -125.9314369604      130.1541012208     1  0.54138809E+08
     -125.9314298199      125.0687993553     1  0.48524810E+08
     -125.9314006118      126.6262512359     1  0.50699492E+08
     -125.9313899320      130.1510670328     1  0.51663836E+08
     -125.9313437064      130.8847386332     1  0.51181864E+08
     -125.9313360318      127.1384297628     1  0.50340367E+08
     -125.9313168671      131.0366171636     1  0.49002262E+08
     -125.9313007297      128.6696529201     1  0.51011734E+08
     -125.9312907819      129.1423145241     1  0.49642877E+08
     -125.9312832851      126.3531976148     1  0.47474178E+08
     -125.9312627033      129.5003208445     1  0.51924109E+08
     -125.9312255585      129.4406443650     1  0.57017134E+08
     -125.9312062807      127.1444342943     1  0.49633260E+08
     -125.9312020683      129.1566482652     1  0.52332575E+08
     -125.9311578295      130.4728380893     1  0.50667026E+08
     -125.9311082835      130.6508714166     1  0.48440659E+08
     -125.9310738932      131.1959180690     1  0.54533477E+08
     -125.9310662719      125.3050028909     1  0.49731775E+08
     -125.9310478206      124.3024830098     1  0.49468988E+08
     -125.9310299423      129.2564737399     1  0.51290398E+08
     -125.9309963141      130.0899762037     1  0.53239020E+08
     -125.9309755611      131.6441846563     1  0.50478061E+08
     -125.9309447282      132.4069747875     1  0.51338923E+08
     -125.9309355105      129.6583332822     1  0.52085526E+08
     -125.9309143043      130.6178175115     1  0.52495838E+08
     -125.9309091333      124.4398803723     1  0.50683557E+08
     -125.9308797698      124.8333193645     1  0.49108535E+08
     -125.9308372975      129.4698249601     1  0.48275652E+08
     -125.9308214314      130.1701376016     1  0.49067190E+08
     -125.9307666472      127.8512475137     1  0.50382819E+08
     -125.9307636825      130.4804214666     1  0.51917007E+08
     -125.9307611028      127.5516356691     1  0.48840571E+08
     -125.9307394156      131.0526542681     1  0.52259299E+08
     -125.9307361761      128.0380721357     1  0.50975295E+08
     -125.9307299501      130.4132237870     1  0.50013466E+08
     -125.9306990695      133.1922189963     1  0.52246587E+08
     -125.9306761363      128.9630207385     1  0.51820142E+08
     -125.9306588049      127.1097088865     1  0.52753978E+08
     -125.9306332606      131.0088741236     1  0.49445099E+08
     -125.9305175822      129.5531792691     1  0.51332731E+08
     -125.9305092780      128.8075603549     1  0.53304613E+08
     -125.9304965630      128.0747621253     1  0.52402872E+08
     -125.9304746851      134.0811102336     1  0.51829234E+08
     -125.9304311473      130.8982844876     1  0.51760467E+08
     -125.9304156282      131.3086573525     1  0.51091770E+08
     -125.9303934859      128.8592167967     1  0.50441698E+08
     -125.9303868610      127.8389546650     1  0.48746259E+08
     -125.9303852333      129.6935116713     1  0.50812109E+08
     -125.9303521680      131.3641030942     1  0.51102048E+08
     -125.9303454763      129.7780145748     1  0.51071417E+08
     -125.9303412934      127.0133951611     1  0.50624380E+08
     -125.9303265688      130.5306770808     1  0.49069769E+08
     -125.9302805995      131.1147543058     1  0.51374002E+08
     -125.9302654174      126.5658735574     1  0.50689976E+08
     -125.9302625950      130.9012115843     1  0.49451136E+08
     -125.9302518537      132.1694861768     1  0.52744211E+08
     -125.9302384992      126.2726633472     1  0.52269482E+08
     -125.9302215337      130.1324391534     1  0.50994336E+08
     -125.9301944707      130.3100214143     1  0.49671596E+08
     -125.9301678142      130.4583268687     1  0.52608973E+08
     -125.9301255802      128.6218581897     1  0.48221890E+08
     -125.9301068970      127.8249112834     1  0.49461485E+08
     -125.9300991055      126.9849127544     1  0.51179003E+08
     -125.9300588397      131.6900696648     1  0.49243527E+08
     -125.9300543301      127.7481048715     1  0.54469327E+08
     -125.9300267212      125.2977253612     1  0.48214359E+08
     -125.9300256728      127.7077749589     1  0.50418239E+08
     -125.9300069384      127.8572122868     1  0.51948584E+08
     -125.9299887406      128.3049208615     1  0.51891013E+08
     -125.9299817070      130.9995749994     1  0.49859375E+08
     -125.9299602267      124.7746158433     1  0.49491910E+08
     -125.9299560100      127.7985902034     1  0.51347916E+08
     -125.9299267744      127.6870083219     1  0.50767093E+08
     -125.9298953651      131.9663122736     1  0.50476051E+08
     -125.9298892064      124.8001932072     1  0.48372396E+08
     -125.9298798503      130.4982924418     1  0.48570985E+08
     -125.9298352729      128.6946297520     1  0.48434325E+08
     -125.9298201567      131.5834862046     1  0.52741422E+08
     -125.9298106236      130.1264548678     1  0.48669714E+08
     -125.9297405051      127.2692987176     1  0.48304651E+08
     -125.9296721728      131.1887418599     1  0.49964371E+08
     -125.9296647436      127.1300750881     1  0.54029209E+08
     -125.9296435991      132.0781076719     1  0.50472950E+08
     -125.9296411253      128.2334171035     1  0.47899871E+08
     -125.9296147391      131.5238894307     1  0.54495401E+08
     -125.9296084486      127.1896964827     1  0.50700437E+08
     -125.9295861149      129.6669127561     1  0.51800422E+08
     -125.9295712679      130.4075341158     1  0.52051602E+08
     -125.9294845549      132.6556244681     1  0.49791354E+08
     -125.9294815580      130.3086009858     1  0.51896200E+08
     -125.9294635696      129.7093391298     1  0.50644621E+08
     -125.9294397894      129.0718631824     1  0.48639514E+08
     -125.9294352442      130.2049009919     1  0.49249761E+08
     -125.9294227051      129.2188383917     1  0.50487223E+08
     -125.9293865790      127.6923570817     1  0.51263059E+08
     -125.9293620839      126.4001689346     1  0.52503689E+08
     -125.9292822725      134.4172533576     1  0.56220332E+08
     -125.9292579929      129.8043071024     1  0.53267180E+08
     -125.9292403130      131.7605573722     1  0.50931933E+08
     -125.9292367112      130.5082466845     1  0.52069254E+08
     -125.9292348278      125.2315890506     1  0.54494219E+08
     -125.9292076321      128.6322597989     1  0.48861583E+08
     -125.9291343037      131.5069397099     1  0.53914144E+08
     -125.9291323598      132.4248472277     1  0.51370109E+08
     -125.9291172216      129.3018736910     1  0.50761815E+08
     -125.9291052913      126.5349484368     1  0.49012697E+08
     -125.9290667695      128.3639607497     1  0.52443119E+08
     -125.9290513857      130.6221727204     1  0.52485123E+08
     -125.9290046567      129.6480657980     1  0.50610249E+08
     -125.9289889121      130.1321656169     1  0.51156871E+08
     -125.9289812621      126.6559534679     1  0.49868483E+08
     -125.9289789046      127.9186014277     1  0.54821778E+08
     -125.9289732552      127.6172433102     1  0.48362428E+08
     -125.9289710938      132.5892356773     1  0.53733795E+08
     -125.9289534815      131.6490268368     1  0.53474703E+08
     -125.9289472837      126.4366584904     1  0.49387570E+08
     -125.9288713349      132.8495886939     1  0.55171312E+08
     -125.9288540325      127.5518458851     1  0.49348128E+08
     -125.9288459844      122.9791724172     1  0.50075922E+08
     -125.9288315843      131.3019902727     1  0.50924149E+08
     -125.9288271133      127.1589178649     1  0.49661320E+08
     -125.9288196092      127.8802917734     1  0.57141403E+08
     -125.9288013563      126.4809551759     1  0.49830487E+08
     -125.9287856766      128.1708256804     1  0.50461993E+08
     -125.9287713898      127.4812325739     1  0.52919159E+08
     -125.9287533096      129.6991539422     1  0.51488642E+08
     -125.9287038717      131.3323943343     1  0.51177163E+08
     -125.9286915988      129.0356966236     1  0.51592061E+08
     -125.9286695530      127.7141303364     1  0.53710951E+08
     -125.9286574762      130.8742761672     1  0.50014185E+08
     -125.9286546482      130.5687057254     1  0.51901454E+08
     -125.9286535581      128.9831496940     1  0.50970552E+08
     -125.9286502148      126.5307080277     1  0.49528963E+08
     -125.9286089673      128.5321735831     1  0.49093310E+08
     -125.9286058252      127.8356080489     1  0.48612793E+08
     -125.9285899651      127.1352535759     1  0.55688872E+08
     -125.9285805787      128.5151650194     1  0.49946040E+08
     -125.9285647721      136.0792786842     1  0.53474995E+08
     -125.9285637111      125.0265830883     1  0.49191591E+08
     -125.9285375537      129.4262471540     1  0.49439802E+08
     -125.9285255598      127.1998517061     1  0.51740260E+08
     -125.9285104782      129.6389489961     1  0.51116106E+08
     -125.9284948701      133.4458117254     1  0.53078277E+08
     -125.9284844942      124.0893489235     1  0.49235919E+08
     -125.9284686699      126.2177275230     1  0.49858806E+08
     -125.9284544522      132.5426149806     1  0.49632918E+08
     -125.9284368567      129.3955040919     1  0.50564514E+08
     -125.9284287959      128.1951205730     1  0.51472479E+08
     -125.9284233240      128.8739062348     1  0.52356436E+08
     -125.9283872527      129.9744214370     1  0.54474167E+08
     -125.9283570464      132.9423762575     1  0.49101008E+08
     -125.9283487449      127.9129149938     1  0.52595436E+08
     -125.9283263787      131.7946901047     2  0.50050046E+08
     -125.9283156818      127.0293141035     1  0.50297218E+08
     -125.9282934579      129.8392153790     1  0.54177239E+08
     -125.9282759145      131.4318883514     1  0.50562963E+08
     -125.9282548405      131.7054329463     1  0.51902531E+08
     -125.9282261695      130.1939166798     1  0.51073249E+08
     -125.9281522228      128.7284197641     1  0.49832701E+08
     -125.9281227070      131.4235076620     1  0.53744858E+08
     -125.9281034237      127.9948017302     1  0.50945558E+08
     -125.9280590810      128.7824188079     1  0.52027027E+08
     -125.9280430872      130.2758767834     1  0.49931033E+08
     -125.9280351816      128.5769084385     1  0.49645893E+08
     -125.9280153792      124.5805768357     1  0.50076510E+08
     -125.9280025460      127.2977519091     1  0.47768521E+08
     -125.9279967152      130.2320972669     1  0.48686887E+08
     -125.9279802080      125.4691262998     1  0.53216020E+08
     -125.9279751352      128.6393018159     1  0.51032043E+08
     -125.9279734550      126.1289216284     1  0.56283819E+08
     -125.9279685247      127.2513823164     1  0.49381005E+08
     -125.9279568571      127.3161373939     1  0.49181627E+08
     -125.9279523082      131.5276593458     1  0.48526450E+08
     -125.9279051859      129.2253212137     1  0.50753047E+08
     -125.9278656338      134.1697333614     2  0.53467257E+08
     -125.9278537031      129.1624610303     1  0.50127589E+08
     -125.9277944739      128.5688555208     1  0.52078012E+08
     -125.9277612275      127.7527799567     1  0.50778377E+08
     -125.9277178061      131.0590276935     1  0.50539120E+08
     -125.9277058034      134.5755677560     2  0.56095235E+08
     -125.9276783703      131.2551950095     1  0.52560883E+08
     -125.9276685148      123.5736271148     1  0.50110932E+08
     -125.9276145949      129.4982501849     1  0.50497838E+08
     -125.9276072521      124.3976481317     1  0.49869952E+08
     -125.9276031962      128.8564549409     1  0.50907236E+08
     -125.9275923510      131.7521711396     1  0.51408676E+08
     -125.9275760735      127.8733443411     1  0.48839025E+08
     -125.9275711340      133.2327054920     1  0.51136396E+08
     -125.9275636809      128.8255311775     1  0.49763113E+08
     -125.9275595596      126.4380128435     1  0.50117422E+08
     -125.9275478537      128.5062575583     1  0.49891033E+08
     -125.9275461054      129.3211554697     1  0.54538024E+08
     -125.9275434292      133.4402892284     1  0.52957999E+08
     -125.9275287869      128.9878839698     1  0.52636256E+08
     -125.9275127158      124.3183269337     1  0.48679639E+08
     -125.9275009290      127.0265017322     1  0.49253414E+08
     -125.9274786349      129.4476454024     1  0.53391314E+08
     -125.9274765961      128.2568133408     1  0.49499629E+08
     -125.9274716583      128.9025313642     1  0.52231617E+08
     -125.9274612859      130.3912935834     1  0.55439370E+08
     -125.9273929889      126.6132735662     1  0.49652976E+08
     -125.9273822208      127.4001945649     1  0.48512333E+08
     -125.9273415637      127.5708243995     1  0.49855939E+08
     -125.9273256021      132.3222770607     2  0.54683533E+08
     -125.9273233029      126.6424208990     1  0.49522854E+08
     -125.9273164052      126.0000257782     1  0.49262445E+08
     -125.9273118351      130.1838060215     1  0.50467129E+08
     -125.9272492043      127.1074803324     1  0.50068645E+08
     -125.9272281951      131.2313091593     1  0.54601350E+08
     -125.9272259599      129.2139728345     1  0.54418664E+08
     -125.9271978400      126.6593346821     1  0.48791180E+08
     -125.9271940967      128.3910383216     1  0.49817235E+08
     -125.9271792075      131.0471774735     1  0.51711719E+08
     -125.9271630263      132.6075739106     1  0.52307077E+08
     -125.9271606785      124.3252910257     1  0.50554480E+08
     -125.9271567078      130.0561065514     1  0.50704069E+08
     -125.9271503187      127.2678879017     1  0.50717604E+08
     -125.9271039731      129.9897900161     1  0.50652420E+08
     -125.9271025226      129.9983323258     1  0.53252334E+08
     -125.9270916245      126.3819615106     1  0.51032206E+08
     -125.9270724940      132.8414460526     1  0.52153770E+08
     -125.9270436558      127.1123015693     1  0.49129603E+08
     -125.9270381389      131.8306951485     1  0.49936676E+08
     -125.9270262500      127.2959341224     1  0.49737226E+08
     -125.9269985846      126.1695685837     1  0.49320670E+08
     -125.9269950691      128.5844296251     1  0.50352725E+08
     -125.9269931146      127.6486370273     1  0.57116711E+08
     -125.9269755334      128.5570468772     1  0.49823619E+08
     -125.9269630318      125.8627710775     1  0.50591127E+08
     -125.9269617411      129.2047100980     1  0.50348644E+08
     -125.9269540127      126.4091612356     1  0.48535149E+08
     -125.9269470914      125.8645582628     1  0.48473089E+08
     -125.9269427525      132.4994681031     1  0.51572298E+08
     -125.9268749134      132.0689766851     1  0.56486808E+08
     -125.9268703705      129.1770011276     1  0.50168617E+08
     -125.9268613373      127.5092287140     1  0.52494561E+08
     -125.9268593420      128.1870383867     1  0.54548472E+08
     -125.9268471711      128.1021456380     1  0.50567396E+08
     -125.9268424682      128.3389369366     1  0.53560559E+08
     -125.9268315187      128.2211110230     1  0.51097407E+08
     -125.9268281816      127.2646863687     1  0.49119506E+08
     -125.9268059081      127.7523888210     1  0.50790716E+08
     -125.9268018519      129.2332720121     1  0.51199278E+08
     -125.9267632052      129.8111326390     1  0.51777310E+08
     -125.9267513266      124.8433516437     2  0.48566546E+08
     -125.9267487793      129.9273822136     1  0.54310540E+08
     -125.9267260572      130.8275532042     1  0.52322977E+08
     -125.9266938474      129.2771202126     1  0.49480397E+08
     -125.9266886490      131.4363979640     1  0.52018489E+08
     -125.9266681476      129.5063241112     1  0.48992563E+08
     -125.9266045678      126.0051749631     1  0.50620517E+08
     -125.9264755777      126.4138006775     1  0.51759735E+08
     -125.9264679620      127.1492322844     1  0.49436678E+08
     -125.9264474621      132.6414367130     1  0.51067736E+08
     -125.9264341292      126.9442794309     1  0.48110114E+08
     -125.9264175466      130.5140324200     1  0.51833584E+08
     -125.9263900819      128.4149273566     1  0.54015020E+08
     -125.9263423733      126.0198730832     1  0.52783188E+08
     -125.9263372838      126.7251905919     1  0.49133528E+08
     -125.9263291750      131.0687108492     1  0.50787719E+08
     -125.9263261768      129.8596982888     1  0.49832518E+08
     -125.9263191333      130.2823857254     1  0.49166204E+08
     -125.9263170127      121.4640485132     1  0.48793890E+08
     -125.9263095497      129.9830823888     1  0.49453271E+08
     -125.9262585124      127.7442559469     1  0.52165660E+08
     -125.9262424806      129.8247714862     1  0.53834608E+08
     -125.9262221171      127.1368007868     1  0.55010558E+08
     -125.9262153307      130.1386936137     1  0.48852162E+08
     -125.9261767770      128.8139274876     1  0.51169155E+08
     -125.9261433840      126.4919128019     1  0.49977594E+08
     -125.9260835228      125.5933592410     1  0.49456113E+08
     -125.9260653303      126.9097675068     1  0.52563358E+08
     -125.9260606509      127.6360200513     1  0.50877319E+08
     -125.9260021804      125.5805113046     1  0.54232339E+08
     -125.9259986916      126.8090952399     1  0.53133537E+08
     -125.9259931587      129.5459797059     1  0.50783351E+08
     -125.9259704319      129.2431841390     1  0.50336896E+08
     -125.9259618359      126.9717788412     1  0.51875299E+08
     -125.9259371072      127.4589420317     1  0.49699633E+08
     -125.9258868939      127.5613347829     1  0.53220290E+08
     -125.9258848041      129.3267579054     1  0.49466526E+08
     -125.9258160581      126.0307246051     1  0.52203417E+08
     -125.9258146716      129.3757450794     1  0.50175435E+08
     -125.9258080153      130.9624513293     1  0.50512235E+08
     -125.9257882370      127.8151945624     1  0.49852893E+08
     -125.9257762215      130.9146102422     1  0.51666864E+08
     -125.9257735845      129.9287075224     1  0.50036457E+08
     -125.9257461109      129.7629439598     1  0.48473626E+08
     -125.9257426094      126.6153669400     1  0.50995494E+08
     -125.9257165813      127.5927677457     1  0.52389971E+08
     -125.9256854706      130.8785168212     1  0.48887458E+08
     -125.9256703504      132.2098352005     1  0.52423323E+08
     -125.9256681458      124.8899432881     1  0.50926706E+08
     -125.9256522829      130.4860823118     1  0.52380691E+08
     -125.9256077750      129.7789286613     1  0.55201326E+08
     -125.9255917751      129.4550694940     1  0.50311058E+08
     -125.9255534879      129.1225160808     1  0.49607715E+08
     -125.9255428984      128.6102472585     1  0.49415674E+08
     -125.9255370246      131.5220169419     1  0.52967083E+08
     -125.9255351758      124.6549955662     1  0.48680665E+08
     -125.9255327551      131.6278694899     1  0.52746979E+08
     -125.9255312836      129.3590419523     1  0.51177748E+08
     -125.9255193482      130.2250363553     1  0.51565835E+08
     -125.9254644905      130.2380221589     1  0.49639752E+08
     -125.9254609450      127.5148538984     1  0.52024228E+08
     -125.9254514034      126.4935701494     1  0.55494647E+08
     -125.9254229351      127.6716916044     1  0.51004372E+08
     -125.9254209807      127.8807288916     1  0.49274493E+08
     -125.9254158249      132.4755207007     1  0.52005611E+08
     -125.9254031131      129.4303293393     1  0.50108890E+08
     -125.9253959989      130.2406382890     1  0.53140615E+08
     -125.9253463589      125.8514850246     1  0.52871322E+08
     -125.9253178756      129.6081820785     1  0.53923704E+08
     -125.9252777637      127.7717524210     1  0.52554236E+08
     -125.9252738945      129.4557103385     1  0.49600622E+08
     -125.9252617179      129.7748294130     1  0.50423807E+08
     -125.9252227818      128.3931539807     1  0.48688696E+08
     -125.9252127253      128.5727751279     1  0.51367787E+08
     -125.9252048984      129.1681913376     1  0.53968331E+08
     -125.9252015057      131.7733074976     1  0.50810320E+08
     -125.9251510619      132.7827798180     1  0.53073823E+08
     -125.9251478066      129.2604793429     1  0.50745854E+08
     -125.9251319644      128.0331682880     1  0.54347561E+08
     -125.9251217279      125.4988954796     1  0.47792981E+08
     -125.9251090692      127.6152761669     1  0.52505590E+08
     -125.9250988287      128.5087238627     1  0.54016610E+08
     -125.9250138490      128.5432995699     1  0.51141816E+08
     -125.9250014522      124.8216786699     1  0.48632656E+08
     -125.9249920674      127.7438341727     1  0.51267377E+08
     -125.9249300658      128.6299886288     1  0.50003041E+08
     -125.9249287184      129.8034376684     1  0.53011086E+08
     -125.9249229056      129.6324390712     1  0.52480414E+08
     -125.9249191320      133.4538148696     1  0.49668612E+08
     -125.9249157739      127.0991249286     1  0.50694467E+08
     -125.9249017003      129.7951446463     1  0.53631437E+08
     -125.9248997850      130.2376510769     1  0.53674302E+08
     -125.9248949488      128.2727699911     1  0.54731610E+08
     -125.9248781919      125.2165751407     1  0.51782982E+08
     -125.9248634430      126.6640050382     1  0.54251613E+08
     -125.9248229026      131.7936716647     1  0.55679031E+08
     -125.9247988159      128.1890923321     1  0.52246467E+08
     -125.9247735553      126.7772880645     1  0.48353499E+08
     -125.9247619660      128.4120002047     1  0.50306084E+08
     -125.9247607402      129.7404772209     2  0.52212798E+08
     -125.9247262898      132.4931870775     1  0.52130509E+08
     -125.9247122376      128.6324042112     2  0.50437099E+08
     -125.9247090168      126.9010868375     1  0.54902949E+08
     -125.9246932679      128.3888894766     1  0.53443350E+08
     -125.9246901795      127.7747041753     1  0.50999699E+08
     -125.9246848346      129.7441815644     1  0.50976734E+08
     -125.9246798945      129.9423976390     1  0.53209675E+08
     -125.9246681650      129.3827544443     1  0.50741805E+08
     -125.9246481866      132.5816555993     1  0.50978351E+08
     -125.9246340086      130.9126902783     1  0.50200670E+08
     -125.9246182725      129.1427782062     1  0.51982768E+08
     -125.9245955919      129.5025396708     2  0.49635208E+08
     -125.9245884786      133.1611088159     1  0.50499664E+08
     -125.9245739714      127.5570066635     1  0.48211906E+08
     -125.9245661782      125.2256568956     1  0.51927980E+08
     -125.9245528400      130.1289883439     1  0.50026856E+08
     -125.9245363698      128.1511789995     1  0.50499615E+08
     -125.9245312227      131.5715588745     1  0.54873939E+08
     -125.9245187351      126.6482493700     1  0.51079735E+08
     -125.9245167571      128.7645631774     1  0.50961858E+08
     -125.9245005539      129.2088232478     1  0.56812131E+08
     -125.9244976668      126.3463674522     1  0.50525193E+08
     -125.9244943513      131.6669994781     1  0.51918631E+08
     -125.9244796304      127.7992494998     1  0.49586718E+08
     -125.9244425189      128.2631340030     1  0.51459966E+08
     -125.9244128076      130.4597820193     1  0.49582735E+08
     -125.9243857034      132.9541559328     1  0.52277191E+08
     -125.9243478823      127.5756322269     1  0.48941966E+08
     -125.9243171013      133.0864982481     1  0.51366835E+08
     -125.9242957739      131.3794168850     1  0.51923165E+08
     -125.9242933974      129.5223712828     1  0.49877338E+08
     -125.9242838817      129.2897074211     1  0.51807528E+08
     -125.9242812927      130.9602722922     1  0.53389853E+08
     -125.9242790920      127.5354674577     1  0.47794514E+08
     -125.9242523610      130.7315875242     1  0.49246878E+08
     -125.9242425340      127.9677160310     1  0.49024269E+08
     -125.9242330823      129.0569103270     1  0.50594626E+08
     -125.9242188528      129.9939807439     1  0.54569146E+08
     -125.9242089384      130.0867388485     1  0.52673805E+08
     -125.9241675965      128.7999029293     1  0.52904007E+08
     -125.9241493199      129.1887064332     1  0.51697026E+08
     -125.9241197111      130.5475126907     1  0.54790784E+08
     -125.9240752362      129.7194749432     1  0.52491331E+08
     -125.9240604760      128.4891819872     1  0.51552542E+08
     -125.9240469485      129.3058237355     1  0.52473029E+08
     -125.9240253886      131.8386590490     1  0.50227959E+08
     -125.9239711065      128.8611994465     1  0.50359059E+08
     -125.9239502843      130.8007595092     1  0.52171407E+08
     -125.9239422431      129.3138448904     1  0.54223366E+08
     -125.9239123859      129.4893961898     1  0.52338244E+08
     -125.9239081592      128.0268406198     1  0.49677277E+08
     -125.9238762690      130.4540965207     1  0.50979129E+08
     -125.9237501712      128.3919731011     1  0.50384261E+08
     -125.9237235993      125.5765336336     1  0.49646475E+08
     -125.9236874166      131.1977037716     1  0.52466061E+08
     -125.9236781737      128.3096341466     1  0.48777518E+08
     -125.9236390652      127.5641880325     1  0.48007490E+08
     -125.9236277166      130.5852831712     1  0.50225517E+08
     -125.9236193837      130.3873460527     1  0.50320392E+08
     -125.9236107748      131.6088369733     1  0.52158636E+08
     -125.9235882487      126.9889204072     2  0.50497982E+08
     -125.9235779268      127.6643658278     1  0.49534201E+08
     -125.9234721712      127.7241230479     1  0.50914052E+08
     -125.9234594768      127.0511105781     1  0.49348003E+08
     -125.9234215039      132.7610927747     1  0.50798530E+08
     -125.9234140241      130.1202391638     1  0.53965770E+08
     -125.9234065562      131.8070113311     1  0.54354934E+08
     -125.9233864381      127.8788963221     1  0.50337632E+08
     -125.9233584092      128.6044637797     1  0.53446086E+08
     -125.9233438451      128.1301598653     1  0.51620644E+08
     -125.9233361318      128.5269474090     1  0.49641351E+08
     -125.9233334045      133.1381454261     1  0.48954498E+08
     -125.9233307065      125.6931796793     1  0.49475255E+08
     -125.9233208589      132.7562887496     1  0.55413836E+08
     -125.9232970708      130.7101035844     1  0.54324267E+08
     -125.9232744085      128.8906551419     1  0.50101817E+08
     -125.9232651246      130.1222450982     1  0.50233319E+08
     -125.9232286069      129.3339762827     1  0.50083037E+08
     -125.9232101011      125.0382002530     1  0.50553495E+08
     -125.9232067813      132.1935780066     1  0.51212345E+08
     -125.9231343747      130.1335255585     2  0.50554267E+08
     -125.9231320162      129.8495097755     1  0.51970211E+08
     -125.9231258862      129.1566818277     1  0.48498519E+08
     -125.9230889416      130.4822593044     1  0.48629156E+08
     -125.9230360277      128.8348486162     1  0.49789407E+08
     -125.9230066166      126.2014497427     1  0.49934120E+08
     -125.9230018983      130.3450161801     1  0.53445990E+08
     -125.9229850061      127.4115711753     1  0.51927343E+08
     -125.9229807453      125.2379783913     1  0.51817788E+08
     -125.9229788493      128.0120535167     1  0.49560494E+08
     -125.9229747967      127.9120936463     1  0.48974955E+08
     -125.9229417875      130.9863413885     1  0.53671891E+08
     -125.9229215317      129.5292183653     1  0.53235153E+08
     -125.9229151885      129.7796458064     1  0.52203686E+08
     -125.9229107791      128.6362163856     1  0.53260551E+08
     -125.9229044673      130.8515045882     1  0.52701906E+08
     -125.9229009062      127.5217572633     1  0.53154890E+08
     -125.9228836911      127.8544024336     1  0.49877127E+08
     -125.9228795237      128.9193935758     1  0.49836209E+08
     -125.9228527738      124.9529135974     1  0.50720999E+08
     -125.9228456464      127.3162668932     1  0.51926459E+08
     -125.9228327143      126.3356176531     1  0.50129142E+08
     -125.9227699486      129.1354085419     1  0.53952619E+08
     -125.9227359261      128.8286415302     1  0.50864287E+08
     -125.9227269153      129.2322692312     1  0.49118868E+08
     -125.9227160718      128.3892594920     1  0.50247191E+08
     -125.9226916149      129.4189519907     1  0.51171178E+08
     -125.9226868598      128.8708731738     1  0.48934584E+08
     -125.9226664421      132.2190284834     1  0.48738831E+08
     -125.9226613248      126.6494818835     1  0.48312464E+08
     -125.9226597633      128.9930069508     1  0.51826691E+08
     -125.9226215267      132.6494012602     1  0.56126332E+08
     -125.9225927031      130.2821404615     1  0.53014433E+08
     -125.9225584746      130.0019356617     1  0.49823606E+08
     -125.9225452493      129.5370659698     1  0.54952903E+08
     -125.9225384850      133.0765868204     1  0.50045992E+08
     -125.9225324377      126.2105639376     1  0.50263323E+08
     -125.9225234125      125.3988927676     1  0.49307352E+08
     -125.9224770538      126.8840578778     1  0.53884232E+08
     -125.9224577976      129.9992565568     1  0.52936680E+08
     -125.9224481264      126.2458193074     1  0.50862727E+08
     -125.9224094799      130.7279593261     1  0.49579090E+08
     -125.9224083447      129.5131660333     1  0.53714307E+08
     -125.9223717252      128.1323373034     1  0.50138873E+08
     -125.9223681256      130.3093199625     1  0.49254346E+08
     -125.9223635261      127.9649072042     1  0.49810781E+08
     -125.9223305606      130.8576525904     1  0.52018183E+08
     -125.9223244957      129.3229726586     1  0.49613801E+08
     -125.9222825805      131.3061410983     1  0.52884841E+08
     -125.9222587409      127.0438270557     1  0.49714241E+08
     -125.9222356179      130.7280504342     1  0.50503879E+08
     -125.9221816280      128.2432328236     1  0.50441852E+08
     -125.9221642622      129.7522684244     1  0.56232830E+08
     -125.9221562767      131.2498598816     1  0.51328491E+08
     -125.9221524858      128.0711436173     1  0.49998625E+08
     -125.9221448665      129.1022887351     1  0.49152012E+08
     -125.9221289960      130.5558031542     1  0.49442077E+08
     -125.9221074895      131.8987275364     1  0.49458547E+08
     -125.9220880768      126.0978731549     1  0.50764787E+08
     -125.9220795564      129.0337945762     1  0.51192739E+08
     -125.9220192927      129.1175731240     1  0.48101403E+08
     -125.9220104953      127.3641932798     1  0.52239064E+08
     -125.9220073669      126.7895304580     1  0.56400005E+08
     -125.9219747847      129.1631404498     1  0.51427291E+08
     -125.9219621104      129.7698382938     1  0.50561059E+08
     -125.9219448322      132.8000931602     1  0.52324477E+08
     -125.9219246019      130.4386882788     1  0.52730816E+08
     -125.9218510519      128.7800200661     1  0.53726073E+08
     -125.9218453829      134.0927562859     1  0.53624839E+08
     -125.9218343765      127.0127260924     1  0.50166109E+08
     -125.9218284097      131.1141465045     1  0.50664872E+08
     -125.9218207346      128.4585908225     1  0.53018970E+08
     -125.9217627596      127.5930783671     1  0.49080963E+08
     -125.9217519006      134.4972154725     1  0.55069466E+08
     -125.9217306823      129.9444055115     1  0.51880080E+08
     -125.9217111711      126.4208382222     1  0.52112199E+08
     -125.9216875432      128.0275079370     2  0.48900460E+08
     -125.9216424616      131.4398541054     1  0.52029379E+08
     -125.9215796509      128.4299247155     1  0.49293510E+08
     -125.9215639686      127.7297411479     1  0.53783618E+08
     -125.9215294750      128.1306111326     1  0.50550335E+08
     -125.9215240740      129.5827906980     1  0.52560716E+08
     -125.9214774821      128.7425163236     1  0.48757524E+08
     -125.9214505431      131.7764880256     1  0.53960858E+08
     -125.9214348957      130.9715172557     1  0.51305239E+08
     -125.9214154533      133.8021445169     1  0.51636700E+08
     -125.9213915090      127.7321188365     1  0.52698035E+08
     -125.9213817282      126.7909341025     1  0.51539094E+08
     -125.9213552134      125.0970655646     1  0.48985868E+08
     -125.9213390877      127.9496254950     1  0.49515562E+08
     -125.9213050001      126.4828555947     1  0.49650211E+08
     -125.9213001918      132.9180106265     1  0.50688770E+08
     -125.9211902848      127.4120858106     1  0.54482013E+08
     -125.9211765821      128.6440352721     1  0.48558512E+08
     -125.9211665948      131.8049237041     1  0.51620877E+08
     -125.9211620069      128.8079855337     1  0.51929030E+08
     -125.9211512679      126.5283348231     1  0.49899546E+08
     -125.9211495092      130.3440750522     1  0.54166711E+08
     -125.9211365507      124.4411750695     1  0.47870354E+08
     -125.9211292341      126.9315581372     1  0.50838568E+08
     -125.9211242210      128.3499565249     1  0.52355128E+08
     -125.9210893585      128.3399228779     1  0.52108420E+08
     -125.9210708878      128.3922805465     1  0.52997672E+08
     -125.9210471825      130.7849771065     1  0.48246838E+08
     -125.9210397424      129.2285173125     1  0.52466039E+08
     -125.9210365259      128.0059058275     1  0.51242551E+08
     -125.9210231706      129.0056842020     1  0.50626144E+08
     -125.9210026073      129.0968754534     1  0.50356694E+08
     -125.9209959027      132.2910959073     1  0.51331584E+08
     -125.9209607312      125.6340671592     1  0.49175163E+08
     -125.9209591456      130.9699680915     1  0.55151089E+08
     -125.9209377636      131.3809592423     1  0.50577496E+08
     -125.9209207994      127.4152383062     1  0.52413353E+08
     -125.9208783158      127.6650948736     1  0.51742569E+08
     -125.9208356200      127.9718289156     1  0.50019929E+08
     -125.9208335713      130.6434473634     1  0.50574795E+08
     -125.9207837328      128.2549812971     1  0.49686134E+08
     -125.9207754114      129.2235717882     1  0.52697345E+08
     -125.9207657918      127.4871501330     1  0.52127057E+08
     -125.9207645191      129.8424345230     1  0.51756227E+08
     -125.9207543719      126.5928952548     1  0.50551207E+08
     -125.9207466009      132.0098216769     1  0.49777960E+08
     -125.9207421059      131.1767532427     1  0.53214892E+08
     -125.9207069281      128.6708630139     1  0.50969929E+08
     -125.9207020432      127.1098103357     1  0.47590400E+08
     -125.9206892812      129.5134102373     1  0.50843931E+08
     -125.9206575526      128.3874719168     1  0.54220147E+08
     -125.9206526322      131.0492389966     1  0.48887132E+08
     -125.9206464783      126.5725860866     1  0.54013896E+08
     -125.9206433177      124.1278966452     1  0.54170792E+08
     -125.9206339705      128.0299438190     1  0.52226951E+08
     -125.9206094662      128.9024123349     1  0.51816826E+08
     -125.9206017986      127.0010801379     1  0.51958420E+08
     -125.9205982736      127.9959472649     1  0.51845100E+08
     -125.9205866501      129.0208065298     1  0.51624625E+08
     -125.9205410128      127.4907528467     1  0.50684249E+08
     -125.9204798595      130.8612681469     1  0.48747784E+08
     -125.9204693063      128.4831882201     1  0.47468319E+08
     -125.9204677899      122.6315492624     1  0.48722265E+08
     -125.9204632694      129.1169085962     1  0.53105527E+08
     -125.9204257062      127.9435714298     1  0.56759497E+08
     -125.9204164669      129.7624373615     1  0.50628362E+08
     -125.9204088340      127.9635638081     1  0.50757521E+08
     -125.9203746367      127.9990788717     1  0.48642210E+08
     -125.9202638689      131.6384589457     1  0.54007677E+08
     -125.9202554290      124.9337609275     1  0.53106551E+08
     -125.9202501715      128.4232013755     1  0.52406557E+08
     -125.9202301805      130.3317374065     1  0.52830436E+08
     -125.9202242246      131.2692812583     1  0.49409340E+08
     -125.9201934630      127.0674787329     1  0.52027128E+08
     -125.9201850684      130.1149531473     1  0.53774145E+08
     -125.9201788809      128.2721211084     1  0.51146423E+08
     -125.9201771375      130.6641351318     1  0.50968250E+08
     -125.9201586281      127.6245253210     1  0.54666912E+08
     -125.9201555206      127.0351864306     1  0.52066173E+08
     -125.9200972811      132.2397803271     1  0.51259108E+08
     -125.9200866554      128.7115621810     1  0.50388614E+08
     -125.9200657511      128.9201473370     1  0.50223892E+08
     -125.9200567912      129.5164483490     1  0.50876219E+08
     -125.9200422787      125.2441182853     1  0.47799504E+08
     -125.9200245440      132.0897700474     1  0.52445599E+08
     -125.9200096426      128.8598225450     1  0.51060445E+08
     -125.9200075796      126.0672388495     1  0.52828932E+08
     -125.9199948263      126.3381405241     1  0.48559259E+08
     -125.9199861900      125.9772046297     1  0.51369226E+08
     -125.9199847491      129.3376973988     1  0.53212275E+08
     -125.9199767605      128.9577775983     1  0.49582875E+08
     -125.9199569138      128.7844166372     1  0.54063439E+08
     -125.9199474869      127.2803461311     1  0.49606328E+08
     -125.9199342670      126.1283357464     1  0.52758049E+08
     -125.9199230465      127.5877715214     1  0.50087027E+08
     -125.9199171174      127.6612736247     1  0.49652585E+08
     -125.9199156964      127.6891114056     1  0.49312757E+08
     -125.9199105751      127.7968771428     1  0.51538535E+08
     -125.9199061355      129.2112815321     1  0.50917333E+08
     -125.9198748558      125.9848195719     1  0.52632090E+08
     -125.9198724211      126.3006970545     1  0.50746160E+08
     -125.9198605152      132.1648948492     1  0.53865539E+08
     -125.9198463479      130.8640500565     1  0.52285642E+08
     -125.9198421616      127.8446167887     1  0.53740836E+08
     -125.9198175157      127.8767203457     1  0.49399274E+08
     -125.9197400063      128.1580804116     1  0.52307756E+08
     -125.9197192047      124.5424826917     1  0.50146741E+08
     -125.9197007601      128.2451401463     1  0.48513177E+08
     -125.9196935796      128.4150725264     1  0.48708871E+08
     -125.9196708918      130.6815574974     1  0.53016185E+08
     -125.9196639609      125.4288772623     1  0.50211203E+08
     -125.9196618775      123.7826417921     1  0.48928929E+08
     -125.9196447163      127.7841745849     1  0.49392340E+08
     -125.9196408653      130.1763575580     1  0.51909552E+08
     -125.9196241208      129.9776956111     1  0.48814499E+08
     -125.9196142277      128.5494812485     1  0.48816438E+08
     -125.9196131533      131.8803008310     2  0.50140633E+08
     -125.9196028591      130.9715463477     1  0.54770186E+08
     -125.9195901610      126.5845812567     1  0.48797117E+08
     -125.9195712767      125.0683456079     1  0.49232955E+08
     -125.9195629883      130.1561297039     1  0.53910632E+08
     -125.9195595976      126.2069669190     1  0.52651676E+08
     -125.9195531722      127.6238346555     1  0.51005873E+08
     -125.9195058032      128.9792976973     1  0.52200551E+08
     -125.9194705687      132.2710990074     1  0.51592037E+08
     -125.9194370659      124.8204739503     1  0.48412835E+08
     -125.9194344777      125.4684204345     1  0.53770214E+08
     -125.9194093643      126.3423306955     1  0.52530017E+08
     -125.9193910369      129.1033664768     1  0.59654484E+08
     -125.9193639957      130.1308400314     1  0.48586011E+08
     -125.9193616209      127.1711456502     1  0.49228483E+08
     -125.9193538269      127.2407921441     1  0.50079311E+08
     -125.9192805267      128.4458523440     1  0.57074371E+08
     -125.9192555416      128.1766022586     1  0.55032658E+08
     -125.9192500217      132.0991878402     1  0.50881018E+08
     -125.9192383795      122.7032238052     1  0.48437503E+08
     -125.9192225602      129.7532588738     1  0.51500473E+08
     -125.9191920398      125.1981319016     1  0.51276128E+08
     -125.9191792563      124.8703886921     1  0.48494221E+08
     -125.9191660168      130.7334841734     1  0.51648711E+08
     -125.9191578241      128.1813579220     1  0.48753329E+08
     -125.9191476511      125.5793992566     1  0.50201825E+08
     -125.9191332319      129.2650206595     1  0.51627209E+08
     -125.9191252373      131.2953695455     1  0.51057297E+08
     -125.9191201395      127.8165831368     1  0.50960444E+08
     -125.9191170683      129.7168995432     1  0.51193724E+08
     -125.9190954871      124.0001883962     1  0.47208522E+08
     -125.9190878948      121.4007637418     1  0.48354997E+08
     -125.9190651978      129.8799377826     1  0.51142428E+08
     -125.9190529716      130.3874181688     1  0.51073091E+08
     -125.9190505225      130.6215514281     1  0.49821084E+08
     -125.9190431679      123.2311217270     1  0.48422598E+08
     -125.9190015959      129.6458592880     1  0.50868508E+08
     -125.9189983506      126.8777705433     1  0.49650890E+08
     -125.9189862441      130.1897519774     1  0.54033171E+08
     -125.9189832780      128.8051896265     1  0.48694054E+08
     -125.9189784753      128.2200049721     1  0.54851842E+08
     -125.9189739799      128.2711553384     1  0.52691927E+08
     -125.9189712307      133.7938384452     1  0.50294379E+08
     -125.9189517786      127.7595785133     1  0.54654240E+08
     -125.9189087504      125.7050639913     1  0.48795790E+08
     -125.9189066649      127.4365696140     1  0.49531440E+08
     -125.9188758466      130.6777895226     1  0.49478748E+08
     -125.9188436243      128.6798729167     1  0.52435421E+08
     -125.9188281386      130.9414775436     1  0.53461659E+08
     -125.9188263198      126.3718781562     1  0.50615555E+08
     -125.9188126067      128.0733398383     1  0.52374036E+08
     -125.9187850015      128.3342852933     1  0.50689765E+08
     -125.9187626576      131.0748416681     1  0.50441077E+08
     -125.9187472050      124.4821628012     1  0.51273439E+08
     -125.9187283800      128.8826894992     1  0.50915254E+08
     -125.9187245160      132.5516566231     1  0.53199645E+08
     -125.9187145929      129.6018303941     1  0.50685234E+08
     -125.9187048854      131.8918029876     2  0.52019355E+08
     -125.9186982497      136.0010494968     1  0.52305130E+08
     -125.9186705195      131.4182350792     1  0.50796707E+08
     -125.9186484422      128.1244258005     1  0.51014831E+08
     -125.9186464640      132.0538010215     1  0.52193422E+08
     -125.9186332046      128.0234900467     1  0.51968713E+08
     -125.9186252164      126.8465718838     1  0.51937861E+08
     -125.9186234317      125.7680017468     1  0.51322122E+08
     -125.9186002146      128.9757874317     1  0.50505076E+08
     -125.9185547917      124.3089299887     1  0.50277343E+08
     -125.9185358568      128.4501501834     1  0.50687448E+08
     -125.9184998851      127.6594760887     1  0.49154998E+08
     -125.9184829776      132.3261523871     1  0.52621773E+08
     -125.9184407896      128.1917227800     1  0.49729237E+08
     -125.9184300080      125.9070837609     1  0.48496945E+08
     -125.9184253032      128.5613536779     1  0.48314253E+08
     -125.9184180657      126.5744753070     1  0.49790823E+08
     -125.9184125703      126.8977843294     1  0.54745000E+08
     -125.9184062458      127.3961664755     1  0.50634455E+08
     -125.9183860950      125.1382169818     1  0.48097125E+08
     -125.9183850095      129.4615354384     1  0.53929244E+08
     -125.9183785176      127.7496766298     1  0.50588953E+08
     -125.9183599998      125.2924619119     1  0.49705994E+08
     -125.9183515075      127.7454506614     1  0.48381136E+08
     -125.9183313122      129.7025578445     1  0.53358115E+08
     -125.9183027828      127.7629158316     1  0.49959774E+08
     -125.9182988962      130.1213272882     1  0.53323507E+08
     -125.9182968274      125.9395587951     1  0.50236264E+08
     -125.9182930841      126.8604035786     1  0.48659186E+08
     -125.9182785546      126.5123070817     1  0.49947791E+08
     -125.9182743544      131.6214636734     1  0.52693864E+08
     -125.9182392577      124.9458056090     1  0.51990864E+08
     -125.9182179633      128.7560952111     2  0.54137247E+08
     -125.9181914218      130.9830671808     1  0.52210582E+08
     -125.9181831100      130.5833850202     2  0.52578736E+08
     -125.9181723102      130.2797960746     1  0.52178984E+08
     -125.9181643445      125.3865620399     1  0.51338290E+08
     -125.9180890210      129.3271593052     1  0.49187066E+08
     -125.9180563700      128.7549989330     1  0.48881403E+08
     -125.9180366776      130.0479609119     1  0.50000634E+08
     -125.9180255119      130.1924193933     1  0.51304219E+08
     -125.9179969219      126.9821732563     1  0.52252303E+08
     -125.9179806413      127.3272510266     1  0.49114195E+08
     -125.9179779575      129.3756220746     1  0.51509643E+08
     -125.9179582679      132.0829205013     1  0.51566727E+08
     -125.9179435631      126.9039445028     1  0.47854897E+08
     -125.9179318383      129.4658509495     1  0.51347173E+08
     -125.9178872203      128.2680238555     1  0.48827351E+08
     -125.9178557458      130.3138932741     1  0.51706898E+08
     -125.9177946942      131.4903405480     1  0.53401151E+08
     -125.9177847480      128.1833630653     1  0.48207577E+08
     -125.9177752368      126.2744352484     1  0.47670405E+08
     -125.9177308491      125.6396862063     1  0.47803379E+08
     -125.9177111494      127.4408028642     1  0.52665932E+08
     -125.9177038490      129.0792903983     1  0.51417622E+08
     -125.9176997842      126.5388535487     1  0.52771391E+08
     -125.9176789538      128.2543495420     1  0.56505020E+08
     -125.9176704849      132.2177915839     2  0.50331083E+08
     -125.9176609052      129.1639250078     1  0.51144557E+08
     -125.9176577248      126.6977179182     1  0.49907847E+08
     -125.9176531981      131.8436007160     1  0.52242260E+08
     -125.9176416676      127.0213020784     1  0.50241250E+08
     -125.9176294482      128.3150858070     1  0.51693330E+08
     -125.9176260979      129.6268033718     1  0.49936172E+08
     -125.9176222959      127.7013556428     1  0.50523383E+08
     -125.9176205967      126.9387790910     1  0.48330483E+08
     -125.9176180369      126.5560015781     1  0.50129234E+08
     -125.9175935769      130.0886614027     2  0.53475607E+08
     -125.9175356191      129.8437463211     1  0.53545640E+08
     -125.9175148675      126.9960440284     1  0.48910856E+08
     -125.9175125080      125.4919503546     1  0.50257431E+08
     -125.9175112534      126.7115880421     1  0.51622514E+08
     -125.9175064884      130.1957458362     1  0.56256491E+08
     -125.9174884229      126.7870934141     1  0.51613465E+08
     -125.9174623833      129.8598359399     1  0.51144274E+08
     -125.9174608228      127.6735565980     1  0.54205920E+08
     -125.9174489980      130.5268742140     1  0.48898830E+08
     -125.9174437822      132.1095025900     1  0.49270411E+08
     -125.9174367880      128.1779668829     1  0.48649145E+08
     -125.9173815460      129.2396628900     1  0.55199459E+08
     -125.9173729521      128.4951860333     1  0.49619051E+08
     -125.9173109143      133.4712617547     1  0.54049202E+08
     -125.9172834321      128.3252385988     1  0.53485383E+08
     -125.9172612380      126.8315547953     1  0.52625556E+08
     -125.9172449312      126.3097663344     1  0.52570890E+08
     -125.9172188735      127.5606175688     1  0.49524926E+08
     -125.9172088202      128.7569764730     1  0.55408483E+08
     -125.9171760284      130.6259122672     1  0.53447213E+08
     -125.9171530287      129.0359129142     1  0.53163320E+08
     -125.9171353601      126.9343081435     1  0.49220182E+08
     -125.9171301410      128.7963879215     1  0.48717207E+08
     -125.9171097920      128.7449043430     1  0.49132895E+08
     -125.9170830982      131.3843570733     1  0.50608053E+08
     -125.9170700433      128.2264684260     1  0.49979713E+08
     -125.9170689189      127.2894389940     1  0.52389053E+08
     -125.9170635279      127.4806603828     1  0.55154110E+08
     -125.9170609147      129.8109760414     1  0.51802721E+08
     -125.9170312776      128.3947154928     1  0.51073643E+08
     -125.9170144397      130.5638016491     1  0.51848055E+08
     -125.9169955506      128.1221540500     1  0.49188436E+08
     -125.9169804732      128.8526739355     1  0.50831814E+08
     -125.9169714027      128.8671717479     1  0.50940760E+08
     -125.9169699487      127.0785851171     2  0.52637175E+08
     -125.9169588792      129.7683392477     1  0.52135115E+08
     -125.9169544785      128.3237903515     1  0.52477358E+08
     -125.9169497505      129.0139381565     2  0.53160889E+08
     -125.9169375918      128.3985583312     1  0.47985123E+08
     -125.9169176179      126.9362273561     1  0.49083805E+08
     -125.9168161709      127.6060059224     1  0.50518539E+08
     -125.9168099548      128.8724405509     1  0.49458276E+08
     -125.9167960404      131.5644719261     1  0.51164142E+08
     -125.9166959927      130.9571531002     1  0.52061765E+08
     -125.9166627371      129.4373567734     1  0.52834592E+08
     -125.9166431117      127.9150725564     1  0.52497020E+08
     -125.9166346075      129.0519623034     1  0.53254160E+08
     -125.9166144793      127.9468199922     1  0.53336117E+08
     -125.9166047797      129.4321958247     1  0.51105234E+08
     -125.9165572955      128.8716580153     1  0.50553604E+08
     -125.9165188764      124.4500997415     1  0.50244427E+08
     -125.9165112366      132.9622910981     1  0.54738932E+08
     -125.9165052572      129.8988412445     1  0.48400019E+08
     -125.9164909956      127.7557311028     1  0.48730807E+08
     -125.9164818576      131.1680995949     1  0.52552630E+08
     -125.9164623701      129.9820940421     1  0.52965742E+08
     -125.9164438765      130.3257773327     1  0.52792886E+08
     -125.9164365286      127.2090237834     1  0.55291925E+08
     -125.9164223963      131.3767288814     1  0.52485188E+08
     -125.9164109527      130.5833044241     1  0.49917978E+08
     -125.9163093845      129.2688188817     1  0.49503706E+08
     -125.9162961128      128.7810021262     1  0.52375111E+08
     -125.9162778338      127.2990537364     1  0.51867995E+08
     -125.9162521238      128.8252023339     1  0.50163993E+08
     -125.9162435577      125.9534643920     1  0.50967063E+08
     -125.9162328489      127.1726439045     1  0.48473206E+08
     -125.9162248658      128.7171988340     1  0.49725442E+08
     -125.9162070888      125.3456846350     1  0.50121683E+08
     -125.9162010039      127.8486222439     1  0.47323495E+08
     -125.9161853927      125.8631512015     1  0.50051013E+08
     -125.9161822424      131.5567953246     1  0.50033997E+08
     -125.9161735940      131.1270953257     1  0.50515270E+08
     -125.9161298634      129.1583170818     1  0.52440957E+08
     -125.9161201568      126.7529516961     1  0.48719045E+08
     -125.9160877254      130.2269878210     1  0.49652608E+08
     -125.9160677573      129.8878934029     1  0.51385316E+08
     -125.9160575126      128.9343939455     1  0.51214398E+08
     -125.9160499159      131.5658952331     1  0.54201234E+08
     -125.9160103948      126.9933154030     1  0.48901198E+08
     -125.9160056964      128.1846832383     1  0.49173153E+08
     -125.9159964085      132.2639344983     1  0.52595005E+08
     -125.9159818004      132.1896766079     1  0.52858073E+08
     -125.9159633302      128.2282776158     1  0.51415703E+08
     -125.9159485163      132.3497968758     1  0.51679262E+08
     -125.9159443884      127.7251249851     1  0.56073626E+08
     -125.9159404711      128.3938304559     1  0.55194414E+08
     -125.9159322566      128.7004137557     1  0.50367191E+08
     -125.9159166006      127.4606947777     1  0.48927896E+08
     -125.9159045255      129.2917923604     1  0.52068937E+08
     -125.9158876281      132.6691566398     1  0.53951527E+08
     -125.9158758346      128.3335493911     1  0.54719000E+08
     -125.9158672676      131.1604759041     2  0.50292322E+08
     -125.9158500293      129.4423786849     1  0.53196583E+08
     -125.9158369333      128.0738729922     1  0.52137710E+08
     -125.9158356641      127.9472079438     1  0.52225800E+08
     -125.9158255344      129.2256669090     1  0.56206791E+08
     -125.9158161391      127.7152193773     1  0.52005766E+08
     -125.9157877638      131.2046218230     1  0.49303908E+08
     -125.9157787105      131.9259059004     1  0.51312999E+08
     -125.9157745927      126.5144200964     1  0.49764600E+08
     -125.9157612159      125.1975237450     1  0.50813310E+08
     -125.9157394231      127.6534492947     1  0.52142248E+08
     -125.9157184680      127.6414010426     1  0.49816077E+08
     -125.9156435318      130.9400858269     1  0.53446900E+08
     -125.9156091336      128.4197223951     1  0.49411778E+08
     -125.9156059032      127.9388605424     1  0.51996955E+08
     -125.9155984942      129.5773278985     1  0.50130616E+08
     -125.9155903038      128.6665497331     1  0.50001314E+08
     -125.9155694241      128.2101318646     1  0.50543114E+08
     -125.9155254826      128.0660961917     1  0.49079418E+08
     -125.9155220604      127.6434153034     1  0.50405273E+08
     -125.9154961723      128.0464390599     1  0.51910848E+08
     -125.9154739156      129.2714542140     1  0.50742787E+08
     -125.9154581436      128.6045857233     1  0.53884711E+08
     -125.9154520708      129.2442709935     1  0.52770854E+08
     -125.9154381161      128.5440423195     1  0.55498459E+08
     -125.9154344605      127.5288193040     1  0.51561425E+08
     -125.9154185687      127.0413533030     1  0.49524478E+08
     -125.9154020821      128.4470789523     1  0.50976126E+08
     -125.9153773710      129.5904735432     1  0.49734998E+08
     -125.9153644773      129.8899949000     1  0.49433682E+08
     -125.9153239047      131.7767322908     1  0.52497709E+08
     -125.9153153552      130.0089076084     1  0.50200346E+08
     -125.9153124730      130.2872647375     1  0.49611965E+08
     -125.9153103753      129.3950552242     1  0.53732901E+08
     -125.9153045998      130.8015002617     1  0.49564817E+08
     -125.9152953382      129.5472923775     1  0.50007484E+08
     -125.9152629115      131.1463778964     1  0.51256303E+08
     -125.9152616130      131.1535916931     1  0.52529933E+08
     -125.9152449587      128.1215203589     1  0.49792664E+08
     -125.9152368010      129.3277517212     1  0.48502920E+08
     -125.9152196954      130.9032013217     1  0.52959211E+08
     -125.9152039530      129.0482997828     1  0.52990664E+08
     -125.9151728340      127.4651060260     1  0.53256509E+08
     -125.9151703893      130.6514176758     1  0.51768349E+08
     -125.9151583313      130.6882727485     1  0.51996584E+08
     -125.9151066377      131.4440438754     1  0.48785189E+08
     -125.9150849335      126.7548522193     1  0.49868191E+08
     -125.9150777390      126.0250895040     1  0.48111657E+08
     -125.9150633220      127.8125239574     1  0.52004082E+08
     -125.9150621558      129.0088144541     1  0.48724623E+08
     -125.9150568040      129.3155710110     1  0.51220829E+08
     -125.9150449152      128.4054829753     1  0.53366387E+08
     -125.9150324681      128.4699775341     1  0.50565654E+08
     -125.9150054618      127.8702174205     1  0.51809289E+08
     -125.9150019526      130.9344645399     1  0.50860408E+08
     -125.9149912354      129.8869468703     1  0.52516404E+08
     -125.9149873301      127.5032545806     1  0.52487660E+08
     -125.9149819478      128.9816435875     1  0.50504719E+08
     -125.9149190875      130.2157698313     1  0.50211111E+08
     -125.9149050365      127.8079376189     1  0.47929672E+08
     -125.9148830389      129.0660191382     1  0.53826321E+08
     -125.9148008233      130.0816136388     1  0.50974021E+08
     -125.9147806056      127.1545655185     1  0.48392359E+08
     -125.9147750793      133.9107579642     1  0.53854440E+08
     -125.9147453635      126.9471419664     1  0.48898412E+08
     -125.9147381907      133.4252213726     1  0.51831630E+08
     -125.9146850148      131.1500245107     1  0.49273278E+08
     -125.9146535956      128.8149987384     1  0.50176025E+08
     -125.9146382804      126.7494432424     1  0.49772560E+08
     -125.9145979853      131.3582266318     1  0.54040817E+08
     -125.9145779140      131.6284264800     1  0.52578221E+08
     -125.9145477194      131.0397661034     1  0.53616927E+08
     -125.9145156719      130.1041411581     1  0.51171348E+08
     -125.9145015016      129.6971561314     1  0.55463655E+08
     -125.9144884843      130.8091261446     1  0.50783226E+08
     -125.9144514994      126.5134117617     1  0.49120310E+08
     -125.9144459985      132.9106928098     1  0.51161634E+08
     -125.9144303837      130.3895077083     1  0.52340776E+08
     -125.9144227189      131.0549525456     1  0.52977825E+08
     -125.9144176093      130.3671449512     1  0.54137413E+08
     -125.9143674558      127.0752815666     1  0.53505284E+08
     -125.9143579038      127.2305662789     1  0.47913767E+08
     -125.9143490304      128.3577985705     1  0.51558131E+08
     -125.9143379342      128.9521160843     1  0.49722236E+08
     -125.9143136322      128.1766095144     1  0.53057693E+08
     -125.9142992267      131.0021710581     1  0.50750894E+08
     -125.9142840679      128.9076050637     1  0.50397592E+08
     -125.9142693983      129.8839705920     1  0.50324857E+08
     -125.9142646490      125.9302184543     1  0.48792040E+08
     -125.9142477858      129.9996784762     1  0.50018349E+08
     -125.9142312681      127.2377727345     1  0.50260430E+08
     -125.9142277952      129.4270939678     1  0.50910948E+08
     -125.9141950821      129.9564856062     1  0.53943526E+08
     -125.9141882762      131.0093376977     1  0.53707028E+08
     -125.9141335331      123.2183810826     1  0.47822121E+08
     -125.9141323525      131.8854361228     1  0.52745331E+08
     -125.9141232656      129.6962308548     1  0.51231740E+08
     -125.9141098219      132.8820462416     1  0.50371371E+08
     -125.9140915233      131.8282805974     1  0.52768629E+08
     -125.9140891223      127.8316502618     1  0.52075060E+08
     -125.9140879616      129.8085091905     1  0.52744310E+08
     -125.9140830198      130.2178518019     1  0.53584268E+08
     -125.9140795072      129.8275605982     1  0.55601542E+08
     -125.9140704557      128.8329112082     1  0.52249396E+08
     -125.9140580751      126.8547554740     1  0.51581537E+08
     -125.9140469493      131.6066836988     1  0.50366075E+08
     -125.9140343595      131.3217884987     1  0.47734104E+08
     -125.9139763982      130.1502954993     1  0.51243465E+08
     -125.9139677336      127.3009616792     1  0.53456989E+08
     -125.9139665389      129.7281262980     1  0.53803195E+08
     -125.9139448810      132.2431509821     1  0.55093915E+08
     -125.9139320442      129.8508795727     1  0.51017445E+08
     -125.9138941821      125.9847969978     1  0.50295262E+08
     -125.9138852071      129.6373570643     1  0.49679645E+08
     -125.9138376891      125.5715277550     1  0.54752763E+08
     -125.9138291840      127.0080765426     1  0.50496639E+08
     -125.9138153557      127.6191708152     1  0.49862626E+08
     -125.9138035513      128.2103157242     1  0.53362159E+08
     -125.9137590835      127.5131966737     1  0.48090824E+08
     -125.9137530129      130.7629254618     1  0.48596527E+08
     -125.9137517970      127.7453155762     1  0.49342083E+08
     -125.9137331191      128.8750639804     1  0.50850432E+08
     -125.9137230313      129.4504824640     1  0.52087851E+08
     -125.9137205868      130.8040135195     1  0.50306454E+08
     -125.9137128850      127.2580683417     1  0.48856515E+08
     -125.9137042071      128.6594194467     1  0.51317828E+08
     -125.9136982903      129.2670668151     1  0.49588278E+08
     -125.9136671431      130.0707625894     1  0.54303990E+08
     -125.9136638690      128.7231967082     1  0.52416669E+08
     -125.9136605656      128.0226358994     1  0.52399629E+08
     -125.9135977841      127.5150480079     1  0.50556753E+08
     -125.9135799325      129.2329995863     1  0.50275838E+08
     -125.9135593901      126.2942735916     1  0.51630975E+08
     -125.9135530292      128.4540249905     1  0.51495428E+08
     -125.9135514371      124.3230937114     1  0.49063143E+08
     -125.9135431084      130.6688905295     1  0.53239596E+08
     -125.9135420102      129.2873408766     1  0.53746425E+08
     -125.9135005841      128.3200177239     1  0.50554018E+08
     -125.9134966221      130.6020867896     1  0.50742404E+08
     -125.9134871769      128.7485058722     1  0.55090012E+08
     -125.9134767163      129.2710725898     1  0.49535452E+08
     -125.9134072494      129.5157237344     1  0.51061689E+08
     -125.9133996820      129.9464285001     1  0.53957566E+08
     -125.9133377407      131.0087448403     1  0.53105880E+08
     -125.9133226280      122.1419547955     1  0.49224567E+08
     -125.9133079001      130.2504566071     2  0.52651674E+08
     -125.9132883840      131.7841840666     1  0.55539756E+08
     -125.9132870369      128.2132167760     1  0.49341119E+08
     -125.9132769445      129.1099939327     1  0.51231601E+08
     -125.9132703040      129.4121856025     1  0.53482612E+08
     -125.9132615863      124.7372728781     2  0.50241723E+08
     -125.9132513282      131.8866877693     1  0.53682489E+08
     -125.9132297025      127.1577125361     1  0.49068311E+08
     -125.9132181555      132.2219262801     1  0.55037738E+08
     -125.9131972699      124.4998916712     1  0.49829476E+08
     -125.9131693148      124.9421617776     1  0.48512911E+08
     -125.9131670258      130.9051321458     1  0.54127817E+08
     -125.9131264361      128.2363285557     1  0.50994190E+08
     -125.9131085480      127.3388088879     1  0.49956990E+08
     -125.9130935416      123.5014450409     1  0.48907327E+08
     -125.9130863810      127.2783475452     2  0.50072489E+08
     -125.9130848751      126.9323932117     2  0.50091335E+08
     -125.9130505662      127.4026793923     1  0.50747228E+08
     -125.9130188730      128.9377268598     1  0.53793181E+08
     -125.9130147841      128.4057468566     1  0.49773347E+08
     -125.9129765452      128.8187677856     1  0.50487608E+08
     -125.9129491883      126.9459344329     1  0.57521915E+08
     -125.9129403730      128.6752899293     1  0.49037440E+08
     -125.9129004583      127.6320031488     1  0.51680776E+08
     -125.9128844642      129.6927872146     1  0.49189824E+08
     -125.9128805748      125.8424299237     1  0.50867664E+08
     -125.9128732797      127.0850711731     1  0.55046835E+08
     -125.9128629901      128.2255708259     1  0.51799536E+08
     -125.9128504596      126.4330365621     1  0.51552183E+08
     -125.9128350465      128.1405877025     1  0.50136043E+08
     -125.9128331420      129.3220393999     1  0.51044567E+08
     -125.9128033643      132.9327897673     1  0.50147022E+08
     -125.9128007203      125.6994735172     1  0.54167373E+08
     -125.9127720822      128.4832573734     1  0.49826365E+08
     -125.9127500583      133.6979540014     1  0.54049874E+08
     -125.9127353894      125.0411142571     1  0.48716848E+08
     -125.9127255500      128.5718414634     1  0.51667552E+08
     -125.9127227289      126.0713370068     1  0.50914315E+08
     -125.9126974016      127.0163360034     1  0.49922403E+08
     -125.9126910430      130.2139134222     1  0.54192615E+08
     -125.9126741805      128.8325197490     1  0.52637997E+08
     -125.9126434356      127.8682541412     1  0.54923386E+08
     -125.9125869672      130.5101344866     1  0.49260167E+08
     -125.9125663139      130.7239039921     1  0.54052207E+08
     -125.9125318769      129.6239141986     1  0.51772731E+08
     -125.9125204802      129.3882160462     1  0.50897806E+08
     -125.9125049014      130.2065151466     1  0.50528150E+08
     -125.9124741126      126.2319203076     1  0.50656978E+08
     -125.9124442445      127.0601193678     1  0.57879573E+08
     -125.9124342554      128.2278641509     1  0.52259479E+08
     -125.9124016682      130.3138827469     1  0.48163771E+08
     -125.9123979516      133.1371609729     1  0.50339050E+08
     -125.9123813557      126.8061951405     1  0.52787968E+08
     -125.9123716695      126.9328430434     1  0.51084559E+08
     -125.9123416420      129.0936804101     1  0.53354520E+08
     -125.9123295303      123.8855150445     1  0.48728449E+08
     -125.9123249831      130.1003963346     2  0.51615684E+08
     -125.9123176176      128.4427184435     1  0.51410273E+08
     -125.9123130274      128.7855378994     1  0.55119887E+08
     -125.9123030474      129.7823596477     1  0.53221725E+08
     -125.9122976386      130.9099656422     1  0.52707778E+08
     -125.9122593707      129.2658862563     1  0.52208575E+08
     -125.9122398930      129.2814226304     1  0.52653911E+08
     -125.9122261474      127.0091562927     1  0.51876090E+08
     -125.9122234095      128.4188766587     1  0.50488021E+08
     -125.9122134421      128.5774721141     1  0.53168694E+08
     -125.9121657753      125.6268665604     1  0.53458332E+08
     -125.9121184608      130.5742996192     1  0.56486663E+08
     -125.9121100662      126.3736033189     1  0.49876221E+08
     -125.9120955234      127.9051352177     1  0.50824609E+08
     -125.9120906154      130.2083380475     1  0.47329519E+08
     -125.9120830867      126.6462607176     1  0.49216324E+08
     -125.9120579246      129.4665711198     1  0.52187894E+08
     -125.9120451607      125.8525999173     1  0.49145998E+08
     -125.9120312046      127.3939823009     1  0.51957871E+08
     -125.9120244813      127.3683942176     1  0.49545162E+08
     -125.9120198046      124.4474006629     1  0.51436490E+08
     -125.9120083430      126.3758563468     1  0.47980704E+08
     -125.9120006328      124.9547999211     1  0.48265487E+08
     -125.9119823007      129.5940162394     1  0.49159533E+08
     -125.9119738285      127.6494909039     1  0.51553320E+08
     -125.9119702484      128.1918214802     1  0.49998806E+08
     -125.9119324765      127.9524443464     1  0.49881466E+08
     -125.9119202728      130.1214511200     1  0.52054994E+08
     -125.9119068202      126.5782566319     1  0.50799441E+08
     -125.9118923057      127.9471235468     1  0.49237924E+08
     -125.9118884473      129.1114538142     1  0.48651445E+08
     -125.9118846175      125.2126508048     1  0.50502085E+08
     -125.9118652444      124.1929293145     1  0.48857898E+08
     -125.9118532445      126.6739085798     1  0.47192469E+08
     -125.9118192371      128.9987986720     1  0.52094612E+08
     -125.9118107173      126.6007316014     1  0.51725295E+08
     -125.9117974141      130.4400139160     1  0.49631920E+08
     -125.9117963541      127.9618216084     1  0.52308527E+08
     -125.9117905596      127.6911716884     1  0.49329982E+08
     -125.9117834532      133.9464299403     1  0.52512651E+08
     -125.9117247913      131.4796272847     1  0.54549947E+08
     -125.9117115534      127.5911585668     1  0.53614384E+08
     -125.9117072069      131.0825764815     1  0.49936151E+08
     -125.9117014127      125.4800974791     1  0.50401457E+08
     -125.9116888559      127.9419772453     1  0.54187215E+08
     -125.9116865382      128.6792867761     1  0.50027250E+08
     -125.9116722245      129.4618615535     1  0.49594376E+08
     -125.9116597182      131.5878807238     1  0.54900734E+08
     -125.9116510094      131.1261883625     1  0.55274545E+08
     -125.9116395040      128.9768406011     1  0.51756513E+08
     -125.9116008890      126.3584015061     1  0.51462874E+08
     -125.9115936370      129.0851834976     1  0.48423975E+08
     -125.9115895228      128.3001681570     1  0.50845008E+08
     -125.9115836849      129.8248891068     1  0.49833619E+08
     -125.9115816531      131.7960615770     1  0.49732569E+08
     -125.9115637333      130.4776476585     1  0.52244106E+08
     -125.9115416910      128.2875855204     1  0.51133724E+08
     -125.9115240603      128.4193970530     1  0.49493247E+08
     -125.9114589548      126.8639473781     1  0.48968601E+08
     -125.9114507805      126.8064446791     1  0.54244591E+08
     -125.9114098946      126.1686908579     1  0.50434533E+08
     -125.9113875565      126.3900020975     1  0.53746730E+08
     -125.9113769393      125.8871241974     1  0.47428285E+08
     -125.9113545301      132.4466345492     1  0.51085289E+08
     -125.9113533567      126.3545200250     1  0.49628939E+08
     -125.9113446254      126.7818245030     1  0.49208547E+08
     -125.9113391024      128.1829168117     1  0.50543842E+08
     -125.9113364122      128.0774004014     1  0.51191260E+08
     -125.9112973437      128.6461457444     1  0.52040065E+08
     -125.9112781551      128.1577841854     1  0.50210683E+08
     -125.9112548717      129.9954141001     1  0.52460131E+08
     -125.9112456658      129.3174686958     1  0.50007713E+08
     -125.9112349787      131.2708781611     1  0.51171043E+08
     -125.9112332676      127.7099846899     1  0.49676122E+08
     -125.9112142916      128.6853163699     1  0.49929423E+08
     -125.9112053912      128.6698379671     1  0.50548368E+08
     -125.9111763008      125.8521737275     1  0.52665279E+08
     -125.9111557345      128.9189534847     1  0.48800957E+08
     -125.9110801320      126.3645156669     1  0.53321377E+08
     -125.9110656756      126.3931534297     1  0.49198737E+08
     -125.9110508206      127.3964531295     1  0.47239729E+08
     -125.9110402713      127.7067625698     1  0.50122368E+08
     -125.9110006730      125.0755898810     1  0.48139548E+08
     -125.9109917283      124.5784181318     1  0.50810966E+08
     -125.9109277805      126.7363061125     1  0.48984920E+08
     -125.9108229976      124.5786212281     1  0.48394690E+08
     -125.9108085473      126.8687015723     1  0.50085546E+08
     -125.9108064251      129.6183221976     1  0.49912106E+08
     -125.9107960416      128.8414096065     1  0.51264448E+08
     -125.9107867926      126.2173062780     1  0.51575433E+08
     -125.9107747505      130.2754301148     1  0.52178140E+08
     -125.9107727214      127.7824955232     1  0.48228949E+08
     -125.9107589595      127.1793985892     1  0.53443178E+08
     -125.9107571380      126.7278294852     1  0.52279851E+08
     -125.9107546953      125.4949934696     1  0.54982072E+08
     -125.9107432314      131.6895664369     1  0.51600090E+08
     -125.9107142137      127.1932690010     1  0.51873623E+08
     -125.9107014068      129.2359367836     1  0.52450293E+08
     -125.9106906865      127.9252511172     1  0.52086593E+08
     -125.9106702063      132.9195043667     2  0.52038138E+08
     -125.9106679092      131.5585058992     1  0.53816796E+08
     -125.9106660580      127.6508864709     1  0.52681282E+08
     -125.9106567920      126.0081841544     1  0.51695802E+08
     -125.9106222488      127.0154590789     1  0.48666793E+08
     -125.9106201135      130.0461071134     1  0.50011618E+08
     -125.9105922474      127.0276268041     1  0.50219708E+08
     -125.9105771341      130.2685198240     1  0.52872224E+08
     -125.9105721576      129.0829421049     1  0.57331562E+08
     -125.9105610034      128.2958781112     1  0.50503167E+08
     -125.9105410255      131.5114422443     1  0.55428298E+08
     -125.9105118830      128.4796123994     1  0.50576905E+08
     -125.9105007750      126.9050329371     1  0.49175597E+08
     -125.9104791868      130.1555122566     1  0.53548170E+08
     -125.9104733151      129.6786679644     1  0.51579279E+08
     -125.9104431738      129.5779677592     1  0.51279565E+08
     -125.9104368463      132.4116371502     1  0.51092890E+08
     -125.9104350507      122.8676888806     1  0.47363160E+08
     -125.9104049345      134.1050732721     1  0.50136034E+08
     -125.9104011486      127.8088389552     1  0.51648865E+08
     -125.9103854069      130.3042956316     1  0.50307086E+08
     -125.9103816053      131.8907378453     1  0.51690781E+08
     -125.9103738383      127.0330518621     1  0.53460962E+08
     -125.9103590281      130.6057568348     1  0.52333648E+08
     -125.9103547219      128.7029698358     1  0.50253324E+08
     -125.9103494976      126.5878495237     1  0.49385874E+08
     -125.9103469342      127.0769932629     1  0.50189363E+08
     -125.9103248009      123.8557035031     1  0.48446799E+08
     -125.9103041011      128.9074639917     1  0.50192953E+08
     -125.9102810835      127.6563326741     1  0.51754597E+08
     -125.9102657209      132.7788946562     1  0.53998410E+08
     -125.9102546232      131.9398351176     1  0.53223112E+08
     -125.9102449515      129.3742308852     1  0.53467322E+08
     -125.9102401842      128.5503367770     1  0.53516341E+08
     -125.9102377307      130.6283056704     2  0.50004096E+08
     -125.9102232900      129.5322523181     1  0.54547333E+08
     -125.9101981900      128.7223251010     1  0.49662464E+08
     -125.9101835379      127.2362637587     1  0.56292670E+08
     -125.9101750483      128.9736430211     1  0.50950123E+08
     -125.9101697100      128.5664845015     1  0.52443764E+08
     -125.9101463730      128.2040377386     1  0.54222966E+08
     -125.9101380643      124.4231155051     1  0.50253301E+08
     -125.9101212434      128.2049231510     1  0.52532424E+08
     -125.9101173980      125.7772543146     1  0.52314695E+08
     -125.9100828190      129.5961239022     1  0.51867867E+08
     -125.9100707787      127.9374381813     1  0.55374623E+08
     -125.9100550346      129.7429640602     1  0.51840456E+08
     -125.9100431667      129.6296063963     1  0.51947494E+08
     -125.9099947541      128.7260469932     1  0.49128687E+08
     -125.9099778573      130.2306260906     1  0.50310086E+08
     -125.9099663303      129.2765155970     1  0.49875830E+08
     -125.9099602841      126.2163801616     1  0.51766901E+08
     -125.9099236751      127.7576877124     1  0.54751755E+08
     -125.9099192416      129.0620245829     1  0.49508147E+08
     -125.9099045025      128.1859297782     1  0.52334751E+08
     -125.9098863488      126.0536722036     1  0.54220108E+08
     -125.9098738483      129.5969524403     1  0.50134230E+08
     -125.9098448218      128.6582982575     1  0.49676335E+08
     -125.9098067770      127.7243210723     1  0.48103771E+08
     -125.9097595553      126.0325307413     1  0.52253393E+08
     -125.9097511884      128.6774930896     1  0.51321978E+08
     -125.9097499438      128.2683022884     1  0.52750179E+08
     -125.9097246548      128.9439377796     1  0.52012656E+08
     -125.9097196015      132.5326605218     1  0.49451654E+08
     -125.9096889504      126.5728329739     1  0.48099473E+08
     -125.9096806698      130.2872560992     1  0.59762204E+08
     -125.9096415420      126.3309999588     1  0.55729933E+08
     -125.9096333232      128.1123816958     1  0.52729392E+08
     -125.9096250797      129.7342463973     1  0.50701334E+08
     -125.9096054319      130.8106425632     1  0.54167159E+08
     -125.9095701998      129.2504011057     1  0.49252486E+08
     -125.9095549271      128.6749441105     1  0.49211196E+08
     -125.9095435570      125.7657752693     1  0.54256600E+08
     -125.9095330612      128.5822974063     1  0.50308634E+08
     -125.9095089776      127.5705774861     1  0.48530158E+08
     -125.9094981534      126.7109468605     1  0.50582351E+08
     -125.9094837134      131.7713708274     1  0.52658716E+08
     -125.9094661044      130.1344796160     1  0.55420404E+08
     -125.9094636879      129.2797829682     1  0.49564927E+08
     -125.9094477168      129.3599063376     1  0.54006918E+08
     -125.9094082553      135.1164234355     1  0.53556515E+08
     -125.9094057272      123.8418072639     1  0.50679084E+08
     -125.9093917691      128.1547740042     2  0.50715113E+08
     -125.9093692440      127.3577079456     1  0.52944882E+08
     -125.9093560531      128.8991765941     1  0.53054092E+08
     -125.9093483689      127.1213975423     1  0.50832300E+08
     -125.9093402596      124.7841293970     1  0.48564573E+08
     -125.9093142006      127.9211143140     1  0.52786221E+08
     -125.9092973858      129.1094858467     1  0.54745244E+08
     -125.9092845346      125.1994234735     1  0.53402069E+08
     -125.9092689261      129.8490917188     1  0.55721169E+08
     -125.9092336309      129.2200551760     1  0.50893396E+08
     -125.9092177641      126.3041134798     1  0.55741288E+08
     -125.9091704038      127.8783105795     1  0.49257610E+08
     -125.9091293937      124.9589962201     1  0.48529906E+08
     -125.9091198325      132.5074840237     1  0.50732593E+08
     -125.9090509748      130.3942728923     1  0.53941980E+08
     -125.9090447680      129.2917745881     1  0.51672841E+08
     -125.9090272814      129.3535460728     1  0.49523083E+08
     -125.9090153789      129.4582085980     1  0.50262692E+08
     -125.9090048929      129.2821777346     1  0.52525000E+08
     -125.9089875371      125.9539919225     1  0.49209008E+08
     -125.9089819488      132.2448672098     1  0.55479793E+08
     -125.9089807510      130.5485616438     1  0.50986286E+08
     -125.9089687225      130.3799196591     1  0.55264743E+08
     -125.9089562358      129.0678477826     1  0.49437431E+08
     -125.9089535561      129.3259178360     1  0.54408603E+08
     -125.9089512720      128.2072776469     1  0.54457481E+08
     -125.9089444177      131.0486889731     1  0.52124831E+08
     -125.9089423706      131.7195057963     1  0.51066827E+08
     -125.9089181332      130.5200609840     1  0.53458400E+08
     -125.9089167925      125.0128751450     1  0.48094089E+08
     -125.9089104159      126.5323782127     1  0.53644910E+08
     -125.9089077124      133.4486606433     2  0.56791599E+08
     -125.9088946271      129.0990900487     1  0.50199574E+08
     -125.9088837565      127.4836562976     1  0.47881544E+08
     -125.9088500928      128.7669472166     1  0.55039973E+08
     -125.9088309764      127.6809421618     1  0.53276925E+08
     -125.9087856062      127.7471109523     1  0.50442137E+08
     -125.9087765117      121.5409146959     1  0.48621950E+08
     -125.9087720737      127.4036485033     1  0.48927252E+08
     -125.9087648112      129.9365957057     1  0.51144265E+08
     -125.9087465465      127.2366870478     1  0.54290264E+08
     -125.9087239367      130.2770586034     1  0.50469263E+08
     -125.9086645696      129.0325597596     1  0.54389291E+08
     -125.9086593440      129.9494944867     1  0.51886501E+08
     -125.9086575623      128.9056718848     1  0.53608107E+08
     -125.9086530102      131.6546634577     1  0.50915173E+08
     -125.9086207741      127.8747463833     1  0.49017721E+08
     -125.9086109152      132.1178016227     1  0.53662663E+08
     -125.9086062361      130.3849337842     1  0.52538817E+08
     -125.9085705218      129.1803573630     1  0.53270461E+08
     -125.9085616647      130.0379774719     1  0.50835787E+08
     -125.9085576949      128.1148331294     1  0.51003576E+08
     -125.9085429761      131.2277337428     1  0.50830418E+08
     -125.9085353798      131.2637232729     1  0.54051653E+08
     -125.9085331298      127.4504202859     1  0.50764188E+08
     -125.9085202656      130.3958139273     1  0.50909506E+08
     -125.9084800145      133.5753145621     1  0.50670163E+08
     -125.9084765511      125.8983306576     1  0.49560808E+08
     -125.9084638595      128.8870423482     1  0.53764176E+08
     -125.9084565136      126.9844864318     1  0.49662546E+08
     -125.9084536593      128.0921779636     1  0.48893543E+08
     -125.9084373977      122.7491904331     1  0.48432829E+08
     -125.9084320803      127.8787415886     1  0.54182752E+08
     -125.9084277824      127.2439099653     1  0.50697313E+08
     -125.9084117241      126.5310113839     1  0.50657447E+08
     -125.9084063211      132.7762873375     1  0.49084210E+08
     -125.9084038765      128.0746109616     1  0.51463228E+08
     -125.9083921162      131.1063535442     1  0.55322466E+08
     -125.9083895406      130.0025630618     1  0.51071032E+08
     -125.9083848890      127.3642553246     1  0.51979759E+08
     -125.9083834676      129.5305707444     1  0.54037963E+08
     -125.9083801377      128.7025550363     1  0.50127138E+08
     -125.9083738532      128.1297299854     1  0.47522112E+08
     -125.9082662162      128.3273851152     1  0.49399378E+08
     -125.9082627196      128.0975461393     1  0.50039986E+08
     -125.9082109630      129.5455257259     1  0.51986112E+08
     -125.9082017211      127.4789013671     1  0.51650988E+08
     -125.9081778029      129.5953609295     2  0.51588719E+08
     -125.9081518980      129.0082877252     1  0.49357477E+08
     -125.9081421350      130.3650766745     1  0.52548274E+08
     -125.9081298024      126.2988327808     1  0.48326757E+08
     -125.9081239022      125.8904248483     1  0.52855667E+08
     -125.9081029036      132.6142428587     1  0.50566348E+08
     -125.9080849021      128.5153751268     1  0.49916038E+08
     -125.9080684054      127.2706649912     1  0.54455552E+08
     -125.9080625088      129.1613830971     1  0.48307068E+08
     -125.9080316296      131.0230824151     1  0.53579645E+08
     -125.9079944030      130.7336136871     1  0.53682540E+08
     -125.9079761444      130.9493499979     1  0.57388629E+08
     -125.9079735946      129.0921014122     1  0.48808601E+08
     -125.9079685543      132.6956181268     1  0.51532108E+08
     -125.9079661520      130.1692764628     1  0.51102437E+08
     -125.9079555400      131.2409527390     1  0.52336519E+08
     -125.9079450233      129.6550731707     1  0.50383177E+08
     -125.9079389838      128.1553772793     1  0.50537827E+08
     -125.9079143019      129.0988562953     1  0.55107723E+08
     -125.9079109571      131.9876515386     1  0.52087646E+08
     -125.9078993231      130.1575828868     1  0.52592807E+08
     -125.9078953617      127.3965419211     1  0.49938343E+08
     -125.9078818203      131.8132059451     1  0.51051799E+08
     -125.9078706004      129.6928072557     1  0.52092188E+08
     -125.9078652671      132.2924923883     1  0.53000726E+08
     -125.9078364892      127.6100178751     1  0.50094359E+08
     -125.9078292909      126.7228700293     1  0.50650526E+08
     -125.9078174804      127.6692287385     1  0.51242224E+08
     -125.9078135218      127.7439529278     1  0.50696848E+08
     -125.9078044932      128.9783342769     1  0.51201184E+08
     -125.9077764124      130.2349513998     1  0.54101561E+08
     -125.9077477636      128.9267041407     1  0.49751045E+08
     -125.9077353990      127.8383375648     1  0.54167536E+08
     -125.9077301982      126.4478527867     1  0.55273893E+08
     -125.9077217375      126.0391182288     1  0.50219074E+08
     -125.9076717970      125.3757453908     1  0.51890061E+08
     -125.9076607232      131.3194742192     1  0.52449790E+08
     -125.9076593529      130.4886180739     1  0.54925230E+08
     -125.9076509178      127.3432572830     1  0.48883147E+08
     -125.9076445381      126.4031746427     1  0.48240557E+08
     -125.9076276345      122.4696915606     1  0.48931374E+08
     -125.9076232407      132.0922297189     1  0.51260016E+08
     -125.9075898138      125.3119618444     1  0.50437387E+08
     -125.9075692293      127.4772788161     1  0.51456894E+08
     -125.9075633599      126.5668146346     1  0.48585320E+08
     -125.9075576662      133.0658047767     1  0.50725329E+08
     -125.9075508349      127.0051894919     1  0.51715058E+08
     -125.9075459723      129.3611919070     1  0.50671219E+08
     -125.9075375915      126.6320786867     1  0.53331261E+08
     -125.9075353381      128.5994205299     1  0.49176302E+08
     -125.9075331564      126.6166985258     1  0.51152973E+08
     -125.9075238048      124.5092477726     1  0.48561193E+08
     -125.9074770212      130.4561958272     1  0.49403525E+08
     -125.9074758000      127.9773680844     1  0.49792024E+08
     -125.9074644701      127.1219814552     1  0.50612175E+08
     -125.9074623553      129.0895507195     1  0.52444694E+08
     -125.9074549025      128.3732794012     1  0.51088947E+08
     -125.9074492435      123.7498086235     1  0.49332036E+08
     -125.9074343945      131.2810788333     1  0.54356306E+08
     -125.9073120678      131.0461879946     1  0.55877632E+08
     -125.9073026073      127.4125338443     1  0.48315840E+08
     -125.9072972957      132.5409536292     2  0.52749452E+08
     -125.9072923990      131.0580564159     1  0.50972194E+08
     -125.9072895558      127.8321199963     1  0.50451635E+08
     -125.9072512929      129.0152194519     1  0.52825980E+08
     -125.9072407440      129.9537887261     1  0.53226090E+08
     -125.9072370125      127.9241162092     1  0.50076958E+08
     -125.9071994432      126.8497445656     1  0.50748568E+08
     -125.9071948158      128.1102077574     1  0.52873289E+08
     -125.9071917069      127.5417858336     1  0.50368772E+08
     -125.9071790146      126.0591401195     1  0.51212496E+08
     -125.9071761385      125.4104629034     1  0.51475143E+08
     -125.9071746605      126.5888247037     1  0.48094107E+08
     -125.9071574159      131.5015857602     1  0.57309745E+08
     -125.9071491003      130.3629073677     1  0.50809214E+08
     -125.9071417867      125.3812625789     1  0.49549350E+08
     -125.9070693567      129.8605344210     1  0.48277651E+08
     -125.9070302503      127.8107112653     1  0.51130741E+08
     -125.9070272100      130.1731394919     1  0.50551178E+08
     -125.9070079570      131.2695950286     1  0.51602546E+08
     -125.9069889771      126.4639816431     1  0.49584859E+08
     -125.9069878841      131.2917744451     1  0.50387894E+08
     -125.9069730826      129.5674860776     1  0.49787718E+08
     -125.9069712793      125.9058000877     1  0.48156709E+08
     -125.9069506290      128.7499603173     1  0.52240530E+08
     -125.9069221924      125.8335081399     1  0.52738741E+08
     -125.9069134817      130.3269721086     1  0.54926853E+08
     -125.9069060163      126.8185113837     1  0.52353659E+08
     -125.9069035509      127.9014186213     1  0.50861070E+08
     -125.9068982275      127.3646798569     1  0.53845885E+08
     -125.9068710801      128.2370165791     1  0.55394484E+08
     -125.9068688585      126.6694165854     1  0.48117668E+08
     -125.9068451763      131.1641750678     1  0.51821293E+08
     -125.9068124298      125.5945248963     1  0.50962731E+08
     -125.9068032668      127.3669125404     1  0.53143816E+08
     -125.9067929622      130.6863406098     1  0.51050913E+08
     -125.9067775330      127.2758509874     1  0.50743394E+08
     -125.9067748774      128.7990864908     1  0.51584266E+08
     -125.9067520398      130.0157221937     1  0.52207044E+08
     -125.9067358746      130.0079157928     1  0.50030491E+08
     -125.9067310086      128.0134712983     1  0.54397128E+08
     -125.9067087143      135.3558264957     1  0.53443789E+08
     -125.9066992918      131.1391818749     1  0.54988537E+08
     -125.9066875055      129.7618071406     1  0.52091978E+08
     -125.9066772337      128.5911199811     1  0.49759634E+08
     -125.9066738408      128.8433588268     1  0.53423494E+08
     -125.9066359756      129.4550428498     1  0.52719140E+08
     -125.9065996070      127.5717709578     1  0.53051982E+08
     -125.9065926550      129.9242219526     1  0.52122942E+08
     -125.9065806580      129.6604768426     1  0.50167731E+08
     -125.9065603748      127.6353790639     1  0.50034377E+08
     -125.9065583379      128.1321685076     1  0.49543429E+08
     -125.9065539900      128.4228434708     1  0.49044290E+08
     -125.9065283435      129.4793425458     1  0.51598862E+08
     -125.9065207586      130.3713065190     1  0.51013220E+08
     -125.9065187970      126.4672543879     1  0.53673852E+08
     -125.9065160397      129.9411781318     1  0.49671772E+08
     -125.9065033925      130.1706680495     1  0.53074890E+08
     -125.9064772769      131.5047607958     1  0.49954001E+08
     -125.9064738564      131.1355863943     1  0.51174775E+08
     -125.9064365687      130.2714754761     1  0.49422386E+08
     -125.9064306457      131.8056921878     1  0.48760905E+08
     -125.9064257059      129.1002569045     1  0.51215482E+08
     -125.9063981706      127.1830508349     1  0.51551754E+08
     -125.9063904808      130.8630280749     1  0.54424165E+08
     -125.9063604814      124.5002404300     1  0.50245471E+08
     -125.9063318097      126.0058107074     1  0.50535655E+08
     -125.9063140131      132.1461737227     1  0.50955916E+08
     -125.9063081821      128.0686863062     1  0.53318272E+08
     -125.9063010367      127.9807775910     1  0.50392491E+08
     -125.9062984880      131.4177418061     1  0.52216247E+08
     -125.9062933589      126.7817674953     1  0.53382657E+08
     -125.9062805980      129.5913367285     1  0.51721208E+08
     -125.9062770034      129.1279950413     1  0.53421743E+08
     -125.9062627265      130.6220379280     1  0.51611364E+08
     -125.9062589474      127.1461278907     1  0.51945845E+08
     -125.9062352542      131.5453522224     1  0.56314549E+08
     -125.9062220233      130.5367803148     1  0.51811273E+08
     -125.9062145413      130.9880393024     1  0.52408569E+08
     -125.9062032685      130.5616741857     1  0.49652440E+08
     -125.9061858881      128.0282748104     1  0.50291129E+08
     -125.9061777004      126.0274107227     1  0.50083438E+08
     -125.9061586914      130.6209962794     1  0.51928735E+08
     -125.9061412715      126.9444468657     1  0.52462790E+08
     -125.9061380592      124.0245924609     1  0.49707165E+08
     -125.9061368781      129.1493195920     1  0.49747931E+08
     -125.9061351080      128.7889391173     1  0.49546465E+08
     -125.9061222716      124.0544702129     1  0.51528062E+08
     -125.9060811409      128.3708015828     1  0.51069422E+08
     -125.9060709237      125.2146312700     1  0.49143489E+08
     -125.9060614831      130.5677307700     1  0.53377720E+08
     -125.9060594842      133.9362270484     1  0.56702145E+08
     -125.9060550850      130.4860755589     1  0.51905188E+08
     -125.9060363648      125.7718120755     1  0.54075706E+08
     -125.9060237217      129.9670377892     1  0.54340463E+08
     -125.9060217217      127.9068291625     1  0.49334831E+08
     -125.9060197447      129.1097686833     1  0.52527216E+08
     -125.9060160101      125.4852509680     1  0.49646768E+08
     -125.9060129332      130.6760879845     1  0.51034963E+08
     -125.9059999747      126.8912402348     1  0.48437720E+08
     -125.9059791978      125.8513093380     1  0.49839254E+08
     -125.9059776806      132.9273381214     1  0.50826089E+08
     -125.9059404567      127.3681220480     1  0.51080731E+08
     -125.9059345764      130.3724122399     1  0.51169076E+08
     -125.9059326341      132.7929786469     1  0.56013003E+08
     -125.9059263185      129.8769342927     1  0.52939197E+08
     -125.9059081995      129.3840997712     1  0.51070898E+08
     -125.9058530288      126.4000855774     1  0.56139199E+08
     -125.9058345230      130.2679094431     1  0.53267483E+08
     -125.9058233685      126.3967357680     1  0.53256507E+08
     -125.9058148323      130.3163370090     1  0.52985304E+08
     -125.9058131195      129.6355889036     1  0.49608244E+08
     -125.9058102782      127.6274373937     1  0.50536266E+08
     -125.9057825846      131.5889307237     1  0.52659807E+08
     -125.9057473339      126.1865352798     1  0.47644601E+08
     -125.9057167024      125.7369105228     1  0.49856907E+08
     -125.9057085129      130.2623286454     1  0.52163472E+08
     -125.9056991291      128.4758023337     1  0.50163973E+08
     -125.9056920072      127.5956596574     1  0.53768879E+08
     -125.9056904674      131.5726220796     1  0.52717347E+08
     -125.9056790420      128.8348550608     1  0.53008890E+08
     -125.9056734182      130.6448839666     1  0.54751469E+08
     -125.9056717122      130.7747642022     1  0.51941718E+08
     -125.9056664807      127.7462673594     1  0.49102825E+08
     -125.9056462869      128.9626638299     1  0.47777158E+08
     -125.9056339919      129.0239030946     1  0.52247024E+08
     -125.9056311441      126.3797591590     1  0.49032599E+08
     -125.9056290404      130.6332489566     1  0.53725093E+08
     -125.9056249916      128.8296534694     1  0.51743377E+08
     -125.9056206532      128.6764428160     1  0.54586718E+08
     -125.9056055453      129.1386216676     1  0.52250722E+08
     -125.9055865727      128.5340007453     1  0.53486145E+08
     -125.9055498704      126.2178154404     1  0.51205168E+08
     -125.9055410293      127.3346601155     1  0.53459352E+08
     -125.9055118617      129.4604880477     1  0.51170180E+08
     -125.9054891206      131.0788621271     1  0.53268503E+08
     -125.9054878011      128.9654514661     1  0.52015235E+08
     -125.9054736928      130.9998716229     1  0.51014361E+08
     -125.9054564322      131.5835295589     1  0.48799857E+08
     -125.9054420702      128.9745690955     1  0.52020038E+08
     -125.9054306832      132.6221454027     1  0.51886768E+08
     -125.9053848324      132.6583428652     1  0.53233746E+08
     -125.9053824559      131.4534725960     2  0.50588081E+08
     -125.9053505080      129.7486842797     1  0.52129993E+08
     -125.9053374965      132.1246032530     1  0.51565950E+08
     -125.9053207590      132.9349082895     1  0.49272433E+08
     -125.9052825676      127.5346341541     1  0.47928021E+08
     -125.9052673690      126.4214235097     1  0.50192434E+08
     -125.9052625390      129.0633002096     1  0.50250166E+08
     -125.9052517311      131.0343588159     1  0.52115169E+08
     -125.9052158386      126.4302886693     1  0.50481003E+08
     -125.9052146361      129.1994801354     1  0.51252275E+08
     -125.9052096971      131.1056657832     1  0.53215908E+08
     -125.9052075563      128.7632961998     1  0.54414079E+08
     -125.9052053551      127.4008638254     1  0.50188063E+08
     -125.9051833928      126.7359818900     1  0.49813193E+08
     -125.9051800076      130.4095408929     1  0.49566124E+08
     -125.9051558486      130.5762536779     1  0.52731569E+08
     -125.9051372286      124.5198938779     1  0.50906728E+08
     -125.9050926336      130.8475406953     1  0.48909138E+08
     -125.9050914689      129.6212037583     1  0.49726577E+08
     -125.9050580223      129.9213250649     1  0.50432626E+08
     -125.9050554205      132.9938389859     1  0.50785191E+08
     -125.9050320782      128.4296697827     1  0.52411639E+08
     -125.9049785712      128.8112118056     1  0.50514499E+08
     -125.9049727623      125.1188936977     1  0.50266541E+08
     -125.9049451248      128.6478481711     1  0.50977968E+08
     -125.9049337631      125.9907851543     1  0.49023689E+08
     -125.9049317607      128.2164335481     1  0.55052767E+08
     -125.9049244786      128.2080326586     1  0.49285991E+08
     -125.9049033599      128.8507480456     1  0.49202574E+08
     -125.9049018259      127.7616541931     1  0.49261641E+08
     -125.9048974228      124.1911532835     1  0.50831986E+08
     -125.9048910543      130.6018538118     1  0.51211983E+08
     -125.9048473503      126.8969944195     1  0.49600439E+08
     -125.9048374479      128.6578576769     1  0.50501813E+08
     -125.9048295138      129.3151567386     1  0.52466741E+08
     -125.9048039893      131.4832359447     2  0.50557708E+08
     -125.9047979614      126.7987125517     1  0.49786667E+08
     -125.9047713409      128.3413276412     1  0.47719793E+08
     -125.9047683069      124.2441458330     1  0.48858244E+08
     -125.9047644735      129.6810854500     1  0.48772606E+08
     -125.9047489033      125.6215089047     1  0.55208692E+08
     -125.9047422078      129.5534501604     1  0.53339338E+08
     -125.9046884808      125.2618487559     1  0.49286529E+08
     -125.9046836671      127.9619003534     1  0.51183796E+08
     -125.9046601367      127.6720651807     1  0.53705437E+08
     -125.9046359384      124.9976640084     1  0.49393721E+08
     -125.9046197040      128.6069374224     1  0.49881570E+08
     -125.9046051721      130.4472722030     1  0.50010667E+08
     -125.9046017609      130.9773858520     1  0.51628036E+08
     -125.9045975164      127.6968170195     1  0.47804876E+08
     -125.9045380328      128.9850874478     1  0.49239312E+08
     -125.9044974939      125.3426801445     1  0.48735531E+08
     -125.9044453346      124.6964219907     1  0.51658865E+08
     -125.9044153681      130.2159521002     1  0.52360767E+08
     -125.9044030994      125.7347201378     1  0.47454607E+08
     -125.9043901142      127.0989176335     1  0.54405381E+08
     -125.9043628692      124.7554148268     1  0.49596351E+08
     -125.9043481747      130.5242686743     1  0.52217025E+08
     -125.9043441627      125.7611304200     1  0.49245111E+08
     -125.9043353265      129.5579144511     1  0.53302098E+08
     -125.9043317882      129.6371822903     1  0.51801304E+08
     -125.9043175901      128.2312503860     1  0.48819339E+08
     -125.9043107745      130.6498238444     1  0.50051876E+08
     -125.9042951422      127.9204713314     1  0.51789605E+08
     -125.9042873262      131.6614540649     1  0.52407366E+08
     -125.9042744767      127.0870501310     1  0.51750430E+08
     -125.9042705223      129.9027369923     1  0.51348128E+08
     -125.9042690149      129.4996965810     1  0.51613333E+08
     -125.9042507775      126.0894122021     1  0.49413528E+08
     -125.9042429097      128.9254871463     1  0.55993860E+08
     -125.9041959040      125.8187676251     1  0.51766830E+08
     -125.9041935148      127.8671086503     1  0.50240158E+08
     -125.9041865940      128.8137847958     1  0.50605983E+08
     -125.9041633493      126.9099968638     1  0.53270060E+08
     -125.9041259316      128.6377272329     1  0.52351284E+08
     -125.9041189961      125.4360571915     1  0.52172263E+08
     -125.9041098121      128.9634591229     1  0.50201996E+08
     -125.9040008100      127.4055856497     1  0.49116796E+08
     -125.9039705849      130.3465329182     1  0.49050655E+08
     -125.9039552684      129.3322888445     1  0.52503819E+08
     -125.9039524920      133.4812122325     1  0.55011163E+08
     -125.9039267381      130.4609809374     1  0.53676000E+08
     -125.9038984259      131.7649970575     1  0.49732175E+08
     -125.9038899222      129.1419683566     1  0.48976709E+08
     -125.9038653255      129.1086218581     1  0.51005092E+08
     -125.9038593499      123.9465824009     1  0.49015522E+08
     -125.9038404126      128.3331040248     1  0.51193422E+08
     -125.9038173056      130.7267844111     1  0.53019714E+08
     -125.9037963186      124.0516507593     1  0.50946753E+08
     -125.9037831061      127.7402700013     1  0.53957155E+08
     -125.9037754317      130.1661933851     1  0.50373477E+08
     -125.9037429269      130.6799175057     1  0.49518005E+08
     -125.9037180326      128.7497647438     1  0.52544377E+08
     -125.9036975613      127.5797755457     1  0.48300804E+08
     -125.9036860792      130.0267253572     1  0.52209501E+08
     -125.9036819169      132.5871128427     1  0.50300110E+08
     -125.9036793924      129.6352575536     1  0.54805887E+08
     -125.9036408251      133.7810830575     2  0.58061931E+08
     -125.9036331179      128.7198493518     1  0.50754650E+08
     -125.9036066692      133.0188268998     1  0.50335652E+08
     -125.9036019091      131.2982410333     1  0.54352579E+08
     -125.9035757261      123.4485206762     1  0.49748642E+08
     -125.9035559250      126.0559287409     1  0.50382349E+08
     -125.9035403997      126.6842848409     1  0.49904516E+08
     -125.9035319560      128.2983985204     1  0.48447409E+08
     -125.9035257659      128.6439827406     1  0.52673141E+08
     -125.9035020873      129.1679803148     1  0.49038126E+08
     -125.9034999418      130.6707918529     1  0.51764575E+08
     -125.9034826905      129.4588271437     1  0.50060306E+08
     -125.9034415800      130.0763857837     1  0.53344001E+08
     -125.9034361282      127.0788368139     1  0.50589126E+08
     -125.9034286459      130.8060704095     1  0.50104813E+08
     -125.9034215834      130.3056331103     1  0.57240291E+08
     -125.9034041690      124.0765874197     1  0.47392472E+08
     -125.9034004469      120.5232609567     1  0.48854531E+08
     -125.9033840255      124.9821605185     1  0.51357725E+08
     -125.9033667094      128.6279424640     1  0.53800041E+08
     -125.9033124668      127.8011781799     1  0.55262719E+08
     -125.9032930809      129.9767518168     1  0.51796863E+08
     -125.9032914982      128.8476156921     1  0.52659618E+08
     -125.9032868841      130.1293556642     1  0.49495408E+08
     -125.9032793365      127.5042002164     1  0.48623949E+08
     -125.9032216040      132.4122631865     1  0.53133230E+08
     -125.9032158413      128.7703529259     1  0.49775393E+08
     -125.9031918041      127.6797564779     1  0.50941042E+08
     -125.9031894487      128.1938261679     1  0.52659869E+08
     -125.9031787694      133.0807710088     1  0.56503126E+08
     -125.9031524820      128.4352433738     1  0.52170115E+08
     -125.9031495439      126.9983906901     1  0.55081734E+08
     -125.9031021284      129.0510004645     1  0.51402920E+08
     -125.9030972966      131.0738934691     1  0.54622509E+08
     -125.9030912770      129.3228348811     1  0.50489511E+08
     -125.9030875442      130.7658578309     1  0.52100759E+08
     -125.9030814181      124.3233787215     1  0.50439179E+08
     -125.9030671813      128.5577031442     1  0.53103522E+08
     -125.9030586413      126.4277778786     1  0.52136752E+08
     -125.9030468073      128.8756246073     1  0.48679631E+08
     -125.9030395202      127.2515873635     1  0.51042098E+08
     -125.9029916942      126.1190723766     1  0.51927092E+08
     -125.9029783313      128.6324190364     1  0.49296315E+08
     -125.9029726657      130.4273344116     1  0.50261696E+08
     -125.9029384382      129.3757617116     1  0.54286732E+08
     -125.9028888212      126.5999079411     1  0.51684728E+08
     -125.9028800305      131.2784293495     1  0.53927319E+08
     -125.9028782531      125.6575165795     1  0.50258131E+08
     -125.9028293074      127.4487938243     1  0.53048457E+08
     -125.9028271902      126.8400278805     1  0.50260605E+08
     -125.9028202454      131.3788165795     1  0.49240192E+08
     -125.9028109587      127.5161408823     1  0.54744391E+08
     -125.9028055415      131.3592154808     1  0.54927452E+08
     -125.9028002655      128.0596598602     1  0.52479050E+08
     -125.9027854910      126.7487850046     1  0.48118921E+08
     -125.9027831412      130.6078274152     1  0.52479763E+08
     -125.9027225909      127.1032737244     1  0.49456201E+08
     -125.9027131697      129.1787522233     1  0.50746276E+08
     -125.9027111232      125.8116852991     1  0.50627034E+08
     -125.9027062116      131.0063841735     1  0.52481091E+08
     -125.9027044072      128.0960807567     1  0.54239294E+08
     -125.9026989269      125.4375804903     1  0.51887464E+08
     -125.9026714129      132.2428611526     1  0.52593984E+08
     -125.9026608770      127.9551992693     1  0.50126486E+08
     -125.9026570725      127.4423970161     1  0.48899259E+08
     -125.9026233194      128.8490092778     1  0.51734909E+08
     -125.9026215407      128.0430742502     1  0.53371276E+08
     -125.9026171743      124.9009437230     1  0.50173670E+08
     -125.9026150283      131.5565006503     1  0.52539905E+08
     -125.9025853142      128.6796218583     1  0.49472586E+08
     -125.9025732059      128.7806900981     1  0.49163291E+08
     -125.9025712554      126.6826742397     1  0.50363789E+08
     -125.9025658247      127.8490899446     1  0.54405356E+08
     -125.9025393984      133.2298426601     1  0.52737169E+08
     -125.9025277287      130.0176989339     1  0.51847371E+08
     -125.9025253037      127.0639032761     1  0.50221542E+08
     -125.9025162275      127.9105520212     1  0.51852609E+08
     -125.9025117296      128.7298373088     1  0.57354929E+08
     -125.9025072232      130.3795514574     1  0.53628979E+08
     -125.9024995087      129.9097496298     1  0.52522143E+08
     -125.9024981950      129.0946098329     1  0.50889191E+08
     -125.9024971415      126.2156179791     1  0.49249949E+08
     -125.9024849886      127.8875064086     1  0.52181978E+08
     -125.9024739038      124.8908423649     1  0.49165380E+08
     -125.9024694655      127.6964302575     1  0.52873329E+08
     -125.9024514028      126.6711397037     1  0.49308259E+08
     -125.9024498553      125.7020747211     1  0.50459248E+08
     -125.9024366766      130.3905499315     1  0.49886522E+08
     -125.9024292674      129.7078106263     1  0.50294387E+08
     -125.9024252074      127.4529474192     1  0.51284406E+08
     -125.9024191868      125.4851433488     1  0.47941266E+08
     -125.9024121678      131.6101424278     1  0.52868541E+08
     -125.9024044310      131.8699062210     1  0.51389381E+08
     -125.9023945767      126.2629255108     1  0.50813242E+08
     -125.9023898828      131.2570775031     1  0.49886010E+08
     -125.9023830851      126.5875970559     1  0.51101580E+08
     -125.9023410044      127.1232628384     1  0.48050681E+08
     -125.9022781551      123.8010061462     1  0.50328940E+08
     -125.9022559367      123.5586163099     1  0.50015693E+08
     -125.9022548201      125.0778788967     1  0.50854166E+08
     -125.9022482115      125.4416064697     1  0.49486701E+08
     -125.9022373735      127.8785879378     1  0.49408603E+08
     -125.9022068899      129.3485668287     1  0.52114631E+08
     -125.9022035883      126.4375382676     1  0.52781005E+08
     -125.9021982154      130.0729153535     1  0.49840576E+08
     -125.9021905835      130.5145731180     1  0.50284035E+08
     -125.9021885861      128.5444775038     1  0.51569674E+08
     -125.9021704715      130.5946237429     1  0.51618925E+08
     -125.9021253284      128.6732423859     1  0.49859353E+08
     -125.9021222060      128.3110678694     1  0.51573570E+08
     -125.9021026626      127.9554509269     1  0.53573292E+08
     -125.9020856796      126.4859603926     1  0.53465859E+08
     -125.9020809855      131.3007553677     1  0.53863898E+08
     -125.9020708078      129.3456293670     1  0.48585995E+08
     -125.9020577194      130.9788008782     1  0.53359717E+08
     -125.9020434103      131.8755186548     1  0.49177404E+08
     -125.9020372682      127.0638625027     1  0.49502378E+08
     -125.9019787043      128.7021284877     1  0.50258214E+08
     -125.9019669781      126.4905796367     1  0.49276599E+08
     -125.9019451418      126.2174663289     1  0.52089109E+08
     -125.9019318335      128.0553680850     1  0.50617562E+08
     -125.9019207333      126.0725543372     2  0.48462293E+08
     -125.9019177123      130.7360415597     1  0.54649607E+08
     -125.9018849059      124.3370226910     1  0.52001722E+08
     -125.9018743410      127.3323465218     1  0.52486946E+08
     -125.9018704025      128.1363613266     1  0.52026171E+08
     -125.9018498473      126.3230195136     1  0.53515507E+08
     -125.9018398203      128.0047973088     1  0.52205234E+08
     -125.9018370317      126.8750762216     1  0.51232403E+08
     -125.9018228022      127.0854865976     1  0.51245157E+08
     -125.9017707459      130.1809553055     1  0.53872266E+08
     -125.9017596372      130.8756213232     1  0.54409399E+08
     -125.9017478682      127.3825134620     1  0.51500580E+08
     -125.9017169389      123.5025961119     1  0.48630762E+08
     -125.9016825714      124.3817284917     1  0.48067936E+08
     -125.9016632210      127.7126996149     1  0.51958471E+08
     -125.9016545138      129.6013525847     1  0.50695548E+08
     -125.9016518297      129.1027564827     1  0.52477422E+08
     -125.9016017113      129.1939810192     1  0.52171873E+08
     -125.9015955241      129.4586488844     1  0.50841062E+08
     -125.9015931666      129.1041943421     1  0.49938034E+08
     -125.9015809974      129.5498297861     1  0.53895425E+08
     -125.9015648877      127.9800639173     1  0.52713274E+08
     -125.9015586437      130.7622996270     1  0.50968383E+08
     -125.9015562536      126.0549148053     1  0.53527653E+08
     -125.9015536442      125.7781556852     1  0.51979862E+08
     -125.9015512872      129.6701006279     1  0.49930790E+08
     -125.9015327872      126.9427455041     1  0.49287767E+08
     -125.9015220331      127.5634337635     1  0.50102163E+08
     -125.9015073510      131.3125430041     1  0.51685091E+08
     -125.9014941729      127.7607778635     1  0.50590941E+08
     -125.9014824390      128.6709710733     1  0.54671004E+08
     -125.9014607485      127.1606880804     2  0.49154440E+08
     -125.9014565212      129.4166841881     1  0.51690290E+08
     -125.9014442984      126.7198074844     1  0.50368169E+08
     -125.9014397514      132.3393456191     1  0.54963444E+08
     -125.9014382423      131.3705095727     1  0.50380411E+08
     -125.9014368015      131.1847485657     1  0.53107963E+08
     -125.9014351790      130.5230252879     1  0.55573957E+08
     -125.9014316759      132.6638563463     1  0.49603323E+08
     -125.9014135594      126.6009499738     1  0.51249516E+08
     -125.9014064576      129.1719185421     1  0.49204389E+08
     -125.9014020573      128.1177645908     1  0.51061847E+08
     -125.9013861738      130.4323269741     1  0.51051352E+08
     -125.9013828330      125.9237931617     1  0.52404665E+08
     -125.9013789767      124.5126994410     1  0.49791552E+08
     -125.9013767845      127.6278580108     1  0.49066765E+08
     -125.9013531069      127.3937653156     1  0.50050590E+08
     -125.9013181800      128.2709240760     1  0.48117412E+08
     -125.9013123020      125.8810028678     1  0.49729296E+08
     -125.9012901860      130.2512317987     1  0.56621408E+08
     -125.9012587601      129.9696272695     1  0.50659325E+08
     -125.9012573066      132.2324447190     1  0.52930429E+08
     -125.9012401473      122.6537610834     1  0.51022081E+08
     -125.9012273645      127.3814851639     1  0.49076011E+08
     -125.9012210690      128.0654718626     1  0.50377074E+08
     -125.9011944977      128.0821633154     1  0.49603363E+08
     -125.9011872695      129.2348569501     1  0.48556942E+08
     -125.9011826864      131.0173706287     1  0.51631214E+08
     -125.9011785036      127.6048095087     1  0.49304697E+08
     -125.9011676033      125.8587838999     1  0.50764885E+08
     -125.9011595026      131.6706018878     1  0.50110030E+08
     -125.9011451721      127.6283481306     1  0.51856844E+08
     -125.9010994019      124.1862549548     1  0.53910292E+08
     -125.9010961736      128.7784162458     1  0.50969509E+08
     -125.9010866052      130.0653813333     1  0.56376148E+08
     -125.9010717619      130.8411110111     1  0.56583949E+08
     -125.9010651608      128.9294220954     1  0.52338106E+08
     -125.9010637463      128.4787236563     1  0.54277854E+08
     -125.9010440969      131.4975211100     1  0.54590004E+08
     -125.9010412133      129.5067657035     1  0.51074351E+08
     -125.9010401274      125.5966021212     1  0.49806763E+08
     -125.9010353092      126.0312192363     1  0.53498147E+08
     -125.9010246526      128.2861000712     1  0.50940957E+08
     -125.9010220488      130.6441278338     1  0.50875478E+08
     -125.9010187391      127.4967874667     1  0.49513230E+08
     -125.9010113895      127.6714262705     1  0.48488474E+08
     -125.9010055317      128.3405058552     1  0.51726573E+08
     -125.9009953085      126.2811757607     1  0.48497407E+08
     -125.9009908516      127.6379095936     1  0.49102860E+08
     -125.9009786246      128.5852209836     2  0.50573041E+08
     -125.9009212201      129.5310574355     1  0.48259718E+08
     -125.9009176758      127.0753851052     1  0.52394019E+08
     -125.9009115100      126.4004773772     1  0.51103936E+08
     -125.9009037813      132.5486498572     1  0.55670417E+08
     -125.9009015616      125.2793223127     1  0.51565237E+08
     -125.9007954264      130.8616250296     1  0.53715744E+08
     -125.9007924282      129.9001179270     1  0.54898992E+08
     -125.9007876757      127.4634781521     1  0.54471881E+08
     -125.9007759319      128.1579043544     1  0.49553848E+08
     -125.9007593552      133.5442425150     1  0.50664913E+08
     -125.9007576563      131.8219029075     1  0.49306159E+08
     -125.9007390336      125.3114260172     1  0.48941612E+08
     -125.9007245626      124.7084468843     2  0.48941590E+08
     -125.9006789029      127.0555632014     1  0.48216338E+08
     -125.9006775363      128.7457667068     1  0.51342229E+08
     -125.9006476562      130.5031764461     1  0.52293185E+08
     -125.9006100502      128.3752954488     1  0.51769730E+08
     -125.9005852878      126.6012185694     1  0.51643660E+08
     -125.9005741601      128.5126807173     1  0.49919056E+08
     -125.9005695087      127.0940528731     1  0.50316440E+08
     -125.9005238446      128.5899079059     1  0.52076260E+08
     -125.9005199075      127.2552589145     1  0.53621135E+08
     -125.9004886887      127.8976490548     1  0.51505139E+08
     -125.9004809110      131.5247573297     1  0.49940823E+08
     -125.9004705823      127.5115083056     1  0.50813621E+08
     -125.9004491926      130.8580310964     1  0.49790043E+08
     -125.9004440987      129.5124896254     1  0.49907204E+08
     -125.9004362415      133.2105922307     1  0.56457876E+08
     -125.9004019922      126.0877013436     1  0.48197434E+08
     -125.9003960807      128.7615083576     1  0.50094008E+08
     -125.9003927542      127.7599110305     1  0.50061398E+08
     -125.9003849381      128.5619204950     1  0.49615857E+08
     -125.9003835829      129.4210787548     1  0.52760591E+08
     -125.9003800672      129.0995763313     1  0.49350869E+08
     -125.9003787340      126.9304453915     1  0.54597984E+08
     -125.9003639091      125.8586388235     1  0.54546319E+08
     -125.9003494768      130.6514982814     1  0.55319497E+08
     -125.9003437612      124.6811437838     1  0.48788435E+08
     -125.9003304696      129.0212417066     1  0.50587456E+08
     -125.9002836805      126.5781558970     1  0.50161290E+08
     -125.9002781026      131.4751062631     1  0.52484131E+08
     -125.9002011318      125.9885857144     1  0.50079458E+08
     -125.9001843817      129.7526784451     1  0.51063567E+08
     -125.9001740134      131.5066666748     1  0.51507291E+08
     -125.9001710851      128.7388425741     1  0.54592172E+08
     -125.9001660702      126.3663404753     1  0.52049854E+08
     -125.9001265554      129.9462486859     1  0.51686733E+08
     -125.9001130856      132.3264100787     1  0.50648973E+08
     -125.9001009286      128.6095775474     1  0.50528979E+08
     -125.9000907820      127.4803073937     1  0.48344386E+08
     -125.9000573255      126.7580836637     1  0.51174982E+08
     -125.9000502700      130.6131872389     1  0.50240614E+08
     -125.9000486762      130.1980926096     1  0.51124118E+08
     -125.9000297614      131.1852103596     1  0.49392022E+08
     -125.8999976013      127.3018478282     1  0.53137123E+08
     -125.8999670251      130.3129471686     1  0.54604982E+08
     -125.8999373831      130.8550547776     1  0.50656220E+08
     -125.8999216181      128.8541085187     1  0.53684325E+08
     -125.8999045028      129.1568024232     1  0.51316452E+08
     -125.8999020884      130.7995625891     1  0.50065334E+08
     -125.8998648594      130.4877230597     1  0.54564682E+08
     -125.8998624224      131.1520444654     1  0.49491425E+08
     -125.8998292352      133.4188137733     1  0.50724435E+08
     -125.8998224156      125.9739127699     1  0.50692163E+08
     -125.8998152964      123.0235782382     1  0.49623114E+08
     -125.8997853421      132.4016029743     1  0.51235694E+08
     -125.8997555996      129.0018327830     1  0.54631288E+08
     -125.8997545702      125.0562294917     1  0.49581672E+08
     -125.8997511879      130.3390828887     1  0.50548451E+08
     -125.8997464830      132.0584030272     1  0.50611073E+08
     -125.8997231482      129.3138549749     1  0.50486325E+08
     -125.8997159274      131.1410443191     1  0.51519756E+08
     -125.8996956937      128.3377340146     1  0.51592155E+08
     -125.8996654481      128.1323939492     1  0.54898531E+08
     -125.8996487290      126.9795912770     1  0.49278468E+08
     -125.8996419706      129.0932457670     1  0.52004212E+08
     -125.8996312798      125.7254603451     1  0.51088718E+08
     -125.8996235866      127.0629321657     1  0.48255124E+08
     -125.8995811782      124.0686703950     1  0.51286887E+08
     -125.8995790394      128.3315944561     1  0.53227869E+08
     -125.8995753199      127.5271666811     1  0.47726589E+08
     -125.8995675545      127.2672392969     1  0.49990492E+08
     -125.8995565425      128.8288598682     1  0.51012197E+08
     -125.8995481112      129.5037184966     1  0.50841826E+08
     -125.8995398003      125.2121035433     1  0.52491884E+08
     -125.8995201811      128.4865817220     1  0.49991556E+08
     -125.8995123298      122.2576033536     1  0.47846183E+08
     -125.8994922632      128.8405268300     1  0.52049379E+08
     -125.8994836601      127.3794285468     1  0.49130672E+08
     -125.8994727213      133.2575252461     2  0.51613049E+08
     -125.8994650912      127.8735717862     1  0.49970183E+08
     -125.8994549350      128.1687668712     1  0.52569485E+08
     -125.8994520660      129.0826333414     1  0.52712415E+08
     -125.8994456458      130.1983003468     1  0.50524012E+08
     -125.8994428926      127.3626909913     1  0.49339263E+08
     -125.8994066762      132.7147196534     1  0.51134926E+08
     -125.8993979266      126.8886733334     1  0.48944507E+08
     -125.8993946450      132.4991951930     1  0.53202276E+08
     -125.8993908292      126.8394987571     1  0.50971878E+08
     -125.8993793606      132.6715816292     1  0.55091335E+08
     -125.8993716828      129.7844741162     1  0.50661815E+08
     -125.8993503107      133.2499931950     1  0.50424629E+08
     -125.8993457549      127.8387637026     1  0.58965297E+08
     -125.8993423519      127.6200920336     1  0.52936904E+08
     -125.8993330995      129.9502113627     1  0.52677665E+08
     -125.8993164278      131.7057546930     1  0.50419364E+08
     -125.8992649658      128.6145945933     1  0.50270626E+08
     -125.8992602058      127.1303057520     1  0.51472644E+08
     -125.8992268402      127.9531992209     1  0.48898746E+08
     -125.8992247268      129.4485945894     1  0.52873337E+08
     -125.8992151823      128.3320637097     1  0.51341934E+08
     -125.8992119106      126.9532350736     1  0.49746230E+08
     -125.8992060167      125.0425106447     1  0.54297070E+08
     -125.8991953082      129.1815575836     1  0.49442892E+08
     -125.8991750667      133.2432585106     1  0.50679014E+08
     -125.8991503124      127.0809919126     1  0.57712680E+08
     -125.8991440597      131.7409268904     1  0.51686391E+08
     -125.8991364255      129.4872357286     1  0.52729979E+08
     -125.8991265827      131.8166220093     1  0.51427303E+08
     -125.8991212598      130.6840342286     1  0.51662267E+08
     -125.8990947989      130.3747940366     1  0.53248945E+08
     -125.8990867342      129.2944732941     1  0.49224860E+08
     -125.8990556077      131.4188483240     1  0.50256198E+08
     -125.8990400320      128.4300540561     1  0.50273376E+08
     -125.8990295646      128.6322604213     1  0.50010703E+08
     -125.8989964891      130.4914059102     1  0.53199875E+08
     -125.8989842968      130.3321505987     1  0.51045994E+08
     -125.8989725415      131.7289607976     1  0.54855020E+08
     -125.8989673240      130.0449983793     1  0.53150619E+08
     -125.8989585500      130.1527389109     1  0.51779187E+08
     -125.8989544526      127.7949144299     1  0.50362012E+08
     -125.8989480393      130.6844472808     1  0.51507843E+08
     -125.8989421318      128.5190450547     1  0.52825313E+08
     -125.8989171166      128.3921720358     1  0.48290004E+08
     -125.8988883355      130.6722443544     1  0.51460755E+08
     -125.8988845462      126.7932792922     1  0.48407958E+08
     -125.8988502536      131.0303553962     1  0.49262370E+08
     -125.8988296200      127.2901397979     1  0.54612851E+08
     -125.8988258116      124.7859671529     1  0.50771726E+08
     -125.8987932881      124.7448071785     1  0.53937272E+08
     -125.8987620331      125.4565128338     1  0.47507083E+08
     -125.8987541014      127.2452925741     1  0.51472368E+08
     -125.8987507532      126.2349761587     1  0.47994087E+08
     -125.8987139067      128.0817534399     1  0.52037329E+08
     -125.8987104353      126.2934930033     1  0.53466124E+08
     -125.8987075240      128.3313943188     1  0.50226068E+08
     -125.8987042237      131.9106159642     1  0.49473767E+08
     -125.8987020610      131.5929978106     1  0.50977295E+08
     -125.8986961777      128.3772297341     1  0.54545814E+08
     -125.8986806425      128.5852532404     1  0.50505000E+08
     -125.8986232746      128.4612633622     1  0.50032855E+08
     -125.8985994224      127.5554417507     1  0.50596974E+08
     -125.8985959281      130.7934683477     1  0.49816387E+08
     -125.8985790549      128.5993273101     1  0.48289508E+08
     -125.8985684444      130.9977392644     1  0.50151932E+08
     -125.8985637744      127.5902274884     1  0.50153384E+08
     -125.8985482912      129.4200655939     1  0.48385360E+08
     -125.8985275715      121.2689341817     1  0.48578973E+08
     -125.8985147522      130.6170250753     1  0.53913717E+08
     -125.8984998866      129.5902256773     1  0.49630658E+08
     -125.8984750941      128.6232377406     1  0.53055714E+08
     -125.8984722858      126.3720624238     2  0.51922058E+08
     -125.8984615889      128.5601967127     1  0.53361946E+08
     -125.8984587086      130.4411380213     2  0.51105975E+08
     -125.8984509242      132.1219426290     1  0.52904952E+08
     -125.8984418410      130.5064966797     1  0.55123964E+08
     -125.8984046137      125.6638051181     1  0.53061450E+08
     -125.8984006734      126.0200292921     1  0.49301501E+08
     -125.8983692213      128.4800067971     1  0.49113051E+08
     -125.8983671636      130.2777647509     1  0.52755773E+08
     -125.8983571376      128.5424237686     1  0.55322964E+08
     -125.8983540879      126.7058340515     1  0.48192522E+08
     -125.8983364713      132.1680790155     2  0.53203990E+08
     -125.8983290895      129.8283034583     1  0.50690366E+08
     -125.8983128645      125.6701872202     1  0.48142630E+08
     -125.8982680913      127.4944523267     1  0.52928208E+08
     -125.8982534124      129.0010887550     1  0.51689750E+08
     -125.8982523856      128.7639418921     1  0.50132192E+08
     -125.8982237502      127.3045002860     1  0.51512500E+08
     -125.8982029146      128.0113325774     1  0.55223795E+08
     -125.8981973164      125.7640513753     1  0.49974419E+08
     -125.8981794178      130.1355106280     1  0.52762548E+08
     -125.8981740855      126.7237708524     1  0.50969146E+08
     -125.8981647728      127.0789763196     1  0.48354613E+08
     -125.8981629559      132.9598041128     1  0.48930321E+08
     -125.8981501373      128.4720542980     1  0.51532245E+08
     -125.8981389627      125.6410451385     1  0.49520424E+08
     -125.8981197884      127.9988626017     2  0.49248739E+08
     -125.8980988151      130.3504905174     1  0.54547288E+08
     -125.8980918500      128.8887729952     1  0.49985336E+08
     -125.8980732410      123.1367105719     1  0.53532733E+08
     -125.8980652364      126.8292282261     1  0.47916906E+08
     -125.8980202109      129.1739514528     1  0.49219714E+08
     -125.8979961080      126.1429259835     1  0.51239698E+08
     -125.8979949711      131.4347214527     1  0.53491823E+08
     -125.8979862469      126.8510063545     1  0.51223221E+08
     -125.8979745314      127.4530048285     1  0.50793421E+08
     -125.8979720664      123.2933453707     1  0.51691471E+08
     -125.8979618610      124.5499800128     1  0.55507561E+08
     -125.8979598709      133.3207786199     1  0.56688584E+08
     -125.8979550342      131.5374766008     1  0.52394792E+08
     -125.8979465914      127.2320136468     1  0.49905300E+08
     -125.8979400636      126.7342065838     1  0.55005509E+08
     -125.8979296427      125.1388661572     1  0.51391563E+08
     -125.8979149448      130.6927899585     1  0.56581706E+08
     -125.8979044239      129.2351240371     1  0.53843007E+08
     -125.8978629167      130.5582552917     1  0.50290591E+08
     -125.8978588738      128.2696298133     1  0.49667509E+08
     -125.8978523943      126.3467970511     1  0.49057002E+08
     -125.8978346685      127.7135682644     1  0.51136638E+08
     -125.8978277010      130.2961790117     1  0.54878305E+08
     -125.8977839487      129.5501201740     1  0.49763762E+08
     -125.8977652736      127.8559249512     1  0.51434128E+08
     -125.8977583038      127.1887731246     1  0.54029523E+08
     -125.8977382768      130.8500693962     1  0.51956711E+08
     -125.8977356043      129.8898820722     1  0.51305367E+08
     -125.8977083310      129.2784785482     1  0.48373804E+08
     -125.8976881030      129.6964803633     1  0.51512825E+08
     -125.8976617971      126.4653242830     1  0.49841386E+08
     -125.8976577318      131.4139961705     1  0.53959588E+08
     -125.8976549318      125.3615044135     1  0.48598551E+08
     -125.8976414218      128.9131241514     1  0.53634934E+08
     -125.8976312017      128.5129834361     1  0.49265167E+08
     -125.8976288006      130.7452071201     1  0.53891728E+08
     -125.8976209624      127.0336626194     1  0.47906932E+08
     -125.8976139930      128.7983636473     1  0.50094912E+08
     -125.8975926483      126.0671133519     1  0.50973767E+08
     -125.8975702283      126.0600113911     2  0.50672370E+08
     -125.8975593570      128.9271321433     1  0.50461937E+08
     -125.8975477058      132.0429611275     1  0.53126562E+08
     -125.8975396984      127.5990351126     1  0.52992258E+08
     -125.8975362869      126.9568501049     1  0.52369988E+08
     -125.8975322722      121.9394234471     1  0.48659488E+08
     -125.8975126398      132.1855119203     1  0.53384134E+08
     -125.8975013214      125.1449072732     1  0.48546449E+08
     -125.8974961538      128.7360296484     1  0.56896161E+08
     -125.8974667589      129.6914488868     1  0.49744465E+08
     -125.8974609271      128.1149029078     1  0.52112387E+08
     -125.8974578984      133.0633698234     1  0.50739605E+08
     -125.8974536032      128.9714272661     1  0.54072336E+08
     -125.8974414521      125.4897831204     1  0.47972679E+08
     -125.8974245501      126.9210031902     1  0.56001256E+08
     -125.8974035631      129.6193660346     1  0.49597020E+08
     -125.8973757565      130.5160529218     1  0.57049542E+08
     -125.8973315229      125.6491783589     1  0.51322865E+08
     -125.8973122774      126.9651173568     1  0.48890974E+08
     -125.8972930641      130.5961377322     1  0.52527146E+08
     -125.8972891210      129.4026149431     1  0.49885339E+08
     -125.8972735440      128.4977830370     1  0.50737882E+08
     -125.8972495513      130.2369282194     1  0.52584847E+08
     -125.8972332118      126.9896202689     1  0.52887609E+08
     -125.8972119177      125.6037719730     1  0.49155203E+08
     -125.8971974810      126.7845387858     1  0.50006686E+08
     -125.8971957605      132.8587152870     1  0.51140638E+08
     -125.8971641891      129.6405261095     1  0.48537478E+08
     -125.8971444048      129.5261886028     1  0.50964919E+08
     -125.8971395185      129.1796466157     1  0.55801518E+08
     -125.8971297632      126.6106740121     1  0.55017459E+08
     -125.8971055077      129.5562610352     1  0.55523442E+08
     -125.8970814641      130.9210136641     1  0.57268499E+08
     -125.8970803743      127.4301000388     1  0.48145644E+08
     -125.8970769045      129.9850876632     1  0.49209120E+08
     -125.8970703095      130.8869160589     1  0.50834702E+08
     -125.8970686249      124.8980511879     1  0.48783774E+08
     -125.8970665125      129.5217222328     1  0.54467238E+08
     -125.8970516360      129.9636588042     1  0.49815826E+08
     -125.8970498840      127.6178083460     1  0.48318279E+08
     -125.8970169940      125.8872310605     1  0.47847754E+08
     -125.8970153237      128.8400868683     1  0.52199564E+08
     -125.8970095401      129.3576027673     1  0.51149139E+08
     -125.8969861737      127.5833040509     1  0.53432707E+08
     -125.8969846287      129.1626827159     1  0.51679582E+08
     -125.8969586764      127.0356831080     1  0.53049980E+08
     -125.8969485354      133.2577619850     1  0.52710874E+08
     -125.8969367138      130.7423299520     1  0.50505538E+08
     -125.8969345014      128.2456987596     1  0.52890381E+08
     -125.8969233341      123.8212210324     1  0.54459562E+08
     -125.8969057317      128.6572872734     1  0.52895079E+08
     -125.8968896419      125.4059801935     1  0.50059897E+08
     -125.8968769998      126.1861598706     1  0.50858858E+08
     -125.8968597949      133.3114115345     1  0.52011935E+08
     -125.8968580509      130.9567231154     1  0.49565131E+08
     -125.8968269092      126.6142061039     1  0.49316465E+08
     -125.8968245642      126.2167323884     1  0.54823757E+08
     -125.8968232426      133.3954402193     1  0.54198707E+08
     -125.8968055035      129.7740841487     1  0.50530123E+08
     -125.8967965188      130.5172624128     1  0.53629212E+08
     -125.8967935008      129.7709413364     1  0.54605682E+08
     -125.8967902757      132.7715053923     1  0.50258978E+08
     -125.8967789889      123.9098122719     1  0.48925432E+08
     -125.8967514042      128.9947520528     1  0.51410349E+08
     -125.8967296209      129.5418327437     1  0.48475175E+08
     -125.8967186988      130.2884744589     1  0.58556838E+08
     -125.8966425971      128.4885400034     1  0.50171811E+08
     -125.8966318445      125.6021258456     1  0.49530807E+08
     -125.8966209481      127.9749695301     1  0.55670849E+08
     -125.8966119874      130.0531876757     1  0.51030380E+08
     -125.8966049706      126.5363184829     1  0.54948286E+08
     -125.8965916621      130.0763152114     1  0.50353610E+08
     -125.8965498471      127.2712232330     1  0.49763750E+08
     -125.8965321198      131.8309497013     1  0.50969261E+08
     -125.8965305031      131.0441018835     1  0.51282974E+08
     -125.8964978218      128.7611396067     1  0.53524313E+08
     -125.8964832368      129.1568227424     1  0.50981141E+08
     -125.8964715811      130.5815128677     1  0.50494124E+08
     -125.8964675180      131.7276502188     1  0.50356153E+08
     -125.8964472410      129.6753511467     1  0.52579457E+08
     -125.8964321377      131.6453001159     2  0.51422262E+08
     -125.8964246922      129.0863292048     1  0.51898791E+08
     -125.8964195324      128.2141213244     1  0.50178190E+08
     -125.8963967186      130.8587209456     1  0.49156560E+08
     -125.8963904047      129.8473733878     1  0.49620499E+08
     -125.8963746888      128.1965749782     1  0.50245619E+08
     -125.8963731117      131.2332256624     1  0.48567211E+08
     -125.8963702721      131.9921250072     1  0.50919527E+08
     -125.8963638437      127.5261040016     1  0.50536199E+08
     -125.8963453434      129.7171238885     1  0.52219197E+08
     -125.8963436242      125.5218275155     1  0.48453858E+08
     -125.8963370510      127.2345299605     1  0.50853768E+08
     -125.8963270155      127.4717773087     1  0.48134869E+08
     -125.8963225860      130.7123574044     1  0.48785724E+08
     -125.8963185369      127.4054942341     1  0.49509483E+08
     -125.8963121767      129.7098166261     1  0.49974866E+08
     -125.8962951450      132.0246079458     1  0.52013060E+08
     -125.8962323189      123.6999946570     1  0.49477350E+08
     -125.8962276497      124.3933484214     1  0.50740719E+08
     -125.8962266287      128.6219808970     1  0.52382723E+08
     -125.8962204275      129.5275345702     1  0.53467677E+08
     -125.8962157642      122.7299088296     1  0.56051233E+08
     -125.8961950273      131.3557591388     1  0.50735605E+08
     -125.8961916459      128.6733421830     1  0.53260008E+08
     -125.8961735299      132.1431281981     1  0.52960347E+08
     -125.8961513908      130.1254520415     1  0.54489138E+08
     -125.8961467096      126.4693691629     1  0.48640007E+08
     -125.8961114677      127.9318872554     1  0.50810676E+08
     -125.8961095130      129.5373713472     1  0.51680845E+08
     -125.8961028452      127.5100343935     1  0.50327695E+08
     -125.8961001778      130.1946521324     1  0.51665816E+08
     -125.8960973603      133.1635195789     1  0.50755317E+08
     -125.8960945282      128.3487870959     1  0.51590209E+08
     -125.8960904612      125.5004679753     1  0.51743886E+08
     -125.8960429460      129.7261144093     1  0.48640010E+08
     -125.8960396932      125.3823533571     1  0.48435418E+08
     -125.8960352303      129.7885463694     1  0.53437848E+08
     -125.8959914211      128.3862354640     1  0.51912164E+08
     -125.8959873338      128.5667455615     1  0.51888023E+08
     -125.8959772647      126.6376886359     1  0.50003064E+08
     -125.8959685739      127.1725738177     1  0.51500436E+08
     -125.8959384202      129.6292736516     1  0.48464398E+08
     -125.8959116686      131.6821144873     1  0.48845167E+08
     -125.8959015664      129.7393907858     1  0.50782782E+08
     -125.8958991843      127.9302659105     1  0.50492415E+08
     -125.8958797057      128.0377789804     1  0.48519139E+08
     -125.8958751137      131.6520195907     1  0.50105958E+08
     -125.8958695234      124.5094385657     1  0.49937824E+08
     -125.8958202466      127.7296998787     1  0.52444096E+08
     -125.8957794257      130.6877363996     1  0.56928256E+08
     -125.8957769306      131.2176530702     1  0.49509544E+08
     -125.8957669956      128.3192677282     1  0.50834206E+08
     -125.8957656275      129.8909037574     1  0.49271959E+08
     -125.8957604216      125.9591750279     1  0.50634995E+08
     -125.8957151579      128.3729485980     1  0.53169617E+08
     -125.8957066031      128.9732393571     1  0.50651126E+08
     -125.8957052164      130.8829952348     1  0.53369862E+08
     -125.8956867817      128.8972389112     1  0.50665983E+08
     -125.8956514144      130.4498799917     1  0.50903872E+08
     -125.8956496694      124.9989842859     1  0.51195962E+08
     -125.8956135456      131.4284478643     1  0.51571208E+08
     -125.8956092827      125.7576241318     1  0.50795963E+08
     -125.8956072895      130.6349728604     1  0.57232539E+08
     -125.8955848676      125.9803303038     1  0.48660964E+08
     -125.8955427075      130.6886925549     1  0.53504654E+08
     -125.8955277856      126.4665701947     1  0.54307157E+08
     -125.8955137961      128.9514315510     1  0.52690270E+08
     -125.8955055388      129.3914614880     1  0.51602108E+08
     -125.8954649250      127.9780085873     1  0.50775793E+08
     -125.8954627437      126.9396317821     1  0.51707541E+08
     -125.8954492298      125.9819839343     1  0.48645841E+08
     -125.8954293418      127.9338050131     1  0.51822992E+08
     -125.8954282595      132.6492595381     1  0.50470178E+08
     -125.8954105912      130.5542849686     1  0.49466569E+08
     -125.8954029622      125.8874118807     1  0.52570390E+08
     -125.8953927595      127.3687813157     1  0.52500768E+08
     -125.8953706443      127.2410190461     1  0.54708131E+08
     -125.8953380557      129.4307863804     1  0.51320406E+08
     -125.8952965740      128.2588828397     1  0.51371819E+08
     -125.8952761492      124.0943453993     1  0.55648748E+08
     -125.8952685934      133.1966641601     1  0.51275659E+08
     -125.8952555916      129.2157246921     1  0.53000760E+08
     -125.8952406259      131.5575797635     1  0.50030957E+08
     -125.8952345986      125.7976560612     1  0.52437712E+08
     -125.8952330049      128.0728954511     1  0.49463038E+08
     -125.8952265158      129.6793914483     1  0.50408620E+08
     -125.8952231780      128.8824055045     1  0.49638237E+08
     -125.8952202614      126.1293820347     1  0.49529444E+08
     -125.8951984750      127.1227331112     1  0.52340137E+08
     -125.8951881807      125.8249003528     1  0.54097821E+08
     -125.8951815969      127.5218142293     1  0.50881027E+08
     -125.8951775608      130.7965171139     1  0.50664527E+08
     -125.8951577739      129.8828173863     1  0.48129661E+08
     -125.8951403794      125.2075943719     1  0.51248691E+08
     -125.8951237628      126.1011723572     1  0.47749017E+08
     -125.8951058453      126.8785198129     1  0.49872001E+08
     -125.8950957357      127.3119414756     1  0.51662213E+08
     -125.8950876280      127.8051843613     1  0.53792473E+08
     -125.8950752454      127.6386353787     1  0.51164660E+08
     -125.8950400580      133.4148330973     1  0.52391643E+08
     -125.8950371808      133.2315575030     1  0.55572376E+08
     -125.8950100479      124.7440849376     1  0.50862735E+08
     -125.8950080387      131.0024480602     1  0.51170059E+08
     -125.8950048443      126.7595872906     1  0.49973667E+08
     -125.8949952059      131.0307986384     1  0.50400715E+08
     -125.8949824323      130.9490360221     1  0.53976195E+08
     -125.8949813046      127.6517673906     1  0.54089274E+08
     -125.8949687415      124.8226759121     1  0.51120729E+08
     -125.8949580607      128.0159090764     1  0.54937350E+08
     -125.8949499213      124.4824591036     1  0.51228777E+08
     -125.8949478277      127.8959022106     1  0.52903871E+08
     -125.8949369997      129.9729540221     1  0.50747121E+08
     -125.8949292611      127.2976075710     1  0.48228842E+08
     -125.8948949543      126.7567853065     1  0.49477263E+08
     -125.8948834716      132.2760836886     1  0.51711517E+08
     -125.8948776802      127.7725928629     1  0.54783004E+08
     -125.8948631641      130.7864373949     1  0.52120375E+08
     -125.8948563330      126.5235854686     1  0.50272074E+08
     -125.8948488180      130.4780116912     1  0.57242161E+08
     -125.8948444873      129.3987549670     1  0.49147540E+08
     -125.8948416605      125.0952103910     1  0.50346342E+08
     -125.8948302653      126.8620803943     1  0.49414826E+08
     -125.8948091620      124.3783408667     1  0.48753197E+08
     -125.8947784987      129.6065857225     1  0.52784437E+08
     -125.8947492597      127.5406931436     1  0.51888558E+08
     -125.8947464499      126.6175292984     1  0.51827424E+08
     -125.8947441610      123.5605553316     1  0.49484974E+08
     -125.8946978119      130.9669328664     1  0.51017763E+08
     -125.8946616835      130.1806340794     1  0.54157695E+08
     -125.8946544560      129.6848327046     1  0.53420875E+08
     -125.8946416820      132.3036854521     1  0.49955996E+08
     -125.8946317359      126.3410042307     1  0.48259387E+08
     -125.8946233258      132.6980060877     1  0.52065620E+08
     -125.8946008790      130.8847096066     1  0.51113009E+08
     -125.8945926188      130.8015777551     1  0.50137826E+08
     -125.8945808405      128.6270944796     1  0.51306717E+08
     -125.8945778036      129.5527081260     1  0.50358982E+08
     -125.8945753554      125.8376433865     1  0.48401507E+08
     -125.8945589287      132.3355049088     1  0.53165908E+08
     -125.8945499599      133.1642251397     1  0.55507862E+08
     -125.8945483719      128.7849764333     1  0.53161690E+08
     -125.8945421010      128.4005975629     1  0.51124411E+08
     -125.8945321621      127.3639945909     1  0.49343455E+08
     -125.8944971322      131.2105314100     1  0.49943474E+08
     -125.8944906940      128.3311601973     1  0.53730575E+08
     -125.8944810303      129.5171180327     1  0.51036560E+08
     -125.8944739580      130.2017472205     1  0.50456387E+08
     -125.8944300142      126.0327667920     1  0.54717711E+08
     -125.8944271041      132.6777003582     2  0.50642566E+08
     -125.8943772747      129.9286598763     1  0.51229108E+08
     -125.8943732839      128.3019238814     1  0.49682458E+08
     -125.8943703049      129.2784843074     1  0.49653519E+08
     -125.8943444061      131.1079437553     1  0.51229063E+08
     -125.8943324169      131.7352235247     1  0.57686694E+08
     -125.8943268323      122.7827511895     1  0.48978656E+08
     -125.8943246506      125.1971655542     1  0.48928564E+08
     -125.8943219218      123.3753452124     1  0.48213884E+08
     -125.8942908445      127.7929386344     1  0.49136143E+08
     -125.8942896107      128.6198045997     1  0.53778710E+08
     -125.8942736145      129.6809190093     1  0.53324437E+08
     -125.8942723963      131.8579615940     1  0.49746090E+08
     -125.8942690159      129.0768725941     1  0.51932250E+08
     -125.8942614447      127.1420798496     1  0.53170146E+08
     -125.8942588560      129.1521786898     1  0.53212748E+08
     -125.8942551145      126.5242804459     1  0.50270889E+08
     -125.8942384798      130.1729366956     1  0.50206335E+08
     -125.8941978869      127.8386633803     1  0.51850265E+08
     -125.8941948794      129.6687005523     1  0.55629846E+08
     -125.8941791114      125.9416427650     1  0.49989687E+08
     -125.8941687254      126.7235376427     1  0.52007937E+08
     -125.8941519650      128.6142881589     1  0.52930628E+08
     -125.8941508092      127.2701893871     1  0.54859371E+08
     -125.8941393175      129.6001284113     1  0.49565053E+08
     -125.8941232747      130.8725648840     1  0.53275418E+08
     -125.8941191133      129.8836166484     1  0.51208424E+08
     -125.8941002027      128.1687405570     1  0.51553587E+08
     -125.8940970839      128.5490198903     1  0.51996271E+08
     -125.8940953553      124.3816961339     1  0.50956798E+08
     -125.8940860496      125.2875642513     1  0.49000176E+08
     -125.8940833090      132.6063906874     1  0.51049885E+08
     -125.8940788939      128.4995568666     1  0.50620925E+08
     -125.8940695265      129.4674077770     1  0.49007854E+08
     -125.8940423693      129.5942063752     1  0.50722521E+08
     -125.8940296633      131.6746781804     1  0.50332368E+08
     -125.8940279916      129.0972655299     1  0.50887963E+08
     -125.8940150357      128.5945416412     1  0.51439822E+08
     -125.8940125782      128.1807429692     1  0.53416186E+08
     -125.8940016926      129.8892000687     1  0.53880575E+08
     -125.8940006551      124.7822534819     1  0.53158837E+08
     -125.8939901195      127.3987243701     1  0.51748306E+08
     -125.8939761995      128.3804627819     1  0.51361552E+08
     -125.8939568555      128.3680102218     1  0.49458858E+08
     -125.8939492829      128.7667138693     1  0.50932201E+08
     -125.8939129861      128.8085178996     1  0.49633755E+08
     -125.8939031537      127.6536686726     1  0.52901936E+08
     -125.8939012002      131.9552577114     1  0.51476282E+08
     -125.8938978239      128.8827123084     1  0.55803855E+08
     -125.8938965998      131.3725742398     1  0.51462894E+08
     -125.8938885098      131.1948490287     1  0.53150752E+08
     -125.8938857713      128.6231316470     1  0.50288346E+08
     -125.8938844277      128.8181746802     1  0.50156596E+08
     -125.8938807646      128.7273336077     1  0.50535825E+08
     -125.8938752563      132.3192877291     1  0.52242022E+08
     -125.8938730564      130.3343612962     1  0.51732673E+08
     -125.8938577410      130.9143235470     1  0.53938168E+08
     -125.8938424796      131.8940815793     1  0.52409664E+08
     -125.8938324889      132.1866206102     1  0.50528258E+08
     -125.8938199510      128.0932313176     1  0.52780875E+08
     -125.8937915473      124.9554966849     1  0.48742927E+08
     -125.8937775747      130.3261259590     1  0.54021372E+08
     -125.8937693591      130.8317198428     1  0.53412578E+08
     -125.8937603088      128.3742773510     1  0.49814704E+08
     -125.8937338877      129.8232109181     1  0.54515532E+08
     -125.8937279193      132.5074437427     1  0.56058559E+08
     -125.8937139710      132.6564744733     1  0.51663287E+08
     -125.8937005652      127.4825025307     1  0.49423575E+08
     -125.8936912103      130.4875103896     1  0.50692711E+08
     -125.8936808133      128.7936416504     1  0.50006245E+08
     -125.8936589709      129.5252894181     1  0.49708140E+08
     -125.8936371751      128.1142945904     1  0.52363651E+08
     -125.8936226106      131.2961862184     1  0.50474978E+08
     -125.8936143087      128.7221742407     1  0.47858443E+08
     -125.8936124810      127.9230687357     1  0.52057758E+08
     -125.8936057168      130.8605188104     1  0.51895894E+08
     -125.8936034764      124.7945383604     1  0.52191138E+08
     -125.8935876686      127.5808133555     1  0.52170529E+08
     -125.8935616012      130.7800398920     1  0.51056183E+08
     -125.8935511436      132.3801989465     1  0.49295518E+08
     -125.8935383581      127.8094787649     1  0.50690459E+08
     -125.8935370427      128.6280110584     1  0.49928962E+08
     -125.8935173030      130.8290517038     1  0.54530797E+08
     -125.8935025180      127.6364271754     1  0.51767339E+08
     -125.8934791212      126.2321814415     1  0.53696579E+08
     -125.8934703090      128.9694746671     1  0.55455062E+08
     -125.8934595716      131.1122685043     1  0.50473404E+08
     -125.8934487536      128.5510195387     1  0.50759910E+08
     -125.8934473098      125.7093947315     1  0.55048443E+08
     -125.8934425650      128.2568448347     1  0.53178959E+08
     -125.8934379208      128.9697108882     1  0.48737516E+08
     -125.8934339154      130.2594839966     1  0.51452337E+08
     -125.8934217667      124.1782807907     1  0.48176039E+08
     -125.8934197093      125.9151081254     2  0.49275004E+08
     -125.8934015918      133.1327420094     1  0.51031941E+08
     -125.8933904087      127.4917742995     1  0.53179123E+08
     -125.8933861940      132.3919984302     1  0.51746655E+08
     -125.8933470897      131.2590436532     1  0.52024412E+08
     -125.8933448149      125.1178629624     1  0.49117160E+08
     -125.8933323652      128.3847849252     1  0.48588963E+08
     -125.8933252085      128.6634195037     1  0.52649488E+08
     -125.8933168720      129.5483688839     1  0.49944001E+08
     -125.8933010256      128.2133077247     1  0.48211618E+08
     -125.8932934308      125.1284526025     1  0.49220746E+08
     -125.8932884341      129.1874784004     1  0.49538158E+08
     -125.8932318230      128.5384548500     1  0.49713465E+08
     -125.8932203213      130.2135058817     1  0.52363084E+08
     -125.8932107270      128.0740840164     1  0.53248101E+08
     -125.8932057877      125.5735326812     1  0.49714889E+08
     -125.8931970184      130.6500539582     1  0.53370935E+08
     -125.8931903402      127.3987912033     1  0.54615563E+08
     -125.8931746402      128.6768156896     1  0.49809124E+08
     -125.8931439338      128.9972594142     1  0.51456689E+08
     -125.8931427579      130.9394309382     1  0.51807085E+08
     -125.8931248072      127.0564099022     1  0.49445998E+08
     -125.8931234413      127.3456286977     1  0.53410573E+08
     -125.8931165741      128.7496104230     1  0.50464802E+08
     -125.8931094855      123.6925636798     1  0.51764227E+08
     -125.8931058231      128.9506184472     1  0.50611238E+08
     -125.8931037514      128.6155336821     1  0.50096930E+08
     -125.8930995953      132.4974973331     1  0.55829511E+08
     -125.8930981162      124.6054333072     1  0.50573749E+08
     -125.8930858940      127.6436893638     1  0.51550611E+08
     -125.8930798118      130.7779833166     1  0.51105169E+08
     -125.8930761367      130.3278799531     1  0.55597049E+08
     -125.8930675519      132.8852747127     1  0.52525400E+08
     -125.8930597605      128.8772202939     1  0.49807481E+08
     -125.8930435698      128.8612387401     1  0.52706417E+08
     -125.8930313532      126.5247487992     1  0.50493989E+08
     -125.8930034173      126.9903921046     1  0.50178031E+08
     -125.8929969421      127.7543146138     1  0.55943875E+08
     -125.8929957948      126.3918433936     1  0.47582981E+08
     -125.8929926571      127.4633697480     1  0.53304448E+08
     -125.8929832361      128.4525372608     1  0.50745782E+08
     -125.8929765706      129.8518738550     1  0.51070557E+08
     -125.8929629773      131.6352022396     1  0.53371445E+08
     -125.8929612608      129.2783471986     1  0.51806634E+08
     -125.8929576147      127.9653467638     1  0.51724641E+08
     -125.8929551302      128.8170686018     1  0.49938766E+08
     -125.8929467608      129.7646507263     1  0.52203166E+08
     -125.8929291902      128.0531830450     1  0.52454806E+08
     -125.8929261456      130.6746909454     1  0.53227332E+08
     -125.8929185151      129.5884347463     1  0.52272565E+08
     -125.8928486747      131.7225320972     1  0.50677632E+08
     -125.8928401825      126.1310801451     1  0.49649957E+08
     -125.8928382050      127.5157756920     1  0.49704678E+08
     -125.8928352180      132.9370060487     1  0.48944161E+08
     -125.8928156991      125.5231553220     1  0.49886265E+08
     -125.8927884397      125.3627426899     1  0.48640259E+08
     -125.8927749041      128.0461723652     1  0.52161152E+08
     -125.8927692196      130.4571150385     1  0.55262497E+08
     -125.8927606043      125.2624275590     1  0.47914410E+08
     -125.8927541260      128.2135743136     1  0.49127063E+08
     -125.8927165205      128.4247664733     1  0.50754725E+08
     -125.8927153147      127.6701156495     1  0.52186207E+08
     -125.8927141057      129.1291695484     1  0.54522939E+08
     -125.8926963995      127.5221283642     1  0.49129449E+08
     -125.8926934319      128.9396384925     1  0.53388353E+08
     -125.8926917479      133.1223265132     1  0.52157537E+08
     -125.8926788631      126.8351506369     1  0.50350044E+08
     -125.8926656061      127.9823826051     1  0.50224806E+08
     -125.8926637256      128.6048851675     1  0.50734417E+08
     -125.8926527795      127.7866377192     1  0.54191913E+08
     -125.8926430733      125.4936397381     2  0.49426683E+08
     -125.8926382775      130.7327566394     1  0.49401470E+08
     -125.8925949312      129.9698404491     1  0.52657717E+08
     -125.8925757528      131.2145819871     1  0.49576739E+08
     -125.8925647222      131.8743755052     1  0.52952983E+08
     -125.8925614425      125.8273965117     1  0.49258141E+08
     -125.8925541979      127.1920584014     1  0.49427563E+08
     -125.8925439728      129.7820042502     1  0.50149383E+08
     -125.8925367063      128.6339543067     1  0.48088431E+08
     -125.8925303001      126.9784500219     1  0.49870371E+08
     -125.8925275473      131.9889470214     1  0.52206677E+08
     -125.8925132217      127.8013591362     1  0.48227375E+08
     -125.8925059141      127.1986362564     1  0.52628962E+08
     -125.8925035145      127.8367227116     1  0.49855152E+08
     -125.8924889579      130.4067589975     1  0.53913721E+08
     -125.8924711905      129.0285165001     1  0.50266773E+08
     -125.8924666085      131.4684715835     1  0.50073333E+08
     -125.8924610926      131.6911034530     1  0.57724222E+08
     -125.8924310268      126.1588994021     1  0.50237861E+08
     -125.8924194846      131.8123090111     1  0.53815601E+08
     -125.8924049375      133.4016190760     1  0.52575085E+08
     -125.8923946791      129.8606461284     1  0.50852871E+08
     -125.8923680596      132.2301565663     1  0.52379873E+08
     -125.8923624933      126.8663614278     1  0.52243547E+08
     -125.8923583353      130.8862321305     1  0.49856740E+08
     -125.8923525310      126.5585780188     1  0.48701731E+08
     -125.8923296609      126.8067553125     1  0.49620618E+08
     -125.8923274062      126.3487840795     1  0.53782410E+08
     -125.8923171995      126.8477938729     1  0.54964596E+08
     -125.8923006923      128.0705637514     1  0.48579432E+08
     -125.8922988585      129.6475967842     1  0.51543472E+08
     -125.8922792179      127.8392342068     1  0.52420767E+08
     -125.8922768509      131.4822252290     1  0.56962383E+08
     -125.8922729565      127.3430634642     1  0.48937516E+08
     -125.8922680142      131.5527860333     1  0.53620315E+08
     -125.8922635137      129.3757022156     1  0.53872708E+08
     -125.8922605494      126.5915240096     1  0.52125313E+08
     -125.8922573284      129.7871262404     1  0.52941230E+08
     -125.8922502707      126.6141466438     1  0.47995856E+08
     -125.8922106165      131.2930969479     1  0.53318553E+08
     -125.8921910946      127.4912829263     1  0.52291570E+08
     -125.8921831877      130.3271736374     1  0.48806111E+08
     -125.8921525901      129.1346077627     1  0.50238919E+08
     -125.8921428080      127.1141527859     1  0.53609998E+08
     -125.8921354126      131.7400947072     1  0.54052527E+08
     -125.8921317845      130.3082540450     1  0.54130401E+08
     -125.8921195699      130.8971842103     1  0.53916796E+08
     -125.8921184324      127.1770915049     1  0.53062226E+08
     -125.8921004553      129.1189294444     1  0.53779833E+08
     -125.8920951454      126.4954040031     1  0.49079088E+08
     -125.8920797768      130.1012070000     1  0.54046297E+08
     -125.8920780903      127.3991401193     1  0.50663023E+08
     -125.8920748097      130.2322027992     1  0.50534351E+08
     -125.8920712406      128.4419262027     1  0.50747659E+08
     -125.8920460228      128.2269828177     1  0.51742160E+08
     -125.8920323756      127.4320067992     1  0.50557048E+08
     -125.8920202684      126.9499222586     1  0.51219126E+08
     -125.8920097069      128.0797963757     1  0.50705945E+08
     -125.8919983612      128.1648888108     2  0.51855159E+08
     -125.8919910814      125.7676512770     1  0.48824914E+08
     -125.8919887793      131.9915994814     1  0.54922062E+08
     -125.8919758841      128.2694826468     1  0.52675227E+08
     -125.8919667114      128.3765724646     1  0.55192582E+08
     -125.8919625676      131.1721754395     1  0.51585502E+08
     -125.8919487052      127.5267223836     1  0.50385823E+08
     -125.8919247700      129.3701524334     1  0.51033671E+08
     -125.8919182259      124.9283427082     1  0.49709960E+08
     -125.8918949597      130.6025746612     1  0.51615554E+08
     -125.8918906640      126.1501865609     1  0.49049671E+08
     -125.8918835417      131.1131279756     1  0.51354770E+08
     -125.8918790446      127.1890827234     1  0.50245475E+08
     -125.8918614210      130.8908745151     1  0.52495643E+08
     -125.8918548271      127.2128443515     1  0.52606417E+08
     -125.8918526554      129.8748636914     1  0.54698544E+08
     -125.8918479111      129.6224841998     1  0.52311564E+08
     -125.8918418738      124.3572587876     1  0.48003884E+08
     -125.8918129645      133.4036757654     1  0.52642246E+08
     -125.8918102708      129.3864244590     1  0.50659257E+08
     -125.8918013900      127.9810404254     1  0.53799577E+08
     -125.8917862353      128.6940813269     1  0.49088501E+08
     -125.8917803130      124.1623464706     1  0.51636121E+08
     -125.8917788689      124.5521078335     1  0.51488469E+08
     -125.8917744999      126.5763001664     1  0.53596684E+08
     -125.8917528620      127.9977329042     1  0.49602164E+08
     -125.8917514814      131.1805816995     1  0.52635539E+08
     -125.8917408298      129.8263896301     1  0.53281116E+08
     -125.8917331311      129.7929621633     1  0.50267412E+08
     -125.8916806409      128.5719218134     1  0.50676106E+08
     -125.8916795449      129.8678980679     1  0.53280269E+08
     -125.8916267702      127.8460909609     1  0.55004575E+08
     -125.8916255721      127.6532619427     1  0.49624090E+08
     -125.8916244443      128.6979713377     1  0.50900116E+08
     -125.8916170165      127.7577646617     1  0.54693854E+08
     -125.8916136497      129.1688937223     1  0.48582157E+08
     -125.8916092548      126.0629304738     1  0.53434461E+08
     -125.8916072936      127.3412551873     1  0.53102409E+08
     -125.8915893086      126.6282420366     1  0.49995110E+08
     -125.8915814673      127.3571898420     1  0.50377466E+08
     -125.8915678163      132.4403707929     1  0.53275166E+08
     -125.8915378027      125.1322706361     1  0.50067492E+08
     -125.8915202232      129.0925633911     1  0.47679548E+08
     -125.8915042916      128.4212973995     1  0.50215470E+08
     -125.8914720234      125.1958465308     1  0.51838018E+08
     -125.8914470849      128.0934481802     1  0.48774594E+08
     -125.8914404538      126.2003297453     1  0.51148854E+08
     -125.8914369936      129.8523582349     1  0.50717249E+08
     -125.8914290756      125.9780893537     1  0.51294002E+08
     -125.8914197534      125.5654911171     1  0.55139497E+08
     -125.8914096878      126.6640233099     1  0.51343110E+08
     -125.8914070187      128.9277850456     1  0.49444605E+08
     -125.8914048291      129.4618030801     1  0.53186873E+08
     -125.8913976528      129.1006136121     1  0.53977058E+08
     -125.8913620076      128.5186239425     1  0.49127073E+08
     -125.8913430573      127.5966484172     1  0.51279329E+08
     -125.8913262688      129.3148385787     1  0.53689470E+08
     -125.8913010946      128.8245669636     1  0.48620595E+08
     -125.8912902733      128.8332329737     1  0.50986737E+08
     -125.8912868091      128.2908255414     1  0.50023211E+08
     -125.8912678415      128.4108405409     1  0.50786680E+08
     -125.8912532254      129.8628694372     1  0.50306617E+08
     -125.8912143936      129.1603868896     1  0.51967679E+08
     -125.8912097654      129.3985109067     1  0.50166440E+08
     -125.8912075843      127.7472646867     1  0.54978943E+08
     -125.8911948030      131.3085004678     1  0.51034580E+08
     -125.8911887620      130.5636188922     1  0.52560891E+08
     -125.8911702479      130.2879115021     1  0.50570064E+08
     -125.8911465363      126.7916660477     1  0.55692999E+08
     -125.8911448619      128.9194928897     1  0.52854112E+08
     -125.8911432320      129.1643938085     1  0.49936245E+08
     -125.8911406090      128.9270034774     1  0.51843099E+08
     -125.8911382023      128.6039719963     1  0.52012545E+08
     -125.8911366268      129.9438710235     1  0.51272744E+08
     -125.8911331021      132.1203593776     1  0.52932138E+08
     -125.8911299356      126.2566969348     1  0.51723457E+08
     -125.8911240693      131.4412117985     1  0.52001146E+08
     -125.8911076512      127.1788545524     1  0.50071883E+08
     -125.8910950421      127.8519501928     1  0.52743850E+08
     -125.8910933347      129.6465260920     1  0.51711666E+08
     -125.8910890180      123.6400327796     1  0.48720304E+08
     -125.8910850958      124.7457945325     1  0.50886199E+08
     -125.8910751548      124.9923846889     1  0.55876804E+08
     -125.8910669887      128.1793105089     1  0.49545562E+08
     -125.8910625079      129.8058441265     1  0.52539779E+08
     -125.8910489507      127.0319621694     1  0.50772954E+08
     -125.8910410542      127.4810482258     1  0.50968798E+08
     -125.8910360132      131.7501971621     1  0.57882169E+08
     -125.8910179718      130.7341502698     1  0.54584780E+08
     -125.8910113357      127.0062511751     1  0.50503963E+08
     -125.8910046610      129.9134799952     1  0.49702950E+08
     -125.8909811327      129.2025820758     1  0.55524773E+08
     -125.8909658786      127.9586516007     1  0.49199663E+08
     -125.8909621593      129.8647071586     1  0.50624058E+08
     -125.8909605210      131.4829444758     1  0.53991892E+08
     -125.8909536240      129.3754093233     1  0.51260223E+08
     -125.8909506444      130.3013722138     1  0.53371241E+08
     -125.8909490004      131.0061673366     1  0.50286786E+08
     -125.8908979513      128.8572400910     1  0.56048726E+08
     -125.8908948618      125.5900202636     1  0.50025682E+08
     -125.8908933428      131.1805024908     1  0.54734611E+08
     -125.8908895742      128.0791674232     1  0.51606760E+08
     -125.8908741903      126.6187892207     1  0.51062471E+08
     -125.8908678234      131.1132165331     1  0.50281764E+08
     -125.8908548657      128.3578829411     1  0.49999955E+08
     -125.8908415022      127.8905030910     1  0.50550993E+08
     -125.8908346598      131.6138048334     1  0.51878067E+08
     -125.8908295007      129.2297995144     1  0.52000528E+08
     -125.8908272331      131.2285008942     1  0.48744169E+08
     -125.8908242717      127.7481621399     1  0.53640290E+08
     -125.8908057575      127.9638209168     1  0.49260703E+08
     -125.8907615276      130.8841433831     1  0.50810831E+08
     -125.8907596561      128.9708255001     1  0.52249670E+08
     -125.8907581936      129.2667419022     1  0.53644668E+08
     -125.8907153990      127.6659364995     1  0.52082077E+08
     -125.8907087010      131.5455841649     1  0.56267334E+08
     -125.8906881265      128.1859483241     1  0.49317349E+08
     -125.8906809571      130.5758380728     1  0.51820972E+08
     -125.8906287427      130.8902495974     1  0.49268998E+08
     -125.8906272711      131.4336531346     1  0.51306958E+08
     -125.8906207782      123.7578153761     1  0.48807188E+08
     -125.8906193366      129.2827891786     1  0.51409911E+08
     -125.8906130562      131.0592188485     1  0.51343873E+08
     -125.8906079245      128.8512109980     1  0.49544627E+08
     -125.8905785504      126.4651842091     1  0.49954274E+08
     -125.8905648043      131.5015696210     1  0.49308579E+08
     -125.8905631826      132.6355478184     1  0.51346933E+08
     -125.8905616151      129.0007867804     1  0.49794759E+08
     -125.8905587838      127.6313975744     1  0.55695056E+08
     -125.8905410376      126.4260059270     1  0.48421636E+08
     -125.8905357249      129.5110570307     1  0.52527680E+08
     -125.8905083952      128.6761063622     1  0.50028906E+08
     -125.8904927769      133.4193407167     2  0.58692883E+08
     -125.8904886574      128.6275467215     1  0.54823167E+08
     -125.8904814653      129.6817832211     1  0.52627999E+08
     -125.8904776820      128.2378358571     1  0.52800631E+08
     -125.8904530896      126.1732745642     1  0.53402532E+08
     -125.8904401099      130.6996503765     1  0.50970718E+08
     -125.8904370015      131.0845996482     1  0.51654039E+08
     -125.8904337307      127.4486228269     1  0.52352070E+08
     -125.8904260552      129.9209330965     1  0.53501897E+08
     -125.8903980106      130.1392851250     1  0.55214721E+08
     -125.8903946024      127.6645012416     1  0.49384558E+08
     -125.8903681789      131.0523163369     1  0.51163840E+08
     -125.8903444654      124.6361084297     1  0.49112867E+08
     -125.8903202724      129.8520288378     1  0.50493575E+08
     -125.8903154633      129.9017013568     1  0.51616342E+08
     -125.8902888839      126.0538573113     1  0.52716311E+08
     -125.8902243074      131.2071662835     1  0.50861279E+08
     -125.8902220350      130.5462477597     1  0.53690781E+08
     -125.8902154461      129.0458926029     1  0.49524654E+08
     -125.8902136596      127.3159663346     1  0.48898501E+08
     -125.8901974821      130.0812811622     1  0.50015177E+08
     -125.8901823868      129.0946684287     1  0.52580735E+08
     -125.8901757930      130.9641479376     1  0.50184190E+08
     -125.8901671734      128.0251210895     1  0.49308532E+08
     -125.8901431552      130.8256127073     1  0.50642994E+08
     -125.8901413407      130.5952200390     1  0.48420967E+08
     -125.8901316916      130.5715752723     1  0.50223119E+08
     -125.8901145176      130.5937402191     1  0.51025069E+08
     -125.8901117701      129.3815958725     1  0.51663759E+08
     -125.8900957874      126.7884505475     1  0.49484440E+08
     -125.8900777557      128.7545304181     1  0.50057591E+08
     -125.8900760602      128.7830708511     1  0.50001879E+08
     -125.8900597839      125.1126466794     1  0.49999698E+08
     -125.8900531175      130.3200889480     1  0.52385315E+08
     -125.8900321056      129.8281120193     1  0.54945614E+08
     -125.8900283585      132.9683801187     1  0.56133063E+08
     -125.8900268442      129.3545901340     1  0.52397072E+08
     -125.8899779260      132.2777793600     1  0.51751500E+08
     -125.8899450420      133.2289034655     1  0.51697729E+08
     -125.8899129002      130.8991536972     1  0.49934414E+08
     -125.8899098462      128.0267482579     1  0.50261209E+08
     -125.8898859745      127.3526509038     1  0.50306012E+08
     -125.8898778108      130.6002922582     1  0.51324335E+08
     -125.8898657900      128.5458685702     1  0.49582177E+08
     -125.8898608636      130.1458465426     1  0.50112666E+08
     -125.8898558655      131.7720982848     1  0.53048993E+08
     -125.8898362212      128.1193066619     1  0.50214146E+08
     -125.8898253965      129.2699747678     1  0.51926846E+08
     -125.8898085095      127.6756733388     1  0.52405632E+08
     -125.8897990540      126.3603594353     1  0.54131301E+08
     -125.8897924709      128.6658181967     1  0.52395511E+08
     -125.8897893695      128.0913850713     1  0.49457341E+08
     -125.8897882497      129.0465926132     1  0.49764652E+08
     -125.8897848211      121.2558127783     1  0.49714382E+08
     -125.8897811281      127.6007730087     1  0.51396736E+08
     -125.8897634062      128.9960365210     1  0.51594945E+08
     -125.8897597444      125.2161062004     1  0.48773529E+08
     -125.8897537555      127.9330660608     1  0.49521254E+08
     -125.8897518637      129.8674714166     1  0.52813300E+08
     -125.8897461296      129.7923937097     1  0.54486283E+08
     -125.8897439101      123.8364707026     1  0.47743682E+08
     -125.8897417239      126.6808211837     1  0.48876711E+08
     -125.8897232281      129.8307189299     1  0.49599009E+08
     -125.8896880873      124.9918338830     1  0.49982695E+08
     -125.8896763086      128.4240060796     1  0.50253107E+08
     -125.8896544062      131.0297975777     1  0.51551157E+08
     -125.8895762492      131.5791894324     1  0.51465672E+08
     -125.8895241319      128.3516270108     1  0.49406489E+08
     -125.8895179990      127.6019874570     1  0.47954744E+08
     -125.8895118503      129.4698046123     1  0.48965248E+08
     -125.8895059238      128.9761500170     1  0.50984885E+08
     -125.8894981957      127.9632527378     1  0.50788423E+08
     -125.8894968090      127.4219278865     1  0.51517470E+08
     -125.8894680979      131.3226372033     1  0.51210052E+08
     -125.8894579876      128.3688114276     1  0.52924928E+08
     -125.8894350995      133.2373022415     1  0.58391846E+08
     -125.8893982583      130.3300715856     1  0.51824248E+08
     -125.8893932189      124.2284301616     1  0.52661642E+08
     -125.8893843303      129.4153905469     1  0.51054390E+08
     -125.8893663812      125.8625401228     1  0.51851320E+08
     -125.8893521489      129.9454815816     1  0.51350558E+08
     -125.8893433923      124.4213478521     1  0.53826731E+08
     -125.8893362111      130.3972967877     1  0.54427424E+08
     -125.8893311150      127.0953023065     1  0.50985441E+08
     -125.8893094713      130.2262364715     1  0.51108866E+08
     -125.8892894105      127.0205259067     1  0.48656256E+08
     -125.8892828273      128.2348876675     1  0.51526400E+08
     -125.8892790153      131.6897603125     1  0.52284039E+08
     -125.8892715712      130.2476244509     1  0.51692073E+08
     -125.8892704137      129.6839885578     1  0.51131191E+08
     -125.8892666167      131.3499336514     1  0.52961626E+08
     -125.8892584515      126.5394279556     1  0.51116130E+08
     -125.8892408845      128.0237995738     1  0.51754663E+08
     -125.8891990774      126.9694208733     1  0.50449175E+08
     -125.8891897155      127.7903825090     1  0.52242241E+08
     -125.8891667801      126.6084460854     1  0.51044883E+08
     -125.8891584293      123.9901957575     1  0.50286819E+08
     -125.8891445978      127.4769801175     1  0.50283055E+08
     -125.8891154496      126.8471395251     1  0.49637336E+08
     -125.8891138835      127.1797870129     1  0.54020163E+08
     -125.8890951199      127.9580260189     1  0.50459659E+08
     -125.8890668283      129.0742237231     1  0.49729021E+08
     -125.8890533010      127.8451971034     1  0.49105763E+08
     -125.8890486436      125.9101009928     1  0.48741481E+08
     -125.8890336323      133.8754854200     1  0.54632141E+08
     -125.8890298601      128.0147168627     1  0.49938223E+08
     -125.8890283086      127.6163658884     1  0.50672119E+08
     -125.8890075732      127.5132949222     1  0.52673463E+08
     -125.8889842956      126.8807788074     1  0.50441381E+08
     -125.8889790719      127.5884719909     1  0.51177406E+08
     -125.8889657513      127.6676814796     1  0.53821697E+08
     -125.8889596249      128.0412514622     1  0.49540432E+08
     -125.8889465164      133.0122639900     1  0.57601353E+08
     -125.8889356968      127.9486391401     1  0.53569747E+08
     -125.8889346963      128.1623760694     1  0.49973796E+08
     -125.8889271664      127.5122112749     1  0.48648731E+08
     -125.8889130733      127.2369720059     1  0.52648289E+08
     -125.8889108539      127.3168824796     1  0.52703448E+08
     -125.8889091454      127.4905953500     1  0.53151846E+08
     -125.8889079073      125.3579023232     1  0.51092781E+08
     -125.8889059203      128.1000450572     1  0.50891323E+08
     -125.8889042218      129.1966696451     1  0.50494267E+08
     -125.8888920555      129.9365983690     1  0.50119847E+08
     -125.8888838113      128.2277423475     1  0.54030026E+08
     -125.8888814075      126.3894767931     1  0.50510819E+08
     -125.8888334280      129.2439805401     1  0.52121250E+08
     -125.8888236880      129.0479463993     1  0.52569590E+08
     -125.8887991294      128.3972964822     1  0.48388210E+08
     -125.8887862658      126.7420078913     1  0.50546506E+08
     -125.8887761081      127.0357843547     1  0.52510110E+08
     -125.8887687077      132.4153368687     1  0.50856651E+08
     -125.8887647067      128.5678293668     1  0.49833231E+08
     -125.8887634997      129.4152480165     1  0.53503843E+08
     -125.8887539387      127.0047979171     1  0.52065490E+08
     -125.8887482812      126.3208755119     1  0.52046103E+08
     -125.8887291431      128.1674939518     1  0.51259418E+08
     -125.8887209511      128.3239370838     1  0.53134678E+08
     -125.8887198769      130.4489288298     1  0.49969988E+08
     -125.8886899910      125.4489815691     1  0.49756996E+08
     -125.8886767899      126.0175317058     1  0.51939263E+08
     -125.8886578695      126.7241326884     1  0.51276727E+08
     -125.8886429146      131.5640046724     1  0.48919470E+08
     -125.8886392005      131.6621730030     1  0.52850255E+08
     -125.8886154820      128.2135036424     1  0.53122892E+08
     -125.8885999180      129.0451177706     1  0.52973912E+08
     -125.8885623496      129.4258162312     1  0.56838108E+08
     -125.8885607862      124.6181839497     1  0.54604877E+08
     -125.8885513968      127.7040693443     1  0.49360346E+08
     -125.8885387652      127.4378870398     1  0.53113086E+08
     -125.8885123404      127.6486638394     2  0.49303499E+08
     -125.8885084595      126.5656255464     1  0.48283832E+08
     -125.8884954615      126.5622074776     1  0.48619471E+08
     -125.8884937798      127.7040568667     1  0.49646208E+08
     -125.8884711682      129.7526282403     1  0.48491299E+08
     -125.8884533498      128.8922468855     1  0.52852173E+08
     -125.8884459002      130.5372163030     1  0.55645046E+08
     -125.8884397311      128.2458897600     1  0.53105220E+08
     -125.8884341859      126.5488459725     1  0.48653598E+08
     -125.8884157810      128.4666548230     1  0.48501222E+08
     -125.8884004530      133.4508994137     1  0.53626051E+08
     -125.8883968194      127.7262701861     1  0.51096450E+08
     -125.8883749066      128.2579859909     1  0.51154818E+08
     -125.8883620612      130.0918671748     1  0.51952142E+08
     -125.8883571458      126.3964753609     1  0.49505666E+08
     -125.8883090168      129.7357154256     1  0.52341742E+08
     -125.8883025534      131.6185658774     1  0.50749203E+08
     -125.8882961755      129.0446607309     1  0.54500904E+08
     -125.8882681563      130.1973489019     1  0.54569566E+08
     -125.8882657575      126.3213152174     1  0.50333650E+08
     -125.8882626867      124.2524702173     1  0.49522966E+08
     -125.8882481696      124.8746048512     1  0.50034404E+08
     -125.8882262601      130.1857844377     1  0.49842059E+08
     -125.8882214520      130.8947316874     1  0.53056830E+08
     -125.8881880827      123.1739886039     1  0.47924696E+08
     -125.8881770578      126.4859444375     1  0.53592741E+08
     -125.8881714672      128.3130813202     1  0.50590110E+08
     -125.8881664660      131.1549429806     1  0.51963691E+08
     -125.8881592976      126.5943623779     1  0.52945701E+08
     -125.8881417458      126.9080339745     1  0.52699722E+08
     -125.8881245464      131.9960422024     1  0.52236057E+08
     -125.8881135420      130.7370291753     1  0.54764619E+08
     -125.8881031340      128.5136804387     1  0.52768240E+08
     -125.8880995957      130.3812012343     1  0.50154623E+08
     -125.8880846330      130.5805629366     2  0.48728916E+08
     -125.8880804490      129.1213139512     1  0.49814682E+08
     -125.8880680491      126.8848895349     1  0.50889026E+08
     -125.8880667754      127.3509203313     1  0.52081130E+08
     -125.8880450245      125.6619090747     1  0.55118095E+08
     -125.8880165004      125.2093579377     1  0.51293812E+08
     -125.8879777135      132.4782933560     1  0.53625046E+08
     -125.8879572533      129.0646989214     2  0.56018810E+08
     -125.8879540758      129.9528332519     1  0.50857502E+08
     -125.8879514943      130.6842243787     1  0.51211968E+08
     -125.8879487673      131.8668040054     1  0.49960146E+08
     -125.8879455309      129.4510810631     1  0.49782535E+08
     -125.8879122645      129.7054155370     1  0.52598884E+08
     -125.8879081046      128.8051259831     1  0.52636337E+08
     -125.8878971674      130.7657513016     1  0.53094749E+08
     -125.8878909489      130.9587800099     1  0.51466396E+08
     -125.8878842114      129.1411042268     1  0.48487193E+08
     -125.8878742544      125.6739646043     1  0.49437265E+08
     -125.8878721403      125.0097795835     1  0.49233921E+08
     -125.8878630383      129.8062555828     1  0.53663111E+08
     -125.8878610792      126.6504492455     1  0.51250627E+08
     -125.8878551531      128.5917868131     1  0.54285340E+08
     -125.8878499965      129.9486364276     1  0.55766505E+08
     -125.8878309090      125.4908067055     1  0.52237814E+08
     -125.8878178264      123.5871032461     1  0.49423573E+08
     -125.8877732302      130.4151789071     1  0.51628940E+08
     -125.8877714693      129.8730617226     2  0.51865013E+08
     -125.8877676577      126.4692271233     1  0.55430641E+08
     -125.8877654963      128.1288271800     1  0.49867140E+08
     -125.8877470479      133.4148721782     1  0.50826180E+08
     -125.8877387460      131.4805594243     1  0.52551172E+08
     -125.8877210861      124.8501231886     1  0.50595345E+08
     -125.8877065514      128.2870734049     1  0.50783164E+08
     -125.8877053404      127.3615117963     1  0.49124793E+08
     -125.8877025325      130.1607472145     1  0.49868202E+08
     -125.8876999294      131.5956047023     1  0.54861864E+08
     -125.8876933822      126.6550079922     1  0.51017195E+08
     -125.8876502778      130.3379088102     1  0.53739175E+08
     -125.8876451125      129.6689869131     1  0.50317417E+08
     -125.8876296606      127.3559470240     1  0.51534318E+08
     -125.8876243456      131.1089277006     1  0.50247907E+08
     -125.8876229668      129.4806191003     1  0.54452411E+08
     -125.8876210177      129.6714536096     1  0.52112535E+08
     -125.8876093961      130.9735595081     1  0.48533571E+08
     -125.8875965443      123.4227293300     1  0.49779066E+08
     -125.8875905369      128.0722520378     1  0.50194800E+08
     -125.8875878250      129.7866600592     1  0.48687225E+08
     -125.8875789960      129.1159596366     1  0.52708209E+08
     -125.8875727568      128.8955973634     1  0.50964536E+08
     -125.8875621406      128.7676173504     1  0.51862539E+08
     -125.8875527554      126.9764887157     1  0.50848295E+08
     -125.8875303880      129.0725526368     1  0.51948267E+08
     -125.8875148713      126.0171145763     1  0.55627694E+08
     -125.8875101533      125.1548482874     1  0.52501621E+08
     -125.8875091268      132.5809807556     1  0.50773674E+08
     -125.8874944135      129.7596404644     1  0.50070528E+08
     -125.8874863547      127.7256288603     1  0.50390392E+08
     -125.8874780764      128.2713314720     1  0.51142482E+08
     -125.8874700007      130.0907013915     1  0.54142300E+08
     -125.8874682115      127.6596126557     1  0.53218536E+08
     -125.8874671770      122.5885786447     1  0.49449493E+08
     -125.8874612552      132.6581873147     1  0.54193169E+08
     -125.8874448439      131.4556374950     1  0.50763498E+08
     -125.8874393380      131.5301113133     1  0.52237979E+08
     -125.8874362070      128.2580424477     1  0.50871168E+08
     -125.8874265323      126.9288609453     1  0.51651794E+08
     -125.8874159972      128.4447565901     1  0.50173905E+08
     -125.8874137201      128.9686772010     1  0.51028379E+08
     -125.8874010574      131.4770701704     1  0.50332051E+08
     -125.8873816330      126.4373807143     1  0.50752760E+08
     -125.8873793720      127.3034712828     1  0.49771192E+08
     -125.8873665634      128.4992834678     1  0.53142392E+08
     -125.8873540142      133.1463299941     1  0.52147051E+08
     -125.8873362291      129.4668768173     1  0.50224097E+08
     -125.8873246382      126.1199762416     1  0.48949620E+08
     -125.8873229534      131.2213120867     1  0.53630047E+08
     -125.8873159084      131.1455760269     1  0.52876256E+08
     -125.8873109199      127.0302559091     1  0.52257522E+08
     -125.8873023015      127.7200823388     1  0.51315343E+08
     -125.8872990985      130.1301225292     1  0.50664295E+08
     -125.8872979703      133.3968817129     1  0.52640742E+08
     -125.8872918589      127.1423511338     1  0.49689335E+08
     -125.8872888378      132.1010566589     2  0.54832085E+08
     -125.8872824418      128.3077940835     1  0.51519630E+08
     -125.8872733438      128.2762142615     1  0.51530507E+08
     -125.8872684044      129.2037491525     1  0.52448424E+08
     -125.8872650801      131.2006717225     1  0.51038673E+08
     -125.8872501783      130.1168314979     1  0.53529406E+08
     -125.8872451322      124.9447932246     1  0.50200644E+08
     -125.8872423885      130.5952973669     1  0.49346049E+08
     -125.8872302539      130.4333570296     1  0.52104663E+08
     -125.8872200687      127.2031012432     1  0.48780894E+08
     -125.8872026603      128.3699749777     1  0.51385018E+08
     -125.8871843976      129.0432763644     1  0.51809875E+08
     -125.8871792029      127.8203047238     1  0.50468038E+08
     -125.8871735405      125.9212066721     1  0.50020053E+08
     -125.8871595142      125.8368488467     1  0.49335142E+08
     -125.8871584657      127.8757401900     1  0.52253232E+08
     -125.8871310210      130.0168714133     1  0.52190064E+08
     -125.8871239119      128.2011537737     1  0.49423583E+08
     -125.8871189617      128.9123938076     1  0.49615290E+08
     -125.8871122357      127.8993429794     1  0.49451264E+08
     -125.8871033422      133.7451333527     1  0.48090601E+08
     -125.8870831278      128.4685576555     1  0.55113155E+08
     -125.8870613536      128.7723459954     1  0.50500498E+08
     -125.8870441825      127.8560122742     1  0.51565231E+08
     -125.8870422922      130.3907993293     1  0.48752761E+08
     -125.8870354377      127.6051890830     1  0.50224539E+08
     -125.8870249149      129.8484468969     1  0.49637523E+08
     -125.8870179923      129.5691996313     1  0.49564068E+08
     -125.8870111412      128.5241617788     1  0.54474854E+08
     -125.8870038768      131.4042657467     1  0.50113894E+08
     -125.8869982724      129.8139373720     1  0.50471761E+08
     -125.8869645168      126.0868665928     1  0.53882577E+08
     -125.8869459612      131.4525420229     1  0.52035337E+08
     -125.8869422774      130.4418261701     1  0.54532739E+08
     -125.8869070783      130.0448898102     1  0.54903766E+08
     -125.8868829060      123.3754721161     1  0.49325454E+08
     -125.8868803174      130.2885979070     1  0.51271277E+08
     -125.8868626229      129.6444388868     1  0.52279313E+08
     -125.8868513671      129.7734150323     1  0.54099704E+08
     -125.8868500370      128.9310176632     1  0.52658172E+08
     -125.8868419340      127.4046905751     1  0.51778496E+08
     -125.8868361856      130.8198500509     1  0.56262628E+08
     -125.8868276649      127.6231217518     1  0.50014921E+08
     -125.8868132972      128.8172402544     1  0.51105737E+08
     -125.8868004924      133.3263817504     1  0.53402581E+08
     -125.8867951439      128.8539720381     1  0.52467528E+08
     -125.8867858893      126.2567557826     1  0.51328524E+08
     -125.8867848053      131.8467105102     1  0.55632157E+08
     -125.8867548984      132.2193241520     1  0.49320481E+08
     -125.8867330369      130.4939640619     1  0.54801655E+08
     -125.8867275883      126.6533030954     1  0.54414849E+08
     -125.8866916337      125.3096092339     1  0.50607687E+08
     -125.8866800927      125.8442955791     1  0.53020131E+08
     -125.8866671369      127.8129315924     1  0.51973832E+08
     -125.8866618671      127.3947121012     1  0.52112469E+08
     -125.8866413288      127.7092228003     1  0.51845552E+08
     -125.8865676506      128.7594285124     1  0.48334192E+08
     -125.8865453499      128.7290290022     1  0.48599454E+08
     -125.8865090892      123.7975063600     1  0.48639241E+08
     -125.8864993089      131.0542318852     1  0.50810357E+08
     -125.8864740899      129.2578663313     1  0.49967375E+08
     -125.8864458361      130.1628981664     1  0.50837263E+08
     -125.8863744055      130.6411391472     1  0.57145337E+08
     -125.8863675350      132.2423230224     1  0.53817184E+08
     -125.8863237309      129.4249541537     1  0.52751453E+08
     -125.8862971935      125.1665592191     1  0.48935851E+08
     -125.8862832114      130.0843313252     1  0.52976627E+08
     -125.8862806736      126.5696893179     1  0.49520824E+08
     -125.8862324399      128.1048661936     1  0.53124086E+08
     -125.8862290837      128.8038608788     1  0.51071656E+08
     -125.8862062176      125.6868130744     1  0.49818580E+08
     -125.8862026439      126.6043763024     1  0.52695792E+08
     -125.8861878845      127.1839991457     1  0.49086703E+08
     -125.8861691043      125.6016328909     1  0.48966118E+08
     -125.8861677269      125.9488504498     1  0.52802613E+08
     -125.8861628589      128.7031465941     1  0.51181770E+08
     -125.8861600716      128.6724109240     1  0.51664266E+08
     -125.8861531034      127.7475924720     1  0.54389307E+08
     -125.8861498771      128.8475950519     1  0.53505433E+08
     -125.8861414548      131.0101982044     1  0.51589914E+08
     -125.8861120582      130.2238069415     1  0.50876222E+08
     -125.8860935511      124.9997765794     1  0.53929507E+08
     -125.8860914161      129.1949776201     1  0.53355006E+08
     -125.8860894686      126.2694562876     1  0.49871008E+08
     -125.8860667053      128.4673016385     1  0.48777747E+08
     -125.8860618649      127.7211201052     1  0.51544877E+08
     -125.8860246658      129.4536189918     1  0.52931554E+08
     -125.8860229518      128.4979769007     1  0.50589983E+08
     -125.8860013235      129.6986428755     1  0.50544505E+08
     -125.8859976002      127.2419056917     1  0.53982598E+08
     -125.8859925576      127.5549488995     1  0.51213433E+08
     -125.8859662419      129.2587112674     1  0.48221370E+08
     -125.8859633581      128.9580175276     1  0.53127716E+08
     -125.8859577868      126.8005526942     1  0.49511056E+08
     -125.8859529038      129.3640611034     1  0.51911918E+08
     -125.8859516349      130.3334313548     1  0.54611988E+08
     -125.8859451674      129.5926931879     1  0.51602673E+08
     -125.8858816930      129.2404257529     1  0.53105376E+08
     -125.8858641439      130.1550763913     1  0.50587669E+08
     -125.8858444678      128.7275443608     1  0.49997435E+08
     -125.8858249863      128.3466247581     1  0.52209700E+08
     -125.8858210904      128.7894369177     1  0.50417337E+08
     -125.8857999749      126.8729276808     1  0.50968484E+08
     -125.8857989124      128.9640515844     1  0.55247124E+08
     -125.8857757886      130.3933106356     1  0.52264153E+08
     -125.8857741165      129.9294472399     1  0.49432091E+08
     -125.8857701523      128.6839417191     1  0.49027240E+08
     -125.8857606698      127.3438007387     1  0.51716127E+08
     -125.8857028783      128.0675738262     1  0.51474687E+08
     -125.8857016670      126.3750180310     1  0.50895978E+08
     -125.8856836243      130.7227245579     1  0.51302247E+08
     -125.8856812760      127.0592164915     1  0.49297777E+08
     -125.8856783801      128.8969285410     1  0.49655015E+08
     -125.8856770649      127.8672742246     1  0.51655762E+08
     -125.8856275559      126.6511842429     1  0.50016339E+08
     -125.8855974793      127.3791551454     1  0.51607122E+08
     -125.8855859316      134.3702742835     1  0.51842035E+08
     -125.8855795474      128.3311467086     1  0.53569856E+08
     -125.8855736605      129.1066800521     1  0.51195504E+08
     -125.8855579341      127.2671669043     1  0.53579689E+08
     -125.8855472581      130.9157375918     1  0.52775715E+08
     -125.8855451148      128.3877362769     1  0.53430126E+08
     -125.8855333097      125.8269154252     1  0.50390852E+08
     -125.8854861870      128.6541351266     1  0.49899000E+08
     -125.8854816484      127.1133095097     1  0.51570155E+08
     -125.8854672979      130.2728445539     1  0.53272963E+08
     -125.8854630004      128.8979730427     1  0.52227242E+08
     -125.8854610907      124.2370928857     1  0.49713523E+08
     -125.8854529697      130.4485412216     1  0.49905169E+08
     -125.8854384646      131.6071971849     1  0.51777654E+08
     -125.8854362234      128.5281452889     1  0.51472611E+08
     -125.8854186599      124.7327763171     1  0.50310536E+08
     -125.8854041104      123.2698939323     1  0.50602183E+08
     -125.8853979464      129.0856616643     1  0.51803000E+08
     -125.8853882679      127.8217554845     1  0.48074160E+08
     -125.8853863412      129.4540396999     1  0.52812565E+08
     -125.8853822766      133.0346081704     1  0.52676383E+08
     -125.8853785999      130.2734731964     1  0.55995342E+08
     -125.8853714466      126.0617409061     1  0.53889708E+08
     -125.8853622181      131.5165416729     1  0.54259992E+08
     -125.8853559749      128.5904083373     1  0.51235913E+08
     -125.8853540244      123.8797743073     1  0.51524073E+08
     -125.8853448500      126.5383449202     1  0.53596672E+08
     -125.8853303500      127.0233504100     1  0.49507029E+08
     -125.8853231101      128.0362142220     1  0.50781691E+08
     -125.8853101298      126.7065689303     1  0.51690009E+08
     -125.8852464116      131.1238817157     1  0.50111111E+08
     -125.8852223268      131.4535549819     1  0.52036839E+08
     -125.8852108980      126.1559308078     1  0.50467024E+08
     -125.8852048080      128.9421333217     1  0.52729251E+08
     -125.8851864988      131.2007077486     1  0.49293156E+08
     -125.8851557958      127.7399093973     1  0.52324173E+08
     -125.8851517810      130.6755049734     1  0.51548503E+08
     -125.8851321764      130.3806829056     1  0.49408736E+08
     -125.8851280928      128.9968172013     1  0.50471069E+08
     -125.8851239502      129.7476138954     1  0.51704102E+08
     -125.8851224927      129.4402286910     1  0.48633004E+08
     -125.8851110607      129.8128499224     1  0.53350764E+08
     -125.8851036696      129.9516031248     1  0.51505259E+08
     -125.8850770862      126.4891796293     1  0.48909427E+08
     -125.8850508530      128.8112783422     1  0.53655028E+08
     -125.8850431242      126.0981333051     1  0.51236537E+08
     -125.8850419841      129.3433105740     1  0.51490627E+08
     -125.8850046884      126.7758085675     1  0.50179733E+08
     -125.8849988896      130.8445777272     1  0.52488940E+08
     -125.8849886936      128.5469255477     1  0.53747727E+08
     -125.8849747783      129.6006578395     1  0.50821826E+08
     -125.8849692553      128.8547806131     1  0.49926523E+08
     -125.8849669442      129.2304490823     1  0.51495410E+08
     -125.8849413818      125.6260303416     1  0.52279554E+08
     -125.8849171585      128.7994755441     1  0.52926791E+08
     -125.8848863885      129.9947697585     1  0.50213976E+08
     -125.8848808662      131.4560518430     1  0.52911507E+08
     -125.8848797579      126.5890439464     1  0.53581762E+08
     -125.8848573425      129.5884237880     1  0.49620863E+08
     -125.8848538556      129.2612377734     1  0.55571757E+08
     -125.8848450751      131.1447420525     1  0.48885527E+08
     -125.8848410673      128.1001212999     1  0.51087198E+08
     -125.8848301673      130.5591540080     1  0.49435861E+08
     -125.8848135032      129.8303198187     1  0.51320269E+08
     -125.8848005841      126.7691153292     1  0.48246620E+08
     -125.8847696515      128.5968759768     1  0.53021555E+08
     -125.8847520448      132.0338511938     1  0.52608343E+08
     -125.8847362553      131.2337477027     1  0.51998478E+08
     -125.8847239792      123.0775678284     1  0.48555126E+08
     -125.8846814984      128.4786282434     1  0.51138868E+08
     -125.8846769023      126.8179657123     1  0.53417747E+08
     -125.8846718227      129.0627921240     1  0.50610860E+08
     -125.8846544271      125.0491815002     1  0.50613284E+08
     -125.8846419265      129.8246325317     1  0.53947020E+08
     -125.8846391308      130.1389441462     1  0.51815706E+08
     -125.8846316098      124.5297464494     1  0.48982985E+08
     -125.8846145507      132.1676778884     1  0.49991305E+08
     -125.8846049694      127.3292464064     1  0.52578762E+08
     -125.8846031370      130.9949087037     1  0.53588427E+08
     -125.8846020026      136.2493139610     1  0.53671096E+08
     -125.8845953798      129.7408796179     1  0.51951258E+08
     -125.8845732362      129.0666963370     1  0.53281403E+08
     -125.8845720752      129.9046810173     2  0.54217375E+08
     -125.8845519218      127.9841981526     1  0.48766970E+08
     -125.8845033360      127.1701293300     1  0.51762434E+08
     -125.8845010879      126.7317035602     1  0.53276144E+08
     -125.8844924433      126.1255914808     1  0.49710784E+08
     -125.8844907704      127.8651653889     1  0.50777848E+08
     -125.8844565146      130.7062139005     1  0.52656962E+08
     -125.8844181118      127.5456275577     1  0.50670830E+08
     -125.8844163172      127.2351163774     1  0.53330044E+08
     -125.8844129852      129.7924663172     1  0.50302389E+08
     -125.8843989742      126.1213236389     1  0.53215679E+08
     -125.8843961902      128.1893435407     1  0.51903917E+08
     -125.8843899208      129.4054623945     1  0.54133904E+08
     -125.8843464870      127.6136097521     1  0.49943759E+08
     -125.8843185102      128.4025693864     1  0.50171739E+08
     -125.8843133302      129.4374896371     1  0.55524447E+08
     -125.8843053579      130.1880950842     1  0.50678071E+08
     -125.8842571143      128.9702453982     1  0.48623348E+08
     -125.8842528928      127.3076116651     1  0.49337718E+08
     -125.8842507395      129.6802407127     1  0.56018045E+08
     -125.8842383717      133.1402779129     1  0.54415516E+08
     -125.8842281939      129.0640824084     1  0.53335636E+08
     -125.8842144472      127.5544264446     1  0.49092827E+08
     -125.8842019868      129.9439481920     1  0.51100037E+08
     -125.8841723220      126.8756434342     1  0.50419678E+08
     -125.8841693953      130.9774889439     1  0.49775200E+08
     -125.8841666681      132.1029458064     1  0.57360384E+08
     -125.8841398011      127.0284615007     1  0.49574078E+08
     -125.8841376182      133.9251123539     1  0.53255265E+08
     -125.8841363939      128.5511094336     1  0.50589890E+08
     -125.8841318766      126.7004630804     1  0.50129329E+08
     -125.8841246421      130.8026116317     1  0.52503386E+08
     -125.8841164911      131.1382565779     1  0.51394835E+08
     -125.8841136854      124.7042316252     1  0.48432337E+08
     -125.8841006148      128.9226442431     1  0.54594314E+08
     -125.8840994219      126.2186214803     1  0.54523615E+08
     -125.8840764615      126.7562711384     1  0.49656216E+08
     -125.8840710795      124.3997605068     1  0.47326332E+08
     -125.8840531175      126.3238959276     1  0.54834078E+08
     -125.8840239229      126.7391670643     1  0.54768117E+08
     -125.8840192732      131.2427543950     1  0.50435446E+08
     -125.8840071249      128.8613691922     1  0.52548124E+08
     -125.8839925791      126.0787928641     1  0.48869613E+08
     -125.8839865585      128.0003307617     1  0.51356146E+08
     -125.8839695572      126.1090197362     1  0.52724647E+08
     -125.8839667960      127.4771176233     1  0.50680955E+08
     -125.8839603128      126.5631844157     1  0.49464005E+08
     -125.8839579972      129.6226240501     1  0.52228824E+08
     -125.8839488178      128.8325875108     1  0.52144488E+08
     -125.8839473946      128.9678741353     1  0.52659630E+08
     -125.8839333610      128.5900052813     2  0.53027849E+08
     -125.8839273629      125.3120254724     1  0.50992413E+08
     -125.8839116079      128.2553739047     1  0.49814008E+08
     -125.8839023580      128.3382310917     1  0.50440784E+08
     -125.8838869934      127.9509158382     1  0.51046605E+08
     -125.8838692208      128.8345904270     1  0.49876026E+08
     -125.8838614305      128.0991188738     1  0.53716153E+08
     -125.8838261877      127.9604632569     1  0.49787459E+08
     -125.8838244754      130.2604626971     1  0.50897763E+08
     -125.8838116423      125.5043564975     1  0.51458416E+08
     -125.8837988709      128.7554091347     1  0.50513881E+08
     -125.8837699984      128.8030060695     1  0.52686254E+08
     -125.8837682808      129.0304518808     1  0.52686359E+08
     -125.8837626611      130.4140715826     1  0.53682994E+08
     -125.8837614955      123.2356338058     1  0.50184913E+08
     -125.8837530287      123.8599839077     1  0.54463165E+08
     -125.8837373809      129.0856217594     1  0.51115219E+08
     -125.8837000946      131.3912253247     1  0.51314826E+08
     -125.8836837096      130.6682386647     1  0.50762560E+08
     -125.8836540162      127.5881730823     1  0.49519073E+08
     -125.8836422207      126.7663765383     1  0.53442862E+08
     -125.8836403348      127.5997427512     1  0.52084743E+08
     -125.8836317588      129.0624722044     1  0.49699125E+08
     -125.8836270777      128.6400312984     1  0.50313223E+08
     -125.8836165009      131.7548439655     1  0.49712719E+08
     -125.8835898778      124.1939157910     1  0.50507080E+08
     -125.8835777691      127.9126666145     1  0.50256434E+08
     -125.8835691529      124.1359567199     1  0.55330590E+08
     -125.8835668332      128.4169104344     1  0.49448769E+08
     -125.8835645097      129.0929709606     1  0.49436173E+08
     -125.8835380240      125.0276604568     1  0.52662655E+08
     -125.8835309374      128.9054860358     1  0.49578296E+08
     -125.8835254483      126.0424887194     1  0.52661652E+08
     -125.8835204389      129.5669464922     1  0.53428783E+08
     -125.8835128601      130.2539804177     1  0.51846692E+08
     -125.8835064035      125.7843107687     1  0.48806531E+08
     -125.8834972347      126.9663573743     1  0.51919211E+08
     -125.8834813199      122.5328493746     1  0.53873239E+08
     -125.8834605288      130.5243076684     1  0.53767945E+08
     -125.8834543053      131.6409315528     1  0.50417686E+08
     -125.8834416850      128.3699173774     1  0.50537883E+08
     -125.8834333877      127.2189817075     1  0.49963350E+08
     -125.8834138423      130.9667607906     1  0.55845286E+08
     -125.8834025785      127.4821682807     1  0.50709042E+08
     -125.8833924448      134.2421224310     1  0.54619896E+08
     -125.8833898174      124.3317557828     1  0.51726064E+08
     -125.8833779478      127.4800055177     1  0.53418948E+08
     -125.8833741645      130.5015975663     1  0.51970580E+08
     -125.8833678058      128.7974551460     1  0.51221031E+08
     -125.8833409836      128.6439355393     1  0.49487077E+08
     -125.8833397537      125.1646552964     1  0.56317014E+08
     -125.8833324615      127.5005178477     1  0.52784250E+08
     -125.8833304982      126.0657986599     1  0.51793471E+08
     -125.8833197308      131.8028696827     1  0.52276725E+08
     -125.8832844356      127.3814025723     1  0.51160427E+08
     -125.8832769075      127.3465048242     1  0.50865830E+08
     -125.8832721217      128.0204780700     1  0.53162565E+08
     -125.8832453870      126.1402637609     1  0.49121061E+08
     -125.8832336577      131.1562409345     1  0.55880289E+08
     -125.8832286442      130.9379298971     1  0.49730805E+08
     -125.8832199245      127.1714587643     1  0.50250189E+08
     -125.8832123859      126.1862810336     1  0.52146613E+08
     -125.8832089661      126.9751708617     1  0.48756752E+08
     -125.8831943470      130.7100038186     1  0.49453770E+08
     -125.8831602152      130.0382079311     1  0.54434977E+08
     -125.8831502588      132.1335600329     1  0.50498355E+08
     -125.8831251804      129.7897838655     1  0.53227363E+08
     -125.8831209986      127.9752057938     1  0.51147949E+08
     -125.8831165152      126.6951691589     1  0.48863004E+08
     -125.8831139776      129.5729101426     1  0.49445167E+08
     -125.8830926869      127.3161176999     1  0.52727317E+08
     -125.8830851542      126.8963705480     1  0.52592676E+08
     -125.8830645577      127.8918712060     1  0.52621032E+08
     -125.8830628245      127.8908097338     1  0.53468559E+08
     -125.8830583562      127.1187925196     1  0.51381056E+08
     -125.8830432260      126.4070305483     1  0.52300810E+08
     -125.8830379663      128.5028457235     1  0.48135711E+08
     -125.8830309602      127.6676700425     1  0.52542242E+08
     -125.8830224347      128.9698233096     1  0.51388901E+08
     -125.8830129013      127.1237758190     1  0.49917357E+08
     -125.8829776400      127.0337773323     1  0.50260067E+08
     -125.8829686666      129.8525825000     1  0.49361270E+08
     -125.8829593255      130.5349418968     1  0.53182843E+08
     -125.8829500061      129.2413297437     1  0.49634831E+08
     -125.8829122475      127.9262403421     1  0.52101477E+08
     -125.8829077193      126.0950766150     1  0.48087835E+08
     -125.8829028598      128.9752582816     1  0.51213858E+08
     -125.8829013026      128.6574368628     1  0.53459621E+08
     -125.8829000283      131.8887684045     1  0.49484308E+08
     -125.8828986166      130.9859129390     1  0.54132902E+08
     -125.8828760503      125.6845372703     1  0.51012352E+08
     -125.8828575654      129.6681196817     1  0.51464727E+08
     -125.8828298258      129.2482848171     1  0.51270837E+08
     -125.8828222484      128.5495932282     1  0.51192605E+08
     -125.8828153759      129.1503354878     1  0.51352716E+08
     -125.8827991263      125.0802148061     2  0.50088757E+08
     -125.8827931938      124.9932735495     1  0.50812259E+08
     -125.8827637351      127.8317420194     1  0.48413002E+08
     -125.8827503409      133.3691600157     1  0.55753038E+08
     -125.8827411395      128.2640420059     1  0.51054275E+08
     -125.8827295652      127.6438284685     1  0.51729842E+08
     -125.8827226557      128.5065620783     1  0.56955116E+08
     -125.8827207222      128.6780113384     1  0.51176105E+08
     -125.8827164587      124.3886542269     1  0.48555987E+08
     -125.8827135686      127.5775069769     2  0.49224997E+08
     -125.8827053899      128.7578300969     1  0.49767408E+08
     -125.8826966297      131.8532730946     1  0.53908766E+08
     -125.8826762195      131.5492738079     1  0.49782215E+08
     -125.8826571785      128.1315793571     1  0.48125561E+08
     -125.8826493261      124.3152638606     1  0.50186278E+08
     -125.8826475430      126.5691165986     1  0.50152758E+08
     -125.8826436769      128.9768826056     1  0.51157310E+08
     -125.8826396090      125.1478487961     1  0.49465531E+08
     -125.8826367104      128.9302105797     1  0.50796072E+08
     -125.8826234360      131.1825165959     1  0.49690387E+08
     -125.8826130116      130.4622594585     1  0.49422208E+08
     -125.8826112900      126.0562377775     1  0.50865227E+08
     -125.8825970520      124.8638526043     1  0.52952034E+08
     -125.8825401849      129.4631132226     1  0.52533255E+08
     -125.8825330330      130.4575422003     1  0.54403417E+08
     -125.8825238333      130.8226896589     1  0.52602841E+08
     -125.8825043872      129.7128714478     1  0.50571563E+08
     -125.8825031229      132.0875140043     1  0.50202920E+08
     -125.8824997967      128.7676401742     1  0.50846473E+08
     -125.8824986070      128.0715891823     1  0.51576029E+08
     -125.8824840803      128.0130550895     1  0.51816399E+08
     -125.8824723539      128.4770148693     1  0.50635086E+08
     -125.8824700552      125.7642140579     1  0.48272358E+08
     -125.8824640337      130.4552439853     1  0.50759504E+08
     -125.8824524155      128.7334484171     1  0.48069375E+08
     -125.8824407092      129.3864526983     1  0.50470454E+08
     -125.8824085522      127.6676397890     1  0.53312827E+08
     -125.8823976977      126.5285240288     1  0.53461305E+08
     -125.8823906100      125.9777446964     1  0.51173056E+08
     -125.8823814246      128.0353408332     1  0.54013665E+08
     -125.8823643649      129.3819769985     1  0.52847560E+08
     -125.8823530268      131.5855552720     1  0.52021973E+08
     -125.8823498939      125.8486648620     1  0.51600879E+08
     -125.8823375165      129.8743798226     1  0.55021963E+08
     -125.8823340248      128.4227374090     1  0.53027123E+08
     -125.8823261864      125.9616047863     1  0.51927229E+08
     -125.8823223631      124.8880975132     1  0.49652997E+08
     -125.8823172692      127.3871542226     1  0.50010629E+08
     -125.8823157225      127.4576356356     1  0.50107754E+08
     -125.8823020358      128.7308476654     1  0.54769902E+08
     -125.8822686500      128.8435000752     1  0.51920966E+08
     -125.8822466480      129.2697476539     1  0.50385205E+08
     -125.8822391568      124.5899720969     1  0.49043724E+08
     -125.8822376975      126.7033606692     1  0.50888960E+08
     -125.8822256982      129.5519716322     1  0.51873977E+08
     -125.8822193057      126.5544755914     1  0.50473279E+08
     -125.8822019911      127.0890269800     1  0.51879238E+08
     -125.8821730113      130.8003267279     1  0.48891460E+08
     -125.8821675126      132.3885583391     1  0.50716248E+08
     -125.8821464888      132.8051951172     1  0.49908873E+08
     -125.8821435589      128.0829100167     1  0.53032083E+08
     -125.8821161884      127.9428910714     1  0.52537375E+08
     -125.8821151530      128.5496388757     1  0.55043885E+08
     -125.8821065574      124.6671445176     1  0.48995667E+08
     -125.8821045565      127.3618665364     1  0.51410624E+08
     -125.8820859955      130.7486597792     1  0.52708298E+08
     -125.8820760373      124.9232589833     1  0.50113125E+08
     -125.8820655693      128.3317011139     1  0.51687259E+08
     -125.8820612325      131.8264507316     1  0.50619900E+08
     -125.8820560346      130.1687825046     1  0.49140538E+08
     -125.8820241994      127.4638122845     1  0.48693110E+08
     -125.8820191725      127.5958139370     1  0.51390508E+08
     -125.8820134301      129.8508200821     1  0.50529743E+08
     -125.8820097605      129.4523717729     1  0.50112672E+08
     -125.8820072648      132.3288200507     1  0.51883725E+08
     -125.8820025068      129.2224276633     1  0.52974596E+08
     -125.8819966988      129.3032303523     1  0.49406972E+08
     -125.8819797093      127.7744584853     1  0.50193282E+08
     -125.8819783208      130.5704553036     1  0.51831955E+08
     -125.8819766022      124.5991752937     1  0.53526118E+08
     -125.8819754927      130.2823761865     1  0.52560720E+08
     -125.8819699638      127.5976444687     1  0.50596510E+08
     -125.8819601026      131.7858840535     1  0.53020909E+08
     -125.8819561445      127.3323524154     1  0.54308425E+08
     -125.8819394489      132.8313405521     1  0.48897623E+08
     -125.8819244784      129.8164290990     1  0.56719867E+08
     -125.8819075573      125.3581970477     1  0.49271044E+08
     -125.8818751658      126.8623819822     1  0.47533490E+08
     -125.8818735235      129.9633125987     1  0.50589760E+08
     -125.8818487541      128.0377595066     1  0.54100758E+08
     -125.8818445691      127.1878576276     1  0.56404164E+08
     -125.8818377367      129.7145739687     1  0.48517695E+08
     -125.8818312444      129.3755268969     1  0.52361333E+08
     -125.8818071920      129.0839846926     1  0.54487921E+08
     -125.8818033993      126.3284317133     1  0.53786239E+08
     -125.8818019792      126.6103778047     1  0.52662085E+08
     -125.8818007455      124.3647717555     1  0.52708044E+08
     -125.8817967771      128.4947559028     1  0.50253499E+08
     -125.8817760882      129.6781131129     1  0.53386387E+08
     -125.8817711469      128.3564428546     1  0.51588176E+08
     -125.8817560235      126.1310262009     1  0.49634956E+08
     -125.8817484771      128.1365519053     1  0.54136171E+08
     -125.8817230865      125.6110628394     1  0.50870404E+08
     -125.8817161046      127.3922870371     1  0.49207739E+08
     -125.8817133726      127.1660549346     1  0.50931589E+08
     -125.8817022876      127.9509157233     1  0.48310935E+08
     -125.8817003339      133.8715778178     1  0.49104980E+08
     -125.8816894850      128.0764882507     1  0.51918847E+08
     -125.8816695929      132.7838018526     1  0.49449241E+08
     -125.8816597883      129.5151205806     1  0.55205554E+08
     -125.8816557785      125.6243175127     1  0.49893891E+08
     -125.8816339671      122.2907198713     1  0.49763584E+08
     -125.8816158880      126.4814525159     1  0.50874106E+08
     -125.8816123286      127.0207907953     1  0.53766618E+08
     -125.8815782439      125.2301426223     1  0.48719879E+08
     -125.8815684804      127.8438086022     1  0.49187523E+08
     -125.8815558700      128.7560574210     1  0.50966203E+08
     -125.8815483668      128.7941397456     1  0.55034426E+08
     -125.8815468129      126.5823369337     1  0.52549291E+08
     -125.8815367902      128.9583574715     1  0.52293316E+08
     -125.8815247556      129.7657234293     1  0.52122123E+08
     -125.8815212938      126.7333474239     1  0.53372728E+08
     -125.8815138010      128.7263304169     1  0.52073823E+08
     -125.8815085222      131.8883502113     1  0.54025958E+08
     -125.8814949268      125.1492546933     1  0.48817725E+08
     -125.8814924139      129.6201369404     1  0.50521161E+08
     -125.8814838748      129.6869930211     1  0.48721209E+08
     -125.8814769586      130.6972833673     1  0.49931328E+08
     -125.8814707212      128.2899639925     1  0.52662402E+08
     -125.8814556002      131.0456869798     1  0.53578037E+08
     -125.8814267061      126.8586659010     1  0.52862603E+08
     -125.8813981875      125.5305375219     1  0.54989137E+08
     -125.8813953713      127.9426194159     1  0.49797140E+08
     -125.8813921353      129.4069508764     1  0.51229513E+08
     -125.8813807578      131.0179045277     1  0.55380508E+08
     -125.8813739634      128.3150941342     1  0.52516275E+08
     -125.8813456270      128.4695654387     1  0.53102466E+08
     -125.8813311835      127.8667845598     1  0.49573803E+08
     -125.8813268567      131.2268708895     1  0.49525293E+08
     -125.8813077610      129.8906819378     1  0.49917889E+08
     -125.8813053216      133.6519487191     1  0.53482080E+08
     -125.8812971740      129.3079563271     1  0.51656381E+08
     -125.8812738104      127.6976927483     1  0.51018432E+08
     -125.8812701746      127.2460461350     1  0.48752435E+08
     -125.8812677692      129.1437671814     1  0.49879359E+08
     -125.8812631941      132.8988855133     1  0.51578465E+08
     -125.8812435475      127.0233196106     1  0.52508645E+08
     -125.8812403766      131.5056815725     1  0.56040690E+08
     -125.8812370576      124.9584474870     1  0.52260541E+08
     -125.8812318738      125.4752927696     1  0.48283392E+08
     -125.8812215690      130.4439291455     1  0.51522898E+08
     -125.8812065351      129.5649981169     1  0.52214847E+08
     -125.8811788930      128.0929029956     1  0.49404508E+08
     -125.8811616324      123.5481796433     1  0.52290678E+08
     -125.8811589171      129.1970523725     1  0.51556003E+08
     -125.8811576488      128.6904064494     1  0.52732180E+08
     -125.8811494127      127.5438311108     1  0.51710263E+08
     -125.8811455849      123.9661439268     2  0.51393453E+08
     -125.8811182244      129.0540477589     1  0.55776712E+08
     -125.8810971309      127.9009055432     1  0.48890364E+08
     -125.8810856519      129.4125082616     1  0.51720917E+08
     -125.8810768653      125.9867243601     1  0.48662759E+08
     -125.8810707148      130.4367670990     1  0.49025934E+08
     -125.8810599209      126.7190042844     1  0.49835571E+08
     -125.8810413051      127.2451912701     1  0.53148002E+08
     -125.8810337831      129.1667817810     1  0.51857772E+08
     -125.8810207347      131.4184740582     1  0.51965781E+08
     -125.8809751962      126.2009233757     1  0.49201242E+08
     -125.8809738708      125.0766437531     1  0.51008125E+08
     -125.8809574869      129.6779180218     1  0.52527089E+08
     -125.8809507387      127.3199096497     1  0.51761344E+08
     -125.8809179979      129.6953804671     1  0.51644460E+08
     -125.8808896093      126.1549692396     1  0.48962885E+08
     -125.8808827909      127.8417538548     1  0.51678341E+08
     -125.8808778848      125.5926159665     1  0.48275167E+08
     -125.8808733576      126.8918833332     1  0.49923093E+08
     -125.8808674339      129.9890279489     1  0.51652202E+08
     -125.8808634972      126.3755560928     1  0.52153788E+08
     -125.8808503772      129.3396795075     1  0.48886043E+08
     -125.8808111452      126.9159171568     1  0.49190921E+08
     -125.8808039298      131.7034098069     1  0.51241916E+08
     -125.8808019996      129.1897696095     1  0.53297553E+08
     -125.8807756959      127.8216061046     1  0.48216958E+08
     -125.8807502488      127.5776921283     1  0.50013692E+08
     -125.8807472552      130.9566951711     1  0.53884483E+08
     -125.8807440216      126.1220505031     1  0.52593586E+08
     -125.8807200003      127.3498427581     1  0.54223170E+08
     -125.8806997731      128.6078705073     1  0.51520790E+08
     -125.8806931253      127.8312450812     1  0.49333495E+08
     -125.8806889720      130.8519120335     1  0.50997018E+08
     -125.8806811375      129.3723948378     1  0.50116625E+08
     -125.8806746759      128.4031129217     1  0.50286005E+08
     -125.8806570317      132.0412958519     2  0.49899578E+08
     -125.8806521649      128.6556962209     1  0.51390421E+08
     -125.8806456305      125.3707228964     1  0.48532784E+08
     -125.8806370910      132.2888723850     1  0.50762776E+08
     -125.8806216046      129.4032441080     1  0.56444768E+08
     -125.8806176395      127.9362676401     1  0.57005589E+08
     -125.8806043549      130.9224698590     1  0.50641518E+08
     -125.8805972027      131.2504157250     1  0.49358117E+08
     -125.8805865105      129.1417012897     1  0.51928450E+08
     -125.8805757173      127.3190870067     1  0.51127994E+08
     -125.8805572013      130.4389606607     1  0.50415681E+08
     -125.8805546735      130.9769577707     1  0.52969069E+08
     -125.8805535224      128.8823409223     1  0.51707888E+08
     -125.8805427762      124.7938877702     1  0.49997876E+08
     -125.8805342487      129.5688896783     1  0.49897515E+08
     -125.8805145167      127.0252150891     1  0.53759733E+08
     -125.8805114183      125.1502685177     1  0.48179761E+08
     -125.8804953832      126.9499031965     1  0.48227296E+08
     -125.8804801399      128.9235784994     1  0.53986833E+08
     -125.8804737985      128.7566598543     1  0.53394197E+08
     -125.8804695348      127.5226653249     1  0.53083075E+08
     -125.8804600163      127.6028946730     1  0.58987362E+08
     -125.8804552139      127.5213438739     1  0.54525387E+08
     -125.8804316067      125.4105957855     1  0.51248014E+08
     -125.8804239406      127.5250677918     1  0.49864895E+08
     -125.8804227064      126.6185831707     1  0.51817781E+08
     -125.8804190006      130.6823544950     1  0.49467734E+08
     -125.8804020024      130.6696557055     1  0.50906390E+08
     -125.8803913260      130.3100484681     1  0.50646752E+08
     -125.8803707078      130.2363027164     1  0.56618280E+08
     -125.8803613608      125.6835351926     1  0.52844151E+08
     -125.8803547964      128.1597331500     1  0.56811825E+08
     -125.8803375401      127.5185449558     1  0.51444293E+08
     -125.8803150324      126.5538959852     1  0.48747940E+08
     -125.8802998692      126.9321772132     1  0.54605183E+08
     -125.8802893886      130.1684114145     1  0.53855776E+08
     -125.8802851510      127.9035281062     1  0.53584503E+08
     -125.8802789305      124.7971690883     2  0.51299202E+08
     -125.8802694882      125.5651823069     1  0.51367855E+08
     -125.8802614628      127.8712056736     1  0.52692999E+08
     -125.8802508060      129.6735678487     1  0.53919206E+08
     -125.8802338583      129.0495714206     1  0.50557122E+08
     -125.8802327069      132.5639015009     1  0.52099582E+08
     -125.8802262778      126.3162785855     1  0.49135699E+08
     -125.8802227129      123.9451082718     1  0.50930808E+08
     -125.8802143917      126.8763915549     1  0.49347211E+08
     -125.8802084714      127.8663391903     1  0.50629849E+08
     -125.8802031142      132.9432754212     1  0.50568729E+08
     -125.8801906538      127.0585315538     1  0.54665851E+08
     -125.8801881351      128.7519299527     1  0.50573992E+08
     -125.8801862663      128.6550275475     1  0.52131202E+08
     -125.8801678256      129.4376697365     1  0.49107228E+08
     -125.8801562440      130.6717515323     1  0.53096151E+08
     -125.8801341217      128.9299046875     1  0.48172779E+08
     -125.8801109828      127.5913784929     1  0.51542150E+08
     -125.8800934749      128.6267256147     1  0.50247918E+08
     -125.8800740321      130.5603218754     1  0.51937671E+08
     -125.8800559150      128.5994036724     1  0.52254558E+08
     -125.8800527246      124.5376290289     1  0.49162263E+08
     -125.8800491444      128.6920045439     1  0.51348879E+08
     -125.8800445200      129.0285454510     1  0.52977091E+08
     -125.8800243081      127.6798076553     1  0.49927931E+08
     -125.8799871518      126.7044723060     1  0.53900365E+08
     -125.8799674438      131.0551777833     1  0.56439044E+08
     -125.8799636579      126.4638834619     1  0.52176865E+08
     -125.8799613541      131.5833053002     2  0.48966814E+08
     -125.8799431962      129.6551733070     1  0.51424142E+08
     -125.8799093056      126.5570587898     1  0.51860196E+08
     -125.8799062678      125.4615637484     1  0.52405103E+08
     -125.8798972898      132.3799357516     1  0.51898133E+08
     -125.8798877118      129.9890469256     1  0.50292507E+08
     -125.8798787180      126.6162645213     1  0.49971412E+08
     -125.8798416363      126.1735648190     1  0.51456366E+08
     -125.8798397536      133.1825295476     1  0.52188121E+08
     -125.8798368844      124.5984179693     1  0.50875770E+08
     -125.8798222863      128.7343852154     2  0.49144874E+08
     -125.8798161701      129.1992818451     1  0.52057573E+08
     -125.8798126882      130.7107379034     1  0.51882850E+08
     -125.8798011616      129.6398579007     1  0.50840450E+08
     -125.8797860992      124.5281725082     1  0.51634703E+08
     -125.8797831380      129.7021588540     1  0.48938478E+08
     -125.8797808321      129.3684575590     1  0.53048679E+08
     -125.8797687073      128.4161364463     1  0.49241406E+08
     -125.8797546316      126.5908754188     1  0.50482870E+08
     -125.8797338158      125.7475625502     1  0.50337730E+08
     -125.8797307451      127.7530784784     1  0.50438606E+08
     -125.8797257193      128.6137396948     1  0.51446416E+08
     -125.8797220792      127.9033225919     1  0.51610375E+08
     -125.8797208590      126.0800273451     1  0.50831976E+08
     -125.8797127422      129.1618384652     1  0.51353849E+08
     -125.8796907445      133.6848022697     1  0.56071316E+08
     -125.8796746128      126.5647278028     1  0.54661482E+08
     -125.8796718544      130.7906482991     1  0.51645976E+08
     -125.8796698279      128.6157701631     1  0.49877856E+08
     -125.8796609395      131.7742008666     1  0.53077722E+08
     -125.8796525686      129.1148524727     1  0.55377000E+08
     -125.8796474206      127.7115059467     1  0.49721931E+08
     -125.8796310223      125.9497027545     1  0.50092859E+08
     -125.8796294923      125.1855702840     1  0.52785342E+08
     -125.8796274043      127.0481553933     1  0.49146748E+08
     -125.8796200210      124.6054286946     1  0.49729266E+08
     -125.8796127764      133.6525961872     1  0.52807372E+08
     -125.8796066243      125.0280908475     1  0.53624586E+08
     -125.8795993905      128.9860246156     1  0.49860867E+08
     -125.8795836889      123.7161812046     1  0.49740330E+08
     -125.8795740287      131.8148185287     1  0.52683434E+08
     -125.8795682272      129.5084483168     1  0.50532345E+08
     -125.8795539908      124.9488515922     1  0.52038811E+08
     -125.8795526269      131.8082258196     1  0.49801792E+08
     -125.8795514129      128.5113311140     1  0.48656628E+08
     -125.8795499757      129.5710737311     1  0.52051676E+08
     -125.8795311697      131.0064774569     1  0.57146697E+08
     -125.8795279410      127.1051649486     1  0.51420846E+08
     -125.8795108268      129.4850152600     1  0.49355659E+08
     -125.8794965397      128.5245334089     1  0.50792644E+08
     -125.8794895199      126.4161980771     1  0.49924371E+08
     -125.8794864948      132.3361296535     1  0.55162244E+08
     -125.8794847199      128.7912808894     1  0.51243885E+08
     -125.8794809244      129.2156878726     1  0.55304393E+08
     -125.8794762477      129.2238104660     1  0.55046919E+08
     -125.8794586052      129.9655629884     1  0.53697007E+08
     -125.8794391331      124.6917904997     1  0.48484798E+08
     -125.8794362938      126.0922512267     1  0.51906174E+08
     -125.8794342382      126.8986709969     1  0.49071180E+08
     -125.8794196970      130.6604679563     1  0.54641883E+08
     -125.8794157665      126.7812299151     1  0.52092580E+08
     -125.8794024370      130.8711713008     1  0.54381322E+08
     -125.8793884391      124.4833178408     1  0.48069617E+08
     -125.8793465294      124.8357078013     2  0.48046081E+08
     -125.8793249104      127.7277724908     1  0.52704142E+08
     -125.8793205475      128.3317077737     1  0.51175552E+08
     -125.8793137248      127.9511614614     1  0.52069615E+08
     -125.8792874439      129.3541282975     1  0.50240770E+08
     -125.8792847419      123.0277394277     1  0.50092179E+08
     -125.8792830879      128.6879499134     1  0.51559626E+08
     -125.8792817376      130.1961020093     1  0.53460744E+08
     -125.8792794099      125.6661801553     1  0.50248074E+08
     -125.8792605292      128.7427116418     1  0.51162289E+08
     -125.8792537865      128.6862312950     1  0.52424913E+08
     -125.8792511554      129.6707062011     1  0.52796536E+08
     -125.8792410448      127.2949705240     1  0.50711370E+08
     -125.8792143127      129.3138223679     1  0.53319933E+08
     -125.8791919975      129.2408420086     1  0.51822978E+08
     -125.8791758417      127.8599594923     1  0.49886678E+08
     -125.8791626910      126.6537199911     1  0.53515850E+08
     -125.8791326123      128.2728480016     1  0.54729574E+08
     -125.8791302250      128.7086797320     1  0.51749157E+08
     -125.8791094493      128.6068830731     1  0.54354357E+08
     -125.8791044230      128.6764759004     1  0.54133937E+08
     -125.8790674077      124.7095748862     1  0.49195915E+08
     -125.8790649645      126.7727595628     1  0.50329079E+08
     -125.8790601663      131.2946509318     1  0.48125126E+08
     -125.8790585583      133.5256769995     1  0.53175064E+08
     -125.8790469676      126.0908075663     1  0.49675622E+08
     -125.8790004899      127.7749325009     1  0.54550472E+08
     -125.8789914405      128.8585713223     1  0.50075753E+08
     -125.8789633485      128.7717762534     1  0.57389305E+08
     -125.8789547167      131.8483835358     1  0.50736058E+08
     -125.8789490697      129.4638508024     1  0.51380702E+08
     -125.8789250929      125.6735213367     1  0.49527034E+08
     -125.8789156348      127.5698520097     1  0.51160533E+08
     -125.8789132608      126.8573985926     1  0.50472608E+08
     -125.8789094815      130.7977961598     1  0.51925238E+08
     -125.8789039898      124.1712127703     1  0.49725574E+08
     -125.8788927982      125.8407435748     1  0.51038997E+08
     -125.8788705636      127.4189085803     1  0.51088998E+08
     -125.8788625804      129.9518502413     1  0.49739248E+08
     -125.8788563642      127.7999365630     1  0.50266600E+08
     -125.8788529443      129.7620358252     1  0.54698021E+08
     -125.8788475013      129.9063265295     1  0.48748595E+08
     -125.8788392103      128.9464073896     1  0.50370624E+08
     -125.8788310838      128.9097113201     1  0.55286549E+08
     -125.8788230068      131.5638862014     1  0.52299728E+08
     -125.8788210226      127.5446912999     1  0.51785569E+08
     -125.8788115623      130.7259699360     1  0.50151980E+08
     -125.8787997553      128.2757040752     1  0.55549326E+08
     -125.8787968535      125.6282060780     1  0.48441440E+08
     -125.8787927807      128.7366847812     1  0.48139693E+08
     -125.8787909106      130.6210154667     1  0.52388907E+08
     -125.8787825189      126.9458287446     1  0.53206075E+08
     -125.8787798101      129.8058686935     1  0.54994558E+08
     -125.8787761233      126.2558102519     1  0.52645624E+08
     -125.8787740788      126.9835233267     1  0.50760408E+08
     -125.8787431505      129.0847457302     1  0.48518351E+08
     -125.8787138584      131.0284063562     1  0.48816432E+08
     -125.8787042982      128.9116400565     1  0.53348065E+08
     -125.8787011794      129.4111989376     1  0.56175234E+08
     -125.8786956918      129.5890303470     1  0.52472563E+08
     -125.8786934758      129.5759601080     1  0.49397344E+08
     -125.8786897905      129.6228024085     1  0.49403689E+08
     -125.8786843014      126.6496504076     1  0.52309822E+08
     -125.8786724400      130.8661135888     1  0.50220980E+08
     -125.8786687471      128.0830065045     1  0.52224078E+08
     -125.8786477490      126.0954009631     1  0.51901311E+08
     -125.8786302196      127.6771253604     1  0.48377710E+08
     -125.8785947122      130.0383508799     1  0.48799161E+08
     -125.8785847490      126.2714213599     1  0.51639690E+08
     -125.8785649933      125.2932833581     1  0.50382905E+08
     -125.8785577863      125.9837213114     1  0.54151706E+08
     -125.8785546681      128.2954813639     1  0.52573121E+08
     -125.8785534709      126.1298689466     1  0.52468438E+08
     -125.8785498737      124.6435810685     1  0.48797856E+08
     -125.8785455091      129.3752410118     1  0.48963280E+08
     -125.8785134211      131.1626946847     1  0.51453071E+08
     -125.8785121282      127.9200965786     1  0.50062911E+08
     -125.8785090277      127.6598818620     1  0.50560156E+08
     -125.8785061617      128.5909802606     1  0.49507911E+08
     -125.8784862072      126.6116897852     1  0.49676350E+08
     -125.8784827495      125.7036684686     1  0.51674235E+08
     -125.8784774309      126.5041847930     1  0.50499315E+08
     -125.8784749747      129.3416995485     1  0.50895948E+08
     -125.8784705742      128.8155853485     1  0.52565830E+08
     -125.8784693464      127.0523425999     1  0.51547823E+08
     -125.8784614877      123.5102430394     1  0.48787866E+08
     -125.8784537183      126.4252521937     1  0.49334874E+08
     -125.8784387049      128.8883953334     1  0.49242993E+08
     -125.8784344445      133.2721502327     1  0.52160994E+08
     -125.8784306760      131.1200243679     1  0.47597437E+08
     -125.8784122706      130.5994467593     1  0.50220159E+08
     -125.8783864055      126.1210455687     1  0.48232524E+08
     -125.8783725925      127.4313734523     1  0.50014044E+08
     -125.8783656730      128.5799011667     1  0.50307679E+08
     -125.8783590386      128.8752295042     1  0.52787681E+08
     -125.8783359029      126.7811098327     1  0.49659754E+08
     -125.8783278583      125.6915476217     1  0.48472812E+08
     -125.8783227339      132.7878774366     1  0.53059509E+08
     -125.8783215115      126.8149824813     1  0.51063066E+08
     -125.8783169024      128.5860290647     1  0.54151950E+08
     -125.8783143501      128.9111595157     1  0.49016199E+08
     -125.8782978863      129.7638556490     1  0.51156414E+08
     -125.8782804934      130.1326290699     1  0.52892565E+08
     -125.8782628477      130.4588298525     1  0.52747118E+08
     -125.8782311609      127.6511275403     1  0.52417811E+08
     -125.8782208570      124.1718027063     1  0.52360178E+08
     -125.8781977557      129.2812717554     1  0.52119576E+08
     -125.8781837913      129.4362107110     1  0.51005747E+08
     -125.8781825334      128.2180738299     1  0.51666199E+08
     -125.8781716557      126.7231067526     1  0.50005908E+08
     -125.8781694253      129.9203563109     1  0.51962727E+08
     -125.8781660580      125.4878688913     1  0.52205281E+08
     -125.8781500640      120.5389056886     1  0.48990840E+08
     -125.8781418794      123.3496111775     1  0.48998660E+08
     -125.8781302599      125.8948913294     1  0.49792558E+08
     -125.8781290976      130.8060365378     1  0.50622381E+08
     -125.8781251201      127.8629131843     1  0.52667006E+08
     -125.8781050692      128.0128479943     1  0.49695720E+08
     -125.8780693142      130.8777264181     1  0.57219884E+08
     -125.8780660662      131.4109870103     1  0.52360851E+08
     -125.8780565535      128.6919940878     1  0.49146386E+08
     -125.8780336054      128.1526062427     1  0.54764983E+08
     -125.8780317482      130.1031342084     1  0.48971849E+08
     -125.8780263822      133.4456183502     1  0.52784573E+08
     -125.8780209911      128.8492380629     1  0.52636191E+08
     -125.8780088804      127.3963571886     1  0.53663091E+08
     -125.8779996738      127.3736066643     1  0.49678275E+08
     -125.8779841712      129.6217298347     1  0.56104563E+08
     -125.8779752959      132.9389362323     1  0.57059767E+08
     -125.8779677761      127.0239288149     1  0.50787753E+08
     -125.8779582461      130.8198751888     1  0.51784186E+08
     -125.8779076936      125.7711782567     1  0.53097744E+08
     -125.8778773869      128.4422001202     1  0.56005841E+08
     -125.8778700793      127.4737310588     1  0.52965862E+08
     -125.8778561494      126.7847981708     1  0.48249369E+08
     -125.8778475193      127.4600712773     1  0.52042226E+08
     -125.8778348003      127.6614123851     1  0.54130085E+08
     -125.8778281395      126.1559860067     1  0.49457313E+08
     -125.8778215783      133.0707199443     1  0.51474843E+08
     -125.8778171588      134.3210623469     1  0.54865981E+08
     -125.8778025439      125.9002516526     1  0.53987252E+08
     -125.8777767767      128.6375385359     1  0.51609281E+08
     -125.8777737939      131.8864574701     1  0.50449321E+08
     -125.8777667131      128.1288419354     1  0.51563351E+08
     -125.8777390830      126.9312226458     1  0.49848514E+08
     -125.8777233851      129.7543587982     1  0.52871740E+08
     -125.8777217546      126.6573692555     1  0.52456610E+08
     -125.8776838327      127.7685450397     1  0.55314115E+08
     -125.8776698027      129.1608280467     1  0.51926604E+08
     -125.8776484134      128.7163719867     1  0.53777406E+08
     -125.8776437316      126.3952175028     1  0.49720081E+08
     -125.8776377316      129.3730480065     1  0.49647854E+08
     -125.8776343793      127.0704639203     1  0.53902090E+08
     -125.8776297077      125.4994425046     1  0.48845775E+08
     -125.8776236309      125.8347198526     1  0.52609183E+08
     -125.8776213076      129.9532527068     1  0.51150185E+08
     -125.8776161540      130.4322668882     1  0.54544845E+08
     -125.8776003989      125.0564520371     1  0.51096199E+08
     -125.8775829009      128.8654297826     1  0.50199500E+08
     -125.8775274679      132.3896936798     1  0.52423191E+08
     -125.8775010404      128.7657067730     1  0.50966892E+08
     -125.8774888760      131.2670591687     1  0.51240523E+08
     -125.8774723766      127.0305019431     1  0.47163784E+08
     -125.8774566788      127.4431171054     1  0.50168390E+08
     -125.8774450188      131.4105434418     1  0.54046269E+08
     -125.8774309594      126.3689124472     1  0.50186077E+08
     -125.8774281829      130.1092881104     1  0.50700859E+08
     -125.8774171475      127.3561198588     1  0.53686469E+08
     -125.8774119210      128.4846354408     1  0.50155710E+08
     -125.8774102764      130.3465795770     1  0.49562157E+08
     -125.8773946445      130.2251451273     1  0.51022132E+08
     -125.8773691974      129.0328347055     1  0.54592203E+08
     -125.8773638659      131.8410455014     1  0.55078912E+08
     -125.8773427294      131.3254330646     1  0.50610299E+08
     -125.8773191772      130.9969320563     1  0.50238099E+08
     -125.8773083213      129.2909807855     1  0.53123785E+08
     -125.8772996119      131.1192782229     1  0.49432650E+08
     -125.8772881151      131.0692374123     1  0.48292891E+08
     -125.8772816558      128.7829509294     1  0.50005931E+08
     -125.8772782824      125.1157120134     1  0.52018433E+08
     -125.8772728938      125.9859877138     1  0.50438470E+08
     -125.8772671908      129.4386161072     1  0.49368984E+08
     -125.8772486903      129.2260356271     1  0.49778116E+08
     -125.8772474432      130.7148288516     1  0.50518610E+08
     -125.8772396453      129.7679507898     1  0.55075576E+08
     -125.8772278080      127.2176448526     1  0.52810985E+08
     -125.8772242953      128.7568695751     1  0.50316425E+08
     -125.8772039798      130.6072597741     1  0.53239681E+08
     -125.8771990966      127.9808759108     1  0.51924329E+08
     -125.8771965562      124.4777492592     1  0.48678249E+08
     -125.8771745041      130.3175774672     1  0.54117826E+08
     -125.8771644162      128.9939273811     1  0.49597138E+08
     -125.8771603961      132.5349930360     1  0.51147432E+08
     -125.8771381154      129.3531439867     1  0.53062747E+08
     -125.8771299346      123.4110943837     1  0.50191869E+08
     -125.8771236128      128.5075454754     1  0.49267082E+08
     -125.8771202744      126.2741316027     1  0.53819494E+08
     -125.8771157851      123.9979525769     1  0.49016480E+08
     -125.8770905474      130.2789010912     1  0.51597644E+08
     -125.8770893877      130.1544619331     1  0.56516699E+08
     -125.8770767474      126.5714253946     1  0.51072523E+08
     -125.8770695985      130.3801505421     1  0.51254949E+08
     -125.8770640293      129.0197053211     1  0.54018647E+08
     -125.8770597670      128.2797629960     1  0.54632511E+08
     -125.8770449635      125.5647997675     1  0.51173305E+08
     -125.8770428970      129.9805500264     1  0.53990796E+08
     -125.8770064111      127.1803854341     1  0.48619653E+08
     -125.8770021945      128.7380943924     1  0.52001105E+08
     -125.8769917152      125.2959685562     1  0.49172445E+08
     -125.8769807788      128.6978025935     1  0.50365274E+08
     -125.8769786071      128.8442037237     1  0.56059139E+08
     -125.8769731415      126.7839941954     1  0.49106078E+08
     -125.8769575958      131.3520543105     1  0.51759229E+08
     -125.8769488033      130.0398745579     1  0.49841749E+08
     -125.8769450075      128.1255875065     1  0.48551316E+08
     -125.8769235300      125.8282411231     1  0.52474231E+08
     -125.8768915939      127.5471280533     1  0.48670828E+08
     -125.8768872593      127.9703364330     1  0.50910404E+08
     -125.8768788397      127.3010488408     1  0.51951237E+08
     -125.8768648653      129.2930343502     1  0.53295058E+08
     -125.8768553970      131.0488329809     1  0.50385114E+08
     -125.8768528266      131.2759612295     1  0.52377604E+08
     -125.8768021670      129.0729385847     1  0.53903754E+08
     -125.8767982184      130.6917812500     1  0.53210186E+08
     -125.8767906296      127.8656082958     1  0.48710849E+08
     -125.8767818532      127.9559698268     1  0.50892666E+08
     -125.8767716180      129.1936481022     1  0.50119182E+08
     -125.8767703872      125.3091842234     1  0.49518240E+08
     -125.8767425337      129.7046759308     1  0.54339554E+08
     -125.8767268878      130.8813746799     1  0.54226196E+08
     -125.8767230458      129.5159606113     1  0.54401523E+08
     -125.8767104094      128.2119017044     1  0.49856395E+08
     -125.8767078885      127.4097278514     1  0.49538627E+08
     -125.8766858029      126.6420343457     1  0.53604231E+08
     -125.8766838610      127.3493288868     1  0.50986953E+08
     -125.8766754435      129.2194415340     1  0.51817286E+08
     -125.8766147664      126.5603532643     1  0.52990418E+08
     -125.8766122344      128.8754521209     1  0.49242909E+08
     -125.8765668503      131.7987731322     1  0.51099375E+08
     -125.8765449877      127.0243162246     1  0.49818199E+08
     -125.8765250134      130.1258422055     1  0.49562231E+08
     -125.8765138608      127.2400867069     1  0.51245541E+08
     -125.8765042763      130.6972655899     1  0.51801041E+08
     -125.8764866280      126.2363069712     1  0.49653725E+08
     -125.8764720344      129.1388078668     1  0.51207866E+08
     -125.8764684215      126.2867284126     1  0.50052582E+08
     -125.8764552670      126.1176018660     1  0.53503282E+08
     -125.8764364334      126.4822012137     1  0.50793252E+08
     -125.8764332893      130.3575485265     1  0.50599534E+08
     -125.8764244082      127.5870764889     1  0.52305040E+08
     -125.8764148069      127.1785981800     1  0.51197579E+08
     -125.8764087951      128.1376305413     1  0.49572861E+08
     -125.8763927600      128.4111272526     1  0.51816522E+08
     -125.8763862370      125.3570507986     1  0.53619138E+08
     -125.8763676615      131.5091197426     1  0.51256003E+08
     -125.8763598866      130.4265415765     1  0.50083780E+08
     -125.8763582472      127.0276040002     1  0.50209859E+08
     -125.8763515427      129.4007408726     1  0.54700172E+08
     -125.8763416792      128.7348828046     1  0.52536813E+08
     -125.8763339612      127.7247090705     1  0.53946874E+08
     -125.8763300839      130.8409558084     1  0.51553812E+08
     -125.8763228815      128.6289542579     1  0.50960754E+08
     -125.8763210664      126.6095203811     1  0.52024804E+08
     -125.8763173518      128.7953760007     1  0.48482686E+08
     -125.8763099443      127.3917874363     1  0.49549344E+08
     -125.8763056219      127.4921214698     1  0.56932123E+08
     -125.8762962277      126.5565749760     2  0.51045770E+08
     -125.8762859797      126.6695774385     1  0.49062396E+08
     -125.8762712693      129.2965752105     1  0.52554892E+08
     -125.8762635343      128.0556449643     1  0.53614834E+08
     -125.8762620867      126.4232080878     1  0.51655991E+08
     -125.8762530332      126.9900607853     1  0.52548721E+08
     -125.8762516837      127.7618822190     1  0.53240017E+08
     -125.8762412437      130.6469784104     1  0.50664630E+08
     -125.8762298067      125.9452041618     1  0.53219551E+08
     -125.8762241283      127.8761934444     1  0.50156143E+08
     -125.8762170880      131.3996367640     1  0.53859909E+08
     -125.8761907615      129.3895626834     1  0.52738132E+08
     -125.8761873443      127.2550877521     1  0.50703750E+08
     -125.8761805726      126.6749427117     1  0.50330286E+08
     -125.8761784105      129.2282835677     1  0.52365438E+08
     -125.8761760104      125.8517173277     1  0.49055362E+08
     -125.8761542579      126.2252759457     1  0.52764559E+08
     -125.8761481293      124.2445629785     1  0.49253445E+08
     -125.8761221452      126.2592990157     1  0.49076989E+08
     -125.8761100123      128.7863109195     1  0.53331832E+08
     -125.8760874527      127.1060181536     1  0.52914693E+08
     -125.8760719224      128.9761627854     1  0.53243609E+08
     -125.8760542370      128.3395074062     1  0.55050091E+08
     -125.8760516500      128.1409754442     1  0.54066881E+08
     -125.8760464788      129.5675925394     1  0.53464189E+08
[truncated: 292,699 more chars]
