# Supplementary material for: Structure, thermodynamics, and rearrangement mechanisms in gold clusters—insights from the energy landscapes framework
Source: Nanoscale. 2017 Dec 15;10(4):2004–16. doi: 10.1039/c7nr07123j (PMC5901115; doi:10.1039/c7nr07123j)
Supplement: Supplementary file 1 [file NR-010-C7NR07123J-s001.zip › minima/36_Au/min.data.dec]

     -126.1905874759      133.9345712265     1  0.48104417E+08
     -126.1795324115      136.5033589591     2  0.50388086E+08
     -126.1745837689      137.2979477592     2  0.48881892E+08
     -126.1651591557      136.4753176911     2  0.49227334E+08
     -126.1606340912      133.8255669551     2  0.48459175E+08
     -126.1464770355      135.4865851893     2  0.49538361E+08
     -126.1377732744      135.2519913698     2  0.48476635E+08
     -126.1369738443      133.7646941520     1  0.51459247E+08
     -126.1331789749      134.8495463779     1  0.49304929E+08
     -126.1266870234      136.2672204619     2  0.53457357E+08
     -126.1251314813      136.2949614888     2  0.53474260E+08
     -126.1217488331      133.5101677998     1  0.49552763E+08
     -126.1137004837      133.8938288348     1  0.52773325E+08
     -126.1118358948      132.6438377310     1  0.52312567E+08
     -126.1017762020      132.1728237579     1  0.53004312E+08
     -126.0975661712      134.1696276809     1  0.50327476E+08
     -126.0959625460      131.1716559960     2  0.48553779E+08
     -126.0936047315      136.0198945534     1  0.48177876E+08
     -126.0932360771      131.8804361185     1  0.52858764E+08
     -126.0929833778      136.8812367547     1  0.50845613E+08
     -126.0927746939      134.1119925185     1  0.50932112E+08
     -126.0927049753      134.3843268591     1  0.50649416E+08
     -126.0866482617      131.2298431350     1  0.47949348E+08
     -126.0834966136      133.3990589759     1  0.52945176E+08
     -126.0747747204      130.3635148077     1  0.47936327E+08
     -126.0731971478      134.0343002789     1  0.49718042E+08
     -126.0728603695      136.7981606636     2  0.52864440E+08
     -126.0697706984      136.8056374025     2  0.52836206E+08
     -126.0668782027      136.8471990595     2  0.48727699E+08
     -126.0656057945      131.8617570173     1  0.50207850E+08
     -126.0639849773      135.0305811712     1  0.49462429E+08
     -126.0637981379      132.0528550029     2  0.55463376E+08
     -126.0616004296      131.6286618815     1  0.53192917E+08
     -126.0606293907      132.3597378696     1  0.49144594E+08
     -126.0579293045      136.1558214049     2  0.49119254E+08
     -126.0565871444      136.4821670255     1  0.48094617E+08
     -126.0558063799      136.2749599001     1  0.52097688E+08
     -126.0557009508      129.3437426085     1  0.48334747E+08
     -126.0546671190      133.9479420550     1  0.50570003E+08
     -126.0540373193      131.7253186080     1  0.49805226E+08
     -126.0495458883      129.3004634465     1  0.51441771E+08
     -126.0492076101      133.7164226514     1  0.50158511E+08
     -126.0479527268      128.6779010346     1  0.48044463E+08
     -126.0477651588      136.0446403848     2  0.49256343E+08
     -126.0460358110      130.9278324392     1  0.55576116E+08
     -126.0452012493      136.2230997953     1  0.52215419E+08
     -126.0439271523      136.2010856202     1  0.51150618E+08
     -126.0399760916      133.2445475348     2  0.49420187E+08
     -126.0365912328      130.9187886070     2  0.54523872E+08
     -126.0351660298      136.2512640886     1  0.51263982E+08
     -126.0327075680      132.0794997236     1  0.49996261E+08
     -126.0319056346      132.9488970864     2  0.48075875E+08
     -126.0310237916      134.8910644935     1  0.54623130E+08
     -126.0282019984      134.8476347781     1  0.54634486E+08
     -126.0267005817      136.2951615984     1  0.50367173E+08
     -126.0238826166      131.7466524976     1  0.53582360E+08
     -126.0232703945      130.7789156758     1  0.51203385E+08
     -126.0222092438      135.8369312143     1  0.50852491E+08
     -126.0209577069      132.6740898199     2  0.54278247E+08
     -126.0208824763      136.1544193353     2  0.48469581E+08
     -126.0195452937      132.5492903479     2  0.54341293E+08
     -126.0187141788      131.3978534530     1  0.49054439E+08
     -126.0185365631      134.1846489881     1  0.50842859E+08
     -126.0168218887      131.7269786473     1  0.49161408E+08
     -126.0167333566      136.4694791838     2  0.56337745E+08
     -126.0162882435      134.9144471294     1  0.49522867E+08
     -126.0160189334      133.4836969267     1  0.53722038E+08
     -126.0153184625      133.5320164512     1  0.53724497E+08
     -126.0143744346      131.2938610763     2  0.49491681E+08
     -126.0123644714      131.5892756172     1  0.54315818E+08
     -126.0113681746      131.6877344070     1  0.48085959E+08
     -126.0102187362      136.4962581066     2  0.50325055E+08
     -126.0098391036      135.7175666833     2  0.52069657E+08
     -126.0097252222      132.8196164728     1  0.51803359E+08
     -126.0091087130      135.4823522270     1  0.50272845E+08
     -126.0086501479      129.8663817765     1  0.55114532E+08
     -126.0086171071      134.1325513736     1  0.50945233E+08
     -126.0080509657      126.8760523342     1  0.47451260E+08
     -126.0079826906      131.8101767279     1  0.50381226E+08
     -126.0072289410      136.0098673113     2  0.54279808E+08
     -126.0072187557      129.5740248377     1  0.48565832E+08
     -126.0067478892      136.1959548706     1  0.50049293E+08
     -126.0054632120      130.5914098424     1  0.48877108E+08
     -126.0040619307      131.1552729338     1  0.50486699E+08
     -126.0033893826      133.7042003694     1  0.48423831E+08
     -126.0030719204      133.5686263446     1  0.48408474E+08
     -126.0027735731      133.6881334922     1  0.48591785E+08
     -126.0025605034      128.7984617057     1  0.49491847E+08
     -125.9999848336      133.4374536169     1  0.48615383E+08
     -125.9983889010      127.1725471399     1  0.48334252E+08
     -125.9981722859      131.3564891127     1  0.54350449E+08
     -125.9979474405      134.5918529196     2  0.47221652E+08
     -125.9976950626      135.1063134699     1  0.51593392E+08
     -125.9961343722      135.6800168097     2  0.50857249E+08
     -125.9943922082      128.1047745932     1  0.47701757E+08
     -125.9941330466      131.1033788996     1  0.49287584E+08
     -125.9934706366      131.3371500773     1  0.54989606E+08
     -125.9927770093      134.8040102174     1  0.48502021E+08
     -125.9921299345      127.1974730631     1  0.48210088E+08
     -125.9915714478      132.0866649916     1  0.51959795E+08
     -125.9914039483      131.5026261199     1  0.51353574E+08
     -125.9910755838      134.6296150666     2  0.50993820E+08
     -125.9898315906      130.4840244683     1  0.49456754E+08
     -125.9897796027      127.4743328497     1  0.53052263E+08
     -125.9896715228      134.4670960008     2  0.47409110E+08
     -125.9881413325      130.4428721233     1  0.53429573E+08
     -125.9873420568      130.9599526684     1  0.51183952E+08
     -125.9872544790      131.5391464901     1  0.52610113E+08
     -125.9872064747      133.7496792987     1  0.50409746E+08
     -125.9869755282      131.5648961950     1  0.49658143E+08
     -125.9866898371      129.8507828862     1  0.48205989E+08
     -125.9862685479      132.0066534531     1  0.50287023E+08
     -125.9859382068      131.9807446659     1  0.50214206E+08
     -125.9847471217      132.5692589439     1  0.48907867E+08
     -125.9836622070      130.5358971310     1  0.50581236E+08
     -125.9836551468      132.1981219940     1  0.48486647E+08
     -125.9834892713      136.4061322010     1  0.54891274E+08
     -125.9832204355      130.0136102944     1  0.48382273E+08
     -125.9808448099      130.3733274775     1  0.51606118E+08
     -125.9804133055      131.0497746941     1  0.48774190E+08
     -125.9797454593      133.7512604459     1  0.49283165E+08
     -125.9791391949      127.1554526537     1  0.55180856E+08
     -125.9789743113      129.8588221476     1  0.50036139E+08
     -125.9789037714      133.3709187483     1  0.51935610E+08
     -125.9786922057      134.5747628062     1  0.48060858E+08
     -125.9781191302      130.3040454967     1  0.51573550E+08
     -125.9776722738      131.2023534832     1  0.52160687E+08
     -125.9770907831      132.8379863600     1  0.51057696E+08
     -125.9770793795      135.3512019790     1  0.52602843E+08
     -125.9764137384      130.6357712201     1  0.49740152E+08
     -125.9761789367      131.8017852773     1  0.49493234E+08
     -125.9746011717      130.0165302297     1  0.49885033E+08
     -125.9743533101      130.7638622261     1  0.52014456E+08
     -125.9739030579      130.0144963062     1  0.49628294E+08
     -125.9732988376      130.7923805244     1  0.49494461E+08
     -125.9726580469      129.1445127153     1  0.54557870E+08
     -125.9726229100      132.3979162451     1  0.48501872E+08
     -125.9724571529      132.8376092383     1  0.50296103E+08
     -125.9723810809      130.6504061348     1  0.50832411E+08
     -125.9717437810      133.8484376478     1  0.51839381E+08
     -125.9713732823      132.2548888018     1  0.48526735E+08
     -125.9711934711      130.1562896330     1  0.51425251E+08
     -125.9711498665      132.9495709761     1  0.51055993E+08
     -125.9709560707      130.1500888572     1  0.49901766E+08
     -125.9703545564      126.8298897718     1  0.47844501E+08
     -125.9699507414      132.7450641323     1  0.51032642E+08
     -125.9691062145      132.1114241821     1  0.54388109E+08
     -125.9677979356      125.9533891091     1  0.54910898E+08
     -125.9668682289      127.9134047283     1  0.47945659E+08
     -125.9663612220      132.8738178267     1  0.51382133E+08
     -125.9657245702      131.1929077997     1  0.51223809E+08
     -125.9656543957      126.9056376016     1  0.48500298E+08
     -125.9655356690      134.5946494280     1  0.49170167E+08
     -125.9654551789      130.5018698241     1  0.51110849E+08
     -125.9652426647      135.5475362617     1  0.57066825E+08
     -125.9647829796      134.5973377497     1  0.52242801E+08
     -125.9647174821      134.5543821102     1  0.48537422E+08
     -125.9639711569      125.3889699278     1  0.48196464E+08
     -125.9637771309      128.1419452241     1  0.50572375E+08
     -125.9634789785      127.7888194145     1  0.50293166E+08
     -125.9634355390      128.4475128175     1  0.50196664E+08
     -125.9630931528      133.1897690584     1  0.51425390E+08
     -125.9625989937      136.2800646896     1  0.51796898E+08
     -125.9622525106      128.7888354301     1  0.55112973E+08
     -125.9619212388      128.8213082383     1  0.49030422E+08
     -125.9617865949      134.4853403755     1  0.49178566E+08
     -125.9612683849      136.2734945945     1  0.51753169E+08
     -125.9610326157      129.6493859328     1  0.50059956E+08
     -125.9608581481      131.8202516810     2  0.47714441E+08
     -125.9606535494      129.5189480710     2  0.52285558E+08
     -125.9606371412      136.0020154281     1  0.49382447E+08
     -125.9603933753      135.3414740181     1  0.50599080E+08
     -125.9603541178      130.1943327324     1  0.48795871E+08
     -125.9603403766      130.9058575558     1  0.50013807E+08
     -125.9602944262      126.3323064723     1  0.48937907E+08
     -125.9598768866      132.2718163397     1  0.49539535E+08
     -125.9597950526      136.1890293686     1  0.51120297E+08
     -125.9587649947      135.8618135290     1  0.49446138E+08
     -125.9585787779      136.0802638085     1  0.49911397E+08
     -125.9583907439      127.9199047539     1  0.50290924E+08
     -125.9582139135      128.1474239252     1  0.48128016E+08
     -125.9577348695      129.0080609918     2  0.47228802E+08
     -125.9571799774      129.6638539993     2  0.52069773E+08
     -125.9570257473      135.9591003905     1  0.49976551E+08
     -125.9568568445      129.9343643327     1  0.48558472E+08
     -125.9558939227      130.1340542627     1  0.51384827E+08
     -125.9555246100      134.0852647839     2  0.52790028E+08
     -125.9548339985      132.6923120614     1  0.54573054E+08
     -125.9545534373      131.8815142517     1  0.54817733E+08
     -125.9541940521      127.7296485769     1  0.51139920E+08
     -125.9541215571      134.6648515378     2  0.50336723E+08
     -125.9536044159      130.0647868485     1  0.49168425E+08
     -125.9533957596      129.8636060715     1  0.51138818E+08
     -125.9533902925      130.3390774103     1  0.52629054E+08
     -125.9531882643      130.7116646392     1  0.50998027E+08
     -125.9526007282      128.6240879481     1  0.54704816E+08
     -125.9520078016      136.1479845705     1  0.51378644E+08
     -125.9519688018      133.7415683503     2  0.47755550E+08
     -125.9518519188      136.1834694448     1  0.51440784E+08
     -125.9518286957      132.8066499486     1  0.48093855E+08
     -125.9517766037      133.0864661423     1  0.49449894E+08
     -125.9516357176      134.3690453499     1  0.48481517E+08
     -125.9510937222      125.4792395774     1  0.51456677E+08
     -125.9507731009      129.5629632033     1  0.54511084E+08
     -125.9507524084      132.0507157952     1  0.54497619E+08
     -125.9502947537      127.4641616367     1  0.51181107E+08
     -125.9499989642      128.1599378937     1  0.48900909E+08
     -125.9497428385      135.8442864887     2  0.51656409E+08
     -125.9490040371      134.3043865827     1  0.48476460E+08
     -125.9487470478      132.1344304736     1  0.49765331E+08
     -125.9485508203      136.0740199859     2  0.50964959E+08
     -125.9483807153      134.1743983312     1  0.53361100E+08
     -125.9477367134      128.9090301836     1  0.51343589E+08
     -125.9469084683      126.2458310809     1  0.48473889E+08
     -125.9466829305      133.1693981461     2  0.50960001E+08
     -125.9465727471      129.7489095534     1  0.49776087E+08
     -125.9464553059      130.2522536462     1  0.48864013E+08
     -125.9464379199      132.4324492319     1  0.51084388E+08
     -125.9460866338      126.4302735026     1  0.48992977E+08
     -125.9460224751      135.0557142058     2  0.50465648E+08
     -125.9450366702      128.3736242664     1  0.49123770E+08
     -125.9448512241      130.9346065635     1  0.50435705E+08
     -125.9448486222      128.8776766786     1  0.52519674E+08
     -125.9443255370      134.2511905069     1  0.48254779E+08
     -125.9439647308      135.0625604836     1  0.49665127E+08
     -125.9436544486      135.7526269750     2  0.53477047E+08
     -125.9431105547      131.8092682462     1  0.52169485E+08
     -125.9430840134      127.7641194294     1  0.48921664E+08
     -125.9430745440      133.0097316859     1  0.51795163E+08
     -125.9430666641      130.4468398963     1  0.51812441E+08
     -125.9430180559      133.9704014840     2  0.51803863E+08
     -125.9428774202      131.2299727012     1  0.55297598E+08
     -125.9423224996      131.9505489745     1  0.52256511E+08
     -125.9416314742      135.9405571612     1  0.50735545E+08
     -125.9416037996      135.5625712197     2  0.52933885E+08
     -125.9414505714      130.9355941038     1  0.52524130E+08
     -125.9410645357      134.0823785383     1  0.53486337E+08
     -125.9400518632      132.8061571022     1  0.51239673E+08
     -125.9398311820      130.7917293279     1  0.51213593E+08
     -125.9396970838      131.7961186297     1  0.49972061E+08
     -125.9392882672      128.0522872711     1  0.48942230E+08
     -125.9386743484      128.9431514060     1  0.52012153E+08
     -125.9384358811      128.0659780012     1  0.51600237E+08
     -125.9384238595      128.5010159281     1  0.48319452E+08
     -125.9383250644      133.1002484365     1  0.50307786E+08
     -125.9382889647      129.1577394409     1  0.51089071E+08
     -125.9380921890      128.9820332817     1  0.49194262E+08
     -125.9380562929      131.3804956940     1  0.50365663E+08
     -125.9380124407      129.1535655962     1  0.50601993E+08
     -125.9378696641      132.1336556143     1  0.49794466E+08
     -125.9378272962      130.2250285549     1  0.55247948E+08
     -125.9377160271      132.2278610270     1  0.51367660E+08
     -125.9373648210      130.3079404776     1  0.54165336E+08
     -125.9369047842      131.3343509522     1  0.50930765E+08
     -125.9360413717      129.7077860383     1  0.49332397E+08
     -125.9356059673      135.1592564491     2  0.50786931E+08
     -125.9355725308      128.7356544336     1  0.53813776E+08
     -125.9354995543      135.6848042489     1  0.50412762E+08
     -125.9352826366      128.2263432321     1  0.49431163E+08
     -125.9352753645      133.4494169776     1  0.51960622E+08
     -125.9349040785      127.0423593694     1  0.48392415E+08
     -125.9342551928      130.0882950389     1  0.49134772E+08
     -125.9340434944      129.1670691457     1  0.49220461E+08
     -125.9335487084      132.5778466751     1  0.48041903E+08
     -125.9332680889      129.6717855926     1  0.47648520E+08
     -125.9329036368      128.0189496791     1  0.50295208E+08
     -125.9324424238      133.5029892882     1  0.50954653E+08
     -125.9323077140      132.9303218227     1  0.49024341E+08
     -125.9319085949      128.7919206531     1  0.48318546E+08
     -125.9318636918      135.1005221209     1  0.49190015E+08
     -125.9313330092      128.1294983321     1  0.54125920E+08
     -125.9311133198      130.2639965408     1  0.50305067E+08
     -125.9310159403      128.2919095396     1  0.52585139E+08
     -125.9310082007      133.6245028751     1  0.51606637E+08
     -125.9309720931      130.1377675597     1  0.55345427E+08
     -125.9304271830      129.8852305760     1  0.52676409E+08
     -125.9303717633      129.5049886377     1  0.49535268E+08
     -125.9300813232      133.0894826974     1  0.50098763E+08
     -125.9298674433      130.2463878869     1  0.56030010E+08
     -125.9297081013      132.8281066317     1  0.50598932E+08
     -125.9296327010      131.1695986465     1  0.49816647E+08
     -125.9295552891      135.2819250645     1  0.49828930E+08
     -125.9295081835      131.2787783328     1  0.55995540E+08
     -125.9291653621      129.9143674118     1  0.48444556E+08
     -125.9290454823      128.7318403060     1  0.52276645E+08
     -125.9289963293      132.9431785883     1  0.54523343E+08
     -125.9284565521      130.9338572354     1  0.51114382E+08
     -125.9283631303      134.2388131071     1  0.48854213E+08
     -125.9282496116      129.9444246995     1  0.51054377E+08
     -125.9281330560      131.0606726854     1  0.55385174E+08
     -125.9280752333      135.6928559517     1  0.49909002E+08
     -125.9272716492      129.1540570719     1  0.54251544E+08
     -125.9272244594      132.2489761410     1  0.50969781E+08
     -125.9271961901      132.6842484377     1  0.50601156E+08
     -125.9270064950      135.8838679236     2  0.50349654E+08
     -125.9268265847      132.1560152978     1  0.49655400E+08
     -125.9264393774      133.5013111880     1  0.51005586E+08
     -125.9260274825      130.0927056913     1  0.49664493E+08
     -125.9259476992      126.6826556973     1  0.52696749E+08
     -125.9256303042      128.2616018740     1  0.48840826E+08
     -125.9255135435      135.2591204522     2  0.54784325E+08
     -125.9254918883      128.5830674259     1  0.49709305E+08
     -125.9254247784      132.2540359609     1  0.55705752E+08
     -125.9249732365      132.5994312541     1  0.52388483E+08
     -125.9247534625      130.8742078408     1  0.48751092E+08
     -125.9246365901      135.2144163123     1  0.49964531E+08
     -125.9240732026      129.2088607121     1  0.50508839E+08
     -125.9240400407      129.4329368115     1  0.51564346E+08
     -125.9237643396      131.0267822020     1  0.50552440E+08
     -125.9237445314      130.5505962686     1  0.51103156E+08
     -125.9232853167      130.7140174999     1  0.51551975E+08
     -125.9230938041      132.9938932684     1  0.54519474E+08
     -125.9230543351      131.9236746124     1  0.49507284E+08
     -125.9229978204      130.9437637613     1  0.54588354E+08
     -125.9228769503      133.5531515850     1  0.50446148E+08
     -125.9226360290      126.4912007888     1  0.49015100E+08
     -125.9222492241      130.2155709146     1  0.49084112E+08
     -125.9219160418      135.0736441220     1  0.54716463E+08
     -125.9218410956      133.6069016135     1  0.50350274E+08
     -125.9215556271      131.3423619174     1  0.51510447E+08
     -125.9215062856      125.7617449701     1  0.48234330E+08
     -125.9213562671      130.2406495424     1  0.51368656E+08
     -125.9212761881      129.3689192808     1  0.49500159E+08
     -125.9212347475      132.0348502048     1  0.51498466E+08
     -125.9212038344      125.7819446774     1  0.53861938E+08
     -125.9211316474      128.4680817415     2  0.50233140E+08
     -125.9205924476      128.8026752057     1  0.52278796E+08
     -125.9205739791      132.3945317119     1  0.52638105E+08
     -125.9203597620      130.7434664148     1  0.54227797E+08
     -125.9199551956      129.3562875060     1  0.48523875E+08
     -125.9197784460      132.7134621274     1  0.52388577E+08
     -125.9196311419      129.5073623721     1  0.50648152E+08
     -125.9191271554      129.8809449869     1  0.49325615E+08
     -125.9189263202      134.8605650045     1  0.54172424E+08
     -125.9187524050      128.6804694301     1  0.52491321E+08
     -125.9187262484      129.3939213552     1  0.49276745E+08
     -125.9186782776      127.9212219449     1  0.49193458E+08
     -125.9178861623      134.0151006541     1  0.50943861E+08
     -125.9178755405      128.8660598210     1  0.54291768E+08
     -125.9177517960      128.3291325452     1  0.50914816E+08
     -125.9171921449      129.8749866562     1  0.54423886E+08
     -125.9169905700      135.6281793152     1  0.54534276E+08
     -125.9167839723      129.7317510704     1  0.50184936E+08
     -125.9167604977      130.5623676291     1  0.48418073E+08
     -125.9167443091      130.8527367279     1  0.48950462E+08
     -125.9167131928      129.5441420878     1  0.50142124E+08
     -125.9166788420      132.2637782851     1  0.55000006E+08
     -125.9165889948      130.5915523095     1  0.49293767E+08
     -125.9165473923      129.1534883684     1  0.50841851E+08
     -125.9162534196      130.1399637580     1  0.50321873E+08
     -125.9161317650      129.7495540646     1  0.49808718E+08
     -125.9159351303      130.0574357948     1  0.51027913E+08
     -125.9158844682      130.0723246715     1  0.49878036E+08
     -125.9156994151      129.2749722594     1  0.52272482E+08
     -125.9156972784      128.3388230647     1  0.48285220E+08
     -125.9154755799      135.9223912689     1  0.53132477E+08
     -125.9151600392      127.9064447438     1  0.49874787E+08
     -125.9147158874      135.9226389236     1  0.53108134E+08
     -125.9142238631      131.4735408151     1  0.48979046E+08
     -125.9138775698      129.7679644318     1  0.49842569E+08
     -125.9136960278      129.2237203787     1  0.50625309E+08
     -125.9135661906      127.7938587104     1  0.48207934E+08
     -125.9134953945      136.0089042977     1  0.50034864E+08
     -125.9133283812      134.6862981452     1  0.51370974E+08
     -125.9130460879      135.6036620056     1  0.53880526E+08
     -125.9129299914      130.4311365936     1  0.51295490E+08
     -125.9128263843      135.7222620416     1  0.51156719E+08
     -125.9128130402      135.7122500105     1  0.50114216E+08
     -125.9127151740      127.2663241788     1  0.50815888E+08
     -125.9124662242      134.2051866922     1  0.51831519E+08
     -125.9124379615      124.8806094912     1  0.47935023E+08
     -125.9123958434      130.3941477471     1  0.50674330E+08
     -125.9117457157      135.4037991598     1  0.50662009E+08
     -125.9108860344      129.6448708655     1  0.48626599E+08
     -125.9108495456      132.9892937141     1  0.52805225E+08
     -125.9107845037      132.6001146193     1  0.55676421E+08
     -125.9105214508      130.8103859347     1  0.51022354E+08
     -125.9099630499      132.6712632044     1  0.50781129E+08
     -125.9099108597      130.8456363803     1  0.50950331E+08
     -125.9092425597      127.1644835227     1  0.48038222E+08
     -125.9092043915      133.5671513209     1  0.52201159E+08
     -125.9089056127      131.7545311397     1  0.49533693E+08
     -125.9088929521      126.4447418424     1  0.54514389E+08
     -125.9088575175      135.6765422604     2  0.53351731E+08
     -125.9087591516      131.0378400826     1  0.51198385E+08
     -125.9082571655      126.8456579227     1  0.50313507E+08
     -125.9081459484      135.2557852890     1  0.48860425E+08
     -125.9078534930      128.7999120770     1  0.49568501E+08
     -125.9076848381      129.2795347013     1  0.51778443E+08
     -125.9072242757      129.1434865496     1  0.48626964E+08
     -125.9067989285      128.3404140706     1  0.53622178E+08
     -125.9064623659      132.5946900208     1  0.49751785E+08
     -125.9062647811      131.2361023810     1  0.57891079E+08
     -125.9059306260      128.6406258752     1  0.50450567E+08
     -125.9057800226      134.4290881763     1  0.50471123E+08
     -125.9057372982      130.7766139780     1  0.51410931E+08
     -125.9054271972      134.9730610030     1  0.49146716E+08
     -125.9053535462      131.4570804459     1  0.51673178E+08
     -125.9050988386      128.9590668890     1  0.49617705E+08
     -125.9048695273      135.5945853603     2  0.54742747E+08
     -125.9045391581      131.4465711552     1  0.49236448E+08
     -125.9043422349      128.1945643758     1  0.48406408E+08
     -125.9040217893      131.7755390286     1  0.49507735E+08
     -125.9038263902      134.5839980004     1  0.54401205E+08
     -125.9036496935      127.7404579495     1  0.50829862E+08
     -125.9031008360      127.8665208950     1  0.52686150E+08
     -125.9028816989      128.3822695716     1  0.48518682E+08
     -125.9026412184      132.8453793824     1  0.49173485E+08
     -125.9025199490      131.4836183442     1  0.50112827E+08
     -125.9021792623      128.7785300222     1  0.49921068E+08
     -125.9017853288      126.7209711463     1  0.52995989E+08
     -125.9009360765      133.5266983598     1  0.50359265E+08
     -125.9008323354      130.9735862827     1  0.52250699E+08
     -125.9007737705      134.3652571451     2  0.52575943E+08
     -125.9007291422      125.0470073818     1  0.47518491E+08
     -125.9006407086      131.7493567371     1  0.51489439E+08
     -125.9004693386      129.6697608013     1  0.49326042E+08
     -125.9004096306      125.6773144368     1  0.47574080E+08
     -125.9002196711      130.2029060795     1  0.51029083E+08
     -125.8991907585      133.3569643592     1  0.52178150E+08
     -125.8990973900      128.5738304338     1  0.49077270E+08
     -125.8990087993      127.6900254222     1  0.54000051E+08
     -125.8986697571      130.4894144137     1  0.52428978E+08
     -125.8983508678      128.7964028959     1  0.50626650E+08
     -125.8983450621      130.0721433035     1  0.53372133E+08
     -125.8982620350      131.3240786869     1  0.55487023E+08
     -125.8981441769      131.3282212235     1  0.52150845E+08
     -125.8981237059      128.5822702792     1  0.49108119E+08
     -125.8980516460      130.8193466490     1  0.50726839E+08
     -125.8980006866      128.8777329154     1  0.50642927E+08
     -125.8976923857      135.2405198225     1  0.50048811E+08
     -125.8973990473      130.6379903958     1  0.52675944E+08
     -125.8970578517      128.2698866339     1  0.50704297E+08
     -125.8969739879      129.3740086786     1  0.50282114E+08
     -125.8968835303      130.9229785757     1  0.51837190E+08
     -125.8965019004      128.5424564099     1  0.51067099E+08
     -125.8963758412      132.6480169474     1  0.48993985E+08
     -125.8963335844      133.5928946235     1  0.52144691E+08
     -125.8962897409      127.9859439563     1  0.52488096E+08
     -125.8962434346      135.2631173551     2  0.49220095E+08
     -125.8960492731      135.1862694503     1  0.51996777E+08
     -125.8960416913      131.8812173845     1  0.52444711E+08
     -125.8959725638      126.2968750025     1  0.48376639E+08
     -125.8959457232      129.8435144737     1  0.51862851E+08
     -125.8956283318      132.5754034989     1  0.51889721E+08
     -125.8956187486      130.7622060423     1  0.54181863E+08
     -125.8951465590      128.5652453889     1  0.50174130E+08
     -125.8950568880      129.6793568376     1  0.47433802E+08
     -125.8948931123      130.8683851310     1  0.47832736E+08
     -125.8946898750      129.8170165806     1  0.52159950E+08
     -125.8946791343      127.6579275212     1  0.54623721E+08
     -125.8942837309      126.7851948212     1  0.49628529E+08
     -125.8942497369      128.0416750958     1  0.54161400E+08
     -125.8941649187      124.0416841033     1  0.49390347E+08
     -125.8936293035      130.0865032737     1  0.51550317E+08
     -125.8935096869      130.1291722021     1  0.49554813E+08
     -125.8934176336      132.8259067539     1  0.50540623E+08
     -125.8932637920      128.8173917870     1  0.50540925E+08
     -125.8931760960      129.2123786973     1  0.54943316E+08
     -125.8929503662      131.3364811920     1  0.52351922E+08
     -125.8923052899      134.4174821691     1  0.54005055E+08
     -125.8920935341      129.8775840097     1  0.55222440E+08
     -125.8919088027      130.3608337014     1  0.49698091E+08
     -125.8918202298      132.1634983626     1  0.48506460E+08
     -125.8918068204      132.7686406962     1  0.49737887E+08
     -125.8916441899      128.1945244275     1  0.51853899E+08
     -125.8915031261      130.1973913801     1  0.50069756E+08
     -125.8914228226      128.2530449264     1  0.49074627E+08
     -125.8913377673      130.2870145557     1  0.50854201E+08
     -125.8911914267      127.8214115099     1  0.53383267E+08
     -125.8910076287      127.6628424365     1  0.50787985E+08
     -125.8906249904      129.7356615872     1  0.55000112E+08
     -125.8902607352      133.7640442422     1  0.50930102E+08
     -125.8899657758      130.8021340714     1  0.51546900E+08
     -125.8895286957      129.9239261850     1  0.49988591E+08
     -125.8894939719      130.3364885354     1  0.51174135E+08
     -125.8888203173      129.5537053346     1  0.50142647E+08
     -125.8886638078      128.7087024061     1  0.51065171E+08
     -125.8882740525      133.2294470948     1  0.50048434E+08
     -125.8882503778      129.7925209167     1  0.48728884E+08
     -125.8880827789      131.2182450684     1  0.53135267E+08
     -125.8879504088      134.0191754420     1  0.52218383E+08
     -125.8879329852      127.5208947961     1  0.55165711E+08
     -125.8878201737      127.9272561267     1  0.49079227E+08
     -125.8877251959      129.5656951912     1  0.53909440E+08
     -125.8876521298      131.2712018656     1  0.49168044E+08
     -125.8873634282      129.6734994793     1  0.48391134E+08
     -125.8872566781      128.7456040493     1  0.50559478E+08
     -125.8872255501      130.9343355950     1  0.52591440E+08
     -125.8870907823      126.6053157796     1  0.48955982E+08
     -125.8870793755      131.6257357177     1  0.52245172E+08
     -125.8870304924      133.1299293061     1  0.52040470E+08
     -125.8867693078      132.5098661713     1  0.52426795E+08
     -125.8866962476      128.7224101324     1  0.50893770E+08
     -125.8864662579      135.2149379374     1  0.53752185E+08
     -125.8863723937      127.9047604305     1  0.53394193E+08
     -125.8863483911      127.4331771724     1  0.50621253E+08
     -125.8863210885      127.8494056956     1  0.49477615E+08
     -125.8862983173      124.8348641839     1  0.49478107E+08
     -125.8862762053      128.7922174155     1  0.55560234E+08
     -125.8859729364      130.4191940008     1  0.49227144E+08
     -125.8858675077      134.4048432999     1  0.49741566E+08
     -125.8857508262      130.5143088320     1  0.51822459E+08
     -125.8855049922      131.5620646955     1  0.53128474E+08
     -125.8852015335      130.3495800686     2  0.48409637E+08
     -125.8849867723      132.2707501894     1  0.51795992E+08
     -125.8849046113      125.8259364716     1  0.49746685E+08
     -125.8847955860      129.7988553177     1  0.52324195E+08
     -125.8844440359      127.8499684739     1  0.49734663E+08
     -125.8840401060      135.3719395628     2  0.53273704E+08
     -125.8839524260      129.1059802724     1  0.49760311E+08
     -125.8839320724      132.2910565836     1  0.50109202E+08
     -125.8838408405      124.8824856376     1  0.52744956E+08
     -125.8835175030      133.3583186923     1  0.52024294E+08
     -125.8833170955      132.7217069686     1  0.51427159E+08
     -125.8832865235      124.7456800754     1  0.47958192E+08
     -125.8832249287      132.1311183431     1  0.48308558E+08
     -125.8832053153      125.5443524595     1  0.50092361E+08
     -125.8830526804      131.8557052344     1  0.51443442E+08
     -125.8830505486      135.9282770660     1  0.52288039E+08
     -125.8830203199      130.4944098357     1  0.51231370E+08
     -125.8830100793      135.5866482690     1  0.49571384E+08
     -125.8824196818      135.8450201993     2  0.51201491E+08
     -125.8824095900      133.4481419650     1  0.51987127E+08
     -125.8822869207      131.4061233210     1  0.56011041E+08
     -125.8820528845      130.0109380299     1  0.49250039E+08
     -125.8820383917      127.5358207772     1  0.53523605E+08
     -125.8820282503      134.0035101791     1  0.52317095E+08
     -125.8820231572      129.9807630394     1  0.50267271E+08
     -125.8814992732      125.3242439489     1  0.49618536E+08
     -125.8813584833      127.4619711993     1  0.49905856E+08
     -125.8811832995      129.9399341952     1  0.49360510E+08
     -125.8811707679      128.4165061996     1  0.49946445E+08
     -125.8810255071      131.1218987952     1  0.53565693E+08
     -125.8809862856      125.8223888249     1  0.50329976E+08
     -125.8808604110      130.8498973738     1  0.50144991E+08
     -125.8807567201      127.9810178354     1  0.48532801E+08
     -125.8805928106      125.9104298778     1  0.50071945E+08
     -125.8804844067      128.9015920261     1  0.47628081E+08
     -125.8803484475      133.4615813983     1  0.50948064E+08
     -125.8802980152      129.7626930283     1  0.48964939E+08
     -125.8802048772      135.6675083460     1  0.49808146E+08
     -125.8799106910      127.8760192385     1  0.48188909E+08
     -125.8797651595      133.5878663558     1  0.51033945E+08
     -125.8796087702      128.8859351101     1  0.49450099E+08
     -125.8795660348      127.4829885031     1  0.50243755E+08
     -125.8795131227      133.1573924168     1  0.51778330E+08
     -125.8793827146      129.2037901004     1  0.50320330E+08
     -125.8791468736      129.2664530067     1  0.48895804E+08
     -125.8789814259      127.8182354995     1  0.50339726E+08
     -125.8789083395      131.0422992664     1  0.51396239E+08
     -125.8788259048      129.1994461800     1  0.48168680E+08
     -125.8787219352      133.3703794290     1  0.52689332E+08
     -125.8786970935      135.8226778080     1  0.52758887E+08
     -125.8786565780      128.2069867278     1  0.53054573E+08
     -125.8785609467      132.6092903735     1  0.51633803E+08
     -125.8783955075      128.7041516244     1  0.48799999E+08
     -125.8782966330      131.0313564044     1  0.49288309E+08
     -125.8780903323      130.3690532914     1  0.49521384E+08
     -125.8775299270      129.6614546301     1  0.49821970E+08
     -125.8774195959      128.1655923863     1  0.50906198E+08
     -125.8773973919      129.1870478448     1  0.49852448E+08
     -125.8772647812      127.7799233821     1  0.48381482E+08
     -125.8771576611      127.7345867571     1  0.48727443E+08
     -125.8770743008      129.0474597163     1  0.49112527E+08
     -125.8769888232      133.4868196182     1  0.49475485E+08
     -125.8767293105      133.6194474698     1  0.54124830E+08
     -125.8766005031      129.1451033761     1  0.50778211E+08
     -125.8760893131      133.5987429462     1  0.50963898E+08
     -125.8759418337      132.4957370399     2  0.52189308E+08
     -125.8757161230      128.8550542839     1  0.49243141E+08
     -125.8753423390      127.7730527782     1  0.49775774E+08
     -125.8751774797      122.5536393251     1  0.48679594E+08
     -125.8750693792      133.0487910988     1  0.50791389E+08
     -125.8749985539      130.9265062883     1  0.50623407E+08
     -125.8748368386      129.3550589407     1  0.51782620E+08
     -125.8747587888      128.5944351578     1  0.51341952E+08
     -125.8747197176      133.5827936330     1  0.50328503E+08
     -125.8745714243      130.9740356713     1  0.51842333E+08
     -125.8737848377      132.6514259022     1  0.52488269E+08
     -125.8737264001      127.8738253443     1  0.49701766E+08
     -125.8736969954      128.6345407209     1  0.47881535E+08
     -125.8736603225      128.2955407272     1  0.49626851E+08
     -125.8734178421      129.1430428010     1  0.48710990E+08
     -125.8731806783      128.6657508795     1  0.50855471E+08
     -125.8728977962      128.9374097792     1  0.55223220E+08
     -125.8727647817      130.9232312729     1  0.50811167E+08
     -125.8727542731      132.5520180608     1  0.53238849E+08
     -125.8725595974      126.3225021192     1  0.48438758E+08
     -125.8722483524      131.0074407809     1  0.50169241E+08
     -125.8722459311      135.8841751280     1  0.52989081E+08
     -125.8721579167      133.3699427803     1  0.50217814E+08
     -125.8718677799      128.6563044690     1  0.52410960E+08
     -125.8718195240      130.6066738535     1  0.50937687E+08
     -125.8711168120      130.2928007529     1  0.52053948E+08
     -125.8710495339      130.7404105049     1  0.52312897E+08
     -125.8710373288      124.4441391364     1  0.49832365E+08
     -125.8708314480      126.8979235541     1  0.50193672E+08
     -125.8708273335      127.9066212646     1  0.54272539E+08
     -125.8707977876      125.8337438886     1  0.49809502E+08
     -125.8704144685      127.0234992013     1  0.51765586E+08
     -125.8703327308      130.7731829972     1  0.54031706E+08
     -125.8702286906      130.5373384314     1  0.51783403E+08
     -125.8699661364      133.7486232776     1  0.52099424E+08
     -125.8697863575      133.7858820653     1  0.52461497E+08
     -125.8697168122      127.5234839505     1  0.52164709E+08
     -125.8695690084      130.1617850090     1  0.48273161E+08
     -125.8692468164      130.4563443053     1  0.53932835E+08
     -125.8691758448      131.4694748692     1  0.51109138E+08
     -125.8689922919      127.8232948529     1  0.53703578E+08
     -125.8689389794      127.9887536618     1  0.48827537E+08
     -125.8688946918      132.8730515898     1  0.50022921E+08
     -125.8688935665      127.7800595924     1  0.51512180E+08
     -125.8688209739      135.1777991175     1  0.47206226E+08
     -125.8687324411      129.8646466973     1  0.52338648E+08
     -125.8685072004      129.2031929913     1  0.50831002E+08
     -125.8684896340      129.8163465482     1  0.52206499E+08
     -125.8684596016      132.0502213986     1  0.48709432E+08
     -125.8684184795      128.9450308241     1  0.48207606E+08
     -125.8683021465      127.1860897304     1  0.53496927E+08
     -125.8682693001      131.6627136425     1  0.52411104E+08
     -125.8682437427      131.0260648649     1  0.53932688E+08
     -125.8680118542      130.6336186407     1  0.50539074E+08
     -125.8679899827      131.4700174615     1  0.53045608E+08
     -125.8678988614      129.8459264929     1  0.49606145E+08
     -125.8678329908      127.5877838555     1  0.48686528E+08
     -125.8677684159      128.8614719469     1  0.49713075E+08
     -125.8675877295      134.4861740347     2  0.51620957E+08
     -125.8674856799      135.5112190845     1  0.49603820E+08
     -125.8674632201      130.1871559088     1  0.54628347E+08
     -125.8674565904      126.3480612396     1  0.49239661E+08
     -125.8673356215      131.9558744365     1  0.49854206E+08
     -125.8672183066      130.2837545355     1  0.49223342E+08
     -125.8671192405      135.0493204741     1  0.54652067E+08
     -125.8670734192      129.5152458470     1  0.51831291E+08
     -125.8669091467      127.1054232459     1  0.54617731E+08
     -125.8669033360      127.8263965379     1  0.50263858E+08
     -125.8668964321      129.1675074023     1  0.51411165E+08
     -125.8666694013      135.0328443498     1  0.53132550E+08
     -125.8666530377      128.9795993542     1  0.50987816E+08
     -125.8665976129      127.5449992701     1  0.48220438E+08
     -125.8665854829      130.1484772087     1  0.53172828E+08
     -125.8662221260      129.0956094988     1  0.50095634E+08
     -125.8662175655      132.8431128382     1  0.52819134E+08
     -125.8656309766      128.7069770002     1  0.49858075E+08
     -125.8654214663      131.3628682904     1  0.49105910E+08
     -125.8650756901      125.1267624379     1  0.48082351E+08
     -125.8650380660      129.3698114835     1  0.49081245E+08
     -125.8650204526      128.0500439337     2  0.54031519E+08
     -125.8647842725      129.0736251372     1  0.50466484E+08
     -125.8647713689      134.1765805757     2  0.52759629E+08
     -125.8645771750      126.0353128953     1  0.48927515E+08
     -125.8640940465      128.3437769061     1  0.50448225E+08
     -125.8640586484      129.0065326554     1  0.47549986E+08
     -125.8639783406      130.3578911210     1  0.52039407E+08
     -125.8638062750      126.1026900552     1  0.50066158E+08
     -125.8637815121      129.3928798991     1  0.51204686E+08
     -125.8635331350      128.8488115541     1  0.49033561E+08
     -125.8634169810      131.5356917524     1  0.48718208E+08
     -125.8630393777      127.3433250441     1  0.51080380E+08
     -125.8628166204      128.6518487117     1  0.49745598E+08
     -125.8628005016      130.8295332556     1  0.51475728E+08
     -125.8627857996      131.9375466209     1  0.49813478E+08
     -125.8627315520      131.6295798962     1  0.51478270E+08
     -125.8625844322      130.1666400595     1  0.51368494E+08
     -125.8625726030      132.1626022011     1  0.53739677E+08
     -125.8624992383      133.5830881941     1  0.50144462E+08
     -125.8624498483      129.4353755842     1  0.51638623E+08
     -125.8621208519      127.8777390255     1  0.51647314E+08
     -125.8621125457      130.6089720892     1  0.50882557E+08
     -125.8617124359      126.2762200430     1  0.49870462E+08
     -125.8615410729      129.9445558623     1  0.55446177E+08
     -125.8613075757      130.9640792732     1  0.51910477E+08
     -125.8612039420      129.2483370349     1  0.50774639E+08
     -125.8609045349      128.2791716274     1  0.49862739E+08
     -125.8608333018      129.8126209917     1  0.51038587E+08
     -125.8608145744      130.3432868012     1  0.48045153E+08
     -125.8605710537      131.2349541082     1  0.51259084E+08
     -125.8602325589      132.1091472060     1  0.51986062E+08
     -125.8598450088      130.3303798642     1  0.51537879E+08
     -125.8597596322      135.8351887627     1  0.52318064E+08
     -125.8597137075      130.1762575004     1  0.49471931E+08
     -125.8596105145      128.3365185684     1  0.50905254E+08
     -125.8595666011      124.2880659217     1  0.49947436E+08
     -125.8595529624      128.7361796837     1  0.48854183E+08
     -125.8592898682      128.4741161826     1  0.53886532E+08
     -125.8592616800      129.0987053680     1  0.51486892E+08
     -125.8588092576      128.2304062521     1  0.48970143E+08
     -125.8586907816      128.7522722927     1  0.48590278E+08
     -125.8585953937      132.6254361970     1  0.49635054E+08
     -125.8585372947      129.8088565483     1  0.49665733E+08
     -125.8583375798      128.4916184407     1  0.49162719E+08
     -125.8581889476      135.4223359433     2  0.52104675E+08
     -125.8581605843      129.0050683977     1  0.48373506E+08
     -125.8580463776      124.7584712449     1  0.48953617E+08
     -125.8578652701      128.1154042602     1  0.48883181E+08
     -125.8573114405      129.9796807553     1  0.53854324E+08
     -125.8572436363      122.6867942231     1  0.50033959E+08
     -125.8571347363      131.7790298591     1  0.50026979E+08
     -125.8570924330      128.7549918240     1  0.50020202E+08
     -125.8570433134      129.5103523925     1  0.49678742E+08
     -125.8564921495      130.0771759207     1  0.48544584E+08
     -125.8564687546      128.8241085168     1  0.49359299E+08
     -125.8564098499      130.0086947891     1  0.53231680E+08
     -125.8557947860      127.3271289439     1  0.49142786E+08
     -125.8555408511      131.3047580849     1  0.48526717E+08
     -125.8555206266      128.9507915315     1  0.52153222E+08
     -125.8553861641      135.1327365327     1  0.49028256E+08
     -125.8552404174      129.9640299436     1  0.53223290E+08
     -125.8551104565      129.3218676347     1  0.50634941E+08
     -125.8551076509      132.9615299515     1  0.50581332E+08
     -125.8545059209      127.9560307719     1  0.49416735E+08
     -125.8539459439      127.0263906255     1  0.50259152E+08
     -125.8536345102      129.3393133057     1  0.55099413E+08
     -125.8532620433      128.1421081943     1  0.48884466E+08
     -125.8530810405      129.3989383993     1  0.49504464E+08
     -125.8529157357      130.7037131578     1  0.50137500E+08
     -125.8528742720      127.4061256521     1  0.49860648E+08
     -125.8527348318      128.3674000030     1  0.48307222E+08
     -125.8526846025      130.7077725421     1  0.52028537E+08
     -125.8523200055      128.5995836006     1  0.48000862E+08
     -125.8520221861      129.5768065403     1  0.50620458E+08
     -125.8519072845      129.9665659974     1  0.53975283E+08
     -125.8517503774      130.5283538610     1  0.52713359E+08
     -125.8513496990      129.1966393730     1  0.50978822E+08
     -125.8510304730      127.1275823088     1  0.47604781E+08
     -125.8510012112      133.7130885421     1  0.52473504E+08
     -125.8508376265      126.2256113192     1  0.54631198E+08
     -125.8508332606      131.2102781584     1  0.52015789E+08
     -125.8505769210      128.3419680805     1  0.49295622E+08
     -125.8505218811      128.4295597678     1  0.53892141E+08
     -125.8505060296      134.9467231113     1  0.48509398E+08
     -125.8504353253      130.2860040083     1  0.52200221E+08
     -125.8503907167      129.2555994382     1  0.50396274E+08
     -125.8503438826      127.2280476226     1  0.50202459E+08
     -125.8500778300      127.0991711438     1  0.47665473E+08
     -125.8500455833      135.2559768743     1  0.52649944E+08
     -125.8497040334      129.9235755144     1  0.50957855E+08
     -125.8496220006      129.7009089007     1  0.54375751E+08
     -125.8494397053      128.8454293130     1  0.51191680E+08
     -125.8492204562      130.6524065268     1  0.50208012E+08
     -125.8490030509      131.1737381301     1  0.49177017E+08
     -125.8489017956      133.6513368600     1  0.51735822E+08
     -125.8486250727      125.3418094468     1  0.48683846E+08
     -125.8485240249      128.8910939930     1  0.50020300E+08
     -125.8484760932      130.4406940197     2  0.51588865E+08
     -125.8483008708      127.4163132914     1  0.51774640E+08
     -125.8480777338      128.1445926026     1  0.51653724E+08
     -125.8478748834      128.5998522715     1  0.50365151E+08
     -125.8478551995      131.8589237690     1  0.52007072E+08
     -125.8474912913      132.2169462895     1  0.49777555E+08
     -125.8472051512      128.8709091123     1  0.51058377E+08
     -125.8470849190      133.0595267999     1  0.49782132E+08
     -125.8468688902      128.7891047242     1  0.53580368E+08
     -125.8466362706      132.9153720939     1  0.52363520E+08
     -125.8463452065      132.6758305559     1  0.49757349E+08
     -125.8462905044      132.2200311163     1  0.51036717E+08
     -125.8461322275      135.6054255461     1  0.51618701E+08
     -125.8460610474      128.4288425741     1  0.50120941E+08
     -125.8454673313      130.7883780858     1  0.49434926E+08
     -125.8454112672      134.2414407903     1  0.53976745E+08
     -125.8454038074      125.8942439546     1  0.51707225E+08
     -125.8452214283      128.7279284455     1  0.49597562E+08
     -125.8448359441      129.1511587806     1  0.50544518E+08
     -125.8446620816      134.2952730819     1  0.46657464E+08
     -125.8444517191      127.7189652055     1  0.52539999E+08
     -125.8438866043      133.2488910335     1  0.50309595E+08
     -125.8436070404      127.8049390880     1  0.53169803E+08
     -125.8432565101      132.0801293232     1  0.52632387E+08
     -125.8429973426      129.9071526595     1  0.53174115E+08
     -125.8427756097      128.9797400285     1  0.52407503E+08
     -125.8427689858      134.7139842125     1  0.54144039E+08
     -125.8422469615      130.6191383337     1  0.50866761E+08
     -125.8422170280      128.8072006569     1  0.50465290E+08
     -125.8420596917      127.2433700797     1  0.50327567E+08
     -125.8419588499      132.9915357783     1  0.50580470E+08
     -125.8418387976      127.8185585663     1  0.49086192E+08
     -125.8417138015      132.3179490581     1  0.50019170E+08
     -125.8410286438      125.3013720929     1  0.47587241E+08
     -125.8409238596      124.6537320986     1  0.47950597E+08
     -125.8404765303      133.9969212969     1  0.49840068E+08
     -125.8401207915      129.1827731614     1  0.51177581E+08
     -125.8400080810      129.1383299472     1  0.48293964E+08
     -125.8399381866      135.2254870469     1  0.51542850E+08
     -125.8395327200      134.3994506392     1  0.49696280E+08
     -125.8387737146      135.4652672044     1  0.51688305E+08
     -125.8385416781      133.1802220382     1  0.50503122E+08
     -125.8382734798      132.5758625688     1  0.49511298E+08
     -125.8382481939      134.5925713408     1  0.49667455E+08
     -125.8381492393      128.3567959651     1  0.52990609E+08
     -125.8380152557      128.1901755302     1  0.49023882E+08
     -125.8380076539      128.5774787368     1  0.54230544E+08
     -125.8379723669      129.2560889574     1  0.53392947E+08
     -125.8378224005      131.2380402730     1  0.50098427E+08
     -125.8377793153      125.1133070617     1  0.51225753E+08
     -125.8377443859      127.5331948704     1  0.52754024E+08
     -125.8375896457      128.8842070261     1  0.50811422E+08
     -125.8375100437      128.5287149677     1  0.49678369E+08
     -125.8373041035      128.0982024023     1  0.48450565E+08
     -125.8363461894      125.9757666952     1  0.48477377E+08
     -125.8361859312      126.4868941561     1  0.50812876E+08
     -125.8360411393      127.8892639931     1  0.50448189E+08
     -125.8359559810      134.2693169306     1  0.49063601E+08
     -125.8358448863      126.6880288863     1  0.51197659E+08
     -125.8357936272      129.5134860966     1  0.52861522E+08
     -125.8356673017      131.1736443186     1  0.53396073E+08
     -125.8355427221      126.2754353889     1  0.50521224E+08
     -125.8353843956      127.6413044481     1  0.47437208E+08
     -125.8352736305      134.4745174609     1  0.49688848E+08
     -125.8348833890      134.4145465772     1  0.54182922E+08
     -125.8347713202      128.7857993134     1  0.49620409E+08
     -125.8347654550      130.3785855828     1  0.50388977E+08
     -125.8345946254      130.9875449598     1  0.51297423E+08
     -125.8345045881      130.8579276945     1  0.52168623E+08
     -125.8343838998      134.9621946774     1  0.53427212E+08
     -125.8341837556      130.8079311474     1  0.52748600E+08
     -125.8341329684      125.2268874680     1  0.49255798E+08
     -125.8340763397      130.7839019896     1  0.51546613E+08
     -125.8338781017      131.0681649214     1  0.53478852E+08
     -125.8335145661      128.7682293053     1  0.50215965E+08
     -125.8331542736      127.0645659471     1  0.51563470E+08
     -125.8330512346      131.3760857986     1  0.55119329E+08
     -125.8326405270      130.2185801952     1  0.56851091E+08
     -125.8325365141      130.0074611898     1  0.51574250E+08
     -125.8322918407      128.9008543759     1  0.54516233E+08
     -125.8322787354      130.9708150614     1  0.50360732E+08
     -125.8322285985      131.7335163457     1  0.53077988E+08
     -125.8321467937      134.7360253307     1  0.52100636E+08
     -125.8320725324      129.4571054929     1  0.51649597E+08
     -125.8317574576      131.8824063450     1  0.52566165E+08
     -125.8316614055      127.3808085335     1  0.49466993E+08
     -125.8315712097      130.3383190950     1  0.49954405E+08
     -125.8315595156      134.8568255747     1  0.52751279E+08
     -125.8314796166      127.9065378150     1  0.49560167E+08
     -125.8305774232      131.2374014243     1  0.52965534E+08
     -125.8301476441      129.9795241774     1  0.50296927E+08
     -125.8298786889      130.4292998527     1  0.50267069E+08
     -125.8298012653      133.0304135952     1  0.51397569E+08
     -125.8296988810      128.0064397744     1  0.48989225E+08
     -125.8296264944      129.0738301575     1  0.49887324E+08
     -125.8289921897      129.0384356736     1  0.50371383E+08
     -125.8288673400      130.1754419277     1  0.53239673E+08
     -125.8288138474      128.1978293703     1  0.55925560E+08
     -125.8277771230      127.7738470483     1  0.49134662E+08
     -125.8272348189      135.2948217614     1  0.51775322E+08
     -125.8267918306      126.4728049801     1  0.49901251E+08
     -125.8262493598      130.7701786998     1  0.49368475E+08
     -125.8248962196      130.3130003008     1  0.49754741E+08
     -125.8245027874      132.4868495297     1  0.49036768E+08
     -125.8236068016      128.3607897528     1  0.49410947E+08
     -125.8230385155      127.7454156626     1  0.49555151E+08
     -125.8226009500      130.4085491540     1  0.50843982E+08
     -125.8209881860      128.6262173062     1  0.48595004E+08
     -125.8204011869      128.5790412913     1  0.49175433E+08
     -125.8203973114      127.3472213012     1  0.48825329E+08
     -125.8197938721      128.7919172027     1  0.49600621E+08
     -125.8192106547      129.4678808820     1  0.50559556E+08
     -125.8177150807      129.3112777410     1  0.50044564E+08
     -125.8171743577      127.9214749918     1  0.53204807E+08
     -125.8165463522      129.8731752588     1  0.50971987E+08
     -125.8164354558      128.9868970073     1  0.50777100E+08
     -125.8160958360      132.4213353959     2  0.52203416E+08
     -125.8160941202      133.2395885026     1  0.49486922E+08
     -125.8160068726      130.3791677311     1  0.51192454E+08
     -125.8157612880      131.5790961351     1  0.50651966E+08
     -125.8146247790      134.1179648633     1  0.53841647E+08
     -125.8143452895      125.7805120536     1  0.53069491E+08
     -125.8142859581      131.4690383314     1  0.53044925E+08
     -125.8138236172      126.7403133799     1  0.47802838E+08
     -125.8135544086      128.6533355317     1  0.51114328E+08
     -125.8128802160      128.7255652089     1  0.50120819E+08
     -125.8124465007      134.7113518343     1  0.53925693E+08
     -125.8122680983      129.2237430702     1  0.49453420E+08
     -125.8118033074      130.8581089651     1  0.51869374E+08
     -125.8117300139      126.9337758423     1  0.48605741E+08
     -125.8083811444      127.0399283192     1  0.50906633E+08
     -125.8079314340      131.3882072280     1  0.50572681E+08
     -125.8078612185      130.4117772716     1  0.49325820E+08
     -125.8072168644      128.0538564733     1  0.50091387E+08
     -125.8064271462      135.3798861064     2  0.55951548E+08
     -125.8062176721      128.5469773062     1  0.51409798E+08
     -125.8060301634      127.9902322819     1  0.49211811E+08
     -125.8060110910      127.3161670845     1  0.47728430E+08
     -125.8058659749      128.7081850221     1  0.48369167E+08
     -125.8057944238      135.1144664804     1  0.52410534E+08
     -125.8048521463      135.4189231203     2  0.56156107E+08
     -125.8047506089      135.4210823623     2  0.56020873E+08
     -125.8040968161      129.2002808632     1  0.53709659E+08
     -125.8027215428      128.1556477260     1  0.50573342E+08
     -125.8024069891      135.4100690831     2  0.56108352E+08
     -125.8019015040      135.5054667124     1  0.53337447E+08
     -125.8005220688      128.4293278578     1  0.48415678E+08
     -125.8004120844      132.2403709567     1  0.52250271E+08
     -125.8001875592      127.5176616895     1  0.52244452E+08
     -125.7997754461      127.2057843512     1  0.51583373E+08
     -125.7997462275      129.4577117345     1  0.49910562E+08
     -125.7996317469      125.7448497204     1  0.50279937E+08
     -125.7994841060      128.0876085785     1  0.50981937E+08
     -125.7991138241      124.8102251430     1  0.50432001E+08
     -125.7973815603      135.0058176365     1  0.51962737E+08
     -125.7972442067      127.2429260559     1  0.47983658E+08
     -125.7949716560      128.1588959655     1  0.49484547E+08
     -125.7943093062      131.3491519398     1  0.50385585E+08
     -125.7939781420      128.5494825096     1  0.53742893E+08
     -125.7938262777      127.1047164414     1  0.51678095E+08
     -125.7896193235      127.7763378227     1  0.48829319E+08
     -125.7890800737      131.5614340653     1  0.53380253E+08
     -125.7890238473      128.4645686691     1  0.49523005E+08
     -125.7877724324      129.2665361954     1  0.51862005E+08
     -125.7875873309      128.1982009168     1  0.52232541E+08
     -125.7875558426      128.7381788557     1  0.48405725E+08
     -125.7874206372      128.3508958213     1  0.53419926E+08
     -125.7856704978      126.6754106782     1  0.51578222E+08
     -125.7855322134      130.3548218185     1  0.49708540E+08
