# Supplementary material for: Structure, thermodynamics, and rearrangement mechanisms in gold clusters—insights from the energy landscapes framework
Source: Nanoscale. 2017 Dec 15;10(4):2004–16. doi: 10.1039/c7nr07123j (PMC5901115; doi:10.1039/c7nr07123j)
Supplement: Supplementary file 1 [file NR-010-C7NR07123J-s001.zip › minima/36_Au/min.data.fcc]

     -126.0352031337      137.6559344745     4  0.46624450E+08
     -126.0246613963      136.9610291385     2  0.46214592E+08
     -126.0170068502      136.9236739048     1  0.53827028E+08
     -126.0159008767      136.6432709936     2  0.51344564E+08
     -125.9623501025      132.9862126318     1  0.46925273E+08
     -125.9611721204      136.3812068719     4  0.50518870E+08
     -125.9609055243      136.0358965807     2  0.49759475E+08
     -125.9549592441      136.4550808797     2  0.50544114E+08
     -125.9342168617      136.9651919180     1  0.49214193E+08
     -125.9228134770      136.8502570645     1  0.48740698E+08
     -125.9165397214      133.1493075686     1  0.53589142E+08
     -125.9124646357      136.8771901439     1  0.48924376E+08
     -125.9019402322      136.0361709153     2  0.47967404E+08
     -125.9018631934      136.3923876015     1  0.48530973E+08
     -125.9017408969      136.2998428448     2  0.48589095E+08
     -125.8816489907      129.5638065714     1  0.52337403E+08
     -125.8709820928      136.3483137871     2  0.48284765E+08
     -125.8678367394      132.8051753255     1  0.54287074E+08
     -125.8644455572      131.0340550435     1  0.51012346E+08
     -125.8597346804      131.2221508172     1  0.53368019E+08
