# Supplementary material for: Structure, thermodynamics, and rearrangement mechanisms in gold clusters—insights from the energy landscapes framework
Source: Nanoscale. 2017 Dec 15;10(4):2004–16. doi: 10.1039/c7nr07123j (PMC5901115; doi:10.1039/c7nr07123j)
Supplement: Supplementary file 1 [file NR-010-C7NR07123J-s001.zip › minima/36_Au/min.data.hcp]

     -126.0549078168      133.9598110056     2  0.48952221E+08
     -126.0128774384      133.8099901770     2  0.47959949E+08
     -126.0058244935      133.8647046440     2  0.48143353E+08
     -125.9942534113      132.9420507069     2  0.48188832E+08
     -125.9909695139      132.2528219316     2  0.48107881E+08
     -125.9691274161      133.6934795869     1  0.50670441E+08
     -125.9419948379      136.7864942815     2  0.57282833E+08
     -125.9121326344      136.8127711718     1  0.56131347E+08
     -125.8992907624      137.1199648938     1  0.53485510E+08
     -125.8949462058      136.6298134162     1  0.55698163E+08
     -125.8944459266      134.0293179806     1  0.52306856E+08
     -125.8940849752      133.9099871394     2  0.53614157E+08
     -125.8631872330      133.3336798048     1  0.56125751E+08
     -125.8550110948      133.2794836650     1  0.50268357E+08
     -125.8489276079      133.0594139527     1  0.51591179E+08
     -125.8398362816      133.3737628699     2  0.51766482E+08
     -125.8288602811      131.6086819945     2  0.50039696E+08
     -125.8087835889      130.3696549170     1  0.49834087E+08
     -125.8065854838      135.2071662068     1  0.48704826E+08
