# Supplementary material for: Structure, thermodynamics, and rearrangement mechanisms in gold clusters—insights from the energy landscapes framework
Source: Nanoscale. 2017 Dec 15;10(4):2004–16. doi: 10.1039/c7nr07123j (PMC5901115; doi:10.1039/c7nr07123j)
Supplement: Supplementary file 1 [file NR-010-C7NR07123J-s001.zip › minima/36_Au/min.data.twi]

     -126.2052855072      138.2231281349     2  0.50601327E+08
     -126.0706120381      137.6196852956     2  0.53529476E+08
     -126.0458814625      137.5823676086     2  0.52360716E+08
     -126.0441204085      137.6188587078     1  0.52370318E+08
     -126.0392476916      137.1184440216     1  0.54962211E+08
     -126.0388433877      137.0939217036     2  0.47554788E+08
     -126.0338725669      137.6385085550     1  0.52561407E+08
     -126.0259279113      137.0129137781     2  0.47344635E+08
     -126.0152423842      137.0634089033     1  0.53651662E+08
     -126.0082592924      137.3235545979     2  0.51775163E+08
     -126.0073775593      136.6123507599     1  0.54054603E+08
     -126.0060517762      136.9794405500     2  0.45833596E+08
     -126.0001015021      136.8862130224     1  0.52251378E+08
     -125.9780912411      136.7908920499     1  0.53021624E+08
     -125.9752428203      136.1530272090     1  0.49524696E+08
     -125.9731266800      136.4979335481     2  0.50204563E+08
     -125.9579178785      136.4629079220     1  0.49679465E+08
     -125.9573918934      136.4191384341     1  0.49865746E+08
     -125.9561930532      131.9792102530     1  0.47992309E+08
     -125.9508831668      136.2123436475     1  0.49286544E+08
     -125.9461693462      136.1601465192     1  0.49052862E+08
     -125.9448454137      136.7693853631     1  0.49236975E+08
     -125.9427166627      136.3381257067     2  0.49108950E+08
     -125.9383344855      136.4729289830     2  0.49103422E+08
     -125.9350665860      136.6848092155     2  0.52686576E+08
     -125.9343425497      133.3780403838     2  0.46957200E+08
     -125.9307175294      130.8727535539     1  0.52967202E+08
     -125.9290904545      136.1971039347     2  0.48714839E+08
     -125.9282325488      136.3770580203     1  0.51008900E+08
     -125.9271885685      135.9865170314     1  0.48429285E+08
     -125.9269656199      137.0489397776     1  0.50389709E+08
     -125.9235304260      136.3976885480     1  0.49237584E+08
     -125.9212442366      129.6996790646     1  0.50571760E+08
     -125.9138573327      133.1453715126     2  0.50487340E+08
     -125.9136582143      136.2893362062     1  0.48104180E+08
     -125.9106129516      136.0063246884     1  0.48311580E+08
     -125.9089127484      136.2062304626     1  0.50608080E+08
     -125.9074984097      136.1750516820     1  0.51047411E+08
     -125.9069317677      136.0556165635     1  0.47701453E+08
     -125.9063533643      132.4152900901     1  0.50951133E+08
     -125.9006139899      136.8514953733     1  0.49416546E+08
     -125.9006014632      136.4708773096     1  0.48768655E+08
     -125.8974182194      136.3391970111     1  0.48545324E+08
     -125.8963319566      136.5936070692     1  0.48671994E+08
     -125.8960768414      134.8684718246     1  0.49762701E+08
     -125.8957467655      131.5037672204     1  0.48633991E+08
     -125.8944756314      136.8428945328     1  0.48473383E+08
     -125.8903190440      132.1624556576     1  0.49343267E+08
     -125.8867971023      135.5698882392     1  0.50654980E+08
     -125.8832994730      132.1616350968     1  0.48804062E+08
     -125.8815423133      135.1464119528     1  0.49975005E+08
     -125.8811142832      136.3518073055     1  0.56508830E+08
     -125.8802960095      132.0546378257     1  0.49404911E+08
     -125.8802314141      132.9333914197     1  0.50367081E+08
     -125.8780596130      132.1422944773     1  0.52291899E+08
     -125.8777816973      136.2857163731     1  0.47909249E+08
     -125.8777074645      131.2617211524     1  0.48610469E+08
     -125.8772633516      131.6297081227     1  0.49208370E+08
     -125.8743681163      136.1749706016     1  0.47612831E+08
     -125.8724850743      136.5020865791     1  0.48780651E+08
     -125.8705558668      135.9736305709     1  0.49469302E+08
     -125.8701465321      136.6705292608     1  0.48563570E+08
     -125.8693814712      134.2507020298     4  0.49889121E+08
     -125.8679052664      136.3595843303     1  0.48262206E+08
     -125.8676568401      134.7983074667     2  0.50322351E+08
     -125.8661806385      136.4668667401     1  0.48574310E+08
     -125.8645354048      136.3005971681     1  0.56405677E+08
     -125.8630011344      136.4600677096     1  0.47537085E+08
     -125.8624093580      136.8233380816     1  0.48862778E+08
     -125.8602110960      132.6585477601     1  0.52310928E+08
     -125.8593319835      135.5896542515     1  0.49666723E+08
     -125.8569813028      132.1374823105     1  0.49645666E+08
     -125.8553558711      130.4926531337     1  0.48699721E+08
     -125.8532422498      136.3482921505     2  0.48071292E+08
     -125.8526155200      136.2812750811     1  0.47303294E+08
     -125.8525901391      136.5448322912     2  0.56645033E+08
     -125.8512208079      136.0656972203     1  0.58531510E+08
     -125.8507028706      132.1998921272     1  0.46706298E+08
     -125.8500021716      131.8775379754     1  0.47297633E+08
     -125.8497811386      127.8389965174     1  0.48006623E+08
     -125.8494590723      134.9926085067     1  0.48785147E+08
     -125.8492417262      136.4687713127     2  0.48108268E+08
     -125.8466247757      132.1119222020     1  0.48961591E+08
     -125.8401319556      132.0147915312     1  0.48290063E+08
     -125.8395220477      131.9318564645     1  0.48204063E+08
     -125.8384075588      135.3093797858     1  0.48878921E+08
     -125.8360752465      136.2129465071     1  0.51811177E+08
     -125.8339953475      126.7860230268     1  0.48345065E+08
     -125.8326943884      135.9201650274     1  0.48504833E+08
     -125.8325925674      136.1378386111     1  0.57887378E+08
     -125.8301832048      130.7730691466     1  0.50532590E+08
     -125.8185477521      135.7661625410     1  0.53704074E+08
     -125.8063589813      136.0775365147     1  0.56578936E+08
     -125.8041742657      135.6252151370     2  0.50569622E+08
     -125.8030413295      135.4910333737     1  0.50171879E+08
