# Supplementary material for: Structure, thermodynamics, and rearrangement mechanisms in gold clusters—insights from the energy landscapes framework
Source: Nanoscale. 2017 Dec 15;10(4):2004–16. doi: 10.1039/c7nr07123j (PMC5901115; doi:10.1039/c7nr07123j)
Supplement: Supplementary file 1 [file NR-010-C7NR07123J-s001.zip › minima/37_Au/gmin.xyz]

          37
     -129.9914919820      138.8358310856     4  0.54879764E+08
L1        -3.0752382043        -2.2391861831        -0.0357647552   -0.19458    0.19057   -3.55713
L1        -1.8625983613         0.5305725977        -2.6945302879    0.05066    0.14248   -3.57523
L1         1.4749750043         2.4228746222        -3.2501293939   -0.19151    0.22958   -3.42219
L1        -3.4520017525         2.3775918354        -1.4590385421   -0.14828    0.08308   -3.42810
L1        -0.8093857697         0.2109470382         4.2028858095   -0.17452    0.40755   -3.45082
L1         0.7540463338        -0.1990428099        -3.2253789771    0.05066    0.07846   -3.57523
L1         0.2147613774         1.4754470764        -0.9693058529    0.98397    0.31512   -3.78109
L1        -2.1358384697         0.5961769466         0.2612978133    0.89959    0.64539   -3.77021
L1         2.2665807390        -0.6467439575         3.5788527467   -0.17452    0.35512   -3.45082
L1        -0.6581560206        -3.1753425521         1.1201279485   -0.00137    0.22023   -3.53458
L1         0.9017068136         4.1806691362        -1.3013771086   -0.05866    0.14963   -3.40249
L1         0.0982742490        -2.2228314118         3.5395413842    0.05969    0.07591   -3.40634
L1        -1.1324897028         3.1499303165        -2.7211430863   -0.19151    0.19778   -3.42219
L1         3.9244088565        -2.5375922421        -0.4919376355   -0.31084    0.06704   -3.40988
L1         2.6444566920        -2.1360828672        -2.8534279970   -0.14828    0.15891   -3.42810
L1         2.9568438407         1.0679401149         1.5500494711    0.16456    0.16190   -3.58096
L1        -1.4680229467         3.5095603437        -0.0147848561   -0.19458    0.18292   -3.55713
L1        -3.7855068414         2.4960514301         1.2337046251   -0.31084    0.01752   -3.40988
L1        -4.1817734637        -0.2326823901        -1.4685646584   -0.14828    0.03843   -3.42810
L1         2.8998381932         2.2916422987        -0.9009095001   -0.19458    0.22627   -3.55713
L1         2.0737764033        -0.5776163110        -0.5927227963    0.89959    0.75550   -3.77021
L1         0.0107403374        -2.8144536571        -3.2692428806   -0.19151    0.29044   -3.42219
L1        -3.3627426591         0.9278704293         3.3631909280   -0.08594    0.28748   -3.35055
L1        -1.3947074164        -4.0332296128        -1.3313535040   -0.05866    0.15126   -3.40249
L1        -1.2340282257         2.2365071889         2.4002676667    0.16456    0.12308   -3.58096
L1         1.2926229376        -3.4571042371        -0.9218893986   -0.19458    0.24626   -3.55713
L1         4.3300651072        -1.2171633055         1.8025216767   -0.08594    0.31523   -3.35055
L1         1.9713488769        -2.4570144490         1.5371852360    0.16456    0.12567   -3.58096
L1        -4.5334539935        -0.1792334220         1.2239412536   -0.31084    0.36328   -3.40988
L1         3.3742283983         0.4741913568        -2.8439018699   -0.14828    0.05954   -3.42810
L1         1.2301092513         1.8255575762         3.5543158747    0.05969    0.04697   -3.40634
L1        -2.5967243677        -2.0873979615        -2.7402565702   -0.19151    0.12648   -3.42219
L1         4.6723560108         0.1376926144        -0.4821742515   -0.31084    0.40241   -3.40988
L1         0.3088605644        -0.0923695745         1.6493826871   -0.62423    0.43359   -3.85585
L1        -0.5797244966        -1.3662991616        -0.9796767244    0.98397    0.31435   -3.78109
L1         1.0819158871         3.0486105389         1.1428420939   -0.00137    0.22263   -3.53458
L1        -2.2195231823        -1.2884473551         2.3874034313    0.16456    0.17979   -3.58096
