# Supplementary material for: Structure, thermodynamics, and rearrangement mechanisms in gold clusters—insights from the energy landscapes framework
Source: Nanoscale. 2017 Dec 15;10(4):2004–16. doi: 10.1039/c7nr07123j (PMC5901115; doi:10.1039/c7nr07123j)
Supplement: Supplementary file 1 [file NR-010-C7NR07123J-s001.zip › minima/37_Au/min.data.amb]

     -129.9914919820      138.8358310856     4  0.54879764E+08
     -129.8757786369      135.9222432926     1  0.55744729E+08
     -129.8509334585      138.1352428480     2  0.57438887E+08
     -129.8485243804      134.5543205599     2  0.56131267E+08
     -129.8481354687      136.5897349064     4  0.56206605E+08
     -129.8388419954      134.6385947869     2  0.54846766E+08
     -129.8315819575      132.5054383905     1  0.56570309E+08
     -129.8279265320      134.7535219175     1  0.56347470E+08
     -129.8267233162      137.2193258865     2  0.58854344E+08
     -129.8174863693      138.6668819391     2  0.56772099E+08
     -129.8166861877      132.5726878972     1  0.56678337E+08
     -129.8153219105      136.6679537351     2  0.56666906E+08
     -129.8148590929      138.0066646020     1  0.57886545E+08
     -129.8099024977      137.5698824410     2  0.58426316E+08
     -129.8095957949      132.7212758429     1  0.56595026E+08
     -129.8066288708      137.1284855452     2  0.57464057E+08
     -129.8003628570      134.0085268310     2  0.55647431E+08
     -129.7951994988      133.6298065147     1  0.56147355E+08
     -129.7934173522      133.1434911382     2  0.57511621E+08
     -129.7787404443      136.0383525619     1  0.55821008E+08
     -129.7747741066      130.4551782167     1  0.55204725E+08
     -129.7743484616      137.9302569216     2  0.57314224E+08
     -129.7742819023      137.8603467085     1  0.62400398E+08
     -129.7625807477      129.7704951788     2  0.56370528E+08
     -129.7600451287      133.1388228715     1  0.57260548E+08
     -129.7589902201      130.7718947260     1  0.55644718E+08
     -129.7576917282      133.3361872384     1  0.55855502E+08
     -129.7572676150      137.8346512666     1  0.57017690E+08
     -129.7562158372      135.7818118740     1  0.55820619E+08
     -129.7484052530      132.8234185683     2  0.54678312E+08
     -129.7464918892      133.7400424757     1  0.55702582E+08
     -129.7457288820      131.2470614994     1  0.55897583E+08
     -129.7443037457      137.4507445051     1  0.55166114E+08
     -129.7435779613      135.1307801748     1  0.55771640E+08
     -129.7421809184      136.4151462350     1  0.56026452E+08
     -129.7383232067      137.7957661762     1  0.57440197E+08
     -129.7380652560      130.7154785276     1  0.55522491E+08
     -129.7370592172      133.7069369932     1  0.56825605E+08
     -129.7369806387      133.9304753835     1  0.58228426E+08
     -129.7357381994      129.5599809477     1  0.55466492E+08
     -129.7352728770      136.7052359173     1  0.57496711E+08
     -129.7351408912      131.5666293045     1  0.55854981E+08
     -129.7350142940      137.9833112331     1  0.59208776E+08
     -129.7347615970      136.9710517988     1  0.55121130E+08
     -129.7338318585      129.2208957728     1  0.55657537E+08
     -129.7337524217      129.8602616725     1  0.57942642E+08
     -129.7333579200      134.2877615159     1  0.56987834E+08
     -129.7322011585      136.7890169374     4  0.57971901E+08
     -129.7316300400      132.3497845399     1  0.56423954E+08
     -129.7304589794      132.3794123476     1  0.56185317E+08
     -129.7299821075      132.5031746618     1  0.55654950E+08
     -129.7291215535      132.0892869390     1  0.55172541E+08
     -129.7289504492      134.8472991996     1  0.56496591E+08
     -129.7281723963      132.9139701159     2  0.55455849E+08
     -129.7279326009      132.4833033227     1  0.56563082E+08
     -129.7268948290      131.7461676395     1  0.55241815E+08
     -129.7260002703      135.2025853192     1  0.56877374E+08
     -129.7254310486      137.4703671542     2  0.57053490E+08
     -129.7247945837      134.0009384895     1  0.56853801E+08
     -129.7240095208      133.7178481138     1  0.55717778E+08
     -129.7216812949      138.5823137893     3  0.61170748E+08
     -129.7205017680      138.4720401487     2  0.62314727E+08
     -129.7203098648      129.8902744070     1  0.55871806E+08
     -129.7198441493      134.1262403577     1  0.56194317E+08
     -129.7191336647      130.7037452021     1  0.56703656E+08
     -129.7187619460      135.1701658379     1  0.55996108E+08
     -129.7183745002      132.5103831050     1  0.56157003E+08
     -129.7174931203      137.7633034420     1  0.56440614E+08
     -129.7168433191      138.2002027819     1  0.55338442E+08
     -129.7163783350      133.3205359345     1  0.56950197E+08
     -129.7163577204      133.1423283527     1  0.58005621E+08
     -129.7162610761      133.6962279934     1  0.59408927E+08
     -129.7140885410      129.6954371385     1  0.55954373E+08
     -129.7138882000      130.8609005570     1  0.55024233E+08
     -129.7136728601      136.4702239568     4  0.55733785E+08
     -129.7132170880      134.1428504670     1  0.55317092E+08
     -129.7131943018      130.6037314226     1  0.56650269E+08
     -129.7125980541      132.3958745119     1  0.57698129E+08
     -129.7117215492      133.1381731890     1  0.56452800E+08
     -129.7111577847      131.6269058882     1  0.55408817E+08
     -129.7103374309      133.8773523978     1  0.57177713E+08
     -129.7101152043      133.8857473926     1  0.56921669E+08
     -129.7093112826      131.5956141053     1  0.54229099E+08
     -129.7088314925      137.1104263734     1  0.58139653E+08
     -129.7088058950      134.2030793608     1  0.56493338E+08
     -129.7086622934      134.3309979480     1  0.56881282E+08
     -129.7085435907      134.8680119452     2  0.57138428E+08
     -129.7076630752      137.2993912952     4  0.54804801E+08
     -129.7074802615      136.5003621329     2  0.55790343E+08
     -129.7073009040      135.6209832303     2  0.56975167E+08
     -129.7052398804      137.8717370469     4  0.60096217E+08
     -129.7050669755      130.6206476291     1  0.56294228E+08
     -129.7041700186      134.0997620075     1  0.56592746E+08
     -129.7036103170      137.5708328138     1  0.55651105E+08
     -129.7032650350      131.4559410531     2  0.56080794E+08
     -129.7030782720      134.1214015568     1  0.56661839E+08
     -129.7028881625      129.7702503892     1  0.54211923E+08
     -129.7021445967      137.7756436831     1  0.62010213E+08
     -129.7016326778      134.9949592486     2  0.54695454E+08
     -129.7016128875      134.5263070667     1  0.64776430E+08
     -129.7006379804      133.9865910873     1  0.55633876E+08
     -129.7006262869      134.7149712501     1  0.58473919E+08
     -129.7004323683      130.4688814507     1  0.56186434E+08
     -129.6991507151      133.0194361836     1  0.57778249E+08
     -129.6991346370      130.2481373958     1  0.55131819E+08
     -129.6991059664      129.8873525774     2  0.56966573E+08
     -129.6990637109      137.7021053270     1  0.62154863E+08
     -129.6990136398      135.8719220538     1  0.60195517E+08
     -129.6987546783      135.0597142466     1  0.57262403E+08
     -129.6983595014      134.2120419799     4  0.62149354E+08
     -129.6982106109      132.7236311108     1  0.55564818E+08
     -129.6981118728      132.6854823059     1  0.56980628E+08
     -129.6975859913      135.0012619644     1  0.56941572E+08
     -129.6975036821      130.6624115088     1  0.56523840E+08
     -129.6968858159      131.9505698580     2  0.56688580E+08
     -129.6965689751      130.6351971698     1  0.55020903E+08
     -129.6960098111      134.5786371403     1  0.55734390E+08
     -129.6949270516      131.7110774061     2  0.57522794E+08
     -129.6945371113      130.9957151944     1  0.57200071E+08
     -129.6943657833      137.9422739063     1  0.61354442E+08
     -129.6940150285      131.6832011527     1  0.56784632E+08
     -129.6930546876      126.3659447217     1  0.55328816E+08
     -129.6917800147      131.7899684102     1  0.57150984E+08
     -129.6916652902      133.8789723614     1  0.56658537E+08
     -129.6913763760      135.0220976790     2  0.55158653E+08
     -129.6908827866      132.3114328540     1  0.56661327E+08
     -129.6908744797      130.4927431389     1  0.55235244E+08
     -129.6900888164      136.0779085874     1  0.59273741E+08
     -129.6896179761      130.0565247170     1  0.55480312E+08
     -129.6895894611      132.6758095800     1  0.57473878E+08
     -129.6895009390      128.3267594359     1  0.55398345E+08
     -129.6894426164      129.5038670404     1  0.56801584E+08
     -129.6889687015      126.0996512664     1  0.55935017E+08
     -129.6887392057      134.5264581365     1  0.60392344E+08
     -129.6885323846      134.9806423422     1  0.56573181E+08
     -129.6883539929      135.8163432881     1  0.55907684E+08
     -129.6880913797      133.3309428521     1  0.60401325E+08
     -129.6878045408      132.3947927028     1  0.57248533E+08
     -129.6877890304      130.8709878286     1  0.56214851E+08
     -129.6876602497      137.7210852334     1  0.61400218E+08
     -129.6873296992      133.9151433799     1  0.55929132E+08
     -129.6872442745      133.8246562840     1  0.56408157E+08
     -129.6872137455      135.1039124924     1  0.56827581E+08
     -129.6870995200      128.4779838886     1  0.56080781E+08
     -129.6870712345      134.7268278257     1  0.58072454E+08
     -129.6868891021      130.4870739130     1  0.55547663E+08
     -129.6868571208      129.3111549419     1  0.56621743E+08
     -129.6863533736      133.5173759300     1  0.60542998E+08
     -129.6858482038      132.7114904614     1  0.55917872E+08
     -129.6856972187      135.2744774149     1  0.57754177E+08
     -129.6854735502      131.4207009315     1  0.55810690E+08
     -129.6848658932      128.7859339485     1  0.55533604E+08
     -129.6845759615      130.2923516282     1  0.55623074E+08
     -129.6844340791      132.2444016638     1  0.55923641E+08
     -129.6843131287      134.5225189533     1  0.56413787E+08
     -129.6834806959      132.0211360635     1  0.57291749E+08
     -129.6830814549      135.0777699543     1  0.55547556E+08
     -129.6823709297      133.8124098338     1  0.55783328E+08
     -129.6820160881      129.6209597154     1  0.55421144E+08
     -129.6814221105      129.6095367617     1  0.56920216E+08
     -129.6813008499      137.1924912044     1  0.57627578E+08
     -129.6809858336      129.3500954882     1  0.56053431E+08
     -129.6809533278      133.9803804553     1  0.57371448E+08
     -129.6804938423      131.7494595822     1  0.56580465E+08
     -129.6804237499      133.0293577019     1  0.56749404E+08
     -129.6798752663      132.9965664333     1  0.55874624E+08
     -129.6797177166      136.4921143946     1  0.56162662E+08
     -129.6794258117      133.0077874614     1  0.55463876E+08
     -129.6792971156      129.6853511544     1  0.57458629E+08
     -129.6792213785      132.8589182452     1  0.58806598E+08
     -129.6790394493      132.3913618260     1  0.58617435E+08
     -129.6789993301      132.2733926682     1  0.55514671E+08
     -129.6784846378      134.6725286207     2  0.59507777E+08
     -129.6783850281      135.1920128773     1  0.57027623E+08
     -129.6782579189      136.2581964139     1  0.57980395E+08
     -129.6780386021      130.9274528349     1  0.56148542E+08
     -129.6778822966      134.0550093306     1  0.57274437E+08
     -129.6776867094      133.8201190752     1  0.58844050E+08
     -129.6766648749      134.8863474117     1  0.56972757E+08
     -129.6759649160      135.1645362331     1  0.58119339E+08
     -129.6757630510      131.7670658826     1  0.56430929E+08
     -129.6756152038      135.6874654954     1  0.61433851E+08
     -129.6746558858      137.9382904734     1  0.58217881E+08
     -129.6745919964      138.5083795625     4  0.60991841E+08
     -129.6745758768      130.5263972304     1  0.55938553E+08
     -129.6744801645      133.7878006555     1  0.57753067E+08
     -129.6744438400      135.0869079141     2  0.55381535E+08
     -129.6744266062      130.3894509544     1  0.55454316E+08
     -129.6738656781      128.9756874460     1  0.55501039E+08
     -129.6738574991      132.7465268179     1  0.56157747E+08
     -129.6736452507      132.1701875594     1  0.55564848E+08
     -129.6736425307      130.4133629081     1  0.55783733E+08
     -129.6730754888      137.2850997498     1  0.59908146E+08
     -129.6726312187      133.4072172214     1  0.56366567E+08
     -129.6725951701      130.9015026078     2  0.54961697E+08
     -129.6725606524      130.2369996754     1  0.55815637E+08
     -129.6724052229      135.9263604450     1  0.56900858E+08
     -129.6713264094      131.8566936881     1  0.55283001E+08
     -129.6712757052      131.3787730010     1  0.56222231E+08
     -129.6712218564      136.5229966054     1  0.57815750E+08
     -129.6711802695      135.4748280954     1  0.56011192E+08
     -129.6710241168      136.1147397089     2  0.61209562E+08
     -129.6707983767      132.8368503145     1  0.58640882E+08
     -129.6706717352      130.3779642196     1  0.59717998E+08
     -129.6706040773      135.5900200105     1  0.57006898E+08
     -129.6702147111      130.2174169766     1  0.56038394E+08
     -129.6699357118      134.7656903524     1  0.57268646E+08
     -129.6698095086      133.6760015434     1  0.61687606E+08
     -129.6697950732      137.5808771125     1  0.60185852E+08
     -129.6696218129      128.9243324770     1  0.55546662E+08
     -129.6694894241      132.7054540030     2  0.57231702E+08
     -129.6693281948      137.7950417162     1  0.59587382E+08
     -129.6692148286      136.0047516883     2  0.57412071E+08
     -129.6690520582      131.3311394059     1  0.57287244E+08
     -129.6689320236      131.5093192620     1  0.55818329E+08
     -129.6689299644      133.6052124922     1  0.57130567E+08
     -129.6688532921      134.8056518141     1  0.57319413E+08
     -129.6686125270      135.4736469111     1  0.57266478E+08
     -129.6685976535      133.5775460340     1  0.56593255E+08
     -129.6684154477      131.3322408937     2  0.56961225E+08
     -129.6682047377      129.3934301870     1  0.55641662E+08
     -129.6681905434      128.1131150831     1  0.55517960E+08
     -129.6680414059      130.3880443835     1  0.56281484E+08
     -129.6679984595      133.2300942479     1  0.56440180E+08
     -129.6677925179      134.9036144245     1  0.58137262E+08
     -129.6677322014      137.2625337295     1  0.59870804E+08
     -129.6676923172      137.5889181335     4  0.58838852E+08
     -129.6675006655      131.1716269845     1  0.54848316E+08
     -129.6670327896      135.6137642571     1  0.56501648E+08
     -129.6669778924      128.2050170366     1  0.56726480E+08
     -129.6666770940      134.7759647678     1  0.58328179E+08
     -129.6660645498      137.4765195905     1  0.59460132E+08
     -129.6655444261      135.5073138296     1  0.60805907E+08
     -129.6655382311      136.3295708831     1  0.58531771E+08
     -129.6654673173      127.6123550921     1  0.55942299E+08
     -129.6650655269      129.2459534534     1  0.55735484E+08
     -129.6648512672      131.8476114490     1  0.56779111E+08
     -129.6641993406      130.7691260226     1  0.55465390E+08
     -129.6641132028      132.6289249486     1  0.55112625E+08
     -129.6640532587      130.4730406024     1  0.55898054E+08
     -129.6639849163      136.5177423780     1  0.58571131E+08
     -129.6639653848      133.6955679517     1  0.56957759E+08
     -129.6636742635      133.0045893234     1  0.56350110E+08
     -129.6632513136      131.4279827957     1  0.55221774E+08
     -129.6627522320      131.7671285879     1  0.56444262E+08
     -129.6625400032      131.1026014756     1  0.56475821E+08
     -129.6613858289      137.2014558656     1  0.59782322E+08
     -129.6613735265      130.0650521234     1  0.55999092E+08
     -129.6613521305      136.7959572165     1  0.59963526E+08
     -129.6612991430      130.5874066574     1  0.55163374E+08
     -129.6612353205      129.7824232332     1  0.57376770E+08
     -129.6610721498      139.2343222524     1  0.63355102E+08
     -129.6609555308      137.5661249269     1  0.59898547E+08
     -129.6608609989      128.0140147590     1  0.55468305E+08
     -129.6606599122      130.1112312423     1  0.56231176E+08
     -129.6603581720      131.4158910204     1  0.56848556E+08
     -129.6601627154      129.7272496031     1  0.55193202E+08
     -129.6599091084      132.3025392982     1  0.56615457E+08
     -129.6598918922      135.6004891679     1  0.55764430E+08
     -129.6598410990      134.4870200482     1  0.56573700E+08
     -129.6596341016      134.3903880275     1  0.58421838E+08
     -129.6595747078      132.2124750996     1  0.56470178E+08
     -129.6594667976      133.8088580242     1  0.58124379E+08
     -129.6589425919      130.1321462262     1  0.55879933E+08
     -129.6588073005      134.4458022638     1  0.57389732E+08
     -129.6586216906      133.1579859127     1  0.57520709E+08
     -129.6584082042      130.8774768408     1  0.57971111E+08
     -129.6584001522      135.7704881119     1  0.57206361E+08
     -129.6583852148      131.3427670752     1  0.56081922E+08
     -129.6582545765      136.1218616867     1  0.64531002E+08
     -129.6580791992      133.7675520140     1  0.54556713E+08
     -129.6577135421      136.5751664014     1  0.59779194E+08
     -129.6576311762      128.9666370466     1  0.56011195E+08
     -129.6575723756      131.8689246671     1  0.55947491E+08
     -129.6574341847      133.2271722403     1  0.58390204E+08
     -129.6574038819      133.8246362466     1  0.56377378E+08
     -129.6572746066      137.0653471078     1  0.58363640E+08
     -129.6572539362      135.4069285494     1  0.55826473E+08
     -129.6572490615      134.4969937563     1  0.63738543E+08
     -129.6569850658      133.1439096818     2  0.58417456E+08
     -129.6569363936      130.5846752590     1  0.56547447E+08
     -129.6568609807      130.2187016626     1  0.55277458E+08
     -129.6567645151      133.3815584277     1  0.55248881E+08
     -129.6562719266      131.3786309952     1  0.55271588E+08
     -129.6562445197      129.5312095887     1  0.56403324E+08
     -129.6560902141      129.7403531813     1  0.57525563E+08
     -129.6560528338      132.6885170935     1  0.56324076E+08
     -129.6559500622      133.9359835661     1  0.56134038E+08
     -129.6559227338      130.6850151419     1  0.55854618E+08
     -129.6557930215      131.1458746694     1  0.56463770E+08
     -129.6556520094      135.0368734595     1  0.57364248E+08
     -129.6556346199      133.1870793786     1  0.55996734E+08
     -129.6555324535      136.9983453971     2  0.60251545E+08
     -129.6553417900      129.5048273375     1  0.55675205E+08
     -129.6552335011      134.1376168381     1  0.58244861E+08
     -129.6551842755      134.3558314675     1  0.59551275E+08
     -129.6550812169      130.2749247827     1  0.56991916E+08
     -129.6545007211      136.6149821630     1  0.62299078E+08
     -129.6544859068      127.6233569107     1  0.55916301E+08
     -129.6544031322      133.8003160705     1  0.56580848E+08
     -129.6543694680      130.9332208143     1  0.55801885E+08
     -129.6540041255      132.9450203916     1  0.59178231E+08
     -129.6539529859      132.5713868081     1  0.62677691E+08
     -129.6538042944      130.1876039257     1  0.55842838E+08
     -129.6537292519      131.4428660903     2  0.56756841E+08
     -129.6535546307      134.7153011807     1  0.61841078E+08
     -129.6526396843      133.3071209633     1  0.56362151E+08
     -129.6525373010      134.3620813179     1  0.57097970E+08
     -129.6523752781      135.9092890301     1  0.58000275E+08
     -129.6523612491      129.2056471938     1  0.56799494E+08
     -129.6520348424      132.1558015879     1  0.56266482E+08
     -129.6519517010      133.8379167537     1  0.58371794E+08
     -129.6513667376      135.8251702616     2  0.59192192E+08
     -129.6513537689      131.4661169393     1  0.56951953E+08
     -129.6512272591      132.2178589994     1  0.57106306E+08
     -129.6512045852      133.8919420356     1  0.57011484E+08
     -129.6511405111      132.6406767677     1  0.56017755E+08
     -129.6510734573      133.3969796729     1  0.55923803E+08
     -129.6509321567      130.3159620807     1  0.56441085E+08
     -129.6508547792      132.8432190227     1  0.56942326E+08
     -129.6507888291      134.8408945409     1  0.58116547E+08
     -129.6507604194      133.3692768057     1  0.58795623E+08
     -129.6504572960      132.5849438228     1  0.56512666E+08
     -129.6503084616      134.2044971786     1  0.56059114E+08
     -129.6502094202      135.7785120626     1  0.58183391E+08
     -129.6501863152      131.3623175654     2  0.56179436E+08
     -129.6500042531      131.9119930732     2  0.56985961E+08
     -129.6497103494      132.9039172703     1  0.57317475E+08
     -129.6495498224      127.4750972902     1  0.56052574E+08
     -129.6494643527      129.6307248803     1  0.56522316E+08
     -129.6492779553      133.8945056212     1  0.57315650E+08
     -129.6489506612      134.7181322525     1  0.56778806E+08
     -129.6488759519      131.3238974403     1  0.56039971E+08
     -129.6488676622      135.9673427551     1  0.56802269E+08
     -129.6486689040      130.8618884161     1  0.56913463E+08
     -129.6485986175      136.2546364621     1  0.64802176E+08
     -129.6485189945      131.4170875864     1  0.55948947E+08
     -129.6484750254      134.3302652024     1  0.61878450E+08
     -129.6484101784      131.7716731539     1  0.56626412E+08
     -129.6482223905      129.7350564829     1  0.56555150E+08
     -129.6482077713      135.7336754431     1  0.58541440E+08
     -129.6481280568      135.2269595801     1  0.57706690E+08
     -129.6481135371      126.9108087216     1  0.56954173E+08
     -129.6480983006      133.8276376792     1  0.57282705E+08
     -129.6478658632      135.2179135133     2  0.61124779E+08
     -129.6478346560      126.7069579374     1  0.55578791E+08
     -129.6478310042      135.0468930946     1  0.58960780E+08
     -129.6477947903      134.4013410949     1  0.58647409E+08
     -129.6477795753      131.7566782895     1  0.55971719E+08
     -129.6474411219      133.6763628721     1  0.56326487E+08
     -129.6474017490      129.0609726923     1  0.56249608E+08
     -129.6472126020      137.6013322665     2  0.56310113E+08
     -129.6470423344      132.4758701451     1  0.56903623E+08
     -129.6469434090      131.3555759083     1  0.56930354E+08
     -129.6469280925      133.6361911289     1  0.57750642E+08
     -129.6467862210      139.6912744954     1  0.60336617E+08
     -129.6467739225      134.0334123378     1  0.56811857E+08
     -129.6466462867      128.8588193322     1  0.58875030E+08
     -129.6465715906      131.8936267527     1  0.57691379E+08
     -129.6464862489      131.2760268077     1  0.57174790E+08
     -129.6461787832      134.4571422852     1  0.57541111E+08
     -129.6461113684      131.2333092172     1  0.57696557E+08
     -129.6460504332      130.2204888719     1  0.57701865E+08
     -129.6459186679      131.1997555144     1  0.57029047E+08
     -129.6458383060      136.4835991892     2  0.64554983E+08
     -129.6458339732      136.1564576527     1  0.56239630E+08
     -129.6458305613      133.9627937967     1  0.54743029E+08
     -129.6456463816      133.7270796117     1  0.55822159E+08
     -129.6456314934      134.1429126595     1  0.65477183E+08
     -129.6456092129      132.7625021106     1  0.57298160E+08
     -129.6454629413      131.8166242392     1  0.56840751E+08
     -129.6454594771      131.5187748808     2  0.55723579E+08
     -129.6454234100      131.4417972048     1  0.56723879E+08
     -129.6452923715      131.1717760299     1  0.56748816E+08
     -129.6452592406      132.0426856475     1  0.57864190E+08
     -129.6451708079      139.1090778850     2  0.64894354E+08
     -129.6451407588      133.2477527901     1  0.57379451E+08
     -129.6448700563      131.2165621039     1  0.55664711E+08
     -129.6444843319      131.1954550708     1  0.56904160E+08
     -129.6443538261      132.6422717104     1  0.58293607E+08
     -129.6442064615      133.3801631257     1  0.58382791E+08
     -129.6440721876      135.1484761215     1  0.57570286E+08
     -129.6437135984      130.3905029342     1  0.56190280E+08
     -129.6436712783      133.8512260657     1  0.59081697E+08
     -129.6435976168      131.9034375097     1  0.56691102E+08
     -129.6434542740      131.5325554195     2  0.55609969E+08
     -129.6432407681      132.7415622083     1  0.56539254E+08
     -129.6429635754      130.1985885960     1  0.56273422E+08
     -129.6428648986      133.9002642305     1  0.57553484E+08
     -129.6428119865      135.1319323197     1  0.57291657E+08
     -129.6426893201      133.4422856651     1  0.55428275E+08
     -129.6426769194      138.0500567117     1  0.59890432E+08
     -129.6426071773      132.4719912658     1  0.57156582E+08
     -129.6424823949      131.7472182886     1  0.55837148E+08
     -129.6422914751      135.9513250293     1  0.56704316E+08
     -129.6421397989      136.2092123556     1  0.63068969E+08
     -129.6420736249      135.4524738347     1  0.60502585E+08
     -129.6418418641      132.2518520647     1  0.56884832E+08
     -129.6415141148      132.8539014490     1  0.59648267E+08
     -129.6413266352      136.4876814693     2  0.57207095E+08
     -129.6413066285      137.3907280867     2  0.57219188E+08
     -129.6412866850      131.3572367347     1  0.57156031E+08
     -129.6411947850      135.8197338669     1  0.57347954E+08
     -129.6411799930      133.3377480829     1  0.61521518E+08
     -129.6409371977      131.8211541221     1  0.57225390E+08
     -129.6405514111      132.8280421164     1  0.57359597E+08
     -129.6404807704      132.8150725817     1  0.58184685E+08
     -129.6404215108      133.4416344439     1  0.56105730E+08
     -129.6403983058      135.9857147993     1  0.58017973E+08
     -129.6403211384      130.9157660810     1  0.56972445E+08
     -129.6402193508      132.9998919070     2  0.55245834E+08
     -129.6401557678      133.7734406596     1  0.57272580E+08
     -129.6401345416      135.6499211883     1  0.57198363E+08
     -129.6401181363      130.0713711913     1  0.55844008E+08
     -129.6399504276      129.6470069185     1  0.56229187E+08
     -129.6395402049      132.7464928750     1  0.54891400E+08
     -129.6393790295      130.2303953889     1  0.56492381E+08
     -129.6393748377      130.9493350616     1  0.55803886E+08
     -129.6393356832      131.7201450108     1  0.56816227E+08
     -129.6392531716      130.2987252754     1  0.56353169E+08
     -129.6392082711      130.7674243880     1  0.56287714E+08
     -129.6390367671      139.0291527717     2  0.60891972E+08
     -129.6389956866      134.5489898433     1  0.58332882E+08
     -129.6388318959      132.5732159651     1  0.56213763E+08
     -129.6388241705      138.1227591372     1  0.60629842E+08
     -129.6387924017      131.2401273227     1  0.56068270E+08
     -129.6387520389      137.0526788887     1  0.59278112E+08
     -129.6384587349      137.4793015483     1  0.59541836E+08
     -129.6383447257      134.3725692454     1  0.63879103E+08
     -129.6382527794      129.6507321223     1  0.56209414E+08
     -129.6382284505      130.4573082065     1  0.56586863E+08
     -129.6381734322      135.7360695882     1  0.58800223E+08
     -129.6380956611      135.4659865135     1  0.59495292E+08
     -129.6380007643      136.2162116498     1  0.59588013E+08
     -129.6378077267      133.3467640301     1  0.59843244E+08
     -129.6377608648      132.0228344649     1  0.56912689E+08
     -129.6377520526      131.6926456783     1  0.56150170E+08
     -129.6377370804      131.2610085094     1  0.61875182E+08
     -129.6375586962      137.3820643087     1  0.56607407E+08
     -129.6373234010      136.4856294918     1  0.58666234E+08
     -129.6373156897      134.7008256122     1  0.58603076E+08
     -129.6371465209      136.3221064652     1  0.55786848E+08
     -129.6370269905      129.8835034183     1  0.56764084E+08
     -129.6368795824      136.3707924184     1  0.55857957E+08
     -129.6368533426      129.5988942321     1  0.55531097E+08
     -129.6368522573      130.8785138581     1  0.57199932E+08
     -129.6368468528      130.6922198286     1  0.56158491E+08
     -129.6366301452      129.4617692375     1  0.55562999E+08
     -129.6365698987      137.7156652118     2  0.59507260E+08
     -129.6363043946      135.5030784756     1  0.55497731E+08
     -129.6362792398      129.6564381366     1  0.57184519E+08
     -129.6361517924      127.6016894821     1  0.56813822E+08
     -129.6361360258      135.3081573692     1  0.58504834E+08
     -129.6360922215      133.8888634116     1  0.57912166E+08
     -129.6360036978      130.1417572546     1  0.57276535E+08
     -129.6359450614      138.0699594942     1  0.60586640E+08
     -129.6357521447      137.3751750144     2  0.57460111E+08
     -129.6357414600      135.8042863365     1  0.59248300E+08
     -129.6356171223      131.1507794938     1  0.57965356E+08
     -129.6355162140      128.2446663749     1  0.56061696E+08
     -129.6354917783      132.8097076234     1  0.56350628E+08
     -129.6354682061      135.3490629046     1  0.62514524E+08
     -129.6352927380      135.7130020302     2  0.57876000E+08
     -129.6351068002      131.7267471137     1  0.61534651E+08
     -129.6348672153      133.3994525483     1  0.58918257E+08
     -129.6348030040      135.7001480270     1  0.57884857E+08
     -129.6347658329      132.8714040308     1  0.57676572E+08
     -129.6345225754      131.6468612058     1  0.58429026E+08
     -129.6345106515      129.1305802469     1  0.56803296E+08
     -129.6344976903      137.5543300689     2  0.62589410E+08
     -129.6342772970      131.6975232483     1  0.56624874E+08
     -129.6341988071      134.8183439380     1  0.62711303E+08
     -129.6339907713      132.4595062155     1  0.56723496E+08
     -129.6339577740      133.1876468815     1  0.58141438E+08
     -129.6338913141      131.2396310766     2  0.56074904E+08
     -129.6338718085      131.2537576767     1  0.58011153E+08
     -129.6338054958      134.9836734665     1  0.58229915E+08
     -129.6336488681      133.4334137730     1  0.59349551E+08
     -129.6336129519      134.3329381667     1  0.57045472E+08
     -129.6335841889      130.1217429929     1  0.55998176E+08
     -129.6334988039      136.9245215357     1  0.59137062E+08
     -129.6334068966      131.3642840657     1  0.56081129E+08
     -129.6333262401      130.5980046226     1  0.56958236E+08
     -129.6333091653      134.8372663645     1  0.58211775E+08
     -129.6330293062      135.1141608040     1  0.58716210E+08
     -129.6329377228      131.0993953606     1  0.56842466E+08
     -129.6329156753      128.8136369365     1  0.55303372E+08
     -129.6328887896      131.5086142500     1  0.56587028E+08
     -129.6328641859      132.9305519717     1  0.55279862E+08
     -129.6328624409      129.1925753379     1  0.57528891E+08
     -129.6327320890      131.0005713397     1  0.57506137E+08
     -129.6325556566      133.8917103517     1  0.56754099E+08
     -129.6325431933      135.6646348707     1  0.61860505E+08
     -129.6325197132      136.7293440492     2  0.62017595E+08
     -129.6323536184      137.0372237933     1  0.61694522E+08
     -129.6322630448      133.9682734003     1  0.63909647E+08
     -129.6322366474      133.5785234961     1  0.57251931E+08
     -129.6322080178      127.9225375622     1  0.55023396E+08
     -129.6321451789      136.7890636075     1  0.59222193E+08
     -129.6320804490      126.5680338871     1  0.55742907E+08
     -129.6320388795      135.0654978304     1  0.57021272E+08
     -129.6319630336      134.0205458319     1  0.59382609E+08
     -129.6319534464      132.7290049841     1  0.55229895E+08
     -129.6319026993      132.1965848619     1  0.56948600E+08
     -129.6318580730      128.4741012993     1  0.56036131E+08
     -129.6316428487      136.2227543031     1  0.59538106E+08
     -129.6313056051      131.2119985896     1  0.56119741E+08
     -129.6311760557      132.1417032317     1  0.56135974E+08
     -129.6311261962      133.9145875924     1  0.60891491E+08
     -129.6311154350      136.0815470168     1  0.56888740E+08
     -129.6310838787      135.9065707161     1  0.57855144E+08
     -129.6308724457      132.4144610920     1  0.60323113E+08
     -129.6307645132      136.3505023282     1  0.60739966E+08
     -129.6306828727      133.0149479117     1  0.57580653E+08
     -129.6306737675      133.0278454740     1  0.58924190E+08
     -129.6304163851      131.1891417399     1  0.58039960E+08
     -129.6300980075      136.6809663933     1  0.59545835E+08
     -129.6300575169      139.6105555614     1  0.59614387E+08
     -129.6299460310      132.7600796011     2  0.56600930E+08
     -129.6298974540      130.8136185422     1  0.56720698E+08
     -129.6297838535      133.0667305112     1  0.57475998E+08
     -129.6297496461      129.4668917352     1  0.58314337E+08
     -129.6296925881      134.5391168198     2  0.57261750E+08
     -129.6295548472      132.2328173514     1  0.55769703E+08
     -129.6295302403      130.1377452883     1  0.57955468E+08
     -129.6293477211      131.5994044239     1  0.56786352E+08
     -129.6293356023      133.7529537746     1  0.57859657E+08
     -129.6293086183      128.7305274610     1  0.55669840E+08
     -129.6292702905      126.1822485267     1  0.56142243E+08
     -129.6292417265      127.8307877492     1  0.57217947E+08
     -129.6292160384      133.6131848458     1  0.61919592E+08
     -129.6291470241      136.2848273861     1  0.59786169E+08
     -129.6290891866      130.2419473017     1  0.54515334E+08
     -129.6290587504      130.0286738127     1  0.60155006E+08
     -129.6289081283      133.4786053466     1  0.57860116E+08
     -129.6288246164      128.2650099849     1  0.57094842E+08
     -129.6287903754      136.7788229623     2  0.62074801E+08
     -129.6287614210      132.1661380678     1  0.56078029E+08
     -129.6286370395      129.5023864070     1  0.56778061E+08
     -129.6285699184      128.6493022028     1  0.56568502E+08
     -129.6284667452      128.3674394132     1  0.55249243E+08
     -129.6281667310      132.6982031605     2  0.57168932E+08
     -129.6281482087      131.9936378407     1  0.54658485E+08
     -129.6279317383      132.5774665502     1  0.62350349E+08
     -129.6279076247      132.1942627548     1  0.57814176E+08
     -129.6277800992      128.1330483787     1  0.55571780E+08
     -129.6275058292      137.1921231727     1  0.57970277E+08
     -129.6273622755      128.6330418811     1  0.56460516E+08
     -129.6273521998      130.2892914237     1  0.58158955E+08
     -129.6273412590      131.9367311495     1  0.54995920E+08
     -129.6271942573      133.0737880023     1  0.56452286E+08
     -129.6271586124      134.7392798648     1  0.55743121E+08
     -129.6270689080      128.8046313365     1  0.55830938E+08
     -129.6268872833      136.4645867749     1  0.63001645E+08
     -129.6268153220      130.8082546950     1  0.59562710E+08
     -129.6267541713      136.2755562897     1  0.60011900E+08
     -129.6265874145      130.5675586332     1  0.55436610E+08
     -129.6264115650      137.8170257445     1  0.59690902E+08
     -129.6263202992      135.9514426083     2  0.58190790E+08
     -129.6263191451      136.3678181632     2  0.61908644E+08
     -129.6261382489      133.6619294100     1  0.59310852E+08
     -129.6258630271      134.1836744168     1  0.56831303E+08
     -129.6258474195      137.2494810930     2  0.57515817E+08
     -129.6256988185      132.6864710785     1  0.57312747E+08
     -129.6255868137      133.9806840028     1  0.62840927E+08
     -129.6255653001      133.4038903610     1  0.57778204E+08
     -129.6255178459      136.3985838992     1  0.59551216E+08
     -129.6255113085      132.8393297317     1  0.58681843E+08
     -129.6254126309      131.9052661013     1  0.57910903E+08
     -129.6254056696      133.4296628394     1  0.59879435E+08
     -129.6253482113      132.7700281472     1  0.56763961E+08
     -129.6253182320      131.6533444132     1  0.56234961E+08
     -129.6251869991      137.1760384251     1  0.62246924E+08
     -129.6251826137      133.6395194615     1  0.60532032E+08
     -129.6251316015      131.2490226385     1  0.57820850E+08
     -129.6251248086      132.0463625096     1  0.58394904E+08
     -129.6250874962      132.1895745026     1  0.58676739E+08
     -129.6250788777      134.5447971082     1  0.56897317E+08
     -129.6247895960      132.0241095577     2  0.57144915E+08
     -129.6247346753      135.3356836310     1  0.59443954E+08
     -129.6247233833      136.5442073459     1  0.59025519E+08
     -129.6246159222      131.6720711407     1  0.57482560E+08
     -129.6245952257      137.3726514006     1  0.56258612E+08
     -129.6245924356      133.2460442197     1  0.59165195E+08
     -129.6245532134      130.6813285708     1  0.56018871E+08
     -129.6244589401      131.1654262491     1  0.56889953E+08
     -129.6244386250      134.1300958058     1  0.65217962E+08
     -129.6244224381      131.8793705662     1  0.55308471E+08
     -129.6243562182      129.1055714357     1  0.55477194E+08
     -129.6242261286      131.7655062372     1  0.59767398E+08
     -129.6242144204      131.6374106857     1  0.58830605E+08
     -129.6240457757      134.7884502405     1  0.56489413E+08
     -129.6239835339      133.9866235531     1  0.57692953E+08
     -129.6233651372      130.0836545135     1  0.56880384E+08
     -129.6233343377      131.1334299346     2  0.58675574E+08
     -129.6232210309      132.6643808464     1  0.58654144E+08
     -129.6231718319      133.3985600100     1  0.55907064E+08
     -129.6231251452      132.6433632347     1  0.57470477E+08
     -129.6229506786      133.4302416928     1  0.58023170E+08
     -129.6229439998      129.8065629948     1  0.57658437E+08
     -129.6228792621      131.4481864869     1  0.56449533E+08
     -129.6228645078      132.5730880708     1  0.55267950E+08
     -129.6228102016      131.1478468526     1  0.57053998E+08
     -129.6225814435      131.9547107404     2  0.57428713E+08
     -129.6225453993      134.5132416469     1  0.66793765E+08
     -129.6223813911      131.6993117109     1  0.55675023E+08
     -129.6222468152      135.1459148626     1  0.60161123E+08
     -129.6222308823      130.6188503842     1  0.56459197E+08
     -129.6220057363      133.8595119965     1  0.63802187E+08
     -129.6219979679      134.8094673382     2  0.57132649E+08
     -129.6219734976      135.9674549813     1  0.62413008E+08
     -129.6219055876      132.9580687737     1  0.56251936E+08
     -129.6218730363      132.6598802990     1  0.55709002E+08
     -129.6218475031      132.0254551988     1  0.60541687E+08
     -129.6217729030      130.7670539638     1  0.56431570E+08
     -129.6217057786      135.1950060854     1  0.58437076E+08
     -129.6216427673      131.2908895868     1  0.55826318E+08
     -129.6216295877      134.1213698788     1  0.58912461E+08
     -129.6214214337      133.2866212059     1  0.55972532E+08
     -129.6213372268      137.3646202118     2  0.57815540E+08
     -129.6212683399      128.9470164404     1  0.55799918E+08
     -129.6212492902      128.4636739887     1  0.55925844E+08
     -129.6212423781      135.8756330921     1  0.58589586E+08
     -129.6212399074      132.0111530870     1  0.58696264E+08
     -129.6212284985      136.5824975610     1  0.61741203E+08
     -129.6212028037      137.5412966139     1  0.59072079E+08
     -129.6211410755      135.4011310230     1  0.58279497E+08
     -129.6211096367      135.4241930880     1  0.58591144E+08
     -129.6210077047      133.4768183873     1  0.56014501E+08
     -129.6209121650      132.3195043104     1  0.56254012E+08
     -129.6208749700      130.9862412460     1  0.57780657E+08
     -129.6208353603      131.0699972108     1  0.56250354E+08
     -129.6207164826      130.5370654745     1  0.57207987E+08
     -129.6206001558      134.0012895514     1  0.61473558E+08
     -129.6205939780      134.2249352329     1  0.58319791E+08
     -129.6205889643      133.2063214486     2  0.54153882E+08
     -129.6205673380      133.6992004927     1  0.56826593E+08
     -129.6205490109      135.8722834328     1  0.60469030E+08
     -129.6204987410      130.6936893187     1  0.57201299E+08
     -129.6204884386      127.4305370427     1  0.56712945E+08
     -129.6204191655      134.1313223084     1  0.59541450E+08
     -129.6203430476      131.6620992911     1  0.57489426E+08
     -129.6202092152      136.8881997063     1  0.63343250E+08
     -129.6201964720      129.3725365155     1  0.57429513E+08
     -129.6199345378      132.4757798702     1  0.59967425E+08
     -129.6198922611      130.4529194455     1  0.57643431E+08
     -129.6197187513      133.5905620560     1  0.57236089E+08
     -129.6196990551      140.0957401055     2  0.58325099E+08
     -129.6193437062      136.2911460907     1  0.58643392E+08
     -129.6193288234      136.6353615428     1  0.59345601E+08
     -129.6192786573      138.2616138779     1  0.63048873E+08
     -129.6191386533      131.6661397086     1  0.58362823E+08
     -129.6187833004      133.4028667642     1  0.59848441E+08
     -129.6185958644      135.2241855269     1  0.60086980E+08
     -129.6185618958      127.6934701893     1  0.57106241E+08
     -129.6185177827      131.3050751923     1  0.57234580E+08
     -129.6183138764      127.8736191002     1  0.55148012E+08
     -129.6182276232      129.1248488476     1  0.57164061E+08
     -129.6181989822      133.1869087868     1  0.62685397E+08
     -129.6181665545      134.0919133765     1  0.59005497E+08
     -129.6181390434      131.4203238370     1  0.57647510E+08
     -129.6180415931      133.9744969684     1  0.56995884E+08
     -129.6180245130      130.1995199112     1  0.55301477E+08
     -129.6178821376      133.4801019624     1  0.59420024E+08
     -129.6178799096      132.8757867639     1  0.55480246E+08
     -129.6177299197      134.7307729182     1  0.57529579E+08
     -129.6177067761      132.3241435158     1  0.57901347E+08
     -129.6176993254      130.0780293809     1  0.55643571E+08
     -129.6175767142      134.4418328117     1  0.56094769E+08
     -129.6175271692      133.7550437984     1  0.57452545E+08
     -129.6175030227      133.4990262515     1  0.58948069E+08
     -129.6174702653      136.3437348565     2  0.63425643E+08
     -129.6173436370      127.3451460011     1  0.56519026E+08
     -129.6173340380      135.0901735471     1  0.59084352E+08
     -129.6173203823      130.9423251880     1  0.58953784E+08
     -129.6172977345      133.3785550249     1  0.57903438E+08
     -129.6172881843      137.3914687168     2  0.57983569E+08
     -129.6172795763      135.4142191292     1  0.57906718E+08
     -129.6172614507      129.6945647982     1  0.57345558E+08
     -129.6171955390      133.1347816182     1  0.57581247E+08
     -129.6171486920      130.6550760481     1  0.58116545E+08
     -129.6169503128      129.8723851524     1  0.56937347E+08
     -129.6167734205      135.2711576514     1  0.60462138E+08
     -129.6167412823      129.9715049209     1  0.57551939E+08
     -129.6166962366      130.2273443560     1  0.56250287E+08
     -129.6166085414      136.4971118504     2  0.58795092E+08
     -129.6164496831      133.9100087297     1  0.58642628E+08
     -129.6163804863      131.8501960176     1  0.60555323E+08
     -129.6162403580      128.2909802993     1  0.56304885E+08
     -129.6162034869      133.3314775879     1  0.61244120E+08
     -129.6161594687      129.0649256375     1  0.56740121E+08
     -129.6161238031      129.4246981935     1  0.57515634E+08
     -129.6160824374      131.0892841461     1  0.56439689E+08
     -129.6160693475      128.1524216328     1  0.57103101E+08
     -129.6160375196      133.6335847938     1  0.60168462E+08
     -129.6159990885      126.3855006564     1  0.58105211E+08
     -129.6159279598      133.8751099890     1  0.59268842E+08
     -129.6158563712      134.4391623929     1  0.58051075E+08
     -129.6158311642      131.5764065905     1  0.57515766E+08
     -129.6156674014      134.1052427544     1  0.57715542E+08
     -129.6156174806      130.9637063720     1  0.59311515E+08
     -129.6156022414      126.7271346041     1  0.57509562E+08
     -129.6155155475      130.9977949544     1  0.56502312E+08
     -129.6155126599      131.2287094298     1  0.55807225E+08
     -129.6154746069      133.8831447454     1  0.60537189E+08
     -129.6152752408      132.7992195396     1  0.62728759E+08
     -129.6151759016      134.1640286469     1  0.57040232E+08
     -129.6151093970      133.7232782995     1  0.57591656E+08
     -129.6150043927      136.0579291343     1  0.56764391E+08
     -129.6149241770      129.8418183035     1  0.58448814E+08
     -129.6149112558      131.8646108793     1  0.57289135E+08
     -129.6149037865      136.0523172030     1  0.58390752E+08
     -129.6147487910      136.1629984628     1  0.59247567E+08
     -129.6147370741      127.4923011456     1  0.58279580E+08
     -129.6147251074      135.5806454751     1  0.60072651E+08
     -129.6147048465      133.1669735881     1  0.62078484E+08
     -129.6146847664      134.3018491953     1  0.61019898E+08
     -129.6146703985      132.0826312954     1  0.55387238E+08
     -129.6146005530      139.6548966260     1  0.60155272E+08
     -129.6145541197      132.6328444507     4  0.58528521E+08
     -129.6144896288      130.9667864874     1  0.56279546E+08
     -129.6144587767      129.9691520220     1  0.57244746E+08
     -129.6144044588      133.1758270592     1  0.56655509E+08
     -129.6142319238      133.0110631108     1  0.57567296E+08
     -129.6142224363      130.0863365473     1  0.56365834E+08
     -129.6139715802      132.1285813602     1  0.55875024E+08
     -129.6139606104      133.7625015120     1  0.58417537E+08
     -129.6139168731      137.2762335926     1  0.57556560E+08
     -129.6138991391      127.7577775250     1  0.57485115E+08
     -129.6138916138      133.7555787483     1  0.57066375E+08
     -129.6137276324      135.7422425719     2  0.62060700E+08
     -129.6136998871      129.8060250520     1  0.56102876E+08
     -129.6136226568      131.3706426056     1  0.56070962E+08
     -129.6135246608      135.5010374894     1  0.57923744E+08
     -129.6134038005      131.2750918085     1  0.54664020E+08
     -129.6133531861      132.3457882697     1  0.57366833E+08
     -129.6133219466      134.1884304013     1  0.58543796E+08
     -129.6133086543      136.6168299044     1  0.58050935E+08
     -129.6132676223      136.2321421392     1  0.55399125E+08
     -129.6132355443      133.3246612063     1  0.57142833E+08
     -129.6131882835      133.4014805970     1  0.56847412E+08
     -129.6131029941      128.8761732101     1  0.54925063E+08
     -129.6130978041      135.9974371295     1  0.58882158E+08
     -129.6130739461      131.9428505068     1  0.56591059E+08
     -129.6130535901      133.3216736985     1  0.57382846E+08
     -129.6130301812      133.5123006961     1  0.56722194E+08
     -129.6130252300      135.7837326629     1  0.60489064E+08
     -129.6130028503      133.2892732671     1  0.56936230E+08
     -129.6128326782      135.8764824861     2  0.60895304E+08
     -129.6128227612      133.9330970624     1  0.58174985E+08
     -129.6128126837      131.4918752998     1  0.57275794E+08
     -129.6127475402      131.9121063608     1  0.56050434E+08
     -129.6126961895      133.2718122658     1  0.57388948E+08
     -129.6126302655      137.3705958831     1  0.62781162E+08
     -129.6126142916      131.0392018504     1  0.57285344E+08
     -129.6123414209      134.0215264143     1  0.58818588E+08
     -129.6123374464      129.9445377282     1  0.55043269E+08
     -129.6123305742      133.6173079097     1  0.57523820E+08
     -129.6122978812      134.3680014952     1  0.58029754E+08
     -129.6122685570      133.1576495284     1  0.57884175E+08
     -129.6122654946      129.4201499613     1  0.57250534E+08
     -129.6122624148      131.7176799456     1  0.57558055E+08
     -129.6122133387      131.2960264842     1  0.55966181E+08
     -129.6121418463      131.1123100737     1  0.57167141E+08
     -129.6120846728      132.5069214874     1  0.58580674E+08
     -129.6119642685      129.9030375410     1  0.56869719E+08
     -129.6119275131      133.2646210263     1  0.64761071E+08
     -129.6118734532      131.7329202107     1  0.59970929E+08
     -129.6118245786      134.9283163663     1  0.59744330E+08
     -129.6117945117      131.8106844347     1  0.56310828E+08
     -129.6117146210      133.1631919918     1  0.56266913E+08
     -129.6116663386      128.3818319784     1  0.55802512E+08
     -129.6116277210      131.1822415809     1  0.55759453E+08
     -129.6115173261      130.8455060727     1  0.62194087E+08
     -129.6114408712      135.9446540849     1  0.59196358E+08
     -129.6112496224      131.7523277584     1  0.57799844E+08
     -129.6112070491      130.1640637062     1  0.57668598E+08
     -129.6111928611      134.2183686278     1  0.65065879E+08
     -129.6111321364      130.3526465142     1  0.57728995E+08
     -129.6110899546      132.9065899388     1  0.57718348E+08
     -129.6110129996      137.1046315088     2  0.57620954E+08
     -129.6110104136      130.7522863528     1  0.57404959E+08
     -129.6109493255      136.0416584186     1  0.60037476E+08
     -129.6106716154      133.0614333576     1  0.57522038E+08
     -129.6106519303      132.3269464173     1  0.56813303E+08
     -129.6106355357      130.7984629497     1  0.56922068E+08
     -129.6106243917      137.2517579480     1  0.60911906E+08
     -129.6106224767      129.9975746028     1  0.56990452E+08
     -129.6105405827      131.4008953987     1  0.55745411E+08
     -129.6105194333      132.3274634501     1  0.58737156E+08
     -129.6104800826      130.0900274799     1  0.56271098E+08
     -129.6102370136      128.3091793779     1  0.57415919E+08
     -129.6101546535      131.2199855980     1  0.57866772E+08
     -129.6101425875      136.9818280511     1  0.57912960E+08
     -129.6099000824      129.5142050873     1  0.56513853E+08
     -129.6098517407      133.1463560045     1  0.55521562E+08
     -129.6098429094      135.8896975671     1  0.58823853E+08
     -129.6098228526      128.9770705443     1  0.55918301E+08
     -129.6097897934      134.4435804761     1  0.56319628E+08
     -129.6097665090      129.6721333156     1  0.56890381E+08
     -129.6096880024      131.3109959437     1  0.58539980E+08
     -129.6096851986      130.6576005515     1  0.56731283E+08
     -129.6095872180      130.5553852999     1  0.55755249E+08
     -129.6094857113      137.6667354097     1  0.55959683E+08
     -129.6094282858      133.1272614679     2  0.57131437E+08
     -129.6094159897      132.9978909014     1  0.58384593E+08
     -129.6093950010      134.5576466566     1  0.56928797E+08
     -129.6093848335      128.7518040775     1  0.56785747E+08
     -129.6093129428      131.6041929004     1  0.56507705E+08
     -129.6093081042      137.6523627572     1  0.58229678E+08
     -129.6092575348      133.4558530860     1  0.58813378E+08
     -129.6091818016      136.4874593952     1  0.58717973E+08
     -129.6091608039      131.5790246824     1  0.56138325E+08
     -129.6090846612      135.4405291998     2  0.59647204E+08
     -129.6089130663      127.3244733374     1  0.57286135E+08
     -129.6088328992      128.4064211558     1  0.57095631E+08
     -129.6087247269      132.7797350514     1  0.56936655E+08
     -129.6086774128      132.7784366675     1  0.57545261E+08
     -129.6086496640      133.0750244805     1  0.57514270E+08
     -129.6086059405      128.8014738316     1  0.57434914E+08
     -129.6085932886      129.3332385201     1  0.54113048E+08
     -129.6085781320      134.7019479502     1  0.59564022E+08
     -129.6084993768      136.5131499768     1  0.59679868E+08
     -129.6084714181      137.1469836588     1  0.60743268E+08
     -129.6084684720      137.7241658566     1  0.59234435E+08
     -129.6084581463      129.3687077172     1  0.55019164E+08
     -129.6084401605      130.6269150853     1  0.55433394E+08
     -129.6084176676      133.2325233442     1  0.58866336E+08
     -129.6083915168      134.0395558613     1  0.59143406E+08
     -129.6083884527      135.0295988053     1  0.57599731E+08
     -129.6083393911      129.9191375849     1  0.57790545E+08
     -129.6083245055      131.9030155365     1  0.55770277E+08
     -129.6083027090      132.7826454449     1  0.57078326E+08
     -129.6082612771      131.6027004915     1  0.58485770E+08
     -129.6081575285      130.8732768260     1  0.56404715E+08
     -129.6081458658      130.6006048179     1  0.55771054E+08
     -129.6080895508      137.5148147136     1  0.59555623E+08
     -129.6080779816      129.8839393735     1  0.56200625E+08
     -129.6080471575      137.2928334137     1  0.65879310E+08
     -129.6078927504      134.8799292121     1  0.56697176E+08
     -129.6077644219      134.4317630851     1  0.57808895E+08
     -129.6077603149      135.3722759966     1  0.58988420E+08
     -129.6076933840      132.4008460823     1  0.60995279E+08
     -129.6076669953      129.7100560104     1  0.59602437E+08
     -129.6076596697      133.3508889633     1  0.58836588E+08
     -129.6076333646      134.6090797793     1  0.57174836E+08
     -129.6076287058      130.6347253087     1  0.61862780E+08
     -129.6076194237      133.6875290801     1  0.57930604E+08
     -129.6075125081      136.7989075986     1  0.58766425E+08
     -129.6074905355      136.3778872674     1  0.62310440E+08
     -129.6074870236      131.7578334655     1  0.55247692E+08
     -129.6073373978      134.0307648343     1  0.58086166E+08
     -129.6072561030      135.1486391488     1  0.55094055E+08
     -129.6072053971      128.9501621415     1  0.56468571E+08
     -129.6071879350      131.8121307412     1  0.57471642E+08
     -129.6071659637      132.6204358814     1  0.57311972E+08
     -129.6071551511      133.2321915192     1  0.55431055E+08
     -129.6071312678      129.6918138587     1  0.57135061E+08
     -129.6069577017      132.7180383555     1  0.56569483E+08
     -129.6069178694      129.5042589204     1  0.56190216E+08
     -129.6067684669      128.8390971770     1  0.57262046E+08
     -129.6067069731      130.9010358240     1  0.58174640E+08
     -129.6066601872      134.6346213091     1  0.56918673E+08
     -129.6066211208      135.0376471343     1  0.57972169E+08
     -129.6065955163      131.0876913002     1  0.58119647E+08
     -129.6065421449      134.4715249633     1  0.65724050E+08
     -129.6065266435      130.5338280164     1  0.55701841E+08
     -129.6064839531      129.6510690006     1  0.57144242E+08
     -129.6064381850      134.4720232549     1  0.64655339E+08
     -129.6061197258      132.1158815641     1  0.56595967E+08
     -129.6060987989      132.8264767001     1  0.57056703E+08
     -129.6060536356      128.9960710875     1  0.57293765E+08
     -129.6058526528      134.5338492197     1  0.60420395E+08
     -129.6058269202      132.3968735989     1  0.59138392E+08
     -129.6056966197      131.3039837347     1  0.54697169E+08
     -129.6056917007      129.1878776203     1  0.55550903E+08
     -129.6056884813      128.4921773328     1  0.56984438E+08
     -129.6056837914      132.1804829224     1  0.56275755E+08
     -129.6056205264      128.6643084377     1  0.55462612E+08
     -129.6056119097      130.5445839622     1  0.58274160E+08
     -129.6055895208      128.7946780227     1  0.57027616E+08
     -129.6055699030      132.1034633690     1  0.54280621E+08
     -129.6055096569      134.0635763419     1  0.57910933E+08
     -129.6054905909      131.0230247578     1  0.56743106E+08
     -129.6054775558      132.9611836256     1  0.55984651E+08
     -129.6052366809      132.6456244756     1  0.57937451E+08
     -129.6052137775      135.0869244246     1  0.57844223E+08
     -129.6052082200      131.6265484681     1  0.55733821E+08
     -129.6051839504      131.8018125835     1  0.55747379E+08
     -129.6051576350      131.0459151790     1  0.58303094E+08
     -129.6051211899      135.2349138936     1  0.60492869E+08
     -129.6049188716      134.0684574793     1  0.57359393E+08
     -129.6048738553      133.6620618223     1  0.55375431E+08
     -129.6048059701      132.1882664637     1  0.57728231E+08
     -129.6046540953      131.8924878609     1  0.57510560E+08
     -129.6046443014      129.2977365983     1  0.57003742E+08
     -129.6046269703      133.7269214761     1  0.65457112E+08
     -129.6045394264      134.2746790561     1  0.57019364E+08
     -129.6045354007      131.3757509870     1  0.57573434E+08
     -129.6044590188      130.4503892342     1  0.57659662E+08
     -129.6043929783      133.5966728552     1  0.59903026E+08
     -129.6043835678      136.4959217970     1  0.60315833E+08
     -129.6043636628      132.6019605375     1  0.56093471E+08
     -129.6042945563      130.0550071920     1  0.57598665E+08
     -129.6042379918      134.3804287526     1  0.57179709E+08
     -129.6042177313      128.6904411809     1  0.57074388E+08
     -129.6041183714      132.5359843046     1  0.57191532E+08
     -129.6041037968      126.7748079908     1  0.55175839E+08
     -129.6040670992      131.4638563227     1  0.55965294E+08
     -129.6040338183      133.4098655438     1  0.56441020E+08
     -129.6040297505      132.2990101894     1  0.60789151E+08
     -129.6040198676      128.8495931036     1  0.56122095E+08
     -129.6040001599      136.3110746499     4  0.65712494E+08
     -129.6039391346      132.6145698795     1  0.55958378E+08
     -129.6039339834      136.6554855526     2  0.58108783E+08
     -129.6038722030      130.5542865470     1  0.56210186E+08
     -129.6038417859      129.7294706242     1  0.56626605E+08
     -129.6038206310      136.1328302380     1  0.56641149E+08
     -129.6037345662      135.5922299461     1  0.57727326E+08
     -129.6037255397      131.4024968122     1  0.55998053E+08
     -129.6036763070      134.3021836613     1  0.56697984E+08
     -129.6035263018      130.9315626622     1  0.58845834E+08
     -129.6035121461      133.5599499421     1  0.58147894E+08
     -129.6035004648      128.8906339328     1  0.57144781E+08
     -129.6034950874      136.7627164826     1  0.61761371E+08
     -129.6033479667      130.0058265249     1  0.57794921E+08
     -129.6032812901      133.0439738235     1  0.56637559E+08
     -129.6032391559      130.1768060804     1  0.56011712E+08
     -129.6032108698      134.3164404085     1  0.59737460E+08
     -129.6031848492      131.3488080948     1  0.56337052E+08
     -129.6031595793      135.3750839586     1  0.57724647E+08
     -129.6031178815      132.4939010827     1  0.57583272E+08
     -129.6030467996      133.1637406347     1  0.56995795E+08
     -129.6029188118      130.7521221583     1  0.56711643E+08
     -129.6028678134      131.9264814007     1  0.55885392E+08
     -129.6028365742      132.2444446511     1  0.59252039E+08
     -129.6025484120      135.3796797831     2  0.58272421E+08
     -129.6025404265      132.1677213153     1  0.55795225E+08
     -129.6024676656      132.7189032849     1  0.60486597E+08
     -129.6024167662      135.6007161027     1  0.59929857E+08
     -129.6023918335      135.3502792415     1  0.58229626E+08
     -129.6023816203      133.2197882977     1  0.57058512E+08
     -129.6023292282      127.1002523141     1  0.56370539E+08
     -129.6023199755      134.9009058112     1  0.66543398E+08
     -129.6022988129      136.7643797645     1  0.59516281E+08
     -129.6022966486      134.8348722346     1  0.60654373E+08
     -129.6021534102      135.8471982615     1  0.60469417E+08
     -129.6021063445      132.8347008409     1  0.56484972E+08
     -129.6021039134      135.9631767938     2  0.61653973E+08
     -129.6020564690      132.7029849595     1  0.56563800E+08
     -129.6020237365      130.0395687412     1  0.56990447E+08
     -129.6019696583      132.6979972294     1  0.59935385E+08
     -129.6019504764      130.0323183234     1  0.58713329E+08
     -129.6018856377      136.4857198413     1  0.59152137E+08
     -129.6018420045      131.1151953273     1  0.58213106E+08
     -129.6018116042      134.5607572686     1  0.59674240E+08
     -129.6017497225      134.0021124705     1  0.56246893E+08
     -129.6017481179      135.2167582253     1  0.59527780E+08
     -129.6016570758      134.3608551648     1  0.57751234E+08
     -129.6014640508      133.1053281400     1  0.59494726E+08
     -129.6014516331      133.4529482841     1  0.56733248E+08
     -129.6014409794      133.0105414020     1  0.55559400E+08
     -129.6014142894      136.1928291854     1  0.63094999E+08
     -129.6013456599      134.6954291472     1  0.59099582E+08
     -129.6012502334      130.1417332274     1  0.58547737E+08
     -129.6011727654      136.2004182058     1  0.61651289E+08
     -129.6010945589      130.6393403190     1  0.56626233E+08
     -129.6010606185      134.5711520313     1  0.66506050E+08
     -129.6009611763      134.9450952084     1  0.59534451E+08
     -129.6009592183      128.8215430705     1  0.55606768E+08
     -129.6009119591      131.0107267403     1  0.55132421E+08
     -129.6008956421      127.4784044782     1  0.57505253E+08
     -129.6008934660      135.3266581838     1  0.62112188E+08
     -129.6007712503      136.1264691672     1  0.61126347E+08
     -129.6006190761      129.6533143976     1  0.57493161E+08
     -129.6005899350      129.0661682800     1  0.56020134E+08
     -129.6004664373      133.0873428400     1  0.58283509E+08
     -129.6003744536      134.5501313563     1  0.58154465E+08
     -129.6002109559      133.2494536477     1  0.63768516E+08
     -129.6001672826      134.6573432419     1  0.56778618E+08
     -129.6000431825      135.1319391347     1  0.57410159E+08
     -129.6000210203      138.2095924356     1  0.59562920E+08
     -129.5999939042      133.2897033417     1  0.58613616E+08
     -129.5999709707      133.7336488335     1  0.63103850E+08
     -129.5999279154      134.6149236967     1  0.59124634E+08
     -129.5997940823      131.0271888581     1  0.59046235E+08
     -129.5997699406      135.3717323132     1  0.56773252E+08
     -129.5995426757      133.2727531629     2  0.55254471E+08
     -129.5995394888      131.6576064617     1  0.56561891E+08
     -129.5994889182      135.6828664965     1  0.59448575E+08
     -129.5994250239      133.8325232468     1  0.57319365E+08
     -129.5993822539      132.6385341985     1  0.60597753E+08
     -129.5993797319      133.4301515081     1  0.56926786E+08
     -129.5993204882      125.6273079627     1  0.57451173E+08
     -129.5992072490      132.8335920184     1  0.56542199E+08
     -129.5991605873      132.7162114448     1  0.61594687E+08
     -129.5991486255      133.5854260476     1  0.60545627E+08
     -129.5990906231      138.0093644716     1  0.57649950E+08
     -129.5990468478      130.5836809804     1  0.56929272E+08
     -129.5989597761      134.5594628666     1  0.58778464E+08
     -129.5989481994      135.0097004148     1  0.58535775E+08
     -129.5988911917      131.2270461506     1  0.59212727E+08
     -129.5988662071      134.0541037438     1  0.57553811E+08
     -129.5988076641      132.0333188899     1  0.57106300E+08
     -129.5987859988      135.0488497843     1  0.59735684E+08
     -129.5987150435      128.8808638561     1  0.57492504E+08
     -129.5986752103      133.6315594118     2  0.56835023E+08
     -129.5985953734      133.3251785059     1  0.56791287E+08
     -129.5985129552      127.6869164283     1  0.56583240E+08
     -129.5984848347      137.6408903620     1  0.57424264E+08
     -129.5984743431      138.0168421613     2  0.58634930E+08
     -129.5984357730      129.6274898136     1  0.57688912E+08
     -129.5982470443      129.7928973558     2  0.54899230E+08
     -129.5981697993      132.5362302789     2  0.58849741E+08
     -129.5981549112      133.2690136361     1  0.55488056E+08
     -129.5980828814      130.1539954225     1  0.55746072E+08
     -129.5980613200      138.0986668420     1  0.61220763E+08
     -129.5979916870      126.7090719351     1  0.54881201E+08
     -129.5979742769      133.6078394444     1  0.56730449E+08
     -129.5979272745      135.3429746097     1  0.62501509E+08
     -129.5976982817      136.9611621022     1  0.58657069E+08
     -129.5975944857      132.2802766445     1  0.59850578E+08
     -129.5975776567      134.0244269941     1  0.58987865E+08
     -129.5975562245      137.5923695777     1  0.58454836E+08
     -129.5975294106      130.0637905061     1  0.55350483E+08
     -129.5974733851      131.9932358588     1  0.57448806E+08
     -129.5973015964      131.1654819114     1  0.55760591E+08
     -129.5972440736      131.3390036701     1  0.58529060E+08
     -129.5971390640      135.4407733496     1  0.57424052E+08
     -129.5970881252      132.3736131623     1  0.56743360E+08
     -129.5970712735      132.1205530525     1  0.57925971E+08
     -129.5970602536      134.0374850287     1  0.56376202E+08
     -129.5969720643      132.4209650507     1  0.58282232E+08
     -129.5967892684      127.9941818551     2  0.55828564E+08
     -129.5966986557      129.7731501088     1  0.58734727E+08
     -129.5966950332      131.7905557943     2  0.56010903E+08
     -129.5966351778      134.6253017132     1  0.57398819E+08
     -129.5966247177      132.4343401266     1  0.58398812E+08
     -129.5965622039      133.9033626580     1  0.56002558E+08
     -129.5964561536      134.5557038783     1  0.57387196E+08
     -129.5964504794      131.3148060695     1  0.57075963E+08
     -129.5964060233      129.6418868925     1  0.58370497E+08
     -129.5963620816      131.7738776798     1  0.56786440E+08
     -129.5963149819      131.2302906941     1  0.57046583E+08
     -129.5960613203      129.1445139238     1  0.58226991E+08
     -129.5960341778      137.5548572569     1  0.63567151E+08
     -129.5960063876      132.3951146313     1  0.59480206E+08
     -129.5959445830      135.7978083246     1  0.61884895E+08
     -129.5958890366      131.2073373588     1  0.56816431E+08
     -129.5958003977      136.0782906303     1  0.57982035E+08
     -129.5957451159      132.0661309239     1  0.59753383E+08
     -129.5957090846      127.9849994469     1  0.55758028E+08
     -129.5957005396      131.7774168767     1  0.58239084E+08
     -129.5956075826      137.2845959083     1  0.60412682E+08
     -129.5956065172      129.8997951874     1  0.54569511E+08
     -129.5955869696      134.4426990022     1  0.59586683E+08
     -129.5953872138      129.1426861398     1  0.56092137E+08
     -129.5953533487      131.4782418748     1  0.56598690E+08
     -129.5953260058      129.6365871383     1  0.58258362E+08
     -129.5953200792      129.9825873949     1  0.56233134E+08
     -129.5953141343      134.8556605688     1  0.56621276E+08
     -129.5952499939      134.9259746940     1  0.60004762E+08
     -129.5952461083      134.1350206168     1  0.57095293E+08
     -129.5952205256      132.9474244576     1  0.57721010E+08
     -129.5952187090      128.3952238622     1  0.56874308E+08
     -129.5952015918      135.7535908593     1  0.57929733E+08
     -129.5950940898      133.8128030982     1  0.56929439E+08
     -129.5950802345      131.5757695761     1  0.56058466E+08
     -129.5949071377      135.6311113797     1  0.59312643E+08
     -129.5948716026      139.8061049864     1  0.58876848E+08
     -129.5948103926      131.3667335245     1  0.56139886E+08
     -129.5948013687      134.5850962899     1  0.56765422E+08
     -129.5947991814      132.3258304734     1  0.61332662E+08
     -129.5947960968      131.3201449350     1  0.57065611E+08
     -129.5947912366      136.9437822603     1  0.60299347E+08
     -129.5947298083      136.5318580867     1  0.59410409E+08
     -129.5947026288      128.9086222828     1  0.58113642E+08
     -129.5946750884      131.1865351010     1  0.55925855E+08
     -129.5944434426      132.3563602833     2  0.56864871E+08
     -129.5943528127      133.3364710972     1  0.59545969E+08
     -129.5941893847      135.2315548514     1  0.59465033E+08
     -129.5941782913      129.8912445727     1  0.56783189E+08
     -129.5941345434      134.9744882328     2  0.57944189E+08
     -129.5941320543      132.4143042330     1  0.57729169E+08
     -129.5941101645      134.8600692055     1  0.63923538E+08
     -129.5941025512      132.4765926302     1  0.56977798E+08
     -129.5940194117      137.3144907615     1  0.57418073E+08
     -129.5939755846      135.5867501772     1  0.56521041E+08
     -129.5937676996      127.8440397252     1  0.56160038E+08
     -129.5937338423      130.9806951082     1  0.55380244E+08
     -129.5937127535      131.2881471579     1  0.56934255E+08
     -129.5936971633      133.7953901474     1  0.59702912E+08
     -129.5936876392      135.1580567528     1  0.59950361E+08
     -129.5936128496      135.6888428182     1  0.61816324E+08
     -129.5936117764      135.9167003557     1  0.59297248E+08
     -129.5935435015      130.2589645422     2  0.56972995E+08
     -129.5935080789      136.2604508377     1  0.55594200E+08
     -129.5934597728      134.4011413562     1  0.59946509E+08
     -129.5934583184      134.0907069354     1  0.56849501E+08
     -129.5934196224      132.4153390458     1  0.59065145E+08
     -129.5934089925      127.9110036727     1  0.58223943E+08
     -129.5933315168      131.7825406024     1  0.58506396E+08
     -129.5932510926      133.9655200695     1  0.61163622E+08
     -129.5931873548      134.2296409724     1  0.62147426E+08
     -129.5931567673      134.3922889249     1  0.56781545E+08
     -129.5931552604      134.7293216652     1  0.59916067E+08
     -129.5931303156      130.8263941082     1  0.57463908E+08
     -129.5930476082      137.3415937655     2  0.56011194E+08
     -129.5930008247      131.5837821534     1  0.56841462E+08
     -129.5929585557      135.0215345647     1  0.58612631E+08
     -129.5929150824      135.7007057766     1  0.56028218E+08
     -129.5928543506      131.2405536832     1  0.58450975E+08
     -129.5925351725      132.1863740250     1  0.62973465E+08
     -129.5924685131      132.6682916973     1  0.62248439E+08
     -129.5924380018      129.7183896729     1  0.55052716E+08
     -129.5924321027      135.1646165557     1  0.56365737E+08
     -129.5924262602      134.9852419865     1  0.59557392E+08
     -129.5923763896      133.7339607104     1  0.59825183E+08
     -129.5922657165      132.2334302591     1  0.55823314E+08
     -129.5921602865      134.9076756368     1  0.59754317E+08
     -129.5921395012      133.8837050286     1  0.55422105E+08
     -129.5921106960      133.7037884584     1  0.62792150E+08
     -129.5920731981      135.0759530369     2  0.55425326E+08
     -129.5920581578      131.8276518052     1  0.57519234E+08
     -129.5919969333      134.2723822025     1  0.62312753E+08
     -129.5919332170      132.2697442483     1  0.60600740E+08
     -129.5919321600      131.4778076455     1  0.56867399E+08
     -129.5918790143      132.5224025349     1  0.65156535E+08
     -129.5917200944      132.4114633518     2  0.58940599E+08
     -129.5917121818      130.2802937580     1  0.56509418E+08
     -129.5916539619      128.8409703938     1  0.57682696E+08
     -129.5916467602      132.0977657052     1  0.56952923E+08
     -129.5916418873      133.6953633730     1  0.59635402E+08
     -129.5916315876      128.7862153024     2  0.55286983E+08
     -129.5916218755      131.7624966820     1  0.62786492E+08
     -129.5915756981      135.7962870195     2  0.57824097E+08
     -129.5915678800      131.4024860410     1  0.57415813E+08
     -129.5915626510      134.3262068615     1  0.59619803E+08
     -129.5915237957      127.7093170445     1  0.58093445E+08
     -129.5914210952      129.2164104012     1  0.56415278E+08
     -129.5913824073      134.6454974250     1  0.56015223E+08
     -129.5913745328      132.3863130078     4  0.60054013E+08
     -129.5911835297      131.8159901312     1  0.56917177E+08
     -129.5911251928      131.6725282944     1  0.55533714E+08
     -129.5911203702      130.2743172216     1  0.56292337E+08
     -129.5910468179      129.8808038390     1  0.55682751E+08
     -129.5910427420      130.8720728190     1  0.57632157E+08
     -129.5910242130      131.7727128676     1  0.59315786E+08
     -129.5909628036      136.2983794613     1  0.58933847E+08
     -129.5908850891      134.9505707188     1  0.59434614E+08
     -129.5908606975      135.2181302919     1  0.59109054E+08
     -129.5908568244      132.7461417950     1  0.58746084E+08
     -129.5908152461      134.1110093611     1  0.64229275E+08
     -129.5907593111      132.7919061377     1  0.58943877E+08
     -129.5907420576      130.7848766212     1  0.56705820E+08
     -129.5907334131      133.7550081531     1  0.58135150E+08
     -129.5907141254      134.6678931676     1  0.58056875E+08
     -129.5906729145      127.7464603816     1  0.57778712E+08
     -129.5905915016      135.9157925525     1  0.57180098E+08
     -129.5905685463      133.3435569644     1  0.58635928E+08
     -129.5905236483      133.4107381859     1  0.63556360E+08
     -129.5904859257      134.0958835990     1  0.60578128E+08
     -129.5904656124      135.1445317443     1  0.58217329E+08
     -129.5903710127      131.8979888100     1  0.58015154E+08
     -129.5903604431      132.0026329827     1  0.55357708E+08
     -129.5903488350      127.1973440453     1  0.56904095E+08
     -129.5903132545      132.9880713941     1  0.60313367E+08
     -129.5902718525      134.6871181443     1  0.56872104E+08
     -129.5902043408      137.2502472569     1  0.57476032E+08
     -129.5901991178      136.6080845275     1  0.56965422E+08
     -129.5901959092      137.1132883231     1  0.59633589E+08
     -129.5901031299      135.4960734647     1  0.60580896E+08
     -129.5900701363      136.7110600342     2  0.60212879E+08
     -129.5900065679      130.1674210279     1  0.56912267E+08
     -129.5898910776      131.8258203579     1  0.57354514E+08
     -129.5898484315      132.8972501779     1  0.57304728E+08
     -129.5898217060      127.7178848913     1  0.57606406E+08
     -129.5897948836      128.0890374437     1  0.57419249E+08
     -129.5897837488      131.6726532515     1  0.57451111E+08
     -129.5897688504      133.4775819383     1  0.67022898E+08
     -129.5897642392      135.0931220970     1  0.62293813E+08
     -129.5897077743      133.7017611065     1  0.56176328E+08
     -129.5896878616      138.5570554630     2  0.59462962E+08
     -129.5896754216      130.5877815571     1  0.57139288E+08
     -129.5896057312      133.2727423668     1  0.56476115E+08
     -129.5895824580      134.5951893407     1  0.58968925E+08
     -129.5895633013      126.9399553936     1  0.56571694E+08
     -129.5895539124      131.6248891813     1  0.56515828E+08
     -129.5895026135      133.8207381628     1  0.61374642E+08
     -129.5894507204      130.5858019083     1  0.57602568E+08
     -129.5894276568      131.0799829187     1  0.56047068E+08
     -129.5894145479      134.2482380561     1  0.58477428E+08
     -129.5893666533      128.0165566516     1  0.56948274E+08
     -129.5892611706      128.7770241463     1  0.57323691E+08
     -129.5892489341      134.0844275369     1  0.56007847E+08
     -129.5892435093      132.1392879536     2  0.57746417E+08
     -129.5892212716      129.3014221143     1  0.57986828E+08
     -129.5891826801      128.5297817775     1  0.56672886E+08
     -129.5891223588      132.8267362376     1  0.58161834E+08
     -129.5891096530      135.0890949708     1  0.56531937E+08
     -129.5890608213      131.6158740031     1  0.57075041E+08
     -129.5890148614      135.5563526588     1  0.60824332E+08
     -129.5889725318      133.4776691449     1  0.62191210E+08
     -129.5889476934      127.3972690137     1  0.56959422E+08
     -129.5887113285      129.2530512735     1  0.57730030E+08
     -129.5886795859      133.0379939382     1  0.56330459E+08
     -129.5884752038      132.2265780094     1  0.56198534E+08
     -129.5884677247      130.1868985987     1  0.57183848E+08
     -129.5884419348      131.4051448610     1  0.56864799E+08
     -129.5884258608      128.1371974633     1  0.57135748E+08
     -129.5884244059      133.9786770431     1  0.60487801E+08
     -129.5883633351      134.7369463918     1  0.59056108E+08
     -129.5883264229      130.0282266456     1  0.59368792E+08
     -129.5882011099      129.6625695199     1  0.56281332E+08
     -129.5881565406      133.7190932278     1  0.59866485E+08
     -129.5881209108      132.7060685932     1  0.56399863E+08
     -129.5881039037      131.4127783958     1  0.58840954E+08
     -129.5880901154      133.1434283611     1  0.59664490E+08
     -129.5879421358      131.3495100700     1  0.57346112E+08
     -129.5879410378      136.7359656704     2  0.55055838E+08
     -129.5879389870      129.1139793048     1  0.57615663E+08
     -129.5879357204      134.9980185332     1  0.57202648E+08
     -129.5879065963      133.0335374752     1  0.62940513E+08
     -129.5877131875      135.9753720817     1  0.61499855E+08
     -129.5876578080      133.7846700308     1  0.58324088E+08
     -129.5875613955      131.8377751140     1  0.57766805E+08
     -129.5874260328      130.9316348137     1  0.57804643E+08
     -129.5874104421      133.4681239539     1  0.57425217E+08
     -129.5873990354      134.7261546703     1  0.61095684E+08
     -129.5873962996      135.6726853335     1  0.59155745E+08
     -129.5873202979      130.2774684941     1  0.56444113E+08
     -129.5872607084      130.6038684386     1  0.54779882E+08
     -129.5871097725      132.4838229684     1  0.57173501E+08
     -129.5870940095      135.1923881214     1  0.57050400E+08
     -129.5870409628      132.9339853855     1  0.65256040E+08
     -129.5869938811      131.7247198696     1  0.56682396E+08
     -129.5869581468      131.0357034068     1  0.56243157E+08
     -129.5869443318      133.4392274950     1  0.57939633E+08
     -129.5869229785      132.5581470330     2  0.56737908E+08
     -129.5868622949      133.3573482958     1  0.56852764E+08
     -129.5868355666      136.4775004617     1  0.57080190E+08
     -129.5868076736      134.7214708590     1  0.62543691E+08
     -129.5868031831      135.8250901958     1  0.58641222E+08
     -129.5867919069      133.5959645619     1  0.56690973E+08
     -129.5867773669      126.2998282602     1  0.57341662E+08
     -129.5867658085      135.3051960032     1  0.60361714E+08
     -129.5867046591      131.5358226353     1  0.56750132E+08
     -129.5865978692      137.8443020473     1  0.61082040E+08
     -129.5865767302      136.7559591752     1  0.57472228E+08
     -129.5865335414      135.1686576918     1  0.58298925E+08
     -129.5864997351      132.4046784239     2  0.58786174E+08
     -129.5864781839      130.9554011030     1  0.57711334E+08
     -129.5864343345      133.7267001756     1  0.58264315E+08
     -129.5864159664      129.6501119805     1  0.56447149E+08
     -129.5863378648      134.7864152942     1  0.59968897E+08
     -129.5863354721      137.0847346870     1  0.64077540E+08
     -129.5863211553      132.1491783270     1  0.57895983E+08
     -129.5862642039      128.3902245111     1  0.57319473E+08
     -129.5862295245      129.6256214712     1  0.56932104E+08
     -129.5862162567      129.0032257851     1  0.56945579E+08
     -129.5862051099      133.0917985050     1  0.62688547E+08
     -129.5861912060      133.3378719077     1  0.58594967E+08
     -129.5861443724      134.0968478076     1  0.59361351E+08
     -129.5861187038      131.1096341440     1  0.55415509E+08
     -129.5860785994      132.1609806572     1  0.56860182E+08
     -129.5860027443      129.7628643695     1  0.56898658E+08
     -129.5859991493      127.6082346569     1  0.57404598E+08
     -129.5859375879      133.4784122459     1  0.58463883E+08
     -129.5859355249      133.5647236456     1  0.59855946E+08
     -129.5859281278      133.8352868849     1  0.61968788E+08
     -129.5859270251      131.6032207744     1  0.58982199E+08
     -129.5858987822      131.9304279103     1  0.61216651E+08
     -129.5858958323      129.6728965347     1  0.56892846E+08
     -129.5858045486      131.8813078785     1  0.56308577E+08
     -129.5858033483      132.7446841417     1  0.58537891E+08
     -129.5857746482      132.9388098039     1  0.61730302E+08
     -129.5857647915      128.2147674508     1  0.56761269E+08
     -129.5857452382      134.4767690057     1  0.59688433E+08
     -129.5857432215      136.3159855512     1  0.56875527E+08
     -129.5856744855      131.5671823039     1  0.56226895E+08
     -129.5856308942      124.8447220152     1  0.55944493E+08
     -129.5856183159      133.5127928203     1  0.56857940E+08
     -129.5854544012      131.7811363465     1  0.55985662E+08
     -129.5854466458      131.7676821019     1  0.58121041E+08
     -129.5854275242      133.3882886592     2  0.59228591E+08
     -129.5854242343      130.3752727355     1  0.57958114E+08
     -129.5853448237      135.8215490822     1  0.63608980E+08
     -129.5853339479      132.7815401964     1  0.56876298E+08
     -129.5853313993      131.0809460523     1  0.55471479E+08
     -129.5852502491      132.8961178816     1  0.55417214E+08
     -129.5852298710      131.9603017430     1  0.54040855E+08
     -129.5851701340      136.1912746629     1  0.57850194E+08
     -129.5851556048      131.8685770818     1  0.57110242E+08
     -129.5851425903      131.6896890358     1  0.57137250E+08
     -129.5850734547      131.2938347726     1  0.56126155E+08
     -129.5850252804      134.4054191754     1  0.58601713E+08
     -129.5850178361      130.7933144792     1  0.57785941E+08
     -129.5849554848      132.8882666946     1  0.58477423E+08
     -129.5849499469      127.5263751412     1  0.57238645E+08
     -129.5849229461      137.4574038679     1  0.58774135E+08
     -129.5848963706      128.6073347991     1  0.56598690E+08
     -129.5848400894      134.1658365140     2  0.57119105E+08
     -129.5848115611      132.6262154864     1  0.58849435E+08
     -129.5847994280      135.7732966796     1  0.64560397E+08
     -129.5847573227      131.4105101265     1  0.57705613E+08
     -129.5846972507      131.4075011939     1  0.57135362E+08
     -129.5845735540      132.7090888203     1  0.56549368E+08
     -129.5845367810      129.9224970645     1  0.57092565E+08
     -129.5844716381      135.0564495216     1  0.57198869E+08
     -129.5844665946      127.7591116118     1  0.55847516E+08
     -129.5844346877      133.2634277275     1  0.56519401E+08
     -129.5843921201      135.3118125724     1  0.59553035E+08
     -129.5843260222      132.9992697821     1  0.56826484E+08
     -129.5842415815      133.8253454228     1  0.57578922E+08
     -129.5841886409      131.5135790538     1  0.60275622E+08
     -129.5841561373      132.5844009801     1  0.59956897E+08
     -129.5841342987      133.5973684749     2  0.60761850E+08
     -129.5841330289      129.9522877636     1  0.58174843E+08
     -129.5841050587      133.5657481165     1  0.58095268E+08
     -129.5840882358      135.5648885619     1  0.62419325E+08
     -129.5840802607      132.8468911346     1  0.56959705E+08
     -129.5840346959      132.3505627260     1  0.64518876E+08
     -129.5839897411      133.4703683171     1  0.59068676E+08
     -129.5839511620      128.2182061205     1  0.55460158E+08
     -129.5839170135      132.4292252137     1  0.57256191E+08
     -129.5838996913      131.5623757098     1  0.60505750E+08
     -129.5838383398      134.4287327004     1  0.63747724E+08
     -129.5838210368      137.3021407434     1  0.62830307E+08
     -129.5838045836      131.0608757567     1  0.56365944E+08
     -129.5835916414      126.7235988353     1  0.57295798E+08
     -129.5835612090      135.4182336044     1  0.58204408E+08
     -129.5835150123      131.8171626607     1  0.57359382E+08
     -129.5835135831      128.9079864494     1  0.56925870E+08
     -129.5835051418      129.6769033394     1  0.56687216E+08
     -129.5834776748      130.9479926456     1  0.61258736E+08
     -129.5834640005      129.0291484241     1  0.55773491E+08
     -129.5834540946      131.2311808731     1  0.57388034E+08
     -129.5834150019      133.7357476998     1  0.58684238E+08
     -129.5834107031      138.1237679757     3  0.64629687E+08
     -129.5833796636      137.0456434481     1  0.59743466E+08
     -129.5833326570      131.2269423729     1  0.57183590E+08
     -129.5832932136      132.5804500596     1  0.56636827E+08
     -129.5832592704      133.4592814282     1  0.61203191E+08
     -129.5832009576      132.0045586990     1  0.56840507E+08
     -129.5831888469      133.3959129413     1  0.56465501E+08
     -129.5831710629      131.4298091461     1  0.58021646E+08
     -129.5831382336      130.1860970546     1  0.57596466E+08
     -129.5830472797      132.9235311761     2  0.61565844E+08
     -129.5829610950      130.7184655839     1  0.56036830E+08
     -129.5829432777      134.8123582712     1  0.60076120E+08
     -129.5829019188      135.2079844140     1  0.61205414E+08
     -129.5828459552      133.1313388869     1  0.56756920E+08
     -129.5827219632      129.8243924588     1  0.56644898E+08
     -129.5826034768      135.6724875528     1  0.58871291E+08
     -129.5825348594      133.0828721105     1  0.56431009E+08
     -129.5824377491      132.1817150688     1  0.56518233E+08
     -129.5823972899      129.4797136503     1  0.56856531E+08
     -129.5823792093      132.9887299591     1  0.59024588E+08
     -129.5823755084      136.0439761209     1  0.60459611E+08
     -129.5823508954      132.0781928754     1  0.63584360E+08
     -129.5823419356      130.8198414119     1  0.57091846E+08
     -129.5823298727      130.7434378487     1  0.56891806E+08
     -129.5823233867      134.5304211382     1  0.57010140E+08
     -129.5823023060      132.1626206158     1  0.59430262E+08
     -129.5822956797      131.8303797694     1  0.58716124E+08
     -129.5821907480      128.3481723713     1  0.57284047E+08
     -129.5821606041      127.0578006019     1  0.56797751E+08
     -129.5820669996      129.8592361784     1  0.56687653E+08
     -129.5820542426      131.3851100980     1  0.57887869E+08
     -129.5820340909      131.8033412963     1  0.55475538E+08
     -129.5819753515      134.3870614484     1  0.59079330E+08
     -129.5818880709      133.2146101190     1  0.58478790E+08
     -129.5818839475      137.1961294608     1  0.59026133E+08
     -129.5818820667      130.3379839507     1  0.59757232E+08
     -129.5818327172      134.7170870322     1  0.60413149E+08
     -129.5818136310      135.9128654769     1  0.59708363E+08
     -129.5817869343      131.5090154195     1  0.58682623E+08
     -129.5817628666      132.3645204325     1  0.59517951E+08
     -129.5817338370      130.1175694458     1  0.56382175E+08
     -129.5816365991      131.8643684692     1  0.55955732E+08
     -129.5816276152      137.1672935897     1  0.60145217E+08
     -129.5815328489      128.9056417964     1  0.57398512E+08
     -129.5815275008      134.1077712130     2  0.56527383E+08
     -129.5815231133      131.2982733120     1  0.57438479E+08
     -129.5815170839      134.3018341472     1  0.57555964E+08
     -129.5814943426      130.3759340036     1  0.55837209E+08
     -129.5814646317      133.5247944133     1  0.57003761E+08
     -129.5814564833      132.6161899347     1  0.57742534E+08
     -129.5814179364      130.1699318635     1  0.58221430E+08
     -129.5814070015      132.8131256458     1  0.56044444E+08
     -129.5812950973      134.1944469940     1  0.59425477E+08
     -129.5812907373      131.8685462759     1  0.59231541E+08
     -129.5811757562      128.8212740759     1  0.54855757E+08
     -129.5811108011      134.5050358111     1  0.60230023E+08
     -129.5810914142      134.5741201873     1  0.56891966E+08
     -129.5810657219      134.2416023097     1  0.60031991E+08
     -129.5810283815      129.3335529931     1  0.58170651E+08
     -129.5810240651      134.9237056156     1  0.59293184E+08
     -129.5810149668      132.0178612120     1  0.59574609E+08
     -129.5810035411      133.0214073826     1  0.58672611E+08
     -129.5809852852      132.1378103785     2  0.56926746E+08
     -129.5809698010      134.5952980092     1  0.63418759E+08
     -129.5809468197      135.9789730346     1  0.61723873E+08
     -129.5809168170      131.9227832229     1  0.59402325E+08
     -129.5809142909      133.4528417089     1  0.57442566E+08
     -129.5809005350      132.0244559017     1  0.56823460E+08
     -129.5808686793      128.6907012746     1  0.55950443E+08
     -129.5808490122      132.1610008850     2  0.59662091E+08
     -129.5808295963      132.4742041440     1  0.58553567E+08
     -129.5807900023      131.2994691081     2  0.61320050E+08
     -129.5807834404      137.5962984419     1  0.66859637E+08
     -129.5807403297      132.8563832293     1  0.58848213E+08
     -129.5807000993      133.2624473482     1  0.56329590E+08
     -129.5806491827      132.4322668522     1  0.56525389E+08
     -129.5805849791      133.8259759585     1  0.57383625E+08
     -129.5805564365      135.5061617224     1  0.58933270E+08
     -129.5805242373      135.0050306559     1  0.60823083E+08
     -129.5805191356      134.0185762958     1  0.59304187E+08
     -129.5805069406      133.9913666686     1  0.58248163E+08
     -129.5804110379      129.6360792528     1  0.56950419E+08
     -129.5803486607      128.5506186903     1  0.58914831E+08
     -129.5802732045      130.0056863236     1  0.57644887E+08
     -129.5802306761      130.6072509974     1  0.61218860E+08
     -129.5801783755      133.1630733963     1  0.64285850E+08
     -129.5801472287      132.9400997880     1  0.59480891E+08
     -129.5800983364      133.0201254499     1  0.56352802E+08
     -129.5800544615      134.5633255766     1  0.59173499E+08
     -129.5800430834      135.7640660208     1  0.56681390E+08
     -129.5799612618      131.3610378470     1  0.60257139E+08
     -129.5798985619      135.6093779373     1  0.61817282E+08
     -129.5798849979      134.2634456202     1  0.63416333E+08
     -129.5798788716      130.6580394615     1  0.56102872E+08
     -129.5798773741      135.5151782554     1  0.60177130E+08
     -129.5798679273      132.2574341735     1  0.56382241E+08
     -129.5798628800      134.4947248667     1  0.58579892E+08
     -129.5798247299      133.4584144153     1  0.57975533E+08
     -129.5797356968      127.2693385604     1  0.55489489E+08
     -129.5797255472      127.6343745030     1  0.54985174E+08
     -129.5796950175      135.0442017484     1  0.60029595E+08
     -129.5795629500      130.9013355828     1  0.58761246E+08
     -129.5795158354      137.0224849973     1  0.59995780E+08
     -129.5794880538      132.6598426945     1  0.57258745E+08
     -129.5793744156      132.5562251307     1  0.57237259E+08
     -129.5792678418      132.3876045490     1  0.55469848E+08
     -129.5792384446      126.9793386308     1  0.57361622E+08
     -129.5791367494      130.9255777364     1  0.60031021E+08
     -129.5790700870      131.7852498726     1  0.58469063E+08
     -129.5790640237      128.3900700881     1  0.57198336E+08
     -129.5790563577      126.4582030059     1  0.56045557E+08
     -129.5787464057      132.8475356896     1  0.56379971E+08
     -129.5787242329      134.8911484045     1  0.62368259E+08
     -129.5786769312      135.5708072247     1  0.62657519E+08
     -129.5785909681      135.9298828445     1  0.57888417E+08
     -129.5785424530      129.5239133984     1  0.59072331E+08
     -129.5784756191      131.5645783827     1  0.57812826E+08
     -129.5784593245      132.5287691100     1  0.56768550E+08
     -129.5784404201      134.0858512951     1  0.61693194E+08
     -129.5784168928      134.2304364614     1  0.59448124E+08
     -129.5784140324      132.0982273394     1  0.57082830E+08
     -129.5783857386      124.9341972582     1  0.55743944E+08
     -129.5783079632      138.5966344432     1  0.60201659E+08
     -129.5782835205      132.4296692508     1  0.59102610E+08
     -129.5782747154      131.6276480653     1  0.56342772E+08
     -129.5782648659      135.3616393283     1  0.61263483E+08
     -129.5781849204      134.4929016369     1  0.63806452E+08
     -129.5781272759      130.3251737849     1  0.57683556E+08
     -129.5781219808      132.9880259649     1  0.60603229E+08
     -129.5780781898      129.7983406502     1  0.58178992E+08
     -129.5780430143      129.3323241816     1  0.56638863E+08
     -129.5780385665      131.0904911924     1  0.60991426E+08
     -129.5779578270      135.4498775853     1  0.59221296E+08
     -129.5779564512      132.8588050500     1  0.60638469E+08
     -129.5779323954      135.1862107859     1  0.60625254E+08
     -129.5779103435      128.2379574699     1  0.56086142E+08
     -129.5778378153      127.9783581983     1  0.56012267E+08
     -129.5778221446      128.8961054699     2  0.57454484E+08
     -129.5777932078      133.5599698170     1  0.56959434E+08
     -129.5777545504      134.0975690416     1  0.57315469E+08
     -129.5777440607      133.0587628729     1  0.56572925E+08
     -129.5777396261      129.3757480920     1  0.56082186E+08
     -129.5777178716      132.7368597112     1  0.55128981E+08
     -129.5777098841      133.0100324155     1  0.57088010E+08
     -129.5776252444      132.2911653050     1  0.57365767E+08
     -129.5776168463      131.9804126665     1  0.54781517E+08
     -129.5775733985      133.1454142789     1  0.56225043E+08
     -129.5775197985      129.8069771992     1  0.57304007E+08
     -129.5774942698      131.6339473882     2  0.56503724E+08
     -129.5774903120      134.2902072592     1  0.59835476E+08
     -129.5774006502      131.9368877709     1  0.56933242E+08
     -129.5773616723      134.8948460947     1  0.61858384E+08
     -129.5773555956      129.1275869913     1  0.55742494E+08
     -129.5772932453      135.2052304055     1  0.58802455E+08
     -129.5772253851      136.9592923525     2  0.56592609E+08
     -129.5772234912      133.6896987495     1  0.57533592E+08
     -129.5771890114      138.0603075066     1  0.61323198E+08
     -129.5771619961      133.8820758823     1  0.58740078E+08
     -129.5770963258      129.3762580346     1  0.58125971E+08
     -129.5770488271      134.4941183499     1  0.58473963E+08
     -129.5770449605      131.5783514547     1  0.55449138E+08
     -129.5770422279      131.9696289520     1  0.56956775E+08
     -129.5769590028      133.2882594425     1  0.57250526E+08
     -129.5769534807      130.1419912191     1  0.57868215E+08
     -129.5769489165      132.6473647845     1  0.56934223E+08
     -129.5768527306      130.0201857377     1  0.56165236E+08
     -129.5768502136      134.4464211812     1  0.59833098E+08
     -129.5767936088      135.3472960738     1  0.58408637E+08
     -129.5767437551      133.3404138706     1  0.57003002E+08
     -129.5766981579      130.1389739304     1  0.55859800E+08
     -129.5766652367      130.0002888388     1  0.55603979E+08
     -129.5766061205      137.3915380396     1  0.65146107E+08
     -129.5765597447      134.1735001525     1  0.58821576E+08
     -129.5765567273      131.3294367950     1  0.56456062E+08
     -129.5764630201      124.9213139892     1  0.55354756E+08
     -129.5764604359      134.2617685865     1  0.57107756E+08
     -129.5764075854      131.5327680873     1  0.56235555E+08
     -129.5762728750      133.4482868825     1  0.62330225E+08
     -129.5762464224      136.9603971702     2  0.57277842E+08
     -129.5762364189      133.1043001409     1  0.57094532E+08
     -129.5760864420      127.6897780880     1  0.56801630E+08
     -129.5760553651      130.2240957897     1  0.58061581E+08
     -129.5760533059      134.1907854511     1  0.56517990E+08
     -129.5760495633      130.7527807147     1  0.57013272E+08
     -129.5760212560      132.7841600229     1  0.57333238E+08
     -129.5759000266      132.6754323840     1  0.59149945E+08
     -129.5757317819      129.0975194935     1  0.56920519E+08
     -129.5757237572      131.7619518074     1  0.56800513E+08
     -129.5756355342      130.9982898107     1  0.58887144E+08
     -129.5756341512      132.5056128390     1  0.56830011E+08
     -129.5755784163      133.1680306767     1  0.59130246E+08
     -129.5755112835      132.9368084528     1  0.56922389E+08
     -129.5754547739      135.7630197120     1  0.65829589E+08
     -129.5753221018      126.5419964751     1  0.55631655E+08
     -129.5753045890      135.9342175772     1  0.60162910E+08
     -129.5752732044      134.0899309553     1  0.59530160E+08
     -129.5751868981      129.0066304726     1  0.57510333E+08
     -129.5751592508      133.6116391663     1  0.58623530E+08
     -129.5751186625      134.5413547607     1  0.54475772E+08
     -129.5750953120      132.1367030873     1  0.57157901E+08
     -129.5750887973      133.6867175605     1  0.57254898E+08
     -129.5750610464      134.0503459074     1  0.59171808E+08
     -129.5750568249      132.5220369896     1  0.57355544E+08
     -129.5750517780      131.9528564828     1  0.56653633E+08
     -129.5750480449      134.4848571612     1  0.64313058E+08
     -129.5750096363      129.1235162300     1  0.57105048E+08
     -129.5749886904      131.0951971427     1  0.60308954E+08
     -129.5748741098      127.8424163159     1  0.57656136E+08
     -129.5748557256      134.0595116014     1  0.65725640E+08
     -129.5747270404      133.5248562755     1  0.56848713E+08
     -129.5746174977      133.5724082396     1  0.57615237E+08
     -129.5745930874      130.9647351784     1  0.57784217E+08
     -129.5745796756      134.6057278728     1  0.60208931E+08
     -129.5744972968      131.7052038825     1  0.57187862E+08
     -129.5744073258      132.1168466191     1  0.58418076E+08
     -129.5743723109      135.5126062331     1  0.60478849E+08
     -129.5743476074      131.7166826408     1  0.56680457E+08
     -129.5743155437      135.4998229085     1  0.57280655E+08
     -129.5743142764      132.1317138795     1  0.61855054E+08
     -129.5742914592      133.3825883679     1  0.58656237E+08
     -129.5742624823      136.5375148962     1  0.56654905E+08
     -129.5742031687      130.9571977098     1  0.60983021E+08
     -129.5741988053      132.3959906991     2  0.56297266E+08
     -129.5741820381      136.3856495374     1  0.58795930E+08
     -129.5741717799      136.4161188848     1  0.55992410E+08
     -129.5741343510      129.6569338942     1  0.56357534E+08
     -129.5741236349      134.4988198410     1  0.58556093E+08
     -129.5740957931      133.8272611666     1  0.60015559E+08
     -129.5739781545      128.8289772276     1  0.57565473E+08
     -129.5739596350      131.7789580542     1  0.56861817E+08
     -129.5739142347      127.6197148505     1  0.57531396E+08
     -129.5739017261      136.2706453560     1  0.58051892E+08
     -129.5738439880      128.0746852349     1  0.56522256E+08
     -129.5738385214      135.1891730642     1  0.61112768E+08
     -129.5738317375      135.1617818701     2  0.57798469E+08
     -129.5738108776      128.8779738092     1  0.57238375E+08
     -129.5737883621      133.9618764011     1  0.56803512E+08
     -129.5737827257      129.7104053743     1  0.58030581E+08
     -129.5737544264      129.1760480543     1  0.57454328E+08
     -129.5737036324      130.6207867459     1  0.56163249E+08
     -129.5735448885      131.3183143799     1  0.60821545E+08
     -129.5735402581      136.2530458501     1  0.57610717E+08
     -129.5735147546      130.9076008000     1  0.55589686E+08
     -129.5734455916      129.6616548097     1  0.55385141E+08
     -129.5734329536      135.2499986309     1  0.58031470E+08
     -129.5734167686      131.3650338256     1  0.54916845E+08
     -129.5733928698      132.9687346384     1  0.57217169E+08
     -129.5733900653      130.9603842944     1  0.57309231E+08
     -129.5733311498      131.8756495523     1  0.58194208E+08
     -129.5732262885      132.6473596237     1  0.59094552E+08
     -129.5731586981      132.8935841578     2  0.60735618E+08
     -129.5730339220      128.2531489188     1  0.56017078E+08
     -129.5730328617      132.6597413585     1  0.60036636E+08
     -129.5730063018      135.9735431167     1  0.58117327E+08
     -129.5729587531      132.3210471798     1  0.60634418E+08
     -129.5729457119      134.0149525524     1  0.59195230E+08
     -129.5729333238      132.5586146960     1  0.63408142E+08
     -129.5728598710      131.0160108895     1  0.56209362E+08
     -129.5728574128      136.7770332042     1  0.58882375E+08
     -129.5728317982      134.1015792109     1  0.58975726E+08
     -129.5727197348      134.7451050870     1  0.56476005E+08
     -129.5727096796      134.8424024000     1  0.59228680E+08
     -129.5726331117      132.7729018213     1  0.56373014E+08
     -129.5726320007      129.7148488726     1  0.55914447E+08
     -129.5726165659      129.3304898193     1  0.56754636E+08
     -129.5726021027      134.7541393378     1  0.64836635E+08
     -129.5725845220      133.2892251343     1  0.55358913E+08
     -129.5725598514      133.7902376123     1  0.59275612E+08
     -129.5724426772      132.4905775241     1  0.56981541E+08
     -129.5724395778      137.4348169913     1  0.59523102E+08
     -129.5723756493      130.8491660316     1  0.58100039E+08
     -129.5723700744      134.1680669422     1  0.56580633E+08
     -129.5723449143      132.2273335190     1  0.58702404E+08
     -129.5723177607      132.8107824143     1  0.58661626E+08
     -129.5722459775      129.3795611545     1  0.56411188E+08
     -129.5722408217      133.1577665213     1  0.61451769E+08
     -129.5722222345      130.1845359523     1  0.56617428E+08
     -129.5721279869      133.8158556749     1  0.57864331E+08
     -129.5721246548      134.3502368736     1  0.65001016E+08
     -129.5721175535      131.4535771325     1  0.56306647E+08
     -129.5721097613      131.6653297146     1  0.56976315E+08
     -129.5721070307      133.4957225273     1  0.57491559E+08
     -129.5720668747      130.4267407674     1  0.58609201E+08
     -129.5720608978      132.7714671736     1  0.56049869E+08
     -129.5720591121      131.3324613848     1  0.56330048E+08
     -129.5719601211      130.9770666492     1  0.57327005E+08
     -129.5719013988      132.7661064750     1  0.56962511E+08
     -129.5718377926      133.7805853291     1  0.58731735E+08
     -129.5716847528      136.0831714605     1  0.65075286E+08
     -129.5716059587      133.0584181770     1  0.55756183E+08
     -129.5716003219      126.2508161334     1  0.57266659E+08
     -129.5715620159      129.7155168419     2  0.56558709E+08
     -129.5715276799      133.8661639852     1  0.58900227E+08
     -129.5715092836      133.5550929777     1  0.58820494E+08
     -129.5714590040      133.6231785002     1  0.59814870E+08
     -129.5714334425      131.0064751956     1  0.58650461E+08
     -129.5713937040      132.0006201523     1  0.57261176E+08
     -129.5713919865      132.5395777966     1  0.56366935E+08
     -129.5713841397      133.8258248247     2  0.64841980E+08
     -129.5713788940      135.1636273408     1  0.56985805E+08
     -129.5713595850      130.2724098437     1  0.61264593E+08
     -129.5712371449      130.2084070672     1  0.56244086E+08
     -129.5712188797      132.6671607615     1  0.56837967E+08
     -129.5711993598      130.3608533673     1  0.57515678E+08
     -129.5711939307      130.7628331356     1  0.57109197E+08
     -129.5711576815      136.5041929966     1  0.60794889E+08
     -129.5711392791      132.6216144809     1  0.56167290E+08
     -129.5710429539      130.3991649128     1  0.57547701E+08
     -129.5709809973      131.6115201334     1  0.57427998E+08
     -129.5709343244      133.2673328156     1  0.60398769E+08
     -129.5709282934      131.9809104312     1  0.57541006E+08
     -129.5709224219      134.2129831264     1  0.62530221E+08
     -129.5707940484      131.0442183140     1  0.57253593E+08
     -129.5707476903      130.9385183723     1  0.57284786E+08
     -129.5707232939      131.1982630368     1  0.61374996E+08
     -129.5706991912      133.9320922949     1  0.61007762E+08
     -129.5706675956      129.8255339131     1  0.58693850E+08
     -129.5706512580      132.0135532311     1  0.57599404E+08
     -129.5705615717      133.8073848780     1  0.66227410E+08
     -129.5704590789      132.9237408231     1  0.60231158E+08
     -129.5704559666      135.5778843425     1  0.59147343E+08
     -129.5704375690      134.6439717015     1  0.57657571E+08
     -129.5704224962      131.4147935861     1  0.55944412E+08
     -129.5704111371      129.6317863464     1  0.58251271E+08
     -129.5704035114      130.6355723441     1  0.57108879E+08
     -129.5703624965      131.3362804308     1  0.59079426E+08
     -129.5703601065      132.1429031503     1  0.56986748E+08
     -129.5703312666      134.6521054060     1  0.59337538E+08
     -129.5703200621      128.9047166749     1  0.58553503E+08
     -129.5702778980      133.1015030589     1  0.58112830E+08
     -129.5702010202      132.6956013874     1  0.61537181E+08
     -129.5701371636      129.6087960874     1  0.57482689E+08
     -129.5701076477      133.7815252859     1  0.58324461E+08
     -129.5700831280      134.6203427151     1  0.61136343E+08
     -129.5700538249      133.0229348753     1  0.55655309E+08
     -129.5700334179      132.3640248312     1  0.59782773E+08
     -129.5699709017      127.2224234401     1  0.58030110E+08
     -129.5699563066      133.1863328876     1  0.57808904E+08
     -129.5698738096      136.9987075543     2  0.57937369E+08
     -129.5698043703      131.9931923887     1  0.56524153E+08
     -129.5697830856      132.0122057908     1  0.62131682E+08
     -129.5697668672      132.7870636192     1  0.61248542E+08
     -129.5697337884      131.5780727736     1  0.59879691E+08
     -129.5697101256      134.7045974514     1  0.66050028E+08
     -129.5696718956      131.4040530764     1  0.55723366E+08
     -129.5695531182      127.5585297759     1  0.55754287E+08
     -129.5695448681      133.9414684130     1  0.58978055E+08
     -129.5695438401      135.3475832982     1  0.58393639E+08
     -129.5695219114      131.5559751040     1  0.58378209E+08
     -129.5694497690      131.8381934797     1  0.59835416E+08
     -129.5694248955      132.5725580527     1  0.57548127E+08
     -129.5693925157      134.3424237466     1  0.59402510E+08
     -129.5693875467      127.9070153677     1  0.56749511E+08
     -129.5693467423      131.9881768671     1  0.57738742E+08
     -129.5693363475      131.5000541545     1  0.58482094E+08
     -129.5691801885      127.3299626850     1  0.57579814E+08
     -129.5691404428      135.3808363621     1  0.57917916E+08
     -129.5691249274      131.6794612704     1  0.57209040E+08
     -129.5690890133      129.4092596694     2  0.59376074E+08
     -129.5690655166      129.9438749669     1  0.55108349E+08
     -129.5689938206      135.7694910396     1  0.55653692E+08
     -129.5689801298      127.0378791485     1  0.57179452E+08
     -129.5689554932      124.5557794855     1  0.56137995E+08
     -129.5689241747      134.5203533460     1  0.60651444E+08
     -129.5688705267      133.3372792493     1  0.62049797E+08
     -129.5688186565      131.3413826435     1  0.56443616E+08
     -129.5688105317      136.9720049735     1  0.57938332E+08
     -129.5687290912      130.8380693704     1  0.59029937E+08
     -129.5686451533      137.6066110567     1  0.65201780E+08
     -129.5685837457      132.7847523259     1  0.59052727E+08
     -129.5685812827      133.2184514913     1  0.63773890E+08
     -129.5685751015      134.9911556211     1  0.56204364E+08
     -129.5685121647      131.2807968315     1  0.58615242E+08
     -129.5684753750      135.5725489654     1  0.58480181E+08
     -129.5684666003      128.9744930624     1  0.57007258E+08
     -129.5684340174      134.6822606035     1  0.63785785E+08
     -129.5683898272      128.9223420185     1  0.57511892E+08
     -129.5683649884      129.0719588265     1  0.56334373E+08
     -129.5683443321      132.9382011207     1  0.54045827E+08
     -129.5683322380      130.5140717958     1  0.56105740E+08
     -129.5682244502      134.6976251625     1  0.60449258E+08
     -129.5682128103      131.8423148134     1  0.60810366E+08
     -129.5681750485      136.5320439238     1  0.57807147E+08
     -129.5681738356      132.8185364084     1  0.57876942E+08
     -129.5680423939      132.5353094246     1  0.59344206E+08
     -129.5680127468      133.5365990371     1  0.65989054E+08
     -129.5679884564      129.9876686884     1  0.58219239E+08
     -129.5679798787      132.1971741607     1  0.59736769E+08
     -129.5679688716      132.0024208215     1  0.57602959E+08
     -129.5679454631      129.1884739222     1  0.56956014E+08
     -129.5678759215      130.6964862670     1  0.56801861E+08
     -129.5678429783      131.0306132734     1  0.58402771E+08
     -129.5678058156      127.4631861462     1  0.56405879E+08
     -129.5677800547      133.9979746907     1  0.58576227E+08
     -129.5677484555      127.9514414704     1  0.59541634E+08
     -129.5677044692      132.1853046694     1  0.57968676E+08
     -129.5676787412      130.7997063302     1  0.56020727E+08
     -129.5675955132      135.5228188959     1  0.55709468E+08
     -129.5675929417      130.7718292878     1  0.59174466E+08
     -129.5675719978      135.5215250522     1  0.61584099E+08
     -129.5675563135      132.6706256955     1  0.56511207E+08
     -129.5675459613      132.4357010680     1  0.57085559E+08
     -129.5675266759      134.7973496038     1  0.57745467E+08
     -129.5675178769      133.8520345357     1  0.56923102E+08
     -129.5675137375      133.0433211011     1  0.56914969E+08
     -129.5674293066      134.8530530915     1  0.58520498E+08
     -129.5674169974      131.6388411475     1  0.57346472E+08
     -129.5672331630      135.7103464678     1  0.58408193E+08
     -129.5672235393      129.8109649689     2  0.58067800E+08
     -129.5671657451      135.8710614448     1  0.58673698E+08
     -129.5671193913      135.0236703600     1  0.56459813E+08
     -129.5671077981      136.2287171067     1  0.59520802E+08
     -129.5669959300      135.4655582365     1  0.62404554E+08
     -129.5669534171      127.4655393802     1  0.57555207E+08
     -129.5669472619      137.0723150169     4  0.57037798E+08
     -129.5669205919      133.5343664002     1  0.59973275E+08
     -129.5669193381      132.1679720382     1  0.56856520E+08
     -129.5669125539      130.7953759018     1  0.55953223E+08
     -129.5668634397      131.0468640250     1  0.55796357E+08
     -129.5668431707      128.4147429709     1  0.57904545E+08
     -129.5667917366      132.8835578683     1  0.57358493E+08
     -129.5667601604      133.0005168598     1  0.60773066E+08
     -129.5667068553      131.0240391283     1  0.55306185E+08
     -129.5666613204      135.3169412250     1  0.56314089E+08
     -129.5666427563      132.3480972256     1  0.57302511E+08
     -129.5666390884      129.4937699127     1  0.58208441E+08
     -129.5666164043      132.9703461136     1  0.56201576E+08
     -129.5666132352      125.6893571321     1  0.57086338E+08
     -129.5666037898      136.2144572770     1  0.57227940E+08
     -129.5665758106      137.3759326064     1  0.64081396E+08
     -129.5665539329      135.5039537438     1  0.58155404E+08
     -129.5665149862      134.8147227992     1  0.57188054E+08
     -129.5664960657      127.0040590308     1  0.57569182E+08
     -129.5664808104      134.4259263308     1  0.58055928E+08
     -129.5664772276      134.0964094602     1  0.57934859E+08
     -129.5664308190      131.1111882214     1  0.56850769E+08
     -129.5664076102      134.2653793099     1  0.61249267E+08
     -129.5663802613      129.4429422307     1  0.55690198E+08
     -129.5663308100      133.0199549927     1  0.62389042E+08
     -129.5663266003      127.7777576256     1  0.58600861E+08
     -129.5663120945      132.3512967273     1  0.55969186E+08
     -129.5662951365      133.4673546386     1  0.56381060E+08
     -129.5662705434      137.2739066838     1  0.57617264E+08
     -129.5662551863      135.2148550792     1  0.56116848E+08
     -129.5662537691      132.2969752628     1  0.58839972E+08
     -129.5662489626      132.7438699870     1  0.57386065E+08
     -129.5662185225      132.6187932042     1  0.58261947E+08
     -129.5661310114      129.8141771432     1  0.55482536E+08
     -129.5661263551      133.1547064166     1  0.59852235E+08
     -129.5661240001      134.3287873350     1  0.59612364E+08
     -129.5661185071      128.6189560767     1  0.58521683E+08
     -129.5661107520      130.1232312237     1  0.57421119E+08
     -129.5660017402      133.5428302919     1  0.60775499E+08
     -129.5659920961      132.7623702074     1  0.58277850E+08
     -129.5659753171      133.3784680187     1  0.56979757E+08
     -129.5659397615      132.1741284092     1  0.57019190E+08
     -129.5659372244      127.3529429022     1  0.57611935E+08
     -129.5659296432      133.8247069112     1  0.54826715E+08
     -129.5658789508      128.6628556453     1  0.57756341E+08
     -129.5658473426      128.3467540469     1  0.58815218E+08
     -129.5658263274      129.0861384490     1  0.57306411E+08
     -129.5658240505      133.8414473675     1  0.60487603E+08
     -129.5658128428      132.1867007134     1  0.57192106E+08
     -129.5656931154      132.8398751612     1  0.59844253E+08
     -129.5656694005      131.3931783701     1  0.56846511E+08
     -129.5656429761      131.7987985044     1  0.58961309E+08
     -129.5656332992      136.0210381027     1  0.56966367E+08
     -129.5656238901      133.0094102711     2  0.59107226E+08
     -129.5655714633      130.6290523703     1  0.59417593E+08
     -129.5655225514      136.4942405514     1  0.60533266E+08
     -129.5654500249      132.6046470050     1  0.57381269E+08
     -129.5654321812      131.2004887193     1  0.56463931E+08
     -129.5654059022      132.1127007337     1  0.58941537E+08
     -129.5653741199      129.4636982250     1  0.60131086E+08
     -129.5653301022      136.0597953063     1  0.57024553E+08
     -129.5652913642      130.4766528828     1  0.58661997E+08
     -129.5652518559      133.8052703114     1  0.59964704E+08
     -129.5652438079      134.8560581927     1  0.58447395E+08
     -129.5652025861      135.2873956967     1  0.61072074E+08
     -129.5651958995      133.8468089727     1  0.57043724E+08
     -129.5651075578      132.4355676010     1  0.57219811E+08
     -129.5650966022      129.3954834828     1  0.57678236E+08
     -129.5650800555      133.2865017086     1  0.57164146E+08
     -129.5650209076      129.8391443589     1  0.57664176E+08
     -129.5649752500      133.5923891141     1  0.56221336E+08
     -129.5649099774      133.8239586849     1  0.61798611E+08
     -129.5648675591      134.7084029104     1  0.60987526E+08
     -129.5648461249      132.0014893316     1  0.56632106E+08
     -129.5648234837      134.3507894831     1  0.64148414E+08
     -129.5648213075      132.9666615632     1  0.57244111E+08
     -129.5648078555      130.9721042804     1  0.56894979E+08
     -129.5647476007      127.5448167513     1  0.56394379E+08
     -129.5647423099      131.4853967547     1  0.61089455E+08
     -129.5647307887      132.8806788951     1  0.58706556E+08
     -129.5647138900      128.9842002981     1  0.55634522E+08
     -129.5646915047      130.3804720779     1  0.58318668E+08
     -129.5646762095      131.6406987624     1  0.56899799E+08
     -129.5646064407      134.8370699957     1  0.56883227E+08
     -129.5645807741      134.7103145522     1  0.59112147E+08
     -129.5645765901      130.5918721126     1  0.60047459E+08
     -129.5645629502      130.9751742930     1  0.57040753E+08
     -129.5645430915      135.5585710836     1  0.59383838E+08
     -129.5645147282      134.3173547790     1  0.57990994E+08
     -129.5645053843      132.2930509003     1  0.61303810E+08
     -129.5644720239      136.1562446427     1  0.60250936E+08
     -129.5644595522      131.8695492802     1  0.60077044E+08
     -129.5644366839      133.3552243276     1  0.58269038E+08
     -129.5644298742      133.8480023977     1  0.62712378E+08
     -129.5644155880      130.9876328136     1  0.56274408E+08
     -129.5644013823      131.3911882741     1  0.61122986E+08
     -129.5643250347      133.2075970480     1  0.65347496E+08
     -129.5642203839      134.3768733924     1  0.56461547E+08
     -129.5642092310      134.3828660736     1  0.59320469E+08
     -129.5641778181      131.4678894867     1  0.61637701E+08
     -129.5641607189      137.3345588649     1  0.56796414E+08
     -129.5641531898      134.2564342700     1  0.59860041E+08
     -129.5641411289      131.7257517570     1  0.56616124E+08
     -129.5641335818      133.0197005326     1  0.60703877E+08
     -129.5640962427      131.0873876642     1  0.56110748E+08
     -129.5640940824      136.1098761456     1  0.61202018E+08
     -129.5640890198      133.2708793190     1  0.56436556E+08
     -129.5640704323      130.7896695964     1  0.57078792E+08
     -129.5640112095      135.6345477778     1  0.56811488E+08
     -129.5639834436      127.7904534979     1  0.56943416E+08
     -129.5639823603      130.7548433841     1  0.58846405E+08
     -129.5639153105      131.2889914760     1  0.57047563E+08
     -129.5639134129      128.0135302899     1  0.56907224E+08
     -129.5638815456      130.1325894424     1  0.58248735E+08
     -129.5638188747      130.3668303440     1  0.58156210E+08
     -129.5637911359      135.8589975238     1  0.61495230E+08
     -129.5637794045      133.6817832221     1  0.58205809E+08
     -129.5637418279      132.9303927037     1  0.60894084E+08
     -129.5637292430      134.3695771451     1  0.60537957E+08
     -129.5637024604      130.0417708091     1  0.57084405E+08
     -129.5636510789      128.5545016845     1  0.57119156E+08
     -129.5636003129      135.0258130567     1  0.59816976E+08
     -129.5635839271      133.1470663661     1  0.66099793E+08
     -129.5635209227      128.4384143953     1  0.57059539E+08
     -129.5635195572      136.1760600076     1  0.56486951E+08
     -129.5635072234      130.0125429372     1  0.58731642E+08
     -129.5634633327      136.1868510780     1  0.57281177E+08
     -129.5634315102      132.6757239982     1  0.61706049E+08
     -129.5634002811      133.4082826175     1  0.57902926E+08
     -129.5633884903      127.5317233311     1  0.57217184E+08
     -129.5633635107      127.7560513349     1  0.56869178E+08
     -129.5633595015      131.5476746644     1  0.57719962E+08
     -129.5632991853      134.8323901800     1  0.58658035E+08
     -129.5632835994      131.2084669814     1  0.60289971E+08
     -129.5632772931      133.4259314426     1  0.57722103E+08
     -129.5632731652      129.9301590003     1  0.55685257E+08
     -129.5632674632      130.5370469024     1  0.57205094E+08
     -129.5632565093      137.4246854980     1  0.58071036E+08
     -129.5632490806      130.1767652661     1  0.62412064E+08
     -129.5632409676      129.8459505965     1  0.56489182E+08
     -129.5632024769      134.3279146835     1  0.58047024E+08
     -129.5631802652      132.0895007168     1  0.59485676E+08
     -129.5631305010      134.5827108452     1  0.63040529E+08
     -129.5631164319      130.9075732821     1  0.56459515E+08
     -129.5630543704      131.7475706638     1  0.56749794E+08
     -129.5630193142      136.6328491231     1  0.59278278E+08
     -129.5630095816      135.3466448655     1  0.58953587E+08
     -129.5629963179      131.3690606107     1  0.57888281E+08
     -129.5629624903      132.4543300042     1  0.58414709E+08
     -129.5629482496      134.1992797433     2  0.62235730E+08
     -129.5629453753      135.9186993112     1  0.58531877E+08
     -129.5629186463      137.8207423643     1  0.61206646E+08
     -129.5628897263      132.9878821564     1  0.59989430E+08
     -129.5628656248      132.8802375024     1  0.57876689E+08
     -129.5628547250      132.5604886233     1  0.58079857E+08
     -129.5628104803      135.2284968994     1  0.58593446E+08
     -129.5627783773      135.5425121007     1  0.61329510E+08
     -129.5627665879      135.5364636107     1  0.65763667E+08
     -129.5627535110      132.3910423784     1  0.57183285E+08
     -129.5626297128      129.4468475268     1  0.58476556E+08
     -129.5626071746      129.8811679188     1  0.56889275E+08
     -129.5625985575      130.7814031442     1  0.61314979E+08
     -129.5625740802      130.6275976945     1  0.56958080E+08
     -129.5625689358      137.1313675199     1  0.57051152E+08
     -129.5624957725      134.8336984786     1  0.57299806E+08
     -129.5624758819      132.9393688895     1  0.57713794E+08
     -129.5624624500      131.7544186736     1  0.57088602E+08
     -129.5624442076      136.5768204186     2  0.62702473E+08
     -129.5624270669      128.3070576268     1  0.57276768E+08
     -129.5624190077      132.1836351762     1  0.57533583E+08
     -129.5624073775      127.4404012111     1  0.59165973E+08
     -129.5623657897      133.4316002680     1  0.57557133E+08
     -129.5623431078      131.3299996070     1  0.56808550E+08
     -129.5623226963      134.9766330343     1  0.56223190E+08
     -129.5622955856      134.6414137757     1  0.57216407E+08
     -129.5622792590      131.6103746145     1  0.55754950E+08
     -129.5622704972      132.6824527147     1  0.55671034E+08
     -129.5622468804      130.0074491126     1  0.56565789E+08
     -129.5621830151      133.8444466652     1  0.57266324E+08
     -129.5621710294      130.0056110039     1  0.58693170E+08
     -129.5621496700      130.0653701784     1  0.57185999E+08
     -129.5621328884      131.5399103385     1  0.57404447E+08
     -129.5621186816      133.1064378708     1  0.61058563E+08
     -129.5621009146      133.5484189398     1  0.59734892E+08
     -129.5619859762      136.6287131505     1  0.56581742E+08
     -129.5619371136      128.0735969875     1  0.56144378E+08
     -129.5618605098      137.2052919915     1  0.58835027E+08
     -129.5618590655      136.5821292758     1  0.60532569E+08
     -129.5617646854      133.3198306475     1  0.59595919E+08
     -129.5617349299      132.7035710330     1  0.59610561E+08
     -129.5617266482      130.9702855405     1  0.58390058E+08
     -129.5617238770      132.9062430686     1  0.57805052E+08
     -129.5616932210      136.4454021861     1  0.59995782E+08
     -129.5616087543      132.4378978976     1  0.57784667E+08
     -129.5616006228      134.2825560362     1  0.57696399E+08
     -129.5615614345      129.1226122013     1  0.58441299E+08
     -129.5615176258      134.7048225261     1  0.58479497E+08
     -129.5615121502      130.2248704631     1  0.59069997E+08
     -129.5615040798      131.9033981163     1  0.57037638E+08
     -129.5614987637      135.6785306127     1  0.64177248E+08
     -129.5613921893      131.0757433866     1  0.56999686E+08
     -129.5613907836      129.1563105011     1  0.57182732E+08
     -129.5613270314      134.7060296537     1  0.61805440E+08
     -129.5613210581      132.3524592345     1  0.56741191E+08
     -129.5611938111      135.7577812115     1  0.60105985E+08
     -129.5611487619      134.4131622979     1  0.58799150E+08
     -129.5611322163      132.6461820645     1  0.65006047E+08
     -129.5611228992      134.3706376059     1  0.59573673E+08
     -129.5610591567      136.0452607203     1  0.61050311E+08
     -129.5610470278      135.2685094351     1  0.58369535E+08
     -129.5609874398      136.3156693524     2  0.59722871E+08
     -129.5609540052      131.2077251207     1  0.61565570E+08
     -129.5609275417      133.9968446177     1  0.58580248E+08
     -129.5609251227      134.7688657663     1  0.57616772E+08
     -129.5609211604      133.2413052492     1  0.56350849E+08
     -129.5608961382      132.0969736713     1  0.58422638E+08
     -129.5608732773      129.2658421362     1  0.57751803E+08
     -129.5608669613      134.7978886402     1  0.59972947E+08
     -129.5608263886      136.3365700977     1  0.59114439E+08
     -129.5608210262      126.6506150013     1  0.58155400E+08
     -129.5608048823      135.9151759792     1  0.58823552E+08
     -129.5608033236      134.3537059831     1  0.56806383E+08
     -129.5607453698      128.1048648164     1  0.56303184E+08
     -129.5607188299      133.6790486879     1  0.62516498E+08
     -129.5606753009      134.8811278931     1  0.61547657E+08
     -129.5606233926      134.1204704416     1  0.57297939E+08
     -129.5605902866      130.2859522826     1  0.58186507E+08
     -129.5605423149      130.7540103026     1  0.56518765E+08
     -129.5605285392      131.6412930411     1  0.61829486E+08
     -129.5604850383      132.2628082096     1  0.65638267E+08
     -129.5604391484      133.5707692255     1  0.61452204E+08
     -129.5603919476      134.6184805722     1  0.59223529E+08
     -129.5603182283      128.9055529134     1  0.57750563E+08
     -129.5602612935      136.0162877373     1  0.58365845E+08
     -129.5602567575      134.3978873426     1  0.58352742E+08
     -129.5602361376      136.0361172519     1  0.57300899E+08
     -129.5602150785      132.6918318700     1  0.60008318E+08
     -129.5601945321      131.7525992663     1  0.59393469E+08
     -129.5601574167      130.7750380974     1  0.57654560E+08
     -129.5601524355      132.0117490004     1  0.56851107E+08
     -129.5601325181      131.5859374073     1  0.61214746E+08
     -129.5601229160      132.6888816576     1  0.60862574E+08
     -129.5601195439      131.7165710292     1  0.55715860E+08
     -129.5600971501      129.2119113336     1  0.57350171E+08
     -129.5600543992      130.3638172079     1  0.58318811E+08
     -129.5600415161      133.0679718706     1  0.55084350E+08
     -129.5600396106      130.0541873848     1  0.58289578E+08
     -129.5600051213      132.5758484811     1  0.61538286E+08
     -129.5599900569      130.6952365983     2  0.56713222E+08
     -129.5599737523      129.0652009434     1  0.55458227E+08
     -129.5599712312      134.0405537580     1  0.60900687E+08
     -129.5599454825      131.6483586751     1  0.56466604E+08
     -129.5598208024      135.3474256236     1  0.56793857E+08
     -129.5597619400      136.8521545427     1  0.56988513E+08
     -129.5597604111      132.9695099601     1  0.57958496E+08
     -129.5597124051      132.4864668463     1  0.60519977E+08
     -129.5597071035      132.8724704162     1  0.65567346E+08
     -129.5597059005      136.9812075396     1  0.62719805E+08
     -129.5596447456      132.6107506402     1  0.56935887E+08
     -129.5596360795      133.9562299572     1  0.62417673E+08
     -129.5596200194      134.0702952748     1  0.56199545E+08
     -129.5596179573      131.7223158965     1  0.56115210E+08
     -129.5595795076      130.9688678767     1  0.56253852E+08
     -129.5595697187      132.5000052023     1  0.62989049E+08
     -129.5595546170      136.2244743527     1  0.58302198E+08
     -129.5595098493      134.0150980098     1  0.59695446E+08
     -129.5594545544      131.1093954006     1  0.58589926E+08
     -129.5594377104      131.0472845877     1  0.63999371E+08
     -129.5594356911      131.8005248378     1  0.57271332E+08
     -129.5593384125      131.0823762805     1  0.58301737E+08
     -129.5593053866      132.1960359690     1  0.60558152E+08
     -129.5592317281      136.2552580614     1  0.58040476E+08
     -129.5592052499      133.8987492688     1  0.58313365E+08
     -129.5591891858      132.8509305014     1  0.58614622E+08
     -129.5591148331      130.1714546480     1  0.55093208E+08
     -129.5591028782      134.4672158032     1  0.55568681E+08
     -129.5590812965      133.2905432688     1  0.58362410E+08
     -129.5590669772      131.5112803568     1  0.62544096E+08
     -129.5590437512      130.8043894266     1  0.56825747E+08
     -129.5590084570      135.2364098192     1  0.57479980E+08
     -129.5589791788      132.4300921213     1  0.60346177E+08
     -129.5589414498      130.1602334941     1  0.56466237E+08
     -129.5589369728      132.6885688483     1  0.58897557E+08
     -129.5588883981      130.7572249818     1  0.58853070E+08
     -129.5588813022      134.1773899993     1  0.59544966E+08
     -129.5588572481      133.4430302155     1  0.59404759E+08
     -129.5588549101      133.3430729292     1  0.57814578E+08
     -129.5588337350      134.4059025956     1  0.58782195E+08
     -129.5587500379      132.1363758349     1  0.56012515E+08
     -129.5587357961      136.5109123072     1  0.61750012E+08
     -129.5587200059      135.5065088781     1  0.62141994E+08
     -129.5586224205      137.3364985245     1  0.62164774E+08
     -129.5586061481      133.2790940830     1  0.59973104E+08
     -129.5585928261      127.9755300287     1  0.56786002E+08
     -129.5585451383      131.9153794519     1  0.56793903E+08
     -129.5585438273      134.8504446195     1  0.62642040E+08
     -129.5584842919      135.5093541252     1  0.60262638E+08
     -129.5584821445      129.0367216654     1  0.57284826E+08
     -129.5584307006      130.7725396743     1  0.57657902E+08
     -129.5584262618      129.7588550201     1  0.57993286E+08
     -129.5584096669      134.2962396819     1  0.64839247E+08
     -129.5583972702      129.3327912002     1  0.58225823E+08
     -129.5583830048      133.4197043510     2  0.56440985E+08
     -129.5583705641      132.6038193463     1  0.57570339E+08
     -129.5583480834      131.3586122477     1  0.57271235E+08
     -129.5583378136      131.5025236651     1  0.60405069E+08
     -129.5583148360      131.9227126015     1  0.58054041E+08
     -129.5583038596      135.3511812201     1  0.59540579E+08
     -129.5582928544      133.8378326475     1  0.60633489E+08
     -129.5582913279      135.1358142633     1  0.57465775E+08
     -129.5582791384      136.2139507457     1  0.59549275E+08
     -129.5582423906      135.2451807281     1  0.63583320E+08
     -129.5582301648      134.4149378656     1  0.59992174E+08
     -129.5582238813      135.0760242105     1  0.57266713E+08
     -129.5582030800      131.1796310187     1  0.56040724E+08
     -129.5581978201      133.2102890560     1  0.58263828E+08
     -129.5581767462      131.5519255594     1  0.58218561E+08
     -129.5581002309      133.6843730762     1  0.58793910E+08
     -129.5580857601      131.2399654575     1  0.57042299E+08
     -129.5579557497      135.3558014366     1  0.61285790E+08
     -129.5578962972      134.2344187356     1  0.58458933E+08
     -129.5578943035      134.3788627227     1  0.59248196E+08
     -129.5578583727      135.6875137572     1  0.60817878E+08
     -129.5578099811      132.5795662863     1  0.62774791E+08
     -129.5577878754      131.4518853509     1  0.56943848E+08
     -129.5577734692      131.2606795355     1  0.57363874E+08
     -129.5576733702      128.8772663778     1  0.55556177E+08
     -129.5576338606      131.8803725529     1  0.57836432E+08
     -129.5575624175      133.9845755732     2  0.57760332E+08
     -129.5575489825      133.2184523856     1  0.58061874E+08
     -129.5574030674      134.4031585727     1  0.57652607E+08
     -129.5573854959      138.1296518297     1  0.65723932E+08
     -129.5573821910      134.5472294311     1  0.61195130E+08
     -129.5573352986      129.5520659044     1  0.60961679E+08
     -129.5573234425      126.8289227683     1  0.56279318E+08
     -129.5573091623      131.2551137822     1  0.56981982E+08
     -129.5572715143      137.5429508049     1  0.55856263E+08
     -129.5572408823      133.5558709917     1  0.60037815E+08
     -129.5572238110      132.3568616044     1  0.57572109E+08
     -129.5571185550      131.9743361605     1  0.61751574E+08
     -129.5570759117      130.7869694403     1  0.58928516E+08
     -129.5570167818      129.2409737830     1  0.57001265E+08
     -129.5569167558      134.7231817799     1  0.58005131E+08
     -129.5569075919      131.5820299879     1  0.58043620E+08
     -129.5568765375      137.1210044188     1  0.58880846E+08
     -129.5568492560      136.2012349500     1  0.60623288E+08
     -129.5568349450      129.8371419293     1  0.56087434E+08
     -129.5567705455      133.2640593887     1  0.57971088E+08
     -129.5567679706      132.5384497721     1  0.57169193E+08
     -129.5567528991      134.1818564056     1  0.60021889E+08
     -129.5567449037      133.5680501736     1  0.57660212E+08
     -129.5567169057      134.1165779168     1  0.61369354E+08
     -129.5566279249      134.9670601577     1  0.61466590E+08
     -129.5565525438      133.3619893946     1  0.57425232E+08
     -129.5565402634      131.6863849640     1  0.56555168E+08
     -129.5565042889      134.3992416984     1  0.57826580E+08
     -129.5564798849      128.4210568797     1  0.56755104E+08
     -129.5564582034      132.9212878989     1  0.60106991E+08
     -129.5564455216      130.1931541636     1  0.60336043E+08
     -129.5564350215      134.2496789393     1  0.61234943E+08
     -129.5563633681      131.2694135985     1  0.57900584E+08
     -129.5563350695      132.8229743775     1  0.57018925E+08
     -129.5563207759      131.9183640936     1  0.58929742E+08
     -129.5563197652      128.8102110721     1  0.56974059E+08
     -129.5563125305      129.4821094963     1  0.58640960E+08
     -129.5562871309      135.6692947630     1  0.60778435E+08
     -129.5562786798      128.7784488826     1  0.57322185E+08
     -129.5562728212      132.8805321112     1  0.55754927E+08
     -129.5562715425      129.7128468054     2  0.57095470E+08
     -129.5562515363      132.5894774774     1  0.58759421E+08
     -129.5562481307      133.0360229418     1  0.56618007E+08
     -129.5562345330      136.8933216217     1  0.60710478E+08
     -129.5562262506      131.4553246945     1  0.58765604E+08
     -129.5561872337      129.4025732404     1  0.57604072E+08
     -129.5561598011      131.3389804605     1  0.58660845E+08
     -129.5561399086      137.4610341331     1  0.58755553E+08
     -129.5561370304      133.8347853325     1  0.59027321E+08
     -129.5561049225      133.2809727514     1  0.59896684E+08
     -129.5560964979      129.2687093127     1  0.56240895E+08
     -129.5560825508      134.3238753606     1  0.56854238E+08
     -129.5560698860      133.4555806153     1  0.59115712E+08
     -129.5560599995      133.1885658277     1  0.57387575E+08
     -129.5560424331      132.9171453557     1  0.56796447E+08
     -129.5560174761      133.3110355674     1  0.58312428E+08
     -129.5560116535      133.3638416465     1  0.56672694E+08
     -129.5559986344      131.6867842376     1  0.56313292E+08
     -129.5559575029      131.1104008003     1  0.55720226E+08
     -129.5559389162      132.7052692097     1  0.59775136E+08
     -129.5559204832      132.8831536608     1  0.56908855E+08
     -129.5559186291      130.3373687092     1  0.58147101E+08
     -129.5559085156      129.4010828560     1  0.57372352E+08
     -129.5558932869      132.5108105394     1  0.57340642E+08
     -129.5558788616      134.4223529491     1  0.59512202E+08
     -129.5558554727      131.3474752342     1  0.60707737E+08
     -129.5558413933      131.2252873743     1  0.58324952E+08
     -129.5558019361      133.0386509507     1  0.56987601E+08
     -129.5557147386      129.9818046528     1  0.56505478E+08
     -129.5556458161      128.3644470496     1  0.57128464E+08
     -129.5556283768      136.7596713461     1  0.64406099E+08
     -129.5556269893      135.5342333586     1  0.57101815E+08
     -129.5556057682      130.7150909048     1  0.56209084E+08
     -129.5555992005      130.6524220387     1  0.58655357E+08
     -129.5555837934      132.8560248760     1  0.59415352E+08
     -129.5555462808      135.3350507134     1  0.58308801E+08
     -129.5555102955      130.3968721700     1  0.60098611E+08
     -129.5555056170      129.8218088963     1  0.56493741E+08
     -129.5554981042      130.0922935072     1  0.58311914E+08
     -129.5554489868      129.3339010324     1  0.56476352E+08
     -129.5554244146      135.6547207036     1  0.57526904E+08
     -129.5554136924      130.8497517873     1  0.55949749E+08
     -129.5553841775      133.1180894658     1  0.58137971E+08
     -129.5553301132      127.9301760083     1  0.59849919E+08
     -129.5552920226      134.5142874448     1  0.59597759E+08
     -129.5552412669      128.9727543146     1  0.56765352E+08
     -129.5552251764      133.1505870437     1  0.57008843E+08
     -129.5552084807      136.7041038832     1  0.60029886E+08
     -129.5551671236      134.4445977249     1  0.58591343E+08
     -129.5551602244      133.0332268943     1  0.59082563E+08
     -129.5551350086      132.2758485396     1  0.56319412E+08
     -129.5551305251      132.9697763660     1  0.59546604E+08
     -129.5551293804      135.9709494404     1  0.59667394E+08
     -129.5550906488      130.6103882167     1  0.57659984E+08
     -129.5550840487      131.7707991596     1  0.61024872E+08
     -129.5550645629      133.2633937013     1  0.57905796E+08
     -129.5550194281      128.9117197330     1  0.57208535E+08
     -129.5550092429      126.4576625983     1  0.58558539E+08
     -129.5549613545      130.3564653184     1  0.56733658E+08
     -129.5549352210      134.7226426134     1  0.60438916E+08
     -129.5548580322      133.9741103288     1  0.60961552E+08
     -129.5548486593      135.4208590195     1  0.58398184E+08
     -129.5548416379      128.6784448158     1  0.56718537E+08
     -129.5548386092      131.1346551230     1  0.55688294E+08
     -129.5547733003      132.8924504384     1  0.57908203E+08
     -129.5547560887      128.9455352386     1  0.56076365E+08
     -129.5547186436      131.4143564676     1  0.59469684E+08
     -129.5546990058      130.0906244411     1  0.57713443E+08
     -129.5546810707      130.9534604439     1  0.57509176E+08
     -129.5546349178      129.8881192558     1  0.57172410E+08
     -129.5546161454      132.7077809387     1  0.56835816E+08
     -129.5546008112      128.4701803372     1  0.59266161E+08
     -129.5545974472      135.0601950050     1  0.57096276E+08
     -129.5545604695      133.8585054512     1  0.54602341E+08
     -129.5545376533      132.4152829136     1  0.56419177E+08
     -129.5545028046      134.3286750296     1  0.57637117E+08
     -129.5545011890      130.6767404154     1  0.60482819E+08
     -129.5544226417      133.8224861381     1  0.64021547E+08
     -129.5543096128      130.2929133306     1  0.54979617E+08
     -129.5542578680      133.5047927557     1  0.62201327E+08
     -129.5542465177      134.6669396293     1  0.61337199E+08
     -129.5542346894      133.7422592956     1  0.60774810E+08
     -129.5542272438      129.8517155261     1  0.56250263E+08
     -129.5541804671      132.2958433709     1  0.57166200E+08
     -129.5541672483      130.0516939397     1  0.55840715E+08
     -129.5541412209      134.2851799642     1  0.60174562E+08
     -129.5541382105      131.0450359286     1  0.58432256E+08
     -129.5541364208      125.5286325187     1  0.58035252E+08
     -129.5540419114      131.9595292768     1  0.57666462E+08
     -129.5540296760      131.5365475803     1  0.55303895E+08
     -129.5540104934      126.7844156311     1  0.58007632E+08
     -129.5540061037      128.6879638192     1  0.57657498E+08
     -129.5539866961      134.1539522401     1  0.58692655E+08
     -129.5539072854      132.8662682019     1  0.58997075E+08
     -129.5539039751      129.3130816197     1  0.56891187E+08
     -129.5538595514      129.1466066522     1  0.55104392E+08
     -129.5538499501      133.1788674041     1  0.55119442E+08
     -129.5538031474      137.0976756444     1  0.63939503E+08
     -129.5537850690      127.9175892382     1  0.58517350E+08
     -129.5537600264      135.6376230312     2  0.56579058E+08
     -129.5537395607      132.9299161843     1  0.58093953E+08
     -129.5537225328      137.3956940872     1  0.61850631E+08
     -129.5536983471      135.6409312188     1  0.58433096E+08
     -129.5536884863      129.4374997773     1  0.57175014E+08
     -129.5536084138      132.2273195458     1  0.59884000E+08
     -129.5535807975      131.2534142204     1  0.58382052E+08
     -129.5535569672      133.7305955155     1  0.55676565E+08
     -129.5535515749      135.4023248229     1  0.61364780E+08
     -129.5535217727      132.3321159829     1  0.59738261E+08
     -129.5535145756      134.0506031568     1  0.62190509E+08
     -129.5534770497      131.9853189027     1  0.56187296E+08
     -129.5534609775      132.3450184406     1  0.56921549E+08
     -129.5534594846      134.1387294097     1  0.60785743E+08
     -129.5533901905      136.3271280454     2  0.58731250E+08
     -129.5533711409      130.9019895526     1  0.57315153E+08
     -129.5533589580      133.9226807277     1  0.62562517E+08
     -129.5533273824      132.4759870416     1  0.55314409E+08
     -129.5533096918      132.4979222052     1  0.60346863E+08
     -129.5532160329      134.3042275612     1  0.57301527E+08
     -129.5531881092      137.3414022750     1  0.58085660E+08
     -129.5531404335      133.1615184835     1  0.56611024E+08
     -129.5531230338      133.4320708820     1  0.57971628E+08
     -129.5530587529      135.0307918102     1  0.57414121E+08
     -129.5530093632      130.7318528610     1  0.60690518E+08
     -129.5530035797      133.7049519298     1  0.57879271E+08
     -129.5529236241      134.2654520215     1  0.58613886E+08
     -129.5529186500      132.4630757838     1  0.56807700E+08
     -129.5528966199      131.5862935396     1  0.57022804E+08
     -129.5528453295      130.3322242199     1  0.58000297E+08
     -129.5527258238      132.0964762550     1  0.56914673E+08
     -129.5527154796      132.7167211095     1  0.58564355E+08
     -129.5526908038      130.3401383968     1  0.57783829E+08
     -129.5526671171      131.9280590313     1  0.60162413E+08
     -129.5526520356      128.1295396734     1  0.62634813E+08
     -129.5526280117      130.8009698678     1  0.55554841E+08
     -129.5526002896      131.4805768429     1  0.61247919E+08
     -129.5525906685      132.0006317079     1  0.56784946E+08
     -129.5525808129      133.2158794647     1  0.57605672E+08
     -129.5525574343      131.9855843068     1  0.55971026E+08
     -129.5525495004      137.7626093907     1  0.62212197E+08
     -129.5525360311      129.7642371266     1  0.58241055E+08
     -129.5525011174      131.1586212044     1  0.58176327E+08
     -129.5524888136      135.8472321086     1  0.57874887E+08
     -129.5524679826      131.4146878139     1  0.57610122E+08
     -129.5524407869      134.2428345302     2  0.63637791E+08
     -129.5523782687      136.5393585276     1  0.56161952E+08
     -129.5523751244      136.5762488874     1  0.65783402E+08
     -129.5523718479      132.2837728175     1  0.61993022E+08
     -129.5523662724      133.8263814309     2  0.58770223E+08
     -129.5523208585      127.7216225996     1  0.58942310E+08
     -129.5523179429      135.6120623111     1  0.60238140E+08
     -129.5522795118      132.0576654540     1  0.59672299E+08
     -129.5522747916      131.7976721444     1  0.57237629E+08
     -129.5522473733      132.8096733495     1  0.57534001E+08
     -129.5522179972      133.3058427375     1  0.59989463E+08
     -129.5521535366      134.6757463530     1  0.56160204E+08
     -129.5521424590      134.7609010180     1  0.61694035E+08
     -129.5521381641      129.0552090134     1  0.59525099E+08
     -129.5520818435      134.2451794906     1  0.57990503E+08
     -129.5520322485      129.4188652639     1  0.56153300E+08
     -129.5520288430      133.5952447433     1  0.57482501E+08
     -129.5519817843      132.3389691224     2  0.56525018E+08
     -129.5519425966      132.9221549403     1  0.56403162E+08
     -129.5519334591      133.1291401991     1  0.61481533E+08
     -129.5518305488      130.5006863256     1  0.60002805E+08
     -129.5518277345      134.4151348469     1  0.55859100E+08
     -129.5518258155      130.7096004779     1  0.57661241E+08
     -129.5518077543      132.7018291884     1  0.59592700E+08
     -129.5517501875      132.8743018944     1  0.57516401E+08
     -129.5517488754      131.8748450681     1  0.58807259E+08
     -129.5517329961      134.3344985691     1  0.59930946E+08
     -129.5517188980      133.7958081834     1  0.58655585E+08
     -129.5517101362      130.7315176623     1  0.58730664E+08
     -129.5516984083      133.7124110234     1  0.57609876E+08
     -129.5516652702      134.0213002232     1  0.57178498E+08
     -129.5515946325      129.0367138109     1  0.62314426E+08
     -129.5515341227      133.7105116719     1  0.55917874E+08
     -129.5514773561      130.3916515197     1  0.59039276E+08
     -129.5513988523      130.2967910713     1  0.64341025E+08
     -129.5513656023      133.2291918916     1  0.59386109E+08
     -129.5512719216      132.0294141012     1  0.57961444E+08
     -129.5512555766      129.6486423741     1  0.59198934E+08
     -129.5512544027      130.3928368355     1  0.57352105E+08
     -129.5512520593      136.6929219201     1  0.60834888E+08
     -129.5512445641      128.9558578428     1  0.58452182E+08
     -129.5512424612      133.2968727050     1  0.56547154E+08
     -129.5511929344      133.6856442729     1  0.63936912E+08
     -129.5511866497      129.5494733283     1  0.56421770E+08
     -129.5511809722      133.1956491600     1  0.57011104E+08
     -129.5511789271      134.6535044362     1  0.57094145E+08
     -129.5511711394      130.3359958741     1  0.56296913E+08
     -129.5511423588      131.9037836461     1  0.55520274E+08
     -129.5511172821      134.5425197232     1  0.60313081E+08
     -129.5510965578      134.1905126039     1  0.59676740E+08
     -129.5510580065      131.1710748396     1  0.56701131E+08
     -129.5510493269      129.9676319386     1  0.56981628E+08
     -129.5510401517      127.5221421031     1  0.56761611E+08
     -129.5510273059      132.7030894042     1  0.59127516E+08
     -129.5510179453      136.8973189115     1  0.57216680E+08
     -129.5510087745      130.8182892763     1  0.56034709E+08
     -129.5509840757      130.1648512477     1  0.56837041E+08
     -129.5509713827      130.8123865508     1  0.56803795E+08
     -129.5509578195      135.1536436699     1  0.61635452E+08
     -129.5509562615      131.0150775913     1  0.59894652E+08
     -129.5509446254      132.4589833757     1  0.58316208E+08
     -129.5509352867      135.2943032092     1  0.58348292E+08
     -129.5509296152      135.9915457146     1  0.60773948E+08
     -129.5509172964      135.3427573752     1  0.58846401E+08
     -129.5508943714      128.7231542905     1  0.55031705E+08
     -129.5508890437      133.1131331494     1  0.65867265E+08
     -129.5508394457      133.5022363446     1  0.56597947E+08
     -129.5508345970      130.4279039618     1  0.56250691E+08
     -129.5507472948      133.6706580908     1  0.59506634E+08
     -129.5507123243      132.7528036954     1  0.59456268E+08
     -129.5507094313      127.7518694948     1  0.56799461E+08
     -129.5506956224      130.3611944126     1  0.58213541E+08
     -129.5506909645      130.9345631587     1  0.62223677E+08
     -129.5506893877      137.2741150700     1  0.58158476E+08
     -129.5506774946      137.0709060340     1  0.56887713E+08
     -129.5506459723      129.9726733409     1  0.64946167E+08
     -129.5505916567      134.9043915168     1  0.59593171E+08
     -129.5505566987      136.4798758464     1  0.57918979E+08
     -129.5505388343      132.8825862751     1  0.60752656E+08
     -129.5504610906      131.1538197951     2  0.56383560E+08
     -129.5504597182      126.8342505897     1  0.62542037E+08
     -129.5504343273      132.0573482819     1  0.57267986E+08
     -129.5503875634      130.6338641899     1  0.59075622E+08
     -129.5503401459      134.2508760481     1  0.61392423E+08
     -129.5502871696      133.5236877472     1  0.58723101E+08
     -129.5502833317      132.7105874778     1  0.58028756E+08
     -129.5502632562      129.0060797467     1  0.55899408E+08
     -129.5502588676      132.7353934456     2  0.57078168E+08
     -129.5502343518      135.6346505488     1  0.58995344E+08
     -129.5502278198      134.1928617811     1  0.59842546E+08
     -129.5502066748      132.6734617270     1  0.58456292E+08
     -129.5502041969      135.1732072474     1  0.61159568E+08
     -129.5501874118      135.3513962972     1  0.62048467E+08
     -129.5501733483      129.2457568133     1  0.55989710E+08
     -129.5501667734      130.7782853841     1  0.58209897E+08
     -129.5501526495      127.4297895807     1  0.58605529E+08
     -129.5500878880      132.8464330396     1  0.58210282E+08
     -129.5500785188      133.6371885254     1  0.56757544E+08
     -129.5500579180      131.8969345010     1  0.58538758E+08
     -129.5500144219      132.6284984980     1  0.56992738E+08
     -129.5499976683      130.8027454738     1  0.56350052E+08
     -129.5499815798      132.8836551771     1  0.60884478E+08
     -129.5499748900      129.6200934288     1  0.56402448E+08
     -129.5499659318      135.2005836540     1  0.60927236E+08
     -129.5499269552      134.9951118561     1  0.58761527E+08
     -129.5499246513      132.8616503723     1  0.57665295E+08
     -129.5499161581      128.8057546585     1  0.57011317E+08
     -129.5498966649      130.8357779454     1  0.58515760E+08
     -129.5498785886      129.0018480331     1  0.56258065E+08
     -129.5498620068      131.6085029764     1  0.55923678E+08
     -129.5497978681      135.6924200712     1  0.57139818E+08
     -129.5497706507      126.6519646445     1  0.57958476E+08
     -129.5497408110      130.9780069589     1  0.56910973E+08
     -129.5497376697      133.3552911449     1  0.58484065E+08
     -129.5497318254      134.1872714088     1  0.62279793E+08
     -129.5497070353      127.2714995314     2  0.55259706E+08
     -129.5497054371      133.4849798190     1  0.58241474E+08
     -129.5496986460      133.0409378691     1  0.61110364E+08
     -129.5496277733      130.6044272796     1  0.58246591E+08
     -129.5496006662      135.0763234134     1  0.56905642E+08
     -129.5495760765      131.5492118454     1  0.58130584E+08
     -129.5495167492      131.6002156353     1  0.58249169E+08
     -129.5495154405      131.5039204532     1  0.55944621E+08
     -129.5494736687      132.1515190992     1  0.57553383E+08
     -129.5494556922      133.4027333095     1  0.55280498E+08
     -129.5494537621      136.5127991608     1  0.61149380E+08
     -129.5493977229      129.9400016022     1  0.58557810E+08
     -129.5493669133      131.9211416552     1  0.60301841E+08
     -129.5493247585      132.5452781380     1  0.59552349E+08
     -129.5493226877      133.1268390072     1  0.65877522E+08
     -129.5492521607      130.1906734595     1  0.56099346E+08
     -129.5492471454      128.2431894742     1  0.58739313E+08
     -129.5491987310      131.1549935886     1  0.57863181E+08
     -129.5491962083      132.7297129780     1  0.55185398E+08
     -129.5491872322      133.7653272482     1  0.56918121E+08
     -129.5491829150      130.0978603693     1  0.53708873E+08
     -129.5491645807      135.9744925068     2  0.56341427E+08
     -129.5491600760      135.6156892519     1  0.60241998E+08
     -129.5491529707      136.6795883731     1  0.59901918E+08
     -129.5491510176      131.6478986113     1  0.61086185E+08
     -129.5491438723      136.1024128618     1  0.57515364E+08
     -129.5491297188      133.7103266706     1  0.58287840E+08
     -129.5491124840      133.5964973047     1  0.57077216E+08
     -129.5490995204      130.1707137829     1  0.56957046E+08
     -129.5490973131      134.1124099221     1  0.64641574E+08
     -129.5490884003      135.4182709648     1  0.56905861E+08
     -129.5490753124      128.7037894343     1  0.59576502E+08
     -129.5490590058      132.5240221033     1  0.57395538E+08
     -129.5490557564      130.4663782921     1  0.56642340E+08
     -129.5490359312      130.7090670251     1  0.59139527E+08
     -129.5489978198      133.6392308518     1  0.57194416E+08
     -129.5489648072      135.5390436615     1  0.59209411E+08
     -129.5489492850      132.1011652784     1  0.56280024E+08
     -129.5489464213      129.5714315127     1  0.57525862E+08
     -129.5489204229      130.5550970133     1  0.55812270E+08
     -129.5488580736      137.0568120527     1  0.67788723E+08
     -129.5487817399      130.9269690849     1  0.57068734E+08
     -129.5487496272      133.1439497680     1  0.57604391E+08
     -129.5487440514      133.5893075700     1  0.59038279E+08
     -129.5487411216      133.9904651295     1  0.59681025E+08
     -129.5487392318      133.0455392939     1  0.60512587E+08
     -129.5487322360      128.5186341701     1  0.57586693E+08
     -129.5487138234      133.4482179385     1  0.56968145E+08
     -129.5486686397      131.1855334551     1  0.56964067E+08
     -129.5486670575      132.7057703871     1  0.57570686E+08
     -129.5486516936      134.7531804302     1  0.59815732E+08
     -129.5486274243      135.0648605402     1  0.59388424E+08
     -129.5486115683      134.5230299628     1  0.57783386E+08
     -129.5486029054      132.8990324307     1  0.58294637E+08
     -129.5485939810      134.9270325454     1  0.56602237E+08
     -129.5485768705      131.9378231162     1  0.58473487E+08
     -129.5485446956      126.7010633443     1  0.57894113E+08
     -129.5485073056      131.8610964498     1  0.56838364E+08
     -129.5484881322      134.2066121750     1  0.60903098E+08
     -129.5484623094      135.5033238629     1  0.61306070E+08
     -129.5484478658      136.4792127635     1  0.62857598E+08
     -129.5484407540      135.3260111198     1  0.61980350E+08
     -129.5484132316      132.8205203246     1  0.61150110E+08
     -129.5484060012      134.6438441922     1  0.57329880E+08
     -129.5483945888      132.4950778334     1  0.56031989E+08
     -129.5483927768      127.9835457422     1  0.56394131E+08
     -129.5483657138      133.8854488032     1  0.61052495E+08
     -129.5483638113      132.9963647925     1  0.64033597E+08
     -129.5483542131      132.8713118003     1  0.65273010E+08
     -129.5483239171      133.2705959783     1  0.56888358E+08
     -129.5483135215      135.4845464034     1  0.59780517E+08
     -129.5483078261      134.0035739303     1  0.57821706E+08
     -129.5482955602      128.3448395595     1  0.56703174E+08
     -129.5482897327      134.1946487564     1  0.57332193E+08
     -129.5482843698      131.3505837138     1  0.64193327E+08
     -129.5482654495      135.6709277424     1  0.60764700E+08
     -129.5482612704      135.1861051551     1  0.61044969E+08
     -129.5482587927      134.3984063503     1  0.60951815E+08
     -129.5482515375      127.3959026561     1  0.57590377E+08
     -129.5482458550      133.1882467653     1  0.57942652E+08
     -129.5482406453      133.4418693603     2  0.56016238E+08
     -129.5482167079      132.6131230165     1  0.56812147E+08
     -129.5482062002      133.7506887997     1  0.56270105E+08
     -129.5481997659      132.9848477919     1  0.57775328E+08
     -129.5481758637      136.2514525223     1  0.58163734E+08
     -129.5481537758      136.3077876235     1  0.62642068E+08
     -129.5481360598      129.3434660500     1  0.57599442E+08
     -129.5480787915      131.5798096284     1  0.65072287E+08
     -129.5480620042      134.7039811250     1  0.58284387E+08
     -129.5480584802      135.0993730923     1  0.62134991E+08
     -129.5480461550      131.4040757240     1  0.58386574E+08
     -129.5480323567      129.5150892402     1  0.55883492E+08
     -129.5480273467      133.9030464306     1  0.63302309E+08
     -129.5480234962      134.9679114849     1  0.59048529E+08
     -129.5480159364      131.2375282189     1  0.55473065E+08
     -129.5479822888      136.4613833819     1  0.67112274E+08
     -129.5479716742      133.4101015391     1  0.58248417E+08
     -129.5479646962      131.6799952198     1  0.57251163E+08
     -129.5479628847      133.7400555789     1  0.60068241E+08
     -129.5479610571      131.5513862197     1  0.59945936E+08
     -129.5479443794      132.8986265238     1  0.58899104E+08
     -129.5479263244      136.4661728450     1  0.65621736E+08
     -129.5479119533      131.0693681074     1  0.54086516E+08
     -129.5478973343      131.6429318912     1  0.58565822E+08
     -129.5478860145      129.2421007036     1  0.56278357E+08
     -129.5478659767      132.6610544352     1  0.67911226E+08
     -129.5478081486      130.5562421077     1  0.57573818E+08
     -129.5477853086      134.7971933092     1  0.60664592E+08
     -129.5477652326      134.4815261462     1  0.57564644E+08
     -129.5477525213      129.9221685075     1  0.57628480E+08
     -129.5477275110      134.7659030396     1  0.57985284E+08
     -129.5477227957      131.0290004956     1  0.56611379E+08
     -129.5477204570      132.2268485131     1  0.59579839E+08
     -129.5477017552      131.3717552403     1  0.60053093E+08
     -129.5475665158      131.5024395573     1  0.58075217E+08
     -129.5475370240      132.8217641265     1  0.61144070E+08
     -129.5475333281      131.6756936379     1  0.57197885E+08
     -129.5475133334      132.0303041008     1  0.57665994E+08
     -129.5474902448      131.5442089809     1  0.57021569E+08
     -129.5474346864      128.7890805992     1  0.55961377E+08
     -129.5474306876      133.1537866246     1  0.59107259E+08
     -129.5473997821      128.7707576482     1  0.58797419E+08
     -129.5473881415      133.6780045352     1  0.59431819E+08
     -129.5473707501      134.0928424904     1  0.56915752E+08
     -129.5473153873      131.7444922197     1  0.60895439E+08
     -129.5473050374      130.3545323724     1  0.60201295E+08
     -129.5472895958      135.5202146079     1  0.59106245E+08
     -129.5472643421      137.7693576148     1  0.57521804E+08
     -129.5472568766      123.8376269777     1  0.57427900E+08
     -129.5472311068      132.6088530246     1  0.61072552E+08
     -129.5471747977      131.4354266407     1  0.56676699E+08
     -129.5471315167      133.4067678527     1  0.59840391E+08
     -129.5471255214      130.1975637873     1  0.58731984E+08
     -129.5471132216      130.2431680537     1  0.58045591E+08
     -129.5471072944      135.2376124454     1  0.57643205E+08
     -129.5470513139      131.3928440017     1  0.60082149E+08
     -129.5470388701      132.1009651178     1  0.55808148E+08
     -129.5470339978      134.3490384458     1  0.57994551E+08
     -129.5470109312      129.8606247807     1  0.57164233E+08
     -129.5470034911      132.6439717912     1  0.60248376E+08
     -129.5469334602      134.6196378153     1  0.56837864E+08
     -129.5469005536      129.8559091305     1  0.56130751E+08
     -129.5468574445      132.1151930505     1  0.55866880E+08
     -129.5468517453      133.1569897994     1  0.57290637E+08
     -129.5468440719      134.0053522789     1  0.57855436E+08
     -129.5468356170      126.0935786415     1  0.57004449E+08
     -129.5468229197      130.6031234695     1  0.56995901E+08
     -129.5468005203      131.5720623983     1  0.59040989E+08
     -129.5467937457      130.3296114071     1  0.56360925E+08
     -129.5467581248      133.0635024858     1  0.61102946E+08
     -129.5467505703      132.4870744451     1  0.57212025E+08
     -129.5467491210      128.4437564215     1  0.57494356E+08
     -129.5467476570      134.3094998308     1  0.59429925E+08
     -129.5467461077      130.6456364851     1  0.57954973E+08
     -129.5466742069      133.9212751436     2  0.59398747E+08
     -129.5465636694      133.4067235052     1  0.57689460E+08
     -129.5465607754      134.6477082152     1  0.61855994E+08
     -129.5465499397      132.6858042580     1  0.61572997E+08
     -129.5464963875      134.9413438147     1  0.59560365E+08
     -129.5464908403      129.7740218128     1  0.61689182E+08
     -129.5464453567      132.5395568504     1  0.59319131E+08
     -129.5464427692      131.7926075740     1  0.56740693E+08
     -129.5463629996      133.9672532533     1  0.57751799E+08
     -129.5463433786      134.0555801016     1  0.59786589E+08
     -129.5463319562      132.8195743752     1  0.60894968E+08
     -129.5462765055      133.4583733269     1  0.60597225E+08
     -129.5462651463      134.5414715584     1  0.60284098E+08
     -129.5462280159      131.3748085510     1  0.57840028E+08
     -129.5462138226      135.1492817239     1  0.58606645E+08
     -129.5462070231      131.2114995296     1  0.63538841E+08
     -129.5461972109      131.3935756047     1  0.58058759E+08
     -129.5461828144      135.0362445943     1  0.61894351E+08
     -129.5461354100      131.2838010112     1  0.57257630E+08
     -129.5461118364      136.1757137433     1  0.59639835E+08
     -129.5461033210      133.7162185410     1  0.61569670E+08
     -129.5460898354      134.2583117657     1  0.64945858E+08
     -129.5460880158      133.1254500574     1  0.59039942E+08
     -129.5460175928      133.0504603147     1  0.56546050E+08
     -129.5459564211      130.6074787625     1  0.61078328E+08
     -129.5458950376      134.5246986467     1  0.62176266E+08
     -129.5458813109      132.1181208360     1  0.66382914E+08
     -129.5458651919      131.5843825654     1  0.62768984E+08
     -129.5458549961      133.7433013084     1  0.60693960E+08
     -129.5458529669      137.1989624894     1  0.63882883E+08
     -129.5458423859      131.0299668386     1  0.62902536E+08
     -129.5458330209      132.3026634910     1  0.57413204E+08
     -129.5457865064      134.0307779140     1  0.61071456E+08
     -129.5457636374      134.3696992789     1  0.59052656E+08
     -129.5457013378      135.6617933396     1  0.58872727E+08
     -129.5456391089      132.3830714682     1  0.58460135E+08
     -129.5456227562      128.3088996107     1  0.57543420E+08
     -129.5455887314      132.0386951694     1  0.56194355E+08
     -129.5455866214      133.3472505919     1  0.56646813E+08
     -129.5455739354      132.1662627763     1  0.63076957E+08
     -129.5455466532      130.4237860618     1  0.56834841E+08
     -129.5455332561      131.5008675420     1  0.56569417E+08
     -129.5454967220      133.1128697677     1  0.63148053E+08
     -129.5454829325      132.8115189058     1  0.61599735E+08
     -129.5454777997      134.9368070579     1  0.60144682E+08
     -129.5454389954      129.2813122250     1  0.55827882E+08
     -129.5453972121      128.2821564631     1  0.56589356E+08
     -129.5453871310      131.9243360077     1  0.62644982E+08
     -129.5453402662      132.4935303199     1  0.58635595E+08
     -129.5453252028      134.5189827768     1  0.58485528E+08
     -129.5452755679      131.5657422919     1  0.62303423E+08
     -129.5452399000      130.0659006110     1  0.57338602E+08
     -129.5452326295      132.5746769509     1  0.57433121E+08
     -129.5451966591      131.7551072439     1  0.58023573E+08
     -129.5451766079      131.2972246368     1  0.61065666E+08
     -129.5451224004      129.5149031400     1  0.55886955E+08
     -129.5451165283      134.2225171648     1  0.57904919E+08
     -129.5451131256      128.5781889283     1  0.56333831E+08
     -129.5450706667      134.6611090399     1  0.61592241E+08
     -129.5450658618      131.7545717241     1  0.57936788E+08
     -129.5450630851      134.2938877137     1  0.58375331E+08
     -129.5450508473      133.0418391104     1  0.57219609E+08
     -129.5450418794      135.3361045217     1  0.62260671E+08
     -129.5450280430      133.7642508088     1  0.59464295E+08
     -129.5449811235      133.5126563807     1  0.56397736E+08
     -129.5449229995      130.2388970642     1  0.57457440E+08
     -129.5449069647      131.5842125288     1  0.57274712E+08
     -129.5448955089      134.8169619627     1  0.55931040E+08
     -129.5448784833      129.1011034897     1  0.56824733E+08
     -129.5448752399      134.6500720999     1  0.60495269E+08
     -129.5448320081      130.3029275788     1  0.57307510E+08
     -129.5448123675      134.0707588510     1  0.57272697E+08
     -129.5447704324      133.7675917802     1  0.58792445E+08
     -129.5447613274      133.6997320900     1  0.56922584E+08
     -129.5447248236      128.3883548735     1  0.57655575E+08
     -129.5447181377      134.9357047890     1  0.59419339E+08
     -129.5446984515      131.7365650841     1  0.56446596E+08
     -129.5446759802      133.5548090834     1  0.62482107E+08
     -129.5446630571      129.8117297045     1  0.57578732E+08
     -129.5446002652      132.7868983616     1  0.59835138E+08
     -129.5445988101      133.3034733617     1  0.59210198E+08
     -129.5445885466      132.2566219117     1  0.56105310E+08
     -129.5445779140      128.1709915011     1  0.56821297E+08
     -129.5445736794      133.9583936302     1  0.61911034E+08
     -129.5445582290      130.6272871036     1  0.56507240E+08
     -129.5445558009      132.4085131089     1  0.58873520E+08
     -129.5445319367      132.3964130710     1  0.59847429E+08
     -129.5444932572      131.5095362328     1  0.60627570E+08
     -129.5444747534      130.3744414640     1  0.58917127E+08
     -129.5444607135      134.9772313783     1  0.57545436E+08
     -129.5444161004      129.6118548364     1  0.56764392E+08
     -129.5443785151      130.5298506125     1  0.57354837E+08
     -129.5443767766      131.9618370481     1  0.57398399E+08
     -129.5443050177      127.3020516123     1  0.55681033E+08
     -129.5442985388      133.0734711677     1  0.57657656E+08
     -129.5442594424      131.9619056342     1  0.57119617E+08
     -129.5442491097      128.0528643133     1  0.58225179E+08
     -129.5442429124      133.4407008221     1  0.59501303E+08
     -129.5441938629      133.9617864456     1  0.58233780E+08
     -129.5441868534      130.7592497242     1  0.57743531E+08
     -129.5441669899      132.4547464373     1  0.61941025E+08
     -129.5441364116      135.3363638525     1  0.60244778E+08
     -129.5441283010      131.3794541060     1  0.59546134E+08
     -129.5441138355      136.0339655647     1  0.59067544E+08
     -129.5441070521      130.0094915051     1  0.62178548E+08
     -129.5440970788      131.1233664278     1  0.62367833E+08
     -129.5440899937      137.5741331617     2  0.59122717E+08
     -129.5440880050      131.3693774055     1  0.58254806E+08
     -129.5440849964      135.7256076513     1  0.57971575E+08
     -129.5440381030      133.0159203964     1  0.60010844E+08
     -129.5439934967      128.8986944530     1  0.55530021E+08
     -129.5439868096      131.8968689549     1  0.65850352E+08
     -129.5439406262      128.3187249625     1  0.55466238E+08
     -129.5439329517      134.3498830075     1  0.62225770E+08
     -129.5439041310      135.7925453714     1  0.59474808E+08
     -129.5439028715      134.2716448190     1  0.58945551E+08
     -129.5438737690      132.6018942627     1  0.57499818E+08
     -129.5438648420      130.5948284093     1  0.55755918E+08
     -129.5437955545      134.6656196542     1  0.62127969E+08
     -129.5437885259      130.8676191016     1  0.55908015E+08
     -129.5437863050      130.8454957106     1  0.57835229E+08
     -129.5437807961      130.8473050590     1  0.57453018E+08
     -129.5437665280      127.5491274021     1  0.56902661E+08
     -129.5437396676      132.2571030170     1  0.57720462E+08
     -129.5437238552      132.1607555593     1  0.58574474E+08
     -129.5437030131      133.1587293518     1  0.55989765E+08
     -129.5436793949      131.7141124815     1  0.56950514E+08
     -129.5436402445      131.6566222243     1  0.62184056E+08
     -129.5436304356      133.4425318825     1  0.56424160E+08
     -129.5436222281      130.8204913451     1  0.57229188E+08
     -129.5436139613      133.1687224539     1  0.59851701E+08
     -129.5436021659      128.7049806476     1  0.56632203E+08
     -129.5435299041      135.2324969539     2  0.65576818E+08
     -129.5435151690      134.5799322508     2  0.61622390E+08
     -129.5434835482      132.1186401498     1  0.56593920E+08
     -129.5434658528      135.5458287063     1  0.60447413E+08
     -129.5434639549      127.9170721597     1  0.58768152E+08
     -129.5434503738      134.4195326537     1  0.61025725E+08
     -129.5434252698      133.3267098667     1  0.56644039E+08
     -129.5434140359      130.4523667921     1  0.57552250E+08
     -129.5434111564      134.6527373656     1  0.56516700E+08
     -129.5433770182      133.2840073448     1  0.62000675E+08
     -129.5433632874      128.4490602816     1  0.57412222E+08
     -129.5433415580      133.7001367237     1  0.57450488E+08
     -129.5432997028      134.7664269039     1  0.59638120E+08
     -129.5432966140      129.0102874530     1  0.56563073E+08
     -129.5432914289      132.8945012333     1  0.63541420E+08
     -129.5432773896      130.4171045053     1  0.64428735E+08
     -129.5432626145      125.2391373501     1  0.56019912E+08
     -129.5432592329      135.3135548073     1  0.59914210E+08
     -129.5432490672      135.5764870429     1  0.56501946E+08
     -129.5432200296      131.7681082174     1  0.57450665E+08
     -129.5432089113      134.4888993817     1  0.58660202E+08
     -129.5432067789      131.2421626197     1  0.58562900E+08
     -129.5431913828      128.9109397451     1  0.58646019E+08
     -129.5431765487      134.8528904842     1  0.57653348E+08
     -129.5431639670      133.2800703730     1  0.57735672E+08
     -129.5431537158      134.6194319851     1  0.57393538E+08
     -129.5431507028      135.3440007409     1  0.58677084E+08
     -129.5431321846      130.3769555786     1  0.57887558E+08
     -129.5431306368      131.7953251143     1  0.60419683E+08
     -129.5431285022      129.8166009301     1  0.55142474E+08
     -129.5430959346      131.2262432151     1  0.59097938E+08
     -129.5430687955      130.6524155957     1  0.56483696E+08
     -129.5430566966      134.3876511092     1  0.59030930E+08
     -129.5430459248      130.6863914858     1  0.58342606E+08
     -129.5430435732      132.5090730664     1  0.59241402E+08
     -129.5430287489      132.3116017171     1  0.59964804E+08
     -129.5430233109      129.3492463771     1  0.58685901E+08
     -129.5429793741      131.7045765616     1  0.57346848E+08
     -129.5429594488      131.8217906354     1  0.57444113E+08
     -129.5429343970      133.5081932320     2  0.62737846E+08
     -129.5429223516      132.2678945639     1  0.56712503E+08
     -129.5429006843      132.7158837876     1  0.62652882E+08
     -129.5428637567      128.9479846764     1  0.57055442E+08
     -129.5428500409      132.9396173069     2  0.58212357E+08
     -129.5428420062      131.2053963563     1  0.56290293E+08
     -129.5427826254      131.9386788456     1  0.57944448E+08
     -129.5427650265      132.6421122536     1  0.59925529E+08
     -129.5427333216      131.8789689424     1  0.59002600E+08
     -129.5427292230      132.9937335787     1  0.61115498E+08
     -129.5427039054      134.3705657886     1  0.56046223E+08
     -129.5426836949      134.5162709426     1  0.58571956E+08
     -129.5426574509      133.1281369063     1  0.59342029E+08
     -129.5426306944      130.5664652152     1  0.57017622E+08
     -129.5425982701      131.9777919855     1  0.57602606E+08
     -129.5425453056      131.5875522022     1  0.57640445E+08
     -129.5425277013      129.2290149056     1  0.57386765E+08
     -129.5425106487      133.5970763799     1  0.59698501E+08
     -129.5424421056      129.5901388682     1  0.56093278E+08
     -129.5424054866      133.0444100954     1  0.57383972E+08
     -129.5423794760      132.6883450721     1  0.60862579E+08
     -129.5423730893      127.0363269011     1  0.57394679E+08
     -129.5423640547      134.5098707800     1  0.66101463E+08
     -129.5423308402      133.8122553514     1  0.59809067E+08
     -129.5422734784      130.6104071271     1  0.57774052E+08
     -129.5422578845      131.9002462149     1  0.58572047E+08
     -129.5422404772      134.8463077057     1  0.63878668E+08
     -129.5422387000      137.4065115033     1  0.55769550E+08
     -129.5422225128      129.4850591150     1  0.57951036E+08
     -129.5422014268      135.2629468750     2  0.65484041E+08
     -129.5421791654      132.2088815781     1  0.56898306E+08
     -129.5421741668      131.0428342116     1  0.59179023E+08
     -129.5421511604      129.7000051136     1  0.58551309E+08
     -129.5421232537      131.5134698150     1  0.56947437E+08
     -129.5421089451      133.6022922382     1  0.63975840E+08
     -129.5420880748      136.1614071091     1  0.57636163E+08
     -129.5420589331      130.5844111707     1  0.59728226E+08
     -129.5420568783      133.5442725252     1  0.58702578E+08
     -129.5420297666      134.5295803598     1  0.57610309E+08
     -129.5420092182      133.8038881951     1  0.60547894E+08
     -129.5419989156      133.6424727426     1  0.57139774E+08
     -129.5419831557      136.5459900213     1  0.62060476E+08
     -129.5419361182      129.5217953570     1  0.62222409E+08
     -129.5419259404      129.0267064012     1  0.58609326E+08
     -129.5419116549      132.7381462085     1  0.59667675E+08
     -129.5419012953      129.9383793375     1  0.58506130E+08
     -129.5418976207      133.9171825008     1  0.59632839E+08
     -129.5418891276      133.6157512927     1  0.61720041E+08
     -129.5418439118      130.7069625148     1  0.60211041E+08
     -129.5418054946      131.1335543182     1  0.58256551E+08
     -129.5417752282      133.0924038292     1  0.56406679E+08
     -129.5417559934      132.7631734104     1  0.64861893E+08
     -129.5416996109      133.8389475439     1  0.61131732E+08
     -129.5416540683      132.5297227623     1  0.57190670E+08
     -129.5416514402      136.7121926872     1  0.58606807E+08
     -129.5415363846      130.7446868725     1  0.56976999E+08
     -129.5415270663      136.0811640231     1  0.64859031E+08
     -129.5415175351      133.8819116086     1  0.57671394E+08
     -129.5414718053      134.0626648097     1  0.60056369E+08
     -129.5414395176      134.9613639872     1  0.56914895E+08
     -129.5414379235      132.0534772516     1  0.57576886E+08
     -129.5413875141      124.8893950131     1  0.58294092E+08
     -129.5413839593      135.4219079768     1  0.57906675E+08
     -129.5413301593      134.9667769762     1  0.57827722E+08
     -129.5413041825      132.8782806441     1  0.62044290E+08
     -129.5412685697      125.9909603454     1  0.57526205E+08
     -129.5412576999      133.6911855498     1  0.57346185E+08
     -129.5412557551      132.3525351232     2  0.56733138E+08
     -129.5412319261      133.6381472301     1  0.60481185E+08
     -129.5412066181      133.0744846525     1  0.63914168E+08
     -129.5412030882      131.1547472402     1  0.57257825E+08
     -129.5411939265      132.9150672101     1  0.57608073E+08
     -129.5411886957      129.8811553816     1  0.57092523E+08
     -129.5411876509      135.7971550168     1  0.59063722E+08
     -129.5411763036      133.0056217351     1  0.60871857E+08
     -129.5411611761      131.5303790606     1  0.60374227E+08
     -129.5411531266      131.5006604781     1  0.61182773E+08
     -129.5411457059      133.3882909888     1  0.58309780E+08
     -129.5411441337      132.5646855284     1  0.59231893E+08
     -129.5411343366      135.7268788828     1  0.59853303E+08
     -129.5411136842      132.5490432542     1  0.63482132E+08
     -129.5411035476      131.8890632628     1  0.57385772E+08
     -129.5411010986      133.2551902621     1  0.61421754E+08
     -129.5410473400      132.1811528883     1  0.57763820E+08
     -129.5410409267      130.4011929622     1  0.59679642E+08
     -129.5410232322      133.6124262712     1  0.58616989E+08
     -129.5409975370      131.3097626550     1  0.56131981E+08
     -129.5409701673      132.2374243913     1  0.57417746E+08
     -129.5409588505      128.4450311452     1  0.57393949E+08
     -129.5409508276      132.6867875052     1  0.60700460E+08
     -129.5409441181      135.0582893776     1  0.65606874E+08
     -129.5409054856      135.2868150977     2  0.58236335E+08
     -129.5408775861      132.0645905741     1  0.58004028E+08
     -129.5408722306      134.1216212543     1  0.58022374E+08
     -129.5408382942      132.8829583758     1  0.56855286E+08
     -129.5408217285      129.1847117723     1  0.54347543E+08
     -129.5408115921      133.7276349732     1  0.59599206E+08
     -129.5406911912      129.8344597412     1  0.57423886E+08
     -129.5406729780      135.1800251930     1  0.62112772E+08
     -129.5406348008      128.0916694230     1  0.56806513E+08
     -129.5406292480      132.6873394232     1  0.57011872E+08
     -129.5406204404      127.2020290079     1  0.56547590E+08
     -129.5406169635      132.0600006696     1  0.59798089E+08
     -129.5405940898      132.0317984256     1  0.56237022E+08
     -129.5405659405      133.4725090237     1  0.58554433E+08
     -129.5405525774      131.8483498513     1  0.60566807E+08
     -129.5405416665      132.7161595259     1  0.56412721E+08
     -129.5405083484      135.0801825642     1  0.61831721E+08
     -129.5405006804      136.3712364008     1  0.60621469E+08
     -129.5404788490      131.7604892254     1  0.57184054E+08
     -129.5404529056      126.8344791458     1  0.57309212E+08
     -129.5404341423      131.8130572111     1  0.56700828E+08
     -129.5403870404      131.4024842575     1  0.57781704E+08
     -129.5403848159      133.4100343625     1  0.57403887E+08
     -129.5403772833      133.5735285173     1  0.59242495E+08
     -129.5403448139      131.4841547624     1  0.57903408E+08
     -129.5403127668      134.3936069864     1  0.63455207E+08
     -129.5402520853      139.1117934483     1  0.58098683E+08
     -129.5401922380      136.4356914271     1  0.64355273E+08
     -129.5401879704      131.9876144917     1  0.58743736E+08
     -129.5400482077      132.3846697809     1  0.58539599E+08
     -129.5399943902      128.8467817090     1  0.57615149E+08
     -129.5399853061      134.7356418554     1  0.62825917E+08
     -129.5399285003      133.0121901819     1  0.57326642E+08
     -129.5398963764      134.6345506710     1  0.63660275E+08
     -129.5398942692      134.3451262340     1  0.65899189E+08
     -129.5398879801      133.2953456032     1  0.57177735E+08
     -129.5398786051      130.9228556179     1  0.55959479E+08
     -129.5398655465      132.6125387372     1  0.59964069E+08
     -129.5398551476      132.3633837598     1  0.59216476E+08
     -129.5398410465      134.0143263894     1  0.59526132E+08
     -129.5398044092      132.6416702258     2  0.60564219E+08
     -129.5397854311      133.7185582337     1  0.58812407E+08
     -129.5397764559      130.8189902878     1  0.58773502E+08
     -129.5397712482      132.0479597860     1  0.64518583E+08
     -129.5397378314      130.1948267151     1  0.57622999E+08
     -129.5397212348      129.4631823121     1  0.56781913E+08
     -129.5396986557      135.7616211913     4  0.62954328E+08
     -129.5396690750      132.3487542786     1  0.58826198E+08
     -129.5396666929      129.5928184533     1  0.57659869E+08
     -129.5396375295      128.9224068462     1  0.56585707E+08
     -129.5396363033      131.4331390286     1  0.57332782E+08
     -129.5396065147      133.2183940829     1  0.61640878E+08
     -129.5395940642      132.1339214674     1  0.59508528E+08
     -129.5395862770      129.4043827770     1  0.56825643E+08
     -129.5395827346      133.1967617416     1  0.59644533E+08
     -129.5395694720      129.7870101263     1  0.56306201E+08
     -129.5395666570      131.4476714325     1  0.57164626E+08
     -129.5395250500      132.3113058234     1  0.56583490E+08
     -129.5395148379      128.4112155977     1  0.58098390E+08
     -129.5395032774      131.1538813606     1  0.60504566E+08
     -129.5395013717      133.0412877115     1  0.58816623E+08
     -129.5394740540      130.8532420661     1  0.57073425E+08
     -129.5394480557      132.3934760399     1  0.56869630E+08
     -129.5394403432      133.5237745658     1  0.60037777E+08
     -129.5394362760      132.0423333991     1  0.60119942E+08
     -129.5394300115      130.6961334390     1  0.58444034E+08
     -129.5394180963      131.6328527061     1  0.57607123E+08
     -129.5393896429      132.5438328321     1  0.58620831E+08
     -129.5393809357      133.4474295709     1  0.58551038E+08
     -129.5392658757      132.5635032361     1  0.62449059E+08
     -129.5392501838      128.5517267481     1  0.56184264E+08
     -129.5391859420      132.8582290582     1  0.59668494E+08
     -129.5391788504      129.5829100913     1  0.55719690E+08
     -129.5391633960      130.6962935830     2  0.56921869E+08
     -129.5391596812      134.9834370536     1  0.57949798E+08
     -129.5391544108      133.4397885368     1  0.56211366E+08
     -129.5391261297      133.6902633677     1  0.58443238E+08
     -129.5391051101      133.8314798445     1  0.59638572E+08
     -129.5390853450      132.6656939710     1  0.57550471E+08
     -129.5390686424      133.7082933622     1  0.60050869E+08
     -129.5390535421      130.6770312766     1  0.56711727E+08
     -129.5390170942      128.0289352373     1  0.57106332E+08
     -129.5390122882      131.3000112782     1  0.58257978E+08
     -129.5389862823      136.1877605831     1  0.59958196E+08
     -129.5389775392      130.4424291339     1  0.60108395E+08
     -129.5389693585      132.8652167032     1  0.57701495E+08
     -129.5389199359      129.3404594907     1  0.55611410E+08
     -129.5389063559      130.1650177411     1  0.58423077E+08
     -129.5389052616      129.7251496958     1  0.58148288E+08
     -129.5388728498      130.4712578806     1  0.57857921E+08
     -129.5388401630      130.2291381596     1  0.58238698E+08
     -129.5388244374      134.2756697585     1  0.58393299E+08
     -129.5388231448      134.4069892474     1  0.59897788E+08
     -129.5388112099      132.7912997850     1  0.57274605E+08
     -129.5388083775      134.0151134392     1  0.57817303E+08
     -129.5387982735      128.4535213148     1  0.57018385E+08
     -129.5387604156      132.9174088284     1  0.58672960E+08
     -129.5387510838      134.3811633870     1  0.57227854E+08
     -129.5387449940      129.9703951545     1  0.56931090E+08
     -129.5387398570      133.3133452805     1  0.58185156E+08
     -129.5387082265      133.3823703694     1  0.55861092E+08
     -129.5387057294      135.2256216005     1  0.58788022E+08
     -129.5387044175      133.8430380303     1  0.59820155E+08
     -129.5386736317      131.4797914727     1  0.59471574E+08
     -129.5386628981      134.2693168882     1  0.57588583E+08
     -129.5386481692      135.3801166405     1  0.58436602E+08
     -129.5386156413      128.2998534177     1  0.56487298E+08
     -129.5385392627      131.7634289400     1  0.62309096E+08
     -129.5385374932      137.0243387797     1  0.59952705E+08
     -129.5385303179      133.5941434799     1  0.59390413E+08
     -129.5384937704      131.3845886464     1  0.56063689E+08
     -129.5384666267      134.2285824472     1  0.59677998E+08
     -129.5384631828      134.6897746099     1  0.60049710E+08
     -129.5384395597      134.0532816655     2  0.60274592E+08
     -129.5383623812      129.9733720916     1  0.57098696E+08
     -129.5383567508      134.0607577842     1  0.61184281E+08
     -129.5383226819      128.8536000921     1  0.56517201E+08
     -129.5383112887      129.4893972521     1  0.56207612E+08
     -129.5382943414      132.9915472582     1  0.59234342E+08
     -129.5382892020      134.5929229627     1  0.59475383E+08
     -129.5382794902      134.1592231188     1  0.58869832E+08
     -129.5382763001      129.2660101751     1  0.59608874E+08
     -129.5382540319      134.5266376540     1  0.61109617E+08
     -129.5382322661      131.6285674815     1  0.55499163E+08
     -129.5382268253      132.9676507820     1  0.56786710E+08
     -129.5382145846      130.2321114893     1  0.56533611E+08
     -129.5381505429      131.3581386059     1  0.56050728E+08
     -129.5381364462      132.3594100874     1  0.59842377E+08
     -129.5381256073      134.1093090252     1  0.60816361E+08
     -129.5381245496      134.7046870248     1  0.58244046E+08
     -129.5381162248      129.5155354134     1  0.58505237E+08
     -129.5380990785      131.6020563369     1  0.55926697E+08
     -129.5380732173      131.5195340348     1  0.59003364E+08
     -129.5380600988      132.5179835194     1  0.57621945E+08
     -129.5380442486      131.9816910263     1  0.57213836E+08
     -129.5379600915      133.8388902919     1  0.57996792E+08
     -129.5379524379      129.8271265915     1  0.58216917E+08
     -129.5379227885      131.2804306861     1  0.58866462E+08
     -129.5378912736      128.5237638248     1  0.56885529E+08
     -129.5378258026      130.9308242775     1  0.58407538E+08
     -129.5377794148      135.2347674968     1  0.59168395E+08
     -129.5377737051      135.2921284339     1  0.57808724E+08
     -129.5377401554      130.9054075815     1  0.57225890E+08
     -129.5377127583      133.3517484020     1  0.61465395E+08
     -129.5376980422      133.3449671698     1  0.59622461E+08
     -129.5376523352      132.6451654684     1  0.58979548E+08
     -129.5376308328      132.1840155225     1  0.57864808E+08
     -129.5376163910      131.0670016183     1  0.56486834E+08
     -129.5375950850      136.1857440885     1  0.60749595E+08
     -129.5375706250      129.7561232010     1  0.57357340E+08
     -129.5375146705      135.0071272099     1  0.60819103E+08
     -129.5375134652      129.8605325915     1  0.57520857E+08
     -129.5375085008      131.3455103462     1  0.59217824E+08
     -129.5374505555      135.0808938798     1  0.58921092E+08
     -129.5373800627      135.0878936565     1  0.61773989E+08
     -129.5373637795      131.4020180026     1  0.56602810E+08
     -129.5373167325      134.8034859874     1  0.55842474E+08
     -129.5373094898      130.8433923173     1  0.57191822E+08
     -129.5372949702      133.7124947578     1  0.57703380E+08
     -129.5372818965      127.5391297398     1  0.58289111E+08
     -129.5372799844      131.5981690702     1  0.57912982E+08
     -129.5372762271      130.9606623536     1  0.55735270E+08
     -129.5372531832      125.1462680673     1  0.58293193E+08
     -129.5372500441      132.9482746556     1  0.58175478E+08
     -129.5372107204      133.3116048596     1  0.56843651E+08
     -129.5372086067      132.3540177343     1  0.59296360E+08
     -129.5372005251      131.6153801106     1  0.56545638E+08
     -129.5371992555      132.2328596392     1  0.57944885E+08
     -129.5371956297      131.6931529111     1  0.62004909E+08
     -129.5371686154      132.4036862588     1  0.59649903E+08
     -129.5371321579      135.9697295988     2  0.56204727E+08
     -129.5371310767      133.3883597242     1  0.56919495E+08
     -129.5370850162      131.1087789356     1  0.56595196E+08
     -129.5370227520      131.3769761859     1  0.57152340E+08
     -129.5370123692      130.7326559772     1  0.57152654E+08
     -129.5370103492      131.2201474731     1  0.56381745E+08
     -129.5369922640      135.0708206057     1  0.57232163E+08
     -129.5369563941      133.4626551741     1  0.57860497E+08
     -129.5369547900      136.7194741233     1  0.60456534E+08
     -129.5369513883      136.1646253706     1  0.60974799E+08
     -129.5369288743      130.1727852491     1  0.59323054E+08
     -129.5369259543      130.4873130588     1  0.55135122E+08
     -129.5368893894      129.8531332578     1  0.56457798E+08
     -129.5368880708      128.4777393631     1  0.59324558E+08
     -129.5368361841      133.9379805128     1  0.61006784E+08
     -129.5368226416      132.4840824062     1  0.57450056E+08
     -129.5368169158      132.5616452113     1  0.61990985E+08
     -129.5368049112      134.4116483319     1  0.59099779E+08
     -129.5367924865      127.2680163339     1  0.56238529E+08
     -129.5367798509      134.3456093973     1  0.62295225E+08
     -129.5367573499      135.7582587322     1  0.61740479E+08
     -129.5367527974      133.2710209145     1  0.56345960E+08
     -129.5367248027      133.4678721314     1  0.61158127E+08
     -129.5367193353      129.4944312994     1  0.56942701E+08
     -129.5367071768      130.4938203757     1  0.57723382E+08
     -129.5367004370      133.4972797929     1  0.58830479E+08
     -129.5366518547      129.7064346042     1  0.55121581E+08
     -129.5366055382      133.7765226285     1  0.60950861E+08
     -129.5365981827      132.7669882807     1  0.58164909E+08
     -129.5365771184      131.6674692888     1  0.56785743E+08
     -129.5365698143      134.3735153445     1  0.56837744E+08
     -129.5365535697      137.0184600761     1  0.61408933E+08
     -129.5364812333      132.8503969024     1  0.59150578E+08
     -129.5364715236      128.0707813091     1  0.57928729E+08
     -129.5364168025      132.4137290127     1  0.59417702E+08
     -129.5364110655      129.8147179522     1  0.55064765E+08
     -129.5364032292      134.8086234928     1  0.63687268E+08
     -129.5363981480      134.3385586706     1  0.57258640E+08
     -129.5363965428      125.4118790894     1  0.56511093E+08
     -129.5363247849      127.9431823909     1  0.54352075E+08
     -129.5362860550      132.9775086867     1  0.56094302E+08
     -129.5362817473      132.7525783220     1  0.60727486E+08
     -129.5362468470      133.1838634256     1  0.56256034E+08
     -129.5362331053      132.6791346522     1  0.55822587E+08
     -129.5362177599      133.5461040685     1  0.56657405E+08
     -129.5362079627      133.4909455157     1  0.57617905E+08
     -129.5361735239      129.7322952301     1  0.55379606E+08
     -129.5361587021      129.0193305547     1  0.56854931E+08
     -129.5361482664      133.5966845327     1  0.59491669E+08
     -129.5361417881      133.8615301860     1  0.56863995E+08
     -129.5361370410      136.0115426820     1  0.58351155E+08
     -129.5361314236      128.9046292537     1  0.55893464E+08
     -129.5361095114      134.4866332762     1  0.56794100E+08
     -129.5360824598      129.4972387504     1  0.57094906E+08
     -129.5360719493      128.4305634047     1  0.56163323E+08
     -129.5360482149      133.1239439105     1  0.58054982E+08
     -129.5360040729      132.0328380034     1  0.58493301E+08
     -129.5360026289      135.7025001537     1  0.57879678E+08
     -129.5359959277      135.5172507462     1  0.59348597E+08
     -129.5359844721      129.0970047415     1  0.56865402E+08
     -129.5359574891      135.3572834978     1  0.57585731E+08
     -129.5359532251      129.4328652450     1  0.58414015E+08
     -129.5359410373      132.5886248296     1  0.58275733E+08
     -129.5359058370      133.4256044554     1  0.60368988E+08
     -129.5358973077      133.4523724344     1  0.60205601E+08
     -129.5358795372      134.6806531267     1  0.61235285E+08
     -129.5358722571      130.7557271561     1  0.57082051E+08
     -129.5358706762      128.5900701145     1  0.57300924E+08
     -129.5358576937      132.4654822695     1  0.62063999E+08
     -129.5358341563      134.7490285866     1  0.57897648E+08
     -129.5358193872      132.7924320801     1  0.62364401E+08
     -129.5358084650      133.3022186612     1  0.58012458E+08
     -129.5357561002      136.9317236997     1  0.57937663E+08
     -129.5357381835      135.0493202246     1  0.61506445E+08
     -129.5357104265      132.5694316845     1  0.56987574E+08
     -129.5356617943      131.2435543257     1  0.59222709E+08
     -129.5356175167      134.3427983509     1  0.58831468E+08
     -129.5355842917      133.3979852403     1  0.57930642E+08
     -129.5355042770      132.1782998023     1  0.56408416E+08
     -129.5354857418      131.8214506228     1  0.58703071E+08
     -129.5354768329      137.9226894097     1  0.61850361E+08
     -129.5354731349      129.7559097249     1  0.56545443E+08
     -129.5354107062      134.2242647361     1  0.63403990E+08
     -129.5353969075      133.7482693520     1  0.57864094E+08
     -129.5353784827      134.1390914797     1  0.58841400E+08
     -129.5353459923      135.6025697620     1  0.59111554E+08
     -129.5353192515      126.5000360840     1  0.58366478E+08
     -129.5353160564      132.6658760812     1  0.60533563E+08
     -129.5352145372      133.3178085573     1  0.55958644E+08
     -129.5351972732      132.7143915750     1  0.57600492E+08
     -129.5351867852      131.0217044937     1  0.58720104E+08
     -129.5351774629      132.2769933324     1  0.57026740E+08
     -129.5351497969      130.7373780365     1  0.56234196E+08
     -129.5351349843      132.1862160864     1  0.61879714E+08
     -129.5351299562      129.4982763013     1  0.54922783E+08
     -129.5351258766      133.9683349039     1  0.57936692E+08
     -129.5350569895      134.1166727770     1  0.61619875E+08
     -129.5350377454      131.7425191625     1  0.57646664E+08
     -129.5349679203      132.7431154734     1  0.57920690E+08
     -129.5349520884      133.5555231195     1  0.60457154E+08
     -129.5349319485      132.9773979407     1  0.57720714E+08
     -129.5349272397      133.2950013968     1  0.58567275E+08
     -129.5348777111      129.6071946880     1  0.57519324E+08
     -129.5348760343      131.7998540262     1  0.56677631E+08
     -129.5348722923      132.0467677536     1  0.58210870E+08
     -129.5348405710      135.2822988872     1  0.59880166E+08
     -129.5348361822      134.1577120795     1  0.60129742E+08
     -129.5348042021      132.5583345254     1  0.59897800E+08
     -129.5347544364      133.0691397865     1  0.57662622E+08
     -129.5347460513      133.6975099024     1  0.59852680E+08
     -129.5347265831      133.4833736445     1  0.60133796E+08
     -129.5347056362      131.7457763683     1  0.59095263E+08
     -129.5346937260      135.3449088399     1  0.58707373E+08
     -129.5346898616      133.7173493272     1  0.58887508E+08
     -129.5346801971      132.9962310918     1  0.56311501E+08
     -129.5346739001      133.9117409394     1  0.55446188E+08
     -129.5346726453      132.8638420927     1  0.59060368E+08
     -129.5346618645      132.4261628137     1  0.58437402E+08
     -129.5346518114      131.5344819355     1  0.58570127E+08
     -129.5346384891      132.6653045174     1  0.59662162E+08
     -129.5346279517      135.1854608278     1  0.66786545E+08
     -129.5346078126      128.1247728018     1  0.56778862E+08
     -129.5346019442      132.8975183392     1  0.59833346E+08
     -129.5345720035      130.8187449943     1  0.56609282E+08
     -129.5345709926      130.9950184048     1  0.57261498E+08
     -129.5345589370      135.8735493459     1  0.58970131E+08
     -129.5345539711      129.7023018722     1  0.55877673E+08
     -129.5345507232      131.4654067168     1  0.60684160E+08
     -129.5345411721      132.2180405916     1  0.55843900E+08
     -129.5345226090      131.1446216232     1  0.57858775E+08
     -129.5344815010      131.9832655023     1  0.56263794E+08
     -129.5344739906      134.0502919014     1  0.62686025E+08
     -129.5344385143      133.9736747113     1  0.63424922E+08
     -129.5344261645      129.0646185185     1  0.57266368E+08
     -129.5344212929      128.2138476378     1  0.57442593E+08
     -129.5344192845      129.3552648885     1  0.55917867E+08
     -129.5344118365      133.3047519162     1  0.56999104E+08
     -129.5343876153      130.2350813156     1  0.55761992E+08
     -129.5343501280      133.0489175075     1  0.56646980E+08
     -129.5343398812      132.2970997180     1  0.58459691E+08
     -129.5343242671      133.5991278095     1  0.58513349E+08
     -129.5342745625      128.7843523294     1  0.57173839E+08
     -129.5342650633      133.7688002337     1  0.59690653E+08
     -129.5342252696      131.4570791860     1  0.56682850E+08
     -129.5342214555      132.4594138079     1  0.57343266E+08
     -129.5342177098      130.7717359817     1  0.58004899E+08
     -129.5342080567      133.8411422005     1  0.58181932E+08
     -129.5342033512      131.4216916023     2  0.59236310E+08
     -129.5341871086      133.4143976043     1  0.62325770E+08
     -129.5341489433      133.7104387947     1  0.61448897E+08
     -129.5341362278      132.1193872776     1  0.57811268E+08
     -129.5340392150      133.2440125456     1  0.61729973E+08
     -129.5340368488      133.5648194195     1  0.60881860E+08
     -129.5340321257      130.8623001724     1  0.55254525E+08
     -129.5340272373      127.4083001195     1  0.58204303E+08
     -129.5339969723      131.7438965518     1  0.58713053E+08
     -129.5339826978      130.4912221647     1  0.59339785E+08
     -129.5339427482      132.1262074566     1  0.55950654E+08
     -129.5339395356      130.5269421494     1  0.57609339E+08
     -129.5339315619      135.2821690067     1  0.60409545E+08
     -129.5339264120      135.3767248495     1  0.57032663E+08
     -129.5339119033      132.0587928207     1  0.58432894E+08
     -129.5339102547      132.6749946381     1  0.58799486E+08
     -129.5339058255      132.5736551963     1  0.57470140E+08
     -129.5339015661      132.8253923908     1  0.55634541E+08
     -129.5338836932      136.1442657100     1  0.57012725E+08
     -129.5338809440      132.1691847370     1  0.66174839E+08
     -129.5338752702      132.2350288654     1  0.63176504E+08
     -129.5338556609      131.7990016918     1  0.61951212E+08
     -129.5338303465      133.6007937205     1  0.59294496E+08
     -129.5338293379      135.0668016040     1  0.59916302E+08
     -129.5338073058      130.8402701331     1  0.56934139E+08
     -129.5337280470      134.0509469971     1  0.60880844E+08
     -129.5337118359      133.1269999259     1  0.55377143E+08
     -129.5337069402      133.6930312664     1  0.65967930E+08
     -129.5336946555      130.6178894872     1  0.56448954E+08
     -129.5336665857      129.0798207279     1  0.58151311E+08
     -129.5336427638      131.0498624534     1  0.56390190E+08
     -129.5336320871      133.0376516040     1  0.54838168E+08
     -129.5336200210      132.8114735290     1  0.56479955E+08
     -129.5336078693      132.4127392422     1  0.60407263E+08
     -129.5336055598      138.3452856909     1  0.62655383E+08
     -129.5335790725      125.8226780643     1  0.56706959E+08
     -129.5335712157      133.2336032996     1  0.55541961E+08
     -129.5335686890      125.9252517901     1  0.56885465E+08
     -129.5335406929      130.9523563679     1  0.60265979E+08
     -129.5335263563      126.3693102618     1  0.54972294E+08
     -129.5335154127      131.4785540145     1  0.56634230E+08
     -129.5334931613      135.2732880177     1  0.62900140E+08
     -129.5334900702      131.6474456450     1  0.53900862E+08
     -129.5334770072      133.6860621443     1  0.63055065E+08
     -129.5334508559      131.7520696077     1  0.59996037E+08
     -129.5334493885      134.8365211013     1  0.59680944E+08
     -129.5334344663      131.1790806401     1  0.57820180E+08
     -129.5334136729      130.8265540867     1  0.58863809E+08
     -129.5333996002      132.7049253601     1  0.56745672E+08
     -129.5333767923      135.4094136927     1  0.62317303E+08
     -129.5333613837      131.0048234180     1  0.57237863E+08
     -129.5333484887      129.8144496386     1  0.56644151E+08
     -129.5333159540      134.7139840873     1  0.56224485E+08
     -129.5333146631      130.6226936550     1  0.57049956E+08
     -129.5332771483      135.0722819725     1  0.56887878E+08
     -129.5332709446      132.5702228151     1  0.59815789E+08
     -129.5332585512      131.6473615873     1  0.61076778E+08
     -129.5332560160      133.2287661124     1  0.60812246E+08
     -129.5332417176      130.5788331134     1  0.61292991E+08
     -129.5332358889      134.3500355421     1  0.64884817E+08
     -129.5332226872      136.0131285928     1  0.59950435E+08
     -129.5332214885      131.6475981623     1  0.59026192E+08
     -129.5332121907      135.8928792159     1  0.61580989E+08
     -129.5332055460      134.9900556672     1  0.58663563E+08
     -129.5331803015      137.0910121459     1  0.59769156E+08
     -129.5331715527      132.3727960170     1  0.60337985E+08
     -129.5331651050      132.2302165633     1  0.60200745E+08
     -129.5331621258      131.9385613651     1  0.58600366E+08
     -129.5331191528      135.6647830171     1  0.57369825E+08
     -129.5330915265      134.1786530348     1  0.57541834E+08
     -129.5330702070      128.7371948832     1  0.56062326E+08
     -129.5330633228      128.6048888521     1  0.56066784E+08
     -129.5330599882      134.1269889549     1  0.63415499E+08
     -129.5330539075      132.5076493733     1  0.59562413E+08
     -129.5330307250      133.6540140823     1  0.64082640E+08
     -129.5329915590      133.1119322335     1  0.59689915E+08
     -129.5329831375      130.5644762508     1  0.56839596E+08
     -129.5329754096      130.4974362289     1  0.56581650E+08
     -129.5329660420      131.3031864756     1  0.58083544E+08
     -129.5329079687      133.3686105399     4  0.60674008E+08
     -129.5329033173      135.7780783655     1  0.58654479E+08
     -129.5328712202      135.1834816411     1  0.57088040E+08
     -129.5328624836      129.8304836395     1  0.57355366E+08
     -129.5328494676      134.8717883363     1  0.58436780E+08
     -129.5328437409      131.3809037344     1  0.56200187E+08
     -129.5328408112      130.5562433573     1  0.58029859E+08
     -129.5328054345      132.3231275476     1  0.63106690E+08
     -129.5327957218      134.0786879814     1  0.63574398E+08
     -129.5327858938      134.1154173087     1  0.59391111E+08
     -129.5327351090      130.5799796028     1  0.56887813E+08
     -129.5327257694      131.1151802378     1  0.58875564E+08
     -129.5326994708      134.8942151567     1  0.56726458E+08
     -129.5326862905      134.3431935792     1  0.62723028E+08
     -129.5326576044      134.2045818565     1  0.59453820E+08
     -129.5326555123      132.0243681442     1  0.60894354E+08
     -129.5325526033      136.4128528873     1  0.63834936E+08
     -129.5325099534      132.9932243855     1  0.61021652E+08
     -129.5325028453      133.2718681998     1  0.56914771E+08
     -129.5324941122      132.0314183396     1  0.63568817E+08
     -129.5324806011      130.8842065055     1  0.58246142E+08
     -129.5324687246      133.3277109504     1  0.60563745E+08
     -129.5324548952      132.0575192782     1  0.59057835E+08
     -129.5324335922      131.7569387808     1  0.56271866E+08
     -129.5323970906      131.9096493305     1  0.58960804E+08
     -129.5323883395      133.7134046142     1  0.63096131E+08
     -129.5323589354      130.9772385856     1  0.58779788E+08
     -129.5323550543      129.6336433544     1  0.57634830E+08
     -129.5323099710      130.0126760731     1  0.58060756E+08
     -129.5323039827      130.5758562902     1  0.63303217E+08
     -129.5323019597      131.2632138213     1  0.57080582E+08
     -129.5322818922      132.6216238621     1  0.59839963E+08
     -129.5322677104      132.7080160193     1  0.61398774E+08
     -129.5322402863      135.5893440391     1  0.60542918E+08
     -129.5322359941      138.7284700588     1  0.63830667E+08
     -129.5322147426      128.7712337442     1  0.60682278E+08
     -129.5322107007      131.2760535997     1  0.57115012E+08
     -129.5321518568      132.5222195345     1  0.56490119E+08
     -129.5321503678      132.7280060557     1  0.58260665E+08
     -129.5321415550      130.9537842120     1  0.57275017E+08
     -129.5321366135      133.7285128103     1  0.59074527E+08
     -129.5321238102      134.3498248152     1  0.62660873E+08
     -129.5321117003      132.7479068307     1  0.54825203E+08
     -129.5321023861      126.6769342165     1  0.56103929E+08
     -129.5320981516      133.7314123436     1  0.57787181E+08
     -129.5320548128      127.2466762624     1  0.57402693E+08
     -129.5320426281      134.0274019048     1  0.58472285E+08
     -129.5320362229      135.5218738658     1  0.61417662E+08
     -129.5320252470      128.8289838704     1  0.56289401E+08
     -129.5320035691      132.2133351010     1  0.58210568E+08
     -129.5319594046      134.4120147234     1  0.59846016E+08
     -129.5319355509      130.1909517374     1  0.57329218E+08
     -129.5319297290      135.7687692736     1  0.59417486E+08
     -129.5319183600      134.9260366734     1  0.58231078E+08
     -129.5319146774      129.4179948209     1  0.58038444E+08
     -129.5319120162      133.7673231604     1  0.59968956E+08
     -129.5319041915      134.3260156101     1  0.58154088E+08
     -129.5318868056      131.2015033272     1  0.62557166E+08
     -129.5318610593      133.8662826850     1  0.56999945E+08
     -129.5318423389      131.2020975936     1  0.58300379E+08
     -129.5318204752      131.3527505841     1  0.56057526E+08
     -129.5318171888      133.9292968016     1  0.61580395E+08
     -129.5318141302      130.9300492727     1  0.61559407E+08
     -129.5318070740      135.9628400888     2  0.58258191E+08
     -129.5317927373      132.4509614225     1  0.56303106E+08
     -129.5317911085      134.7481314425     1  0.57746473E+08
     -129.5317656222      134.4146332037     1  0.61834116E+08
     -129.5317625879      135.3502365745     1  0.59509536E+08
     -129.5317613035      132.6076706579     1  0.55886267E+08
     -129.5317206692      132.7980271860     1  0.59267118E+08
     -129.5316804851      129.7358737014     1  0.56372559E+08
     -129.5316643649      136.7408908249     1  0.58099108E+08
     -129.5316596403      132.5548261766     1  0.59515404E+08
     -129.5316571308      133.0094403340     1  0.56748740E+08
     -129.5316452576      136.5948612340     1  0.59878236E+08
     -129.5316423262      134.1357310989     1  0.60967021E+08
     -129.5316262450      131.6815568168     1  0.57698171E+08
     -129.5316115388      132.6514717355     1  0.59723146E+08
     -129.5315907589      136.4880299620     1  0.57888970E+08
     -129.5315852689      126.5067978883     2  0.57164714E+08
     -129.5315795068      126.0443958644     1  0.55933595E+08
     -129.5315686066      131.6300349579     1  0.56799141E+08
     -129.5315499426      133.0141293922     1  0.59957337E+08
     -129.5315263130      132.5220812539     1  0.57442097E+08
     -129.5315042493      131.0664347719     1  0.56219240E+08
     -129.5314863259      134.0266506827     1  0.58172701E+08
     -129.5314851519      135.9505865606     1  0.61374610E+08
     -129.5314635191      131.2062200620     1  0.58264911E+08
     -129.5314477914      130.6265858829     1  0.57895783E+08
     -129.5314345780      131.6974274141     1  0.56229479E+08
     -129.5314072056      133.4350040990     1  0.62085550E+08
     -129.5313959501      132.6543288286     1  0.59181119E+08
     -129.5313883848      130.0441692721     1  0.58683940E+08
     -129.5313456819      131.1482656715     1  0.56641876E+08
     -129.5313414533      129.2799936943     1  0.55831103E+08
     -129.5313221521      136.0148951503     2  0.62973671E+08
     -129.5313169635      130.7263851475     1  0.59919198E+08
     -129.5313127043      135.9712723045     1  0.58245981E+08
     -129.5313054908      134.4927006578     1  0.57308617E+08
     -129.5312778555      130.5831202344     1  0.57498394E+08
     -129.5312631347      130.9722274707     1  0.56250264E+08
     -129.5312597845      133.9788160874     1  0.57528237E+08
     -129.5312396293      131.4058597769     1  0.55643926E+08
     -129.5312242684      130.5813439984     1  0.58103889E+08
     -129.5312031597      134.3273633808     1  0.60754953E+08
     -129.5311720299      130.8373965857     1  0.59322814E+08
     -129.5311626768      134.5378707017     1  0.58950932E+08
     -129.5311500882      131.6114243453     1  0.56955391E+08
     -129.5311452141      132.6565907860     1  0.64643889E+08
     -129.5310941487      134.5109439521     1  0.59107967E+08
     -129.5310706326      133.5696034226     1  0.59589830E+08
     -129.5310556035      131.9225390743     1  0.61380608E+08
     -129.5310296920      132.5657426874     1  0.57993794E+08
     -129.5309774395      131.0587591266     1  0.56006214E+08
     -129.5308801253      135.5308977199     1  0.59118439E+08
     -129.5308781442      129.2596991976     1  0.57091508E+08
     -129.5308719210      135.1901217965     1  0.59606142E+08
     -129.5308630799      133.3229016214     1  0.58181046E+08
     -129.5308591110      130.3567290461     1  0.58166363E+08
     -129.5308515153      135.1008538787     1  0.56059781E+08
     -129.5308480363      133.6927816197     1  0.62037434E+08
     -129.5308442361      129.2118454160     1  0.57578186E+08
     -129.5308306988      135.3291050738     1  0.59909926E+08
     -129.5308089314      131.5652824658     1  0.60284086E+08
     -129.5307986941      129.8611026598     1  0.57020321E+08
     -129.5307874487      137.6641238019     1  0.60286713E+08
     -129.5307726196      132.4989165305     1  0.61674981E+08
     -129.5307544749      132.8870756884     1  0.58891154E+08
     -129.5307522382      136.3550948929     1  0.58479114E+08
     -129.5307416234      132.1084806654     1  0.60206112E+08
     -129.5307384134      133.9961648140     1  0.63466233E+08
     -129.5306829861      126.8595075106     1  0.55830460E+08
     -129.5306745034      131.4250812709     1  0.57286611E+08
     -129.5306697139      131.3431942759     1  0.60196046E+08
     -129.5306601052      131.8315549122     1  0.57826772E+08
     -129.5306479406      133.2450155154     1  0.58379524E+08
     -129.5306295612      131.4142982695     1  0.55863127E+08
     -129.5306221420      134.1238740936     1  0.64950006E+08
     -129.5306196459      131.7466238321     1  0.62477969E+08
     -129.5305818878      129.4693956684     1  0.59918366E+08
     -129.5305626575      128.7208717862     1  0.55791140E+08
     -129.5305007261      129.7007267636     1  0.57921752E+08
     -129.5304962371      128.8656297618     1  0.56047113E+08
     -129.5304888028      133.1925710020     1  0.57770642E+08
     -129.5304664200      130.7971201847     1  0.55992206E+08
     -129.5304313978      128.4380997905     1  0.56242598E+08
     -129.5304141631      132.2758977982     1  0.59183490E+08
     -129.5304089753      136.4366135439     1  0.59530015E+08
     -129.5303683340      133.2130661217     1  0.59979672E+08
     -129.5303608008      135.4755794123     1  0.61565127E+08
     -129.5303372831      130.0642845644     1  0.63337756E+08
     -129.5302950100      132.3235471684     1  0.56586509E+08
     -129.5302735622      129.7585350742     1  0.61424133E+08
     -129.5302269878      135.3338614996     1  0.60392842E+08
     -129.5301610802      129.8776663252     1  0.58081254E+08
     -129.5301354414      135.3331134298     1  0.58680202E+08
     -129.5301042146      133.9613429954     1  0.61335058E+08
     -129.5300968630      133.2028270390     1  0.58091226E+08
     -129.5300628846      135.6523924449     1  0.57307853E+08
     -129.5300610012      134.9526843722     1  0.62280320E+08
     -129.5300501229      131.7940537279     1  0.62297909E+08
     -129.5300117803      134.3237103452     2  0.59406279E+08
     -129.5300040306      130.9364653824     1  0.59649146E+08
     -129.5299634727      130.9593465203     1  0.59720094E+08
     -129.5299351274      132.9134152078     1  0.58956613E+08
     -129.5299254938      132.0843436734     1  0.56751441E+08
     -129.5299075639      127.3692712471     1  0.56780462E+08
     -129.5298870845      132.7596306166     1  0.57883296E+08
     -129.5298639565      131.0991800608     1  0.56523157E+08
     -129.5298624936      129.0188440160     1  0.58103646E+08
     -129.5298595636      133.9293392630     1  0.62002077E+08
     -129.5298309370      132.3564590314     1  0.57052950E+08
     -129.5298284596      129.9601894722     1  0.57637130E+08
     -129.5297423529      133.8395875436     1  0.55098581E+08
     -129.5297208030      126.9502102803     1  0.57649263E+08
     -129.5297176000      132.6508377466     1  0.55924962E+08
     -129.5297152517      132.0291317881     1  0.57881353E+08
     -129.5297008793      131.2396392596     1  0.59024707E+08
     -129.5296874805      133.6804496808     1  0.57700961E+08
     -129.5296847996      130.8240586806     1  0.57903629E+08
     -129.5296763768      134.5039105648     1  0.57718144E+08
     -129.5296731875      133.6703942675     1  0.55816823E+08
     -129.5296506787      132.3245955615     1  0.59540438E+08
     -129.5296331566      130.1892067536     1  0.56652145E+08
     -129.5295732916      132.8833264874     2  0.60525758E+08
     -129.5295476970      132.6612612500     1  0.59437777E+08
     -129.5295162171      134.1297868001     1  0.61397608E+08
     -129.5294831032      135.1801033419     1  0.57133780E+08
     -129.5294350514      132.9301749289     1  0.61887491E+08
     -129.5294233961      127.6580958728     1  0.58065365E+08
     -129.5294056207      132.0323655899     1  0.58898421E+08
     -129.5293701884      134.0466596323     1  0.57606904E+08
     -129.5293322950      133.5937745369     1  0.58379246E+08
     -129.5293301938      133.0468972502     1  0.58134790E+08
     -129.5292797423      128.7242180794     1  0.58427059E+08
     -129.5292402449      136.7561679303     1  0.58078970E+08
     -129.5292379763      130.4544595707     1  0.56287799E+08
     -129.5292225594      134.1480055325     1  0.62485887E+08
     -129.5292133650      132.0571911081     2  0.59996684E+08
     -129.5292041438      133.0560294431     1  0.59647211E+08
     -129.5291788241      129.6503128400     1  0.57411664E+08
     -129.5291214363      125.0969568753     1  0.57108721E+08
     -129.5290884354      136.3065941628     1  0.62827174E+08
     -129.5290711709      127.9732290119     1  0.56783871E+08
     -129.5290433465      133.7665234314     1  0.61485217E+08
     -129.5290406248      133.7023953426     1  0.62025020E+08
     -129.5290360343      134.8996568243     1  0.56707960E+08
     -129.5290207979      131.2642467712     1  0.57297791E+08
     -129.5290022564      132.5226141245     1  0.65258812E+08
     -129.5289929620      131.8487387793     1  0.59208803E+08
     -129.5289734101      135.6582636215     1  0.61063559E+08
     -129.5289640600      128.2250435344     1  0.59131346E+08
     -129.5289044917      132.2303159502     1  0.58752189E+08
     -129.5288705635      132.8533103660     1  0.58560021E+08
     -129.5288655851      131.3586753113     1  0.57139718E+08
     -129.5288594407      135.7285676306     1  0.60916430E+08
     -129.5288515629      131.7664217326     1  0.57133575E+08
     -129.5288435983      133.1920142710     1  0.57510753E+08
     -129.5288317210      132.8701680307     1  0.59206515E+08
     -129.5288190933      131.8587480016     1  0.57711854E+08
     -129.5287853959      132.4521403022     1  0.60023375E+08
     -129.5287800217      132.6755603084     1  0.59532169E+08
     -129.5287650589      128.7180663162     1  0.58978497E+08
     -129.5287515870      130.4806897367     1  0.58560021E+08
     -129.5286857169      134.6178703056     1  0.56324638E+08
     -129.5286437064      130.4872968417     1  0.57561352E+08
     -129.5286392024      132.3852552114     1  0.58273753E+08
     -129.5285948663      133.3926859495     1  0.60669674E+08
     -129.5285808881      133.7245824798     1  0.58937880E+08
     -129.5285700662      131.7287011243     1  0.57627245E+08
     -129.5285573099      133.2654238934     1  0.57386673E+08
     -129.5285385785      133.4849015548     1  0.56009143E+08
     -129.5285361047      131.5496902293     1  0.57390482E+08
     -129.5285252212      130.0782518680     1  0.57490286E+08
     -129.5284044394      129.8426081398     1  0.55735053E+08
     -129.5283784376      130.8104518295     1  0.61364574E+08
     -129.5283742872      133.4291687768     1  0.57391218E+08
     -129.5283537945      133.0056833556     1  0.57712800E+08
     -129.5283495000      132.1570846596     1  0.59128589E+08
     -129.5283340934      129.2572873377     1  0.58613705E+08
     -129.5283142300      134.6758700823     1  0.57890884E+08
     -129.5283095175      133.0384598198     1  0.58081676E+08
     -129.5282207500      135.2434204936     1  0.57045308E+08
     -129.5281974942      132.5273897099     1  0.56979735E+08
     -129.5281859831      134.4672005601     1  0.56775959E+08
     -129.5281626151      134.0005946070     1  0.58656547E+08
     -129.5281585741      133.2698119961     1  0.56082972E+08
     -129.5281429157      135.8901091117     1  0.61428490E+08
     -129.5281312970      133.4333263160     1  0.59619133E+08
     -129.5281188669      129.4725216760     1  0.57088661E+08
     -129.5281177248      131.2140913978     1  0.57223841E+08
     -129.5280852910      134.3410097765     1  0.58971971E+08
     -129.5280749189      131.5056227519     1  0.55586647E+08
     -129.5280592843      133.7742084686     1  0.60261238E+08
     -129.5280419864      133.7707116207     1  0.62817418E+08
     -129.5280370668      134.5577321441     1  0.58943704E+08
     -129.5279776205      129.7659166524     1  0.57106145E+08
     -129.5279651178      134.4118168302     1  0.60200183E+08
     -129.5279240661      136.0254674849     1  0.62198434E+08
     -129.5278869728      133.6106065157     1  0.56771393E+08
     -129.5277995362      132.3528080428     1  0.58022165E+08
     -129.5277891476      132.4017481970     1  0.58907790E+08
     -129.5277857595      128.3025165991     1  0.55665432E+08
     -129.5277699704      132.4081142787     1  0.61633126E+08
     -129.5277635745      129.9748719286     1  0.56944382E+08
     -129.5277546542      131.6842206427     1  0.58390578E+08
     -129.5277331783      134.3062333394     1  0.57514114E+08
     -129.5277315603      126.8538723869     1  0.57960810E+08
     -129.5276927294      134.8132121313     1  0.58396447E+08
     -129.5276771094      132.8968773633     1  0.58161335E+08
     -129.5276707193      132.5729036819     1  0.56591498E+08
     -129.5276648842      134.2175897914     1  0.60182479E+08
     -129.5276600426      131.8376254435     1  0.56258616E+08
     -129.5276576938      132.0328549045     1  0.59353030E+08
     -129.5276498553      130.8720380725     1  0.58838990E+08
     -129.5276319463      128.0046949570     1  0.56722636E+08
     -129.5276000476      132.6742390596     1  0.56622160E+08
     -129.5275473203      129.6692271201     1  0.61332703E+08
     -129.5275404578      136.6941443112     2  0.60094554E+08
     -129.5275018455      128.5194210140     1  0.56882551E+08
     -129.5274859295      133.5805565158     1  0.56167108E+08
     -129.5274585726      130.4150300264     1  0.56568546E+08
     -129.5274535292      137.4245677202     1  0.56865641E+08
     -129.5274440116      135.5049295697     1  0.59015484E+08
     -129.5274429048      133.0683404494     1  0.61323737E+08
     -129.5274290565      133.2362079482     1  0.65553780E+08
     -129.5273918662      134.5168825560     1  0.59621245E+08
     -129.5273613435      131.9930775030     1  0.58459874E+08
     -129.5273568058      126.8676407066     1  0.53624852E+08
     -129.5273287290      130.3679179936     1  0.56928924E+08
     -129.5272944161      133.5562811866     1  0.61125896E+08
     -129.5272601528      130.2119916599     1  0.55029219E+08
     -129.5272576522      130.6417768387     1  0.57202189E+08
     -129.5271947831      133.0059445962     1  0.65661507E+08
     -129.5271871036      132.2089121500     1  0.57747284E+08
     -129.5271828094      132.6610457450     1  0.60258587E+08
     -129.5271814657      131.3617492880     1  0.59985007E+08
     -129.5271692240      134.5034034468     1  0.58391303E+08
     -129.5271095692      131.2995354844     1  0.57939331E+08
     -129.5271000343      135.2269608811     1  0.59602882E+08
     -129.5270739009      134.7812586098     1  0.58559569E+08
     -129.5270700490      126.2012932585     1  0.61743484E+08
     -129.5270511788      130.6132729076     1  0.56685172E+08
     -129.5270460541      133.2419866029     1  0.56330498E+08
     -129.5270111531      135.6273303350     1  0.60325467E+08
     -129.5269623641      130.3128673058     1  0.56514634E+08
     -129.5269032232      133.8814968649     1  0.59699482E+08
     -129.5268797760      131.5690414945     1  0.57560119E+08
     -129.5268585183      132.7484000528     1  0.56873194E+08
     -129.5268575176      128.5765522236     2  0.57052044E+08
     -129.5268496437      131.9098089998     1  0.59475043E+08
     -129.5268368857      127.1678971888     1  0.56501287E+08
     -129.5268345721      132.4695817363     1  0.60168559E+08
     -129.5267989829      129.2341889747     1  0.57891550E+08
     -129.5267974677      133.0371741427     1  0.60533100E+08
     -129.5267693261      135.7065079501     1  0.59392416E+08
     -129.5267663149      133.1901325623     1  0.61470692E+08
     -129.5267470812      131.3334774564     1  0.56442530E+08
     -129.5267337899      129.5136576730     1  0.58869125E+08
     -129.5267221844      128.1892538527     1  0.57118666E+08
     -129.5267125959      132.7410762681     1  0.61846385E+08
     -129.5267042888      136.0051057497     1  0.58419595E+08
     -129.5266648787      129.5126261221     1  0.55901152E+08
     -129.5266469975      129.1907892837     1  0.56737797E+08
     -129.5266378242      130.7048911246     1  0.56768188E+08
     -129.5266289474      132.1882915006     1  0.58233311E+08
     -129.5266087217      132.7032669506     1  0.62342469E+08
     -129.5265719605      128.4823763171     1  0.57918814E+08
     -129.5265698346      130.1059844705     1  0.57229950E+08
     -129.5265618473      133.9180998099     1  0.64032782E+08
     -129.5265507942      128.7721144983     1  0.56908012E+08
     -129.5265338304      136.2525248220     1  0.61920120E+08
     -129.5265140716      136.6462573871     1  0.61879817E+08
     -129.5264918862      133.0388551038     1  0.62553931E+08
     -129.5264626198      131.1871295601     1  0.57552509E+08
     -129.5264495285      135.5494109149     1  0.57221731E+08
     -129.5264217793      133.2843527739     1  0.59762340E+08
     -129.5264143958      131.2260054663     1  0.56509173E+08
     -129.5263809365      131.5056711067     1  0.55248982E+08
     -129.5263387463      131.4438623764     1  0.57581393E+08
     -129.5263323988      136.1801889115     1  0.57811832E+08
     -129.5263105806      130.3264589076     1  0.56244923E+08
     -129.5263019082      130.7135915200     1  0.57168912E+08
     -129.5262982739      130.9813057805     1  0.58557310E+08
     -129.5262456404      129.9308382351     1  0.57161689E+08
     -129.5262273469      133.0613179767     1  0.58277772E+08
     -129.5262180971      129.3761768144     2  0.56971907E+08
     -129.5262071101      129.9852449462     1  0.57417515E+08
     -129.5261926764      132.5871100938     1  0.58469951E+08
     -129.5261444302      131.9021047911     1  0.57371188E+08
     -129.5261326380      133.0319119208     1  0.61281078E+08
     -129.5261235595      133.1112817097     1  0.57089098E+08
     -129.5261211228      129.9769044294     1  0.58105403E+08
     -129.5261173927      134.6709301424     1  0.60675611E+08
     -129.5261106355      130.5612388584     1  0.62411905E+08
     -129.5261091634      134.4012687578     1  0.59042618E+08
     -129.5260948472      136.4810429752     1  0.59929784E+08
     -129.5260865860      131.1081122401     1  0.62222659E+08
     -129.5260782302      128.0882253061     1  0.56873601E+08
     -129.5260500683      129.6363591207     1  0.59033080E+08
     -129.5260173106      131.7542201291     1  0.58073146E+08
     -129.5260100800      130.4705020767     1  0.57020447E+08
     -129.5259921447      129.7350164210     1  0.58255983E+08
     -129.5259798181      130.6639647798     1  0.56792171E+08
     -129.5259737337      132.1603342168     1  0.59513122E+08
     -129.5259659656      132.2090233280     1  0.56924678E+08
     -129.5259364579      133.6803094986     1  0.58598155E+08
     -129.5259227699      131.5404172553     1  0.57036174E+08
     -129.5259066204      130.1668920323     1  0.56715685E+08
     -129.5258854798      130.0703516667     1  0.63629701E+08
     -129.5258675627      132.8018753992     1  0.58047267E+08
     -129.5258636625      134.7136474145     1  0.59366739E+08
     -129.5258518782      133.0095424858     1  0.66159778E+08
     -129.5258502539      130.9012585550     1  0.56227979E+08
     -129.5258399975      131.2086765018     1  0.57095466E+08
     -129.5258089507      131.1703309268     1  0.56616828E+08
     -129.5258051051      130.6573716165     1  0.57205895E+08
     -129.5257946192      130.7348782347     1  0.59270595E+08
     -129.5257869354      131.9673443796     1  0.57041029E+08
     -129.5257629742      134.0803310781     1  0.59817025E+08
     -129.5256978458      131.8694610454     1  0.57847155E+08
     -129.5256905018      132.6808099801     1  0.58028469E+08
     -129.5256830729      128.9066551129     1  0.56502548E+08
     -129.5256719510      135.6193955864     1  0.58044593E+08
     -129.5256610542      134.5855589223     1  0.57385581E+08
     -129.5256566327      132.0946893442     1  0.56130441E+08
     -129.5256508341      130.3340726940     1  0.57281857E+08
     -129.5256444251      126.7757074327     1  0.56673772E+08
     -129.5256392583      130.4636469252     1  0.56747964E+08
     -129.5256223111      132.7773995555     1  0.61847012E+08
     -129.5256118573      136.5497526201     1  0.58430505E+08
     -129.5255910459      133.3231562192     1  0.56177547E+08
     -129.5255811398      126.1853834875     1  0.56825352E+08
     -129.5255712857      134.1260974690     1  0.62886228E+08
     -129.5255389873      135.0897028522     1  0.57679292E+08
     -129.5255285252      132.8968764624     1  0.57567846E+08
     -129.5254914853      132.1686112961     1  0.62074420E+08
     -129.5254846510      135.0706399330     1  0.60675559E+08
     -129.5254797161      131.5626403527     1  0.58373732E+08
     -129.5254689320      129.3673851302     1  0.55038382E+08
     -129.5254476092      132.4204543458     1  0.56843484E+08
     -129.5254290515      131.9786930392     1  0.61720210E+08
     -129.5254207171      135.5220950445     1  0.59165945E+08
     -129.5254002599      135.0721184010     1  0.63698135E+08
     -129.5253921006      129.4969097377     1  0.57952422E+08
     -129.5253887162      129.9520090158     1  0.56686388E+08
     -129.5253821999      130.4814112807     1  0.57479022E+08
     -129.5253233243      134.9916964707     1  0.56484393E+08
     -129.5252760732      132.8906013547     1  0.59562060E+08
     -129.5252695569      131.2859979382     1  0.56778799E+08
     -129.5252661802      130.7272164342     1  0.56773878E+08
     -129.5252517768      131.3364083659     1  0.59336626E+08
     -129.5251851305      134.2414015950     1  0.58903402E+08
     -129.5251767001      133.0674428208     1  0.57148925E+08
     -129.5251705982      131.6106757319     1  0.57340212E+08
     -129.5251634317      128.9780056955     1  0.65256881E+08
     -129.5251364869      132.2285257830     1  0.60727530E+08
     -129.5251203638      130.8951802474     1  0.59358036E+08
     -129.5251084547      133.6864994205     1  0.58356785E+08
     -129.5250883316      130.7781932145     1  0.58744613E+08
     -129.5250812264      132.4395089808     1  0.57140590E+08
     -129.5250767323      134.2487949963     1  0.61522967E+08
     -129.5250635622      131.3909659904     1  0.57620206E+08
     -129.5250591368      134.8747054877     1  0.63681413E+08
     -129.5250482604      122.3193669287     1  0.57329951E+08
     -129.5250464828      134.3357896810     1  0.57871710E+08
     -129.5249907816      136.0497931072     1  0.62262823E+08
     -129.5249798124      129.9780475874     1  0.56650221E+08
     -129.5249588382      132.2500212955     1  0.55801400E+08
     -129.5249547861      132.7495028740     1  0.57145664E+08
     -129.5249460423      128.8076285389     1  0.56660871E+08
     -129.5249409248      135.3572193436     1  0.59103654E+08
     -129.5249381041      131.5393200522     1  0.59387561E+08
     -129.5249275379      131.5186703152     1  0.58471337E+08
     -129.5249116380      136.5652093999     1  0.59178935E+08
     -129.5248798816      135.3553147005     1  0.59530300E+08
     -129.5248406170      130.2173425929     1  0.58629566E+08
     -129.5247530499      131.1202888591     1  0.56719641E+08
     -129.5247257661      136.2612300884     1  0.61114573E+08
     -129.5246998976      134.2418033105     1  0.61778534E+08
     -129.5246922403      133.2117204251     1  0.64242179E+08
     -129.5246685346      133.7026265421     1  0.59023087E+08
     -129.5246674387      136.2122732628     1  0.56867423E+08
     -129.5246424332      129.7572578819     1  0.59088790E+08
     -129.5246215625      127.9782967885     1  0.57524068E+08
     -129.5246120641      135.7806205735     1  0.60612290E+08
     -129.5246053133      127.8357326080     1  0.57385108E+08
     -129.5245898986      128.1630055224     1  0.57434621E+08
     -129.5245855651      132.4367810581     1  0.59690917E+08
     -129.5245671187      133.8883185420     1  0.57975341E+08
     -129.5245394152      134.6856538941     1  0.59189758E+08
     -129.5245241250      130.2241798991     1  0.60043969E+08
     -129.5245154587      132.9618784153     1  0.60099397E+08
     -129.5245105149      132.3044525102     1  0.57956219E+08
     -129.5245071762      132.0981450305     1  0.56171335E+08
     -129.5244829445      132.8491093587     1  0.57653922E+08
     -129.5244818124      133.5082690641     2  0.58808545E+08
     -129.5244743396      135.2601390864     1  0.58261128E+08
     -129.5244602075      133.3765701819     1  0.56583396E+08
     -129.5244322753      131.0241284710     1  0.58226099E+08
     -129.5243976634      132.4162120725     1  0.61358751E+08
     -129.5243292397      131.3671217527     1  0.56702070E+08
     -129.5243184990      129.8051668433     1  0.58232166E+08
     -129.5242715017      130.4641822477     1  0.55909146E+08
     -129.5242597233      137.6171584249     2  0.56810345E+08
     -129.5242137124      131.8497506992     1  0.56433175E+08
     -129.5242057256      132.7829204698     1  0.60056077E+08
     -129.5241956882      133.1997301006     1  0.62487021E+08
     -129.5241911873      128.9928218748     1  0.57803413E+08
     -129.5241842961      131.9167257828     1  0.58671073E+08
     -129.5241582429      133.8689452670     1  0.56513705E+08
     -129.5241365697      135.0042960253     1  0.59066994E+08
     -129.5241209084      136.6789435793     2  0.60234128E+08
     -129.5240974808      131.7166380941     1  0.60639894E+08
     -129.5240815097      131.3595699220     1  0.57251616E+08
     -129.5240713254      130.4388270121     1  0.56735762E+08
     -129.5240608125      128.4059681525     1  0.57658518E+08
     -129.5240279744      131.7145301340     1  0.59105396E+08
     -129.5240224608      130.2912413817     1  0.59382924E+08
     -129.5240212694      135.0682034125     1  0.61236196E+08
     -129.5239856563      130.2014118010     1  0.56965070E+08
     -129.5239736722      131.0928046157     1  0.56914225E+08
     -129.5239694197      135.9181424083     1  0.60393171E+08
     -129.5239588226      132.7678253894     2  0.56206757E+08
     -129.5239527734      131.6999849247     1  0.60022263E+08
     -129.5239341824      134.2260911846     1  0.66553290E+08
     -129.5239088395      131.9155286693     1  0.59238778E+08
     -129.5239037462      131.9491155306     1  0.57740285E+08
     -129.5238888114      127.7808708908     1  0.57305631E+08
     -129.5238849131      134.0186300554     1  0.59442209E+08
     -129.5238759197      134.1652842133     1  0.58623814E+08
     -129.5238453270      128.6476012500     1  0.57441270E+08
     -129.5238266557      126.8392568634     1  0.57237178E+08
     -129.5238104026      136.5236241543     1  0.58412469E+08
     -129.5237901824      129.7643830351     1  0.56789803E+08
     -129.5237860198      129.9018793591     1  0.56059624E+08
     -129.5237844889      131.7943480213     1  0.59226896E+08
     -129.5237301664      128.3421733528     1  0.57088090E+08
     -129.5237225068      132.4083625289     1  0.60657871E+08
     -129.5237147935      132.8096901822     1  0.58154311E+08
     -129.5236560331      134.6022939552     1  0.57506541E+08
     -129.5236343545      130.3343066993     1  0.57389883E+08
     -129.5236117813      129.7432515343     1  0.56206040E+08
     -129.5235991588      131.9264821728     1  0.59211215E+08
     -129.5235795403      130.5162446361     1  0.57511633E+08
     -129.5235595323      132.7332392112     1  0.62053661E+08
     -129.5235434323      127.1123970113     1  0.57286392E+08
     -129.5235276841      132.4100729413     1  0.60782349E+08
     -129.5235265374      126.5544285760     1  0.57044596E+08
     -129.5235028232      131.0971637943     1  0.58503779E+08
     -129.5234476039      131.6658252546     1  0.58894132E+08
     -129.5234004002      133.8852254437     2  0.59041886E+08
     -129.5233948302      131.7199597249     1  0.62945399E+08
     -129.5233917772      134.1919648620     1  0.56425431E+08
     -129.5233843065      133.2862488240     1  0.63120137E+08
     -129.5233700659      130.0981910803     1  0.57168705E+08
     -129.5233318059      130.5710751335     1  0.59690566E+08
     -129.5233011450      132.4557145285     1  0.60785573E+08
     -129.5232872675      131.3220215242     1  0.58610284E+08
     -129.5232630530      130.9677709237     1  0.60977803E+08
     -129.5232413316      130.1247112472     1  0.57093630E+08
     -129.5232232029      137.2074452126     1  0.64730769E+08
     -129.5232128510      134.2898709503     1  0.64625155E+08
     -129.5232066552      132.4904269229     1  0.57352150E+08
     -129.5231921090      132.0030854760     1  0.59527373E+08
     -129.5231701277      132.0021220995     1  0.58926457E+08
     -129.5231686893      130.3026158442     1  0.59216996E+08
     -129.5231673133      131.3232346684     1  0.56889153E+08
     -129.5231605766      130.5950652710     1  0.59042228E+08
     -129.5231506560      134.8449361194     1  0.59345290E+08
     -129.5230766131      125.6502471056     1  0.58536598E+08
     -129.5230397899      132.5575600493     1  0.59850085E+08
     -129.5230153237      132.3381372601     1  0.57893019E+08
     -129.5230133824      134.5035648845     1  0.59502962E+08
     -129.5230055968      133.1259416124     1  0.58541457E+08
     -129.5229990528      129.5680912506     1  0.56539487E+08
     -129.5229902179      133.9916641178     1  0.55138750E+08
     -129.5229464690      130.9748796322     1  0.57700125E+08
     -129.5229272670      135.8502790497     1  0.58967408E+08
     -129.5229130561      133.7471314522     1  0.59125823E+08
     -129.5229061974      131.4579004478     1  0.58967113E+08
     -129.5229024686      130.9440366815     1  0.63980413E+08
     -129.5229003990      131.6002505294     1  0.65101410E+08
     -129.5228659320      131.9859201377     1  0.58743977E+08
     -129.5228476353      131.6890533340     1  0.61508800E+08
     -129.5228337799      135.3640993526     1  0.56488412E+08
     -129.5228290458      134.7679397008     1  0.58888734E+08
     -129.5228124502      129.9431032452     1  0.56614846E+08
     -129.5227542803      132.6651978001     1  0.66942030E+08
     -129.5227477583      134.2099158773     1  0.57448523E+08
     -129.5227461451      131.3066183070     1  0.59055149E+08
     -129.5227403294      132.2489146205     1  0.59850777E+08
     -129.5227235591      136.2640891382     1  0.58945887E+08
     -129.5227201084      133.1152394031     1  0.58127368E+08
     -129.5227055782      131.9805782182     1  0.57168842E+08
     -129.5226854648      130.1737626163     1  0.58037755E+08
     -129.5226827506      133.5076636929     1  0.59471900E+08
     -129.5226695496      128.2267985734     1  0.55772921E+08
     -129.5226680576      135.2164607619     1  0.59608266E+08
     -129.5226225585      132.4003341356     1  0.60560951E+08
     -129.5226055574      133.6588232342     1  0.63880416E+08
     -129.5226023097      130.0065771369     1  0.57880444E+08
     -129.5225905185      134.4071869042     1  0.60870130E+08
     -129.5225498683      130.1596543755     1  0.58838594E+08
     -129.5225454051      133.8210759025     1  0.60129592E+08
     -129.5225428590      128.4687975647     1  0.62595251E+08
     -129.5225393045      129.9178931471     1  0.61886555E+08
     -129.5225302859      130.9749913542     1  0.57332353E+08
     -129.5225199748      132.0639642031     1  0.59605518E+08
     -129.5225098884      134.5408950665     1  0.60166873E+08
     -129.5224939644      134.6263933269     1  0.56903438E+08
     -129.5224716620      131.9722135586     1  0.62884562E+08
     -129.5224349057      132.9772523928     1  0.57176917E+08
     -129.5224006333      129.0116749783     1  0.55746963E+08
     -129.5223608152      135.7136764216     1  0.59244293E+08
     -129.5223547247      133.9205559121     1  0.59592087E+08
     -129.5223524793      131.2240410802     1  0.57756733E+08
     -129.5223411791      130.1338635874     1  0.55985957E+08
     -129.5223250652      130.0396902267     1  0.56693772E+08
     -129.5223169353      132.5555844284     1  0.56711131E+08
     -129.5223097231      133.2389402787     1  0.62807375E+08
     -129.5222525948      132.6568659804     1  0.63743514E+08
     -129.5221432609      131.7836654482     1  0.56853626E+08
     -129.5221366745      130.0336087745     1  0.59440504E+08
     -129.5221118918      129.7569500991     1  0.63127024E+08
     -129.5220990498      133.9642875620     1  0.59284912E+08
     -129.5220879631      133.9245336892     1  0.59620830E+08
     -129.5220836396      135.2311080022     1  0.58856552E+08
     -129.5220598072      133.4189783607     1  0.59576350E+08
     -129.5220451633      132.2426827476     1  0.57465302E+08
     -129.5220350643      134.5245164307     1  0.59392306E+08
     -129.5220324850      136.9576113635     1  0.60910786E+08
     -129.5220271434      129.1370346146     1  0.57436228E+08
     -129.5220056798      131.5408794120     1  0.58776044E+08
     -129.5220034250      133.1665774663     2  0.61259970E+08
     -129.5219983701      136.3587614384     1  0.60282413E+08
     -129.5219473303      129.1322943330     2  0.57540306E+08
     -129.5219409446      136.4004311727     1  0.62216586E+08
     -129.5219361964      130.1130548566     1  0.58362923E+08
     -129.5219114405      126.3877822888     1  0.56496091E+08
     -129.5218990240      133.8770337209     1  0.58851407E+08
     -129.5218619892      131.7482531659     1  0.57379348E+08
     -129.5218609885      134.5836227261     1  0.59988856E+08
     -129.5218593502      133.3974115235     1  0.57141316E+08
     -129.5218473093      130.6153116342     1  0.56838395E+08
     -129.5218430875      134.1249634875     2  0.59940379E+08
     -129.5218328591      131.1316659913     1  0.56388788E+08
     -129.5218294481      133.8241302827     1  0.63827355E+08
     -129.5217948761      133.0098830107     1  0.58636284E+08
     -129.5217567555      131.0867832525     1  0.59263349E+08
     -129.5217280216      132.7849212093     1  0.58394484E+08
     -129.5217114374      130.5333157595     1  0.56036077E+08
     -129.5217086707      132.4310345855     1  0.57874400E+08
     -129.5216938328      126.1226869702     1  0.56569174E+08
     -129.5216880100      140.1129452922     1  0.64023852E+08
     -129.5216568459      132.2795765295     1  0.59849489E+08
     -129.5216541070      126.3826258615     1  0.57616879E+08
     -129.5216280713      128.6619584507     1  0.55887331E+08
     -129.5216255441      133.4018263635     1  0.62559552E+08
     -129.5216016607      134.5122792401     1  0.61860507E+08
     -129.5215916388      130.5343858402     1  0.58788675E+08
     -129.5215844919      130.6322573161     1  0.58407491E+08
     -129.5215658588      132.6637462041     1  0.58379559E+08
     -129.5215635599      130.9211395452     1  0.55901239E+08
     -129.5215558109      132.5417545137     1  0.64127040E+08
     -129.5215486903      130.3057044034     1  0.55799842E+08
     -129.5215323291      134.2857857112     1  0.57106772E+08
     -129.5214773298      137.1076542632     1  0.64759804E+08
     -129.5214614685      133.6627097328     1  0.59156619E+08
     -129.5214577622      131.7848250619     1  0.58384780E+08
     -129.5214510046      131.3066687284     1  0.57547971E+08
     -129.5214459767      131.0183514628     1  0.64365574E+08
     -129.5214384035      130.0507369113     1  0.59958681E+08
     -129.5214279926      132.7893077200     1  0.61958351E+08
     -129.5214263787      134.8432041407     1  0.60501722E+08
     -129.5214039268      131.7477944346     1  0.56272666E+08
     -129.5213595802      133.6107856481     1  0.57463745E+08
     -129.5213406954      134.3984627786     1  0.57612333E+08
     -129.5213264755      125.4672978717     1  0.57292621E+08
     -129.5213146121      132.4800090360     1  0.62945833E+08
     -129.5213005709      136.7757111104     1  0.60076796E+08
     -129.5212606921      133.8461058258     1  0.57835351E+08
     -129.5212595835      135.0089973180     1  0.62793395E+08
     -129.5212360025      134.3128892322     1  0.57515861E+08
     -129.5212227554      132.5476160803     1  0.58266063E+08
     -129.5212209412      127.6780213064     1  0.58880425E+08
     -129.5212177110      130.1514561850     1  0.61124912E+08
     -129.5212101590      129.5175493629     1  0.57094148E+08
     -129.5211856214      133.0232425889     1  0.64668012E+08
     -129.5211568479      133.5555399007     1  0.61714080E+08
     -129.5211446474      131.2030432388     1  0.57450204E+08
     -129.5211339074      135.7595681979     1  0.57224372E+08
     -129.5211273684      132.4729625729     1  0.58972811E+08
     -129.5210990515      129.0534658223     1  0.59450657E+08
     -129.5210794087      129.7968620806     1  0.58489823E+08
     -129.5210727112      127.7776472960     1  0.57040786E+08
     -129.5210575211      129.3604107395     1  0.54917441E+08
     -129.5210422339      133.1244395085     1  0.57710561E+08
     -129.5210383287      127.8276830153     1  0.58371927E+08
     -129.5210337541      133.3578790106     1  0.58331492E+08
     -129.5210186055      133.0516044262     1  0.60059218E+08
     -129.5209999527      132.3366336859     1  0.60419121E+08
     -129.5209921339      130.6342996437     1  0.57023594E+08
     -129.5209893219      133.8479970270     1  0.60242590E+08
     -129.5209725986      131.4728173397     1  0.56270024E+08
     -129.5209672828      130.4035830871     1  0.57020276E+08
     -129.5209530081      135.3859486995     1  0.60777977E+08
     -129.5208681786      130.5412509516     1  0.57312178E+08
     -129.5208420868      133.2076707694     1  0.58143688E+08
     -129.5208409607      130.5807322867     1  0.57949461E+08
     -129.5208153126      131.4491265391     1  0.58184710E+08
     -129.5208041117      132.2753970637     1  0.62577792E+08
     -129.5207947814      130.4405297384     1  0.57488853E+08
     -129.5207930576      135.3943452030     1  0.59198770E+08
     -129.5207805981      132.2741552867     1  0.58619027E+08
     -129.5207618121      131.6456481164     1  0.57488992E+08
     -129.5207584687      129.7723167668     1  0.56733492E+08
     -129.5207477490      133.2038107134     1  0.57511461E+08
     -129.5207464450      136.7494696436     1  0.65044011E+08
     -129.5207356901      132.9286559797     1  0.59760819E+08
     -129.5207294673      131.1137815226     1  0.55840974E+08
     -129.5207255772      134.2116782193     1  0.59471309E+08
     -129.5207146366      130.4267741765     1  0.60041841E+08
     -129.5207110702      133.9912802005     1  0.61395568E+08
     -129.5206854591      131.8826203341     1  0.56355554E+08
     -129.5206768260      133.7042642234     1  0.58204821E+08
     -129.5206709968      134.8833882096     1  0.61659829E+08
     -129.5206689033      133.2566172718     1  0.62753571E+08
     -129.5206529604      132.5338724020     1  0.59624890E+08
     -129.5206482286      130.4803481228     1  0.58411459E+08
     -129.5206330740      133.9268945193     1  0.57411536E+08
     -129.5206134158      136.7156485190     2  0.57055587E+08
     -129.5205934253      132.2123580216     1  0.65254260E+08
     -129.5205845188      135.0743588714     1  0.59997185E+08
     -129.5205775507      132.1460737680     1  0.57085778E+08
     -129.5205246762      132.3110071669     1  0.58382823E+08
     -129.5205225022      134.5314259142     1  0.62773280E+08
     -129.5205155602      133.2374634548     1  0.58415565E+08
     -129.5204817645      134.4831176167     1  0.60542533E+08
     -129.5204616883      132.0539492949     1  0.56253275E+08
     -129.5204565231      133.1597132089     1  0.57472844E+08
     -129.5204536914      133.3908728553     1  0.57805995E+08
     -129.5204516820      131.5190672165     1  0.57099261E+08
     -129.5204449508      131.2636661863     1  0.55401323E+08
     -129.5204006086      132.6465315068     1  0.59580167E+08
     -129.5203582688      133.4217991076     1  0.65870593E+08
     -129.5203278815      128.8183358325     1  0.57941641E+08
     -129.5203051362      133.3984238087     1  0.57479961E+08
     -129.5202932731      129.3200558286     1  0.59501947E+08
     -129.5202585516      131.9330020904     1  0.58061904E+08
     -129.5202254713      133.3605435474     1  0.56162462E+08
     -129.5202197106      131.8098523377     1  0.54331381E+08
     -129.5202164080      135.7302723387     1  0.59576813E+08
     -129.5202145703      132.1666707859     1  0.57822212E+08
     -129.5202115331      135.7475661553     1  0.61308350E+08
     -129.5201842344      136.7761870982     1  0.62411892E+08
     -129.5201799944      133.3519628934     1  0.63066117E+08
     -129.5201751509      131.9482353448     1  0.57447865E+08
     -129.5201692190      132.8514354167     1  0.60154736E+08
     -129.5201662135      130.3259991074     1  0.58162174E+08
     -129.5201619396      134.2504000674     1  0.62365765E+08
     -129.5201577323      131.0923974248     1  0.57350442E+08
     -129.5201506449      130.8337005219     1  0.57158394E+08
     -129.5201361362      129.0375688474     1  0.57911037E+08
     -129.5201270846      133.5185839756     1  0.59398616E+08
     -129.5201177580      134.2154150958     1  0.57704196E+08
     -129.5201054958      131.6833457396     1  0.60660508E+08
     -129.5201019602      134.4518570648     1  0.56907800E+08
     -129.5201002544      132.6724263196     1  0.56836938E+08
     -129.5200941021      133.1763641000     1  0.59744376E+08
     -129.5200842073      134.7058583377     1  0.57390804E+08
     -129.5200761361      135.0807640065     1  0.58324822E+08
     -129.5200669584      134.0553195603     1  0.61447330E+08
     -129.5200643619      133.1485852931     1  0.65016310E+08
     -129.5200572704      129.6817030004     1  0.55690182E+08
     -129.5200476294      132.7143168696     1  0.62732557E+08
     -129.5200360807      130.7961867730     1  0.56370677E+08
     -129.5200277281      132.8894293140     1  0.60289351E+08
     -129.5200229476      133.6063324269     1  0.58047373E+08
     -129.5200113453      133.7816476836     1  0.57443395E+08
     -129.5199964069      130.3232039068     1  0.56877323E+08
     -129.5199867212      129.8410822694     1  0.57420683E+08
     -129.5199647656      134.7123377718     1  0.61859184E+08
     -129.5199417837      131.7172484170     1  0.57805748E+08
     -129.5199385849      129.7086729346     1  0.61993687E+08
     -129.5199241444      133.3379457205     1  0.64576157E+08
     -129.5199222468      134.1747791124     1  0.57820235E+08
     -129.5199179874      133.4060071735     1  0.57803727E+08
     -129.5199002020      131.6301733467     1  0.58186646E+08
     -129.5198960240      130.8026565027     1  0.64971310E+08
     -129.5198561720      130.6312154255     1  0.58150261E+08
     -129.5198535185      130.8733246065     1  0.57360199E+08
     -129.5198379276      130.5035516154     1  0.58867274E+08
     -129.5198184681      132.7373015938     1  0.58795167E+08
     -129.5198149716      129.9163896238     1  0.57589951E+08
     -129.5197883050      132.7086085403     1  0.62293347E+08
     -129.5197586852      128.1368446744     1  0.58523395E+08
     -129.5197541757      128.4101071759     1  0.56407380E+08
     -129.5197404639      130.0891562374     1  0.56518056E+08
     -129.5197327826      133.1008673336     1  0.60672565E+08
     -129.5197008284      124.2500137256     1  0.54830885E+08
     -129.5196989178      131.9833453762     1  0.57603372E+08
     -129.5196803830      132.0241003677     1  0.58309989E+08
     -129.5196523622      133.0892711205     1  0.60974833E+08
     -129.5195912868      133.3997927861     1  0.62152472E+08
     -129.5195671959      130.3093462841     1  0.59503665E+08
     -129.5195622306      135.6069305394     2  0.56709217E+08
     -129.5195488292      129.9220441882     1  0.57263554E+08
     -129.5195259484      134.5933066687     1  0.60047803E+08
     -129.5195203994      134.5049466015     1  0.56725480E+08
     -129.5194881816      135.5245227270     1  0.58378858E+08
     -129.5194822785      131.3098743357     1  0.63445947E+08
     -129.5194699743      135.8237914047     1  0.56278312E+08
     -129.5194627230      133.1937045857     1  0.57620785E+08
     -129.5194594081      136.2773672282     1  0.58230089E+08
     -129.5194489811      132.9161245509     1  0.56686004E+08
     -129.5193999226      129.7502251136     1  0.57073867E+08
     -129.5193801326      136.3823253861     2  0.56746822E+08
     -129.5193689497      132.9829133618     1  0.58576054E+08
     -129.5193573573      131.0964114283     1  0.58147057E+08
     -129.5193229696      131.5044219212     1  0.56355025E+08
     -129.5193018847      132.1869054086     1  0.57559741E+08
     -129.5192994736      133.1628376395     1  0.61018995E+08
     -129.5192260548      132.3616651844     1  0.58508645E+08
     -129.5192129513      133.0187297294     1  0.64728888E+08
     -129.5192043116      133.9992685777     1  0.58353741E+08
     -129.5192020030      132.2446591279     1  0.59434759E+08
     -129.5191812472      128.8021030249     1  0.58739486E+08
     -129.5191373281      135.0404068062     1  0.58986846E+08
     -129.5191198386      133.6181196470     2  0.59092362E+08
     -129.5191004441      135.3440892293     1  0.59502568E+08
     -129.5190949859      134.2692464142     1  0.59914173E+08
     -129.5190864045      132.7909800294     1  0.59610343E+08
     -129.5190400428      133.8185450782     1  0.59893873E+08
     -129.5190383797      131.0795746053     1  0.57596976E+08
     -129.5190360323      134.3366695870     1  0.56896356E+08
     -129.5190142490      135.1818094930     1  0.60039952E+08
     -129.5190100771      134.0866115648     1  0.58586343E+08
     -129.5189969200      133.2604980890     1  0.56963748E+08
     -129.5189926594      134.0850643783     1  0.58942079E+08
     -129.5189848215      131.7377484688     1  0.59460767E+08
     -129.5189715730      131.9830786061     1  0.65195741E+08
     -129.5189643347      134.2850305974     1  0.57751347E+08
     -129.5189478024      131.4889786721     1  0.58566134E+08
     -129.5189367172      129.6531309880     1  0.59887312E+08
     -129.5189336705      134.4845228382     1  0.62819041E+08
     -129.5189045655      132.0610650888     1  0.59586000E+08
     -129.5188975039      133.6813786057     1  0.61587199E+08
     -129.5188843364      134.3451315580     1  0.60445339E+08
     -129.5188779754      133.5630234680     1  0.57875025E+08
     -129.5188757464      133.9871032976     1  0.59875177E+08
     -129.5188545640      132.9468130262     1  0.57838459E+08
     -129.5188447334      135.5387714039     1  0.58013511E+08
     -129.5188433457      133.6465628319     1  0.60139959E+08
     -129.5188355869      131.0752016931     1  0.57013900E+08
     -129.5188151119      129.9434063815     1  0.56976544E+08
     -129.5188020384      133.0085194776     1  0.57180739E+08
     -129.5187632944      133.5891547731     1  0.59992353E+08
     -129.5187567041      130.7803628777     1  0.58091231E+08
     -129.5187553468      132.6715975931     1  0.59373462E+08
     -129.5186813970      133.2366513400     1  0.56576569E+08
     -129.5186778024      131.1677778044     1  0.57268018E+08
     -129.5186070890      127.9494930731     1  0.59592360E+08
     -129.5185736678      133.7396193936     1  0.59006997E+08
     -129.5185569682      134.5887736070     1  0.59037161E+08
     -129.5185189251      134.6751276479     1  0.60150287E+08
     -129.5184867165      134.5855466134     1  0.59605061E+08
     -129.5184807344      131.5227969258     1  0.57255625E+08
     -129.5184436301      126.7930871487     1  0.58478072E+08
     -129.5183845868      132.9916115986     1  0.59742728E+08
     -129.5183800214      132.2345881898     1  0.57703226E+08
     -129.5183739765      132.4183271156     1  0.58204674E+08
     -129.5183132609      135.2888080521     1  0.60127678E+08
     -129.5182921287      131.5365286843     1  0.63077589E+08
     -129.5182610707      133.4409034272     1  0.58789365E+08
     -129.5182476548      130.6500759134     1  0.59664042E+08
     -129.5182319736      131.0176145999     1  0.56764611E+08
     -129.5182291625      131.2324929544     1  0.56692399E+08
     -129.5181706179      130.9641807561     1  0.57045710E+08
     -129.5181662002      132.4610302879     1  0.59719977E+08
     -129.5181622247      131.4692325788     1  0.63473447E+08
     -129.5181565029      130.5556916140     1  0.58448516E+08
     -129.5181456198      131.2548947168     1  0.58422841E+08
     -129.5181422584      132.6719284578     1  0.60025498E+08
     -129.5181334497      133.4668577216     1  0.61255314E+08
     -129.5181035666      135.1103164595     1  0.63357934E+08
     -129.5180839746      133.3499557760     1  0.56547760E+08
     -129.5180745787      132.3032625899     1  0.58231106E+08
     -129.5180715909      131.9445337626     1  0.61301019E+08
     -129.5180692862      134.3546903437     1  0.58325876E+08
     -129.5180390088      128.3867428985     1  0.59386331E+08
     -129.5180245792      136.2611143168     1  0.60742442E+08
     -129.5180072725      132.1981029917     1  0.60215709E+08
     -129.5180053093      128.1912023753     1  0.57108809E+08
     -129.5180012623      132.6113625390     1  0.62592120E+08
     -129.5179890558      131.2622192065     1  0.60775876E+08
     -129.5179764778      132.9198689118     1  0.59770577E+08
     -129.5179639132      135.7842637611     1  0.58953538E+08
     -129.5179612372      132.8317224139     1  0.56837205E+08
     -129.5179500856      132.3607149430     1  0.57480523E+08
     -129.5179345652      132.3871927685     1  0.59054138E+08
     -129.5179311953      133.4689511376     1  0.57768504E+08
     -129.5179165643      133.4725910567     1  0.65044498E+08
     -129.5179114793      134.0093627293     1  0.62389833E+08
     -129.5179086118      134.8454991020     1  0.62434786E+08
     -129.5178889209      131.4882547449     1  0.58981505E+08
     -129.5178661470      128.1144044917     1  0.56479958E+08
     -129.5178421756      134.2722991082     1  0.60528503E+08
     -129.5178409230      132.9951192424     1  0.59220510E+08
     -129.5178248004      129.3141140395     1  0.58512979E+08
     -129.5177943597      133.9072747908     1  0.58016151E+08
     -129.5177900879      133.8554960565     1  0.59617175E+08
     -129.5177819505      134.4131693525     1  0.60814865E+08
     -129.5177794900      131.3084422896     1  0.57448971E+08
     -129.5177520709      129.3707156331     1  0.59678614E+08
     -129.5177426406      125.2033455114     1  0.57325412E+08
     -129.5177149268      134.3412864218     1  0.60260526E+08
     -129.5176874925      133.0666742040     1  0.57870087E+08
     -129.5176579274      136.9809167701     1  0.60596587E+08
     -129.5176537553      131.1782408350     1  0.57859715E+08
     -129.5176421653      128.9832691466     1  0.57373612E+08
     -129.5176410998      130.2779567094     1  0.58899574E+08
     -129.5176365902      124.7778507754     1  0.57306426E+08
     -129.5176310459      133.5986480803     1  0.63420580E+08
     -129.5176279046      131.5764968060     1  0.59014501E+08
     -129.5176202277      131.2674552251     1  0.56367118E+08
     -129.5176092294      133.3932949835     1  0.57633610E+08
     -129.5175636671      128.3772665781     1  0.57387785E+08
     -129.5175546227      132.7654337607     1  0.61708841E+08
     -129.5175519600      130.4473826720     1  0.58307291E+08
     -129.5175439823      134.1087937964     1  0.58150298E+08
     -129.5175205740      131.3288604819     1  0.56918267E+08
     -129.5175161382      128.0841497222     1  0.57145353E+08
     -129.5175045892      133.6573947831     1  0.61171406E+08
     -129.5174880061      133.1634487206     1  0.59924258E+08
     -129.5174840937      130.9867729495     1  0.57135285E+08
     -129.5174828272      132.6680747009     1  0.58782638E+08
     -129.5174791978      131.1575684826     1  0.58410679E+08
     -129.5174672555      130.4470827289     1  0.61209526E+08
     -129.5174097073      134.9335378600     1  0.57081038E+08
     -129.5173748641      134.2674697682     1  0.60472283E+08
     -129.5173720717      132.7342828204     1  0.58508951E+08
     -129.5173670645      132.7973977654     2  0.62365990E+08
     -129.5173522960      134.2465025244     1  0.57568540E+08
     -129.5173448958      129.3459846998     1  0.57919653E+08
     -129.5173033616      127.5248440295     1  0.56111774E+08
     -129.5172824384      133.4681108740     1  0.59049727E+08
     -129.5172693700      135.1322974453     1  0.57938144E+08
     -129.5172532628      129.7535274916     1  0.57516969E+08
     -129.5172453127      133.1191930957     1  0.57091176E+08
     -129.5172150060      131.1676747557     1  0.57948422E+08
     -129.5171975679      132.3229205331     1  0.59460534E+08
     -129.5171758954      134.1542931334     1  0.64770812E+08
     -129.5171735706      130.5902585453     1  0.60721347E+08
     -129.5171562530      131.3914036617     1  0.57359227E+08
     -129.5171527236      133.5639690469     1  0.57846621E+08
     -129.5171485163      133.9054488690     1  0.57184565E+08
     -129.5171453622      130.8802882945     1  0.58135779E+08
     -129.5171369358      136.2654539901     1  0.62598295E+08
     -129.5171201140      130.2254689808     1  0.60609278E+08
     -129.5170637807      135.1028041616     1  0.61221601E+08
     -129.5170534800      129.4106637237     1  0.58188629E+08
     -129.5170384847      125.7112062009     1  0.58083991E+08
     -129.5170011182      125.7390961097     1  0.57492807E+08
     -129.5169985773      133.3496213302     1  0.58063843E+08
     -129.5169664822      131.1957823346     1  0.59249611E+08
     -129.5169625336      135.8035909673     1  0.56604197E+08
     -129.5169543425      128.8987035864     1  0.58936935E+08
     -129.5169527742      133.7234905546     1  0.58862011E+08
     -129.5169273347      127.6445253098     1  0.56282972E+08
     -129.5169052435      133.8093491833     1  0.63602990E+08
     -129.5168979317      129.7195247807     1  0.57042986E+08
     -129.5168798245      136.1550594058     1  0.58265438E+08
     -129.5168763299      133.1190217949     1  0.58615778E+08
     -129.5168658440      127.8256727319     1  0.62588665E+08
     -129.5168603969      135.3071244061     1  0.66495502E+08
     -129.5168521965      132.0428195550     1  0.58369153E+08
     -129.5168228799      131.1864859147     1  0.59899998E+08
     -129.5168133593      136.7527776061     3  0.55853518E+08
     -129.5168050185      130.6661597786     1  0.63956929E+08
     -129.5167986051      126.2830201090     1  0.55399399E+08
     -129.5167781381      129.8501681163     1  0.57389526E+08
     -129.5167723445      135.7102537130     1  0.62205746E+08
     -129.5167688659      131.4757419252     1  0.57405921E+08
     -129.5167674530      135.3109423499     1  0.56177892E+08
     -129.5167525355      131.9739474441     1  0.57535341E+08
     -129.5167500860      131.5460884881     1  0.59943795E+08
     -129.5167343787      132.5569765423     1  0.59706964E+08
     -129.5167278671      128.6766384712     1  0.58110888E+08
     -129.5167096412      132.5115276273     1  0.64633885E+08
     -129.5166911894      131.7838442087     1  0.59258211E+08
     -129.5166709775      133.9047549214     1  0.60690117E+08
     -129.5166506604      130.2587918887     1  0.58721332E+08
     -129.5166377333      137.2320814298     1  0.57848164E+08
     -129.5166239236      128.0643834740     1  0.57275269E+08
     -129.5166153630      131.7381725549     1  0.59996142E+08
     -129.5166089568      132.6281072225     1  0.54987148E+08
     -129.5166069672      130.7628896043     1  0.58438935E+08
     -129.5165653665      129.9823118572     1  0.57894243E+08
     -129.5165615831      130.2070485439     1  0.55333422E+08
     -129.5165411388      134.9624849020     1  0.55067582E+08
     -129.5165089125      128.2190122814     1  0.58829250E+08
     -129.5164596545      134.7128901314     1  0.58849697E+08
     -129.5164450711      129.4530336459     1  0.57344803E+08
     -129.5164407874      133.7290096429     1  0.60420307E+08
     -129.5164380689      130.6243461696     1  0.58181301E+08
     -129.5164032449      131.6875553518     1  0.57309772E+08
     -129.5163855896      135.2675903641     1  0.61511661E+08
     -129.5163759177      131.1831840296     1  0.57337097E+08
     -129.5163497823      134.2929330979     1  0.58355887E+08
     -129.5163370007      130.1525435779     1  0.58366486E+08
     -129.5163338675      130.5278401618     1  0.58257321E+08
     -129.5163297374      132.2637321112     1  0.59146485E+08
     -129.5162987574      132.2197561701     1  0.63584670E+08
     -129.5162834605      130.2365496000     1  0.59930377E+08
     -129.5162803639      131.2838110439     1  0.56292906E+08
     -129.5162714695      134.4373356699     1  0.59962713E+08
     -129.5162418411      132.0643015953     1  0.58484848E+08
     -129.5162361094      135.6159060317     1  0.60835485E+08
     -129.5162224593      133.5566794402     1  0.57641880E+08
     -129.5162205002      129.1143200724     1  0.58159915E+08
     -129.5161903334      134.6836209353     1  0.59131342E+08
     -129.5161874723      133.6165039030     1  0.58429490E+08
     -129.5161812753      134.5843854846     1  0.60054118E+08
     -129.5161614276      133.2571151725     1  0.60153593E+08
     -129.5161517534      131.5544898691     1  0.59968195E+08
     -129.5161453195      132.2495909516     1  0.56046149E+08
     -129.5161220063      133.2315408525     1  0.56388982E+08
     -129.5160706772      129.3633422022     1  0.58881508E+08
     -129.5160692320      133.0000554848     1  0.57308142E+08
     -129.5160639631      131.9788151176     1  0.56113994E+08
     -129.5160594490      134.0414110107     1  0.59714912E+08
     -129.5160528354      131.3886388126     1  0.56991535E+08
     -129.5160187864      131.9508246765     1  0.57582452E+08
     -129.5160001674      131.7694584420     1  0.60973956E+08
     -129.5159933222      128.7374370940     1  0.57569863E+08
     -129.5159915266      132.9567467793     1  0.59652503E+08
     -129.5159881212      135.7184134194     1  0.62768394E+08
     -129.5159738936      133.7738069871     1  0.58246954E+08
     -129.5159424767      132.4005635867     1  0.56898505E+08
     -129.5159240824      133.4797149791     1  0.57951302E+08
     -129.5158991747      134.9869559790     1  0.56869873E+08
     -129.5158889832      135.7099327402     1  0.61574796E+08
     -129.5158765563      133.5171244892     1  0.57503189E+08
     -129.5158717054      129.9663258904     1  0.56363524E+08
     -129.5158561515      128.5334477708     1  0.54210432E+08
     -129.5158540273      132.9585835926     1  0.55637364E+08
     -129.5158529914      132.3258713251     1  0.58930839E+08
     -129.5157919747      134.6457740001     1  0.59585525E+08
     -129.5157721868      132.9020252046     1  0.61260802E+08
     -129.5157590508      134.9666896683     1  0.56933312E+08
     -129.5157293055      132.7595121976     1  0.63995660E+08
     -129.5157194550      134.6322203491     1  0.60003710E+08
     -129.5157077440      133.7752046171     1  0.57195757E+08
     -129.5156875020      132.1338143803     1  0.56463151E+08
     -129.5156783125      132.2528183268     1  0.56506062E+08
     -129.5156666377      134.8965042271     1  0.63768626E+08
     -129.5156585040      134.8774558309     1  0.63992698E+08
     -129.5156395733      131.2097083587     1  0.57511901E+08
     -129.5156269988      132.8301517766     1  0.56353551E+08
     -129.5156239872      133.3477794979     1  0.59485690E+08
     -129.5155915817      133.0871186150     1  0.63969785E+08
     -129.5155873464      134.8053208378     1  0.59250045E+08
     -129.5155777396      129.0418192390     1  0.58310651E+08
     -129.5155761815      135.4592379182     1  0.62247945E+08
     -129.5155708340      134.1059650068     1  0.59397218E+08
     -129.5155673002      131.0766357025     1  0.58522334E+08
     -129.5155480718      131.2503578265     1  0.56140487E+08
     -129.5155186970      133.2611251609     1  0.58161069E+08
     -129.5155071181      128.5531284258     1  0.55736914E+08
     -129.5155045516      129.2246981538     1  0.56019340E+08
     -129.5154960036      134.8403152502     1  0.58783450E+08
     -129.5154896033      136.0552592471     1  0.56433449E+08
     -129.5154580887      132.4587116298     1  0.56162208E+08
     -129.5154349654      134.3640931386     1  0.61532069E+08
     -129.5154271665      132.8758728241     1  0.59398350E+08
     -129.5154037715      130.7124858036     1  0.58285835E+08
     -129.5154000355      134.4620732834     1  0.58449175E+08
     -129.5153819445      131.6553168029     1  0.57039108E+08
     -129.5153681234      129.8999964095     1  0.57364157E+08
     -129.5153635355      131.5622650661     1  0.57393357E+08
     -129.5153306163      133.8828465926     1  0.58170737E+08
     -129.5153135150      131.7874935743     1  0.57549485E+08
     -129.5153049354      132.5585045739     1  0.60979851E+08
     -129.5152956927      132.4056260833     1  0.59287792E+08
     -129.5152942234      130.4771896147     1  0.56342952E+08
     -129.5152704720      134.7589625482     1  0.59878273E+08
     -129.5152665332      129.5189917579     1  0.54483509E+08
     -129.5152630661      131.4156310544     1  0.58713019E+08
     -129.5152253955      131.7029392729     1  0.58693850E+08
     -129.5152237921      130.5680465516     1  0.58357408E+08
     -129.5152130664      133.7327935517     1  0.63079898E+08
     -129.5151978316      135.7708516364     1  0.59700507E+08
     -129.5151519593      133.6541089320     1  0.59403636E+08
     -129.5151428783      134.5101538451     1  0.56603073E+08
     -129.5151315114      137.2979950299     1  0.64764691E+08
     -129.5151252753      127.4388479713     1  0.57213796E+08
     -129.5151233287      132.1712383118     1  0.57625247E+08
     -129.5151164702      129.9781319306     1  0.58291323E+08
     -129.5151147911      128.1274269753     1  0.57446858E+08
     -129.5151073778      134.7228852125     1  0.61632300E+08
     -129.5150950070      131.4385532811     1  0.57345926E+08
     -129.5150455578      125.6737210767     1  0.57794574E+08
     -129.5150086633      135.4586987559     1  0.59756914E+08
     -129.5149958564      136.1614259401     1  0.59070500E+08
     -129.5149784829      133.8695533684     1  0.59124982E+08
     -129.5149756430      133.7198953255     1  0.61246135E+08
     -129.5149731814      130.2813586819     1  0.56647539E+08
     -129.5149628784      128.7694441363     1  0.59223645E+08
     -129.5149485782      131.1679832017     1  0.57420501E+08
     -129.5149425623      132.9860578225     1  0.59617591E+08
     -129.5149149162      132.0592952568     2  0.60018453E+08
     -129.5149054114      133.0694347233     1  0.56512113E+08
     -129.5148839899      131.6265894913     1  0.61952924E+08
     -129.5148806399      137.1690644778     1  0.58639006E+08
     -129.5148739542      132.2315855482     1  0.55894657E+08
     -129.5148598833      131.9856215274     1  0.55639328E+08
     -129.5148545277      132.1592607642     1  0.56950449E+08
     -129.5148496985      134.1339136586     1  0.58310451E+08
     -129.5148465923      133.4832478037     1  0.58527912E+08
     -129.5148304219      130.0136444155     1  0.57008362E+08
     -129.5148195030      132.3073080514     1  0.56831084E+08
     -129.5148180735      131.1719338687     1  0.58443991E+08
     -129.5148052509      131.5904914642     1  0.57768735E+08
     -129.5147097079      131.3892774881     1  0.58066065E+08
     -129.5147084595      133.7094165100     1  0.60631228E+08
     -129.5146964076      128.9803652835     1  0.59326306E+08
     -129.5146840503      134.7260816718     1  0.58365453E+08
     -129.5146815060      132.5206891417     1  0.59500530E+08
     -129.5146376768      135.4706372898     1  0.60914233E+08
     -129.5146307373      131.9932048412     1  0.55525505E+08
     -129.5146171366      128.1623632255     1  0.56733516E+08
     -129.5146136483      133.4069543262     1  0.63387466E+08
     -129.5146024734      134.1337662476     1  0.66115437E+08
     -129.5146013491      132.2293091716     1  0.55458753E+08
     -129.5145985916      130.3812963095     1  0.56870291E+08
     -129.5145555189      134.7836385792     1  0.57060683E+08
     -129.5145533520      132.3153401194     1  0.55395487E+08
     -129.5145222984      132.8488128013     1  0.61241387E+08
     -129.5145101729      127.8251105033     1  0.56154557E+08
     -129.5145015301      136.5960772142     1  0.63093761E+08
     -129.5144845875      130.8722390644     1  0.60314506E+08
     -129.5144747225      130.8901751604     1  0.59451549E+08
     -129.5144484735      134.7026506012     1  0.57798033E+08
     -129.5144257442      135.7763608808     1  0.60619630E+08
     -129.5143880077      132.0486248757     1  0.56197573E+08
     -129.5143309798      127.7328471057     1  0.55873901E+08
     -129.5143185672      131.6687679532     1  0.58083365E+08
     -129.5143143360      130.7990833812     1  0.58937009E+08
     -129.5142899148      124.8490959157     1  0.55872277E+08
     -129.5142835319      131.2788358711     1  0.57818108E+08
     -129.5142780298      133.0653123358     1  0.58863128E+08
     -129.5142483928      135.8880308509     1  0.59492329E+08
     -129.5142461062      131.8869327629     1  0.56848768E+08
     -129.5142243694      127.4037799073     1  0.57644575E+08
     -129.5142228624      132.8542378376     1  0.61212652E+08
     -129.5141969083      132.8553607263     1  0.59006514E+08
     -129.5141676695      133.6814790677     1  0.59197767E+08
     -129.5141660552      131.5749162084     1  0.57820560E+08
     -129.5141504231      132.9767684513     1  0.57281765E+08
     -129.5141448345      135.1878811496     1  0.59483836E+08
     -129.5141176210      132.1738799139     1  0.58269783E+08
     -129.5141089383      133.5151887930     1  0.61231840E+08
     -129.5140917806      130.3809441720     1  0.61178797E+08
     -129.5140850848      135.7633796044     1  0.59996951E+08
     -129.5140821372      133.2612509349     1  0.58957259E+08
     -129.5140705316      132.7153395152     1  0.57826604E+08
     -129.5140690762      132.1916536333     1  0.57595264E+08
     -129.5140661515      134.3864296188     1  0.57271917E+08
     -129.5140516558      131.8828076513     1  0.59400388E+08
     -129.5140275545      132.1067475276     1  0.61049477E+08
     -129.5140175815      134.0906686237     1  0.60755715E+08
     -129.5140138134      135.0590753090     1  0.64689854E+08
     -129.5140123128      128.5170139943     1  0.61448911E+08
     -129.5139724978      130.4449261663     1  0.56642971E+08
     -129.5139503418      135.4696378481     2  0.61496909E+08
     -129.5139278592      135.9152040807     1  0.63782677E+08
     -129.5139191772      131.7141043434     1  0.57753634E+08
     -129.5139177859      133.8852314693     2  0.63426989E+08
     -129.5139137499      134.6094211867     1  0.61448280E+08
     -129.5139067130      133.2170948085     1  0.59407138E+08
     -129.5139016768      133.4832000629     1  0.59205575E+08
     -129.5138867110      131.3533014494     1  0.62996435E+08
     -129.5138843414      136.0119509384     1  0.59081708E+08
     -129.5138481521      134.5156389992     1  0.60650763E+08
     -129.5138439361      133.8808711142     1  0.62805505E+08
     -129.5138362396      130.2558128207     1  0.58076583E+08
     -129.5138241138      131.9998386627     1  0.61586176E+08
     -129.5138180412      129.6606877934     1  0.58141942E+08
     -129.5138042245      128.3585115364     1  0.54042834E+08
     -129.5138006888      130.9340177402     1  0.59293085E+08
     -129.5137971146      130.6323966258     1  0.56690858E+08
     -129.5137943846      134.5135447531     2  0.55534376E+08
     -129.5137713399      127.8993349848     1  0.55462334E+08
     -129.5137501539      131.0924597323     1  0.60274286E+08
     -129.5137217045      127.5244234413     1  0.53775625E+08
     -129.5137143506      133.8559057048     1  0.57003667E+08
     -129.5137114725      133.4893874050     1  0.65380140E+08
     -129.5137079864      135.4886353570     1  0.58346870E+08
     -129.5137065769      134.4259636115     1  0.59763537E+08
     -129.5136910826      130.5990887628     1  0.57617415E+08
     -129.5136723900      130.4464724869     1  0.57767606E+08
     -129.5136518701      134.8305679072     1  0.56779132E+08
     -129.5136505463      130.3626830463     1  0.56684132E+08
     -129.5136461733      133.1389403310     1  0.60586900E+08
     -129.5136434537      134.8311110017     1  0.58612343E+08
     -129.5136359249      131.0009201889     1  0.60109777E+08
     -129.5136346503      138.1909846626     1  0.64263430E+08
     -129.5136025459      132.7440578769     1  0.58280508E+08
     -129.5135833157      129.6745485570     1  0.61087668E+08
     -129.5135788166      131.8745249995     1  0.58913135E+08
     -129.5135538204      131.2882139003     1  0.62454474E+08
     -129.5135227075      130.5643350013     1  0.64299617E+08
     -129.5134949747      131.7089537239     1  0.61721063E+08
     -129.5134777615      132.7375587638     1  0.62310701E+08
     -129.5134638727      130.3926856376     1  0.58093249E+08
     -129.5134614720      132.2171920906     1  0.57784411E+08
     -129.5134598811      129.9084204886     1  0.56024450E+08
     -129.5134578277      135.7978007125     1  0.59438304E+08
     -129.5134539917      133.5486539760     1  0.59161037E+08
     -129.5134290563      131.9349140482     1  0.57502941E+08
     -129.5134194333      133.8072183010     1  0.58314981E+08
     -129.5134085750      127.5649928415     1  0.56514410E+08
     -129.5134073038      128.8388443443     1  0.57072648E+08
     -129.5133885279      131.9784086037     1  0.59981580E+08
     -129.5133726626      131.9213337807     1  0.62146777E+08
     -129.5133647919      134.0583485079     1  0.58078247E+08
     -129.5133533247      132.2368673818     1  0.56399896E+08
     -129.5133383072      130.1860954467     1  0.59263474E+08
     -129.5133263378      129.6789189393     1  0.58144158E+08
     -129.5133013679      132.0248828319     1  0.56267633E+08
     -129.5132881000      133.1587107607     1  0.59182137E+08
     -129.5132665435      131.2187183362     1  0.58212450E+08
     -129.5132508700      134.4316348428     1  0.58906379E+08
     -129.5132376040      131.2719123024     1  0.57564013E+08
     -129.5132343646      134.3148271642     1  0.58594408E+08
     -129.5132315527      131.0814298288     1  0.59033320E+08
     -129.5132242314      132.4187843177     1  0.58340113E+08
     -129.5132225509      130.8838128769     1  0.58932451E+08
     -129.5132119290      132.1456768816     1  0.59237900E+08
     -129.5132045407      133.7749880837     1  0.61951356E+08
     -129.5131968353      130.3182703166     1  0.56687593E+08
     -129.5131951193      131.4095055095     1  0.60210268E+08
     -129.5131886082      131.6201680064     1  0.56986567E+08
     -129.5131849595      129.2616879408     1  0.57084915E+08
     -129.5131825013      133.9706372601     1  0.59655421E+08
     -129.5131539807      131.0988377832     1  0.57740474E+08
     -129.5131279288      136.3606105886     1  0.60825957E+08
     -129.5131263221      129.7687158911     1  0.59011728E+08
     -129.5131152966      137.3797025267     1  0.64405765E+08
     -129.5131078698      133.6814952277     1  0.59947533E+08
     -129.5130782204      132.5310941619     1  0.59113494E+08
     -129.5130760948      132.2172896831     1  0.59295384E+08
     -129.5130603868      132.5062075325     1  0.57906050E+08
     -129.5130466268      136.2945849432     1  0.59554114E+08
     -129.5130391105      135.3659871398     1  0.57417405E+08
     -129.5130327786      130.6802447192     1  0.58108205E+08
     -129.5130201060      130.5060880876     1  0.55559545E+08
     -129.5130180169      133.9849109523     1  0.60938013E+08
     -129.5130006372      129.9162683951     1  0.55559990E+08
     -129.5129729986      132.6308617733     1  0.58694470E+08
     -129.5129558271      131.0520878190     1  0.58409429E+08
     -129.5129460348      133.5178793906     1  0.63692154E+08
     -129.5129419994      130.9090118385     1  0.56824224E+08
     -129.5129344728      136.0661672117     1  0.60836627E+08
     -129.5129204946      131.8451449238     1  0.60365069E+08
     -129.5129055510      134.0628157970     1  0.59153240E+08
     -129.5129014539      133.7161631925     1  0.55520335E+08
     -129.5128981782      131.2892878310     1  0.56103065E+08
     -129.5128898311      133.3017308566     1  0.59139938E+08
     -129.5128848107      132.3426804535     1  0.58943790E+08
     -129.5128797063      135.2968209644     1  0.57660014E+08
     -129.5128774627      135.7014310387     1  0.58581477E+08
     -129.5128688672      131.1225702424     1  0.56815075E+08
     -129.5128374551      131.1024369705     1  0.55591832E+08
     -129.5128259867      133.8888383759     1  0.57775615E+08
     -129.5128101590      133.1809402584     1  0.58428792E+08
     -129.5128085621      131.3892061523     1  0.56354595E+08
     -129.5128036910      135.7213437306     1  0.62840970E+08
     -129.5127840722      131.4892125680     1  0.64795173E+08
     -129.5127523589      130.9280253074     1  0.56010231E+08
     -129.5127414227      130.4722856736     1  0.57862791E+08
     -129.5127288560      130.5776872287     1  0.56575150E+08
     -129.5127235553      133.9689104650     1  0.58213934E+08
     -129.5127209727      128.2882434031     1  0.57661408E+08
     -129.5127159705      131.2131980829     1  0.62226084E+08
     -129.5127133127      131.3730094701     1  0.56894597E+08
     -129.5126999777      129.7554391274     1  0.56347462E+08
     -129.5126867160      133.0858676452     1  0.56825543E+08
     -129.5126642167      131.3958567492     1  0.58488451E+08
     -129.5126451188      132.0770817128     1  0.58329700E+08
     -129.5126409964      136.1322532381     1  0.58180958E+08
     -129.5125991244      135.5584628684     1  0.61417989E+08
     -129.5125769180      131.8273957450     1  0.63220591E+08
     -129.5125567378      130.0622448728     1  0.56690471E+08
     -129.5125416971      130.7153188152     1  0.57554368E+08
     -129.5125314400      129.9232614737     1  0.56124067E+08
     -129.5125203330      133.2344963038     1  0.61098179E+08
     -129.5124922086      130.0523379627     1  0.58016088E+08
     -129.5124618291      131.2548095787     1  0.60020373E+08
     -129.5124401964      132.6576145682     1  0.58113701E+08
     -129.5124282667      134.6626318583     1  0.59999917E+08
     -129.5124096256      132.6015270725     1  0.58535557E+08
     -129.5124085427      131.2105673981     1  0.57474848E+08
     -129.5124052658      132.1287066991     1  0.56983168E+08
     -129.5123836434      130.3997072580     1  0.59315264E+08
     -129.5123755897      135.6112636378     1  0.63909632E+08
     -129.5123688025      136.5927608527     1  0.57855682E+08
     -129.5123489733      128.6719566529     1  0.55626051E+08
     -129.5123470178      133.7468354989     1  0.60912859E+08
     -129.5123409363      132.2316339689     1  0.56678176E+08
     -129.5123324550      129.6842137915     1  0.57871082E+08
     -129.5122925493      130.3293593002     1  0.56078574E+08
     -129.5122858344      132.7443509939     1  0.62286356E+08
     -129.5122836509      134.5018578423     1  0.60461189E+08
     -129.5122638020      129.1589678655     1  0.57600422E+08
     -129.5122611088      135.7760370824     1  0.58857179E+08
     -129.5121915948      129.6363477871     1  0.58447935E+08
     -129.5121420992      128.9795799487     1  0.57137958E+08
     -129.5121373893      131.9321963728     1  0.63037837E+08
     -129.5121228739      131.6090213385     1  0.60594386E+08
     -129.5121103983      133.8231597908     1  0.61043559E+08
     -129.5120735075      133.0773550648     1  0.61733494E+08
     -129.5120563505      129.9454657815     1  0.60008077E+08
     -129.5120516881      135.1628922477     1  0.67127404E+08
     -129.5120467439      134.7234155386     1  0.58613307E+08
     -129.5120372342      128.8728526524     1  0.57825724E+08
     -129.5120349924      130.4642428855     1  0.57748914E+08
     -129.5120111482      134.8923544039     1  0.65032063E+08
     -129.5120025792      132.6464773843     1  0.59414950E+08
     -129.5119449294      127.9652770453     2  0.57120781E+08
     -129.5119352802      133.3681624356     1  0.57052708E+08
     -129.5119335997      131.5114974298     1  0.56861616E+08
     -129.5118669085      131.6252487921     1  0.60186757E+08
     -129.5118637811      131.6800981930     1  0.62894380E+08
     -129.5118613114      133.9188470852     1  0.60911269E+08
     -129.5118185047      128.3146196097     1  0.57127582E+08
     -129.5118033775      132.9470030622     1  0.56678697E+08
     -129.5118005958      131.4450647387     1  0.56912353E+08
     -129.5117839944      134.4490700161     1  0.60761990E+08
     -129.5117640384      133.1691642935     1  0.56686317E+08
     -129.5117469782      134.1720670716     1  0.58292191E+08
     -129.5117338849      131.8234227011     1  0.59497986E+08
     -129.5117213444      131.3500003056     1  0.60570882E+08
     -129.5117192121      131.5927917451     1  0.56759081E+08
     -129.5116804200      132.3570692519     1  0.60478968E+08
     -129.5116448302      129.2528445188     1  0.60188996E+08
     -129.5116188049      132.5822084120     1  0.60162813E+08
     -129.5116133566      131.6097493692     1  0.56532610E+08
     -129.5115995772      131.7942680235     1  0.57480986E+08
     -129.5115752203      133.1347660671     1  0.56484183E+08
     -129.5115427816      135.6853533014     1  0.59511731E+08
     -129.5115362202      132.2160912266     1  0.58193526E+08
     -129.5115316990      131.3860495432     1  0.58252132E+08
     -129.5115293280      134.9814003078     1  0.57414073E+08
     -129.5115145860      131.1060268681     1  0.59016749E+08
     -129.5115127093      133.4021536822     1  0.56875151E+08
     -129.5114844424      130.3335010070     1  0.56956281E+08
     -129.5114826257      132.2990985350     1  0.57153899E+08
     -129.5114708978      127.1216993447     1  0.58878590E+08
     -129.5114637987      132.9078517987     1  0.56305166E+08
     -129.5114216043      129.6463925171     1  0.56081921E+08
     -129.5114178859      134.5947473884     2  0.64437888E+08
     -129.5113950098      132.4340248017     1  0.59426965E+08
     -129.5113864340      133.4436269886     1  0.61421499E+08
     -129.5113767478      135.3834365115     1  0.57210152E+08
     -129.5113603897      133.0103924548     1  0.57028116E+08
     -129.5113520120      130.5365975053     1  0.58147326E+08
     -129.5113451529      132.6953186715     1  0.58387371E+08
     -129.5113303494      133.1952281532     1  0.58081826E+08
     -129.5113165131      133.6881774413     1  0.61580501E+08
     -129.5113021272      130.0072284410     1  0.57359925E+08
     -129.5112984757      132.9356824570     1  0.58760417E+08
     -129.5112927661      132.0584216626     1  0.57376922E+08
     -129.5112878716      134.2510527749     1  0.56576108E+08
     -129.5112832705      130.5795510149     1  0.58150306E+08
     -129.5112766137      132.3615069741     1  0.57791116E+08
     -129.5112750460      128.8385199380     1  0.56880728E+08
     -129.5112645921      133.1625524577     1  0.59975380E+08
     -129.5112634805      131.7129706011     1  0.64884850E+08
     -129.5112608872      131.8330755840     1  0.58788740E+08
     -129.5112516786      133.7767115311     1  0.60073729E+08
     -129.5112474603      130.6345785463     1  0.58473512E+08
     -129.5112453684      132.6564427910     1  0.58830737E+08
     -129.5112312031      127.5589965082     1  0.59794166E+08
     -129.5112217856      134.6129568389     1  0.57664050E+08
     -129.5112098672      128.3008652833     1  0.55829511E+08
     -129.5111882837      127.2066284397     1  0.57453144E+08
     -129.5111812289      130.0298187427     1  0.58278251E+08
     -129.5111791345      134.6069005817     1  0.57403518E+08
     -129.5111646940      134.3027084878     1  0.60781775E+08
     -129.5111484252      133.6343681583     1  0.56368499E+08
     -129.5111288405      131.7986924421     1  0.57432995E+08
     -129.5111234831      128.0146001524     1  0.56414363E+08
     -129.5111149390      137.2855767057     1  0.59184977E+08
     -129.5111014170      132.9363374690     1  0.55813174E+08
     -129.5110921470      132.7434575439     1  0.57591076E+08
     -129.5110753478      133.5648591689     1  0.58475480E+08
     -129.5110591954      132.1764781181     1  0.56067261E+08
     -129.5110547246      129.5315863592     1  0.58466549E+08
     -129.5109984929      131.1643659909     1  0.59412001E+08
     -129.5109720328      133.7489002926     1  0.60127343E+08
     -129.5109709413      127.5202847268     1  0.55860267E+08
     -129.5109357944      130.2536892826     1  0.64347425E+08
     -129.5109282745      131.3348495846     1  0.62462932E+08
     -129.5109240836      130.8479330932     1  0.57636733E+08
     -129.5109167464      130.8363377123     1  0.63696546E+08
     -129.5109124795      134.9768595603     1  0.60196199E+08
     -129.5109100816      132.8062894113     1  0.54925053E+08
     -129.5109032806      134.2759073829     1  0.59445976E+08
     -129.5108796551      134.6533113473     1  0.64424573E+08
     -129.5108496996      137.1956167776     1  0.65269166E+08
     -129.5108457272      134.5018131267     1  0.62606328E+08
     -129.5108340387      135.0717380843     1  0.61656748E+08
     -129.5108216578      132.2642055223     1  0.56632875E+08
     -129.5108108522      135.8659757689     1  0.62625105E+08
     -129.5108083662      131.6676965525     1  0.55066777E+08
     -129.5108021708      133.0790248810     1  0.58706525E+08
     -129.5107640796      134.9219343715     1  0.59016938E+08
     -129.5107620127      134.8982583752     1  0.59865947E+08
     -129.5107570770      130.8202254190     1  0.62872160E+08
     -129.5107121520      133.5242824304     1  0.57946727E+08
     -129.5107096005      135.0557256159     1  0.60243920E+08
     -129.5107062542      132.9983985479     1  0.61014518E+08
     -129.5106905470      135.0366380337     1  0.60751361E+08
     -129.5106831808      132.0464289771     1  0.59730857E+08
     -129.5106740791      131.3586017098     1  0.61953759E+08
     -129.5106552685      131.0558681109     1  0.60481822E+08
     -129.5106468716      129.7033765859     1  0.58703331E+08
     -129.5106085153      134.0480523580     1  0.57634764E+08
     -129.5105974681      131.7221079377     1  0.57419120E+08
     -129.5105863014      130.1265449297     1  0.55851060E+08
     -129.5105528120      127.4188335607     1  0.55724383E+08
     -129.5105508814      129.1839040947     1  0.59259948E+08
     -129.5105413918      132.5238956161     1  0.62357481E+08
     -129.5105333444      133.8030814653     1  0.60240317E+08
     -129.5105051745      134.4117776175     1  0.61890820E+08
     -129.5105031873      128.1861348141     1  0.56513497E+08
     -129.5104984974      134.2315908252     1  0.61224954E+08
     -129.5104776684      131.0056627905     1  0.55963316E+08
     -129.5104763559      133.0967600544     1  0.58334354E+08
     -129.5104507553      131.9698119625     1  0.59932576E+08
     -129.5104310290      129.7644892120     1  0.56934574E+08
     -129.5104093096      134.9771304470     1  0.57476329E+08
     -129.5103750385      129.9517706895     1  0.55461997E+08
     -129.5103624869      134.1048747594     1  0.60436460E+08
     -129.5103541202      132.8358002372     1  0.59541199E+08
     -129.5103499967      129.5577734527     1  0.56736465E+08
     -129.5103446971      133.6284390968     1  0.56821910E+08
     -129.5103323776      131.2705458249     1  0.59061290E+08
     -129.5103174632      131.8595323108     1  0.60012684E+08
     -129.5103089502      136.7889057571     1  0.65369655E+08
     -129.5102560429      134.3987714263     1  0.62671156E+08
     -129.5102465139      131.1705190743     1  0.57200169E+08
     -129.5102134034      130.4512002405     1  0.60118969E+08
     -129.5102067509      132.3655058189     1  0.56382499E+08
     -129.5101997851      132.8247287452     1  0.60221430E+08
     -129.5101885817      131.7466805941     1  0.59438205E+08
     -129.5101718900      135.3935277196     1  0.59713523E+08
     -129.5101700928      131.1659970112     1  0.59792587E+08
     -129.5101501871      133.5250578375     1  0.58696840E+08
     -129.5101301068      126.6374344945     1  0.56572258E+08
     -129.5101149599      128.4667140377     1  0.58478673E+08
     -129.5100922770      132.0095619462     1  0.61288447E+08
     -129.5100724453      129.6310727840     1  0.57139793E+08
     -129.5100534897      133.9924286658     1  0.59697595E+08
     -129.5100201724      127.4684575511     1  0.56433333E+08
     -129.5100180826      131.2934221451     1  0.60252332E+08
     -129.5100163974      132.8847808858     1  0.60493045E+08
     -129.5100027497      133.3372390447     1  0.63430297E+08
     -129.5099966271      131.1637275990     1  0.56146707E+08
     -129.5099553174      133.8904939390     1  0.58109316E+08
     -129.5099542963      132.1343851520     1  0.61526817E+08
     -129.5099234221      129.7856892195     1  0.58878128E+08
     -129.5099110069      130.1094850063     1  0.57836196E+08
     -129.5099073181      133.4793103044     1  0.62040436E+08
     -129.5099051655      132.7808395651     1  0.56810138E+08
     -129.5098359242      133.5503995888     1  0.58950385E+08
     -129.5098210448      133.6968175794     1  0.61749934E+08
     -129.5098104782      132.3428668495     1  0.65702942E+08
     -129.5098020761      131.4903827425     1  0.57410641E+08
     -129.5097891731      130.4978408738     1  0.56167277E+08
     -129.5097838245      130.6437478174     1  0.58257839E+08
     -129.5097772441      131.6915729690     1  0.57110325E+08
     -129.5097720301      133.5872860622     1  0.63559738E+08
     -129.5097694359      133.5705063059     1  0.58310575E+08
     -129.5097408547      132.6328261819     1  0.58822583E+08
     -129.5097338113      132.2651924938     1  0.59337504E+08
     -129.5097201130      132.2491746317     1  0.65282774E+08
     -129.5097108595      131.1106628636     1  0.58179240E+08
     -129.5096940705      132.2606027472     1  0.59147739E+08
     -129.5096841412      134.2458804756     1  0.60859935E+08
     -129.5096831262      129.4440331085     1  0.57751215E+08
     -129.5096689399      134.3053123593     1  0.59228085E+08
     -129.5096632442      127.7203230633     1  0.57484938E+08
     -129.5096370052      127.8086667003     1  0.56258441E+08
     -129.5095907518      134.6774432217     1  0.57982507E+08
     -129.5095869467      135.2008056808     2  0.64215462E+08
     -129.5095812532      134.3956977570     1  0.57834547E+08
     -129.5095772807      131.3045053574     1  0.63042240E+08
     -129.5095699806      129.0654463828     1  0.60513910E+08
     -129.5095641256      135.8999941961     1  0.62117506E+08
     -129.5095507991      128.9894267170     1  0.55837589E+08
     -129.5095386437      130.4426574633     1  0.56714421E+08
     -129.5095181960      131.6776734624     1  0.58481873E+08
     -129.5095151696      129.1759739006     1  0.56003788E+08
     -129.5095129868      129.5972075237     1  0.55825581E+08
     -129.5094917911      133.4938818661     1  0.58002687E+08
     -129.5094887170      124.6207045996     1  0.56960020E+08
     -129.5094845352      131.6958874585     1  0.55458583E+08
     -129.5094800274      129.9254300620     1  0.57420390E+08
     -129.5094694890      135.1179209450     1  0.57545177E+08
     -129.5094618198      128.8777768092     1  0.59070102E+08
     -129.5094512978      130.8928423842     1  0.56264441E+08
     -129.5094244115      130.2879105935     1  0.59279462E+08
     -129.5094144458      134.1134207297     1  0.57031795E+08
     -129.5093654004      133.1384279607     1  0.57562516E+08
     -129.5093564466      133.7844778631     1  0.56823908E+08
     -129.5093476590      131.2223550834     1  0.59731849E+08
     -129.5093439309      131.4018307140     1  0.59891707E+08
     -129.5093034541      133.3715197811     1  0.58029380E+08
     -129.5092956248      133.6214583713     1  0.58756370E+08
     -129.5092815987      132.2818846262     1  0.56729363E+08
     -129.5092393923      138.4865048607     1  0.64667270E+08
     -129.5092318677      131.6079389955     1  0.57566791E+08
     -129.5092210188      127.0428678413     1  0.56406941E+08
     -129.5091818468      130.0176576688     1  0.58295899E+08
     -129.5091663279      131.8024247786     1  0.63966267E+08
     -129.5091647334      131.9339923921     1  0.54552751E+08
     -129.5091626912      133.6060933123     1  0.59848299E+08
     -129.5091379064      128.3507389933     1  0.58810727E+08
     -129.5091363626      134.3207508213     1  0.60162082E+08
     -129.5091293549      134.4195095472     1  0.57357464E+08
     -129.5091125521      132.9697796329     1  0.57144189E+08
     -129.5091064142      129.6525304808     1  0.58096903E+08
     -129.5091011416      136.1099781204     1  0.65379013E+08
     -129.5090961846      134.2314646868     1  0.57322780E+08
     -129.5090651982      133.6538806256     1  0.58693344E+08
     -129.5090369632      132.0190782984     1  0.60315857E+08
     -129.5090029764      128.7735932639     1  0.58217303E+08
     -129.5089926797      132.6601057579     1  0.58474736E+08
     -129.5089892144      128.3428113653     1  0.58688524E+08
     -129.5089831667      127.5192252391     1  0.57051943E+08
     -129.5089804419      132.2386998676     1  0.57825413E+08
     -129.5089640319      133.0403425740     1  0.56236885E+08
     -129.5089565196      136.4212641423     1  0.56788278E+08
     -129.5089548856      131.9436774469     1  0.57470923E+08
     -129.5089398854      132.1797122654     1  0.56650826E+08
     -129.5089156732      132.5644322836     1  0.56450159E+08
     -129.5089121530      134.8950072933     1  0.58445962E+08
     -129.5089098204      131.1914140623     1  0.60499437E+08
     -129.5089023127      129.9639969600     1  0.57821008E+08
     -129.5088948282      135.7012874988     1  0.58119410E+08
     -129.5088829380      131.1154658663     1  0.56408454E+08
     -129.5088574035      130.4697022076     1  0.58962253E+08
     -129.5088438131      128.4808851663     1  0.56398523E+08
     -129.5088403636      137.0752324628     1  0.60067379E+08
     -129.5088352947      132.5251200189     1  0.62391032E+08
     -129.5088080186      133.5109155540     1  0.57008714E+08
     -129.5087948011      132.3254879729     1  0.61479692E+08
     -129.5087687488      132.5644970922     1  0.57456681E+08
     -129.5087418559      133.3802611514     1  0.65825013E+08
     -129.5087265621      134.7832926860     1  0.55429675E+08
     -129.5087178188      130.5105811365     1  0.59714028E+08
     -129.5087141212      131.1907326928     1  0.64197676E+08
     -129.5087010453      133.3452022036     1  0.56234547E+08
     -129.5086997882      128.1698646835     1  0.59692495E+08
     -129.5086428513      130.6078061255     1  0.61844382E+08
     -129.5086116323      127.0462524870     1  0.56035175E+08
     -129.5086104167      133.1673405266     1  0.64084343E+08
     -129.5085693690      127.6947407387     1  0.57797607E+08
     -129.5085623273      128.8795509082     1  0.58143335E+08
     -129.5085036674      135.6825642906     1  0.61483654E+08
     -129.5085015900      134.0094329491     1  0.61159710E+08
     -129.5084186187      129.9608741208     1  0.56544087E+08
     -129.5084168233      132.9670558627     1  0.56055336E+08
     -129.5084082241      128.0925768479     1  0.58580851E+08
     -129.5083945404      133.2120787697     1  0.61829540E+08
     -129.5082963924      134.3593024421     1  0.57816826E+08
     -129.5082942408      130.4926670202     1  0.58524883E+08
     -129.5082865277      129.8964812001     1  0.58323327E+08
     -129.5082789977      129.2988018285     1  0.57946382E+08
     -129.5082729426      135.0491210435     1  0.62053524E+08
     -129.5082615640      131.6247331058     1  0.60048972E+08
     -129.5082586385      134.3623684463     1  0.58759344E+08
     -129.5082571756      134.4602936327     1  0.60149031E+08
     -129.5082398463      133.8503133599     1  0.60707964E+08
     -129.5082363445      133.7235454807     1  0.56716665E+08
     -129.5082333976      134.0675057112     1  0.56485161E+08
     -129.5082213566      132.7222813042     1  0.57423108E+08
     -129.5082193359      130.7205085318     1  0.58327716E+08
     -129.5082146334      135.5891508860     1  0.62598132E+08
     -129.5082055893      132.7190197397     1  0.61280004E+08
     -129.5081934771      134.8566239459     1  0.57885123E+08
     -129.5081923902      137.7328548786     1  0.59353909E+08
     -129.5081897666      131.5936403719     1  0.57911057E+08
     -129.5081719584      130.9432262799     1  0.60000876E+08
     -129.5081118006      132.8414635086     1  0.59507234E+08
     -129.5081087970      131.5540062564     1  0.64842078E+08
     -129.5081077440      136.3523010952     1  0.56871280E+08
     -129.5080987888      130.4987234110     1  0.55290924E+08
     -129.5080882448      131.9484986457     1  0.60908752E+08
     -129.5080427444      132.6519610475     2  0.56927709E+08
     -129.5080375284      136.1961941844     1  0.63075297E+08
     -129.5080204968      132.1133419237     1  0.57733362E+08
     -129.5080192581      132.6689964433     1  0.59127979E+08
     -129.5080120578      135.4706800564     1  0.58656523E+08
     -129.5079954214      128.0408903447     1  0.59597605E+08
     -129.5079902463      132.7692754756     1  0.58713961E+08
     -129.5079760631      135.9053241486     1  0.57351513E+08
     -129.5079706402      133.7699058437     2  0.56054640E+08
     -129.5079596755      132.1614598393     1  0.60880731E+08
     -129.5079420343      127.7367454155     1  0.58277748E+08
     -129.5079378510      134.3057838265     2  0.64409738E+08
     -129.5079283810      130.6051894815     1  0.56370642E+08
     -129.5079250648      129.1573109361     1  0.62870706E+08
     -129.5079110550      128.9168604305     1  0.56133308E+08
     -129.5078964552      129.0321556199     1  0.55774759E+08
     -129.5078941681      132.9741562296     1  0.56697777E+08
     -129.5078635691      134.6406618163     1  0.58236129E+08
     -129.5078595043      131.9903943307     1  0.60122405E+08
     -129.5078524776      130.5936853303     1  0.58956391E+08
     -129.5078490352      133.9538363904     1  0.60082999E+08
     -129.5078063432      132.7295569165     1  0.59827011E+08
     -129.5077861017      130.1462059538     1  0.55103916E+08
     -129.5077742698      133.6113469330     1  0.59793180E+08
     -129.5077639636      130.0700963106     1  0.57937249E+08
     -129.5077625990      133.1014220570     1  0.56424755E+08
     -129.5077477631      135.8376692083     1  0.59185205E+08
     -129.5077334935      130.8458594737     1  0.57858303E+08
     -129.5077258328      129.6929412378     1  0.56837941E+08
     -129.5076992202      131.2117985399     1  0.58281805E+08
     -129.5076634205      133.6756148431     1  0.59278638E+08
     -129.5076013063      131.4403924092     1  0.61967174E+08
     -129.5075896032      132.3507618504     1  0.57927374E+08
     -129.5075872262      129.1460167919     1  0.59059389E+08
     -129.5075657054      132.0701010468     1  0.61566012E+08
     -129.5075506599      137.0640452746     1  0.59477256E+08
     -129.5075423925      130.1226229157     1  0.59889132E+08
     -129.5075356203      133.8536405601     1  0.60438101E+08
     -129.5075321683      134.7926803946     1  0.59406046E+08
     -129.5075296992      131.8565975877     1  0.57043975E+08
     -129.5075150333      127.5060775028     1  0.58574876E+08
     -129.5074737274      129.2980371896     1  0.57613456E+08
     -129.5074427442      135.4807834125     1  0.60596380E+08
     -129.5074403175      135.0782804501     1  0.56131523E+08
     -129.5074334458      131.9340550735     1  0.59339519E+08
     -129.5074319203      123.3792231214     1  0.57662880E+08
     -129.5074153788      132.6162499944     1  0.58912410E+08
     -129.5074081943      136.2720996926     1  0.57696468E+08
     -129.5074021814      129.6395826086     1  0.55392983E+08
     -129.5073841572      134.8923043650     1  0.61227547E+08
     -129.5073803962      130.3945901342     1  0.56769912E+08
     -129.5073576251      128.1176083146     1  0.57095868E+08
     -129.5073519169      131.7486349760     1  0.57750045E+08
     -129.5073489631      131.6355825805     1  0.58199182E+08
     -129.5073372104      131.7303383776     1  0.57349022E+08
     -129.5073306943      133.0818058268     1  0.57088980E+08
     -129.5073061266      131.5244426624     1  0.56861343E+08
     -129.5072972701      133.8077499444     1  0.57923800E+08
     -129.5072920679      133.5593351796     1  0.58844670E+08
     -129.5072793978      132.8838184730     1  0.61285676E+08
     -129.5072681506      131.1214294893     1  0.57231227E+08
     -129.5072661199      130.0608275969     1  0.58874892E+08
     -129.5072591441      134.2705687730     1  0.60411033E+08
     -129.5072518056      131.5039392685     1  0.59515397E+08
     -129.5072485130      131.8626427974     1  0.57739950E+08
     -129.5072238060      132.2947237971     1  0.57775089E+08
     -129.5071883356      132.1564113271     1  0.57075769E+08
     -129.5071851887      129.0059768522     1  0.57640104E+08
     -129.5071697534      131.7192071797     1  0.56155381E+08
     -129.5071578355      132.4476524550     1  0.60051165E+08
     -129.5071565890      131.2691085861     1  0.59728430E+08
     -129.5071490572      134.9996735188     1  0.57741926E+08
     -129.5071438764      132.6659693725     1  0.57938895E+08
     -129.5071347460      128.1935223064     1  0.56855029E+08
     -129.5071069003      134.5943805356     1  0.60558491E+08
     -129.5071054012      134.9003510311     1  0.58067766E+08
     -129.5070935977      128.2119301225     1  0.58332429E+08
     -129.5070889846      131.1727232243     1  0.59353808E+08
     -129.5070827078      126.0747391858     1  0.59376540E+08
     -129.5070692054      131.5104920948     1  0.57586490E+08
     -129.5070538353      131.1234153521     1  0.58118660E+08
     -129.5070380926      135.9828751939     1  0.60724528E+08
     -129.5070307642      134.3592511962     1  0.63047446E+08
     -129.5070250771      135.0796492007     1  0.58130238E+08
     -129.5070126993      133.5174408631     1  0.65858959E+08
     -129.5069941167      129.7229654650     1  0.57833973E+08
     -129.5069876457      134.8950783035     1  0.58555333E+08
     -129.5069790459      131.8586451852     1  0.57439827E+08
     -129.5069681703      130.8386243293     1  0.57288576E+08
     -129.5069573671      131.6040996873     1  0.57217639E+08
     -129.5069529088      135.5781436742     1  0.62607708E+08
     -129.5069395093      135.7137017753     1  0.60367332E+08
     -129.5069153756      136.5087856170     1  0.57191279E+08
     -129.5068995126      131.6421624102     1  0.58333498E+08
     -129.5068590889      134.5196407090     1  0.61323945E+08
     -129.5068194138      136.8853098167     1  0.58722545E+08
     -129.5068129397      129.7457054600     1  0.56790158E+08
     -129.5067871666      129.5678785077     1  0.58025083E+08
     -129.5067189274      133.6805385863     1  0.57052909E+08
     -129.5066937967      132.6906398395     1  0.60072034E+08
     -129.5066866695      131.6790441272     1  0.60510354E+08
     -129.5066763031      134.4929441397     1  0.56777385E+08
     -129.5066745443      133.7467003263     1  0.59839119E+08
     -129.5066730041      135.6150278889     1  0.56542432E+08
     -129.5066610449      129.1876274384     1  0.65080536E+08
     -129.5066591841      133.9984971730     1  0.59948872E+08
     -129.5065997150      131.3109107082     1  0.58131409E+08
     -129.5065948613      135.5470269852     1  0.58930008E+08
     -129.5065889859      127.2664187822     1  0.57178284E+08
     -129.5065821052      133.6497319675     1  0.62019902E+08
     -129.5065786650      134.3282980766     1  0.60222361E+08
     -129.5065600525      130.6287288535     1  0.55731046E+08
     -129.5065483434      133.6070540212     1  0.63950046E+08
     -129.5065385413      131.8622390867     1  0.60984258E+08
     -129.5065223752      128.4405426176     1  0.56853547E+08
     -129.5065090889      131.9288614431     1  0.58947742E+08
     -129.5065067198      129.5479044144     1  0.57179749E+08
     -129.5064799880      132.4635517247     1  0.63709864E+08
     -129.5064738800      131.6783126704     1  0.58685893E+08
     -129.5064723908      129.5885794344     1  0.56421297E+08
     -129.5064696262      125.6232656705     1  0.56078406E+08
     -129.5064599320      132.0570543727     1  0.61783991E+08
     -129.5064533690      133.7690094510     1  0.62086924E+08
     -129.5064482244      129.7018352608     1  0.55408618E+08
     -129.5064459492      133.1211794530     1  0.60869547E+08
     -129.5064432492      126.6450088482     1  0.57684298E+08
     -129.5064358212      131.5640788870     1  0.59555838E+08
     -129.5064330818      134.1792317668     1  0.57913349E+08
     -129.5064245583      131.2660228237     1  0.57246333E+08
     -129.5064094124      134.3790323530     1  0.57753096E+08
     -129.5063964181      134.0079689561     1  0.61456886E+08
     -129.5063819937      135.3654664503     1  0.56063563E+08
     -129.5063734018      135.3482374562     1  0.63479278E+08
     -129.5063672705      132.3176209423     1  0.59774355E+08
     -129.5063433193      131.6280191312     1  0.57477182E+08
     -129.5063377125      131.2233260889     1  0.64828510E+08
     -129.5063193578      132.7877671432     1  0.57082123E+08
     -129.5063120260      133.2785744740     1  0.61991078E+08
     -129.5062956401      131.6566735154     1  0.58161195E+08
     -129.5062868246      133.1323480911     1  0.57146356E+08
     -129.5062808073      131.3125718104     1  0.59580857E+08
     -129.5062592249      128.3431732797     1  0.56613674E+08
     -129.5061727480      128.6356207675     1  0.55417438E+08
     -129.5061608983      127.3145994912     1  0.55845516E+08
     -129.5061525632      132.9388285995     1  0.64021517E+08
     -129.5061430051      131.0757142393     1  0.56851586E+08
     -129.5061369658      132.4340207518     1  0.61205068E+08
     -129.5061334147      127.3700754676     2  0.57852524E+08
     -129.5061298953      131.6897971423     1  0.57450969E+08
     -129.5061283353      135.0442661859     1  0.58647313E+08
     -129.5061112960      135.8743582703     1  0.63591506E+08
     -129.5061082461      129.6973189666     1  0.59436447E+08
     -129.5061037284      134.0619583898     1  0.60034407E+08
     -129.5060941177      136.0280569096     1  0.58178151E+08
     -129.5060886851      135.4395082858     1  0.64286150E+08
     -129.5060854203      127.8952693948     1  0.57222108E+08
     -129.5060701870      135.7860616993     1  0.59587319E+08
     -129.5060389649      132.3941874109     1  0.58191254E+08
     -129.5060339489      132.3828287779     1  0.56998654E+08
     -129.5060270544      133.0791814154     1  0.60033517E+08
     -129.5060254795      136.2297066449     1  0.56415005E+08
     -129.5060116339      130.4368158847     1  0.57627577E+08
     -129.5059953569      127.8141743980     1  0.58269438E+08
     -129.5059669923      129.3162578675     1  0.57368112E+08
     -129.5059589779      130.1736836978     1  0.59370445E+08
     -129.5059442924      131.3329216308     1  0.63671573E+08
     -129.5059339407      133.1009866431     1  0.57555602E+08
     -129.5059094446      136.1888912142     1  0.59891769E+08
     -129.5058934579      134.4520375964     1  0.60104561E+08
     -129.5058857423      134.2777349696     1  0.61254205E+08
     -129.5058688060      134.5627100757     2  0.60946302E+08
     -129.5058675604      130.9170391694     1  0.56214935E+08
     -129.5058629530      132.6743289746     1  0.63320301E+08
     -129.5058613503      129.4475090238     1  0.60238194E+08
     -129.5058447586      133.0352320464     1  0.61225445E+08
     -129.5058409592      131.6890350279     1  0.57810436E+08
     -129.5058394515      132.8842106741     1  0.56469642E+08
     -129.5058175649      132.1607198029     1  0.66300655E+08
     -129.5058093798      134.5610372393     1  0.58893606E+08
     -129.5058065798      127.1297079248     1  0.56823003E+08
     -129.5058047224      130.9077005275     1  0.56271311E+08
     -129.5058028942      135.4684392683     1  0.59223479E+08
     -129.5057831635      136.1572418165     1  0.61113578E+08
     -129.5057682931      132.3559306851     1  0.58420804E+08
     -129.5057634955      131.0960685423     1  0.56839663E+08
     -129.5057407429      125.0285248811     1  0.55213839E+08
     -129.5057353707      133.5692161770     1  0.58866801E+08
     -129.5056786687      129.8445999389     1  0.57519932E+08
     -129.5056746602      132.0626754039     1  0.62436907E+08
     -129.5056604817      130.7413033070     1  0.60222566E+08
     -129.5056530410      139.1563471967     1  0.59907454E+08
     -129.5056506234      129.3256049014     1  0.57840434E+08
     -129.5056481367      134.0250194492     1  0.68837718E+08
     -129.5056415407      134.0841052949     1  0.57014413E+08
     -129.5056301013      133.3589668720     1  0.57341434E+08
     -129.5056238586      132.5437774852     1  0.57406747E+08
     -129.5056223525      131.8926934479     1  0.59518518E+08
     -129.5056121290      126.7679953295     1  0.57626389E+08
     -129.5055977459      134.0575668801     1  0.59546388E+08
     -129.5055727714      130.2404204108     1  0.57818943E+08
     -129.5055702750      124.9987686746     1  0.58480752E+08
     -129.5055514390      136.8811181345     1  0.58093343E+08
     -129.5055376982      131.0426565649     1  0.57541268E+08
     -129.5054830014      131.8585338420     1  0.59664366E+08
     -129.5054784223      135.9368489365     1  0.60474410E+08
     -129.5054497355      135.8710443263     1  0.57909963E+08
     -129.5054371474      136.0289321502     1  0.60020598E+08
     -129.5054167302      132.9860001215     1  0.58108451E+08
     -129.5054148427      133.6770445529     1  0.57702300E+08
     -129.5054115581      126.5694631994     1  0.56985494E+08
     -129.5054021833      133.7551162581     1  0.60106527E+08
     -129.5053325193      128.6192014068     1  0.57871742E+08
     -129.5053305949      133.3525470009     1  0.61361786E+08
     -129.5053279909      132.2729396629     1  0.58930418E+08
     -129.5053241402      135.6675195980     1  0.57226678E+08
     -129.5053216608      131.4564495050     1  0.61954921E+08
     -129.5052992993      132.6701121212     1  0.59651837E+08
     -129.5052941061      133.8956227970     1  0.59454713E+08
     -129.5052881485      132.2446091771     1  0.57184837E+08
     -129.5052827233      130.6998771847     1  0.59346371E+08
     -129.5052795439      130.8706829647     1  0.57552072E+08
     -129.5052779937      131.8594701930     1  0.60628699E+08
     -129.5052769133      125.0092137099     1  0.56908453E+08
     -129.5052721526      134.3295053371     1  0.57216890E+08
     -129.5052470948      132.3395189355     1  0.55542696E+08
     -129.5052452781      125.8051443386     1  0.56251127E+08
     -129.5052300653      134.0491686868     1  0.60786189E+08
     -129.5052193247      133.4890638812     1  0.57358247E+08
     -129.5052031652      133.4029314099     1  0.56923373E+08
     -129.5051959734      133.9474061722     1  0.62827320E+08
     -129.5051926092      129.5252116534     1  0.58455738E+08
     -129.5051868811      130.6784090136     1  0.58352221E+08
     -129.5051663091      132.9852638018     1  0.58821579E+08
     -129.5051606298      134.0888842024     1  0.56556957E+08
     -129.5051590694      131.2941500593     1  0.57464033E+08
     -129.5051513203      131.9761214904     1  0.60828241E+08
     -129.5051437245      133.6500492277     1  0.65101390E+08
     -129.5051389513      137.3532732830     1  0.62651521E+08
     -129.5051333600      133.3610436156     1  0.57944624E+08
     -129.5051097978      131.3698880389     1  0.57027922E+08
     -129.5050962713      131.6237147035     1  0.57700572E+08
     -129.5050835362      131.2051625934     1  0.56306243E+08
     -129.5050822474      135.7996313067     1  0.63104050E+08
     -129.5050600386      134.7255013143     1  0.62596284E+08
     -129.5050527522      132.7974643019     1  0.57798351E+08
     -129.5050491381      135.0332465043     1  0.60137038E+08
     -129.5049998497      131.9826028920     1  0.57378541E+08
     -129.5049964077      132.9364510489     1  0.62089164E+08
     -129.5049893049      130.7323907078     1  0.58823707E+08
     -129.5049832806      128.1347181695     1  0.57378242E+08
     -129.5049639634      130.4088128368     1  0.59653526E+08
     -129.5049625010      132.7750738300     1  0.62373557E+08
     -129.5049603254      131.3770207684     1  0.57018466E+08
     -129.5049523021      128.6587764458     1  0.58832908E+08
     -129.5049484201      133.6992544578     1  0.55702484E+08
     -129.5049430161      130.8054651333     1  0.59423107E+08
     -129.5049188131      134.5288802562     1  0.57971790E+08
     -129.5049023100      129.6162912001     1  0.57364072E+08
     -129.5048894129      132.4645145372     1  0.58238132E+08
     -129.5048848625      129.5134946619     1  0.56011102E+08
     -129.5048548471      132.9688643657     1  0.65607169E+08
     -129.5048494990      132.8337973187     1  0.61361742E+08
     -129.5048374829      133.6095928702     1  0.58312381E+08
     -129.5048363260      136.8082949244     1  0.57534378E+08
     -129.5048232254      133.3161824302     1  0.58457606E+08
     -129.5048194929      135.6408304488     1  0.56727179E+08
     -129.5048061881      130.7983621539     1  0.59149182E+08
     -129.5047929647      131.2059812895     1  0.57130492E+08
     -129.5047900274      131.2840913952     1  0.56978604E+08
     -129.5047889118      131.9857159778     1  0.62958303E+08
     -129.5047729802      129.8086327539     1  0.56807348E+08
     -129.5047682438      131.5388776118     1  0.55676525E+08
     -129.5047580536      131.7418222413     1  0.56688711E+08
     -129.5047563207      133.0952974144     1  0.57200626E+08
     -129.5047466461      131.6997094331     1  0.58702303E+08
     -129.5047024737      131.6885624122     1  0.56710541E+08
     -129.5046866169      128.0167696363     1  0.58035324E+08
     -129.5046838423      134.0503334861     1  0.59352304E+08
     -129.5046822429      129.5753173650     1  0.56980083E+08
     -129.5046654086      130.5198649938     2  0.54893793E+08
     -129.5046434887      134.8788087932     1  0.57252904E+08
     -129.5046397855      133.5144470946     1  0.60532338E+08
     -129.5046280633      132.5350300060     1  0.58526843E+08
     -129.5046186789      130.3200277916     1  0.62074183E+08
     -129.5046157575      130.5465286005     1  0.58816339E+08
     -129.5046116678      134.3606228567     1  0.58182159E+08
     -129.5045929076      132.0256956508     1  0.59736948E+08
     -129.5045609601      135.3247173675     1  0.57142206E+08
     -129.5045581724      135.0666376086     1  0.58881452E+08
     -129.5045568969      130.7032787557     1  0.58032838E+08
     -129.5045558489      133.9255110317     1  0.57839772E+08
     -129.5045449323      132.0589151681     1  0.58015996E+08
     -129.5045430716      133.9639885407     1  0.64836350E+08
     -129.5045292937      134.5322387041     1  0.65184295E+08
     -129.5045211042      131.8553221097     1  0.59547911E+08
     -129.5045187240      136.6892691637     1  0.60043048E+08
     -129.5045147911      131.0456361940     1  0.61164160E+08
     -129.5045118980      133.3767328616     1  0.57663831E+08
     -129.5044410274      135.6852675747     1  0.58722378E+08
     -129.5044154668      130.1665351053     2  0.56126866E+08
     -129.5044118240      134.7220479785     1  0.60293164E+08
     -129.5044093228      130.1987674190     1  0.60247679E+08
     -129.5043962950      132.4883885668     1  0.56740002E+08
     -129.5043865824      131.5372235412     1  0.57366914E+08
     -129.5043711570      124.5598211202     1  0.57785650E+08
     -129.5043539753      129.4010515560     1  0.56365409E+08
     -129.5043377713      134.6900686550     1  0.59603387E+08
     -129.5043227609      131.4874325780     1  0.55988934E+08
     -129.5043045837      135.6618905365     1  0.60507283E+08
     -129.5042994609      130.0507950733     1  0.58400301E+08
     -129.5042927282      132.1280653826     1  0.66553829E+08
     -129.5042812374      131.9032283212     1  0.57275214E+08
     -129.5042509990      131.1435600162     1  0.56414600E+08
     -129.5042290975      134.4599226078     1  0.60304588E+08
     -129.5042186455      130.8117145703     1  0.57747796E+08
     -129.5041687754      131.9613137927     1  0.59617704E+08
     -129.5041630145      128.2712944850     1  0.55652558E+08
     -129.5041532281      131.9752893630     2  0.57111210E+08
     -129.5041400806      132.3391280149     1  0.57678017E+08
     -129.5041297838      134.7243775870     1  0.64395212E+08
     -129.5041248665      131.0167952246     1  0.57988527E+08
     -129.5041175209      135.9095322739     1  0.59212074E+08
     -129.5040915943      134.9730681241     1  0.57500710E+08
     -129.5040904412      133.3412611826     1  0.64760591E+08
     -129.5040781448      130.2054395143     1  0.57290082E+08
     -129.5040753770      131.2008440167     1  0.60169626E+08
     -129.5040224549      128.9191196475     1  0.58126623E+08
     -129.5040200356      131.4493292541     1  0.59346429E+08
     -129.5039883577      131.5099353272     1  0.56646635E+08
     -129.5039798928      128.4885148031     1  0.56030351E+08
     -129.5039678030      134.8791634316     1  0.58071817E+08
     -129.5039588482      134.3700478355     1  0.60545355E+08
     -129.5039392350      128.9253339690     1  0.57030101E+08
     -129.5039277647      133.1632627599     1  0.64193040E+08
     -129.5039188956      128.4242606795     1  0.57757449E+08
     -129.5039154897      132.2749881778     1  0.61306233E+08
     -129.5039144890      132.9987030371     1  0.57710116E+08
     -129.5039075001      134.0051873450     1  0.57887730E+08
     -129.5039012951      134.1999009894     1  0.64213351E+08
     -129.5038990796      130.7305692177     1  0.61542149E+08
     -129.5038933273      129.8548816480     1  0.55857605E+08
     -129.5038889780      133.3838678039     1  0.59721027E+08
     -129.5038627583      128.5744241103     1  0.57196281E+08
     -129.5038592098      133.3231901695     1  0.57124030E+08
     -129.5038253846      131.0338456496     1  0.58887170E+08
     -129.5038192998      131.5413686363     1  0.56445535E+08
     -129.5038058088      130.6829690033     1  0.57939455E+08
     -129.5037970950      131.6889851963     1  0.60441802E+08
     -129.5037828843      128.5265910083     1  0.61422833E+08
     -129.5037789243      127.5635260570     1  0.58153131E+08
     -129.5037755870      131.2970456674     1  0.59813037E+08
     -129.5037723981      134.0416913631     1  0.57147479E+08
     -129.5037693515      134.3345219748     1  0.61050816E+08
     -129.5037471577      136.3799981261     1  0.57628257E+08
     -129.5037403698      134.2405664354     1  0.61974484E+08
     -129.5037350055      132.7518820814     1  0.58388646E+08
     -129.5037337597      133.0887681969     1  0.59898919E+08
     -129.5037201432      133.8100157576     1  0.58821532E+08
     -129.5036826298      131.9062366733     1  0.61656492E+08
     -129.5036617589      126.4399436113     1  0.58098550E+08
     -129.5036410134      129.6490686074     1  0.58931205E+08
     -129.5036238204      129.1286467258     1  0.54846534E+08
     -129.5036016149      132.1460494627     1  0.61565113E+08
     -129.5035995059      129.8346340592     1  0.57048828E+08
     -129.5035918939      128.2886281344     1  0.57892558E+08
     -129.5035721098      136.3273749867     1  0.61102570E+08
     -129.5035591599      129.6236385096     1  0.56862637E+08
     -129.5035536069      131.2417896956     1  0.59740379E+08
     -129.5035470379      132.3759213578     1  0.61252629E+08
     -129.5035279552      128.6744139784     1  0.57318676E+08
     -129.5035204575      133.2528680027     1  0.58283356E+08
     -129.5034813969      132.7890434408     1  0.62918708E+08
     -129.5034735759      129.9599089169     1  0.56021474E+08
     -129.5034705446      128.8133944229     1  0.57253972E+08
     -129.5034680073      132.4076046004     1  0.57753759E+08
     -129.5034612750      133.2356890829     1  0.59129582E+08
     -129.5034600006      128.3550224642     1  0.57474818E+08
     -129.5034527052      132.3578300173     1  0.64473534E+08
     -129.5034516234      131.3854193196     1  0.56622075E+08
     -129.5034300003      134.9237601156     1  0.57325076E+08
     -129.5034120437      126.3460113721     1  0.57915059E+08
     -129.5033945085      133.2402652695     1  0.58396010E+08
     -129.5033798666      129.7742439689     1  0.57299818E+08
     -129.5033498629      131.4462303753     1  0.60255939E+08
     -129.5033368388      135.6458020814     1  0.56787279E+08
     -129.5033302586      131.9831189002     1  0.57950994E+08
     -129.5033281795      133.2885356375     1  0.60950200E+08
     -129.5032968178      131.6620226319     1  0.57155456E+08
     -129.5032926700      131.3578880748     1  0.56627757E+08
     -129.5032793228      130.8084029667     1  0.58468734E+08
     -129.5032679928      131.0252285754     1  0.59104537E+08
     -129.5032520499      131.4679850127     1  0.57362295E+08
     -129.5032479006      133.9649549333     1  0.58758773E+08
     -129.5032118290      133.2779228985     1  0.60212635E+08
     -129.5031603294      133.4524409993     1  0.59612772E+08
     -129.5031585253      131.7458113298     1  0.57096741E+08
     -129.5031472501      133.3197307547     1  0.57439126E+08
     -129.5031401179      134.6974273364     1  0.58184618E+08
     -129.5031168735      131.3330530149     1  0.57411915E+08
     -129.5031154204      128.0992214581     1  0.57542287E+08
     -129.5031013016      133.3527902179     1  0.63887944E+08
     -129.5030970875      132.3246479057     1  0.58471194E+08
     -129.5030304615      130.3664713508     1  0.59107029E+08
     -129.5030219456      128.4733613887     1  0.55933204E+08
     -129.5030192243      131.8004875855     1  0.61537725E+08
     -129.5030180746      132.8021121778     1  0.56037224E+08
     -129.5030119908      135.7257042513     1  0.62201873E+08
     -129.5030002796      132.3397085671     1  0.57560839E+08
     -129.5029942150      134.1622557160     1  0.66272314E+08
     -129.5029870656      132.9401655805     1  0.58173970E+08
     -129.5029858706      136.8039880760     1  0.58332405E+08
     -129.5029806449      125.5804300335     1  0.59650417E+08
     -129.5029380255      134.1631958450     1  0.56579008E+08
     -129.5029256547      127.0116477048     1  0.58111925E+08
     -129.5029108841      133.2912773902     1  0.59267871E+08
     -129.5029010811      131.5622359458     1  0.58836161E+08
     -129.5028892266      130.4085925239     1  0.56548056E+08
     -129.5028808057      135.7401697491     1  0.56859822E+08
     -129.5028538951      132.7095552580     1  0.64267331E+08
     -129.5028441338      133.2566859932     1  0.56415955E+08
     -129.5028227837      131.9453875847     1  0.60741969E+08
     -129.5028052267      133.8284791705     1  0.57891251E+08
     -129.5027291188      134.0691185979     1  0.58132229E+08
     -129.5027085282      130.1095845175     1  0.58778858E+08
     -129.5026819522      135.7108369987     1  0.56701074E+08
     -129.5026700029      131.9922705192     1  0.63729436E+08
     -129.5026661841      131.5609522645     1  0.59141181E+08
     -129.5025927479      130.7585244683     1  0.59403153E+08
     -129.5025688289      133.6902990040     1  0.56054263E+08
     -129.5025672215      133.3374363080     1  0.58955445E+08
     -129.5025650253      134.3679469913     1  0.65159106E+08
     -129.5025535235      133.6602403193     1  0.60945292E+08
     -129.5025490894      134.5562838879     1  0.61493708E+08
     -129.5025348243      132.7472165252     1  0.59415754E+08
     -129.5025057545      130.1375492613     1  0.59556295E+08
     -129.5024352988      128.9422928991     1  0.54871264E+08
     -129.5024278128      132.3130154451     1  0.60079904E+08
     -129.5024200127      129.6404668411     1  0.57293757E+08
     -129.5024185792      130.0933849467     1  0.63339962E+08
     -129.5024143649      136.0629517763     1  0.61086346E+08
     -129.5024058695      133.4427098346     1  0.57562888E+08
     -129.5023848899      130.2399716566     1  0.57355818E+08
     -129.5023797567      131.6258433029     1  0.65308525E+08
     -129.5023622917      128.9514473333     1  0.56849994E+08
     -129.5023607212      127.4368873181     2  0.56958467E+08
     -129.5023475503      131.5822481812     1  0.57451005E+08
     -129.5023289525      132.5469617417     1  0.58462739E+08
     -129.5022997707      135.2737819528     1  0.60950157E+08
     -129.5022886231      130.2521206062     1  0.58050294E+08
     -129.5022868216      133.9263111558     1  0.60407767E+08
     -129.5022812655      129.5628883844     1  0.61182933E+08
     -129.5022799844      136.3496661984     1  0.58074133E+08
     -129.5022686295      130.0165066721     1  0.58177059E+08
     -129.5022659436      128.7620377676     1  0.58442641E+08
     -129.5022473078      133.1264843247     1  0.59170652E+08
     -129.5022319491      134.2823514807     1  0.58631706E+08
     -129.5021478574      129.9564240808     1  0.55798039E+08
     -129.5021327533      129.3984601606     1  0.60666255E+08
     -129.5021294514      132.7924833424     1  0.57649383E+08
     -129.5021268608      133.9890082184     1  0.58356788E+08
     -129.5021117595      131.1753657005     1  0.62052595E+08
     -129.5021091937      126.7201423344     1  0.57151287E+08
     -129.5021078208      130.6076064177     1  0.64556611E+08
     -129.5021045966      132.9766616628     1  0.57664134E+08
     -129.5020959833      129.2555256242     1  0.57348760E+08
     -129.5020890412      134.5852624345     1  0.57715919E+08
     -129.5020847921      133.4066839716     1  0.56853020E+08
     -129.5020834741      132.7145519317     1  0.56448514E+08
     -129.5020815695      129.7576442704     1  0.55999764E+08
     -129.5020652915      133.6279467836     1  0.55619230E+08
     -129.5020450703      134.0726541737     1  0.57861740E+08
     -129.5020421223      132.7350648633     1  0.60858703E+08
     -129.5020287376      131.9567558113     1  0.55954697E+08
     -129.5020225334      131.7003286189     1  0.58645934E+08
     -129.5020175544      131.0919531736     1  0.57303170E+08
     -129.5020164595      131.6242997969     1  0.56983169E+08
     -129.5020083585      133.4961360847     1  0.58934499E+08
     -129.5019948205      129.6556500421     1  0.56782366E+08
     -129.5019937929      128.3043787867     1  0.56731766E+08
     -129.5019925317      129.6407237075     1  0.57842626E+08
     -129.5019886308      129.3228018524     1  0.58160779E+08
     -129.5019856964      130.9399103337     1  0.57463756E+08
     -129.5019825554      134.6977262823     1  0.61684415E+08
     -129.5019681877      134.0858969322     1  0.57318220E+08
     -129.5019668848      135.1035900277     1  0.61375145E+08
     -129.5019591325      129.6913202946     1  0.55644708E+08
     -129.5019381824      128.4845899680     1  0.58908685E+08
     -129.5019296187      125.5473039422     1  0.55857497E+08
     -129.5019197150      136.0242552144     1  0.64819756E+08
     -129.5019150900      133.0530274215     1  0.61456169E+08
     -129.5018915848      133.1106935334     1  0.59364771E+08
     -129.5018822510      131.9301450068     1  0.57943054E+08
     -129.5018728198      134.3148459240     1  0.62257939E+08
     -129.5018717381      134.9231242442     1  0.58582312E+08
     -129.5018539159      135.3923272812     1  0.56287707E+08
     -129.5018516027      131.9250133865     1  0.57128536E+08
     -129.5018397804      129.0175817709     1  0.58184528E+08
     -129.5018213550      133.2143247570     1  0.55580640E+08
     -129.5018079747      129.7700318894     1  0.58525153E+08
     -129.5017906912      130.8502183136     1  0.59540283E+08
     -129.5017819264      131.9619536739     1  0.63289812E+08
     -129.5017694032      130.8245480178     2  0.61680241E+08
     -129.5017658450      129.5824933175     1  0.58955854E+08
     -129.5017583141      133.2458344291     1  0.58750149E+08
     -129.5017460112      129.8566036188     1  0.57893848E+08
     -129.5017421108      130.3606171614     1  0.60131551E+08
     -129.5017326748      134.7289988873     1  0.62811838E+08
     -129.5016652201      130.2319239562     1  0.57718148E+08
     -129.5016617489      132.8510346580     1  0.57778766E+08
     -129.5016567518      132.0860850488     1  0.59654343E+08
     -129.5016488104      130.1908890319     1  0.58074424E+08
     -129.5016044275      132.5736362428     1  0.60675854E+08
     -129.5015563294      130.7593563720     1  0.59283405E+08
     -129.5015477101      131.6889442396     1  0.56486545E+08
     -129.5015251353      128.6058679923     1  0.58759559E+08
     -129.5015199850      131.7650760671     1  0.61494772E+08
     -129.5015130422      132.6369850801     1  0.60726896E+08
     -129.5015079324      131.5008624196     1  0.61841104E+08
     -129.5015016738      133.9550468733     1  0.58183853E+08
     -129.5014812906      131.3293006936     1  0.59085604E+08
     -129.5014509946      128.0569029733     1  0.58049298E+08
     -129.5014481176      133.4628038997     1  0.57104229E+08
     -129.5014409928      131.8080933640     1  0.57269493E+08
     -129.5014253175      130.8140112551     1  0.58771468E+08
     -129.5014243109      136.2150928579     1  0.64668435E+08
     -129.5014220055      133.9800337837     1  0.57345156E+08
     -129.5014011213      126.6156553973     1  0.56929899E+08
     -129.5013982793      129.8622519823     1  0.56335239E+08
     -129.5013825651      131.8053210042     1  0.61794143E+08
     -129.5013688508      135.6357038635     1  0.58544108E+08
     -129.5013640098      132.0355031286     1  0.59433144E+08
     -129.5013499551      130.1274619318     1  0.58918321E+08
     -129.5013226339      135.0815910780     1  0.61511439E+08
     -129.5013106371      134.9646946353     1  0.57163955E+08
     -129.5013077723      130.0724611279     1  0.59398694E+08
     -129.5013023841      131.9372467786     1  0.60297048E+08
     -129.5012818223      131.6672343245     1  0.57542210E+08
     -129.5012567525      134.6976869464     1  0.58703719E+08
     -129.5012378855      129.3644739380     1  0.58667943E+08
     -129.5012266327      134.8783425105     1  0.57617420E+08
     -129.5012255530      135.0615510324     1  0.56737253E+08
     -129.5012239074      135.7484634082     1  0.60354920E+08
     -129.5012063988      130.1269170266     1  0.55845850E+08
     -129.5011910589      134.7645643050     1  0.59696442E+08
     -129.5011828493      130.9771484675     1  0.59823634E+08
     -129.5011621750      134.2616609399     1  0.60412596E+08
     -129.5011551014      127.4505096488     1  0.57523836E+08
     -129.5011480905      131.2369558804     1  0.57222447E+08
     -129.5011380003      131.2080838736     1  0.59213027E+08
     -129.5011352934      131.6255731267     1  0.55810413E+08
     -129.5011210455      129.5937909491     1  0.57723916E+08
     -129.5010994968      133.1677668309     1  0.57604924E+08
     -129.5010906410      132.2346185153     1  0.59339058E+08
     -129.5010881512      133.3858762683     1  0.60150208E+08
     -129.5010851402      133.4867532739     1  0.58216052E+08
     -129.5010816150      128.1000774534     1  0.56789404E+08
     -129.5010777391      132.9148249017     1  0.63315778E+08
     -129.5010703761      131.9098886016     1  0.57870212E+08
     -129.5010554385      135.2772255072     1  0.60575068E+08
     -129.5010469390      133.5663376806     1  0.63681984E+08
     -129.5010428386      131.6481528328     1  0.58273502E+08
     -129.5010322618      132.5381936011     1  0.59678583E+08
     -129.5010299737      135.1841145593     1  0.59636215E+08
     -129.5010184167      132.8237935354     1  0.58570585E+08
     -129.5009989776      134.3335355404     1  0.57565028E+08
     -129.5009895179      132.9211438059     1  0.59270348E+08
     -129.5009803785      129.7310138173     1  0.57325998E+08
     -129.5009758459      129.0604292677     1  0.57191930E+08
     -129.5009609564      130.6509857359     1  0.61788223E+08
     -129.5009456327      134.1199697427     1  0.60841967E+08
     -129.5009375589      134.8175140761     1  0.57419712E+08
     -129.5009322679      132.0807620507     1  0.56700483E+08
     -129.5009165974      134.3869413041     1  0.57830182E+08
     -129.5009118418      133.0512541224     1  0.62188380E+08
     -129.5009102285      135.2453273225     1  0.64068217E+08
     -129.5009054248      130.9409311444     1  0.56610616E+08
     -129.5008969070      133.3829739386     1  0.61169870E+08
     -129.5008937232      134.8036241788     1  0.59228801E+08
     -129.5008803899      133.4467773468     1  0.59821001E+08
     -129.5008505443      133.4634250125     1  0.56910266E+08
     -129.5008413785      131.9826539748     1  0.60689266E+08
     -129.5008263219      136.8770018007     1  0.57812422E+08
     -129.5008231645      130.9409329892     1  0.57001488E+08
     -129.5008211848      131.8655576737     1  0.57922260E+08
     -129.5008188049      131.5466882481     1  0.61058988E+08
     -129.5007961588      130.3185201931     1  0.57436147E+08
     -129.5007932883      127.7369031156     1  0.56548020E+08
     -129.5007642712      133.6767345217     1  0.58479199E+08
     -129.5007252817      133.8616451106     1  0.58365984E+08
     -129.5006991540      128.4057045707     1  0.59621565E+08
     -129.5006685277      133.0357657868     1  0.57116130E+08
     -129.5006597155      129.3814075954     1  0.58895073E+08
     -129.5006469279      131.8710384451     1  0.60991074E+08
     -129.5006419357      131.9978247731     1  0.59890835E+08
     -129.5006384825      134.3852508630     1  0.57580965E+08
     -129.5006298545      129.3027980865     1  0.56711638E+08
     -129.5006265198      134.3075021359     1  0.60058568E+08
     -129.5006210372      128.9660898094     1  0.58150226E+08
     -129.5006013034      129.9824932306     1  0.59213040E+08
     -129.5005914492      135.3851526735     1  0.60631383E+08
     -129.5005751191      132.2048241005     1  0.56626961E+08
     -129.5005660968      135.2952604018     1  0.58681817E+08
     -129.5005620364      132.2235141188     1  0.57134073E+08
     -129.5005295196      131.0203551034     1  0.56662157E+08
     -129.5005001744      133.1953089768     1  0.56096965E+08
     -129.5004875438      133.6694474189     1  0.58955389E+08
     -129.5004575275      127.4646686520     1  0.56063615E+08
     -129.5004457749      130.1246258763     1  0.57988638E+08
     -129.5004325357      134.9206750267     1  0.59178105E+08
     -129.5004312523      135.1133082033     1  0.55560744E+08
     -129.5004288025      133.2970025465     1  0.60869204E+08
     -129.5003993799      133.3506645342     1  0.55329196E+08
     -129.5003801096      135.2764809525     1  0.65787912E+08
     -129.5003632387      133.2121193717     1  0.57764790E+08
     -129.5003617644      131.2392637765     1  0.56648703E+08
     -129.5003208128      132.5951446763     1  0.56155414E+08
     -129.5002930944      134.7807942799     1  0.59293418E+08
     -129.5002872205      134.8718586414     1  0.56833965E+08
     -129.5002788341      131.4930502636     1  0.60808567E+08
     -129.5002718329      134.2938712126     1  0.60427398E+08
     -129.5002445182      130.2543764112     1  0.60595865E+08
     -129.5002274346      132.8896161197     1  0.57899574E+08
     -129.5002209304      131.8608867156     1  0.61400505E+08
     -129.5002170428      132.7588397521     1  0.57619384E+08
     -129.5001750064      132.3818690129     1  0.57666176E+08
     -129.5001693618      132.5970063515     1  0.56300480E+08
     -129.5001671925      132.9816141884     1  0.57182181E+08
     -129.5001457853      132.7889284925     1  0.59438795E+08
     -129.5001375739      131.2051910814     1  0.57392019E+08
     -129.5001346666      132.7096510050     1  0.56149453E+08
     -129.5001196273      130.2379643503     1  0.58224495E+08
     -129.5000837115      133.3261582048     1  0.58603065E+08
     -129.5000604891      130.3987041797     1  0.57537227E+08
     -129.5000581822      132.4635260056     1  0.59306963E+08
     -129.5000417576      135.2618706854     1  0.61536474E+08
     -129.5000381797      134.4822726186     1  0.62079235E+08
     -129.5000127029      134.3630717495     1  0.60866684E+08
     -129.5000115964      136.0048270166     1  0.56613505E+08
     -129.4999935493      128.2268987295     1  0.57257816E+08
     -129.4999864370      129.5760692079     1  0.56571163E+08
     -129.4999808846      134.7783850433     1  0.59244624E+08
     -129.4999743851      134.4017272641     1  0.61462379E+08
     -129.4999683182      133.1969710032     1  0.57344341E+08
     -129.4999562000      133.0065235496     1  0.58120447E+08
     -129.4999431631      134.9046362884     1  0.59026748E+08
     -129.4999272089      131.0564302515     1  0.57981300E+08
     -129.4999223348      133.9295126217     1  0.57251633E+08
     -129.4998819901      131.3825098273     1  0.56714306E+08
     -129.4998687922      136.2045446304     1  0.58303812E+08
     -129.4998652245      133.4285645066     1  0.60404948E+08
     -129.4998608460      133.3779257043     1  0.60823734E+08
     -129.4998595109      132.4982753982     1  0.61583408E+08
     -129.4998452175      128.6944701300     1  0.57690397E+08
     -129.4998332784      131.0014579576     1  0.56334741E+08
     -129.4998220797      131.9534907418     2  0.59524293E+08
     -129.4998085936      130.9308277034     1  0.59305668E+08
     -129.4997814041      132.6674093850     1  0.60789657E+08
     -129.4997767187      131.5476605546     1  0.59458587E+08
     -129.4997750836      127.5592458526     1  0.57168223E+08
     -129.4997672050      132.0856060842     1  0.57044576E+08
     -129.4997645365      130.7569202310     1  0.61869481E+08
     -129.4997604534      127.6910964870     1  0.57369357E+08
     -129.4997532316      135.4949632260     1  0.61757341E+08
     -129.4997475825      130.4608337488     1  0.59195167E+08
     -129.4997248514      133.6641778068     1  0.61643307E+08
     -129.4997228113      134.3304413038     1  0.59001428E+08
     -129.4997094594      131.7940402221     1  0.59255097E+08
     -129.4996987359      129.3970643681     1  0.56619358E+08
     -129.4996869950      127.3425198800     1  0.58636557E+08
     -129.4996633637      132.4568560430     1  0.58875517E+08
     -129.4996513094      135.4982076420     2  0.58238387E+08
     -129.4996253791      130.6625916816     1  0.56823666E+08
     -129.4996241097      134.7349944074     2  0.56880152E+08
     -129.4996115806      129.8030584237     1  0.60276656E+08
     -129.4996087201      132.3057578196     1  0.62313103E+08
     -129.4995842488      128.2665634238     1  0.55714027E+08
     -129.4995589879      132.9957188915     1  0.62388109E+08
     -129.4995298280      132.8028653946     1  0.64242993E+08
     -129.4995231276      132.0451062252     1  0.63107197E+08
     -129.4995150104      132.6181466303     1  0.56180670E+08
     -129.4995118624      135.2748097774     1  0.59344944E+08
     -129.4995099546      130.2076565760     1  0.58308009E+08
     -129.4995064690      129.1137133072     1  0.56573453E+08
     -129.4994986052      130.9443234580     1  0.56917499E+08
     -129.4994321800      131.7897784524     1  0.62062869E+08
     -129.4994290054      134.0703568238     1  0.58148474E+08
     -129.4994131614      128.9116864434     1  0.57156626E+08
     -129.4994094050      130.2953772984     1  0.58141434E+08
     -129.4993914833      133.6049946561     1  0.59995322E+08
     -129.4993899139      128.7722584829     1  0.58658956E+08
     -129.4993791561      133.4458272765     1  0.59772074E+08
     -129.4993678645      132.1178093852     1  0.56481942E+08
     -129.4993646080      133.5105230144     1  0.57066426E+08
     -129.4993513344      130.5286015857     1  0.56999488E+08
     -129.4993361646      128.2843393932     1  0.55615012E+08
     -129.4993307359      131.3908067203     1  0.58627364E+08
     -129.4993232991      131.9569744237     1  0.58157506E+08
     -129.4993143349      135.3169260382     1  0.58735504E+08
     -129.4993121715      134.9181656610     1  0.66719334E+08
     -129.4992999193      130.2699380263     1  0.59452863E+08
     -129.4992948674      128.9067747662     1  0.55911542E+08
     -129.4992936107      130.7699588326     1  0.56830188E+08
     -129.4992840650      131.5304942129     1  0.60167516E+08
     -129.4992825185      131.6539958705     1  0.60843823E+08
     -129.4992715780      130.8645476322     1  0.60439007E+08
     -129.4992664550      128.4679992111     1  0.54881406E+08
     -129.4992547996      136.3385010052     1  0.60501157E+08
     -129.4992489015      132.2278539439     1  0.59280017E+08
     -129.4992156119      127.4495058895     1  0.57307761E+08
     -129.4992091992      128.8165287622     1  0.55050692E+08
     -129.4992054430      136.8415828128     1  0.58084345E+08
     -129.4992027912      133.2703666008     1  0.60338972E+08
     -129.4992000422      132.4711603418     1  0.58275419E+08
     -129.4991933275      125.5994905398     1  0.55346367E+08
     -129.4991782936      127.0479240156     1  0.58816066E+08
     -129.4991653711      133.5818952601     1  0.58504051E+08
     -129.4991490344      135.1874407316     1  0.62465115E+08
     -129.4991318852      134.2448072415     1  0.57891533E+08
     -129.4991142193      135.4916274555     1  0.57945188E+08
     -129.4991131204      127.8279858181     1  0.60554169E+08
     -129.4991043955      127.6500077086     1  0.57855201E+08
     -129.4990920156      131.4718166722     1  0.59459511E+08
     -129.4990861561      135.7003584718     2  0.58391322E+08
     -129.4990802283      131.3531229971     1  0.59059704E+08
     -129.4990592692      130.9390831785     1  0.61187581E+08
     -129.4990395097      130.1664452772     1  0.57554586E+08
     -129.4989912158      132.4242887649     1  0.57088621E+08
     -129.4989883102      130.2783602585     1  0.56868037E+08
     -129.4989864527      135.2826009629     1  0.59571937E+08
     -129.4989697683      136.6678258446     1  0.58293689E+08
     -129.4989657599      134.2890210051     1  0.55921861E+08
     -129.4989594389      132.6308245081     1  0.58596795E+08
     -129.4989450132      134.4020700825     1  0.64315632E+08
     -129.4989431794      130.9766906359     1  0.56423845E+08
     -129.4989368588      130.1497275132     1  0.57468030E+08
     -129.4989123471      133.6371236281     1  0.60574316E+08
     -129.4988797213      132.8001291026     1  0.57541248E+08
     -129.4988626375      131.7496598722     1  0.56947978E+08
     -129.4988608604      134.8528208938     1  0.59592777E+08
     -129.4988562942      131.3784430114     1  0.56335548E+08
     -129.4988505403      129.0008416319     1  0.56909342E+08
     -129.4988461529      131.3270806454     1  0.63447256E+08
     -129.4988424153      133.1427493559     1  0.60806071E+08
     -129.4988379099      132.4681962732     1  0.56158426E+08
     -129.4988288692      134.6027615154     1  0.59776950E+08
     -129.4987784091      129.0061216485     1  0.56644040E+08
     -129.4987755194      128.4965498863     1  0.55794618E+08
     -129.4987728509      129.6262231314     1  0.58226534E+08
     -129.4987608628      132.0370500022     1  0.57363727E+08
     -129.4987577498      132.5519687047     1  0.57451602E+08
     -129.4987402483      133.8827482679     1  0.58965611E+08
     -129.4987305288      131.1585265188     1  0.60804958E+08
     -129.4986915888      130.4107980925     1  0.54846333E+08
     -129.4986846468      133.2427796123     1  0.58946687E+08
     -129.4986686372      131.5533215055     1  0.57419333E+08
     -129.4986300345      132.1006881864     1  0.57081771E+08
     -129.4985870356      132.0040474642     1  0.61420516E+08
     -129.4985799977      130.7418462770     1  0.58475211E+08
     -129.4985676419      131.5909256458     1  0.58423812E+08
     -129.4985514777      131.6570264725     1  0.56990044E+08
     -129.4985416595      135.2197819625     1  0.65411159E+08
     -129.4985355172      131.3760173753     1  0.58477526E+08
     -129.4985120570      131.2892222049     1  0.58942766E+08
     -129.4985093580      133.8304184874     1  0.61737128E+08
     -129.4985030463      127.5948473552     1  0.58344973E+08
     -129.4984866744      133.8236604657     1  0.62502767E+08
     -129.4984796194      131.1806349344     1  0.59836941E+08
     -129.4984566825      132.3656295170     1  0.60744004E+08
     -129.4984485362      133.2838218920     1  0.59259369E+08
     -129.4984301559      130.6869433609     1  0.56949636E+08
     -129.4984189198      134.7263763058     1  0.57097208E+08
     -129.4984165661      131.4402333103     1  0.63447983E+08
     -129.4983919018      133.1564492918     1  0.58786731E+08
     -129.4983691589      136.4343739730     1  0.59267293E+08
     -129.4983642937      130.2647958733     1  0.57022382E+08
     -129.4983525023      131.7468805417     1  0.57895015E+08
     -129.4983509115      132.9949105186     1  0.57829644E+08
     -129.4983315935      130.7838118812     1  0.56827770E+08
     -129.4983178864      134.2253349251     1  0.57341816E+08
     -129.4983158605      132.3622670549     1  0.60679056E+08
     -129.4982912186      132.9374141281     1  0.57751568E+08
     -129.4982887337      136.9876746023     1  0.60680625E+08
     -129.4982661987      131.9873043036     1  0.56847793E+08
     -129.4982402208      124.3626360703     1  0.56862268E+08
     -129.4982313150      128.2007205383     1  0.58586817E+08
     -129.4982069818      131.9168782221     2  0.60212131E+08
     -129.4982056214      130.8487060814     1  0.58248106E+08
     -129.4982032296      129.1124204241     1  0.58342872E+08
     -129.4981965978      130.1337279445     1  0.58563401E+08
     -129.4981924577      136.5641086502     1  0.62947038E+08
     -129.4981899820      130.6994454387     1  0.59091341E+08
     -129.4981625628      129.8176524818     1  0.56598484E+08
     -129.4981545610      133.4588417993     1  0.58386675E+08
     -129.4981473744      131.8405893180     1  0.58046007E+08
     -129.4981385223      128.4124539812     1  0.56165623E+08
     -129.4981120967      133.2080059620     1  0.60170956E+08
     -129.4981070602      133.1508828919     1  0.57198495E+08
     -129.4980781184      131.0041303973     1  0.56061350E+08
     -129.4980717734      131.7135526356     1  0.57575022E+08
     -129.4980702138      134.0788026301     1  0.61414604E+08
     -129.4980583786      135.4135376782     1  0.57114587E+08
     -129.4980365397      127.0985589002     1  0.57660591E+08
     -129.4980259223      128.8545486845     1  0.56451325E+08
     -129.4980078638      126.5616182643     1  0.56154729E+08
     -129.4979531669      131.1965765759     1  0.58325577E+08
     -129.4979517343      130.8076252746     1  0.59004261E+08
     -129.4979129002      129.3639954137     1  0.56579378E+08
     -129.4978978813      130.5387579530     1  0.59019837E+08
     -129.4978839920      134.0484465537     1  0.58990119E+08
     -129.4978771302      131.5355509234     1  0.55970289E+08
     -129.4978371412      130.4693662041     1  0.57180399E+08
     -129.4978351655      130.9518074741     1  0.57929663E+08
     -129.4978313765      127.8867028147     1  0.56735211E+08
     -129.4978249316      131.1518569518     1  0.56910973E+08
     -129.4978191452      139.3133834558     1  0.64229386E+08
     -129.4977985243      131.0671551630     1  0.56287768E+08
     -129.4977881280      130.6526448639     1  0.58688231E+08
     -129.4977468902      133.3596357680     1  0.62122985E+08
     -129.4977440817      135.4926458047     1  0.59825298E+08
     -129.4977412347      133.8411794641     1  0.59120589E+08
     -129.4977375623      133.5057013126     1  0.64525477E+08
     -129.4977177281      133.3591584273     1  0.64250958E+08
     -129.4976828953      129.8660305419     1  0.55258394E+08
     -129.4976797812      129.7632998482     1  0.57381427E+08
     -129.4976752689      131.4681260515     1  0.59078259E+08
     -129.4976561336      130.3206268076     1  0.56826998E+08
     -129.4976382188      129.8095198987     1  0.64360050E+08
     -129.4976243826      128.7682919065     1  0.59081618E+08
     -129.4976106902      132.3874100591     1  0.58377310E+08
     -129.4975999667      134.5340730771     1  0.62478854E+08
     -129.4975617126      132.7810263169     1  0.57868578E+08
     -129.4975459947      137.7414485032     1  0.62022035E+08
     -129.4975283456      135.7108683643     1  0.59094327E+08
     -129.4975272796      134.1012921281     1  0.59554516E+08
     -129.4975219262      132.4576585458     1  0.58770616E+08
     -129.4975170430      134.5899830269     1  0.59270442E+08
     -129.4975011638      136.6082643745     1  0.62671849E+08
     -129.4974996548      129.8641191236     1  0.65241207E+08
     -129.4974792079      129.1011587187     1  0.57941022E+08
     -129.4974694377      133.0009578542     1  0.57463245E+08
     -129.4974680669      132.2707875540     1  0.60899180E+08
     -129.4974595478      129.2215476919     1  0.55755555E+08
     -129.4974310535      128.1599543484     1  0.56847674E+08
     -129.4974218889      130.4451813917     1  0.56478765E+08
     -129.4974137908      130.9794860462     1  0.58897301E+08
     -129.4974047457      130.5941491920     1  0.60963854E+08
     -129.4973904963      128.1092334673     1  0.56570064E+08
     -129.4973802734      132.6013039133     1  0.58346748E+08
     -129.4973782366      130.9867539120     1  0.59789611E+08
     -129.4973750627      131.3337008336     1  0.57219661E+08
     -129.4973718943      135.3394997589     1  0.60787801E+08
     -129.4973443505      129.8590222966     1  0.56943669E+08
     -129.4973386585      135.3188327054     1  0.58947687E+08
     -129.4973345353      132.2113447376     1  0.61955562E+08
     -129.4973156441      129.7612465708     1  0.56441628E+08
     -129.4972913310      130.9360276134     1  0.58178348E+08
     -129.4972844823      128.5932902211     1  0.58441109E+08
     -129.4972631605      133.9223601163     1  0.64249872E+08
     -129.4972551964      131.0015656011     1  0.55759357E+08
     -129.4972540578      133.1754374292     1  0.61528977E+08
     -129.4972521770      134.7713458056     2  0.62870709E+08
     -129.4972484245      127.1572871354     1  0.59193418E+08
     -129.4972468774      134.6100579073     1  0.58608813E+08
     -129.4972439542      130.7215685272     1  0.56194372E+08
     -129.4972395634      131.3032024985     1  0.60437189E+08
     -129.4972344729      133.8143722926     1  0.58016764E+08
     -129.4972240786      130.5840522000     2  0.59839235E+08
     -129.4972220064      130.9694523710     1  0.57263232E+08
     -129.4972032612      133.7251856915     1  0.59927525E+08
     -129.4971903624      133.4661202077     1  0.59360384E+08
     -129.4971886435      133.1681953886     1  0.59007516E+08
     -129.4971712351      131.6962325251     2  0.58366119E+08
     -129.4971626617      129.1753342573     1  0.56867326E+08
     -129.4971597169      133.3555722910     1  0.64849422E+08
     -129.4971521272      135.0570018046     1  0.57677093E+08
     -129.4971486184      132.8909663845     1  0.59323833E+08
     -129.4971416379      130.8001739985     1  0.58792844E+08
     -129.4971330274      135.1698124349     1  0.58987114E+08
     -129.4971306930      128.0704006598     1  0.56283179E+08
     -129.4971097527      132.1397650927     1  0.58600976E+08
     -129.4971029731      134.5033278567     1  0.57170652E+08
     -129.4970917912      130.0514323734     1  0.57522857E+08
     -129.4970609313      132.5171764737     1  0.56236470E+08
     -129.4970518291      129.9034974457     1  0.59881540E+08
     -129.4970352218      131.0241934244     1  0.58733381E+08
     -129.4970283655      131.6711899272     1  0.58932756E+08
     -129.4970094518      134.2223036747     1  0.58588878E+08
     -129.4969969484      128.4065924704     1  0.55640891E+08
     -129.4969916676      137.3466717823     1  0.57590076E+08
     -129.4969730567      130.5952906567     1  0.58927071E+08
     -129.4969625874      130.5236795995     1  0.61755947E+08
     -129.4969359828      129.8293205412     1  0.58012943E+08
     -129.4969245489      131.5441852144     1  0.54774240E+08
     -129.4969230876      129.0281555184     1  0.56387537E+08
     -129.4969145953      131.7764433603     1  0.59755149E+08
     -129.4969129853      132.4812491064     1  0.56555985E+08
     -129.4969057105      133.4156964931     1  0.58941047E+08
     -129.4968850724      127.4913127498     1  0.64329140E+08
     -129.4968684195      129.3567455263     1  0.57544993E+08
     -129.4968664625      131.1999586721     1  0.56971373E+08
     -129.4968618341      131.8051523565     1  0.59840844E+08
     -129.4968582693      135.8672010790     1  0.61041583E+08
     -129.4968563286      132.8086853169     1  0.59521700E+08
     -129.4968484659      130.0677352333     1  0.58153169E+08
     -129.4968337553      128.2851080491     1  0.59402096E+08
     -129.4968096756      128.6825262213     1  0.55529348E+08
     -129.4968075409      134.0316127075     1  0.57589280E+08
     -129.4967974972      129.3376530073     1  0.60244767E+08
     -129.4967908100      133.2396760858     1  0.56866411E+08
     -129.4967853168      131.1764989374     1  0.58791063E+08
     -129.4967832912      132.5514732626     1  0.60448864E+08
     -129.4967791200      135.5486216996     1  0.61125931E+08
     -129.4967599536      132.7825376834     1  0.60255823E+08
     -129.4967485757      128.1773191902     1  0.57268598E+08
     -129.4967241539      130.7307744685     1  0.59764878E+08
     -129.4967155853      130.3580913194     1  0.61642388E+08
     -129.4966942414      129.4794248910     1  0.61592010E+08
     -129.4966799387      133.0863283834     1  0.60244333E+08
     -129.4966677335      126.3114990246     1  0.57369854E+08
     -129.4966620478      132.3483308913     1  0.57170484E+08
     -129.4966568369      131.9721410205     1  0.58080461E+08
     -129.4966537131      131.1396992462     1  0.64819554E+08
     -129.4966491566      133.6439257254     1  0.61660994E+08
     -129.4966465300      132.3582150195     1  0.58783126E+08
     -129.4966376849      132.4916849904     1  0.65105961E+08
     -129.4966082996      132.5202215075     1  0.58869697E+08
     -129.4965843837      132.5301909348     1  0.57945429E+08
     -129.4965513701      130.4035846418     1  0.58498626E+08
     -129.4965433636      134.0144012363     1  0.60344488E+08
     -129.4965349805      133.7351214637     1  0.55575151E+08
     -129.4965103168      132.8437934465     1  0.57196040E+08
     -129.4965072565      132.0486785365     1  0.58446766E+08
     -129.4964957416      131.6761018740     1  0.55875003E+08
     -129.4964902939      129.4192131531     1  0.57162431E+08
     -129.4964891310      134.1635389592     1  0.58475298E+08
     -129.4964719174      134.9742557652     1  0.57447221E+08
     -129.4964456384      131.7276718256     1  0.58040337E+08
     -129.4964257390      131.3069724781     1  0.57477363E+08
     -129.4964206781      132.6736686010     1  0.58606431E+08
     -129.4964168146      132.7775422209     1  0.60338556E+08
     -129.4963934375      132.3966178725     1  0.61094420E+08
     -129.4963915431      132.2002815128     1  0.56381406E+08
     -129.4963880788      136.3937873177     1  0.60542643E+08
     -129.4963746667      131.2921264259     1  0.64700370E+08
     -129.4963676608      128.7019175592     1  0.62589386E+08
     -129.4963535037      133.2965502081     1  0.60483507E+08
     -129.4963387213      129.4630051440     1  0.54679920E+08
     -129.4963259084      131.9172607918     1  0.57186130E+08
     -129.4963236666      133.2504629535     1  0.61434957E+08
     -129.4963129986      134.9670478640     1  0.60641855E+08
     -129.4963073970      132.3527993070     1  0.57702893E+08
     -129.4963032637      132.2255173953     1  0.59907071E+08
     -129.4962994444      131.9765018489     1  0.57163849E+08
     -129.4962970334      130.7648403413     1  0.57079338E+08
     -129.4961740376      136.5826658605     1  0.65102703E+08
     -129.4961692377      130.5948548288     1  0.57623055E+08
     -129.4961423766      135.4944204242     1  0.61117706E+08
     -129.4961381601      134.3416203106     1  0.57542833E+08
     -129.4961261203      132.0757579863     1  0.60202929E+08
     -129.4961168774      131.2933789647     1  0.60482341E+08
     -129.4961154988      129.3223518790     1  0.57530462E+08
     -129.4960862981      131.3332929481     1  0.56522360E+08
     -129.4960815310      130.5729363445     1  0.56793133E+08
     -129.4960797066      131.8719593075     1  0.59672735E+08
     -129.4960694267      134.9992553768     1  0.61368433E+08
     -129.4960535297      133.2393984530     1  0.57735096E+08
     -129.4960465156      128.7415407197     1  0.57585475E+08
     -129.4960301328      128.4908903672     1  0.57896150E+08
     -129.4960226666      136.1494038831     1  0.66491773E+08
     -129.4959871856      132.1726576200     1  0.58831608E+08
     -129.4959665349      133.9985728736     1  0.56050373E+08
     -129.4959494219      133.5206826369     1  0.57784478E+08
     -129.4959450316      132.8356786929     1  0.56954838E+08
     -129.4959434537      130.6914983156     1  0.57034659E+08
     -129.4959370975      132.3337152283     1  0.61755308E+08
     -129.4959223880      128.1815733531     1  0.56935050E+08
     -129.4959156214      130.9842815975     1  0.61629153E+08
     -129.4958940366      128.9608701539     1  0.58009440E+08
     -129.4958919078      136.5047700653     1  0.60769074E+08
     -129.4958873908      132.3848166439     1  0.61711855E+08
     -129.4958825996      130.1980427272     1  0.62755951E+08
     -129.4958805352      128.4651604943     1  0.57844856E+08
     -129.4958629639      126.5159200478     1  0.58038715E+08
     -129.4958610276      133.2538485706     1  0.56770972E+08
     -129.4958566594      128.2677998372     1  0.56496213E+08
     -129.4958489491      131.5521758907     1  0.63394143E+08
     -129.4958394955      128.5507663998     1  0.56712240E+08
     -129.4958339061      132.4464664734     1  0.56399132E+08
     -129.4958198477      129.6673491180     1  0.60581545E+08
     -129.4957965706      133.1259344588     1  0.57368942E+08
     -129.4957892650      128.3922978459     1  0.58170572E+08
     -129.4957819674      132.2353082978     1  0.59236523E+08
     -129.4957751364      133.8087816826     1  0.61253324E+08
     -129.4957433814      129.7641222526     1  0.57027198E+08
     -129.4957228865      127.7535157428     1  0.55671662E+08
     -129.4957212457      130.9859341462     1  0.66820796E+08
     -129.4956941953      134.1412858274     1  0.59223194E+08
     -129.4956923018      130.0319789762     1  0.61278757E+08
     -129.4956835019      127.6182729866     1  0.57531237E+08
     -129.4956685303      129.9831291985     1  0.58045180E+08
     -129.4956661851      131.7553722314     1  0.56581428E+08
     -129.4956517792      130.4262058679     1  0.56810305E+08
     -129.4956432600      132.7636053749     1  0.60248582E+08
     -129.4956355356      134.9114914874     1  0.58127749E+08
     -129.4956048513      131.8798245214     1  0.58062877E+08
     -129.4955945704      131.1987967561     1  0.58729708E+08
     -129.4955897656      128.3352631696     1  0.56525215E+08
     -129.4955862086      133.3341686304     1  0.61705353E+08
     -129.4955742683      136.0348588496     1  0.58733663E+08
     -129.4955604301      132.8249210801     1  0.58904193E+08
     -129.4955572254      129.3380476642     1  0.56618457E+08
     -129.4955356772      135.1954179847     1  0.63097895E+08
     -129.4955225738      131.1446089963     1  0.56769529E+08
     -129.4954822893      130.8506474809     1  0.57454631E+08
     -129.4954808625      132.2221786729     1  0.57219943E+08
     -129.4954734829      131.4470969472     1  0.56787513E+08
     -129.4954717940      133.0894881151     1  0.65392302E+08
     -129.4954611062      129.5971523999     1  0.60170578E+08
     -129.4954527991      129.5394111760     1  0.59376498E+08
     -129.4954359756      132.1881027057     1  0.57606144E+08
     -129.4954286800      131.4241950050     1  0.57222146E+08
     -129.4954258587      133.3216519620     1  0.58572066E+08
     -129.4954015806      131.7268389574     1  0.58897061E+08
     -129.4953974216      126.8919546923     1  0.57593120E+08
     -129.4953906443      128.7922915119     1  0.56348706E+08
     -129.4953801116      131.6725265378     1  0.57586236E+08
     -129.4953730288      131.0104150570     1  0.57998735E+08
     -129.4953590627      133.6693873903     1  0.56934070E+08
     -129.4953537407      131.4164445529     1  0.58904181E+08
     -129.4953481204      128.0881362584     1  0.55307549E+08
     -129.4953214858      130.9561025057     1  0.61642959E+08
     -129.4953202328      131.3531739595     1  0.57569591E+08
     -129.4953085427      132.3546650851     1  0.60263360E+08
     -129.4953012939      131.0760996240     1  0.60576738E+08
     -129.4952999028      134.9224668164     1  0.58509791E+08
     -129.4952960865      133.9010104162     1  0.64209508E+08
     -129.4952906268      129.5545744484     1  0.59274209E+08
     -129.4952804689      133.5108329321     1  0.61911100E+08
     -129.4952724012      133.2212330491     1  0.59675059E+08
     -129.4952713227      132.1244872615     1  0.62787925E+08
     -129.4952416540      131.7948830862     1  0.56780052E+08
     -129.4952329042      133.4872991617     1  0.59476594E+08
     -129.4952315652      132.7920016771     1  0.59118815E+08
     -129.4952188030      128.5426076910     1  0.56627683E+08
     -129.4951911678      134.1148641088     1  0.56888323E+08
     -129.4951882167      133.7499544765     1  0.60780308E+08
     -129.4951631516      132.8738254240     1  0.58279535E+08
     -129.4951608661      137.3842353197     1  0.59300078E+08
     -129.4951520229      132.7941731502     1  0.58766431E+08
     -129.4951461913      135.7116782046     1  0.57224791E+08
     -129.4951438547      132.7060396657     1  0.58972368E+08
     -129.4951386832      133.0541739641     1  0.59890649E+08
     -129.4951370584      132.1408007121     1  0.58490154E+08
     -129.4951333559      130.3161736316     1  0.63030212E+08
     -129.4950932863      133.1158742141     1  0.61553317E+08
     -129.4950748578      133.4975387330     1  0.59336185E+08
     -129.4950550745      134.1607422139     1  0.63356508E+08
     -129.4950444400      134.4313267588     2  0.61199456E+08
     -129.4950319856      129.9673906334     1  0.61959434E+08
     -129.4950148833      132.4347819012     1  0.57857025E+08
     -129.4949891095      131.0867708576     1  0.59714144E+08
     -129.4949858522      132.8529419422     1  0.61051760E+08
     -129.4949374606      133.9297044228     1  0.63635514E+08
     -129.4949084211      133.3794050417     1  0.58808241E+08
     -129.4948841242      128.4234696645     1  0.57449236E+08
     -129.4948782759      131.7286050727     1  0.57188987E+08
     -129.4948568945      130.2336587336     1  0.60985010E+08
     -129.4948353544      133.0447020357     1  0.62211215E+08
     -129.4948323735      130.8965001692     1  0.59926255E+08
     -129.4948284898      137.0307060259     1  0.59797385E+08
     -129.4948249693      130.0421857444     1  0.58109639E+08
     -129.4948237192      129.0217194805     1  0.57862858E+08
     -129.4948066683      131.4320698532     1  0.56866642E+08
     -129.4947984893      130.6327517299     1  0.59012765E+08
     -129.4947871102      130.8063005499     1  0.57511843E+08
     -129.4947789766      132.0217486019     1  0.57027941E+08
     -129.4947735008      133.7225811469     1  0.58302357E+08
     -129.4947688704      135.4509015624     1  0.58559368E+08
     -129.4947513631      131.4380629941     1  0.58530921E+08
     -129.4947362355      133.3169896508     1  0.60646298E+08
     -129.4947118839      131.5156739207     1  0.57747237E+08
     -129.4946702655      133.2740616651     1  0.58994900E+08
     -129.4946586407      128.9659737141     1  0.57474382E+08
     -129.4946392142      132.6182633015     2  0.57847734E+08
     -129.4946124995      129.7664467567     1  0.57110855E+08
     -129.4945871243      132.9186515602     1  0.63112389E+08
     -129.4945785106      132.0601110270     1  0.58285213E+08
     -129.4945769316      128.4404287153     1  0.60761557E+08
     -129.4945730697      132.1652079518     1  0.57484951E+08
     -129.4945716864      128.9545790801     1  0.64451876E+08
     -129.4945601919      132.5496409744     1  0.57402708E+08
     -129.4945412727      130.1706564484     1  0.56932102E+08
     -129.4945231682      132.3414191597     1  0.58027869E+08
     -129.4945113171      132.6348466782     1  0.58214355E+08
     -129.4944932468      129.8581379254     1  0.56042647E+08
     -129.4944875127      132.1535635228     1  0.63054348E+08
     -129.4944511724      128.7636806401     1  0.56028001E+08
     -129.4944412784      131.6577102516     1  0.60152580E+08
     -129.4944003169      131.3137659985     1  0.58816945E+08
     -129.4943916980      135.1676396822     1  0.57013827E+08
     -129.4943767066      132.7644809605     1  0.60318442E+08
     -129.4943749365      130.2250511917     1  0.57681194E+08
     -129.4943704744      130.7456924475     1  0.58741087E+08
     -129.4943663658      134.2407462246     1  0.55647462E+08
     -129.4943620448      133.4445629594     1  0.58915100E+08
     -129.4943551496      130.9238975370     1  0.61800909E+08
     -129.4943504096      132.3286717350     1  0.56675394E+08
     -129.4943309711      131.3011843392     1  0.58260478E+08
     -129.4942985858      133.8996464316     1  0.57883108E+08
     -129.4942954864      127.1014809687     1  0.57668617E+08
     -129.4942702526      134.6617042673     1  0.59490045E+08
     -129.4942651827      133.6608543573     1  0.60312773E+08
     -129.4942549379      132.1002007026     1  0.56270434E+08
     -129.4942485144      130.0954186479     1  0.56329100E+08
     -129.4942250974      133.9509846554     1  0.58944753E+08
     -129.4942162921      129.8980281120     1  0.58249806E+08
     -129.4942032453      129.3073057812     1  0.55745233E+08
     -129.4941997151      133.2994836937     1  0.57059491E+08
     -129.4941546086      138.1280012409     1  0.64145215E+08
     -129.4941486915      130.2362043683     1  0.57170244E+08
     -129.4941261198      132.0295785685     1  0.58826963E+08
     -129.4941195703      134.7998748869     1  0.60999127E+08
     -129.4941109152      133.7228020329     1  0.64290040E+08
     -129.4940930049      130.7927971212     1  0.59885861E+08
     -129.4940530156      135.4752309975     1  0.58174402E+08
     -129.4940454844      131.1235627042     1  0.58743539E+08
     -129.4940123630      131.9136493773     1  0.57986237E+08
     -129.4940079860      129.3753387091     1  0.60511510E+08
     -129.4940027766      136.2522823967     1  0.63756315E+08
     -129.4939988986      132.7658654838     1  0.61794573E+08
     -129.4939873830      131.1556120262     1  0.58564864E+08
     -129.4939473713      131.9475961146     1  0.59704092E+08
     -129.4939171154      132.5798965326     1  0.62547683E+08
     -129.4938949863      133.0847390864     1  0.58947122E+08
     -129.4938902000      133.3261009604     1  0.62653420E+08
     -129.4938509174      128.3207890048     1  0.57141366E+08
     -129.4938486417      134.2212717440     1  0.57399996E+08
     -129.4938435545      132.5197102754     1  0.58102533E+08
     -129.4938301425      131.3447546681     1  0.60016160E+08
     -129.4938174139      131.4229585324     1  0.57146564E+08
     -129.4938149078      133.0899047474     1  0.60893370E+08
     -129.4938069633      133.6128270242     1  0.58168867E+08
     -129.4937888210      132.8934188323     1  0.60360281E+08
     -129.4937804732      132.2127261503     1  0.60346936E+08
     -129.4937711035      128.5723678156     1  0.61494334E+08
     -129.4937665359      131.0722165929     1  0.58372325E+08
     -129.4937465314      133.2095334700     1  0.64402117E+08
     -129.4937331853      130.6183755615     1  0.60542351E+08
     -129.4937283555      133.7179221791     1  0.59730546E+08
     -129.4937148416      130.8062387768     1  0.57132967E+08
     -129.4937074169      131.6791982974     1  0.58856264E+08
     -129.4937034630      132.0490706541     1  0.58263667E+08
     -129.4936991507      131.9965160866     1  0.59658575E+08
     -129.4936903292      132.9670260233     1  0.57822351E+08
     -129.4936689176      132.5671942005     1  0.59126593E+08
     -129.4936581860      133.6656384631     1  0.62150106E+08
     -129.4936530401      134.0625281997     1  0.60202166E+08
     -129.4936390293      128.7811906373     1  0.62945282E+08
     -129.4936257991      132.4881620716     1  0.60488467E+08
     -129.4935731557      135.1231741889     1  0.58919276E+08
     -129.4935720014      133.4894615623     1  0.57412676E+08
     -129.4935703070      134.4887911288     1  0.58221438E+08
     -129.4935503870      133.0340152484     1  0.60774067E+08
     -129.4935355228      132.0066528244     1  0.58482903E+08
     -129.4935335424      135.5243496787     1  0.59407929E+08
     -129.4935117290      132.9641190067     1  0.60467987E+08
     -129.4935035072      130.5367488291     1  0.59740194E+08
     -129.4934900025      131.5298387097     1  0.57836409E+08
     -129.4934814217      134.6156262273     1  0.63646205E+08
     -129.4934788578      132.8860897720     1  0.56600719E+08
     -129.4934608443      129.0217446577     1  0.60070289E+08
     -129.4934443766      131.1040426245     1  0.59883037E+08
     -129.4934258697      131.8031981621     1  0.58221791E+08
     -129.4934185903      129.6636549452     1  0.55970480E+08
     -129.4934086065      127.8857992198     1  0.57099425E+08
     -129.4934044346      130.2107031076     1  0.57443632E+08
     -129.4933792707      130.3581915824     1  0.59968619E+08
     -129.4933580260      131.2358771568     1  0.58202599E+08
     -129.4933444494      133.9085031129     1  0.56619324E+08
     -129.4933421443      133.2181464670     1  0.56758708E+08
     -129.4933258236      130.2459668219     1  0.61978377E+08
     -129.4933195277      136.3918300913     1  0.59125358E+08
     -129.4933159499      134.5075818048     1  0.64328530E+08
     -129.4932891920      126.2742643919     1  0.57238611E+08
     -129.4932833602      130.3249845331     1  0.64973650E+08
     -129.4932713064      129.8274228923     1  0.57920579E+08
     -129.4932604979      129.2753906462     1  0.58261912E+08
     -129.4932475558      134.2115961379     1  0.58200783E+08
     -129.4932459739      132.6876855783     1  0.61695852E+08
     -129.4932420737      133.8966588072     1  0.61707651E+08
     -129.4932385829      127.9881372295     1  0.62074621E+08
     -129.4932324906      133.5777435490     1  0.58945591E+08
     -129.4932291915      133.3211889711     1  0.62621284E+08
     -129.4932231755      133.3052633005     1  0.59547202E+08
     -129.4932191171      131.9249182573     1  0.57681198E+08
     -129.4932098584      136.1226702345     1  0.59108652E+08
     -129.4931939785      131.3483892662     1  0.57243277E+08
     -129.4931829266      129.2828448095     1  0.62768142E+08
     -129.4931729053      128.3895237788     1  0.57515741E+08
     -129.4931676949      133.0001698398     1  0.56486993E+08
     -129.4931540754      135.1326302991     1  0.61213349E+08
     -129.4931370836      132.2336932468     1  0.59045599E+08
     -129.4931181846      130.2925599969     1  0.60633642E+08
     -129.4931113936      129.5582583372     1  0.56745235E+08
     -129.4931031328      135.5903252333     1  0.59261662E+08
     -129.4930920129      129.3250866844     1  0.56462651E+08
     -129.4930640855      130.5853577466     1  0.59423389E+08
     -129.4930603510      128.0168784138     1  0.55894420E+08
     -129.4930537700      131.0927292186     1  0.57160259E+08
     -129.4930452155      137.3668682750     1  0.55964303E+08
     -129.4930210952      132.3182206897     1  0.61552973E+08
     -129.4930161462      134.7958955789     1  0.59983711E+08
     -129.4930090270      134.2292532095     1  0.63002015E+08
     -129.4929377142      133.6935821274     1  0.57353051E+08
     -129.4929214241      130.8010281901     1  0.59422853E+08
     -129.4929196387      131.8307828597     1  0.57026877E+08
     -129.4929113697      130.3672251812     1  0.59168104E+08
     -129.4928899111      133.8574428463     1  0.56393654E+08
     -129.4928836172      136.3426384144     1  0.60302718E+08
     -129.4928790965      133.5424750332     1  0.56434701E+08
     -129.4928680914      134.6318412559     1  0.63236689E+08
     -129.4928489589      130.4215159972     1  0.60184670E+08
     -129.4928458656      134.1429475836     1  0.56505239E+08
     -129.4928226330      132.6437631697     1  0.58486851E+08
     -129.4928087005      130.8153160542     1  0.64709647E+08
     -129.4927945933      129.2473051545     1  0.59264641E+08
     -129.4927874189      130.6648698518     1  0.56513903E+08
     -129.4927848087      129.0540979355     1  0.58795948E+08
     -129.4927784693      132.9724367444     1  0.56690062E+08
     -129.4927684756      130.6429062171     1  0.64485419E+08
     -129.4927410857      129.8061481970     1  0.59802641E+08
     -129.4927323732      130.3341956269     1  0.65004369E+08
     -129.4927309572      127.1734018578     1  0.55779738E+08
     -129.4927090424      130.2702177059     1  0.57295514E+08
     -129.4927002055      132.2864842237     1  0.61189876E+08
     -129.4926972476      133.3111337838     1  0.61758704E+08
     -129.4926933388      129.6800998807     2  0.60077506E+08
     -129.4926702880      134.0881164178     1  0.59452208E+08
     -129.4926545897      131.5933708124     1  0.60518834E+08
     -129.4926470854      134.7952005918     1  0.57835465E+08
     -129.4926348094      132.5505723217     1  0.60898665E+08
     -129.4926276865      133.9064660410     1  0.64013681E+08
     -129.4926259590      131.7068167846     1  0.59834671E+08
     -129.4926185342      133.6475605044     1  0.59831220E+08
     -129.4926140637      134.0261878100     1  0.57529300E+08
     -129.4926030418      131.4421457155     1  0.56063252E+08
     -129.4925861144      131.9801564550     1  0.61278621E+08
     -129.4925838894      131.4281798708     1  0.60113625E+08
     -129.4925563756      130.8770865481     1  0.55755956E+08
     -129.4925539683      132.2530499991     1  0.59256320E+08
     -129.4925075835      128.9906347398     1  0.56394045E+08
     -129.4924753513      130.2104257961     1  0.65318832E+08
     -129.4924559155      135.0921322138     1  0.59784897E+08
     -129.4924547118      128.9183867635     1  0.57315138E+08
     -129.4924353793      131.0940822287     1  0.59636903E+08
     -129.4924340725      132.3093700640     1  0.57299038E+08
     -129.4924219347      135.3763783672     1  0.58006491E+08
     -129.4924069696      134.6251570232     1  0.61797976E+08
     -129.4923914974      133.7275818682     1  0.57293608E+08
     -129.4923892801      133.2494789524     1  0.56396369E+08
     -129.4923829585      133.6478744356     1  0.60599601E+08
     -129.4923798548      128.6086446870     1  0.56953040E+08
     -129.4923773904      131.8942029052     1  0.60523067E+08
     -129.4923705632      131.2755509206     1  0.58871105E+08
     -129.4923688123      128.1378630516     1  0.58644729E+08
     -129.4923653524      131.8613950622     1  0.56304614E+08
     -129.4923633081      135.4000150248     1  0.60213803E+08
     -129.4923486346      131.8510295198     1  0.58581030E+08
     -129.4923412823      133.0525729908     1  0.57838898E+08
     -129.4923234171      128.7985321905     1  0.58045830E+08
     -129.4922961739      133.2627521344     1  0.61123181E+08
     -129.4922835050      131.5668903454     1  0.57231784E+08
     -129.4922734047      134.2653245241     1  0.60035674E+08
     -129.4922684810      129.9649661932     2  0.55913713E+08
     -129.4922500160      134.7489054872     1  0.57528981E+08
     -129.4922399728      129.5976750939     1  0.57545331E+08
     -129.4922252240      132.6092465409     1  0.63135756E+08
     -129.4922197330      131.0294661211     1  0.60150437E+08
     -129.4922135410      133.2543243405     1  0.58441426E+08
     -129.4922105530      132.8202217167     1  0.58027823E+08
     -129.4921982574      132.5477403169     1  0.59811693E+08
     -129.4921885784      131.1893089762     1  0.58093957E+08
     -129.4921487622      130.1726448116     1  0.61061902E+08
     -129.4921434165      133.7901539857     1  0.59804312E+08
     -129.4921358842      127.4987345309     1  0.57862165E+08
     -129.4921343491      131.7368254099     1  0.59841747E+08
     -129.4921259929      130.5973014516     1  0.57167246E+08
     -129.4921068920      134.3750665254     1  0.58935847E+08
     -129.4921036519      130.9058315386     1  0.66858123E+08
     -129.4920986826      132.1792495037     1  0.56478709E+08
     -129.4920664428      130.9715962733     1  0.57846872E+08
     -129.4920637844      132.8854607302     1  0.56055592E+08
     -129.4920626395      130.3172141612     1  0.57198879E+08
     -129.4920614452      135.7529942629     1  0.58510830E+08
     -129.4920551370      133.4277869098     1  0.59224244E+08
     -129.4920287726      131.7438390711     1  0.56667689E+08
     -129.4920262301      132.8358634923     1  0.57866929E+08
     -129.4920156540      135.5859873586     1  0.58019009E+08
     -129.4919985394      132.1993111591     1  0.58578807E+08
     -129.4919963715      133.4883583134     1  0.58964314E+08
     -129.4919838658      133.2157601866     1  0.59573542E+08
     -129.4919696844      132.5944081542     1  0.58994312E+08
     -129.4919640604      132.8103347260     1  0.59077662E+08
     -129.4919396956      130.3638042703     1  0.59067787E+08
     -129.4919228426      132.7520786819     1  0.60435834E+08
     -129.4919180544      135.8510142380     1  0.63379159E+08
     -129.4918811357      132.4974377601     1  0.60334550E+08
     -129.4918727492      130.0392184075     1  0.56153444E+08
     -129.4918616980      133.8019538200     1  0.59972653E+08
     -129.4918549587      131.9044393787     1  0.58847379E+08
     -129.4918477868      129.6149408961     1  0.56856636E+08
     -129.4918347439      131.2734055933     1  0.64847151E+08
     -129.4918236998      133.2407450821     1  0.59073888E+08
     -129.4918181786      132.8685133470     1  0.58893119E+08
     -129.4918166150      131.3062245234     1  0.58133368E+08
     -129.4918116113      132.0062663405     1  0.61797527E+08
     -129.4918085049      135.5551281487     1  0.59344855E+08
     -129.4917802527      129.5134637390     1  0.57150641E+08
     -129.4917706773      136.2207141792     1  0.58687882E+08
     -129.4917653436      131.0901333531     1  0.57525134E+08
     -129.4917567718      130.7012553892     1  0.58341439E+08
     -129.4917517511      130.3063288154     1  0.61135086E+08
     -129.4917425748      136.2039421041     1  0.56551664E+08
     -129.4917255031      131.4259994192     1  0.57464792E+08
     -129.4916877510      128.8063724380     1  0.55102947E+08
     -129.4916780319      135.3945055109     1  0.56777592E+08
     -129.4916619990      134.7268005236     1  0.57323422E+08
     -129.4916584471      132.3364020705     1  0.58292595E+08
     -129.4916453543      131.3359508536     1  0.61303549E+08
     -129.4916337773      129.8066197649     1  0.57320027E+08
     -129.4916220388      131.1041940357     1  0.57806841E+08
     -129.4915959827      130.0598637493     1  0.59508120E+08
     -129.4915892876      133.2705100371     1  0.56923006E+08
     -129.4915845159      136.0439209423     1  0.63899366E+08
     -129.4915577759      131.2045662919     1  0.63409188E+08
     -129.4915304080      133.7999515437     1  0.59688284E+08
     -129.4915094094      134.1909421659     1  0.61924493E+08
     -129.4914472153      131.1326257099     1  0.60787380E+08
     -129.4914037136      130.4001868608     1  0.59041164E+08
     -129.4913978703      129.0573787923     1  0.57766596E+08
     -129.4913748875      129.0244585772     1  0.59233052E+08
     -129.4913570119      130.8143172044     1  0.57795483E+08
     -129.4913280121      134.2972691232     1  0.58262628E+08
     -129.4913217317      131.7732323495     1  0.61539667E+08
     -129.4912941713      136.8075758038     1  0.58991097E+08
     -129.4912905648      131.1675714090     1  0.57917504E+08
     -129.4912759116      133.5145331993     1  0.59388522E+08
     -129.4912441388      129.3471094949     1  0.57035044E+08
     -129.4912429231      134.1996220620     1  0.58328791E+08
     -129.4912346604      132.0781870304     1  0.57172001E+08
     -129.4912242432      135.6777407484     1  0.63269899E+08
     -129.4912160382      129.8424108105     1  0.60590433E+08
     -129.4912104360      130.3650355799     1  0.57842309E+08
     -129.4912036082      130.7511264334     1  0.58114166E+08
     -129.4912003739      128.1639214141     1  0.58127609E+08
     -129.4911970213      132.6468316309     1  0.59989555E+08
     -129.4911928453      131.4783863037     1  0.60498280E+08
     -129.4911905561      129.0632553857     1  0.57589880E+08
     -129.4911872640      131.8437478950     1  0.58496494E+08
     -129.4911819409      132.1961538606     1  0.58503051E+08
     -129.4911740117      131.5773722826     1  0.58809093E+08
     -129.4911430427      132.8050660083     1  0.57547570E+08
     -129.4911177978      133.1423585926     1  0.56570449E+08
     -129.4911120060      131.0617173262     1  0.63628115E+08
     -129.4910998468      132.9925536581     1  0.59041554E+08
     -129.4910970548      133.3455909152     1  0.58762417E+08
     -129.4910760783      133.7761898628     1  0.58177744E+08
     -129.4910748372      130.6639297177     1  0.57357140E+08
     -129.4910698222      134.1948479746     1  0.61458691E+08
     -129.4910674636      130.6431320482     1  0.58035382E+08
     -129.4910605333      133.4101482396     1  0.57729608E+08
     -129.4910506219      133.0551096081     1  0.65238511E+08
     -129.4910364433      131.9284645782     1  0.58402772E+08
     -129.4910335916      131.6206961105     1  0.57237806E+08
     -129.4910202654      134.2857100535     1  0.60922640E+08
     -129.4910188014      129.3773864856     1  0.60413777E+08
     -129.4910006619      132.7558537235     1  0.57714027E+08
     -129.4909880066      129.3759604072     1  0.56988710E+08
     -129.4909866463      125.9596952114     1  0.57878340E+08
     -129.4909819824      133.9629443656     1  0.60303073E+08
     -129.4909700500      128.1236891834     1  0.58765914E+08
     -129.4909157816      132.2991021249     1  0.64161980E+08
     -129.4909035459      133.6511224470     1  0.60942521E+08
     -129.4908887213      132.6860825458     1  0.56598654E+08
     -129.4908832059      131.4584764922     1  0.58031979E+08
     -129.4908815296      128.8644970029     2  0.55797027E+08
     -129.4908742915      131.6010786028     1  0.56953229E+08
     -129.4908668886      135.3943758288     1  0.65635726E+08
     -129.4908366311      130.7455081810     1  0.55707777E+08
     -129.4908294834      135.7523685769     1  0.58426669E+08
     -129.4908257336      133.4379319082     1  0.60146752E+08
     -129.4907993737      132.9700612242     1  0.57122980E+08
     -129.4907874030      133.0389602778     1  0.58322644E+08
     -129.4907816081      131.5542944140     1  0.61697382E+08
     -129.4907780963      135.2840458291     1  0.62502817E+08
     -129.4907491696      132.9311236073     1  0.58093473E+08
     -129.4907252704      130.8121660788     1  0.59947689E+08
     -129.4907201772      132.8804094402     1  0.57195017E+08
     -129.4907139026      133.7616847845     1  0.59189098E+08
     -129.4907077515      130.0444399792     1  0.59994722E+08
     -129.4906960211      129.1786290203     1  0.57252835E+08
     -129.4906752972      135.4640173722     1  0.65488599E+08
     -129.4906695643      133.4138447729     1  0.58877329E+08
     -129.4906583826      131.8344239024     1  0.58656816E+08
     -129.4906530117      131.0336435811     1  0.63353209E+08
     -129.4906518305      137.0034566261     1  0.57315897E+08
     -129.4906248670      132.4683209958     1  0.57004449E+08
     -129.4906192210      133.0665773475     1  0.58575974E+08
     -129.4905959249      134.4775647176     1  0.61661884E+08
     -129.4905919578      134.7355689865     1  0.58786837E+08
     -129.4905908911      131.9871222585     1  0.59137615E+08
     -129.4905746887      128.6593041815     1  0.56614489E+08
     -129.4905706710      130.5233506275     1  0.58480396E+08
     -129.4905682425      134.4047300385     1  0.58140321E+08
     -129.4905472508      133.4891209166     1  0.59374322E+08
     -129.4905242840      131.5565504525     1  0.59918073E+08
     -129.4905019743      132.7986626374     1  0.57929839E+08
     -129.4904947147      132.1964248470     1  0.57710533E+08
     -129.4904843959      129.7412182345     1  0.60111103E+08
     -129.4904783946      133.2263179102     1  0.62612817E+08
     -129.4904640614      134.1198687800     1  0.61308768E+08
     -129.4904435746      133.4675891638     1  0.62649122E+08
     -129.4904412936      130.5148223339     1  0.59701740E+08
     -129.4904321263      131.0823854357     1  0.63692034E+08
     -129.4904216732      130.2756478946     1  0.58573437E+08
     -129.4904079228      130.1913168905     1  0.62984659E+08
     -129.4904051889      128.4263750592     1  0.58538374E+08
     -129.4904018643      130.9174206633     1  0.64887228E+08
     -129.4904005269      132.2833300645     1  0.59775371E+08
     -129.4903852950      132.0989222318     1  0.57822503E+08
     -129.4903772052      133.2061918313     1  0.55743488E+08
     -129.4903155391      134.0798195405     1  0.62424786E+08
     -129.4903076280      130.6275755315     1  0.60614029E+08
     -129.4902940758      131.2896751367     1  0.61085928E+08
     -129.4902747916      136.5609984526     1  0.58275051E+08
     -129.4902721987      129.9307760374     1  0.56807816E+08
     -129.4902691623      133.4710592250     1  0.68203676E+08
     -129.4902517151      131.2281953139     1  0.58568234E+08
     -129.4902497350      128.7075098056     1  0.60872512E+08
     -129.4902480417      134.3479112636     1  0.56971758E+08
     -129.4902437984      131.1660872134     1  0.58174784E+08
     -129.4902326868      132.1159347837     1  0.62834012E+08
     -129.4902098005      130.4617186534     1  0.57210402E+08
     -129.4901995749      133.8670185758     1  0.65377454E+08
     -129.4901936619      131.1610994077     1  0.58454780E+08
     -129.4901839234      135.2912050848     1  0.63451034E+08
     -129.4901671657      131.7663875885     1  0.58866630E+08
     -129.4901578846      133.0294771687     1  0.59617987E+08
     -129.4901458614      130.3283360220     1  0.58179558E+08
     -129.4901386151      126.4632847207     1  0.57024300E+08
     -129.4901328564      133.8051951696     1  0.57041678E+08
     -129.4901261799      131.9467082063     1  0.56382532E+08
     -129.4901185028      132.6660602272     1  0.62235950E+08
     -129.4901083080      133.0382187798     1  0.56537448E+08
     -129.4901063108      132.0388601137     1  0.59165666E+08
     -129.4901028027      127.5809029993     1  0.58853453E+08
     -129.4900955432      135.2642616069     1  0.59413480E+08
     -129.4900780538      136.6900296660     1  0.60999320E+08
     -129.4900689883      130.4446920496     1  0.56656825E+08
     -129.4900525105      134.4040938789     1  0.58506490E+08
     -129.4900503556      132.0619342130     1  0.62216153E+08
     -129.4900472618      132.2188704311     1  0.58315996E+08
     -129.4900224309      135.6265269273     1  0.58385190E+08
     -129.4900105501      128.7562101351     1  0.56633460E+08
     -129.4900025906      135.3352226993     2  0.59698495E+08
     -129.4899991828      133.3591216420     1  0.58658595E+08
     -129.4899952364      134.1606355075     1  0.63749869E+08
     -129.4899834748      130.1860744341     1  0.58997076E+08
     -129.4899820677      132.4077245684     1  0.58012011E+08
     -129.4899570831      132.7348480847     1  0.59233428E+08
     -129.4899550139      136.2654567241     1  0.59589198E+08
     -129.4899530908      130.9931125955     1  0.56649311E+08
     -129.4899352209      131.5235321230     1  0.58804282E+08
     -129.4899317018      129.3233054995     1  0.59778448E+08
     -129.4899158174      133.0359027552     1  0.58422245E+08
     -129.4899137313      131.7236437848     1  0.57548745E+08
     -129.4898910341      131.6652247878     1  0.61148138E+08
     -129.4898886159      131.5663008774     1  0.63800421E+08
     -129.4898831615      132.6345190169     1  0.58839986E+08
     -129.4898583452      130.9835704159     1  0.57061676E+08
     -129.4898564940      131.2572719097     1  0.59155980E+08
     -129.4898523346      134.2729321267     1  0.61293564E+08
     -129.4898415985      133.1788949857     1  0.56900954E+08
     -129.4898395169      134.2140839874     1  0.56906524E+08
     -129.4898343666      131.6777428764     1  0.58591557E+08
     -129.4898321307      131.7697359782     1  0.60940052E+08
     -129.4898244333      131.8000649281     1  0.63726668E+08
     -129.4898220799      131.1435148627     1  0.58138560E+08
     -129.4898154321      132.4680254971     1  0.57313117E+08
     -129.4898137663      129.3643143287     1  0.60951520E+08
     -129.4898016683      130.1450192454     1  0.57801042E+08
     -129.4897996402      133.7664458868     1  0.54789510E+08
     -129.4897975142      131.1790661127     1  0.58889638E+08
     -129.4897932501      134.9986712720     1  0.60336781E+08
     -129.4897852580      134.5827549779     1  0.60673051E+08
     -129.4897801201      129.6552787445     1  0.56867827E+08
     -129.4897669340      134.0528412532     1  0.62520024E+08
     -129.4897611541      136.0327985110     1  0.65017498E+08
     -129.4897581429      132.6521789217     1  0.57391684E+08
     -129.4897510446      133.7940195441     1  0.62835402E+08
     -129.4897468796      130.1113381616     1  0.59636237E+08
     -129.4897382103      127.9993373250     1  0.56126974E+08
     -129.4897297806      131.2361828990     1  0.58499662E+08
     -129.4897029989      126.9424359491     1  0.60386749E+08
     -129.4896996521      128.0975771491     1  0.56739653E+08
     -129.4896686205      127.1962654606     1  0.57162559E+08
     -129.4896586438      133.0872304627     1  0.57700232E+08
     -129.4896451727      131.8741056075     1  0.58910857E+08
     -129.4896293331      128.0739525021     1  0.59022584E+08
     -129.4896184541      135.0095517765     1  0.57938381E+08
     -129.4895705539      132.7673314156     1  0.64316776E+08
     -129.4895646995      130.6512862369     1  0.57878297E+08
     -129.4895586465      131.3102880168     1  0.62270918E+08
     -129.4895362860      131.1460958637     1  0.56441119E+08
     -129.4895300513      134.9397887100     1  0.55978584E+08
     -129.4894534304      127.5570367556     1  0.60174047E+08
     -129.4894514895      130.8641177199     1  0.56687163E+08
     -129.4894469915      134.5030581027     1  0.59913844E+08
     -129.4894258776      132.5682884173     1  0.65753657E+08
     -129.4894110224      132.8938956685     1  0.57109725E+08
     -129.4893789801      132.2419561469     1  0.61272430E+08
     -129.4893754027      132.8628917873     1  0.58723583E+08
     -129.4893563620      132.4204977496     1  0.56555753E+08
     -129.4893342692      126.7894322766     1  0.56341236E+08
     -129.4893084246      134.5263042352     1  0.64624569E+08
     -129.4892852700      129.9594744764     1  0.56798143E+08
     -129.4892665800      136.3466122130     1  0.57908727E+08
     -129.4892552637      132.5394088128     1  0.58946922E+08
     -129.4892531086      131.0942150519     1  0.57535661E+08
     -129.4892376343      134.4145724269     1  0.56639852E+08
     -129.4892231170      131.6221767881     1  0.58993757E+08
     -129.4892172833      130.5577981050     1  0.58359817E+08
     -129.4892122677      131.8822980049     1  0.56867577E+08
     -129.4892061099      134.6419486366     1  0.61974385E+08
     -129.4891959504      133.2701972218     1  0.57187390E+08
     -129.4891928556      134.4675411325     2  0.61976530E+08
     -129.4891902041      133.1860062042     1  0.58545890E+08
     -129.4891804792      128.6602529450     1  0.60486743E+08
     -129.4891753948      134.2836905711     1  0.57736436E+08
     -129.4891711327      135.1797913341     1  0.60547853E+08
     -129.4891643447      133.9285139573     1  0.58846717E+08
     -129.4891585933      126.5599944554     1  0.56158414E+08
     -129.4891546862      131.9979523166     1  0.58719378E+08
     -129.4891362417      133.5929785064     1  0.56838670E+08
     -129.4891321150      130.7661373021     1  0.58621698E+08
     -129.4891224281      133.4515670522     1  0.62346679E+08
     -129.4891178380      130.7469002234     1  0.58140453E+08
     -129.4890897342      130.5146258041     1  0.55081297E+08
     -129.4890831544      131.7264955120     1  0.58625909E+08
     -129.4890651693      134.0500571639     1  0.56726551E+08
     -129.4890601528      130.6761091118     1  0.57569253E+08
     -129.4890499097      134.3988923805     1  0.57772029E+08
     -129.4890481349      131.5065544028     1  0.62757861E+08
     -129.4889958286      134.2449929067     1  0.58533536E+08
     -129.4889930095      133.9722693045     1  0.61215575E+08
     -129.4889912978      130.0231348054     1  0.57666341E+08
     -129.4889838520      131.1897369264     1  0.55709564E+08
     -129.4889774960      132.4340744996     1  0.59715033E+08
     -129.4889578153      131.1758556241     1  0.58939131E+08
     -129.4889477908      132.4067389490     1  0.58041287E+08
     -129.4889330335      127.0208350127     1  0.58267974E+08
     -129.4888975419      133.8651897334     1  0.65314279E+08
     -129.4888856404      130.5336558876     1  0.57407334E+08
     -129.4888738557      133.8304787692     1  0.58726425E+08
     -129.4888582344      127.9529241573     1  0.56377706E+08
     -129.4888554073      125.7675464583     1  0.57987085E+08
     -129.4888384523      128.8984816141     1  0.56674264E+08
     -129.4888087485      132.4054067169     1  0.57764273E+08
     -129.4887896057      129.3504243258     1  0.54435201E+08
     -129.4887849168      130.4698003009     1  0.56805700E+08
     -129.4887814039      133.6691041566     1  0.61291855E+08
     -129.4887691540      129.3047465380     1  0.55636744E+08
     -129.4887626993      133.5858800488     1  0.58233802E+08
     -129.4887420446      135.5662933633     1  0.58176156E+08
     -129.4887189447      130.3732674331     1  0.55167734E+08
     -129.4887153801      133.5466612191     1  0.58695053E+08
     -129.4887083665      129.8580033140     1  0.60265506E+08
     -129.4886962183      133.3731429525     1  0.57309154E+08
     -129.4886927823      135.0296501985     2  0.57442411E+08
     -129.4886869112      129.6817315733     1  0.55268658E+08
     -129.4886596229      130.1497517574     1  0.56503868E+08
     -129.4886384428      134.2420289618     1  0.56622965E+08
     -129.4886287269      134.4731881651     1  0.59829102E+08
     -129.4886221308      131.0090528610     1  0.64915503E+08
     -129.4886195093      129.5961407347     1  0.57965597E+08
     -129.4886078548      130.9351879183     1  0.58823591E+08
     -129.4886035560      129.0586243563     1  0.55691779E+08
     -129.4885990550      132.5996887651     1  0.58718886E+08
     -129.4885968710      132.5805863104     1  0.59332163E+08
     -129.4885946777      131.2943139558     1  0.55120279E+08
     -129.4885656506      135.0997169910     1  0.60102868E+08
     -129.4885445222      130.4384988651     1  0.56850584E+08
     -129.4885161487      128.0097505597     1  0.64425220E+08
     -129.4885073614      132.4336189267     1  0.56857663E+08
     -129.4884986977      132.9630204275     1  0.57105816E+08
     -129.4884671643      129.1292585731     1  0.56382771E+08
[truncated: 289,360 more chars]
