# Supplementary material for: Structure, thermodynamics, and rearrangement mechanisms in gold clusters—insights from the energy landscapes framework
Source: Nanoscale. 2017 Dec 15;10(4):2004–16. doi: 10.1039/c7nr07123j (PMC5901115; doi:10.1039/c7nr07123j)
Supplement: Supplementary file 1 [file NR-010-C7NR07123J-s001.zip › minima/37_Au/min.data.dec]

     -129.9371478485      140.7549373417     4  0.56402360E+08
     -129.8323982722      138.0793632025     1  0.57070262E+08
     -129.8221692352      140.8908223885     4  0.56460074E+08
     -129.8033405900      135.8765828565     1  0.55093442E+08
     -129.7931252376      140.0162785087     2  0.55069533E+08
     -129.7744925484      136.8864092301     2  0.54984378E+08
     -129.7702473097      139.9488970497     2  0.59857446E+08
     -129.7665960031      141.2309051138     4  0.57864005E+08
     -129.7615869403      130.8838298759     1  0.55177770E+08
     -129.7610470975      139.8341029670     2  0.58400284E+08
     -129.7537208372      139.9910745699     2  0.58511672E+08
     -129.7475456621      133.6234113753     1  0.58246574E+08
     -129.7445796399      134.9040517512     1  0.57571934E+08
     -129.7411384290      140.1388849237     2  0.58748933E+08
     -129.7358325707      138.5238303656     1  0.57087713E+08
     -129.7226434595      139.0582179843     2  0.57723285E+08
     -129.7213287668      140.2405330203     1  0.58011523E+08
     -129.7213146715      140.6297888065     2  0.59372097E+08
     -129.7208903416      134.2523157257     1  0.55026715E+08
     -129.7067287253      136.0002245478     1  0.56558287E+08
     -129.7056774763      134.3669095847     1  0.55551694E+08
     -129.7028167183      137.6225808494     2  0.59804853E+08
     -129.7026420115      138.1463635900     1  0.55515751E+08
     -129.7006730286      138.8640783070     1  0.58772087E+08
     -129.7002907156      138.9078291294     2  0.58415923E+08
     -129.7001030450      138.1743623388     1  0.55304063E+08
     -129.6986087029      134.2109438949     1  0.55311011E+08
     -129.6983100240      140.2051038945     1  0.56932211E+08
     -129.6974806316      140.1822416914     4  0.58955906E+08
     -129.6920885882      140.0753750414     2  0.59078158E+08
     -129.6919654283      134.1522505800     1  0.55407918E+08
     -129.6898160781      140.0848288352     2  0.59000791E+08
     -129.6888655500      134.0965306573     1  0.55910073E+08
     -129.6883400892      139.5180849638     1  0.57083528E+08
     -129.6865404798      134.1678882145     1  0.55883961E+08
     -129.6824728238      134.6533896369     1  0.57777316E+08
     -129.6796232332      134.4113607485     1  0.59575402E+08
     -129.6782535122      137.9115920347     1  0.59870086E+08
     -129.6755053322      139.6916101013     1  0.56738384E+08
     -129.6752202706      136.8776207207     1  0.60184009E+08
     -129.6738248850      133.7650652691     1  0.54750159E+08
     -129.6737036247      139.4841564172     2  0.64539182E+08
     -129.6705544622      137.8814246484     1  0.58515671E+08
     -129.6697872516      133.0293891957     2  0.54985787E+08
     -129.6692519643      139.6418670093     1  0.56141984E+08
     -129.6648151961      140.5332512598     1  0.57624361E+08
     -129.6639467685      140.0914758383     2  0.57923136E+08
     -129.6631283785      137.4198321578     1  0.58842610E+08
     -129.6625845122      134.9367765221     1  0.58879737E+08
     -129.6598721324      136.5688607905     1  0.62140567E+08
     -129.6585019625      137.2059389048     1  0.64091830E+08
     -129.6580311687      137.4232932351     2  0.55883494E+08
     -129.6561567721      137.7203953209     1  0.62696635E+08
     -129.6559567330      137.0653797231     1  0.59115185E+08
     -129.6545138133      140.0840273349     2  0.58268623E+08
     -129.6544697126      140.2537784494     1  0.56882769E+08
     -129.6543312478      136.7371796387     1  0.63960275E+08
     -129.6540889946      140.1048081578     2  0.58320636E+08
     -129.6535213875      129.6004708512     1  0.54699981E+08
     -129.6518901583      140.6335011026     4  0.62576935E+08
     -129.6495752683      134.5236304948     1  0.56436469E+08
     -129.6487822380      134.9442598207     1  0.56739023E+08
     -129.6468874439      135.1085251469     1  0.57381488E+08
     -129.6454995788      136.3857761629     2  0.56158554E+08
     -129.6454128909      135.0093409977     1  0.56135758E+08
     -129.6453652533      137.2737944406     1  0.57077241E+08
     -129.6453113610      135.0851127239     1  0.59191938E+08
     -129.6451163633      136.4720354473     1  0.63894027E+08
     -129.6450682481      140.1773693208     1  0.56425367E+08
     -129.6438437935      133.5503802442     1  0.56110969E+08
     -129.6435925486      138.0900314065     1  0.58207539E+08
     -129.6434025350      136.0251198486     1  0.56889062E+08
     -129.6432006334      135.5048395700     1  0.56193886E+08
     -129.6429528581      136.3423136029     1  0.62876188E+08
     -129.6421887867      136.0100927121     1  0.59975330E+08
     -129.6414460834      136.0385339992     2  0.57905997E+08
     -129.6401220618      139.1128694797     2  0.56430177E+08
     -129.6397522980      135.8878570735     1  0.61580151E+08
     -129.6392975151      132.3395135299     1  0.57060109E+08
     -129.6390140140      134.9182639540     1  0.56956585E+08
     -129.6376497656      132.9135254003     1  0.56042047E+08
     -129.6374722006      134.2416491747     1  0.57236798E+08
     -129.6365770309      140.2699829740     1  0.61729740E+08
     -129.6363562516      138.5656713093     1  0.57276478E+08
     -129.6363228411      139.2382406001     4  0.58403890E+08
     -129.6363016129      137.8713218199     1  0.59391913E+08
     -129.6362855596      139.2174124632     2  0.56708694E+08
     -129.6359653432      140.2313818133     1  0.61715836E+08
     -129.6357674924      136.5133808765     1  0.58954277E+08
     -129.6351783233      138.7994130975     1  0.57157696E+08
     -129.6346199813      140.3593720190     2  0.64988072E+08
     -129.6315525788      140.3524710705     2  0.65101037E+08
     -129.6313713760      134.0578709679     1  0.57074127E+08
     -129.6310075056      136.2333373158     1  0.62577633E+08
     -129.6308113250      139.1514524861     2  0.56879006E+08
     -129.6293845721      136.5566650126     1  0.64296234E+08
     -129.6291037159      128.3480443594     1  0.56839923E+08
     -129.6262071249      131.0059867056     1  0.56423997E+08
     -129.6259926917      136.8209598468     1  0.58840299E+08
     -129.6256467827      132.5650283036     1  0.54462096E+08
     -129.6246891021      140.2135019481     1  0.60589045E+08
     -129.6240837623      137.0853066805     1  0.56548444E+08
     -129.6240535761      137.9318090786     1  0.58054932E+08
     -129.6222228730      137.5130783696     1  0.58075867E+08
     -129.6199540267      133.4222962148     1  0.57585741E+08
     -129.6190090864      133.0976241164     1  0.57054913E+08
     -129.6181040229      135.2378475223     1  0.59833615E+08
     -129.6180897030      139.4175429483     2  0.57426026E+08
     -129.6172783376      137.9588100197     1  0.58553589E+08
     -129.6156164652      131.8767520279     1  0.55418239E+08
     -129.6140793784      134.7413734269     1  0.60066342E+08
     -129.6132853383      138.2075781238     1  0.59690913E+08
     -129.6129887992      139.3700239771     1  0.56720506E+08
     -129.6129816466      136.4142058526     1  0.59782000E+08
     -129.6127723623      136.5748208624     1  0.58202594E+08
     -129.6120214504      135.4350521121     2  0.68399516E+08
     -129.6117388418      137.4575010528     1  0.59480781E+08
     -129.6115572708      130.7008998069     1  0.56212956E+08
     -129.6101817519      138.0164307436     1  0.58293084E+08
     -129.6100845032      131.8591054445     1  0.55382038E+08
     -129.6097204682      133.5295911660     1  0.58469576E+08
     -129.6095444416      139.4812233530     1  0.56769824E+08
     -129.6090248992      129.3821933488     1  0.56611979E+08
     -129.6081372348      132.9792321123     1  0.58399918E+08
     -129.6073550746      137.8673011942     1  0.59291075E+08
     -129.6062318791      139.9854974035     2  0.59989227E+08
     -129.6062137720      134.5839936461     1  0.57397249E+08
     -129.6060680686      138.1652474350     1  0.60233983E+08
     -129.6047416842      137.2026951419     1  0.56884409E+08
     -129.6047289682      137.8629067578     1  0.59266749E+08
     -129.6044218523      137.2552554632     1  0.56866972E+08
     -129.6039255161      137.7913980888     1  0.59074774E+08
     -129.6030545192      137.6269291798     1  0.58056834E+08
     -129.6028572014      132.2617445649     1  0.56684222E+08
     -129.6025633930      136.2925682306     1  0.59500853E+08
     -129.6005524067      134.9196288463     1  0.59195686E+08
     -129.6004467650      138.1243620585     4  0.57529560E+08
     -129.5999523488      135.9783375934     1  0.59429571E+08
     -129.5998741514      138.8012156414     1  0.57522577E+08
     -129.5998276961      135.0739482948     1  0.59272146E+08
     -129.5990763105      132.5262007025     1  0.55280379E+08
     -129.5986552386      135.2501880082     1  0.55941476E+08
     -129.5977683361      133.1697642570     1  0.56746778E+08
     -129.5968533398      140.1799721897     1  0.59181343E+08
     -129.5967277398      132.2902271791     1  0.56283038E+08
     -129.5958640492      135.0708333737     2  0.58589068E+08
     -129.5952146249      132.7546082836     1  0.56817734E+08
     -129.5944892055      140.1386418548     1  0.61157164E+08
     -129.5939805131      130.5639784485     1  0.55859173E+08
     -129.5936511297      132.0494905976     1  0.56613538E+08
     -129.5934784624      139.1442023102     1  0.59746336E+08
     -129.5920872069      129.0320016635     1  0.56396112E+08
     -129.5915270135      134.1006384275     1  0.60116795E+08
     -129.5913970729      136.0158924177     1  0.57964634E+08
     -129.5908661536      137.8460735369     1  0.57408970E+08
     -129.5907495206      128.7783958860     1  0.56763064E+08
     -129.5895660140      129.5939384685     1  0.55955846E+08
     -129.5891277100      130.9223960413     1  0.54408631E+08
     -129.5889523267      127.8110143732     1  0.57874556E+08
     -129.5887888908      135.8053374597     1  0.60039686E+08
     -129.5887522955      133.5442638239     1  0.56397125E+08
     -129.5879963638      131.4007628979     1  0.56463402E+08
     -129.5878828460      138.9518194339     2  0.56653865E+08
     -129.5877625550      138.3110522896     2  0.56168008E+08
     -129.5874429965      135.2525526197     1  0.57899330E+08
     -129.5871266991      134.4257778223     1  0.64596301E+08
     -129.5870306219      139.5328713915     1  0.62069069E+08
     -129.5869922074      129.9670014019     1  0.55246890E+08
     -129.5862628911      137.6682640369     1  0.57444829E+08
     -129.5857112657      138.5767657613     2  0.60401137E+08
     -129.5856843957      133.0507373070     1  0.56899955E+08
     -129.5855514571      136.4296657008     1  0.60124034E+08
     -129.5852139711      133.8763032890     1  0.57376897E+08
     -129.5844206300      134.1499611308     1  0.56004074E+08
     -129.5842184606      137.2427547859     1  0.57741451E+08
     -129.5828147491      134.1552567008     1  0.57454250E+08
     -129.5820977436      140.2255827072     1  0.61564958E+08
     -129.5814274357      135.1347002251     1  0.58537190E+08
     -129.5806568610      136.9304933789     1  0.59126920E+08
     -129.5806123877      131.8955790306     1  0.57112547E+08
     -129.5805218866      139.0183395705     4  0.60495225E+08
     -129.5804509901      136.1909908014     1  0.57792694E+08
     -129.5794058041      136.9695002009     1  0.61853860E+08
     -129.5787659874      133.8092781244     1  0.56932424E+08
     -129.5785099380      138.3526362110     1  0.60478024E+08
     -129.5783592768      139.4749126265     1  0.59564536E+08
     -129.5774643368      135.9267707847     1  0.56367672E+08
     -129.5774566685      139.5437468706     1  0.62207912E+08
     -129.5765792482      131.5021370082     1  0.58764648E+08
     -129.5754185045      130.0769522022     1  0.55610605E+08
     -129.5749557408      136.3662372521     2  0.64582644E+08
     -129.5749493731      139.7185191662     1  0.58560177E+08
     -129.5747392932      136.2717636054     1  0.63375218E+08
     -129.5745707005      139.1144423885     1  0.61405489E+08
     -129.5743419928      137.5306446283     1  0.58713803E+08
     -129.5741381624      131.9941922956     1  0.55784371E+08
     -129.5740913820      134.3839542394     1  0.59379714E+08
     -129.5739545211      138.1702837862     1  0.66153810E+08
     -129.5729984152      137.0050190830     2  0.59032558E+08
     -129.5727990470      137.8767557401     1  0.57239669E+08
     -129.5722542041      135.8223368483     2  0.56493623E+08
     -129.5712645298      134.1218212339     1  0.58288455E+08
     -129.5710546614      131.4114149322     1  0.56953686E+08
     -129.5708629066      136.0488122619     1  0.58788369E+08
     -129.5707088238      132.0563781206     1  0.57102937E+08
     -129.5704868474      139.6205470872     1  0.61132373E+08
     -129.5701846221      136.8219691863     1  0.56658943E+08
     -129.5696875591      136.6658616729     1  0.59103733E+08
     -129.5696048492      136.0762046906     1  0.58214015E+08
     -129.5689087102      135.4424982276     1  0.57822907E+08
     -129.5686723626      132.6188812875     1  0.58015120E+08
     -129.5686518873      135.0871696409     1  0.59986308E+08
     -129.5681882814      136.0235307779     1  0.60212408E+08
     -129.5681790457      133.4397411201     2  0.56630522E+08
     -129.5681305758      136.3287484112     1  0.56120022E+08
     -129.5679097612      139.0839139982     1  0.59809264E+08
     -129.5667221211      135.4553789861     1  0.58536957E+08
     -129.5666679322      139.0777589534     1  0.61646878E+08
     -129.5660481980      138.4173641382     1  0.57687031E+08
     -129.5659673477      139.4163157771     2  0.60691043E+08
     -129.5654817510      134.6706350219     1  0.56851242E+08
     -129.5654392339      132.1088651342     1  0.56394363E+08
     -129.5650813301      129.8324394624     1  0.55680194E+08
     -129.5645027772      133.8966964140     1  0.57376580E+08
     -129.5644618383      134.8973341419     1  0.63497254E+08
     -129.5636422796      135.1380565610     1  0.56685776E+08
     -129.5634919303      132.6635279715     1  0.59935523E+08
     -129.5633363009      133.0928253499     1  0.58063361E+08
     -129.5632814573      137.5486976991     1  0.58187537E+08
     -129.5628616001      134.6962991585     1  0.57391139E+08
     -129.5626635960      134.2699037251     1  0.57012893E+08
     -129.5616729625      132.3785316843     1  0.57418061E+08
     -129.5609935422      132.2200116288     1  0.61754680E+08
     -129.5609036919      136.3631737237     1  0.65026552E+08
     -129.5608826525      138.7622007685     1  0.56756715E+08
     -129.5608340822      134.6879664110     1  0.59003318E+08
     -129.5600994640      138.9783346083     1  0.59733055E+08
     -129.5598399938      134.2148316520     1  0.61265638E+08
     -129.5597432150      134.8322459649     1  0.59601718E+08
     -129.5587546680      137.6198619078     1  0.61344338E+08
     -129.5582977337      136.4775432118     1  0.61273012E+08
     -129.5582558171      134.7070266660     1  0.64193422E+08
     -129.5577392081      134.2477163757     1  0.57546347E+08
     -129.5576668904      134.2932267330     1  0.57553826E+08
     -129.5573017947      134.2341584901     1  0.58941353E+08
     -129.5572623483      134.1551074796     1  0.57632862E+08
     -129.5567585095      139.8302528570     1  0.56543771E+08
     -129.5566234555      131.8781643655     1  0.57362721E+08
     -129.5562118402      136.3871587629     1  0.57411348E+08
     -129.5554317947      131.8149672457     1  0.57310462E+08
     -129.5553288653      139.4961156227     1  0.60511748E+08
     -129.5549921549      137.7586191726     1  0.58180954E+08
     -129.5543705436      134.4499360054     1  0.61268700E+08
     -129.5543317432      134.5551052760     1  0.58365066E+08
     -129.5542968166      135.6190272786     1  0.58542885E+08
     -129.5542305600      139.7835321765     1  0.60306139E+08
     -129.5534798556      138.9133209385     1  0.59920614E+08
     -129.5524602292      133.6051243478     1  0.59193955E+08
     -129.5523945815      134.1633362277     2  0.56796544E+08
     -129.5518572016      130.9284873690     1  0.56893586E+08
     -129.5517111735      133.7436845655     1  0.58581646E+08
     -129.5517002281      135.4128995899     1  0.61785267E+08
     -129.5515631625      135.0424670759     1  0.59926275E+08
     -129.5515378755      131.6290217445     1  0.58468338E+08
     -129.5514962634      137.9557470798     1  0.57447089E+08
     -129.5513826204      137.6443631218     1  0.58180482E+08
     -129.5510327692      131.8534426245     1  0.57972888E+08
     -129.5506729869      132.8122000292     1  0.56579719E+08
     -129.5506005170      135.0898922644     1  0.63187316E+08
     -129.5505830513      136.3747215765     1  0.59787477E+08
     -129.5504070840      139.4482115068     1  0.58436528E+08
     -129.5499035526      137.3787513290     1  0.61973684E+08
     -129.5490535816      130.6279737156     1  0.58107439E+08
     -129.5484143911      128.9743123877     1  0.56039207E+08
     -129.5483348384      132.6726598016     1  0.61994336E+08
     -129.5478397876      139.5563422990     1  0.58438751E+08
     -129.5473423715      133.8045402287     1  0.59326625E+08
     -129.5466339644      131.8670575856     1  0.56579480E+08
     -129.5465064718      134.8638427974     1  0.59351410E+08
     -129.5464316912      132.1421764801     1  0.56725510E+08
     -129.5461468309      136.9910490662     1  0.60891459E+08
     -129.5459188517      133.1548810751     1  0.56827021E+08
     -129.5459084459      134.6647003891     1  0.59216296E+08
     -129.5445625835      138.6949322620     1  0.58153845E+08
     -129.5445172098      138.9793076407     4  0.53455352E+08
     -129.5443926672      138.1574861444     1  0.59811757E+08
     -129.5442035282      127.0940306414     2  0.55850985E+08
     -129.5440186464      130.8536032249     1  0.57654971E+08
     -129.5438239331      136.6757085520     2  0.59345810E+08
     -129.5436039559      134.6450537958     1  0.59907491E+08
     -129.5433738329      139.8995809048     1  0.58562480E+08
     -129.5432099840      132.8454214152     1  0.60564418E+08
     -129.5431078632      137.3232449760     1  0.56752798E+08
     -129.5430895905      136.4562461022     1  0.59176375E+08
     -129.5430741747      132.0542777237     1  0.61427422E+08
     -129.5429479692      139.9268170355     1  0.61292795E+08
     -129.5428656383      131.5642314952     1  0.58297321E+08
     -129.5426046373      133.4805777784     1  0.57672947E+08
     -129.5425191388      134.6737729364     1  0.61774033E+08
     -129.5422557792      133.4271784971     1  0.57807968E+08
     -129.5421775580      134.7666634160     1  0.59481155E+08
     -129.5421163891      134.6396065207     2  0.64625994E+08
     -129.5420691397      129.6527282290     1  0.57368237E+08
     -129.5420662539      129.0176778187     1  0.57549024E+08
     -129.5414883751      139.7976546787     1  0.58631636E+08
     -129.5410765853      132.5682638004     1  0.58341520E+08
     -129.5409464284      139.4848528736     1  0.58570681E+08
     -129.5401956511      134.7858924953     1  0.55622760E+08
     -129.5398056367      137.5849455937     1  0.56018387E+08
     -129.5397811180      134.8790741330     1  0.64847330E+08
     -129.5394209495      137.2725079347     1  0.57028769E+08
     -129.5393852852      134.9697192043     1  0.56531080E+08
     -129.5392861922      134.9764845262     1  0.61376032E+08
     -129.5388759697      137.6952911567     1  0.56990549E+08
     -129.5386830688      129.0068030164     1  0.55815997E+08
     -129.5382362175      134.2697118927     2  0.56575694E+08
     -129.5381804492      132.7281021546     1  0.59152952E+08
     -129.5380026683      131.5263745268     1  0.58314361E+08
     -129.5379908636      128.8971292753     1  0.56717958E+08
     -129.5378743098      139.7337740154     1  0.60860344E+08
     -129.5375876699      129.9574754614     1  0.56928740E+08
     -129.5375404389      133.7398136988     2  0.56247890E+08
     -129.5372475457      133.2782578948     1  0.59289687E+08
     -129.5372333020      134.2483806327     1  0.58857627E+08
     -129.5369751724      130.3869962397     1  0.56534678E+08
     -129.5367133847      135.3290491504     1  0.60677055E+08
     -129.5366546202      132.6612930170     1  0.61850649E+08
     -129.5366341674      135.9825441269     1  0.56057689E+08
     -129.5365222889      137.3269206780     1  0.60297424E+08
     -129.5361691911      133.9973109222     1  0.57290343E+08
     -129.5359191963      130.4681336399     1  0.56651060E+08
     -129.5359018128      139.7539034646     1  0.60834321E+08
     -129.5357351328      129.8887801197     1  0.56756987E+08
     -129.5355712130      136.2244428114     1  0.59960142E+08
     -129.5352087464      133.9830459693     1  0.59636458E+08
     -129.5351335530      134.5295216493     1  0.61915295E+08
     -129.5350723088      136.3830642147     1  0.57507100E+08
     -129.5349873913      134.7793789468     1  0.62008772E+08
     -129.5346262030      131.6127595516     1  0.55557474E+08
     -129.5345947250      136.7710269115     1  0.60482482E+08
     -129.5340739737      134.6937916608     2  0.56576934E+08
     -129.5337058888      135.7123213735     1  0.57618725E+08
     -129.5331922435      134.0444617697     1  0.60983624E+08
     -129.5331345831      134.8446016307     1  0.57484435E+08
     -129.5329943837      139.8901949614     1  0.60923629E+08
     -129.5327922996      132.1697478553     1  0.60016855E+08
     -129.5327093639      135.2466142510     1  0.62320396E+08
     -129.5325356571      135.6257908578     1  0.61138864E+08
     -129.5318935302      137.4667774755     1  0.62928380E+08
     -129.5317483860      133.3415558675     1  0.59610635E+08
     -129.5317052302      138.8527815495     1  0.58088674E+08
     -129.5316850500      137.1909879026     1  0.61344278E+08
     -129.5314930236      132.3935174562     1  0.59078183E+08
     -129.5311019512      135.2086907626     1  0.63365101E+08
     -129.5309968948      133.9147009880     1  0.58967667E+08
     -129.5308425035      136.4118693848     1  0.60689402E+08
     -129.5307274194      136.1688662317     1  0.57215558E+08
     -129.5307119409      133.3493518844     1  0.56879370E+08
     -129.5305310227      137.6496258220     1  0.57117565E+08
     -129.5304467534      135.9840802329     1  0.57151134E+08
     -129.5304445953      133.5656989027     1  0.58742439E+08
     -129.5304349166      135.0246693094     1  0.59013567E+08
     -129.5303282246      138.7304614883     2  0.63201441E+08
     -129.5301848199      135.2338527792     1  0.58206066E+08
     -129.5301063290      132.4352942131     1  0.57420566E+08
     -129.5299535582      135.1198587221     1  0.59008045E+08
     -129.5298656224      139.6600617897     2  0.55974568E+08
     -129.5298130050      137.6778637194     1  0.56928540E+08
     -129.5296972336      135.3625550084     1  0.64962146E+08
     -129.5296144119      131.5830714072     2  0.55715916E+08
     -129.5295448957      137.5480883818     2  0.57163673E+08
     -129.5290646482      133.2914157013     1  0.57806379E+08
     -129.5286174024      139.5794988182     1  0.59556724E+08
     -129.5285467340      132.1226615345     1  0.59254337E+08
     -129.5285436507      135.8988540028     1  0.59020490E+08
     -129.5283388831      136.6975049630     2  0.58779979E+08
     -129.5280654416      139.0411371938     1  0.57946996E+08
     -129.5277229610      138.0503918765     1  0.64116263E+08
     -129.5276035745      139.5809775981     1  0.60043432E+08
     -129.5275309498      137.6146789673     1  0.56927158E+08
     -129.5274777527      135.2171668120     1  0.64147217E+08
     -129.5274074711      131.2514803713     1  0.57260667E+08
     -129.5271923316      129.6456436183     1  0.58120856E+08
     -129.5270097136      132.4319193873     1  0.58746686E+08
     -129.5266545206      130.0248060622     1  0.56518884E+08
     -129.5262827880      136.9393748367     1  0.58053918E+08
     -129.5260047972      137.3912749370     1  0.63165052E+08
     -129.5259634550      139.5953095395     2  0.55948011E+08
     -129.5255833391      135.8309300215     1  0.57736769E+08
     -129.5253781501      136.3872727488     1  0.61770739E+08
     -129.5250329068      133.4035084394     1  0.58645969E+08
     -129.5250157912      132.2262402698     1  0.54391208E+08
     -129.5246899058      135.9297375084     1  0.57045769E+08
     -129.5246132289      132.0501711813     1  0.56797597E+08
     -129.5245692452      130.3802155405     1  0.57568223E+08
     -129.5240267829      134.1842884546     1  0.60102905E+08
     -129.5234993998      136.7146738665     1  0.60552130E+08
     -129.5234860210      134.5134466196     1  0.59334040E+08
     -129.5234348168      130.5794202176     1  0.55857607E+08
     -129.5232108140      128.8089949728     1  0.56327752E+08
     -129.5230719244      136.4188453497     1  0.57483641E+08
     -129.5230663987      134.3514509509     1  0.57120951E+08
     -129.5230592456      134.3142021460     1  0.58616836E+08
     -129.5229482445      136.3842104688     1  0.57743364E+08
     -129.5227847611      135.5809418130     1  0.57898333E+08
     -129.5223202110      130.7184930372     1  0.56882825E+08
     -129.5222378421      134.1298946626     1  0.60622378E+08
     -129.5217264519      134.2739898279     1  0.59438749E+08
     -129.5216722854      135.1065777761     1  0.60702873E+08
     -129.5215618645      133.7962888118     1  0.60518563E+08
     -129.5214912306      135.6261219405     1  0.58797203E+08
     -129.5212755575      134.4820789238     1  0.61813203E+08
     -129.5211418796      135.7719284942     1  0.58499048E+08
     -129.5204506491      133.6557405763     1  0.59038771E+08
     -129.5203308012      133.6801247327     1  0.56904958E+08
     -129.5202177420      134.7623647664     1  0.62178480E+08
     -129.5200614680      139.7217157555     1  0.56284898E+08
     -129.5199589469      138.9728009771     4  0.58316332E+08
     -129.5198273368      134.9472451120     1  0.59615520E+08
     -129.5194358942      132.5120247050     1  0.57193478E+08
     -129.5193750970      136.7507927998     1  0.57228533E+08
     -129.5192624744      137.1975275564     1  0.60692537E+08
     -129.5192079083      132.2954033357     1  0.59302557E+08
     -129.5189429006      133.3188007162     1  0.58707024E+08
     -129.5186484480      136.2503786456     1  0.58431068E+08
     -129.5184149575      135.2800358306     1  0.60855778E+08
     -129.5180856775      133.1748364177     1  0.57348139E+08
     -129.5178193054      133.8742644540     1  0.56784646E+08
     -129.5177805729      135.4215361998     1  0.60873826E+08
     -129.5177535104      133.8828589754     1  0.55757837E+08
     -129.5176686818      135.9971554836     1  0.59526312E+08
     -129.5175843352      133.7927132801     1  0.61422545E+08
     -129.5171302147      133.1359440128     1  0.59498182E+08
     -129.5171144799      134.4473853001     1  0.59368759E+08
     -129.5167127276      135.1285706455     1  0.64034736E+08
     -129.5167048078      130.7299328163     1  0.57919301E+08
     -129.5165257615      129.5893246168     1  0.57284222E+08
     -129.5162386757      137.2472176207     1  0.60711101E+08
     -129.5159358110      130.0572108191     1  0.57359042E+08
     -129.5157166952      133.1372939279     1  0.61665280E+08
     -129.5152156691      137.2299792193     1  0.57920558E+08
     -129.5151136084      137.2305125969     1  0.58811512E+08
     -129.5150069290      131.5105379389     1  0.57478982E+08
     -129.5149125041      135.2855189533     1  0.56126376E+08
     -129.5147685196      131.6714195024     1  0.56817344E+08
     -129.5147288053      134.5945636971     1  0.56571705E+08
     -129.5146701527      134.8185917725     1  0.62412194E+08
     -129.5146676882      136.2887874986     1  0.64808525E+08
     -129.5145652679      133.7398092997     1  0.57126616E+08
     -129.5142067584      135.9025867184     1  0.60761059E+08
     -129.5136817743      132.2744457313     1  0.57386748E+08
     -129.5133137496      137.5194871492     1  0.59463812E+08
     -129.5132933683      138.4039142623     1  0.57267579E+08
     -129.5131431265      136.7971327658     1  0.57274790E+08
     -129.5131187379      130.2386993681     1  0.56437954E+08
     -129.5130678398      134.9188519558     1  0.61105226E+08
     -129.5127599236      131.1167955201     1  0.59612116E+08
     -129.5125814727      134.3202161785     1  0.56448781E+08
     -129.5121772948      134.6849047737     1  0.58284441E+08
     -129.5121282175      139.1263939199     1  0.57020888E+08
     -129.5119206257      139.4978838388     1  0.59185801E+08
     -129.5119039449      133.6278180963     1  0.58071589E+08
     -129.5115914236      132.7858886891     1  0.57727587E+08
     -129.5115884287      133.1136273780     1  0.59384495E+08
     -129.5115573410      136.6967973103     1  0.57026586E+08
     -129.5114098510      139.3389581828     1  0.59719465E+08
     -129.5113630328      132.8505033504     1  0.57565775E+08
     -129.5109458910      138.6473155796     1  0.57078286E+08
     -129.5108264830      139.5810659992     1  0.59633074E+08
     -129.5107600008      136.4396077711     1  0.56943303E+08
     -129.5102595926      133.9675099194     1  0.61958601E+08
     -129.5101356850      136.6258627781     1  0.60884753E+08
     -129.5100411397      133.0789311689     1  0.59304600E+08
     -129.5097057049      132.5173508909     1  0.57992722E+08
     -129.5096533967      138.9135661471     1  0.56121915E+08
     -129.5093776472      139.2151571323     1  0.59792631E+08
     -129.5092677172      133.4695693065     1  0.62274121E+08
     -129.5092625499      135.6954333421     1  0.57904858E+08
     -129.5090017316      134.9970565902     1  0.56759923E+08
     -129.5087387343      130.9121061076     1  0.62603977E+08
     -129.5087316957      132.9567705819     1  0.59130573E+08
     -129.5087278142      130.8699057245     1  0.65786315E+08
     -129.5086049998      132.8610930400     1  0.59436789E+08
     -129.5085269622      131.2384210924     1  0.58565461E+08
     -129.5082895267      134.4619395277     1  0.62306626E+08
     -129.5082525988      135.6769389586     1  0.59342034E+08
     -129.5082497611      134.6233860045     1  0.60265916E+08
     -129.5081106516      136.8798780056     1  0.59016642E+08
     -129.5080540097      134.5660692233     1  0.60559434E+08
     -129.5074221551      133.1918832862     1  0.57130567E+08
     -129.5069440097      131.0805506858     1  0.56156878E+08
     -129.5067500034      134.8204066395     1  0.61169393E+08
     -129.5067122038      132.3775885955     1  0.56389119E+08
     -129.5066424991      132.9335107282     1  0.57785046E+08
     -129.5063295389      136.1570732418     1  0.59520302E+08
     -129.5062338455      132.8760121941     1  0.55959804E+08
     -129.5062325018      138.3564683790     1  0.61236541E+08
     -129.5062249847      133.0467906481     1  0.59693916E+08
     -129.5061619721      135.0500917830     1  0.61991749E+08
     -129.5060487958      139.0237063660     1  0.56687596E+08
     -129.5059654802      139.1385293262     1  0.57764731E+08
     -129.5057988812      134.8273634811     1  0.60875940E+08
     -129.5055356061      134.2171034641     1  0.59069823E+08
     -129.5049362333      129.6282487011     1  0.56912966E+08
     -129.5043417903      136.2520799103     1  0.56893323E+08
     -129.5041439107      131.7488000339     1  0.56847802E+08
     -129.5036993235      135.6324924733     1  0.58041033E+08
     -129.5035497933      133.2580605568     1  0.64095199E+08
     -129.5034756117      131.7527882284     1  0.57218572E+08
     -129.5032191634      133.7844198932     1  0.59265545E+08
     -129.5031963099      131.7413344757     1  0.57371314E+08
     -129.5027972140      134.0152906015     1  0.59385412E+08
     -129.5027872345      130.5403594869     1  0.56819867E+08
     -129.5027313522      132.8413943668     1  0.58176183E+08
     -129.5026804589      138.0651136104     1  0.62995007E+08
     -129.5024515925      138.7378229913     1  0.57299590E+08
     -129.5023768876      131.9759982703     1  0.57451082E+08
     -129.5022438991      136.2327437213     1  0.60061981E+08
     -129.5021136682      127.2696341562     1  0.56350005E+08
     -129.5019238347      135.0509105519     1  0.58671483E+08
     -129.5013842255      132.4541786034     1  0.57736443E+08
     -129.5012161970      139.3606294610     1  0.58726520E+08
     -129.5011983665      136.7178160911     1  0.59185679E+08
     -129.5009589345      133.9877552648     1  0.61182474E+08
     -129.5008336228      136.3625446739     1  0.56909839E+08
     -129.5005030340      138.5946988133     1  0.57532819E+08
     -129.5004617588      135.8949272685     1  0.63337490E+08
     -129.5003846210      139.4809839511     1  0.59327735E+08
     -129.5003314710      131.2851155407     1  0.60172389E+08
     -129.4999073595      134.4476410949     1  0.65477981E+08
     -129.4998174967      136.1607881801     1  0.58292050E+08
     -129.4998158059      136.5867734206     1  0.59227160E+08
     -129.4997419428      131.2754291975     1  0.57704668E+08
     -129.4997166226      138.5319901668     1  0.58142381E+08
     -129.4997147956      138.7820016383     1  0.56302496E+08
     -129.4994712710      133.6347385390     1  0.58275983E+08
     -129.4994020011      131.9072166105     1  0.57588229E+08
     -129.4992105668      133.1183501948     1  0.58960167E+08
     -129.4988673251      133.3397472050     1  0.58361637E+08
     -129.4988119830      128.8835676405     1  0.56542533E+08
     -129.4987646040      133.2046611824     1  0.57766722E+08
     -129.4987176518      128.5663230591     1  0.54651078E+08
     -129.4987018191      130.4552311226     2  0.57162863E+08
     -129.4985218955      136.8773090898     1  0.59148876E+08
     -129.4985151678      134.7127027914     1  0.60880968E+08
     -129.4983120023      132.6350022797     1  0.56828020E+08
     -129.4981351786      135.6928640478     1  0.56740578E+08
     -129.4980521361      131.5031477182     1  0.58023772E+08
     -129.4980019322      134.2205958109     1  0.59756198E+08
     -129.4979707174      129.1819259476     1  0.56552203E+08
     -129.4978747490      133.2836647310     1  0.60086680E+08
     -129.4975675846      132.6137214662     1  0.57005860E+08
     -129.4974148224      133.9252117295     1  0.55509422E+08
     -129.4972901972      134.6075439614     1  0.58192449E+08
     -129.4970806822      134.6278253420     1  0.57243082E+08
     -129.4965785949      136.7849248843     1  0.59281583E+08
     -129.4963012062      134.6032033039     1  0.58149588E+08
     -129.4962750978      133.2513654410     1  0.57744820E+08
     -129.4962304510      139.2382041970     1  0.57455667E+08
     -129.4960507607      133.6645176079     1  0.59074146E+08
     -129.4960448176      130.5665566596     1  0.56106556E+08
     -129.4959518941      133.8706022143     1  0.58840192E+08
     -129.4958045925      133.6609430103     1  0.56774661E+08
     -129.4955132734      131.3943593217     1  0.56019617E+08
     -129.4951964707      136.8252702254     1  0.57483373E+08
     -129.4951843628      132.1115896934     1  0.57792168E+08
     -129.4951131636      137.1519117272     1  0.58350789E+08
     -129.4951035263      137.0447925279     1  0.58392006E+08
     -129.4950909070      135.1929686362     1  0.63364918E+08
     -129.4948959442      134.4732854824     1  0.58420611E+08
     -129.4946326636      129.6578870827     1  0.57170270E+08
     -129.4945215869      133.1834626070     1  0.59989947E+08
     -129.4944795670      133.4650906139     1  0.56920498E+08
     -129.4944057751      135.7225478217     1  0.58449811E+08
     -129.4943880244      129.2422874317     2  0.55717622E+08
     -129.4942683792      129.5073615389     1  0.56357088E+08
     -129.4940239905      135.3713541691     1  0.58052853E+08
     -129.4933226035      136.6358863381     1  0.59332832E+08
     -129.4932354219      130.7655055301     1  0.57620183E+08
     -129.4931408582      138.7329915867     2  0.62128120E+08
     -129.4930411162      136.0233665354     1  0.58307697E+08
     -129.4930063050      131.3906308004     1  0.58437481E+08
     -129.4928439630      135.7449433904     1  0.57679140E+08
     -129.4927714392      134.8510435245     1  0.65270466E+08
     -129.4926293784      132.4053990408     1  0.56430962E+08
     -129.4925804077      138.7538820449     2  0.61434039E+08
     -129.4922723744      136.8626986553     1  0.58031955E+08
     -129.4920310102      136.1006288259     1  0.58464024E+08
     -129.4917816652      133.2389479707     1  0.55932335E+08
     -129.4915810355      134.4756008269     1  0.65424837E+08
     -129.4911011776      135.2498572763     1  0.58264570E+08
     -129.4909749309      135.3910119113     1  0.59184387E+08
     -129.4904875212      136.0404028732     1  0.60941920E+08
     -129.4904455202      132.2312326681     1  0.59998100E+08
     -129.4901533102      128.5682470423     1  0.56528250E+08
     -129.4901001440      139.3348651610     1  0.59178159E+08
     -129.4898081337      134.0146933700     1  0.60526704E+08
     -129.4897225460      138.9911325099     2  0.58061330E+08
     -129.4894890541      137.3526705086     1  0.60148901E+08
     -129.4894097059      131.4933503487     1  0.57159232E+08
     -129.4893504288      130.2957668021     1  0.57281068E+08
     -129.4892583809      131.8021866930     1  0.60368183E+08
     -129.4891869591      135.8282365293     1  0.60747509E+08
     -129.4890324741      138.4430389070     1  0.55964669E+08
     -129.4890148515      135.0371439619     1  0.58067771E+08
     -129.4888776162      137.6718206298     2  0.60402055E+08
     -129.4887920552      134.3600505234     1  0.59158641E+08
     -129.4887359455      135.0674414370     1  0.59983708E+08
     -129.4885273168      130.3261525894     1  0.58375814E+08
     -129.4884744521      135.4042564371     1  0.61239823E+08
     -129.4883272574      136.8966836356     1  0.58334310E+08
     -129.4881254128      130.4883433301     1  0.55848997E+08
     -129.4880012795      137.9955914173     1  0.55467219E+08
     -129.4879853502      131.8163299378     1  0.61798211E+08
     -129.4878130281      135.6092637475     1  0.56501856E+08
     -129.4876101194      133.6791792216     1  0.57205902E+08
     -129.4871843005      137.2007766260     2  0.56495058E+08
     -129.4870346071      135.0220593778     1  0.61012995E+08
     -129.4869784353      134.3219986754     1  0.62648443E+08
     -129.4869404620      134.7411922800     1  0.57353058E+08
     -129.4869126464      135.9160115996     1  0.60681620E+08
     -129.4868402489      136.0433880316     1  0.61356090E+08
     -129.4868263456      135.8390301938     1  0.58867187E+08
     -129.4867891263      133.7333488814     1  0.57289166E+08
     -129.4865761774      129.1944645776     1  0.64128690E+08
     -129.4865725407      137.7768064043     1  0.57143834E+08
     -129.4863672488      139.0489249844     1  0.65008046E+08
     -129.4863374751      139.0160477287     2  0.57969513E+08
     -129.4861868599      134.0427518670     1  0.60695922E+08
     -129.4860647918      134.3612606242     1  0.55986817E+08
     -129.4856882733      136.1557449048     1  0.57435001E+08
     -129.4856844112      136.4879811038     1  0.57922711E+08
     -129.4854303158      135.7560461108     1  0.55899012E+08
     -129.4853233482      133.4123672736     1  0.57835305E+08
     -129.4853100983      133.2732445623     1  0.61171929E+08
     -129.4849785474      138.8898740145     1  0.57336055E+08
     -129.4849609991      130.0527687279     1  0.57179551E+08
     -129.4848835533      133.3294129845     1  0.60094546E+08
     -129.4848127479      136.8870309394     2  0.56710474E+08
     -129.4846051121      135.5838768850     1  0.58708967E+08
     -129.4844475432      133.2213478629     1  0.60174283E+08
     -129.4843448084      132.4650897615     1  0.61070005E+08
     -129.4842097285      138.4452309586     1  0.57791599E+08
     -129.4837389366      134.6980729076     1  0.59041624E+08
     -129.4837021663      135.8682206081     2  0.56298473E+08
     -129.4832269242      138.8089460287     1  0.64325991E+08
     -129.4828607253      130.5614209182     1  0.56919403E+08
     -129.4824503684      134.2122494271     1  0.58253249E+08
     -129.4821986787      130.0272389624     1  0.58981475E+08
     -129.4821464365      130.5040359491     1  0.58073353E+08
     -129.4819422316      133.1758093816     1  0.56924469E+08
     -129.4818814489      134.8720456629     1  0.57008746E+08
     -129.4818002048      132.1676455748     1  0.58184079E+08
     -129.4817783231      134.4908941660     1  0.59234409E+08
     -129.4817643418      135.8555393743     1  0.59234551E+08
     -129.4816563773      139.0892413156     1  0.55803610E+08
     -129.4816543522      133.3944102244     1  0.61345429E+08
     -129.4815473900      139.3395426677     1  0.58357392E+08
     -129.4815192768      139.3628478506     1  0.58374657E+08
     -129.4811345031      137.8325471149     2  0.60979576E+08
     -129.4810933306      138.9559916091     1  0.60750461E+08
     -129.4809889538      135.4323349146     1  0.56165052E+08
     -129.4803529508      131.8969330816     1  0.58212250E+08
     -129.4802980119      139.1659770706     1  0.58500858E+08
     -129.4801510064      139.1687943241     1  0.58568019E+08
     -129.4792672852      137.9690238827     1  0.61733367E+08
     -129.4792145612      130.8633100000     1  0.64730331E+08
     -129.4791203744      134.7270089400     2  0.57885514E+08
     -129.4788786870      138.8939316827     1  0.62208092E+08
     -129.4788738678      133.0060405278     1  0.59096656E+08
     -129.4786339880      134.2355889196     1  0.56043012E+08
     -129.4783377594      128.6413061965     1  0.57134693E+08
     -129.4783114323      131.1676889606     1  0.60779076E+08
     -129.4782582697      133.0773568637     1  0.58982956E+08
     -129.4782290295      139.4235078956     1  0.62248437E+08
     -129.4782039486      129.9586029657     1  0.54213104E+08
     -129.4781703362      132.8252035635     1  0.59782335E+08
     -129.4777838898      134.9229756754     1  0.57097796E+08
     -129.4775663767      134.9234755950     1  0.59353151E+08
     -129.4775501635      132.9924721136     1  0.58526143E+08
     -129.4773680202      135.8841426238     1  0.58256985E+08
     -129.4772425308      139.0711525017     1  0.55927504E+08
     -129.4767089554      133.4827209401     1  0.56704971E+08
     -129.4766896327      133.5628329625     1  0.57072548E+08
     -129.4766777811      133.2171861579     1  0.59343886E+08
     -129.4766245291      139.2777602061     1  0.62818165E+08
     -129.4765676579      131.8237026016     1  0.57676831E+08
     -129.4760529969      133.6803494072     1  0.59812266E+08
     -129.4760441790      132.5560964171     1  0.65577771E+08
     -129.4757932224      135.0431793529     1  0.57451193E+08
     -129.4757707082      134.8609541100     1  0.58625150E+08
     -129.4757131824      136.5041252487     1  0.61087402E+08
     -129.4756739570      134.3188561595     1  0.58571374E+08
     -129.4756217785      132.8642540785     1  0.61310685E+08
     -129.4756117147      134.2902247579     1  0.62458084E+08
     -129.4755106378      131.3908839500     1  0.56472364E+08
     -129.4753976556      136.7821887082     1  0.63635424E+08
     -129.4747466134      132.2429781798     1  0.57126723E+08
     -129.4746604660      135.4150780552     1  0.56892377E+08
     -129.4745955944      130.7078860878     1  0.59455903E+08
     -129.4744557846      134.1511288075     1  0.59829347E+08
     -129.4744457974      134.2728754631     1  0.62735123E+08
     -129.4742825779      133.9820088309     1  0.56672250E+08
     -129.4742297351      134.1371234039     1  0.58928804E+08
     -129.4741836600      131.5881226842     1  0.56558522E+08
     -129.4738960325      136.3869861874     1  0.58575911E+08
     -129.4738004999      134.4103129041     1  0.57498627E+08
     -129.4737728347      139.1868067287     1  0.63056853E+08
     -129.4737229888      129.8671887948     1  0.57966646E+08
     -129.4736982762      128.7604722573     1  0.56359357E+08
     -129.4735596517      130.9012428716     1  0.56295923E+08
     -129.4735458133      131.7636208473     1  0.58749028E+08
     -129.4735246462      134.7726770185     1  0.56149579E+08
     -129.4735108727      130.7976962689     1  0.54158141E+08
     -129.4733423453      135.2004783457     1  0.58782578E+08
     -129.4732962298      134.0541797631     1  0.57276556E+08
     -129.4731491012      132.3627334951     1  0.55797845E+08
     -129.4726437935      135.1373038981     1  0.58202263E+08
     -129.4726133644      139.2645265569     1  0.58098569E+08
     -129.4725273544      131.5860273065     1  0.57245941E+08
     -129.4723813045      136.0133641622     1  0.59939260E+08
     -129.4721907933      139.3035147024     1  0.58012031E+08
     -129.4720547991      135.0123955876     1  0.58985458E+08
     -129.4717213000      130.1179479829     1  0.57336842E+08
     -129.4715992117      134.8411711931     1  0.61789975E+08
     -129.4715885063      131.3526451204     1  0.60183252E+08
     -129.4714884774      127.4117144766     1  0.56840636E+08
     -129.4714596001      134.8020878210     1  0.58475833E+08
     -129.4713736552      131.2163182597     1  0.59921002E+08
     -129.4709345260      134.5421372702     1  0.58583510E+08
     -129.4709327822      132.9553744275     1  0.56071726E+08
     -129.4702808085      139.3162882115     1  0.58412313E+08
     -129.4697316856      137.6229172920     1  0.59217735E+08
     -129.4695223676      132.4841672413     1  0.57280218E+08
     -129.4695082323      132.1642011003     1  0.56608559E+08
     -129.4694065257      133.3576645896     1  0.57127967E+08
     -129.4693239564      130.1585582672     1  0.57499770E+08
     -129.4691771527      128.4526523604     1  0.58176488E+08
     -129.4691306529      131.9585971209     1  0.56784509E+08
     -129.4687699054      131.4543851472     1  0.58471939E+08
     -129.4687379264      133.9643605374     1  0.59383523E+08
     -129.4685461526      133.9686543125     1  0.59495675E+08
     -129.4684019879      131.9207147523     1  0.62766401E+08
     -129.4680945676      133.1893702714     1  0.65249055E+08
     -129.4680895275      134.3504887776     1  0.58471682E+08
     -129.4680501238      130.8645878077     1  0.57547743E+08
     -129.4675589823      133.4114355785     1  0.56380831E+08
     -129.4673722794      137.1682025653     1  0.59158566E+08
     -129.4672134078      137.0859921722     1  0.58901485E+08
     -129.4664437760      136.3888740567     1  0.56624654E+08
     -129.4662851670      132.4071163096     1  0.62366211E+08
     -129.4662320764      133.2717939994     1  0.59892070E+08
     -129.4661063264      130.6777431970     1  0.58023946E+08
     -129.4659475358      133.9021376618     1  0.61279759E+08
     -129.4654885653      133.7223062779     1  0.57433970E+08
     -129.4653216198      131.7441317805     1  0.56577257E+08
     -129.4647926708      133.9904518781     1  0.55630018E+08
     -129.4646955304      138.8024512216     1  0.61490620E+08
     -129.4646135079      134.1284302579     1  0.58641168E+08
     -129.4643353519      137.0643196987     1  0.59194291E+08
     -129.4640998389      131.7958351815     1  0.56322411E+08
     -129.4639396777      135.2110175103     1  0.55943776E+08
     -129.4638123810      133.2582514628     1  0.64425343E+08
     -129.4637325994      131.9764076651     2  0.57400057E+08
     -129.4634648432      132.4940732407     1  0.58305159E+08
     -129.4628496220      130.7039414089     1  0.54024879E+08
     -129.4628167448      134.3170390244     1  0.66467404E+08
     -129.4626650028      133.5357363754     1  0.62204418E+08
     -129.4626543244      134.9625014496     1  0.59706231E+08
     -129.4626212302      133.3360363160     1  0.58550165E+08
     -129.4624307036      138.5855347882     1  0.55116870E+08
     -129.4622546189      132.9913118966     1  0.59912556E+08
     -129.4620573436      138.5977793183     1  0.55093493E+08
     -129.4620203159      139.1943631074     1  0.58189457E+08
     -129.4616971091      134.2089143718     1  0.62294406E+08
     -129.4616127799      134.0252203322     1  0.58198930E+08
     -129.4615183300      139.2206792504     1  0.58100416E+08
     -129.4608237201      132.7197181500     1  0.58121480E+08
     -129.4598183645      133.8900964777     1  0.58683750E+08
     -129.4594376983      133.2713713990     1  0.57317315E+08
     -129.4588550040      134.4997657278     1  0.62542013E+08
     -129.4588428799      130.4934294843     1  0.56240895E+08
     -129.4587592385      133.9408101721     1  0.64927651E+08
     -129.4585576361      138.5215728920     1  0.55219340E+08
     -129.4581175801      136.7810070925     1  0.61288666E+08
     -129.4580486591      136.8964520291     1  0.59275464E+08
     -129.4575731552      131.8295128912     1  0.55749318E+08
     -129.4561441731      132.3848528708     1  0.59185433E+08
     -129.4558537740      137.6598110370     1  0.56430795E+08
     -129.4552494720      138.2707906544     1  0.58354931E+08
     -129.4551793721      135.5830951266     1  0.57509603E+08
     -129.4547212234      133.8252712570     1  0.55791417E+08
     -129.4544905298      132.0978898601     1  0.58586801E+08
     -129.4544881555      137.4868912770     1  0.56909885E+08
     -129.4542644105      131.0019651451     1  0.59396712E+08
     -129.4541537037      132.0209988242     1  0.56002965E+08
     -129.4539393637      132.7810444484     1  0.59255680E+08
     -129.4534049362      132.9927873167     1  0.61958741E+08
     -129.4532328665      138.5500353585     1  0.55313401E+08
     -129.4532067514      134.1397151517     1  0.60828830E+08
     -129.4531017096      134.8721382258     1  0.58825479E+08
     -129.4530372485      134.8029626768     1  0.58095995E+08
     -129.4530341073      131.1456512615     1  0.58627438E+08
     -129.4527096032      134.1247169608     1  0.56975162E+08
     -129.4524583707      134.0525871632     1  0.59595425E+08
     -129.4524420628      138.2614913044     1  0.58736155E+08
     -129.4523809639      133.8493550932     1  0.56809843E+08
     -129.4521815012      137.4106383975     1  0.56020537E+08
     -129.4515029665      129.7498469785     1  0.63225646E+08
     -129.4514901516      135.2020057250     1  0.57326484E+08
     -129.4510963607      133.4108532830     1  0.58131598E+08
     -129.4507347693      131.6864820835     1  0.56164166E+08
     -129.4507321027      130.8662848187     1  0.56941592E+08
     -129.4507038155      131.9296162985     1  0.60802314E+08
     -129.4506012153      132.5115219480     1  0.61368150E+08
     -129.4500949609      132.5719418322     1  0.55666914E+08
     -129.4500789564      138.9631081316     1  0.64644985E+08
     -129.4497884500      138.9451016984     1  0.54220354E+08
     -129.4497293275      133.6783700543     1  0.60863847E+08
     -129.4491888956      132.1279908997     1  0.59619135E+08
     -129.4482019651      132.8291588513     1  0.56410034E+08
     -129.4479209647      130.3912615665     1  0.57947526E+08
     -129.4475073415      139.3624768966     1  0.66476041E+08
     -129.4473807323      134.7011082887     1  0.58169658E+08
     -129.4473406084      137.0516529524     1  0.58635682E+08
     -129.4471823390      130.8734511622     1  0.56271685E+08
     -129.4469236458      126.7454279610     1  0.57465112E+08
     -129.4467733458      138.7215456437     1  0.58610328E+08
     -129.4458390520      139.1266879379     1  0.61781630E+08
     -129.4457583914      132.0842482270     1  0.62970477E+08
     -129.4457088070      133.8680012248     1  0.56648138E+08
     -129.4455515041      130.4702515670     1  0.57576935E+08
     -129.4448057793      134.1589915769     1  0.58970059E+08
     -129.4446650888      135.1932264172     1  0.57423688E+08
     -129.4445797861      137.9055415812     1  0.60241374E+08
     -129.4444419395      137.6874441199     1  0.57656569E+08
     -129.4443861071      133.6932785262     1  0.58952580E+08
     -129.4441086429      133.7230190451     1  0.56298250E+08
     -129.4436157922      136.2274170200     1  0.60119395E+08
     -129.4432049035      129.3525706400     1  0.56651443E+08
     -129.4427730213      137.2131751744     1  0.56819133E+08
     -129.4422001223      135.7543597864     1  0.58536465E+08
     -129.4421802872      136.2804887445     1  0.59019202E+08
     -129.4418861994      131.8613739165     1  0.58690510E+08
     -129.4418433642      129.2422837773     1  0.63109510E+08
     -129.4416867555      131.0530447301     1  0.57308679E+08
     -129.4415529695      128.8529303467     1  0.57226770E+08
     -129.4414737116      139.2762318322     1  0.62289969E+08
     -129.4414169180      136.8292145174     1  0.62669357E+08
     -129.4409157810      136.1288429606     1  0.56779401E+08
     -129.4407589977      130.3165469696     1  0.60190076E+08
     -129.4403215447      131.2203363345     1  0.56120377E+08
     -129.4403078899      131.6417340000     1  0.59244310E+08
     -129.4399034481      132.1172483255     1  0.56711936E+08
     -129.4394366504      131.5281705049     1  0.64673752E+08
     -129.4393588975      128.5604247000     1  0.57682476E+08
     -129.4393558939      129.6459071375     1  0.59648539E+08
     -129.4393076514      133.4740488198     1  0.56568200E+08
     -129.4392991048      133.4765585963     1  0.65655749E+08
     -129.4392224830      132.4945344573     1  0.57955045E+08
     -129.4390294026      132.3770095472     1  0.63016678E+08
     -129.4385670902      133.9078198875     1  0.57597639E+08
     -129.4383486624      139.4235499134     1  0.66830035E+08
     -129.4379931504      131.8537960553     1  0.57772577E+08
     -129.4379701017      137.0217458876     1  0.59309971E+08
     -129.4374535484      131.3608719840     1  0.59913706E+08
     -129.4370046461      131.7636455521     1  0.62966301E+08
     -129.4368853564      130.9750552759     1  0.56746165E+08
     -129.4368754599      132.4818664655     1  0.65715391E+08
     -129.4361724903      133.3835640638     1  0.57219049E+08
     -129.4355868918      133.2594880087     1  0.59382970E+08
     -129.4353849760      138.5431455352     1  0.58272836E+08
     -129.4347149217      129.8256985683     1  0.57361886E+08
     -129.4345011331      133.6068830085     1  0.56953889E+08
     -129.4342124244      132.6160127174     1  0.56244769E+08
     -129.4338824005      132.9909167577     1  0.57353176E+08
     -129.4321292320      131.2189566248     1  0.57583380E+08
     -129.4313385060      132.2330683540     1  0.57058081E+08
     -129.4311478989      132.4848741717     1  0.58732814E+08
     -129.4309043102      132.1362737111     1  0.56598313E+08
     -129.4308267544      136.1946417162     1  0.56774883E+08
     -129.4300511445      135.1244761297     1  0.59981822E+08
     -129.4297996495      129.9560661247     1  0.60935092E+08
     -129.4280106094      134.0243421574     1  0.61851148E+08
     -129.4273641336      135.6472119283     1  0.58343412E+08
     -129.4242937832      134.6047632619     1  0.57346635E+08
     -129.4231382920      129.9917976504     1  0.59859164E+08
     -129.4225790323      134.9554668056     1  0.57236667E+08
     -129.4225341753      133.9049929826     1  0.59801073E+08
     -129.4224347332      132.1558505543     1  0.59152496E+08
     -129.4222355927      128.6804502086     1  0.57292906E+08
     -129.4220699980      136.8146112376     1  0.59323795E+08
     -129.4208067580      134.1692453459     1  0.58134757E+08
     -129.4198007143      132.4759715989     1  0.57061159E+08
     -129.4193726470      136.8183907491     1  0.61289351E+08
     -129.4188176427      136.0129982943     1  0.59751601E+08
     -129.4188100131      133.7730463186     1  0.57055139E+08
     -129.4184264879      130.6514215002     1  0.63371636E+08
     -129.4173776116      130.9207983494     1  0.56903726E+08
     -129.4166044331      130.2441446248     2  0.56192294E+08
     -129.4164983252      132.9728059159     1  0.64754867E+08
     -129.4158083155      133.6882480448     1  0.58177539E+08
     -129.4158022858      129.8268634537     1  0.56543132E+08
     -129.4148642014      131.4658737394     1  0.64159045E+08
     -129.4145577818      131.7256596699     1  0.59582374E+08
     -129.4136914539      129.0292732779     1  0.57153591E+08
     -129.4129493017      135.1631334327     1  0.63093602E+08
     -129.4129010213      136.4298191643     1  0.59546482E+08
     -129.4121099615      128.2050337558     1  0.58307988E+08
     -129.4104318724      136.9277325027     1  0.55651831E+08
     -129.4100397505      132.6350534956     1  0.56766033E+08
     -129.4095232744      138.2058547775     1  0.57671621E+08
     -129.4088690890      130.7488321676     1  0.58402640E+08
     -129.4086831526      132.1280785868     1  0.54945715E+08
     -129.4076820154      134.4392500681     1  0.58403848E+08
     -129.4072190883      131.9428112194     1  0.56702379E+08
     -129.4070898818      132.2666046689     1  0.58992014E+08
     -129.4067435185      138.3150907449     1  0.57891134E+08
     -129.4062056212      135.9052037725     1  0.61899102E+08
     -129.4051652639      131.9477734459     1  0.61599299E+08
     -129.4048863803      133.8649731185     1  0.58359009E+08
     -129.4045157296      128.0771265271     1  0.56273353E+08
     -129.4029590655      132.8460031683     1  0.61511417E+08
     -129.4027009490      134.0253583993     1  0.58250901E+08
     -129.4008231950      133.4020745787     1  0.58947528E+08
     -129.4007828671      135.1714024736     1  0.57324237E+08
     -129.4006516007      131.9005753255     1  0.58298321E+08
     -129.3998595230      129.6795084873     1  0.57378686E+08
     -129.3994387752      135.4660087315     1  0.57190741E+08
     -129.3993793404      131.9585225962     1  0.60818287E+08
     -129.3992273529      136.6549908461     1  0.55116509E+08
     -129.3971899445      129.5362566888     1  0.57134230E+08
     -129.3969305032      133.0827890399     1  0.60248654E+08
     -129.3958209642      133.8329247965     1  0.58332009E+08
     -129.3956063241      134.6184627653     1  0.59136212E+08
     -129.3948894288      133.8908655427     1  0.59088523E+08
     -129.3944364701      130.9788174247     1  0.58168960E+08
     -129.3929716996      134.8849844596     1  0.58687567E+08
     -129.3913609700      138.3763744883     1  0.57344220E+08
