# Supplementary material for: Structure, thermodynamics, and rearrangement mechanisms in gold clusters—insights from the energy landscapes framework
Source: Nanoscale. 2017 Dec 15;10(4):2004–16. doi: 10.1039/c7nr07123j (PMC5901115; doi:10.1039/c7nr07123j)
Supplement: Supplementary file 1 [file NR-010-C7NR07123J-s001.zip › minima/37_Au/min.data.fcc]

     -129.7095200940      141.6237282850     2  0.52166628E+08
     -129.6378491691      140.7806545287     1  0.55156858E+08
     -129.6304291779      140.6151989630     2  0.54628635E+08
     -129.6288773419      141.4604783930     2  0.55138306E+08
     -129.6127450952      140.7417630507     1  0.54829523E+08
     -129.6124989411      141.4771846581     2  0.55446496E+08
     -129.6074127183      141.0382310091     1  0.64364894E+08
     -129.5949734893      131.4673558445     2  0.54095114E+08
     -129.5920527995      140.8234425222     1  0.63757144E+08
     -129.5803612639      140.7844370034     1  0.60062918E+08
     -129.5771287395      141.0013020581     1  0.63226916E+08
     -129.5686005315      136.9534196531     1  0.55980977E+08
     -129.5670713547      138.3490094569     2  0.54226887E+08
     -129.5651664283      140.8566771085     1  0.62514624E+08
     -129.5627224497      140.5984108696     1  0.59669241E+08
     -129.5604587127      136.9869369158     1  0.56280131E+08
     -129.5596589131      131.0736989875     1  0.56164809E+08
     -129.5589911278      136.3768184897     1  0.55384938E+08
     -129.5374737563      132.1954132666     1  0.55063257E+08
     -129.5359497622      136.8223036605     1  0.55892888E+08
     -129.5151555314      140.6749174230     1  0.57464735E+08
     -129.5136775761      140.8698063176     1  0.58216683E+08
     -129.5073284146      136.7163771232     1  0.55430018E+08
     -129.5064824813      140.0633214589     1  0.57192388E+08
     -129.4715173267      132.4000869080     1  0.55532174E+08
     -129.4626907813      137.3311577315     1  0.62961039E+08
     -129.4512931988      140.2795825046     1  0.55465014E+08
     -129.4484329476      133.7076533203     1  0.55755242E+08
     -129.4275751654      140.1672595933     1  0.55252679E+08
     -129.4084494326      133.7598284254     1  0.56121614E+08
     -129.3925515304      136.7706547087     1  0.57867181E+08
