# Supplementary material for: Structure, thermodynamics, and rearrangement mechanisms in gold clusters—insights from the energy landscapes framework
Source: Nanoscale. 2017 Dec 15;10(4):2004–16. doi: 10.1039/c7nr07123j (PMC5901115; doi:10.1039/c7nr07123j)
Supplement: Supplementary file 1 [file NR-010-C7NR07123J-s001.zip › minima/37_Au/min.data.hcp]

     -129.7841445912      138.4391001531     2  0.56145536E+08
     -129.5947140400      137.0274541401     1  0.58177108E+08
     -129.5679382709      135.7946508431     2  0.57199086E+08
     -129.5618938499      135.3800575025     1  0.57121233E+08
     -129.5475912155      136.0944927001     2  0.56434340E+08
     -129.5374530334      136.6776994431     4  0.56008848E+08
     -129.5244228428      135.8533104094     4  0.57234640E+08
     -129.4925724917      137.1493302978     1  0.60162076E+08
     -129.4406570777      134.7996580680     1  0.61363905E+08
