# Supplementary material for: Structure, thermodynamics, and rearrangement mechanisms in gold clusters—insights from the energy landscapes framework
Source: Nanoscale. 2017 Dec 15;10(4):2004–16. doi: 10.1039/c7nr07123j (PMC5901115; doi:10.1039/c7nr07123j)
Supplement: Supplementary file 1 [file NR-010-C7NR07123J-s001.zip › minima/37_Au/min.data.twi]

     -129.7787891359      142.1464994291     2  0.60091148E+08
     -129.7502769924      141.5878726466     2  0.61507568E+08
     -129.6908878549      141.1527056201     6  0.51908955E+08
     -129.6571030655      140.6028473813     2  0.55833497E+08
     -129.6466670047      140.9573833479     1  0.56939353E+08
     -129.6384528647      140.5887814624     2  0.55670895E+08
     -129.6362403247      140.6633371439     2  0.57323451E+08
     -129.6342479402      140.1059802874     1  0.57299060E+08
     -129.6216941113      140.8190749925     1  0.56140041E+08
     -129.6083184881      140.6014170631     2  0.54249068E+08
     -129.6029698593      140.7527721703     1  0.55657215E+08
     -129.5966468563      140.6325827588     1  0.54321715E+08
     -129.5927334832      140.6294884015     1  0.53960664E+08
     -129.5870585587      141.0037855376     1  0.62578637E+08
     -129.5781623204      140.7339633593     1  0.54657752E+08
     -129.5758394581      140.1557924129     2  0.59044935E+08
     -129.5754731912      140.8632038611     1  0.55590984E+08
     -129.5699074282      140.7501055455     1  0.62204389E+08
     -129.5655081622      136.8052235548     1  0.55802087E+08
     -129.5623092477      140.3480259318     1  0.59325981E+08
     -129.5581840135      140.8057854962     1  0.61394101E+08
     -129.5579248253      140.1148298639     1  0.58811107E+08
     -129.5577762965      140.1769219091     1  0.58573886E+08
     -129.5576626581      140.9327886944     1  0.61013640E+08
     -129.5554385771      140.8140174664     1  0.53736068E+08
     -129.5546513597      140.2546717256     1  0.55938415E+08
     -129.5534971998      135.9943773813     1  0.56958820E+08
     -129.5484949013      135.1069094664     1  0.56625857E+08
     -129.5483326958      134.5301793632     1  0.56858406E+08
     -129.5459591863      136.9865029510     2  0.55872232E+08
     -129.5457513046      134.3840611656     1  0.54885127E+08
     -129.5440104894      133.7378069692     1  0.57010816E+08
     -129.5410044237      140.4114224974     1  0.58916618E+08
     -129.5391769551      135.4504109215     1  0.57017545E+08
     -129.5366682975      140.0853735974     2  0.58131355E+08
     -129.5330943082      139.9628632358     1  0.57843442E+08
     -129.5326806241      140.1881925507     2  0.58089251E+08
     -129.5298243707      138.3521379691     1  0.59838915E+08
     -129.5286293820      140.2711586810     2  0.58478859E+08
     -129.5285098765      140.0460335939     1  0.57844510E+08
     -129.5229870906      140.0479539567     1  0.55204592E+08
     -129.5221773937      139.9741039401     2  0.57655400E+08
     -129.5217387727      140.4154187468     1  0.58906896E+08
     -129.5185147171      140.1562800434     1  0.57674237E+08
     -129.5173857783      135.9001575642     1  0.55225803E+08
     -129.5173570713      140.1935844917     1  0.60652034E+08
     -129.5157988942      136.1850417069     1  0.55382042E+08
     -129.5156258330      140.3519625242     1  0.55467878E+08
     -129.5152808531      139.9587334170     1  0.56773696E+08
     -129.5134861424      139.7916010421     1  0.58161217E+08
     -129.5115774104      140.7402278664     1  0.58269998E+08
     -129.5109503937      140.5511560768     1  0.62530596E+08
     -129.5095831521      140.2924942464     1  0.60806323E+08
     -129.5091197784      137.5198668231     2  0.55637509E+08
     -129.5085770608      140.0407427893     1  0.57371117E+08
     -129.5058872153      140.3806263475     1  0.58326256E+08
     -129.5051819925      140.1955204780     1  0.56756982E+08
     -129.5038375384      140.6294959786     1  0.57949442E+08
     -129.5030273896      136.8561822928     2  0.54844504E+08
     -129.5028724755      139.9383241232     1  0.57291094E+08
     -129.5023633151      140.0167376082     1  0.57109491E+08
     -129.5018378991      136.5911961216     1  0.55700193E+08
     -129.4988843275      140.9272005805     1  0.59580956E+08
     -129.4986122007      136.3574373529     1  0.55656723E+08
     -129.4962822292      140.6786099537     1  0.56920293E+08
     -129.4954057168      135.8655997876     1  0.57667815E+08
     -129.4952405567      140.1093243460     1  0.59655259E+08
     -129.4904590644      140.8657491072     1  0.59050881E+08
     -129.4878776707      140.3393995841     1  0.59731210E+08
     -129.4872891019      140.4903312074     1  0.60718404E+08
     -129.4870958059      139.8711846683     1  0.60750483E+08
     -129.4864733583      140.2047988280     1  0.59912590E+08
     -129.4841464154      139.5228751309     1  0.58719446E+08
     -129.4831489562      140.4476867580     1  0.60659811E+08
     -129.4828558498      140.3348882622     1  0.59523661E+08
     -129.4804573149      140.0891826460     1  0.56992114E+08
     -129.4803896434      139.7193497272     1  0.60087274E+08
     -129.4796445138      139.0188037005     2  0.59366223E+08
     -129.4789242782      140.3137412145     1  0.60362488E+08
     -129.4774092957      139.9439773533     1  0.56590967E+08
     -129.4769116817      139.8766265151     1  0.59293290E+08
     -129.4767186025      136.2397522925     1  0.55673869E+08
     -129.4763977663      139.9761748499     1  0.57153289E+08
     -129.4735964239      139.9075132613     1  0.56308426E+08
     -129.4726319880      138.9619857608     2  0.59071497E+08
     -129.4720651688      140.3822678721     1  0.57892076E+08
     -129.4712969486      136.4066445908     1  0.60617148E+08
     -129.4708365144      135.5733326652     1  0.55660640E+08
     -129.4708042564      136.4766043617     1  0.54797440E+08
     -129.4690050389      140.8034289862     1  0.58408683E+08
     -129.4683670286      139.5874929417     1  0.58506365E+08
     -129.4668607971      135.2637967119     1  0.59097519E+08
     -129.4652606385      140.7894280672     1  0.57212817E+08
     -129.4647763549      139.7712648747     1  0.58586767E+08
     -129.4636931660      140.1153747122     1  0.56368343E+08
     -129.4633672617      139.8373775510     1  0.58570118E+08
     -129.4622996783      139.8372892256     1  0.55709868E+08
     -129.4617756675      139.9310685278     2  0.56453022E+08
     -129.4612447793      139.1062098857     1  0.59581085E+08
     -129.4608622745      139.8695297233     1  0.55666339E+08
     -129.4606319914      136.3637103559     1  0.54821759E+08
     -129.4592695131      140.2118810450     1  0.56439093E+08
     -129.4548201632      139.7041495190     1  0.58747701E+08
     -129.4529394372      140.0475494266     1  0.56303874E+08
     -129.4509806173      139.4730402656     1  0.55512757E+08
     -129.4475361086      140.1656586139     1  0.59144104E+08
     -129.4437369949      135.9061445688     1  0.58066193E+08
     -129.4423398146      140.0804832266     1  0.56736128E+08
     -129.4410191059      139.2946119052     1  0.57474840E+08
     -129.4404109878      139.6208335521     1  0.58689201E+08
     -129.4245335340      140.1730310637     1  0.56165120E+08
     -129.4229112829      132.7938837200     1  0.58375758E+08
     -129.4183246529      140.1742080027     1  0.56630702E+08
     -129.4138702076      136.1395762528     1  0.58150334E+08
     -129.4130202848      139.0855010136     1  0.57267215E+08
     -129.4094173627      139.8053346096     1  0.56804174E+08
     -129.4091716078      140.1321675564     1  0.55680240E+08
     -129.3970294706      139.5345756649     1  0.55676029E+08
