# Supplementary material for: Structure, thermodynamics, and rearrangement mechanisms in gold clusters—insights from the energy landscapes framework
Source: Nanoscale. 2017 Dec 15;10(4):2004–16. doi: 10.1039/c7nr07123j (PMC5901115; doi:10.1039/c7nr07123j)
Supplement: Supplementary file 1 [file NR-010-C7NR07123J-s001.zip › minima/38_Au/gmin.xyz]

          38
     -133.5848144462      139.7387330215     2  0.64557700E+08
L1         1.9207751995         1.7490519874         2.8565549461    0.00948    0.16287   -3.56079
L1         0.3224809086         0.5117273159         4.7874511585   -0.25266    0.26552   -3.41483
L1         1.0983598329        -3.6476150223        -1.8585832321   -0.18795    0.12209   -3.42432
L1         2.4515021365        -1.2933983126        -1.5363630030    0.00835    0.12101   -3.57613
L1         0.1120916583         0.3740515975        -2.2921838794   -0.07594    0.24487   -3.82266
L1         1.0106904911        -1.7051752828        -3.8242756626   -0.31010    0.12145   -3.49538
L1        -2.3250527448         0.6550014188         4.3894124663   -0.09529    0.11249   -3.34455
L1        -1.6773755756         1.8244741003        -3.7677023096   -0.40846    0.19440   -3.47808
L1         2.6073312156         0.7520392115        -3.3452149552   -0.31010    0.19703   -3.49538
L1        -1.4136010475         0.8712358137         0.2425573072   -0.56637    0.12306   -3.84827
L1        -0.5682618022         3.0031442854        -1.5234803906    0.35207    0.24034   -3.58127
L1        -1.9621767088         3.5870011968         0.7386291530   -0.00460    0.12702   -3.41170
L1        -1.3086748488        -2.5919038715        -2.6000094032    0.16696    0.20691   -3.52557
L1        -0.7881715876         2.1401133260         2.7702920004    0.21822    0.31334   -3.58253
L1        -1.2422213093        -3.1187687750         1.9075203585    0.00948    0.13448   -3.56079
L1         1.0630909061        -2.9540238829         3.3085942650   -0.09695    0.13682   -3.42263
L1         1.5416752179         0.7533531349         0.2056347246    0.26356    0.17549   -3.81618
L1        -2.7176972478        -0.8294078179         2.1913515770    0.21822    0.15866   -3.58253
L1         2.4207866509        -1.8049192749         1.1897183703    0.13729    0.17266   -3.58255
L1         0.1066060640        -0.5135461103         2.2787955742    0.78878    0.57432   -3.78437
L1         1.0763976821        -4.1033473828         0.8234235900   -0.02038    0.21848   -3.41614
L1         3.9629250451         0.3389900595         1.6895055932   -0.02038    0.31348   -3.41614
L1        -1.1938438460        -4.3356085222        -0.5481523045    0.03794    0.11529   -3.39936
L1         3.4502119623         2.8115480337         0.8452635777    0.03794    0.08856   -3.39936
L1         2.5032475378        -0.7376368835         3.7407030171   -0.09695    0.19959   -3.42263
L1         4.0319520064         0.8671546818        -0.9783797650   -0.18795    0.19053   -3.42432
L1         0.7734489996         3.3404169116         0.8470770865   -0.10696    0.12877   -3.53010
L1        -0.0559909575        -1.7054395268        -0.2737336346    0.26356    0.17290   -3.81618
L1        -3.1837661149         2.3269175630        -1.3242683656   -0.27874    0.48176   -3.42898
L1        -2.6480196205        -0.1975826292        -2.1474969250    0.35207    0.10209   -3.58127
L1        -2.7936741450        -2.1493507704        -0.2232128236   -0.10696    0.15093   -3.53010
L1        -1.5173258185        -0.7747015836        -4.5495012208    0.15630    0.04765   -3.38017
L1         0.8389614708         2.8516015385        -3.8425139898    0.15630    0.28938   -3.38017
L1         0.6008753371         0.6172868862        -5.1688406382    0.14135    0.35795   -3.37023
L1        -1.1500954157        -1.7545532687         4.3456151119   -0.25266    0.12874   -3.41483
L1        -4.1479713201         0.2230846623         0.0827970509   -0.00460    0.18631   -3.41170
L1         2.2059555518         2.8170779859        -1.5454695703    0.16696    0.23240   -3.52557
L1        -3.4054457640         1.8017072069         2.1084851448   -0.10081    0.39356   -3.42708
