# Supplementary material for: Structure, thermodynamics, and rearrangement mechanisms in gold clusters—insights from the energy landscapes framework
Source: Nanoscale. 2017 Dec 15;10(4):2004–16. doi: 10.1039/c7nr07123j (PMC5901115; doi:10.1039/c7nr07123j)
Supplement: Supplementary file 1 [file NR-010-C7NR07123J-s001.zip › minima/38_Au/min.data.amb]

     -133.5848144462      139.7387330215     2  0.64557700E+08
     -133.5621080800      142.0439334180     2  0.65169223E+08
     -133.5604550593      141.2874406743     2  0.65776951E+08
     -133.4927783649      141.7518550406     2  0.65467421E+08
     -133.4759280455      142.1624506668     2  0.63339875E+08
     -133.4719725069      138.2696958171     1  0.64929988E+08
     -133.4619849745      141.3368443957     2  0.63675546E+08
     -133.4572205369      139.4049290881     1  0.64183608E+08
     -133.4550206303      139.0052563748     2  0.67439537E+08
     -133.4480228136      142.0141885457     2  0.62858431E+08
     -133.4426185599      138.7802557202     1  0.66197927E+08
     -133.4284607219      136.8944854017     2  0.66209193E+08
     -133.4279452639      141.1470086885     2  0.68034954E+08
     -133.4203840268      137.4578940320     1  0.64601908E+08
     -133.4133496953      137.5782284744     1  0.63803810E+08
     -133.4028776612      139.3469902028     1  0.65584971E+08
     -133.3981375478      138.4475189622     1  0.67129544E+08
     -133.3967972257      139.5153865447     2  0.65850976E+08
     -133.3959096693      140.2095088798     2  0.64190684E+08
     -133.3945592562      137.2054578542     1  0.66701090E+08
     -133.3938006554      136.1129495266     1  0.64557533E+08
     -133.3933493416      138.0428273837     2  0.64524005E+08
     -133.3855006337      141.3508985960     2  0.69287274E+08
     -133.3841804444      138.5871614546     1  0.66423697E+08
     -133.3830824106      140.0580670489     1  0.65784498E+08
     -133.3830419386      136.5435302645     1  0.68636643E+08
     -133.3813968843      140.4081778549     2  0.67838887E+08
     -133.3813094635      135.5158903213     1  0.65150503E+08
     -133.3800706353      136.3867938503     1  0.64628429E+08
     -133.3786953539      136.7948808547     1  0.64213413E+08
     -133.3776108813      142.3030930543     1  0.68470258E+08
     -133.3770198750      137.8892312099     2  0.65392115E+08
     -133.3761421289      137.9840952391     1  0.66980651E+08
     -133.3755157903      140.6778559147     1  0.67072568E+08
     -133.3724718931      135.3639145634     1  0.64418038E+08
     -133.3709877105      132.2495802290     1  0.61069953E+08
     -133.3691402521      138.8618649862     1  0.64465553E+08
     -133.3683481917      136.2904431350     1  0.68579581E+08
     -133.3678754766      137.3516636333     1  0.64663517E+08
     -133.3667146082      137.1248313612     1  0.66666786E+08
     -133.3660324954      137.3530740709     1  0.68159900E+08
     -133.3659994633      138.0296911087     1  0.66525815E+08
     -133.3659078050      141.7949624403     2  0.68055754E+08
     -133.3650111944      138.3721412168     1  0.65118207E+08
     -133.3649859523      138.5502543843     1  0.66929807E+08
     -133.3648184527      134.0627822207     1  0.64558292E+08
     -133.3639961903      141.1581963743     2  0.68456637E+08
     -133.3639742419      140.0283809517     2  0.67450406E+08
     -133.3625270997      138.3377158326     1  0.65499408E+08
     -133.3623117982      140.3041972631     1  0.64826849E+08
     -133.3622656747      137.7811740016     1  0.67752950E+08
     -133.3603421291      128.2730603373     4  0.60226326E+08
     -133.3589848033      140.1668719062     1  0.67135211E+08
     -133.3587429018      140.9515600965     2  0.69250310E+08
     -133.3585533800      137.7445858187     1  0.66556747E+08
     -133.3583482876      138.3533018570     1  0.65018064E+08
     -133.3542770912      141.6903078239     1  0.65981252E+08
     -133.3535799036      135.3599537556     2  0.64378509E+08
     -133.3523004042      136.0844142512     1  0.64012941E+08
     -133.3520645334      141.4518462706     2  0.67986592E+08
     -133.3517461171      138.0937560981     1  0.66266248E+08
     -133.3515451858      138.0115447183     1  0.64089942E+08
     -133.3511607944      140.9259541379     1  0.67308174E+08
     -133.3510940766      133.1864266215     1  0.66371636E+08
     -133.3503791755      132.2788392062     2  0.65069938E+08
     -133.3481700990      135.1051784809     1  0.65744366E+08
     -133.3477011620      139.8754692206     1  0.66121191E+08
     -133.3476749035      137.1130689713     1  0.65330640E+08
     -133.3469174983      141.6013489191     2  0.68455445E+08
     -133.3462665252      133.3325953294     2  0.61165404E+08
     -133.3456605265      135.1578804103     2  0.65859104E+08
     -133.3453523763      134.2415465616     1  0.65000765E+08
     -133.3450833013      136.4190910230     1  0.68332663E+08
     -133.3448909667      138.7664858520     1  0.64184339E+08
     -133.3438384845      137.1332516337     1  0.65431149E+08
     -133.3436110722      135.6417249837     1  0.64180612E+08
     -133.3433157730      136.3124393321     1  0.65600716E+08
     -133.3428812072      136.5044125646     1  0.66082080E+08
     -133.3426481825      134.8145525487     1  0.65487731E+08
     -133.3425895059      141.5218338947     2  0.68387680E+08
     -133.3422841777      137.9082462564     2  0.65657999E+08
     -133.3420197861      135.4124962288     1  0.66151042E+08
     -133.3411355521      138.3735205163     1  0.64470977E+08
     -133.3402017572      134.5182449964     1  0.66108546E+08
     -133.3397884694      133.5042588377     1  0.67417700E+08
     -133.3391074928      138.2867221498     1  0.64666120E+08
     -133.3383963497      137.8203625855     1  0.65268651E+08
     -133.3380695569      134.2667128331     1  0.67378279E+08
     -133.3377675711      136.5626577252     1  0.65418428E+08
     -133.3373699582      142.0386886578     2  0.64210264E+08
     -133.3371327723      141.0767465715     1  0.67050357E+08
     -133.3366422986      140.3980604886     1  0.65795171E+08
     -133.3352659477      133.8517295289     1  0.66173440E+08
     -133.3347000665      131.9421645300     1  0.66660664E+08
     -133.3342470775      129.3961633524     1  0.64992902E+08
     -133.3341898470      133.4816457450     1  0.65709317E+08
     -133.3340682430      134.2629202872     1  0.67675016E+08
     -133.3340535253      140.8292457595     1  0.63576927E+08
     -133.3336290701      134.4150958206     1  0.65913910E+08
     -133.3336010811      135.2231640316     1  0.65075314E+08
     -133.3334420541      140.9941663307     2  0.66779912E+08
     -133.3333221727      134.5817379109     1  0.65012780E+08
     -133.3332861609      139.2192896399     1  0.66228115E+08
     -133.3321131329      138.6575841619     1  0.64719379E+08
     -133.3313564727      135.6315930283     1  0.65445733E+08
     -133.3310334790      138.3886330267     1  0.64422389E+08
     -133.3301813652      134.9938841123     1  0.65455852E+08
     -133.3294362615      136.2739354193     1  0.65243554E+08
     -133.3294143568      135.4410881713     1  0.65534078E+08
     -133.3287007660      135.6035382865     1  0.65692298E+08
     -133.3282531457      136.9971997064     2  0.62852147E+08
     -133.3278972017      137.2793379336     1  0.67614884E+08
     -133.3278000630      133.5466984561     1  0.64822008E+08
     -133.3274954124      141.7262843624     1  0.66538679E+08
     -133.3254680541      137.1841644637     1  0.66315277E+08
     -133.3253684966      139.5390272438     1  0.64930217E+08
     -133.3248604071      138.4452594837     1  0.63593358E+08
     -133.3243465205      137.5253095426     1  0.67430224E+08
     -133.3241220110      141.6410179266     2  0.65347179E+08
     -133.3240817038      135.4238642043     1  0.67895214E+08
     -133.3240740425      141.1309393338     2  0.68431573E+08
     -133.3234861832      140.8017600130     1  0.65994269E+08
     -133.3228806601      134.6111783840     1  0.64567046E+08
     -133.3225741703      136.8124856532     1  0.65309157E+08
     -133.3225152754      133.8345654980     1  0.65919103E+08
     -133.3223368516      139.9315811995     1  0.66271414E+08
     -133.3218049544      139.3317023016     1  0.68178333E+08
     -133.3213876605      132.8855221002     1  0.65798994E+08
     -133.3205593168      139.7592290495     1  0.66271638E+08
     -133.3204486313      136.5542386364     1  0.67486636E+08
     -133.3195892431      141.3672142994     1  0.68584424E+08
     -133.3195060655      135.4878327066     1  0.66362530E+08
     -133.3194622550      142.1375861819     3  0.69055362E+08
     -133.3193452311      135.6531099244     1  0.66613348E+08
     -133.3191856933      135.2621096637     1  0.65321039E+08
     -133.3189041286      135.2424329057     1  0.65107572E+08
     -133.3188591280      140.8530502158     1  0.65285513E+08
     -133.3182743085      136.1383854149     2  0.68401456E+08
     -133.3180635828      140.8189336499     1  0.65153351E+08
     -133.3177427171      135.1318372646     1  0.66191967E+08
     -133.3173775716      139.1350919920     2  0.67877384E+08
     -133.3169714517      134.4670219011     1  0.64785813E+08
     -133.3165775052      134.5554063500     1  0.67453075E+08
     -133.3161090827      135.7876060944     1  0.64682527E+08
     -133.3157602072      137.5999327778     1  0.65797150E+08
     -133.3155365934      135.9292369706     1  0.65059917E+08
     -133.3147202498      135.5416249476     1  0.64746578E+08
     -133.3146931047      139.3492320255     1  0.64546952E+08
     -133.3142689641      139.9214427052     1  0.66269201E+08
     -133.3130463593      134.9248890663     1  0.65340908E+08
     -133.3125346712      135.5922485457     1  0.65340761E+08
     -133.3125323550      136.4955220100     1  0.64563866E+08
     -133.3122132076      138.6509938803     1  0.67524514E+08
     -133.3118403782      136.6232049783     1  0.62762494E+08
     -133.3116158437      135.0970908750     1  0.65532875E+08
     -133.3102782801      138.8188185651     1  0.66881713E+08
     -133.3099627124      141.0417250670     2  0.75242619E+08
     -133.3097669448      138.7768062433     2  0.68244195E+08
     -133.3097225690      132.5342047743     1  0.65644879E+08
     -133.3095653458      137.0162596161     1  0.64990352E+08
     -133.3093097482      135.9452428685     1  0.65219192E+08
     -133.3092323818      140.2688333122     1  0.68895248E+08
     -133.3076905964      135.1915971149     2  0.65257107E+08
     -133.3074895176      137.5451197106     1  0.63852939E+08
     -133.3072729037      135.9883876011     1  0.65274429E+08
     -133.3064767428      135.1653632530     1  0.65421855E+08
     -133.3061525604      133.1402207669     1  0.65468693E+08
     -133.3058595072      136.7098311946     1  0.67079188E+08
     -133.3055255019      138.0981316568     1  0.66483563E+08
     -133.3054027683      139.8726203816     1  0.65085790E+08
     -133.3053624324      134.7890826757     1  0.66940725E+08
     -133.3047961583      135.5407720810     1  0.64842634E+08
     -133.3047603556      138.3108170153     1  0.67856059E+08
     -133.3047383212      136.0032302851     1  0.67189429E+08
     -133.3046264998      133.7789577638     1  0.67042302E+08
     -133.3044710542      136.8137101439     1  0.65258742E+08
     -133.3043648719      136.1405581159     1  0.65203936E+08
     -133.3041355192      133.6647264615     1  0.65773469E+08
     -133.3039210590      134.8974295212     1  0.66886421E+08
     -133.3039168480      135.8832786762     1  0.65344309E+08
     -133.3038392810      131.2333769138     1  0.65555942E+08
     -133.3037122430      137.2408245409     1  0.66645464E+08
     -133.3034668804      139.8451766063     1  0.64202665E+08
     -133.3032418353      140.9756826560     1  0.66511798E+08
     -133.3029405520      135.0075254949     1  0.66836237E+08
     -133.3023453516      139.1328190909     1  0.65472381E+08
     -133.3020961470      134.1505621723     1  0.66055181E+08
     -133.3019317039      144.3292049017     2  0.66565986E+08
     -133.3016210054      139.7704354672     1  0.65484944E+08
     -133.3015779171      141.0103567469     2  0.67399925E+08
     -133.3015267083      141.0809412320     2  0.65429533E+08
     -133.3012455075      141.1261320943     1  0.64836527E+08
     -133.3009505974      135.4356860791     1  0.65460193E+08
     -133.3004078548      136.8696337447     2  0.64397342E+08
     -133.3003014143      141.7616691485     1  0.67778791E+08
     -133.3002772718      136.3195556284     1  0.64167656E+08
     -133.3000876949      133.4096801786     1  0.64734104E+08
     -133.2998720979      140.3730693243     1  0.66410329E+08
     -133.2998384192      140.5777304114     1  0.65946862E+08
     -133.2993501027      133.1220120108     1  0.65077202E+08
     -133.2986226220      135.7730268507     1  0.66263732E+08
     -133.2980875098      135.2840235826     2  0.64606446E+08
     -133.2973225464      136.4532678685     1  0.66003624E+08
     -133.2967215002      140.0077140130     1  0.69151637E+08
     -133.2965072390      141.8184528595     1  0.65287259E+08
     -133.2964388418      135.1054635052     1  0.64637362E+08
     -133.2963588527      133.4837084696     1  0.67249848E+08
     -133.2962317411      135.1697114943     1  0.65108519E+08
     -133.2960239314      134.9201909750     1  0.64186726E+08
     -133.2959786742      133.2604438259     1  0.65171923E+08
     -133.2958936414      135.0533070900     1  0.64418724E+08
     -133.2958105780      130.4605642831     1  0.67738805E+08
     -133.2957527012      133.6037036329     1  0.65150228E+08
     -133.2954936224      135.4544520043     1  0.63700809E+08
     -133.2954709558      134.4317187865     1  0.65455826E+08
     -133.2951493770      135.6745677022     1  0.65005819E+08
     -133.2950884582      136.7333903149     1  0.66929741E+08
     -133.2950617340      140.1173920751     2  0.66769172E+08
     -133.2950282025      139.9701756966     1  0.65157325E+08
     -133.2949854403      138.5985427029     1  0.64721190E+08
     -133.2949792286      141.5417211927     1  0.67467254E+08
     -133.2943541160      138.4583358369     1  0.67454784E+08
     -133.2941795457      134.7822323994     1  0.65167333E+08
     -133.2941285303      135.8831904069     1  0.65193870E+08
     -133.2939834330      136.2218682056     1  0.67069216E+08
     -133.2938159809      136.6923738306     1  0.66551457E+08
     -133.2936448765      136.1522937858     1  0.68786039E+08
     -133.2934709215      138.1215400796     1  0.65536748E+08
     -133.2933221659      139.2209886953     1  0.65057507E+08
     -133.2925086951      137.3980167185     1  0.65297323E+08
     -133.2924965783      138.3014769598     1  0.67018489E+08
     -133.2922769839      134.8228129175     1  0.64923063E+08
     -133.2921728897      137.2161667769     1  0.64783436E+08
     -133.2921310408      134.0266349026     1  0.67228137E+08
     -133.2918332809      136.0946857027     1  0.66839219E+08
     -133.2916741745      137.5159483618     1  0.67708031E+08
     -133.2906199200      138.3473596637     1  0.67200536E+08
     -133.2905094594      133.1290418315     1  0.67226347E+08
     -133.2904594581      135.8338744596     1  0.68746936E+08
     -133.2903688742      142.0340199017     2  0.69987042E+08
     -133.2903285801      140.9870980284     2  0.65934584E+08
     -133.2900672478      139.4834578830     1  0.67596613E+08
     -133.2900423886      133.3712078196     1  0.66049442E+08
     -133.2900387815      132.5268588849     1  0.65960697E+08
     -133.2899139828      137.8768664996     1  0.67530903E+08
     -133.2898666602      136.7419258227     1  0.69729649E+08
     -133.2898142447      140.1276080950     1  0.63681775E+08
     -133.2896763702      137.5669366333     1  0.65855438E+08
     -133.2892064496      137.7288437779     1  0.64829405E+08
     -133.2891248201      139.5608948333     2  0.64202842E+08
     -133.2889449045      137.0484996912     1  0.64637390E+08
     -133.2889227361      133.4055944856     1  0.69438870E+08
     -133.2889104055      132.4688576960     1  0.66650262E+08
     -133.2886744359      135.2345201746     1  0.67811664E+08
     -133.2882425811      134.3055507464     1  0.65258626E+08
     -133.2881451396      134.5211440769     1  0.64242151E+08
     -133.2881139616      137.0509086114     1  0.68118011E+08
     -133.2880660547      136.4593144951     1  0.64080544E+08
     -133.2879513618      134.8186106281     1  0.66583677E+08
     -133.2878808885      135.1321693477     1  0.65081179E+08
     -133.2877989397      137.3432217397     1  0.65638142E+08
     -133.2875947114      141.0894811192     1  0.66824451E+08
     -133.2874099371      138.8825703621     1  0.68201842E+08
     -133.2869629323      138.0582276603     1  0.64389575E+08
     -133.2868867306      135.4112031378     1  0.67575215E+08
     -133.2866580254      132.1752434558     1  0.67206856E+08
     -133.2866465576      138.6872693881     1  0.67751467E+08
     -133.2866260955      136.7297957142     1  0.66721511E+08
     -133.2864352603      134.3726947429     1  0.65225760E+08
     -133.2862053659      136.0941585121     1  0.65773960E+08
     -133.2860333560      138.5293499356     1  0.66225154E+08
     -133.2859995042      135.9852303003     1  0.67444886E+08
     -133.2858791540      132.3150490765     2  0.61237783E+08
     -133.2858173952      137.3013790774     1  0.64496172E+08
     -133.2857986823      136.7857058511     1  0.67415781E+08
     -133.2855050560      134.5514227848     1  0.66264333E+08
     -133.2853995634      133.4328578375     1  0.64575912E+08
     -133.2851713826      139.7291338003     1  0.64186331E+08
     -133.2850236171      135.6133542016     1  0.67765905E+08
     -133.2848316406      136.5633884919     1  0.65671980E+08
     -133.2846183187      132.6549444127     1  0.65128136E+08
     -133.2846039328      136.6008173681     1  0.65381030E+08
     -133.2845306235      135.7233821232     1  0.68236247E+08
     -133.2840982653      137.9520426163     1  0.69032542E+08
     -133.2840246577      142.2025530584     1  0.70072139E+08
     -133.2838890903      132.4085172231     1  0.65354088E+08
     -133.2838678451      135.5561482518     1  0.64318786E+08
     -133.2838312328      131.6475157108     1  0.67753749E+08
     -133.2836066386      133.1736289017     1  0.65654878E+08
     -133.2834288397      138.2272036003     1  0.64437344E+08
     -133.2832734920      137.2681619651     1  0.67298336E+08
     -133.2831233500      134.3671419198     1  0.65411541E+08
     -133.2830190091      137.2998696503     1  0.65391886E+08
     -133.2829142882      138.1716549894     1  0.66198982E+08
     -133.2821913084      135.2855102661     1  0.67412082E+08
     -133.2819963726      136.1374597229     1  0.67295736E+08
     -133.2817288603      140.6838001831     1  0.69658968E+08
     -133.2817222608      139.8797780842     2  0.65985571E+08
     -133.2816203717      136.1011325669     1  0.64999750E+08
     -133.2813027765      132.8153777999     1  0.65068709E+08
     -133.2808611832      137.4156961302     1  0.66020245E+08
     -133.2807801130      142.1165697877     1  0.70022748E+08
     -133.2801593931      135.1381627408     1  0.65374434E+08
     -133.2799855067      134.5639245184     1  0.64741856E+08
     -133.2796840245      138.8902428222     1  0.66305483E+08
     -133.2794165754      136.4883483563     1  0.68102562E+08
     -133.2791597864      140.6079211149     1  0.69545260E+08
     -133.2788491983      134.7890167769     1  0.66965336E+08
     -133.2786223460      138.8348075869     1  0.68891150E+08
     -133.2785469799      137.5321553212     1  0.65045024E+08
     -133.2782978591      138.0539505937     1  0.67437719E+08
     -133.2777744283      136.0755984369     1  0.63912392E+08
     -133.2775808301      134.5652893204     2  0.67655551E+08
     -133.2774113225      127.2007025371     1  0.65051531E+08
     -133.2772172549      136.4808053795     1  0.66436213E+08
     -133.2772080106      137.6492254439     1  0.64474491E+08
     -133.2770889961      135.7034189220     1  0.64666637E+08
     -133.2770010185      137.8580607816     1  0.65967313E+08
     -133.2767512971      134.9530198906     1  0.66973329E+08
     -133.2764744153      139.4395959111     1  0.64992754E+08
     -133.2763834272      141.1136004910     1  0.65134608E+08
     -133.2761258538      140.3763648980     1  0.68839702E+08
     -133.2758855221      133.0248907434     1  0.64970413E+08
     -133.2758251785      135.9144307091     1  0.66392930E+08
     -133.2758162685      137.3652912432     1  0.67611493E+08
     -133.2756310392      140.4128335706     1  0.66653562E+08
     -133.2756285469      134.2503404510     1  0.66465120E+08
     -133.2754352156      141.8576061501     2  0.76495598E+08
     -133.2751401223      136.7018294860     1  0.68740896E+08
     -133.2749775969      141.0694965429     2  0.67060218E+08
     -133.2749087316      134.2742913563     1  0.65576496E+08
     -133.2747013781      137.4598881858     1  0.65011243E+08
     -133.2746819626      131.3461050889     1  0.65818669E+08
     -133.2746657490      134.7720330963     1  0.67836368E+08
     -133.2742984420      141.1234442759     1  0.69214272E+08
     -133.2741799422      137.6419365901     1  0.65378038E+08
     -133.2741392600      136.5800989076     1  0.64678555E+08
     -133.2740818508      133.1918112357     1  0.68052532E+08
     -133.2738409520      137.2924698292     1  0.64372458E+08
     -133.2737954020      136.7576133137     1  0.65537402E+08
     -133.2737836207      140.4535786078     1  0.66738721E+08
     -133.2735862699      135.2851842422     2  0.65308731E+08
     -133.2732611400      134.4917804251     1  0.65222109E+08
     -133.2732258368      134.8990310973     1  0.67746675E+08
     -133.2730608606      136.6428058169     1  0.67106808E+08
     -133.2729269712      137.8907580998     2  0.64133306E+08
     -133.2727749493      135.9450890487     1  0.64703851E+08
     -133.2727634923      132.9852024717     1  0.65412838E+08
     -133.2726678190      135.1863284231     1  0.63951111E+08
     -133.2724056021      134.8320982086     1  0.64890604E+08
     -133.2723605489      141.1349245816     1  0.67652340E+08
     -133.2723007512      138.3642973571     1  0.68306820E+08
     -133.2721216078      136.3524190627     1  0.64801734E+08
     -133.2719849670      137.6443080410     1  0.64519350E+08
     -133.2711492299      137.5606962734     1  0.66652337E+08
     -133.2710736618      136.0975848543     1  0.66198169E+08
     -133.2710700892      139.8695519717     2  0.66060997E+08
     -133.2710602565      132.1833644950     1  0.65012513E+08
     -133.2710559770      140.8426382777     1  0.73043409E+08
     -133.2709232117      137.1686185972     1  0.65244176E+08
     -133.2708516894      135.3873754957     2  0.67565365E+08
     -133.2708306122      137.9909066368     1  0.64326460E+08
     -133.2708159533      135.1902750408     1  0.64579262E+08
     -133.2705609513      138.3150616723     1  0.72957885E+08
     -133.2701681289      137.5135738774     1  0.68002059E+08
     -133.2700945894      136.5420196240     1  0.67026021E+08
     -133.2697373459      139.0875237287     1  0.68810346E+08
     -133.2697279032      137.9964712486     1  0.65230756E+08
     -133.2696893154      133.5882598186     1  0.66364837E+08
     -133.2696145372      134.3914218297     1  0.63687066E+08
     -133.2695999408      137.7441111066     1  0.65350366E+08
     -133.2695656182      139.4468491354     1  0.69142955E+08
     -133.2695361456      135.8955889229     1  0.65965589E+08
     -133.2692417707      134.3974040863     1  0.64435060E+08
     -133.2690547837      136.7913327163     1  0.63927720E+08
     -133.2689737165      133.7065126215     1  0.66838964E+08
     -133.2688335394      135.2734891823     1  0.65605522E+08
     -133.2687195158      135.7726323110     1  0.64632208E+08
     -133.2685665532      135.4169582639     1  0.67056922E+08
     -133.2678353211      140.5641299412     1  0.65682549E+08
     -133.2678318478      133.7777302139     1  0.65055378E+08
     -133.2675909510      138.3956993261     1  0.64662647E+08
     -133.2675479643      135.4072374618     1  0.64875108E+08
     -133.2674902119      133.6641527806     1  0.64366582E+08
     -133.2673392880      134.2748787952     1  0.64776380E+08
     -133.2673275534      135.1136935010     1  0.66854951E+08
     -133.2673121237      136.0931147195     1  0.66056284E+08
     -133.2672566010      136.3934747149     1  0.65604782E+08
     -133.2670895197      135.5840417631     1  0.64427442E+08
     -133.2670340500      134.2025014542     1  0.64651364E+08
     -133.2670084559      136.4100894812     1  0.67141574E+08
     -133.2667826559      138.6224176890     1  0.65410318E+08
     -133.2667362166      138.6945220722     1  0.66021872E+08
     -133.2666933462      139.5532396366     1  0.67233803E+08
     -133.2666504618      135.6455313449     1  0.65499676E+08
     -133.2664462206      138.3765503864     1  0.65515325E+08
     -133.2663197147      139.7759520649     1  0.65134694E+08
     -133.2662995743      135.0617866796     1  0.66211670E+08
     -133.2662376653      139.1683209898     1  0.66444025E+08
     -133.2660581670      135.5668878493     1  0.64184413E+08
     -133.2660447680      133.4978344555     1  0.65402117E+08
     -133.2659101111      135.3855036370     1  0.65417762E+08
     -133.2658678402      140.6023535638     1  0.65886665E+08
     -133.2657372667      140.3616378373     2  0.64821659E+08
     -133.2654631712      137.1343106711     1  0.67564543E+08
     -133.2654306433      135.4175249565     1  0.66531061E+08
     -133.2653384496      131.0713911930     1  0.63637058E+08
     -133.2650876684      139.0599508579     1  0.65269842E+08
     -133.2650219848      137.5357011723     1  0.69424166E+08
     -133.2647844888      134.9648047807     1  0.65662816E+08
     -133.2644623098      134.6248104863     1  0.65856167E+08
     -133.2644452749      135.8753617911     1  0.68491644E+08
     -133.2642581803      139.3463039417     1  0.74103951E+08
     -133.2640122980      135.2574730929     1  0.65682383E+08
     -133.2638485806      134.7657878665     2  0.65160255E+08
     -133.2636287738      134.2264121885     1  0.64723160E+08
     -133.2633858424      138.0528307501     1  0.66812524E+08
     -133.2631394044      135.0373252304     1  0.65047275E+08
     -133.2630248531      134.1825618945     1  0.65294064E+08
     -133.2628154770      138.0007778622     1  0.64730088E+08
     -133.2626381290      133.2647251378     1  0.65489402E+08
     -133.2625102490      137.0346377352     1  0.65950584E+08
     -133.2624978819      132.0757591132     1  0.64909841E+08
     -133.2622621546      141.0389811917     1  0.71779101E+08
     -133.2621726446      135.4096578842     1  0.66173217E+08
     -133.2621691702      136.4946189837     1  0.65659258E+08
     -133.2621084796      137.4224105431     1  0.64889782E+08
     -133.2621011718      135.4896948497     2  0.66903139E+08
     -133.2620794770      135.4821416970     1  0.65610110E+08
     -133.2618791364      139.7093641114     1  0.66953989E+08
     -133.2617725694      137.0252348590     1  0.64556858E+08
     -133.2612800097      136.5728253147     1  0.64066152E+08
     -133.2611792423      138.0175964882     1  0.64837988E+08
     -133.2611660915      135.6688983197     1  0.64544464E+08
     -133.2609683291      136.8447741269     1  0.66805873E+08
     -133.2608344718      137.3306059137     1  0.67896305E+08
     -133.2604330800      135.9652497577     1  0.65375217E+08
     -133.2601439258      135.5369658251     1  0.67591170E+08
     -133.2599034710      136.0077176787     1  0.65400703E+08
     -133.2597502018      137.0768452072     1  0.65472858E+08
     -133.2597023639      135.1461954966     1  0.66263306E+08
     -133.2596757800      140.1502777113     1  0.66613396E+08
     -133.2595508398      140.4527777284     1  0.69437207E+08
     -133.2595172973      137.2595811240     1  0.67259544E+08
     -133.2594654912      139.7100315979     1  0.65740011E+08
     -133.2594019849      133.7872851411     1  0.66169688E+08
     -133.2593532581      135.1742853855     1  0.65148882E+08
     -133.2593233882      137.9111702590     1  0.66022505E+08
     -133.2591569940      138.4103735837     1  0.70632663E+08
     -133.2591417772      134.3580959566     1  0.67654502E+08
     -133.2589206658      136.7316912033     1  0.65596387E+08
     -133.2586383556      137.9409645452     1  0.67066031E+08
     -133.2585478968      132.4028767437     1  0.64699484E+08
     -133.2582431469      134.0664150973     1  0.66025327E+08
     -133.2582228242      139.8268898968     1  0.73734424E+08
     -133.2581419181      136.2516478509     1  0.67000143E+08
     -133.2581141060      137.6133933070     1  0.66019075E+08
     -133.2580629144      135.1360005765     2  0.65575378E+08
     -133.2580380157      140.2946293270     1  0.67558259E+08
     -133.2579031512      136.8919028629     1  0.69382767E+08
     -133.2578534356      134.3214006700     1  0.64930330E+08
     -133.2577803180      134.3471443900     1  0.66334763E+08
     -133.2576817186      134.7969824816     1  0.63085468E+08
     -133.2576203176      136.9395425883     1  0.65982052E+08
     -133.2575568908      137.1162232428     1  0.66449997E+08
     -133.2575290839      135.7999734127     1  0.65197471E+08
     -133.2573454666      139.4550186048     1  0.65157758E+08
     -133.2573328695      135.8386042942     1  0.68091815E+08
     -133.2573259504      140.1874070160     1  0.67469196E+08
     -133.2572965913      134.6261869001     1  0.65049635E+08
     -133.2569668305      132.9691697399     1  0.65246666E+08
     -133.2568556063      136.3769947971     1  0.66573580E+08
     -133.2560795203      138.8117096436     1  0.64427451E+08
     -133.2560655042      135.2370476288     1  0.66052719E+08
     -133.2559704563      136.6014285817     1  0.65602397E+08
     -133.2558988930      137.4404036860     1  0.64046686E+08
     -133.2558472504      133.9338518904     1  0.67751855E+08
     -133.2556522074      134.3525828221     1  0.65714726E+08
     -133.2555359735      140.7292181165     1  0.65834885E+08
     -133.2555004568      135.2664162828     2  0.64977061E+08
     -133.2552644569      139.4819191121     1  0.66246419E+08
     -133.2551699371      131.6697955846     1  0.64084541E+08
     -133.2549211188      131.6797099313     1  0.66201676E+08
     -133.2548811020      137.8581862226     1  0.70424226E+08
     -133.2547738583      133.2108318833     1  0.64471715E+08
     -133.2547290195      137.6022717526     1  0.64678972E+08
     -133.2546905393      138.5486634537     1  0.65639693E+08
     -133.2546145374      136.0176066583     1  0.64265580E+08
     -133.2544758925      139.5564879023     1  0.66657223E+08
     -133.2543698157      137.4957954360     1  0.64695871E+08
     -133.2543574322      139.9448592834     1  0.68278472E+08
     -133.2542849836      138.8248850094     1  0.69611518E+08
     -133.2542138988      137.4330347119     1  0.66418139E+08
     -133.2541064099      137.6484593310     1  0.64525738E+08
     -133.2540678901      136.1454596896     1  0.65930101E+08
     -133.2540499008      135.5705944064     1  0.65059467E+08
     -133.2540158800      137.1213347681     1  0.65784428E+08
     -133.2537358581      134.7903255279     1  0.65400241E+08
     -133.2536799671      137.9579287511     1  0.67624320E+08
     -133.2536763138      135.1755212776     2  0.65986489E+08
     -133.2536539174      139.1112196103     1  0.64676889E+08
     -133.2536158632      134.6439777787     1  0.66143378E+08
     -133.2535021351      134.8793392368     1  0.67635539E+08
     -133.2533978040      134.6294141780     1  0.64755356E+08
     -133.2533770376      136.0815154728     1  0.63694940E+08
     -133.2533509161      136.5174589617     1  0.64971791E+08
     -133.2532724559      135.7142104879     1  0.65443395E+08
     -133.2531820062      138.0889545414     1  0.66572082E+08
     -133.2530094625      134.1379315224     1  0.66631778E+08
     -133.2529472707      134.3797416918     1  0.64765041E+08
     -133.2528796558      135.1841063794     2  0.67102266E+08
     -133.2528715163      136.5474631108     1  0.65987756E+08
     -133.2528359395      137.3990683328     1  0.64747993E+08
     -133.2527808213      133.5793289837     1  0.66464551E+08
     -133.2523634142      136.7752840348     1  0.66536819E+08
     -133.2523409973      134.4677205936     1  0.65012290E+08
     -133.2523225188      137.4053011538     1  0.67816248E+08
     -133.2522794133      133.0379145529     1  0.63929335E+08
     -133.2521419072      136.1967270246     1  0.65253587E+08
     -133.2520977822      137.8540455373     1  0.64213212E+08
     -133.2520301643      137.8417283800     1  0.64636206E+08
     -133.2519457974      134.3143201089     1  0.64982438E+08
     -133.2517594655      135.5430539832     1  0.64261171E+08
     -133.2516626240      134.1623687111     1  0.64818781E+08
     -133.2516441049      136.2884663608     1  0.69102246E+08
     -133.2516298331      138.6490146451     1  0.65333830E+08
     -133.2516068887      140.4070174770     1  0.68012223E+08
     -133.2515868577      138.6167168793     1  0.69706675E+08
     -133.2514512941      133.1541451214     1  0.65537776E+08
     -133.2514452658      138.6887084553     1  0.67117606E+08
     -133.2513824075      135.5168696310     1  0.66663026E+08
     -133.2513274476      134.4459934378     1  0.64583925E+08
     -133.2513211611      133.7953093245     1  0.65950490E+08
     -133.2510582706      137.1258732861     1  0.67615476E+08
     -133.2510071631      136.4744774124     1  0.67285323E+08
     -133.2509936755      140.6380022979     2  0.68509709E+08
     -133.2509842083      132.6148398904     1  0.63517911E+08
     -133.2508579398      133.4906149172     1  0.67110515E+08
     -133.2508280620      139.3736660667     1  0.64664475E+08
     -133.2507905949      135.7011533781     1  0.64058934E+08
     -133.2506747570      137.8374226441     1  0.66563137E+08
     -133.2505413817      138.1185930141     1  0.71638580E+08
     -133.2504300551      141.1970976704     1  0.67396774E+08
     -133.2504052683      134.1503622833     1  0.70971159E+08
     -133.2503262889      137.0941302610     1  0.64015930E+08
     -133.2500983809      137.4990708679     1  0.68930729E+08
     -133.2500661613      135.7926987902     1  0.65286892E+08
     -133.2500394525      140.4641336747     1  0.64926597E+08
     -133.2499740932      136.4535213836     1  0.66874846E+08
     -133.2498560639      138.7489999136     2  0.69038876E+08
     -133.2496543825      139.5836309284     1  0.67425365E+08
     -133.2496100308      136.0979408966     1  0.63819965E+08
     -133.2495620702      138.4841158854     1  0.66052022E+08
     -133.2495423702      136.5390241425     1  0.66297351E+08
     -133.2495348095      134.4885923168     1  0.66366522E+08
     -133.2494100798      137.3583377706     1  0.64515751E+08
     -133.2493858663      137.9194246400     1  0.64199006E+08
     -133.2493551392      138.2096996491     1  0.71619009E+08
     -133.2493049904      129.5060142788     1  0.65766097E+08
     -133.2490482954      135.1693549619     1  0.67102348E+08
     -133.2489864743      139.2366800929     1  0.66082332E+08
     -133.2489251685      135.7488030655     1  0.64917891E+08
     -133.2488067798      134.2874647636     1  0.65631383E+08
     -133.2487871959      137.7156862605     1  0.65214590E+08
     -133.2487703831      137.8307366946     1  0.65024381E+08
     -133.2487535643      137.2235103298     1  0.65020590E+08
     -133.2486510173      139.4909637504     1  0.68402020E+08
     -133.2485970987      140.3625878022     1  0.70450569E+08
     -133.2485814049      133.8252595184     1  0.65732269E+08
     -133.2485654920      132.8038336477     1  0.67760039E+08
     -133.2485562104      138.0820364710     1  0.68971141E+08
     -133.2485246431      135.3835443539     1  0.67741447E+08
     -133.2483927818      134.3884828960     1  0.65443022E+08
     -133.2483270731      138.6098585000     2  0.65434233E+08
     -133.2482568070      135.1680148868     1  0.66925982E+08
     -133.2482148157      132.4689103994     1  0.67350754E+08
     -133.2481667814      133.8620557707     1  0.66508217E+08
     -133.2481475378      135.1445501911     1  0.64440651E+08
     -133.2480812967      134.9805541346     1  0.67708744E+08
     -133.2480052883      134.4276687361     1  0.65642351E+08
     -133.2479654846      139.1160787027     1  0.66868021E+08
     -133.2479391887      135.4222165916     1  0.65537108E+08
     -133.2479136989      137.5920942572     1  0.65232747E+08
     -133.2477716736      134.5892389590     1  0.66821925E+08
     -133.2477667923      134.6825776352     1  0.65481322E+08
     -133.2477383175      137.0152053291     1  0.66452407E+08
     -133.2476237389      139.4787510670     1  0.68217699E+08
     -133.2475973521      134.6059031992     1  0.64957872E+08
     -133.2475181690      134.2186150862     1  0.67062299E+08
     -133.2474286460      133.7745017277     1  0.67654018E+08
     -133.2473823669      131.3254349369     1  0.65783860E+08
     -133.2473027260      137.2560295790     1  0.64266095E+08
     -133.2472689743      133.6771866513     1  0.64404051E+08
     -133.2471809581      135.6674345761     1  0.65317118E+08
     -133.2470772395      136.7066390039     1  0.67961425E+08
     -133.2469489919      136.8107500970     1  0.64781219E+08
     -133.2469088092      136.5878869229     1  0.69861346E+08
     -133.2464908830      136.9912849883     1  0.66540777E+08
     -133.2464727132      137.0519700028     1  0.66330216E+08
     -133.2464151550      135.7724540438     1  0.67624800E+08
     -133.2463032463      134.8579728716     1  0.62571822E+08
     -133.2463018731      135.8559752028     1  0.64589179E+08
     -133.2461243345      134.8456988097     1  0.65767599E+08
     -133.2461026733      139.3211502123     1  0.64226782E+08
     -133.2460468396      135.1351618918     1  0.64372204E+08
     -133.2459627140      137.5530001328     1  0.68312225E+08
     -133.2459373374      137.6626634957     1  0.65715311E+08
     -133.2458096370      141.4737524968     1  0.73555029E+08
     -133.2458008190      132.2484702296     1  0.64781903E+08
     -133.2457239177      141.5429760767     1  0.69030999E+08
     -133.2457047932      136.1953112268     1  0.64556769E+08
     -133.2456697289      134.4720591556     1  0.65341999E+08
     -133.2454806425      138.9615943485     1  0.66817205E+08
     -133.2453096293      141.9180445388     2  0.64894328E+08
     -133.2452773718      134.1404671880     1  0.68467006E+08
     -133.2452653715      138.9998411352     1  0.66849297E+08
     -133.2452463972      136.2751717283     1  0.67159532E+08
     -133.2451596299      137.8027524493     1  0.67598695E+08
     -133.2451387859      139.5170269966     1  0.64633787E+08
     -133.2451052769      136.4489702250     1  0.65483116E+08
     -133.2450946897      139.8921558753     1  0.68324694E+08
     -133.2450544758      137.1924455852     1  0.67424608E+08
     -133.2448475007      138.4441368312     1  0.66976924E+08
     -133.2448093503      139.7686941817     1  0.65391441E+08
     -133.2448067648      135.8339729161     1  0.68463834E+08
     -133.2446796436      135.0113922122     1  0.66980710E+08
     -133.2446084938      137.1323897072     1  0.66982600E+08
     -133.2445680324      131.5176111537     1  0.66760913E+08
     -133.2444837808      134.9412763395     1  0.65237598E+08
     -133.2444349745      133.1166484322     1  0.64959457E+08
     -133.2442952741      134.1053895371     1  0.66953447E+08
     -133.2437558639      134.3667996086     1  0.68034894E+08
     -133.2436913669      138.0466876276     1  0.64029878E+08
     -133.2436150062      133.0767271937     1  0.67885825E+08
     -133.2435588205      138.8203128742     1  0.69191334E+08
     -133.2435101246      132.3229129337     2  0.64910085E+08
     -133.2435041060      132.5926523062     1  0.66156587E+08
     -133.2434807601      139.0487198709     1  0.66748474E+08
     -133.2434389638      135.4521791415     1  0.67903310E+08
     -133.2434069768      136.4612620893     1  0.67976223E+08
     -133.2433274298      137.1870600415     1  0.66712576E+08
     -133.2432893478      136.1582862450     1  0.65034557E+08
     -133.2432242228      134.5138605248     1  0.67550253E+08
     -133.2431914839      132.7577427011     1  0.66987461E+08
     -133.2431064763      135.0437675828     1  0.67059304E+08
     -133.2430348408      133.5796137433     1  0.65941919E+08
     -133.2428847504      134.3854693982     1  0.65283508E+08
     -133.2428812146      138.0192452311     1  0.66989825E+08
     -133.2428539736      133.1906099623     1  0.64413387E+08
     -133.2427974432      133.1437391117     1  0.64365233E+08
     -133.2426946226      138.3080337178     1  0.68169515E+08
     -133.2426736794      135.8722581987     1  0.67437582E+08
     -133.2426679251      136.2837485463     1  0.68131062E+08
     -133.2425654933      136.4161033946     1  0.65182569E+08
     -133.2425432215      133.4035142333     1  0.66735199E+08
     -133.2425026589      134.7905639851     1  0.64456499E+08
     -133.2424503815      136.8162538253     1  0.64859994E+08
     -133.2423738549      135.8449102837     1  0.66449906E+08
     -133.2422418228      133.5818342359     1  0.65880321E+08
     -133.2422405202      134.3855409940     1  0.65935478E+08
     -133.2421892937      138.8396329056     1  0.63953767E+08
     -133.2421881435      137.1766936155     1  0.72429550E+08
     -133.2421794463      135.2540773618     2  0.69571144E+08
     -133.2420898915      138.8494931436     1  0.67581962E+08
     -133.2420812928      137.8179516727     1  0.70507079E+08
     -133.2419135767      136.0726526326     1  0.65676568E+08
     -133.2418213527      134.3992115193     1  0.63519767E+08
     -133.2417768708      135.5984398768     1  0.64819033E+08
     -133.2417531030      132.2761294475     1  0.65160692E+08
     -133.2417511762      137.7253904728     2  0.65650793E+08
     -133.2416338447      137.9774203763     1  0.65449121E+08
     -133.2416152308      137.9990145859     1  0.65507857E+08
     -133.2415832607      137.3912712701     1  0.68540142E+08
     -133.2414985750      133.8279111080     1  0.66531884E+08
     -133.2414842589      137.2245426096     1  0.66157457E+08
     -133.2413641539      135.1369183261     1  0.66939050E+08
     -133.2412771899      136.2952118847     1  0.63374146E+08
     -133.2412506546      136.4980461950     1  0.66239462E+08
     -133.2412226510      137.4680116982     1  0.65237181E+08
     -133.2412020728      137.9521146486     1  0.70410404E+08
     -133.2411559542      132.2896001443     1  0.66585308E+08
     -133.2411488666      134.9416784882     1  0.67557147E+08
     -133.2410590080      134.5885042944     1  0.64247892E+08
     -133.2410336065      132.9816091463     1  0.66477630E+08
     -133.2410041273      141.1221022263     1  0.69285256E+08
     -133.2406341765      133.9218611542     1  0.66406782E+08
     -133.2405777036      136.9984305920     1  0.66885379E+08
     -133.2405379662      134.5587471307     1  0.63845787E+08
     -133.2405180663      137.4556693661     1  0.66342430E+08
     -133.2404925581      138.9652419044     1  0.64090218E+08
     -133.2404560289      140.9206969931     1  0.67631971E+08
     -133.2404512254      134.8959845376     1  0.65789873E+08
     -133.2404486894      136.2340077163     1  0.65064351E+08
     -133.2404274904      139.4445399029     1  0.66771099E+08
     -133.2403484905      131.3692298351     1  0.66326501E+08
     -133.2403422363      135.3594091015     1  0.65456709E+08
     -133.2402886780      135.7345930622     1  0.65724899E+08
     -133.2402822578      133.5125301163     1  0.63403590E+08
     -133.2402752805      133.9419613499     2  0.68576179E+08
     -133.2401327085      135.7050115102     1  0.66912931E+08
     -133.2400650769      140.6914938589     2  0.67319233E+08
     -133.2399917001      138.5011391337     2  0.65815512E+08
     -133.2399120384      137.3034032256     1  0.67391522E+08
     -133.2398461646      139.6740921963     1  0.68790594E+08
     -133.2397861150      135.8785541121     1  0.65685994E+08
     -133.2397294708      136.0521231125     1  0.65503328E+08
     -133.2395135691      139.7163788656     1  0.68853492E+08
     -133.2394602829      133.6119487904     1  0.65756320E+08
     -133.2394197457      135.6008017124     1  0.62644345E+08
     -133.2394177050      135.2085952626     1  0.69793803E+08
     -133.2393844208      139.7270480546     1  0.66375583E+08
     -133.2393114534      135.2979904216     1  0.64506545E+08
     -133.2392922038      136.6754631949     1  0.67406870E+08
     -133.2391785756      136.9983490249     1  0.65859366E+08
     -133.2391323828      136.1753879595     1  0.66770950E+08
     -133.2390656807      136.2811674678     1  0.64583450E+08
     -133.2390063463      134.4248462551     1  0.65346570E+08
     -133.2388979103      137.6873277737     1  0.67500499E+08
     -133.2388300210      141.7946291596     1  0.68026048E+08
     -133.2387731760      135.1597050293     1  0.66545829E+08
     -133.2387328456      137.5788229898     1  0.66568700E+08
     -133.2386592044      131.0079245919     1  0.65185263E+08
     -133.2384453161      136.8429829773     1  0.64534944E+08
     -133.2384084246      138.9099285316     1  0.64240928E+08
     -133.2382920204      136.5726448140     1  0.64915815E+08
     -133.2382083951      141.0104271708     1  0.70733612E+08
     -133.2380663630      135.5894545279     1  0.65241943E+08
     -133.2380507194      140.0901749177     1  0.67042368E+08
     -133.2379603179      139.2767094290     1  0.65276642E+08
     -133.2379494502      135.6447486539     1  0.65214298E+08
     -133.2379328466      134.2918254184     1  0.64927431E+08
     -133.2378264421      137.3967175903     1  0.65971345E+08
     -133.2378052980      137.3035063353     1  0.68733671E+08
     -133.2378027519      134.6011055601     1  0.67208023E+08
     -133.2377930277      135.5961599953     1  0.65158424E+08
     -133.2377877528      136.0210854955     1  0.63764687E+08
     -133.2376306351      138.9818421670     1  0.72135180E+08
     -133.2376287215      138.3073408696     1  0.66554378E+08
     -133.2375202328      135.1293262204     1  0.66727011E+08
     -133.2375101608      134.4537744240     1  0.64928635E+08
     -133.2374151756      135.2204147442     1  0.67093135E+08
     -133.2374037178      134.2411271915     1  0.65539250E+08
     -133.2370649050      135.3121478311     1  0.68469893E+08
     -133.2370236130      135.0663698339     1  0.66652282E+08
     -133.2369569685      133.5172069130     1  0.64534969E+08
     -133.2368658840      136.4575234887     1  0.65617781E+08
     -133.2366752184      136.7591667708     1  0.68506481E+08
     -133.2366600907      134.5494889143     1  0.65178418E+08
     -133.2366440742      140.5372546859     1  0.65889068E+08
     -133.2366244631      133.6286826420     1  0.69935063E+08
     -133.2365951382      135.7384035685     1  0.66518853E+08
     -133.2365577370      135.8232681332     1  0.66600414E+08
     -133.2364651343      133.4546855589     1  0.63968004E+08
     -133.2364613720      138.7619674455     1  0.65813839E+08
     -133.2364302877      134.0365405251     1  0.65034634E+08
     -133.2363742888      137.2535853542     1  0.68681847E+08
     -133.2363339007      143.2517468065     1  0.64551423E+08
     -133.2362555561      137.5530174000     1  0.65782924E+08
     -133.2361943428      137.7556054323     1  0.66754852E+08
     -133.2361859366      134.9605912476     1  0.63686099E+08
     -133.2361391349      136.6011425940     1  0.65235404E+08
     -133.2360870124      132.7752779652     1  0.64983401E+08
     -133.2359218318      136.5838127814     1  0.67281068E+08
     -133.2359185922      139.7512835064     1  0.68879642E+08
     -133.2359086332      140.3912993543     1  0.64769947E+08
     -133.2357463136      135.5788962888     1  0.65384352E+08
     -133.2354882770      134.4406261778     1  0.65004810E+08
     -133.2354789197      141.1109708172     1  0.75736014E+08
     -133.2353996954      140.5095508115     1  0.65937221E+08
     -133.2353681675      138.1666764921     1  0.68377270E+08
     -133.2353125644      136.0294913924     1  0.62246152E+08
     -133.2352602021      138.8350586090     1  0.68707531E+08
     -133.2351681717      134.1727443208     1  0.65839194E+08
     -133.2351618133      140.1476276474     1  0.64667990E+08
     -133.2350808266      135.7655352960     1  0.68172797E+08
     -133.2350783076      135.0157784807     1  0.66564768E+08
     -133.2350626377      136.1828096404     1  0.64045471E+08
     -133.2347897469      135.8333139314     1  0.64712393E+08
     -133.2347578393      136.5172920716     1  0.67803998E+08
     -133.2347433452      135.4281624458     1  0.67230224E+08
     -133.2347311523      134.7705562970     1  0.66370235E+08
     -133.2346332968      141.0859471603     1  0.66260146E+08
     -133.2345724183      135.6821920252     1  0.64672602E+08
     -133.2345317196      132.9593751114     1  0.66107900E+08
     -133.2344852336      134.2383187399     1  0.66095127E+08
     -133.2342482540      132.6536669366     1  0.66729039E+08
     -133.2341993116      140.2710386175     1  0.69111003E+08
     -133.2341950596      136.1117264624     1  0.65737889E+08
     -133.2340438263      134.9636483069     1  0.67116484E+08
     -133.2339961905      133.8384604186     1  0.65910491E+08
     -133.2339370392      132.9547554673     1  0.66803731E+08
     -133.2338340134      133.8203197813     1  0.65804773E+08
     -133.2338073427      135.5842502387     1  0.65541592E+08
     -133.2338006956      136.8337482641     1  0.67163114E+08
     -133.2337858811      137.6020699098     1  0.67145407E+08
     -133.2337707603      132.9250197564     1  0.65391748E+08
     -133.2337282592      139.1504136994     1  0.65202659E+08
     -133.2336696513      136.1431270158     1  0.67240664E+08
     -133.2336461646      134.3574717535     1  0.67936900E+08
     -133.2336389880      136.1043840599     1  0.65955219E+08
     -133.2335705183      136.7030489259     1  0.68698538E+08
     -133.2335097227      136.6155438669     1  0.67651758E+08
     -133.2333648485      136.8694352890     1  0.64397084E+08
     -133.2333545161      134.3814770893     1  0.64694181E+08
     -133.2333003234      135.1910126725     1  0.65029935E+08
     -133.2332576281      137.7480526653     1  0.69564945E+08
     -133.2331958516      134.6748124451     1  0.64841751E+08
     -133.2331412182      132.1324050694     1  0.64714193E+08
     -133.2330962669      137.5932435814     1  0.66470590E+08
     -133.2330885279      137.5319708116     2  0.67726347E+08
     -133.2330719138      138.3028890191     1  0.66491592E+08
     -133.2329953371      139.7215404345     1  0.65901912E+08
     -133.2327699980      137.9970768623     1  0.67691840E+08
     -133.2327054007      134.0138876514     1  0.65252146E+08
     -133.2326789351      133.3398036861     1  0.65116537E+08
     -133.2326570162      139.3495140399     1  0.65693848E+08
     -133.2325315169      135.6233286534     1  0.63099135E+08
     -133.2325252577      136.0117176858     1  0.71471764E+08
     -133.2325057439      137.3743157070     1  0.64975413E+08
     -133.2324682803      136.3005893888     1  0.65544118E+08
     -133.2324489992      133.7483921111     1  0.64560094E+08
     -133.2324291403      136.5351527761     2  0.66545833E+08
     -133.2324056182      134.9806792381     1  0.66091328E+08
     -133.2324022679      139.9126101093     1  0.67614200E+08
     -133.2323779834      139.2527609931     1  0.66096267E+08
     -133.2323707966      133.2291143357     1  0.67237705E+08
     -133.2323398785      137.4358561917     1  0.64891664E+08
     -133.2322838336      136.0550407392     1  0.66690285E+08
     -133.2322581803      138.3103016103     1  0.63218563E+08
     -133.2322248826      138.0200358829     1  0.67790519E+08
     -133.2321339947      133.8623199318     1  0.66190932E+08
     -133.2321128847      134.2475995444     1  0.63237489E+08
     -133.2320026629      132.6941171764     1  0.66061484E+08
     -133.2319781405      134.4377081632     1  0.65871706E+08
     -133.2319336904      139.9055501184     1  0.67160978E+08
     -133.2319314469      133.6154670082     1  0.65248735E+08
     -133.2318986966      139.6531015225     1  0.68288294E+08
     -133.2317570624      140.3951346117     1  0.66861369E+08
     -133.2316416268      138.9245189139     1  0.66366877E+08
     -133.2315524244      135.3536833826     1  0.66928996E+08
     -133.2315393797      132.8020517825     1  0.65461939E+08
     -133.2314370709      134.7679672900     1  0.65140840E+08
     -133.2313756608      138.1318566525     1  0.65256723E+08
     -133.2313557248      138.3938740459     1  0.69063243E+08
     -133.2312780705      133.9499793494     1  0.71734519E+08
     -133.2312588423      135.4384620865     1  0.65157032E+08
     -133.2312123913      134.5862547162     1  0.62929660E+08
     -133.2311883634      134.7010984996     1  0.68051580E+08
     -133.2311775905      132.7988240466     1  0.62404173E+08
     -133.2311260414      137.5073153668     1  0.66935667E+08
     -133.2310844994      138.4813953131     1  0.64418356E+08
     -133.2310476420      132.1957788635     1  0.66669268E+08
     -133.2310344346      134.0348362987     1  0.65235294E+08
     -133.2309340421      133.6823730908     1  0.65983196E+08
     -133.2309103239      139.4652604432     1  0.64322341E+08
     -133.2309081510      139.6491433835     1  0.69417083E+08
     -133.2308664593      133.9965620891     1  0.64867412E+08
     -133.2306134242      136.0174495200     1  0.66976798E+08
     -133.2306055569      134.3107171095     2  0.75853648E+08
     -133.2305857444      135.8598357329     1  0.66989559E+08
     -133.2305320421      135.9774025153     1  0.68112567E+08
     -133.2304910102      137.0738464238     1  0.67583499E+08
     -133.2304450721      135.5270680279     1  0.66131991E+08
     -133.2304241867      138.4154093390     1  0.63749464E+08
     -133.2303559518      134.0632916941     1  0.65349148E+08
     -133.2302791474      134.4047555630     1  0.66826563E+08
     -133.2302710680      139.0726607356     1  0.63501541E+08
     -133.2302450149      139.8875892807     1  0.75852463E+08
     -133.2301626155      136.8586656218     1  0.66128043E+08
     -133.2301030024      132.8283533406     1  0.66298542E+08
     -133.2300696419      138.7593754864     1  0.69131997E+08
     -133.2300511663      143.2439013560     2  0.64243722E+08
     -133.2300343027      140.5283422052     1  0.70533259E+08
     -133.2300288232      140.6016015350     1  0.64617607E+08
     -133.2300266206      132.7198142610     1  0.64893425E+08
     -133.2300246557      132.8120384147     1  0.68758629E+08
     -133.2300086520      133.9689438747     1  0.65471144E+08
     -133.2299757143      136.6186118518     1  0.67650536E+08
     -133.2298621264      138.8194424893     1  0.69773911E+08
     -133.2297628230      136.9605090412     1  0.66570539E+08
     -133.2294959445      134.5363990334     1  0.66327040E+08
     -133.2294917458      134.3186932789     1  0.64034105E+08
     -133.2293260390      135.8164305971     1  0.66001733E+08
     -133.2293191630      138.9085563372     1  0.67302818E+08
     -133.2292883020      133.9836615382     1  0.64092681E+08
     -133.2292814777      134.5702244131     1  0.65180319E+08
     -133.2292059817      137.8387246057     1  0.69811850E+08
     -133.2291986885      132.5004701663     1  0.63669623E+08
     -133.2291471271      134.2717440001     1  0.65673402E+08
     -133.2290800112      137.0223760349     1  0.66268539E+08
     -133.2290501365      131.5355034439     1  0.66209887E+08
     -133.2290394257      139.2558102222     2  0.65657264E+08
     -133.2288961695      131.1888562906     1  0.63887724E+08
     -133.2287738378      135.0524601661     1  0.66885368E+08
     -133.2287049861      133.5652963741     1  0.64697188E+08
     -133.2286822821      139.2778109688     1  0.68963552E+08
     -133.2284653655      134.6628076885     1  0.66294608E+08
     -133.2282507782      136.8589593320     1  0.66213355E+08
     -133.2282123141      136.2142384308     1  0.67931123E+08
     -133.2279740112      134.2956280571     1  0.62621397E+08
     -133.2279672370      136.7517918564     1  0.66944352E+08
     -133.2279574556      135.1899207622     1  0.65037503E+08
     -133.2279156369      134.8039525564     1  0.64977635E+08
     -133.2278986324      134.4511593329     1  0.67321007E+08
     -133.2278971090      133.2269861454     1  0.64889687E+08
     -133.2278376884      134.1070073895     1  0.64474712E+08
     -133.2277619411      135.9781028294     1  0.64410938E+08
     -133.2277502835      134.7549741135     1  0.66222631E+08
     -133.2277143319      131.7548584627     1  0.65243438E+08
     -133.2276696029      135.8850588054     1  0.65407468E+08
     -133.2276580870      136.7754549842     1  0.67077586E+08
     -133.2276484427      137.7713797603     1  0.64211575E+08
     -133.2276268955      140.4626407694     1  0.63496610E+08
     -133.2275910720      140.9004572965     1  0.71044437E+08
     -133.2275272305      134.7798346690     1  0.66757270E+08
     -133.2275214211      132.0402471907     1  0.64591649E+08
     -133.2273802880      136.1739505193     1  0.64324307E+08
     -133.2272880765      131.6684474657     1  0.66232535E+08
     -133.2272697697      131.1068237986     1  0.67268053E+08
     -133.2272098727      139.9346116001     1  0.68419423E+08
     -133.2272014154      138.1616507875     1  0.67983676E+08
     -133.2271343921      135.0404620808     1  0.68018073E+08
     -133.2270425967      136.8820689418     1  0.65263639E+08
     -133.2269872618      137.0566417225     1  0.66339716E+08
     -133.2269522174      137.7375013410     1  0.66715964E+08
     -133.2269500151      139.4178480002     1  0.64568528E+08
     -133.2268755965      138.4276783457     1  0.64913162E+08
     -133.2267774768      131.6173249018     1  0.65400129E+08
     -133.2266857493      137.1698791327     1  0.63980009E+08
     -133.2266331660      134.8131884528     1  0.64334182E+08
     -133.2266197681      135.4442011499     1  0.65426309E+08
     -133.2266131213      135.6434831027     1  0.65191710E+08
     -133.2265950265      141.3561551717     2  0.68662302E+08
     -133.2265770165      137.1385598031    12  0.66794314E+08
     -133.2265746465      136.8172657957     1  0.65480349E+08
     -133.2264716663      138.2433153376     1  0.68935326E+08
     -133.2264591384      131.4185457533     1  0.64365445E+08
     -133.2264168774      136.4665708455     1  0.67122634E+08
     -133.2263454678      135.8791479885     1  0.66478879E+08
     -133.2262841774      133.9166497636     1  0.66649512E+08
     -133.2262009855      139.2316882352     1  0.68838740E+08
     -133.2261840233      135.8111080896     1  0.65874049E+08
     -133.2260802420      134.4049539806     1  0.64613747E+08
     -133.2259580105      135.0307639501     1  0.65133589E+08
     -133.2258700904      134.7739424309     1  0.65713571E+08
     -133.2258598770      134.9206633685     1  0.68023210E+08
     -133.2258317670      132.7430220047     1  0.67540524E+08
     -133.2257808106      135.6312471823     1  0.63985750E+08
     -133.2257317080      136.4913385360     1  0.65415037E+08
     -133.2257051124      132.2325727184     1  0.66056268E+08
     -133.2255444875      134.3364389008     1  0.65549916E+08
     -133.2255339269      139.2413077706     1  0.67255156E+08
     -133.2255115340      140.5724405676     1  0.66115035E+08
     -133.2254772309      136.8038357212     1  0.64212301E+08
     -133.2253782216      132.2185577817     1  0.64281379E+08
     -133.2253515397      135.5231592074     1  0.66009147E+08
     -133.2253145763      137.3354373747     1  0.64607171E+08
     -133.2252659546      134.2303684541     1  0.66191342E+08
     -133.2252225148      136.7164752752     1  0.65051345E+08
     -133.2251487579      141.9413908708     1  0.66891531E+08
     -133.2250977591      136.1107787630     1  0.65358583E+08
     -133.2250027515      136.2299753624     1  0.64630149E+08
     -133.2249938749      135.8219743239     1  0.66384893E+08
     -133.2248794698      135.9163359444     1  0.66048670E+08
     -133.2248638614      138.6292439874     1  0.69363704E+08
     -133.2248572324      136.5298182177     2  0.68904604E+08
     -133.2248127743      132.4068642093     1  0.66172355E+08
     -133.2248034953      137.8785785869     1  0.65848733E+08
     -133.2247920853      135.3531843528     1  0.67322903E+08
     -133.2246950977      133.8784870054     1  0.66996021E+08
     -133.2246444857      137.3420144903     1  0.63576020E+08
     -133.2246021695      134.3422645538     1  0.64614073E+08
     -133.2245780691      138.5860474622     1  0.65897537E+08
     -133.2245710532      139.1375430423     1  0.71249560E+08
     -133.2245493103      135.5503610348     1  0.66739300E+08
     -133.2245021037      134.3416215670     1  0.64774381E+08
     -133.2244940861      131.9014260193     2  0.66050757E+08
     -133.2244671350      143.2536741131     1  0.64323303E+08
     -133.2243650599      134.2923418917     1  0.66723353E+08
     -133.2243113773      133.8581717873     1  0.68535261E+08
     -133.2242817287      133.8714835758     1  0.65583564E+08
     -133.2242585967      139.8603397527     1  0.64562927E+08
     -133.2241487329      132.9429379135     1  0.66542898E+08
     -133.2240936702      136.5506562881     1  0.69925202E+08
     -133.2240873214      131.3429792563     1  0.65569958E+08
     -133.2240730327      136.1069107700     1  0.68346562E+08
     -133.2239805569      134.9690522096     1  0.66605439E+08
     -133.2239773937      139.3665275432     1  0.67208380E+08
     -133.2239539659      143.2840637592     1  0.64372607E+08
     -133.2238296710      139.1416806243     1  0.66953023E+08
     -133.2237060320      135.1826062802     1  0.65256629E+08
     -133.2236368029      136.4726080367     1  0.65933329E+08
     -133.2235527341      139.8135984674     1  0.67036490E+08
     -133.2234679262      143.0809371148     1  0.64414487E+08
     -133.2234646527      134.1411825752     1  0.64007398E+08
     -133.2234501866      139.2963897391     1  0.67170485E+08
     -133.2234408997      139.8518375793     1  0.63454514E+08
     -133.2233916160      137.2986249790     1  0.66258218E+08
     -133.2233800848      132.0468456582     1  0.66084307E+08
     -133.2233755902      137.1399745300     1  0.64474817E+08
     -133.2233220145      137.5014440132     1  0.68070176E+08
     -133.2233037472      135.1685264508     1  0.65686420E+08
     -133.2232977941      137.6880216585     1  0.67090066E+08
     -133.2232776412      132.0244010215     1  0.66574429E+08
     -133.2232746972      135.3168970937     1  0.67508103E+08
     -133.2230251767      134.5182109213     1  0.64697024E+08
     -133.2229853424      136.1185186746     1  0.65098074E+08
     -133.2229583246      138.1028222389     1  0.66521288E+08
     -133.2228980019      137.4507751563     2  0.63754673E+08
     -133.2228448515      133.6281428434     1  0.66782937E+08
     -133.2227880600      137.0869498106     1  0.67625627E+08
     -133.2227669074      135.1298834342     1  0.64363144E+08
     -133.2227518252      135.5178026833     1  0.65885521E+08
     -133.2226687201      140.1197505306     1  0.70972166E+08
     -133.2226258598      134.2928582649     1  0.65311395E+08
     -133.2226059670      139.7313232270     1  0.67566093E+08
     -133.2225857638      134.9113300719     1  0.65241998E+08
     -133.2225476255      138.7671873606     1  0.64581502E+08
     -133.2225341380      136.2886116646     1  0.64538650E+08
     -133.2224546513      139.3112492262     2  0.64873146E+08
     -133.2223834032      134.1811179474     1  0.66797973E+08
     -133.2223689870      131.8487355436     1  0.64798563E+08
     -133.2223652132      139.1853538708     1  0.66652699E+08
     -133.2220327143      135.8065593989     1  0.69181214E+08
     -133.2218766131      139.9937162554     1  0.66973909E+08
     -133.2218664404      136.4484482340     1  0.65000428E+08
     -133.2218550097      133.6764300563     1  0.66814467E+08
     -133.2217687136      131.8658498733     1  0.66335666E+08
     -133.2217412380      135.3977611104     1  0.66383091E+08
     -133.2217107726      134.4065182959     1  0.66248791E+08
     -133.2216768068      137.2048799684     1  0.65414897E+08
     -133.2215007370      136.3675534103     1  0.70291092E+08
     -133.2214698312      133.2327287603     1  0.64348164E+08
     -133.2214410418      134.8286448089     1  0.64214370E+08
     -133.2212831749      135.4789030618     1  0.66600745E+08
     -133.2212800463      133.3050416453     1  0.66621653E+08
     -133.2212140657      133.9879353925     1  0.64646515E+08
     -133.2210926198      134.0087498469     1  0.67167854E+08
     -133.2210485324      136.0850431503     1  0.64601854E+08
     -133.2210087526      136.4072339035     1  0.65846079E+08
     -133.2209875219      132.2259212535     1  0.66916872E+08
     -133.2208976979      133.8725320351     1  0.66089598E+08
     -133.2208129403      134.9401184902     1  0.70036666E+08
     -133.2208117276      137.4642253687     1  0.67823940E+08
     -133.2207901002      136.0537857869     1  0.65836269E+08
     -133.2206828983      140.5061787616     1  0.68663257E+08
     -133.2205786681      136.2016410002     1  0.67200713E+08
     -133.2205501351      139.4377895135     1  0.66989115E+08
     -133.2205391706      135.9863469599     1  0.65167220E+08
     -133.2205361023      137.0070668527     1  0.63980556E+08
     -133.2205153767      134.3153934809     1  0.66846447E+08
     -133.2204301795      139.4515549352     1  0.64820603E+08
     -133.2203708561      137.0611079321     1  0.65202634E+08
     -133.2203170754      137.5971874725     1  0.65329575E+08
     -133.2202911987      139.1216114985     1  0.71011361E+08
     -133.2202739871      138.9999459836     1  0.67609188E+08
     -133.2201498755      135.1578157270     1  0.67297643E+08
     -133.2200529179      133.1740122524     1  0.67182022E+08
     -133.2200116017      134.7433038834     1  0.69765159E+08
     -133.2199866856      132.7171236882     1  0.67417029E+08
     -133.2199388725      135.2506514353     2  0.68723067E+08
     -133.2199047124      139.6101283605     1  0.70720687E+08
     -133.2198865764      132.6784450425     1  0.66589189E+08
     -133.2198714868      135.3570299064     1  0.65668887E+08
     -133.2198535025      131.6899126129     1  0.66311015E+08
     -133.2198374584      136.1218004715     1  0.66867696E+08
     -133.2198294878      136.6744986083     1  0.68745001E+08
     -133.2198219350      134.8280812584     1  0.65053013E+08
     -133.2198140142      136.8696976506     1  0.66320420E+08
     -133.2197720994      135.9341820424     1  0.66628838E+08
     -133.2196855285      139.4609335107     1  0.67496871E+08
     -133.2196563831      138.1382778834     1  0.70378888E+08
     -133.2196475005      135.3254438639     1  0.65375068E+08
     -133.2196346450      139.8533776088     1  0.67262281E+08
     -133.2196209487      138.6513737468     1  0.68917035E+08
     -133.2195910990      138.2414405960     1  0.66488286E+08
     -133.2195881430      135.8693190605     1  0.67478060E+08
     -133.2195819264      134.8591346716     1  0.65539937E+08
     -133.2195285227      132.9144335633     1  0.65701719E+08
     -133.2195183106      135.2972648893     1  0.65746258E+08
     -133.2194998703      136.9187641606     1  0.64923180E+08
     -133.2194857129      138.5975584934     1  0.72880786E+08
     -133.2194017898      136.1720428734     1  0.69777529E+08
     -133.2193588270      134.4542130609     1  0.63422092E+08
     -133.2193491598      138.9741789770     1  0.63991328E+08
     -133.2192920979      134.4510984544     1  0.65000174E+08
     -133.2192309017      139.3872175343     1  0.65053888E+08
     -133.2191300105      135.0537856557     1  0.66426801E+08
     -133.2190162531      135.8307009865     1  0.67162292E+08
     -133.2189086908      137.7751813716     2  0.64498054E+08
     -133.2188650741      140.5751335207     1  0.74682371E+08
     -133.2187169497      140.2480045285     1  0.65854686E+08
     -133.2187116549      133.4776467722     1  0.66147497E+08
     -133.2186778985      137.8902203697     1  0.69071817E+08
     -133.2185520393      134.4280632292     1  0.67100344E+08
     -133.2185294172      135.2782705891     1  0.66319433E+08
     -133.2185266491      143.2107406612     1  0.64021545E+08
     -133.2185151390      138.2468693788     1  0.65969812E+08
     -133.2185114428      135.9507904056     1  0.64160614E+08
     -133.2184140920      136.6902972964     1  0.66744846E+08
     -133.2183522837      137.6353680888     1  0.66982732E+08
     -133.2183269015      140.3551406219     1  0.69450827E+08
     -133.2183245054      134.7105157096     1  0.63590136E+08
     -133.2182733021      138.7750100781     1  0.65956638E+08
     -133.2182209392      134.9333447233     1  0.65381889E+08
     -133.2182189786      133.0589992152     1  0.65066954E+08
     -133.2182112617      137.6829307552     1  0.66537450E+08
     -133.2181361527      136.9053918245     1  0.61180036E+08
     -133.2181080943      138.9947161676     1  0.69682699E+08
     -133.2180504640      138.2280058681     1  0.66582086E+08
     -133.2178969425      135.4175507225     1  0.66312172E+08
     -133.2178591986      136.9580282000     1  0.66177306E+08
     -133.2178199444      135.7235040188     1  0.69971930E+08
     -133.2177238282      135.2073589424     2  0.66898427E+08
     -133.2176913728      138.8300037110     1  0.68371039E+08
     -133.2176704740      140.4701187383     1  0.65420151E+08
     -133.2176535632      135.1734156462     1  0.65782261E+08
     -133.2176303555      137.2077346025     1  0.64606071E+08
     -133.2176023873      133.1131080626     1  0.66310004E+08
     -133.2175062889      141.0923241150     1  0.69640384E+08
     -133.2174268617      135.7196134692     1  0.65712913E+08
     -133.2173876718      137.6183531842     1  0.64124330E+08
     -133.2173336881      135.4235243895     1  0.68500885E+08
     -133.2172291964      136.1226042447     1  0.66600251E+08
     -133.2171104408      133.5165749422     1  0.65022449E+08
     -133.2170834534      136.4919191001     1  0.65274791E+08
     -133.2170823098      133.3077023131     1  0.63816106E+08
     -133.2170150733      134.2331135848     1  0.63588172E+08
     -133.2169979031      137.7909832500     1  0.66834589E+08
     -133.2168520308      138.2023438743     1  0.65413614E+08
     -133.2168467524      140.2203308457     1  0.69547598E+08
     -133.2168397580      135.1968492714     1  0.66811831E+08
     -133.2168236801      134.9132238033     1  0.66832109E+08
     -133.2168109604      137.5026898758     1  0.66135106E+08
     -133.2166748830      136.6613780278     1  0.67815344E+08
     -133.2166304074      133.7899915057     1  0.62923424E+08
     -133.2165691828      139.0640299991     1  0.67398827E+08
     -133.2165385958      139.3187408758     1  0.66745263E+08
     -133.2165266784      130.9890586972     1  0.65534186E+08
     -133.2164812191      135.5516081258     1  0.65313643E+08
     -133.2164063312      137.8673832988     1  0.65858914E+08
     -133.2163559417      137.0348589379     1  0.67603487E+08
     -133.2162764831      138.7607956198     1  0.68725527E+08
     -133.2162311224      139.1111072659     1  0.68828212E+08
     -133.2161655576      136.2433542892     1  0.67804378E+08
     -133.2161057387      133.9253022814     1  0.64765276E+08
     -133.2160896930      133.7112075544     1  0.69109859E+08
     -133.2160740698      141.6372792350     1  0.66861915E+08
     -133.2160403175      139.0289505124     1  0.66229641E+08
     -133.2159919517      133.8200146563     1  0.64789205E+08
     -133.2159861455      129.2636697742     1  0.63344976E+08
     -133.2159531924      135.2819899218     1  0.64799870E+08
     -133.2159489350      132.5987615099     1  0.64926378E+08
     -133.2159408881      135.1075067292     1  0.63344374E+08
     -133.2158407555      137.2516937631     1  0.67081252E+08
     -133.2158233907      133.0073033688     1  0.64278442E+08
     -133.2158065847      138.5997472357     1  0.67502527E+08
     -133.2158054931      132.5318809299     1  0.64878397E+08
     -133.2157579863      132.2752902325     1  0.67088457E+08
     -133.2157509337      135.9463952058     2  0.60423875E+08
     -133.2157243318      138.4636849996     1  0.65730975E+08
     -133.2157007396      134.9812258793     1  0.65422797E+08
     -133.2156920040      132.5800700675     1  0.64875325E+08
     -133.2156843511      135.6177514146     1  0.65333795E+08
     -133.2156190985      134.9743729446     1  0.67064605E+08
     -133.2155444037      133.3421723641     1  0.66321939E+08
     -133.2154765356      135.2885485625     1  0.65090850E+08
     -133.2154741781      138.7269083401     1  0.63963442E+08
     -133.2153787650      137.4321300271     1  0.68423941E+08
     -133.2153734324      137.7468416535     1  0.64800844E+08
     -133.2153616927      137.7484975634     1  0.65178027E+08
     -133.2153267067      134.2912460240     1  0.67702205E+08
     -133.2153118559      134.9794945916     1  0.67537015E+08
     -133.2152814522      135.5717621156     1  0.64667500E+08
     -133.2152520750      136.6453820231     1  0.65002970E+08
     -133.2152087882      138.8388680275     2  0.65788602E+08
     -133.2151387156      140.4198306215     1  0.63611735E+08
     -133.2151025415      136.6019638882     1  0.65268392E+08
     -133.2150641014      132.0150610307     1  0.65710519E+08
     -133.2150076138      134.8701862481     2  0.67338111E+08
     -133.2149994543      136.3455248707     2  0.64518744E+08
     -133.2149560430      138.4880860612     1  0.63144963E+08
     -133.2149229120      138.5087991042     1  0.66259994E+08
     -133.2149191772      135.8580744218     1  0.67084797E+08
     -133.2148961592      135.8292426527     1  0.65567766E+08
     -133.2148634407      138.5159084039     1  0.65464598E+08
     -133.2148097425      138.3717124110     1  0.66281688E+08
     -133.2147454339      135.1764253070     1  0.66010560E+08
     -133.2146128557      141.0863975940     1  0.66997126E+08
     -133.2145623723      131.6918234506     1  0.65178771E+08
     -133.2145335666      134.8055877482     1  0.65491298E+08
     -133.2145150929      133.1793335368     1  0.65738364E+08
     -133.2144871519      135.5963256315     2  0.66446770E+08
     -133.2144622675      135.3796410525     1  0.66095141E+08
     -133.2144228972      135.7865360727     1  0.66219664E+08
     -133.2142750387      134.5669009394     1  0.67989472E+08
     -133.2142450580      134.6592490299     1  0.67601743E+08
     -133.2140549865      137.4818028263     1  0.66980247E+08
     -133.2139569094      136.8323452594     1  0.66513647E+08
     -133.2139424279      134.5501602172     1  0.65959875E+08
     -133.2139367536      133.6016603905     1  0.66297074E+08
     -133.2138996992      136.0660400424     1  0.66902639E+08
     -133.2138644477      136.5229131849     1  0.66216916E+08
     -133.2138575423      135.2103572232     1  0.65934830E+08
     -133.2138066440      133.3467140992     1  0.65620958E+08
     -133.2138054998      134.4675279300     1  0.65535897E+08
     -133.2137292952      136.9611439075     1  0.69017686E+08
     -133.2137029951      137.7217503879     1  0.67843611E+08
     -133.2136888838      137.1295176835     1  0.65718554E+08
     -133.2136097311      136.4188934464     1  0.64835301E+08
     -133.2135799968      136.9785309621     1  0.69242663E+08
     -133.2135510084      134.0812052781     1  0.66158083E+08
     -133.2135474732      136.2214045768     1  0.65039295E+08
     -133.2134141351      134.3587161079     1  0.67413921E+08
     -133.2133948835      129.2925472503     1  0.67415432E+08
     -133.2133475884      139.1644109412     1  0.65134231E+08
     -133.2133455238      130.3341921611     1  0.65836059E+08
     -133.2132855259      136.7133702365     1  0.68067445E+08
     -133.2131289708      133.4832573117     1  0.65010537E+08
     -133.2130934488      136.2936313264     1  0.67125123E+08
     -133.2130603325      133.6117917464     2  0.65935316E+08
     -133.2130092862      137.3083784461     1  0.75482422E+08
     -133.2129963887      141.0271224197     1  0.71711241E+08
     -133.2129838592      136.4534465782     1  0.63744313E+08
     -133.2129156393      137.5782032048     1  0.66962817E+08
     -133.2128601970      139.3257948211     1  0.66847191E+08
     -133.2128047168      135.7006112401     1  0.64502351E+08
     -133.2127384562      132.1860071483     1  0.63158225E+08
     -133.2126855305      134.7498590663     1  0.65511334E+08
     -133.2125909508      133.0797254354     1  0.64344940E+08
     -133.2125854934      138.1675955231     1  0.67802401E+08
     -133.2125682452      137.1710196088     1  0.63773775E+08
     -133.2125552798      136.2238669825     1  0.68111014E+08
     -133.2125500708      135.0269262204     1  0.67332366E+08
     -133.2125192731      132.4309175576     1  0.67583554E+08
     -133.2125029380      133.0175886123     1  0.63860393E+08
     -133.2124855754      137.0294769268     1  0.68603307E+08
     -133.2124603840      133.3031254560     1  0.65273890E+08
     -133.2124119152      140.7642675237     1  0.66115687E+08
     -133.2123720069      133.6144567581     1  0.64684621E+08
     -133.2123539216      135.7692972541     1  0.65448580E+08
     -133.2122932338      136.7496903355     1  0.67424728E+08
     -133.2121929284      137.1289423753     1  0.67045737E+08
     -133.2121749331      136.1165024330     1  0.67218357E+08
     -133.2121717907      137.2548742640     1  0.65431142E+08
     -133.2121142145      135.7500361607     1  0.67542340E+08
     -133.2121112648      132.6173937486     1  0.67622061E+08
     -133.2120524577      139.0067944001     1  0.67959488E+08
     -133.2120311787      138.3252885139     1  0.68522692E+08
     -133.2120210564      134.7089154761     1  0.65462117E+08
     -133.2119656273      133.2630594437     1  0.64981956E+08
     -133.2119417495      135.9236325372     1  0.68852086E+08
     -133.2119239146      138.3867380509     1  0.65278404E+08
     -133.2119155697      138.9911759889     1  0.66813940E+08
     -133.2118743562      135.8839626369     1  0.63584674E+08
     -133.2118665459      139.4032810334     1  0.65449685E+08
     -133.2118472535      137.6775219040     1  0.64691493E+08
     -133.2118143647      136.7321133723     1  0.64856832E+08
     -133.2117969405      136.0806351956     1  0.65157774E+08
     -133.2117722469      140.8212014597     1  0.70855067E+08
     -133.2116165744      133.9139435954     1  0.64550993E+08
     -133.2116110682      133.1955131685     1  0.65353295E+08
     -133.2115719271      135.8965367277     2  0.66652356E+08
     -133.2115333708      135.1146557950     1  0.66835254E+08
     -133.2115206358      133.4707677734     1  0.65636152E+08
     -133.2114725159      136.2517285311     1  0.64751444E+08
     -133.2114647741      139.5525140289     1  0.68173797E+08
     -133.2114155882      133.6154292963     1  0.66568060E+08
     -133.2113719243      135.5061854441     1  0.64823284E+08
     -133.2113568119      136.3456940935     1  0.68384555E+08
     -133.2112333144      133.6487743036     1  0.64898024E+08
     -133.2111833288      138.7574516306     1  0.64622999E+08
     -133.2111775536      131.3449763989     1  0.66907272E+08
     -133.2110749302      138.0520321753     1  0.64952895E+08
     -133.2110358629      133.4806576600     1  0.66358986E+08
     -133.2109816271      134.0700324722     1  0.66169288E+08
     -133.2108345124      137.8042696744     1  0.67963637E+08
     -133.2108283460      136.7902733029     1  0.68479902E+08
     -133.2107373142      129.5060146757     1  0.66661968E+08
     -133.2107045335      137.8369199949     1  0.67115256E+08
     -133.2107004289      137.0492010732     1  0.65508040E+08
     -133.2106534464      139.5310785361     1  0.70388938E+08
     -133.2106481484      134.8868068600     1  0.65644128E+08
     -133.2106281836      133.6884671015     2  0.66858337E+08
     -133.2105179773      137.3319518393     1  0.66919970E+08
     -133.2105137268      131.9163759354     1  0.66914143E+08
     -133.2104746486      139.4769402032     1  0.68727027E+08
     -133.2104394071      133.9766360834     1  0.65814493E+08
     -133.2103978538      133.8208863507     1  0.67590719E+08
     -133.2103730578      136.6639862645     1  0.64590647E+08
     -133.2103623038      135.0787385002     1  0.64811569E+08
     -133.2103495333      136.8758658236     1  0.65962695E+08
     -133.2103149107      136.4814630410     1  0.65989492E+08
     -133.2102955866      135.0904683039     1  0.66165360E+08
     -133.2102928006      133.9882523424     1  0.66085787E+08
     -133.2102723752      138.1101125015     2  0.63217765E+08
     -133.2102710233      135.6763796757     1  0.65119959E+08
     -133.2101945157      135.3195224579     1  0.65243840E+08
     -133.2101479350      138.0138621530     1  0.67422319E+08
     -133.2101161708      135.7969678831     1  0.65206510E+08
     -133.2101044851      136.1306699180     1  0.67767511E+08
     -133.2100821399      140.1396231487     1  0.69696551E+08
     -133.2100369836      137.5661053834     1  0.63849135E+08
     -133.2099960778      134.8821141945     1  0.67141910E+08
     -133.2099836693      135.1069376952     1  0.65945481E+08
     -133.2099622993      134.2568908543     1  0.66183082E+08
     -133.2099473490      136.3167023686     1  0.64896978E+08
     -133.2099457976      135.6180287157     1  0.64623919E+08
     -133.2099426843      139.8968735520     1  0.67492833E+08
     -133.2099327001      134.6241689244     1  0.67588451E+08
     -133.2099114251      135.0530767684     1  0.65550009E+08
     -133.2097493546      137.7513256094     1  0.72466285E+08
     -133.2094191829      136.4113924551     1  0.66150190E+08
     -133.2093418210      135.5331169542     1  0.65584005E+08
     -133.2093110346      135.8577339845     1  0.64575871E+08
     -133.2092922084      137.6476918231     1  0.63329923E+08
     -133.2092515592      131.9131301076     1  0.66136327E+08
     -133.2092169834      133.4110275235     2  0.66618073E+08
     -133.2091445796      137.0569468284     1  0.65366519E+08
     -133.2091182468      139.5850706645     1  0.64446648E+08
     -133.2090829371      139.1606312740     1  0.69612564E+08
     -133.2090771074      138.1126843301     1  0.70140532E+08
     -133.2090257954      137.2373319088     1  0.66606780E+08
     -133.2088922766      137.9124263469     1  0.65145245E+08
     -133.2088541008      136.5039526133     1  0.66543614E+08
     -133.2088311876      136.4409117470     1  0.68207821E+08
     -133.2087936980      138.8033342950     1  0.65842232E+08
     -133.2087289776      136.3874882225     1  0.66815836E+08
     -133.2087264596      137.1517757826     1  0.65707193E+08
     -133.2086890343      133.2051228589     1  0.67146519E+08
     -133.2086536963      138.8715633218     1  0.66056103E+08
     -133.2086473836      137.1935125058     1  0.67614045E+08
     -133.2085958779      138.8563926392     1  0.66150206E+08
     -133.2085498680      134.6322289514     1  0.67668409E+08
     -133.2085353455      135.7217484139     1  0.66259573E+08
     -133.2084703121      136.5368126609     1  0.68116975E+08
     -133.2084324481      136.0003561814     1  0.65436803E+08
     -133.2083853726      139.7127157672     1  0.67611517E+08
     -133.2083461569      136.7118949346     1  0.67411748E+08
     -133.2083381454      135.5186341350     1  0.67581652E+08
     -133.2081920875      134.8289371392     1  0.66016427E+08
     -133.2081188718      133.3353628099     1  0.65390397E+08
     -133.2080864494      138.5675531785     1  0.64950619E+08
     -133.2080462956      135.8482584120     1  0.66286104E+08
     -133.2080127717      135.2131136362     1  0.64368167E+08
     -133.2080035406      135.9019290386     1  0.65055867E+08
     -133.2079933310      136.8385746439     1  0.66469596E+08
     -133.2079921381      136.5413110664     1  0.63899726E+08
     -133.2079872999      135.3149920009     1  0.66035654E+08
     -133.2079689892      135.4438859286     1  0.65331475E+08
     -133.2079257891      136.7289777902     1  0.67201403E+08
     -133.2078761074      137.1993510717     1  0.66201613E+08
     -133.2078703796      133.9911221684     1  0.65932578E+08
     -133.2078161120      135.5065066482     1  0.66039151E+08
     -133.2077958456      136.0302872528     1  0.66451621E+08
     -133.2077603699      135.5108658099     1  0.67232006E+08
     -133.2077339417      136.3384508846     1  0.66781173E+08
     -133.2077315047      138.3029699867     1  0.74949314E+08
     -133.2077293156      142.8791905408     1  0.75552836E+08
     -133.2077167744      133.3899262273     1  0.67195612E+08
     -133.2077056251      134.6766104265     1  0.65729303E+08
     -133.2076389548      132.5614755436     1  0.68147099E+08
     -133.2076036394      132.3156585339     1  0.65968832E+08
     -133.2075827391      136.8829798840     1  0.66283254E+08
     -133.2075607702      138.6060554342     1  0.65494938E+08
     -133.2075301109      137.8038647324     1  0.65429544E+08
     -133.2075006135      132.2391676155     1  0.65158861E+08
     -133.2074797179      138.0595481794     1  0.68700332E+08
     -133.2074591019      140.0770189513     1  0.63682906E+08
     -133.2074549386      139.2877196822     1  0.65978543E+08
     -133.2073916495      141.6731178825     2  0.73836533E+08
     -133.2073601586      134.4335370941     1  0.64915419E+08
     -133.2073577759      134.9638503745     1  0.66456628E+08
     -133.2073565761      135.7934829260     1  0.67687931E+08
     -133.2073227831      135.2848018641     1  0.65849099E+08
     -133.2072713104      135.7164500886     1  0.67540799E+08
     -133.2072650936      138.0483666471     1  0.68353521E+08
     -133.2072456598      133.8527278596     1  0.66397442E+08
     -133.2071367572      136.7132393326     1  0.65969204E+08
     -133.2071154942      137.1408043770     1  0.66476415E+08
     -133.2071107098      134.1913948459     1  0.65401995E+08
     -133.2069800847      139.3309604418     1  0.64009666E+08
     -133.2069657755      133.2020968778     1  0.65217773E+08
     -133.2068837727      135.9540395781     1  0.65119341E+08
     -133.2068421839      134.8266128946     1  0.65706411E+08
     -133.2068316126      140.8683917712     1  0.71168547E+08
     -133.2068199303      138.1267151789     1  0.68836257E+08
     -133.2066316442      137.0320190019     1  0.68615097E+08
     -133.2066092720      134.3128063806     1  0.67814143E+08
     -133.2066007434      136.3362000582     1  0.66230578E+08
     -133.2064986874      139.8895395334     1  0.68147720E+08
     -133.2064665205      132.8176162192     1  0.64690071E+08
     -133.2063926121      134.5364689881     1  0.64555035E+08
     -133.2063195742      135.1019773514     1  0.65496636E+08
     -133.2063145545      133.9057236928     1  0.66899315E+08
     -133.2062520885      131.5618593038     1  0.65416103E+08
     -133.2062302584      134.4547007852     2  0.67792122E+08
     -133.2062040002      134.2405727403     1  0.65915666E+08
     -133.2062024144      134.1933211563     1  0.64461724E+08
     -133.2061698022      139.9653900874     2  0.64581758E+08
     -133.2061415537      135.9542884938     1  0.67006204E+08
     -133.2061284265      136.8593419869     1  0.64691775E+08
     -133.2061069152      135.5705136500     1  0.67809600E+08
     -133.2060546668      132.9612870331     1  0.65730767E+08
     -133.2060498567      133.3588292970     1  0.67163040E+08
     -133.2059231374      136.8504318770     1  0.65018947E+08
     -133.2058806752      131.6119504167     1  0.66905452E+08
     -133.2058339593      143.1729718831     2  0.63794880E+08
     -133.2057944672      132.4987335131     1  0.66104559E+08
     -133.2057808240      136.6076311637     1  0.65349275E+08
     -133.2057488811      137.4566947597     1  0.75926231E+08
     -133.2057380670      133.2734221436     1  0.65517988E+08
     -133.2057084631      134.2768734974     1  0.65448366E+08
     -133.2056881697      140.2352173331     1  0.64093851E+08
     -133.2056675788      134.2005304890     1  0.68683583E+08
     -133.2056412507      134.5252448362     1  0.62891956E+08
     -133.2056237296      134.3162295245     1  0.64350143E+08
     -133.2056220950      135.8664268565     1  0.68310772E+08
     -133.2056042214      136.9612885699     1  0.65663587E+08
     -133.2054424302      133.4149095535     1  0.65279250E+08
     -133.2054049137      132.1296470335     1  0.66564833E+08
     -133.2054017768      141.1970495433     1  0.67141088E+08
     -133.2053552914      133.2888334607     1  0.65733123E+08
     -133.2052974539      134.5862079631     1  0.69690838E+08
     -133.2052641668      137.7061681367     1  0.73308661E+08
     -133.2052060875      137.6511639529     1  0.70007328E+08
     -133.2052045301      132.9873113028     1  0.65543122E+08
     -133.2051936250      136.4566451998     1  0.68324793E+08
     -133.2051888948      137.4248383974     1  0.67550080E+08
     -133.2051440634      134.8380641981     1  0.66236378E+08
     -133.2051282486      140.1143242877     2  0.63868632E+08
     -133.2051196559      133.1490158032     1  0.65759913E+08
     -133.2051115532      133.2062752757     1  0.66267672E+08
     -133.2050901549      135.8727479177     1  0.73219742E+08
     -133.2050311920      139.2504962176     1  0.66275264E+08
     -133.2050123093      131.8529755123     1  0.65767451E+08
     -133.2050033625      136.9310322947     1  0.66733125E+08
     -133.2049889150      134.0252463133     1  0.64612782E+08
     -133.2049628275      135.2872060429     1  0.67855649E+08
     -133.2049559886      134.9623304758     1  0.66631513E+08
     -133.2049106028      134.8801920679     1  0.65090671E+08
     -133.2048990593      135.3349648213     1  0.64321195E+08
     -133.2048338507      136.4703651621     1  0.67821247E+08
     -133.2048088292      136.9851192164     1  0.67278476E+08
     -133.2047864442      142.7297027572     1  0.76064880E+08
     -133.2047749080      141.1979528716     1  0.66935385E+08
     -133.2046723675      134.8572586361     1  0.66641043E+08
     -133.2046499633      140.4917388510     1  0.68989219E+08
     -133.2046394948      140.8080556312     1  0.64229984E+08
     -133.2046377912      133.7722085204     1  0.65306021E+08
     -133.2045833733      135.8757489894     1  0.64951996E+08
     -133.2045784767      132.7197138054     1  0.64510429E+08
     -133.2044782826      135.2040629706     1  0.67328787E+08
     -133.2044561347      130.8356611048     1  0.66851701E+08
     -133.2044422802      130.0140140307     1  0.66900561E+08
     -133.2044138394      133.7071822575     1  0.65615438E+08
     -133.2044121944      134.6567450519     1  0.65189892E+08
     -133.2044080430      133.2343580478     1  0.66927261E+08
     -133.2043731932      133.7844542019     1  0.65936384E+08
     -133.2043586247      139.0489015888     1  0.70065946E+08
     -133.2043370223      140.1928574057     1  0.75686402E+08
     -133.2042548628      135.0750927969     1  0.64170159E+08
     -133.2042399922      140.9518327761     2  0.73357104E+08
     -133.2042381974      135.1892771390     1  0.67836000E+08
     -133.2041288598      137.1335381421     1  0.66964649E+08
     -133.2040483297      139.6507664294     1  0.69671847E+08
     -133.2040420242      137.8883908674     1  0.67986628E+08
     -133.2040085025      133.3372511705     1  0.65096198E+08
     -133.2039572981      139.8478657455     1  0.68424770E+08
     -133.2039552123      137.1436140982     2  0.65251931E+08
     -133.2039282239      132.8970819821     1  0.66623488E+08
     -133.2038920492      134.7534423386     1  0.67147733E+08
     -133.2038896284      135.5290327207     1  0.65826629E+08
     -133.2038839630      137.1257773986     1  0.66986340E+08
     -133.2038808945      131.1101698657     1  0.68270453E+08
     -133.2038323461      131.2524344955     1  0.67407824E+08
     -133.2038064684      135.2990324464     1  0.67625475E+08
     -133.2037992211      134.7314922814     1  0.66727835E+08
     -133.2037197605      140.9072716414     1  0.64594424E+08
     -133.2037146747      138.0716429444     1  0.63420281E+08
     -133.2037106151      136.6757483256     1  0.65037781E+08
     -133.2035954946      135.0387238397     1  0.65989596E+08
     -133.2035289828      136.7425024248     1  0.70466196E+08
     -133.2035114386      139.2171571207     1  0.64481298E+08
     -133.2034681500      140.7816323059     1  0.65182437E+08
     -133.2034286875      134.5106292947     1  0.66355521E+08
     -133.2034233614      135.2304181058     1  0.65303111E+08
     -133.2033229878      135.1827945191     1  0.66467845E+08
     -133.2033024458      138.3558982059     1  0.67767094E+08
     -133.2032895467      136.0337953548     1  0.67258185E+08
     -133.2032363580      134.1087389155     1  0.65705897E+08
     -133.2032041193      132.4853688451     1  0.64761370E+08
     -133.2031853612      138.1050648240     1  0.67495110E+08
     -133.2031422279      136.2384435347     1  0.64238541E+08
     -133.2031389804      134.8927044685     1  0.66741678E+08
     -133.2031210588      131.5784378394     1  0.67407611E+08
     -133.2030866840      133.4211241429     1  0.65394802E+08
     -133.2030613243      140.9938932834     1  0.64657819E+08
     -133.2030566860      132.9533169982     1  0.65193684E+08
     -133.2030478726      131.3118225117     1  0.64713554E+08
     -133.2030215447      135.2882092089     1  0.68209359E+08
     -133.2029980464      131.4346048487     1  0.68247929E+08
     -133.2029663878      133.8090515019     1  0.65944513E+08
     -133.2029638894      135.6574891618     1  0.66359157E+08
     -133.2029511528      137.6645794951     1  0.76933884E+08
     -133.2028723185      132.2290224780     1  0.66225146E+08
     -133.2028542727      132.8965526693     1  0.64840544E+08
     -133.2028454858      139.8103287161     1  0.65818177E+08
     -133.2027913711      133.8936385282     1  0.63545679E+08
     -133.2027814943      133.1707427221     1  0.66337771E+08
     -133.2027772499      134.5432148193     1  0.66919749E+08
     -133.2027436852      139.4158113056     1  0.66944449E+08
     -133.2027257882      136.4508579157     1  0.66924934E+08
     -133.2026691689      134.2266395558     1  0.64279025E+08
     -133.2026665885      134.8713399861     2  0.65485066E+08
     -133.2026351574      132.5900943504     1  0.66383873E+08
     -133.2026174289      134.7280393042     1  0.63140320E+08
     -133.2026135656      140.2969296664     1  0.66044965E+08
     -133.2026002890      134.3574716885     1  0.65433905E+08
     -133.2025850960      132.7793565521     1  0.67899044E+08
     -133.2024818227      139.8956362186     1  0.66015115E+08
     -133.2024645986      140.9509286190     1  0.72922552E+08
     -133.2024544810      138.3825429286     1  0.66416716E+08
     -133.2024311316      137.3572274960     1  0.65129501E+08
     -133.2024132144      136.9674263256     1  0.66420305E+08
     -133.2024081395      134.7210141251     1  0.65045725E+08
     -133.2024040738      133.3593416490     1  0.67223243E+08
     -133.2023812537      133.2259547680     1  0.64129028E+08
     -133.2023637489      135.4636719543     1  0.65914361E+08
     -133.2023233883      135.8241407207     1  0.66444367E+08
     -133.2023210568      139.7197386687     1  0.69829880E+08
     -133.2023096421      138.8195629654     2  0.68575785E+08
     -133.2023040930      136.6315406034     1  0.65941776E+08
     -133.2023010478      135.0940602361     1  0.63589398E+08
     -133.2022735386      137.6062293319     1  0.68876179E+08
     -133.2022669008      134.5618819556     1  0.67059479E+08
     -133.2022622791      136.9028393193     1  0.67215119E+08
     -133.2022574490      133.1311083660     1  0.65319605E+08
     -133.2022336593      134.7346275457     1  0.66846085E+08
     -133.2022234066      134.6503239643     1  0.69272321E+08
     -133.2022066753      141.9010526770     1  0.71640431E+08
     -133.2021474128      136.2108453828     1  0.64851112E+08
     -133.2021421715      131.0288630899     1  0.64244195E+08
     -133.2020844156      136.6588528499     1  0.67594940E+08
     -133.2020680665      137.7555897122     1  0.66400732E+08
     -133.2019947801      136.0814785039     1  0.65652742E+08
     -133.2019889853      134.4021546724     1  0.65562490E+08
     -133.2019187143      133.8803036599     1  0.68569472E+08
     -133.2019027026      138.1844469788     1  0.66931824E+08
     -133.2018487222      138.9768717003     1  0.69469477E+08
     -133.2018288245      139.9166544195     1  0.66093019E+08
     -133.2018233827      139.2985621340     1  0.69406092E+08
     -133.2018029935      134.5783921968     1  0.67512158E+08
     -133.2018012377      139.5077539969     1  0.69220418E+08
     -133.2017631197      137.3980463233     1  0.66057500E+08
     -133.2017572049      137.4028666321     1  0.66556967E+08
     -133.2017528105      137.9304182560     2  0.66531657E+08
     -133.2017426625      140.6583173932     1  0.66176128E+08
     -133.2017357932      139.3037298362     1  0.68259235E+08
     -133.2016927059      132.4724608825     1  0.66673323E+08
     -133.2016890184      138.0581347018     1  0.65707524E+08
     -133.2016586253      135.1123577980     1  0.66141487E+08
     -133.2015693456      132.9837407304     1  0.67111526E+08
     -133.2015638564      135.3644146198     1  0.63607241E+08
     -133.2015498844      137.0314134171     1  0.64676291E+08
     -133.2015259496      132.9988164285     1  0.63946671E+08
     -133.2014560885      137.7407938319     1  0.66086884E+08
     -133.2013974096      134.7576353301     1  0.65436316E+08
     -133.2012424495      139.4330066207     1  0.67551131E+08
     -133.2012122701      133.2422165641     1  0.66444116E+08
     -133.2011931733      137.0441161166     1  0.66808336E+08
     -133.2011739780      134.2628943628     1  0.65277908E+08
     -133.2011660971      134.4544404679     1  0.63218517E+08
     -133.2011194048      136.5397628465     1  0.69402101E+08
     -133.2010822646      139.7285881806     1  0.66766585E+08
     -133.2010019022      134.6227387336     1  0.66223681E+08
     -133.2009675650      137.1494505686     1  0.67725814E+08
     -133.2009400979      137.3931724825     1  0.67137197E+08
     -133.2008738857      135.9848483330     1  0.67585703E+08
     -133.2008666394      132.2485977966     1  0.65835783E+08
     -133.2008478797      139.9366794595     1  0.67580049E+08
     -133.2008153447      135.7476979727     1  0.65506443E+08
     -133.2007717727      139.2133792662     1  0.66237424E+08
     -133.2006732382      136.6205496020     1  0.64011038E+08
     -133.2006660586      133.8280604470     1  0.65982086E+08
     -133.2006265564      134.4868503742     1  0.65359331E+08
     -133.2006084866      132.0444486283     1  0.68699539E+08
     -133.2005288053      133.9739188957     1  0.65859246E+08
     -133.2005043227      134.2002624186     1  0.65927865E+08
     -133.2004999568      137.5317750672     1  0.64348449E+08
     -133.2004255330      136.8100641127     1  0.68799557E+08
     -133.2003702668      137.0398405127     1  0.68074068E+08
     -133.2003559576      137.7729556437     1  0.70808957E+08
     -133.2003061145      134.0601548774     1  0.64671248E+08
     -133.2002755261      139.4699700550     1  0.68022608E+08
     -133.2002513911      136.9091615889     1  0.65125858E+08
     -133.2002142575      137.8838364266     1  0.66214275E+08
     -133.2002074860      134.7637778171     1  0.65354662E+08
     -133.2002002563      136.0694250066     1  0.68091899E+08
     -133.2001249540      132.6616602040     1  0.64801189E+08
     -133.2000432800      135.1685848568     1  0.65865419E+08
     -133.2000256018      134.7321756900     1  0.64919115E+08
     -133.2000206645      137.3100986991     1  0.66095577E+08
     -133.2000088979      132.8885601612     1  0.64920854E+08
     -133.1999386334      131.5867108665     1  0.64861825E+08
     -133.1999261327      138.9625619046     1  0.68258166E+08
     -133.1999144576      136.5466230714     1  0.65367671E+08
     -133.1998812365      139.6258813510     1  0.66245476E+08
     -133.1998560771      135.0311107749     1  0.64597768E+08
     -133.1998261933      138.2386473456     1  0.65800010E+08
     -133.1997656034      133.6431250916     1  0.65498807E+08
     -133.1997554737      138.1118481769     1  0.71140115E+08
     -133.1997491607      140.1488603459     1  0.66764551E+08
     -133.1997466497      137.5506196076     1  0.68633060E+08
     -133.1996857441      138.1887583807     1  0.65736799E+08
     -133.1996472191      134.2173381006     1  0.67516211E+08
     -133.1994994307      139.1573517830     1  0.66270236E+08
     -133.1994634396      136.9366157376     1  0.65495261E+08
     -133.1993147694      136.7349307797     1  0.67210264E+08
     -133.1993129180      135.1407706485     1  0.66832248E+08
     -133.1992926519      140.6004263558     1  0.71716372E+08
     -133.1992712997      133.4964981460     1  0.64886540E+08
     -133.1992654915      133.6189810502     1  0.66130575E+08
     -133.1991513058      130.9685298386     1  0.65631427E+08
     -133.1991343534      138.1122150286     1  0.65849109E+08
     -133.1990871578      136.5524200903     1  0.65818409E+08
     -133.1990596915      136.9798267143     1  0.66518890E+08
     -133.1990527868      136.9598944063     1  0.66896510E+08
     -133.1990238289      139.3644613524     1  0.67933357E+08
     -133.1989951398      135.4874328463     2  0.64300173E+08
     -133.1989608249      136.9865258956     1  0.66388724E+08
     -133.1989544412      135.3590237280     1  0.67078768E+08
     -133.1989305912      136.0640842501     1  0.67131628E+08
     -133.1988800156      130.2672842029     1  0.67127465E+08
     -133.1988161001      137.0916057344     1  0.68344350E+08
     -133.1987458018      135.8698719734     1  0.65524828E+08
     -133.1987134122      133.1412812032     1  0.64852079E+08
     -133.1987033544      131.9493094792     1  0.64778522E+08
     -133.1986877033      142.3866350765     1  0.67125651E+08
     -133.1986256961      135.6318619205     1  0.65591057E+08
     -133.1986227532      135.1800118706     1  0.65350359E+08
     -133.1986054815      136.9877826979     1  0.65377569E+08
     -133.1985485576      136.8593080426     1  0.66186235E+08
     -133.1985465577      136.9041784509     1  0.64934732E+08
     -133.1984973014      137.3803614292     1  0.72640713E+08
     -133.1984871667      135.6024239038     1  0.65445714E+08
     -133.1984806892      137.9063481665     1  0.69488324E+08
     -133.1984775198      139.4929023329     1  0.66017263E+08
     -133.1984688084      134.6724280672     1  0.67571151E+08
     -133.1984449679      133.7174227951     1  0.65114153E+08
     -133.1984385900      134.7873744225     1  0.66904109E+08
     -133.1984241080      136.2217458991     1  0.67814339E+08
     -133.1984091440      135.0962929547     1  0.66697201E+08
     -133.1983507734      134.2929354166     1  0.68120470E+08
     -133.1983261672      137.3976899124     1  0.72639859E+08
     -133.1983207416      141.3075801841     2  0.73420481E+08
     -133.1982969769      140.4920115861     1  0.69099381E+08
     -133.1982883103      137.1478113458     1  0.66521164E+08
     -133.1982792186      135.6200316331     1  0.67997998E+08
     -133.1982717883      136.7218886616     1  0.64149527E+08
     -133.1982576635      131.2248322569     1  0.66505513E+08
     -133.1982318504      134.9822345740     1  0.66768394E+08
     -133.1982289678      137.4479449952     1  0.69736555E+08
     -133.1982260838      141.1655598756     1  0.71625163E+08
     -133.1982236590      136.5965378922     1  0.66296976E+08
     -133.1982077146      135.4543573694     1  0.75167101E+08
     -133.1981418451      134.1190385262     1  0.67800433E+08
     -133.1981305025      137.9739144492     1  0.67129490E+08
     -133.1980969346      134.1127738446     1  0.64879009E+08
     -133.1980779690      138.0530482487     1  0.73933484E+08
     -133.1980579642      135.4766453001     1  0.67028337E+08
     -133.1980248522      137.0108653329     1  0.73755202E+08
     -133.1980000234      134.2716060718     1  0.68659315E+08
     -133.1979662168      141.6088688159     1  0.75812435E+08
     -133.1979613067      137.6893658892     1  0.66794291E+08
     -133.1979289900      135.9421068086     1  0.69281230E+08
     -133.1977172139      136.7752296705     1  0.64291500E+08
     -133.1976985318      134.1987381735     1  0.66128442E+08
     -133.1976186061      134.5200424881     1  0.65338608E+08
     -133.1976112696      138.3539527569     1  0.65364983E+08
     -133.1975700708      137.3615747440     1  0.67245954E+08
     -133.1974779902      135.6920930056     1  0.64780496E+08
     -133.1974628862      135.6053729720     1  0.66264622E+08
     -133.1974516710      137.8442785267     1  0.66831458E+08
     -133.1974481413      140.6401459642     1  0.72035741E+08
     -133.1974161293      139.0117084823     1  0.66423881E+08
     -133.1973670447      136.3483951884     1  0.69340276E+08
     -133.1973651122      136.2370924073     1  0.65350419E+08
     -133.1973460393      134.3182249425     1  0.64677552E+08
     -133.1973363352      137.4382392406     1  0.64431303E+08
     -133.1972988445      138.9315697164     2  0.65278742E+08
     -133.1972933968      140.9063404550     1  0.64904619E+08
     -133.1972862102      135.4433882330     1  0.65851432E+08
     -133.1972425889      137.5130556497     1  0.66507466E+08
     -133.1972275573      132.6151693760     1  0.67981735E+08
     -133.1971900280      140.4577137475     1  0.65613958E+08
     -133.1970517297      136.1589903839     1  0.66531940E+08
     -133.1970238502      136.0843735779     1  0.64478767E+08
     -133.1969749984      137.9435274587     1  0.67391254E+08
     -133.1969612339      133.1547953952     1  0.66513142E+08
     -133.1969447461      137.3780985343     2  0.66396021E+08
     -133.1969373498      132.6842853440     1  0.65769123E+08
     -133.1969229771      137.7369533145     1  0.66182593E+08
     -133.1969133052      136.3034148249     1  0.64605823E+08
     -133.1969005441      136.4412702351     1  0.71110057E+08
     -133.1968707813      132.9734264789     1  0.68101284E+08
     -133.1968619481      139.0255554138     1  0.69189323E+08
     -133.1968607931      134.3352555898     1  0.68314461E+08
     -133.1968053817      133.5644674629     1  0.66057242E+08
     -133.1967874956      135.6884675033     1  0.66394162E+08
     -133.1967332623      136.1953891057     2  0.65084383E+08
     -133.1967309732      132.4832153402     1  0.65617327E+08
     -133.1967217101      133.5284517736     1  0.66504105E+08
     -133.1966517729      133.0684878542     1  0.66691452E+08
     -133.1966260621      137.7978546676     1  0.69132829E+08
     -133.1965779260      135.8805769996     1  0.66722987E+08
     -133.1965740086      135.3643968958     1  0.63731845E+08
     -133.1965302557      136.8401722289     1  0.67396316E+08
     -133.1965285417      135.8345188917     1  0.65729883E+08
     -133.1964617112      135.1445366049     1  0.66409782E+08
     -133.1963737128      133.4406677974     1  0.65900748E+08
     -133.1963321553      134.7229509287     1  0.65947733E+08
     -133.1963280393      131.0473117408     1  0.66305976E+08
     -133.1963233674      136.7104212432     1  0.65653748E+08
     -133.1962958517      139.2233592594     1  0.69294077E+08
     -133.1962856027      138.6244256501     1  0.68669189E+08
     -133.1962838446      133.6676246255     1  0.65882330E+08
     -133.1962424614      136.4714464162     1  0.65305447E+08
     -133.1961196939      136.5910255330     1  0.64763899E+08
     -133.1960826051      137.0082230510     1  0.64716234E+08
     -133.1960412440      129.9900181421     1  0.65646642E+08
     -133.1960292595      137.7432971069     1  0.66960644E+08
     -133.1960193062      134.7597717904     1  0.63872831E+08
     -133.1960179317      135.3292942309     1  0.64644797E+08
     -133.1959798267      140.1357499588     1  0.67048198E+08
     -133.1958847682      135.6682884538     1  0.63798600E+08
     -133.1958528715      136.5397606985     1  0.69028642E+08
     -133.1958039038      138.6865299908     1  0.69595057E+08
     -133.1957634151      137.2334456266     1  0.64003799E+08
     -133.1957252021      133.9686231605     1  0.66855952E+08
     -133.1957085428      135.7501029419     1  0.69810001E+08
     -133.1956571031      137.2846297697     1  0.69013604E+08
     -133.1955844978      135.8813283758     1  0.65206519E+08
     -133.1955376279      137.6018419284     1  0.64574035E+08
     -133.1955322171      140.3814601020     1  0.71530726E+08
     -133.1955288240      136.0157720169     1  0.65472589E+08
     -133.1955255961      137.0461637251     1  0.67714599E+08
     -133.1954947118      136.4851900786     1  0.66140825E+08
     -133.1954207393      134.0505329994     1  0.68881619E+08
     -133.1954121959      136.9122860434     1  0.66164679E+08
     -133.1953996452      134.5322813634     1  0.62689335E+08
     -133.1953842975      132.7774366842     1  0.65851039E+08
     -133.1953648182      140.9206080831     1  0.65926708E+08
     -133.1953501996      136.4624967391     1  0.65413052E+08
     -133.1953138648      134.1373672207     1  0.65478828E+08
     -133.1953097809      136.5367693603     1  0.66940278E+08
     -133.1952639052      136.2545503930     1  0.66200108E+08
     -133.1952301675      137.6190768257     1  0.64721579E+08
     -133.1952185563      137.3479622430     1  0.65343666E+08
     -133.1952129524      137.8354107439     1  0.64445410E+08
     -133.1951896583      136.7046248653     1  0.72881456E+08
     -133.1951724281      127.2498223637     1  0.65796779E+08
     -133.1951529552      134.0275288448     1  0.66481733E+08
     -133.1951350144      138.1544547465     1  0.64916765E+08
     -133.1951178590      135.1845834705     1  0.69350388E+08
     -133.1951126086      135.7204007428     1  0.67263623E+08
     -133.1950216117      136.9868199810     1  0.64888421E+08
     -133.1949535321      131.7569127044     1  0.67027308E+08
     -133.1949502733      138.0233442244     1  0.64257884E+08
     -133.1948625487      140.0698490982     1  0.66589993E+08
     -133.1948575227      134.1300236682     1  0.67330333E+08
     -133.1948505005      138.5805334361     1  0.66533776E+08
     -133.1948219475      136.5252891540     1  0.69785314E+08
     -133.1948173803      138.2044894608     1  0.68172214E+08
     -133.1948002514      129.8905826206     1  0.66244779E+08
     -133.1947913523      133.2382480241     1  0.66738195E+08
     -133.1947360333      136.3002287068     1  0.65061500E+08
     -133.1947111239      139.4462341916     1  0.69121699E+08
     -133.1945183303      137.9403680403     1  0.66715643E+08
     -133.1944578960      133.8457540504     2  0.64850275E+08
     -133.1944447585      135.4945861019     1  0.66023504E+08
     -133.1943997569      141.3732901810     1  0.67907103E+08
     -133.1943800362      137.6325722559     1  0.65974905E+08
     -133.1943771262      135.8560601805     1  0.66656646E+08
     -133.1943760296      134.4314498441     1  0.68134673E+08
     -133.1943533733      131.5406217761     1  0.64595334E+08
     -133.1943122968      138.0392963516     1  0.67696350E+08
     -133.1943040166      134.2649931584     1  0.65206618E+08
     -133.1942211353      134.8711389153     1  0.65076954E+08
     -133.1941649111      138.4067530098     1  0.68350797E+08
     -133.1941637453      132.6619766838     1  0.66508059E+08
     -133.1941384686      135.3435313107     1  0.69109674E+08
     -133.1940900088      132.8149202446     1  0.63947969E+08
     -133.1939996044      136.6908744529     1  0.65449012E+08
     -133.1939976628      132.3769234525     1  0.65662470E+08
     -133.1939597388      131.3134346834     1  0.64936250E+08
     -133.1939545721      139.0644924373     1  0.64544143E+08
     -133.1939309510      133.9036034049     1  0.66664000E+08
     -133.1938799655      135.1094638701     1  0.66064110E+08
     -133.1938528840      133.4571432836     1  0.66599113E+08
     -133.1938491742      136.3483194523     1  0.67984205E+08
     -133.1938471715      134.7466709213     1  0.66343801E+08
     -133.1937692307      139.2151903580     1  0.69407849E+08
     -133.1936711618      140.4848316431     1  0.67619178E+08
     -133.1936225812      135.2330892224     1  0.65597090E+08
     -133.1936115474      137.2884191747     1  0.67913773E+08
     -133.1935901429      134.1283250214     1  0.67352219E+08
     -133.1935548739      138.4462833618     1  0.68557628E+08
     -133.1935537890      135.0836667229     1  0.66352682E+08
     -133.1934710002      138.1581434224     1  0.65431237E+08
     -133.1934261428      132.3521334060     1  0.67944094E+08
     -133.1934049587      135.4967774759     1  0.65917224E+08
     -133.1934011118      134.6060321757     1  0.66506082E+08
     -133.1933663194      133.4930702607     1  0.66250620E+08
     -133.1933556328      136.2961357700     1  0.68621281E+08
     -133.1933493742      135.6875692734     1  0.65137518E+08
     -133.1933244990      137.2076227323     1  0.64503956E+08
     -133.1932973399      136.9479977640     1  0.65487798E+08
     -133.1932822998      137.6122602320     1  0.69788805E+08
     -133.1932595048      132.1648805923     1  0.65878585E+08
     -133.1932345927      135.0221201066     1  0.66821565E+08
     -133.1932168690      134.8017917939     1  0.64724726E+08
     -133.1932128034      131.6001991968     1  0.64833512E+08
     -133.1931955039      135.2859905496     1  0.64859526E+08
     -133.1931845460      137.1550475950     1  0.66307012E+08
     -133.1931656333      134.9115242448     1  0.67674435E+08
     -133.1931260994      133.0293561620     1  0.68636757E+08
     -133.1930922667      138.4513062595     1  0.68224599E+08
     -133.1930066921      134.8794166319     1  0.64066386E+08
     -133.1930000649      132.7377889189     1  0.65442390E+08
     -133.1929852234      136.6666730447     1  0.67647742E+08
     -133.1929320777      135.9712339242     1  0.64221640E+08
     -133.1929199133      137.4183837235     1  0.66874127E+08
     -133.1928926967      139.2762887535     1  0.66499220E+08
     -133.1928887653      135.5319707367     1  0.67191284E+08
     -133.1928640892      140.6679941765     1  0.73006417E+08
     -133.1928356644      134.3278851011     1  0.65539851E+08
     -133.1927557108      134.6680903751     1  0.67927027E+08
     -133.1927129546      138.5899823351     1  0.71917983E+08
     -133.1925989225      134.9562245483     1  0.64472174E+08
     -133.1925945112      139.0023450555     1  0.66123722E+08
     -133.1925929789      137.5931875152     1  0.68009035E+08
     -133.1925896964      133.5298208974     1  0.65964953E+08
     -133.1925872066      138.0628856276     1  0.67019087E+08
     -133.1925785221      133.6184308527     1  0.65724521E+08
     -133.1925467622      135.7984417956     1  0.65557070E+08
     -133.1925126141      139.5361876818     1  0.61701997E+08
     -133.1924872414      135.0065088961     1  0.65784782E+08
     -133.1924661253      138.5934545982     1  0.66636254E+08
     -133.1924205167      134.1504554279     1  0.67943648E+08
     -133.1923902611      136.2181998289     1  0.64498844E+08
     -133.1923731311      137.4134834322     1  0.62711812E+08
     -133.1923452918      135.2361058955     1  0.65320710E+08
     -133.1923068022      133.6294289698     1  0.66570025E+08
     -133.1922676861      136.9051081258     1  0.65884272E+08
     -133.1922624658      139.8171335232     1  0.68283462E+08
     -133.1922533912      138.3964087531     1  0.64514099E+08
     -133.1922378166      134.5969338223     1  0.66076639E+08
     -133.1922276480      133.7046338415     1  0.66563132E+08
     -133.1921973260      140.2568413435     1  0.72452763E+08
     -133.1921902246      139.4148893350     1  0.66575131E+08
     -133.1921807451      134.2131819012     1  0.66485765E+08
     -133.1920052685      134.9877061378     1  0.66643190E+08
     -133.1919872815      134.8552695080     1  0.66557639E+08
     -133.1919615080      137.4349736522     1  0.67384717E+08
     -133.1918655329      135.6562498546     1  0.66914057E+08
     -133.1918350634      135.2322285861     1  0.65564260E+08
     -133.1918126056      137.8673490471     1  0.64477846E+08
     -133.1917636361      137.8639460234     1  0.69217021E+08
     -133.1917621092      135.5342254851     1  0.68666076E+08
     -133.1917524706      138.3672971768     1  0.68537145E+08
     -133.1917211910      133.0547786813     1  0.68322084E+08
     -133.1916976438      139.2228177659     1  0.67140145E+08
     -133.1916363429      141.2704770968     2  0.69821904E+08
     -133.1915786579      138.1613779088     1  0.65683028E+08
     -133.1915584218      138.4672055241     1  0.65224519E+08
     -133.1915504323      134.3420343347     1  0.65752781E+08
     -133.1915442159      139.1262983713     1  0.68187743E+08
     -133.1915326451      134.6761992113     1  0.64918118E+08
     -133.1914968045      133.1745246683     1  0.65455122E+08
     -133.1914038650      137.2397037653     1  0.67152630E+08
     -133.1913743558      136.3917976517     1  0.69631474E+08
     -133.1913507585      134.0799546877     1  0.66519450E+08
     -133.1913478697      133.4759821706     1  0.65200169E+08
     -133.1913400376      133.7228525722     1  0.66227705E+08
     -133.1913219773      133.0719524451     1  0.65022118E+08
     -133.1912667980      132.7589645330     1  0.66033382E+08
     -133.1912485693      139.8462408027     1  0.68000444E+08
     -133.1912354479      134.9809172454     1  0.66715673E+08
     -133.1912173302      140.4353513357     1  0.65301349E+08
     -133.1911958531      138.8000539276     1  0.68089184E+08
     -133.1911859118      134.1396648550     1  0.67618911E+08
     -133.1911683287      137.2886441157     1  0.69347590E+08
     -133.1911161612      134.2094903052     1  0.66335547E+08
     -133.1910736413      137.2514464088     1  0.66857489E+08
     -133.1910584526      138.8531543768     1  0.66551293E+08
     -133.1910240251      134.6218762840     1  0.68478171E+08
     -133.1909837268      132.9941182984     1  0.66241476E+08
     -133.1909568201      136.2258625446     1  0.66993200E+08
     -133.1909442426      134.8496725927     2  0.65357533E+08
     -133.1909297249      141.8225018065     1  0.64708182E+08
     -133.1908968628      135.3331831641     1  0.68744127E+08
     -133.1908954447      133.9731065186     1  0.66113712E+08
     -133.1908659869      135.9915594057     1  0.68517500E+08
     -133.1908569188      135.5031696512     1  0.63778165E+08
     -133.1908085839      134.0919175009     1  0.67740269E+08
     -133.1908059234      135.4518373616     1  0.65348667E+08
     -133.1907639651      136.5701562203     1  0.64809884E+08
     -133.1907552595      136.6840926336     1  0.74249578E+08
     -133.1906374599      135.6155426048     1  0.66496877E+08
     -133.1906153070      135.3397983233     1  0.66510978E+08
     -133.1906104128      137.5854594894     1  0.68622909E+08
     -133.1905474500      134.7546767723     1  0.65991553E+08
     -133.1905375271      136.9081265574     1  0.67167324E+08
     -133.1904790311      136.4905455752     1  0.64709669E+08
     -133.1904741477      137.1159934164     1  0.65336174E+08
     -133.1904443311      133.6467085025     1  0.64103706E+08
     -133.1904197512      135.4622644801     1  0.68523639E+08
     -133.1903871652      134.2726430171     2  0.64756399E+08
     -133.1903706309      136.7670884566     1  0.64868934E+08
     -133.1903193720      138.1073891786     2  0.69466286E+08
     -133.1902950215      137.9924928769     1  0.68339304E+08
     -133.1902742089      140.3790835713     1  0.64321918E+08
     -133.1902644772      133.9213751465     1  0.66666178E+08
     -133.1902562125      139.5312851500     1  0.72822088E+08
     -133.1902066332      138.5058439276     1  0.69229448E+08
     -133.1901764005      136.3477723899     1  0.67762212E+08
     -133.1901182570      135.5578861678     1  0.66118112E+08
     -133.1900979342      136.8760407373     1  0.67911593E+08
     -133.1900795261      138.6646379535     1  0.68768476E+08
     -133.1900063779      135.6335683571     1  0.68506576E+08
     -133.1899669566      138.5336829011     1  0.65663301E+08
     -133.1899584972      132.8662686398     1  0.66988938E+08
     -133.1899500701      136.0489384439     1  0.64499216E+08
     -133.1899324100      134.6317989961     1  0.67566421E+08
     -133.1898241345      134.7356985555     1  0.67581637E+08
     -133.1898194391      138.4823175724     1  0.68659391E+08
     -133.1897750613      135.2395907915     1  0.67252966E+08
     -133.1897573155      134.1747676962     1  0.67232499E+08
     -133.1897247046      132.8823652578     1  0.66349697E+08
     -133.1897086183      138.7414173197     1  0.73291587E+08
     -133.1896469847      137.6675946005     1  0.63781285E+08
     -133.1895950357      136.9076741229     1  0.66615246E+08
     -133.1895911378      137.2600637484     1  0.69263931E+08
     -133.1895740718      134.5254301030     1  0.66624569E+08
     -133.1895650701      136.7252626877     1  0.66184095E+08
     -133.1895464478      139.6565474085     1  0.68538159E+08
     -133.1894914198      137.8141896428     1  0.68570118E+08
     -133.1894341182      130.9199715737     1  0.65697235E+08
     -133.1894272734      137.6736266381     1  0.65283915E+08
     -133.1894171103      134.6088600856     1  0.64295749E+08
     -133.1894054218      132.9116424019     1  0.68192329E+08
     -133.1893616642      131.0044520426     1  0.64599987E+08
     -133.1893152882      133.7384099471     1  0.64613359E+08
     -133.1892849837      137.0759275290     1  0.67919127E+08
     -133.1892685293      132.8809151164     1  0.65562239E+08
     -133.1892273596      137.7639250492     1  0.61470684E+08
     -133.1892253295      137.4360421260     1  0.65915382E+08
     -133.1892087215      134.9429769215     1  0.65938587E+08
     -133.1891864620      135.3955886105     2  0.66423098E+08
     -133.1891629336      134.2184140415     1  0.73655521E+08
     -133.1891147668      136.4838012573     1  0.65797847E+08
     -133.1891056996      140.2178371097     1  0.71951752E+08
     -133.1890774513      135.4046528481     1  0.66004608E+08
     -133.1890397571      134.1887656624     1  0.65093031E+08
     -133.1890270259      134.2275862053     1  0.66566673E+08
     -133.1890215487      139.4649189425     1  0.66913964E+08
     -133.1890035789      134.9565976637     1  0.66849062E+08
     -133.1889457242      131.7087527617     1  0.67147860E+08
     -133.1889203719      137.7781186079     1  0.69974066E+08
     -133.1888942302      135.7868424149     1  0.65783025E+08
     -133.1888531078      134.2281704435     1  0.65715866E+08
     -133.1888147813      130.0741563171     1  0.64460413E+08
     -133.1888120480      133.0031319799     1  0.65443582E+08
     -133.1888046236      136.2688211152     1  0.66597450E+08
     -133.1887938391      135.1163956596     1  0.66341340E+08
     -133.1887854328      136.8253503196     1  0.63467721E+08
     -133.1887469784      135.5771397869     1  0.69857249E+08
     -133.1887380511      138.2248241785     1  0.70181203E+08
     -133.1886742522      135.1422855389     1  0.73058302E+08
     -133.1886665875      131.6358165147     1  0.64406042E+08
     -133.1885966510      135.4289807279     1  0.66654940E+08
     -133.1885901458      133.1081522929     1  0.65896056E+08
     -133.1885679742      136.1839364454     1  0.66022874E+08
     -133.1885387625      131.3492969056     1  0.65243313E+08
     -133.1884975161      138.6611170649     1  0.64800045E+08
     -133.1884769438      134.7106591229     1  0.65444351E+08
     -133.1884675428      131.8556458267     1  0.66253383E+08
     -133.1884440730      137.1528633080     1  0.66168986E+08
     -133.1884094322      137.0245554768     1  0.64046360E+08
     -133.1883730802      134.1175329697     1  0.66122991E+08
     -133.1882937583      140.0295476045     1  0.67728084E+08
     -133.1882649963      131.5641097086     1  0.67009759E+08
     -133.1882156689      134.0969000675     1  0.66954445E+08
     -133.1881251067      137.1473141351     1  0.65437480E+08
     -133.1881186101      136.4087353436     1  0.67493732E+08
     -133.1881154448      133.0002115393     1  0.67428908E+08
     -133.1880611531      137.4995574927     1  0.67202238E+08
     -133.1880542097      136.0756709422     1  0.65690732E+08
     -133.1880524050      134.4497777955     1  0.66287522E+08
     -133.1879908412      134.2517585967     1  0.68577286E+08
     -133.1879177250      139.5056596942     1  0.63389852E+08
     -133.1878748545      140.2410866509     1  0.76515349E+08
     -133.1878086000      135.5297189067     1  0.66030902E+08
     -133.1877919681      138.0076849326     1  0.66887219E+08
     -133.1877618338      133.2135169470     1  0.66547251E+08
     -133.1877412701      135.9061318047     1  0.64918333E+08
     -133.1876503621      136.6730235538     1  0.67269218E+08
     -133.1876321886      137.2025031520     1  0.67709479E+08
     -133.1875555067      133.9035125397     1  0.66421169E+08
     -133.1875470644      137.1123630827     1  0.66123804E+08
     -133.1875262114      140.9008583026     1  0.71678129E+08
     -133.1875234324      137.8582947479     1  0.65862779E+08
     -133.1874669430      140.0422871546     1  0.70864047E+08
     -133.1874458888      134.3173472903     1  0.65549009E+08
     -133.1873781016      128.9656469818     1  0.65284592E+08
     -133.1873565582      134.0117109095     1  0.65766488E+08
     -133.1873288266      136.0184755807     1  0.69403925E+08
     -133.1873179037      136.9242752245     1  0.65255307E+08
     -133.1873162242      134.9863868626     1  0.68061583E+08
     -133.1873129837      137.4815940830     1  0.65789106E+08
     -133.1872830491      133.9471031519     1  0.65354452E+08
     -133.1872631747      136.7210392765     1  0.67766038E+08
     -133.1872512021      133.5910740015     1  0.66064584E+08
     -133.1872488717      135.6499975205     1  0.68387745E+08
     -133.1872434260      132.5469751250     1  0.66162445E+08
     -133.1872211943      139.8221736086     1  0.70746171E+08
     -133.1871877673      135.5152677576     1  0.64741264E+08
     -133.1871719489      137.4671084474     1  0.68195209E+08
     -133.1871425274      139.5743365559     1  0.66924712E+08
     -133.1871315485      137.6731619157     1  0.66978814E+08
     -133.1870859889      135.9418977689     1  0.65140902E+08
     -133.1870688120      141.5859207377     1  0.72761864E+08
     -133.1870648181      136.0548788627     1  0.66324204E+08
     -133.1870511505      134.3897964910     1  0.66507872E+08
     -133.1870165928      135.3939081642     1  0.66511849E+08
     -133.1869919191      135.2328993859     2  0.63663001E+08
     -133.1869634814      137.4524730859     1  0.65255658E+08
     -133.1869524009      133.2471533909     1  0.68345808E+08
     -133.1869503291      134.9907529575     2  0.64194561E+08
     -133.1869458433      135.3493450384     1  0.69171436E+08
     -133.1869067093      137.4125723550     1  0.66073462E+08
     -133.1868978684      134.6485212839     1  0.65819011E+08
     -133.1868601292      137.3309394140     1  0.67628344E+08
     -133.1867993145      139.3117422694     1  0.69032337E+08
     -133.1867958321      135.3505764797     1  0.66323865E+08
     -133.1867265859      132.8448607112     1  0.66113935E+08
     -133.1866523456      136.0704646056     1  0.70804163E+08
     -133.1865976471      138.7336850549     1  0.67469739E+08
     -133.1865957639      132.7972081486     1  0.65142742E+08
     -133.1865869969      133.6955962307     1  0.67109931E+08
     -133.1865497617      134.7169641177     1  0.66051925E+08
     -133.1865300475      134.9301038523     1  0.64858984E+08
     -133.1864862544      134.8274681494     1  0.68182652E+08
     -133.1864157412      134.7032374319     1  0.65530881E+08
     -133.1863850382      139.2372523549     1  0.65437421E+08
     -133.1863837005      134.5918143614     1  0.64995192E+08
     -133.1862950900      131.9750148888     1  0.66070332E+08
     -133.1862866298      139.1500709329     1  0.71170478E+08
     -133.1862442101      135.2813575499     1  0.66446939E+08
     -133.1862274778      136.7903403290     1  0.67806973E+08
     -133.1862189360      137.9295054772     1  0.67176803E+08
     -133.1861496494      132.7429892583     1  0.64770261E+08
     -133.1861331804      139.8937848210     2  0.68304695E+08
     -133.1860293202      136.1159864374     1  0.67660297E+08
     -133.1860138372      136.2544374468     1  0.67087815E+08
     -133.1860002583      135.7074779410     1  0.71013475E+08
     -133.1859439660      133.7316286019     1  0.65749717E+08
     -133.1859312024      131.5418247799     1  0.64069691E+08
     -133.1859272753      134.1999017604     1  0.63889920E+08
     -133.1859106210      132.3554676764     1  0.65130802E+08
     -133.1859027106      136.5565049909     1  0.65059036E+08
     -133.1858648214      132.4724754375     1  0.66463088E+08
     -133.1858628182      133.9036235887     1  0.66181356E+08
     -133.1858575803      134.0582816797     1  0.66309957E+08
     -133.1857802744      134.7710534858     1  0.65449140E+08
     -133.1857617068      134.3699011639     1  0.66476852E+08
     -133.1857602673      134.4184777960     1  0.67339320E+08
     -133.1857447481      134.4819017356     1  0.65141868E+08
     -133.1857112649      136.4694775818     1  0.67194710E+08
     -133.1856786448      131.1550130432     1  0.64807822E+08
     -133.1856020250      133.4532383522     1  0.65361105E+08
     -133.1856005875      135.4845986709     1  0.69625851E+08
     -133.1855652338      138.6501368446     1  0.68979255E+08
     -133.1855267161      135.0112515293     1  0.65468515E+08
     -133.1855082493      135.3681923702     1  0.66307792E+08
     -133.1854717734      134.0062937377     1  0.63725629E+08
     -133.1854420720      138.9110322526     1  0.68097436E+08
     -133.1853967109      134.1540998103     1  0.67698712E+08
     -133.1853691340      134.3010760415     1  0.67449877E+08
     -133.1853407540      134.4407017029     1  0.67785368E+08
     -133.1853076692      136.5196891997     1  0.65813584E+08
     -133.1852459672      133.9283926886     1  0.66448567E+08
     -133.1851946794      134.3487418059     1  0.66280141E+08
     -133.1851720908      134.6361473479     1  0.66312921E+08
     -133.1851312188      138.0639523763     1  0.65631044E+08
     -133.1851125851      133.0662091545     1  0.67830023E+08
     -133.1850832941      138.7366626234     1  0.67065627E+08
     -133.1850534471      135.0806443800     1  0.67778178E+08
     -133.1850408859      133.9125123250     1  0.68086967E+08
     -133.1850222137      133.5842108460     1  0.64890611E+08
     -133.1850125741      135.4365613281     1  0.66562942E+08
     -133.1849625896      137.0535078236     1  0.64933751E+08
     -133.1849560248      135.7800394128     1  0.65477300E+08
     -133.1849380431      135.7622056553     1  0.66923461E+08
     -133.1849355348      136.8017369561     1  0.70178171E+08
     -133.1849150626      141.0044980395     1  0.66539500E+08
     -133.1848968062      138.0949262538     1  0.65845039E+08
     -133.1848905116      137.6903582041     1  0.68924693E+08
     -133.1848224022      139.1578372999     1  0.68684804E+08
     -133.1848105220      135.9976715757     1  0.67498129E+08
     -133.1847690419      138.2648209244     1  0.66648011E+08
     -133.1846984225      135.1392075795     1  0.66159305E+08
     -133.1846823956      132.2910481686     1  0.66623192E+08
     -133.1846785515      140.4556140725     1  0.65079245E+08
     -133.1846509445      128.6907763871     1  0.67270471E+08
     -133.1846126439      139.5756167386     1  0.69077822E+08
     -133.1845796683      137.9098438658     1  0.66351533E+08
     -133.1845574706      136.3461024260     1  0.67162863E+08
     -133.1845498088      135.6179802158     1  0.65349139E+08
     -133.1845354781      132.7474808001     1  0.64829238E+08
     -133.1844675620      137.2577512899     1  0.65443979E+08
     -133.1844248787      136.9285429436     1  0.64441381E+08
     -133.1843917586      135.4553802426     1  0.67165374E+08
     -133.1843804928      138.3084065460     1  0.66696932E+08
     -133.1843561929      135.2607659172     1  0.66652504E+08
     -133.1843303556      131.6831443088     1  0.64809739E+08
     -133.1843293213      135.0150124421     1  0.67682783E+08
     -133.1841953187      136.5648949637     1  0.66715726E+08
     -133.1841939356      134.5621800875     2  0.67522799E+08
     -133.1841712091      134.5871666312     1  0.67746313E+08
     -133.1841660898      134.3607776954     1  0.69006538E+08
     -133.1841066373      136.1064592737     1  0.69511785E+08
     -133.1840986662      138.1447429594     1  0.66870343E+08
     -133.1840782539      135.8833917999     1  0.65315014E+08
     -133.1840615494      139.5531403823     1  0.68632151E+08
     -133.1840103192      135.6419687836     1  0.65474636E+08
     -133.1840062109      134.5379634764     1  0.67812022E+08
     -133.1839682752      140.6295892505     1  0.67387376E+08
     -133.1839489301      139.2284628067     1  0.64472670E+08
     -133.1839477816      133.3042310989     1  0.66923460E+08
     -133.1839099893      139.7459752181     1  0.70244989E+08
     -133.1838926460      135.7637305583     1  0.64808887E+08
     -133.1838763802      136.3679912756     1  0.64322935E+08
     -133.1838668790      137.3428900149     1  0.65030522E+08
     -133.1838501347      136.2523823355     1  0.62927221E+08
     -133.1838372424      138.3585897918     1  0.66825062E+08
     -133.1837599261      133.1759250491     1  0.65317154E+08
     -133.1837537780      138.9173461371     1  0.70155750E+08
     -133.1837320076      134.4217554451     1  0.65512835E+08
     -133.1837047626      136.4941746895     1  0.66716615E+08
     -133.1836834018      136.4528644369     1  0.69909341E+08
     -133.1836821224      133.0160803185     1  0.65346741E+08
     -133.1836656689      133.9745214871     1  0.66191464E+08
     -133.1836554414      133.8297302572     1  0.66773813E+08
     -133.1836516338      135.0666085886     1  0.65732568E+08
     -133.1836215233      132.7605992061     1  0.63939926E+08
     -133.1836011007      136.7520378451     1  0.70193739E+08
     -133.1835967376      132.5036043102     1  0.65303976E+08
     -133.1835759372      134.1281674516     1  0.66867906E+08
     -133.1835676811      135.9378136075     1  0.65665010E+08
     -133.1835584766      137.3308976384     1  0.64395675E+08
     -133.1835480982      131.1851187235     1  0.66809795E+08
     -133.1835175903      133.8744383963     1  0.68201826E+08
     -133.1834989135      131.1601447060     1  0.67976092E+08
     -133.1834665654      138.3107522450     1  0.67632731E+08
     -133.1834181023      137.4749926466     1  0.67411508E+08
     -133.1833828489      138.1734661008     1  0.64812409E+08
     -133.1833475629      138.1901800141     2  0.70257346E+08
     -133.1833302066      131.9928506227     1  0.63835559E+08
     -133.1833285581      136.5088699991     1  0.67562209E+08
     -133.1833029644      133.2179724618     1  0.65276945E+08
     -133.1832810758      136.2673352083     1  0.66150527E+08
     -133.1832304889      135.5605867767     1  0.64936571E+08
     -133.1832099207      136.4503422332     1  0.65300945E+08
     -133.1832003992      129.3693701896     1  0.66713855E+08
     -133.1831782815      139.2429110246     1  0.67237603E+08
     -133.1831288588      138.3465315038     2  0.64562783E+08
     -133.1831145892      137.3601358585     1  0.66137366E+08
     -133.1830743116      138.9050054265     1  0.66691349E+08
     -133.1830666681      133.7003099308     1  0.67619336E+08
     -133.1830138132      137.7630379604     1  0.68412708E+08
     -133.1830109452      133.2999647092     1  0.66138208E+08
     -133.1829033205      139.6939677336     1  0.64277029E+08
     -133.1828866346      133.0336112759     1  0.64031089E+08
     -133.1828792961      136.4404497688     1  0.66619207E+08
     -133.1828329032      136.2215671288     1  0.66007023E+08
     -133.1828110350      134.7495436702     1  0.64457573E+08
     -133.1827830496      134.4883527217     1  0.66322755E+08
     -133.1827755455      133.2903672054     1  0.66495027E+08
     -133.1827577673      137.0462143874     1  0.64406701E+08
     -133.1827366376      138.7766665725     1  0.74716759E+08
     -133.1827291392      133.2171362528     1  0.65324451E+08
     -133.1827269782      137.2567939098     1  0.68439408E+08
     -133.1827128100      129.3069216353     1  0.66518027E+08
     -133.1826617384      134.3830838778     1  0.64523076E+08
     -133.1826598331      134.4065808057     1  0.64995361E+08
     -133.1826524955      132.7622985585     1  0.66168903E+08
     -133.1826336701      137.2004997235     1  0.67610688E+08
     -133.1826228956      137.3214808587     1  0.67037687E+08
     -133.1826215365      132.3158444147     1  0.66003809E+08
     -133.1826124715      135.8688461870     1  0.66891080E+08
     -133.1826062181      135.8723629747     1  0.66605770E+08
     -133.1825654931      138.5437741962     1  0.66631594E+08
     -133.1825250694      135.4483298081     1  0.64937000E+08
     -133.1824951266      136.0903489068     1  0.69925876E+08
     -133.1824719509      136.5780663055     1  0.64705775E+08
     -133.1824293596      131.0918205803     1  0.65463775E+08
     -133.1824230830      135.9710298055     1  0.65764220E+08
     -133.1824162058      134.5895550889     1  0.65908454E+08
     -133.1824049901      137.4827848912     1  0.66563161E+08
     -133.1823984594      135.8617785370     1  0.68370688E+08
     -133.1823878623      133.6727097620     1  0.65101369E+08
     -133.1823832530      135.4292546626     1  0.65508281E+08
     -133.1823217465      134.6999916679     1  0.67891144E+08
     -133.1823116929      130.9901668197     1  0.71039681E+08
     -133.1823018850      139.9530184199     1  0.65802919E+08
     -133.1822999673      133.6704334005     1  0.66096698E+08
     -133.1822121065      136.5022231219     1  0.66660246E+08
     -133.1821802065      135.0079842498     2  0.66403828E+08
     -133.1821287193      136.3044661854     1  0.63408525E+08
     -133.1821248868      134.8950562435     1  0.67549374E+08
     -133.1820925266      132.2092997400     1  0.66246391E+08
     -133.1820845815      138.8053553257     1  0.67897360E+08
     -133.1820735259      138.7084902084     1  0.68113318E+08
     -133.1820583611      134.0712030691     1  0.68994934E+08
     -133.1820257216      136.0256782944     1  0.68265006E+08
     -133.1820032714      138.2200117582     1  0.65094309E+08
     -133.1819483343      129.4389916556     1  0.65101168E+08
     -133.1819342153      137.0428337912     1  0.67800904E+08
     -133.1819310718      130.0209569356     1  0.66174902E+08
     -133.1818803109      135.0656118168     1  0.67867427E+08
     -133.1818223154      132.9897737660     1  0.65132307E+08
     -133.1818202725      134.0801397667     1  0.64234725E+08
     -133.1818127928      136.3200253191     1  0.63885730E+08
     -133.1817428906      140.1754884785     1  0.71416012E+08
     -133.1817413588      140.7640328725     1  0.64038847E+08
     -133.1817021884      137.3061234595     1  0.68915165E+08
     -133.1816783716      133.4238359690     1  0.65803251E+08
     -133.1816580328      135.0014813055     1  0.67749545E+08
     -133.1816300180      135.1893527622     1  0.67143987E+08
     -133.1816040723      134.2065458298     1  0.65689335E+08
     -133.1815953867      133.4266884816     1  0.64624023E+08
     -133.1815801859      135.6884181852     1  0.67541592E+08
     -133.1815330939      136.4030444944     1  0.64432235E+08
     -133.1814900062      134.1028634865     1  0.67476311E+08
     -133.1814784944      130.7269946013     1  0.66387438E+08
     -133.1814607925      137.9371908023     1  0.68104495E+08
     -133.1814468166      140.0164622599     1  0.69073788E+08
     -133.1814285150      130.7809384238     1  0.65309779E+08
     -133.1814062103      137.9374038244     1  0.65450595E+08
     -133.1813774276      136.0041206514     1  0.66797293E+08
     -133.1813403610      132.4977792816     1  0.64827661E+08
     -133.1813062203      136.8656614110     2  0.65268904E+08
     -133.1812561933      139.6139203285     1  0.65945176E+08
     -133.1812520374      139.0906816363     1  0.66515746E+08
     -133.1811733775      137.1868657942     1  0.69170573E+08
     -133.1811440290      136.9735255824     1  0.64172106E+08
     -133.1811349941      132.9360390680     1  0.63807118E+08
     -133.1811302371      138.5612412474     1  0.64856392E+08
     -133.1811172244      133.1605814906     1  0.65978392E+08
     -133.1810900390      140.2407066143     1  0.75184125E+08
     -133.1810872205      137.9976973696     1  0.68908936E+08
     -133.1810576967      136.4987592090     1  0.68968459E+08
     -133.1810441727      136.4510364241     2  0.63863245E+08
     -133.1809495436      139.5701997517     1  0.68649268E+08
     -133.1809203522      138.7133019267     1  0.67409887E+08
     -133.1808915892      136.1263496953     1  0.65312287E+08
     -133.1808879597      141.3120240467     1  0.70528612E+08
     -133.1808798464      137.0284637355     1  0.65883026E+08
     -133.1808425312      141.0970352793     1  0.65386228E+08
     -133.1808403755      136.3308775450     1  0.68831036E+08
     -133.1807724131      135.9806319302     1  0.65365276E+08
     -133.1807619934      135.0856551839     1  0.68852610E+08
     -133.1805870227      140.2625165947     1  0.70682336E+08
     -133.1805397007      136.9478650883     1  0.66624658E+08
     -133.1805042533      136.1241477061     1  0.65526237E+08
     -133.1804584397      134.2705797305     1  0.66984889E+08
     -133.1804530445      134.0553173169     1  0.64919706E+08
     -133.1804027827      135.1075314547     1  0.66566858E+08
     -133.1803858447      136.3029806385     1  0.65683034E+08
     -133.1803789139      135.7341122771     1  0.65138510E+08
     -133.1803635358      138.2526388784     1  0.71061164E+08
     -133.1803612043      133.8610251684     1  0.67058547E+08
     -133.1803502702      133.3185706866     1  0.68479271E+08
     -133.1803446560      134.1024107484     1  0.66922034E+08
     -133.1803232302      139.5077491019     1  0.72571227E+08
     -133.1802977898      137.0988332785     1  0.65745238E+08
     -133.1802955620      136.1629882399     1  0.66378611E+08
     -133.1802864061      134.9036190111     1  0.64374465E+08
     -133.1802759454      136.7616703894     1  0.64662272E+08
     -133.1802558452      133.2626237197     1  0.65184271E+08
     -133.1802259992      139.1282036788     1  0.65167912E+08
     -133.1801876015      135.7469961016     1  0.66301852E+08
     -133.1801525449      135.5988479075     1  0.64851581E+08
     -133.1800960144      133.8555380327     1  0.67125998E+08
     -133.1800858374      135.5841483718     1  0.67358910E+08
     -133.1799635213      132.4884427504     1  0.65937004E+08
     -133.1799614430      137.7495319760     1  0.64609819E+08
     -133.1799500476      138.9019908771     1  0.67574993E+08
     -133.1799289345      134.7389093438     1  0.65155928E+08
     -133.1799270555      139.4763125580     1  0.65924122E+08
     -133.1799170174      138.4266778649     1  0.67135986E+08
     -133.1799158605      136.8354745585     1  0.67343966E+08
     -133.1799124085      135.4980253182     1  0.65924372E+08
     -133.1799036046      132.5266575781     1  0.66000472E+08
     -133.1798833768      133.7595639945     1  0.65675568E+08
     -133.1798797542      138.1854020509     1  0.65704174E+08
     -133.1798715983      136.3996324579     2  0.64951965E+08
     -133.1798417182      136.0250281826     1  0.66489146E+08
     -133.1798257138      135.7215832104     1  0.66544053E+08
     -133.1797800575      135.8440886058     1  0.67654344E+08
     -133.1797616872      134.2062195388     1  0.65753978E+08
     -133.1797333050      130.5474867699     1  0.65099296E+08
     -133.1796898744      137.4427420590     2  0.65233467E+08
     -133.1796637571      141.4498850786     1  0.74171705E+08
     -133.1796547978      134.8625228731     1  0.65991390E+08
     -133.1796280543      132.1657529774     1  0.65982852E+08
     -133.1796110577      134.0553184060     2  0.65867427E+08
     -133.1795977159      137.1710867013     1  0.64407996E+08
     -133.1795560030      139.5069211486     1  0.67310286E+08
     -133.1794932588      137.4567796938     1  0.67189443E+08
     -133.1794569295      133.7586256118     1  0.68112878E+08
     -133.1794431468      134.6799852154     1  0.65193842E+08
     -133.1794125577      132.0823416998     1  0.64403454E+08
     -133.1793120294      134.9457086150     1  0.66141950E+08
     -133.1792981134      137.6696654392     1  0.71270413E+08
     -133.1792959604      141.2133960439     2  0.71281278E+08
     -133.1792731187      132.6231221701     1  0.66385343E+08
     -133.1792575708      139.4385219442     1  0.74327256E+08
     -133.1792175207      137.2324771654     1  0.66468916E+08
     -133.1792066908      133.3831565916     1  0.65432898E+08
     -133.1791359127      134.9513360275     1  0.65238300E+08
     -133.1791291445      136.8973983364     1  0.67950994E+08
     -133.1791250276      135.5708910890     1  0.67850873E+08
     -133.1790999249      139.8252029465     1  0.68424568E+08
     -133.1790676043      135.0996364833     1  0.64973778E+08
     -133.1790553339      133.7553825000     1  0.64383271E+08
     -133.1789914888      136.5935530761     1  0.69564161E+08
     -133.1789667823      133.9356000002     1  0.66896282E+08
     -133.1789590097      133.6954729882     1  0.65450565E+08
     -133.1789255986      132.7156363787     1  0.65083990E+08
     -133.1789164723      136.5818046722     1  0.70477583E+08
     -133.1788823149      134.4666325839     1  0.65967532E+08
     -133.1787610867      136.2326255408     1  0.65112876E+08
     -133.1787542956      136.0071313129     1  0.68784905E+08
     -133.1786892306      132.6232434935     1  0.65797552E+08
     -133.1786714702      133.8070933438     1  0.66686358E+08
     -133.1786535648      135.6969497688     1  0.64168202E+08
     -133.1786472048      135.8559785596     1  0.67323316E+08
     -133.1786439466      135.1507307856     1  0.64966690E+08
     -133.1786418152      140.7103401647     1  0.64005545E+08
     -133.1786013643      139.0782743790     1  0.67796928E+08
     -133.1785906524      138.3357943851     1  0.66829812E+08
     -133.1785589093      135.5194344358     1  0.66353383E+08
     -133.1785506223      135.2013277330     1  0.64466954E+08
     -133.1785462340      133.4003947109     1  0.67523679E+08
     -133.1785420485      134.5111213291     1  0.65682786E+08
     -133.1785161606      140.3923118753     2  0.70728160E+08
     -133.1785061884      135.5009499477     1  0.64994603E+08
     -133.1785006822      135.3230839378     2  0.65040553E+08
     -133.1784874973      135.9562733308     1  0.67628763E+08
     -133.1784415025      133.6663968260     1  0.64354433E+08
     -133.1784036896      138.3450251076     1  0.70538315E+08
     -133.1783957576      136.1879384962     1  0.71926478E+08
     -133.1783384425      134.5910224818     1  0.66576085E+08
     -133.1782958109      129.9371985085     1  0.66658711E+08
     -133.1782578306      138.5407772579     1  0.65338453E+08
     -133.1782369257      136.6091924619     2  0.65871165E+08
     -133.1782351124      134.7571848900     1  0.67096002E+08
     -133.1782136861      134.6915402393     1  0.64555430E+08
     -133.1782113804      135.6935293761     1  0.65293834E+08
     -133.1781933117      136.9689624667     1  0.70600665E+08
     -133.1781900841      132.7528416859     1  0.64573919E+08
     -133.1781827189      131.6649115488     1  0.66363155E+08
     -133.1781807035      133.4258394155     1  0.65996486E+08
     -133.1781770448      138.0689334014     1  0.65420414E+08
     -133.1781281770      137.2233306429     1  0.66043888E+08
     -133.1781209745      138.2630196313     1  0.65554420E+08
     -133.1781157940      136.8577844955     1  0.67451552E+08
     -133.1780953146      138.8903945667     1  0.65102039E+08
     -133.1780850894      133.1963596556     1  0.67479403E+08
     -133.1780487980      141.5739553779     1  0.70041233E+08
     -133.1779948846      135.6436616873     1  0.65461415E+08
     -133.1779700120      136.8108896785     1  0.65135238E+08
     -133.1779589354      133.4364841420     1  0.66421481E+08
     -133.1779471807      136.8481274293     1  0.67519483E+08
     -133.1779378687      139.0152480190     1  0.69569401E+08
     -133.1779340590      135.1777428249     1  0.66770098E+08
     -133.1779283011      134.5124871888     1  0.64650606E+08
     -133.1779245442      136.0596680479     1  0.65447022E+08
     -133.1779011677      135.2528052064     1  0.67221201E+08
     -133.1778764168      139.6959590317     1  0.67148621E+08
     -133.1778654440      136.6367252359     1  0.66910245E+08
     -133.1778552884      138.7838548100     1  0.67479651E+08
     -133.1778482586      135.6608516880     1  0.67732615E+08
     -133.1778082686      136.2246708467     1  0.68151768E+08
     -133.1778021968      136.8061680082     1  0.66927990E+08
     -133.1777976484      133.3573300830     1  0.66660652E+08
     -133.1777571739      131.1158865935     1  0.66469150E+08
     -133.1777484939      137.9201830897     1  0.68888365E+08
     -133.1777411637      137.1357983105     1  0.63370381E+08
     -133.1777347854      130.9276171662     1  0.61309690E+08
     -133.1777293721      137.4936611255     1  0.64543587E+08
     -133.1776957509      132.3560906030     1  0.65133355E+08
     -133.1776658025      133.9792803336     1  0.63979901E+08
     -133.1776365074      137.3579851090     1  0.75119862E+08
     -133.1775870524      137.1148189822     1  0.69044924E+08
     -133.1775707482      138.1213279172     1  0.66585533E+08
     -133.1775472294      140.3299201192     1  0.68288773E+08
     -133.1775274050      136.7012542172     1  0.65800240E+08
     -133.1774974627      138.8363609072     1  0.68240129E+08
     -133.1774457972      131.1516739297     1  0.64996212E+08
     -133.1774407479      136.0132552320     1  0.65991768E+08
     -133.1774131387      138.4415543318     1  0.68574790E+08
     -133.1774039799      133.3353439354     1  0.66381294E+08
     -133.1773671138      135.7822270081     1  0.66855717E+08
     -133.1773558709      136.6988259259     1  0.72712163E+08
     -133.1772869293      133.5916892514     1  0.64337322E+08
     -133.1772190056      133.8017896919     1  0.64448909E+08
     -133.1771830643      138.2739676991     1  0.67429069E+08
     -133.1771454959      135.8974300103     1  0.69157330E+08
     -133.1771194710      136.5068906593     1  0.69641033E+08
     -133.1770804970      133.1209748815     1  0.66851209E+08
     -133.1770576025      137.8049462769     1  0.65769369E+08
     -133.1770396118      134.0109571688     1  0.65632385E+08
     -133.1770368244      133.8622059062     1  0.68127087E+08
     -133.1770341283      137.2265155792     1  0.69024894E+08
     -133.1770123573      132.0154037699     1  0.67087043E+08
     -133.1769915916      131.8814061655     1  0.67224599E+08
     -133.1769783555      136.9115312935     1  0.68487623E+08
     -133.1769402597      138.7995608471     1  0.70627927E+08
     -133.1769018560      133.4026298877     1  0.64732095E+08
     -133.1768551392      136.0097951933     1  0.68283892E+08
     -133.1768466727      138.4076253843     1  0.65583373E+08
     -133.1768227192      133.7427915193     1  0.66250299E+08
     -133.1768135744      139.9551228849     1  0.68447843E+08
     -133.1767770369      137.2169238607     1  0.75072820E+08
     -133.1767742927      134.7269637925     1  0.65880257E+08
     -133.1767694311      135.4494776335     1  0.64683808E+08
     -133.1767664932      132.3712887961     1  0.65265943E+08
     -133.1767341811      134.4554729384     2  0.64318195E+08
     -133.1767197270      134.4488320259     1  0.66908040E+08
     -133.1767163658      136.9948189664     1  0.68397356E+08
     -133.1767039314      138.8332241321     1  0.66652114E+08
     -133.1766476327      137.6313480407     1  0.70061240E+08
     -133.1766447782      132.3826343843     1  0.65590648E+08
     -133.1766156841      131.2976275453     1  0.66349846E+08
     -133.1766126797      135.2029952509     1  0.65109451E+08
     -133.1765885132      132.2601940644     1  0.65370347E+08
     -133.1765139232      131.1286646072     1  0.65344312E+08
     -133.1765002350      133.4732002622     1  0.66628726E+08
     -133.1764751003      136.2179579961     1  0.64507530E+08
     -133.1764676156      131.2753198298     1  0.66491871E+08
     -133.1764575047      137.2921720817     1  0.69937744E+08
     -133.1764538841      139.2476133441     1  0.67693719E+08
     -133.1764306870      137.9071297978     1  0.66065260E+08
     -133.1763789272      135.0817758193     1  0.65803255E+08
     -133.1763768715      133.2359606848     1  0.65157204E+08
     -133.1763734897      136.0148577998     1  0.65099961E+08
     -133.1763619761      137.6239297643     1  0.66708770E+08
     -133.1763577896      135.6896136626     1  0.66137013E+08
     -133.1763549047      135.5123546454     1  0.66170956E+08
     -133.1763538081      136.0314865025     1  0.68703038E+08
     -133.1763221262      134.9941768738     1  0.64919072E+08
     -133.1763116270      134.0554725834     1  0.69384132E+08
     -133.1762960402      133.6116914162     1  0.66814742E+08
     -133.1762649196      137.4108150732     1  0.69880261E+08
     -133.1762511361      136.5026324267     1  0.65316479E+08
     -133.1762358338      134.3066594947     1  0.66366822E+08
     -133.1762033647      140.0523134769     1  0.63653134E+08
     -133.1761879486      132.9884788651     1  0.67694300E+08
     -133.1761770584      135.7612534596     1  0.66694486E+08
     -133.1761748011      138.3178743737     1  0.64885727E+08
     -133.1761552494      139.0149083440     1  0.71589161E+08
     -133.1761021783      136.6963699345     1  0.67815278E+08
     -133.1760947109      133.9331156466     1  0.65256872E+08
     -133.1760618819      133.4854003984     1  0.66497278E+08
     -133.1760324166      127.6582191696     1  0.65856929E+08
     -133.1760125112      136.9802339338     1  0.67433630E+08
     -133.1759892406      132.6782796609     1  0.65878193E+08
     -133.1759724569      135.5049008228     1  0.67451848E+08
     -133.1759672709      139.8778625370     1  0.71069437E+08
     -133.1759406824      136.7309922995     1  0.66332996E+08
     -133.1759304259      129.8559798636     1  0.65446546E+08
     -133.1759019234      137.3671728970     1  0.67221726E+08
     -133.1758813924      134.2690785325     1  0.66769995E+08
     -133.1758437059      133.1056243169     1  0.64857114E+08
     -133.1758136088      135.6918479781     1  0.64410527E+08
     -133.1758049489      136.0153382072     1  0.69070573E+08
     -133.1757824172      135.1033985514     1  0.64591395E+08
     -133.1757789206      138.8018209239     1  0.68528509E+08
     -133.1757522467      131.0690901357     1  0.65163445E+08
     -133.1757424272      133.0853456685     1  0.65520557E+08
     -133.1757383845      132.9375849550     1  0.66092411E+08
     -133.1757150729      135.9830425076     1  0.66550646E+08
     -133.1756953451      126.5636198612     1  0.68058412E+08
     -133.1756867862      137.5611439935     1  0.69059893E+08
     -133.1756674349      136.9653175199     1  0.69475669E+08
     -133.1756471004      136.6562878843     1  0.66878861E+08
     -133.1756459924      136.5658906903     1  0.65121036E+08
     -133.1755708041      138.7836900351     1  0.68335002E+08
     -133.1755623393      134.0169346752     1  0.67722341E+08
     -133.1755425938      135.2354073751     1  0.66625219E+08
     -133.1754106148      132.9133778743     1  0.69470513E+08
     -133.1753696076      138.9585626520     1  0.65600316E+08
     -133.1753618043      133.7496135829     1  0.67854293E+08
     -133.1753089675      133.6299251294     1  0.67312244E+08
     -133.1752794916      132.3301930372     1  0.64225285E+08
     -133.1752673201      135.1185369616     1  0.65547090E+08
     -133.1751731824      138.1024844368     1  0.68167844E+08
     -133.1751641811      137.9068241732     1  0.66810461E+08
     -133.1751520184      134.7116640248     1  0.68008034E+08
     -133.1751406971      135.6643518915     1  0.65304252E+08
     -133.1751224889      140.3833403942     1  0.64847591E+08
     -133.1751211581      133.5646623506     1  0.63328380E+08
     -133.1750220349      135.3536578432     1  0.64825788E+08
     -133.1749968539      133.6896038111     1  0.66958983E+08
     -133.1749534878      137.2394940006     1  0.65045895E+08
     -133.1749307453      134.4061856481     1  0.66202154E+08
     -133.1749193541      137.1201916783     1  0.68724961E+08
     -133.1749146343      136.7371842410     1  0.67555806E+08
     -133.1748994202      134.9931381429     1  0.66704115E+08
     -133.1748840362      132.8778441172     1  0.65258483E+08
     -133.1748579151      135.0408449612     1  0.64496164E+08
     -133.1748507914      132.6817885369     1  0.64781215E+08
     -133.1748361792      136.8287055021     1  0.67998977E+08
     -133.1747983300      136.1165453424     1  0.65696178E+08
     -133.1747927712      135.7403632367     1  0.66149295E+08
     -133.1747704431      134.4557982122     1  0.67019757E+08
     -133.1747652142      135.5485663237     1  0.65944481E+08
     -133.1747495067      138.6976950009     1  0.65901491E+08
     -133.1747235839      137.4030330573     1  0.66298609E+08
     -133.1746771458      134.4490617038     1  0.66464797E+08
     -133.1746528413      137.7110722831     1  0.66233516E+08
     -133.1746515090      137.5317833910     1  0.66890828E+08
     -133.1746443106      133.4332362521     1  0.65972312E+08
     -133.1746026163      134.9447941645     1  0.65605665E+08
     -133.1745756875      136.8189504026     1  0.72362206E+08
     -133.1745709466      133.0445397611     1  0.67061426E+08
     -133.1745565628      134.6581647859     1  0.65753091E+08
     -133.1745506521      131.0069613471     1  0.66014706E+08
     -133.1745225147      133.1645204286     1  0.65659814E+08
     -133.1745150776      137.4665507197     1  0.67052600E+08
     -133.1745063905      129.6837448363     1  0.64222891E+08
     -133.1744990748      136.9272118902     1  0.64593106E+08
     -133.1744892632      139.6822924724     1  0.68042945E+08
     -133.1744856019      135.8488257127     1  0.67544196E+08
     -133.1744602229      133.8743754134     1  0.64952801E+08
     -133.1744528205      138.8764340743     1  0.68855872E+08
     -133.1744437869      136.0833855326     1  0.64400624E+08
     -133.1743981873      134.0636081192     1  0.66018164E+08
     -133.1743709929      133.9594572096     1  0.66439826E+08
     -133.1743400283      135.1160624293     1  0.69635455E+08
     -133.1743238976      137.4808580503     1  0.66893868E+08
     -133.1742933522      137.5948736260     1  0.65285630E+08
     -133.1742876078      141.4065825554     2  0.72530975E+08
     -133.1742731974      138.2520854983     1  0.65844596E+08
     -133.1742355197      135.5184249611     1  0.66481839E+08
     -133.1742218629      134.7104513245     1  0.63485539E+08
     -133.1741962613      138.0931981973     1  0.67834522E+08
     -133.1741768330      134.0967520240     1  0.69028810E+08
     -133.1741748640      134.0675308866     1  0.66128443E+08
     -133.1741518957      135.0355174846     1  0.65846843E+08
     -133.1741354607      138.5306706847     1  0.66140835E+08
     -133.1740741178      134.8809253766     1  0.68437921E+08
     -133.1740716799      134.4793678208     1  0.67271352E+08
     -133.1740704878      137.3117926425     1  0.66130273E+08
     -133.1740515029      134.2830639561     1  0.65390464E+08
     -133.1740393909      134.4948565001     1  0.65592615E+08
     -133.1740344138      129.8409088298     1  0.65656826E+08
     -133.1740224100      132.8716372243     1  0.67896979E+08
     -133.1740120537      136.3273191387     1  0.65847905E+08
     -133.1740094897      133.7483974676     1  0.64413528E+08
     -133.1740059698      138.3254432417     1  0.68312159E+08
     -133.1740028685      138.0205210494     1  0.63266880E+08
     -133.1739989700      137.1082003995     1  0.68719939E+08
     -133.1739860564      134.7120038374     1  0.65094317E+08
     -133.1739814174      134.3283549184     1  0.67337874E+08
     -133.1739213577      134.0583984921     1  0.68046851E+08
     -133.1739113555      133.9482286687     1  0.68224086E+08
     -133.1738533986      137.0933717015     1  0.64920287E+08
     -133.1738481020      134.5031388321     1  0.65156994E+08
     -133.1738013409      132.0924629724     1  0.65907007E+08
     -133.1737601191      136.2221019988     1  0.67040381E+08
     -133.1737147696      139.5042714693     1  0.68861615E+08
     -133.1737036648      131.3399874109     1  0.70571134E+08
     -133.1736942790      133.7080212323     1  0.65220623E+08
     -133.1736829817      135.6826844902     1  0.63628595E+08
     -133.1736483167      135.8851929960     1  0.68156166E+08
     -133.1736161678      136.5971547560     1  0.64745715E+08
     -133.1735847419      137.0700509788     1  0.71591966E+08
     -133.1735638422      132.2431859388     1  0.66002240E+08
     -133.1735536624      140.4738910871     1  0.66564279E+08
     -133.1735478130      136.9970554614     1  0.73125139E+08
     -133.1735166548      138.9795756137     1  0.68139062E+08
     -133.1734375162      134.9550134056     1  0.66054384E+08
     -133.1734137290      137.3597479907     1  0.65603124E+08
     -133.1733813331      132.5627525523     1  0.67646694E+08
     -133.1733743322      135.9318956900     1  0.68454803E+08
     -133.1733378909      137.1243500634     1  0.65727802E+08
     -133.1733335029      133.4962220321     1  0.67000686E+08
     -133.1733253098      134.4201101913     1  0.65439084E+08
     -133.1732871841      135.0784435865     1  0.61325364E+08
     -133.1732249993      136.6322952487     1  0.64868758E+08
     -133.1731801573      134.1064130631     1  0.66053100E+08
     -133.1731728733      136.6544339377     1  0.68541816E+08
     -133.1731633851      137.6953066922     1  0.70182562E+08
     -133.1731373784      133.9903658873     1  0.66823405E+08
     -133.1731239206      133.7972207544     1  0.66355438E+08
     -133.1731112714      136.6061086351     1  0.72263228E+08
     -133.1731054207      133.9038362182     1  0.66428172E+08
     -133.1730991765      132.7340901442     1  0.65056595E+08
     -133.1730824052      136.1610700932     1  0.67390008E+08
     -133.1730739787      137.5970364121     1  0.64319247E+08
     -133.1730713690      135.1015876872     1  0.67438027E+08
     -133.1730441453      138.7997005186     1  0.65531420E+08
     -133.1730384498      135.6746065733     1  0.66050220E+08
     -133.1730292204      134.4362357128     1  0.66098244E+08
     -133.1730247893      135.1033879717     1  0.65900067E+08
     -133.1730132631      135.2647404254     1  0.67718053E+08
     -133.1729806381      132.0775784716     1  0.65695986E+08
     -133.1729776414      129.6352297381     1  0.65883585E+08
     -133.1729432226      134.3968932067     1  0.65417761E+08
     -133.1729387141      138.2602830460     1  0.69185531E+08
     -133.1729248189      137.9961040448     1  0.65398053E+08
     -133.1729092951      137.8993981100     1  0.71002667E+08
     -133.1729035273      136.7263813016     1  0.65466662E+08
     -133.1728989243      132.0960065529     1  0.65763065E+08
     -133.1728894934      138.4597022186     1  0.75537822E+08
     -133.1728764111      133.6668988312     1  0.66985780E+08
     -133.1728573067      130.8969239141     1  0.66736623E+08
     -133.1728414721      137.6404339472     1  0.65577684E+08
     -133.1728161641      137.6112795917     1  0.68440531E+08
     -133.1727726559      134.4597415278     1  0.68469419E+08
     -133.1727701504      134.1103254202     1  0.74891250E+08
     -133.1727562372      134.5513846134     1  0.66318208E+08
     -133.1727533295      135.1562311730     1  0.66553983E+08
     -133.1727282793      140.8801162792     2  0.67991313E+08
     -133.1727227069      134.8510915929     1  0.66406833E+08
     -133.1726895777      133.0046352247     1  0.66648409E+08
     -133.1726361281      133.6811018562     1  0.68582378E+08
     -133.1725908379      135.8754412552     2  0.64203682E+08
     -133.1725809629      133.9488289186     1  0.66261900E+08
     -133.1725763891      135.8050373542     1  0.66183087E+08
     -133.1725619473      138.0614127660     1  0.68193542E+08
     -133.1725534085      132.6469929946     1  0.65675407E+08
     -133.1725501077      136.7182197736     1  0.67599869E+08
     -133.1724950182      135.7581715104     1  0.68187495E+08
     -133.1724695807      136.7717318335     1  0.65794165E+08
     -133.1723741189      133.5942026079     1  0.64665416E+08
     -133.1723680243      134.8291192809     1  0.66037608E+08
     -133.1723433185      133.5487574689     1  0.67158232E+08
     -133.1723363142      140.2487415779     1  0.69409723E+08
     -133.1723338049      138.6495410525     1  0.67781188E+08
     -133.1723067921      137.2558487854     1  0.72232046E+08
     -133.1723008588      133.1868782591     1  0.63325756E+08
     -133.1722732097      140.8653088336     1  0.64431491E+08
     -133.1722127594      137.3518318006     1  0.65644151E+08
     -133.1721983618      137.2123959558     2  0.69841576E+08
     -133.1721553148      133.6361865092     1  0.67352359E+08
     -133.1721261924      136.4657754364     1  0.68245980E+08
     -133.1720953002      139.9891329087     1  0.71686824E+08
     -133.1720931787      136.9264038351     1  0.64053636E+08
     -133.1720894278      139.8185173697     1  0.67119190E+08
     -133.1720678731      135.2096673266     1  0.67249496E+08
     -133.1720636208      133.8673591094     1  0.65886128E+08
     -133.1720447687      132.9029266221     1  0.66951034E+08
     -133.1720256987      139.3104222976     1  0.67350180E+08
     -133.1720201824      138.4982397175     1  0.65828222E+08
     -133.1720165286      135.5525467167     1  0.65714622E+08
     -133.1720002379      135.7914640513     1  0.65912822E+08
     -133.1719754225      135.5155150552     1  0.68835118E+08
     -133.1719611708      138.2939017005     1  0.69312850E+08
     -133.1719278202      137.7625467974     1  0.66589274E+08
     -133.1719176996      140.5539215167     1  0.70658345E+08
     -133.1719146277      132.5936777284     1  0.65420466E+08
     -133.1719135014      136.6156693844     1  0.65480448E+08
     -133.1719049458      137.3123361034     1  0.65773502E+08
     -133.1718880984      132.8248171288     2  0.64663682E+08
     -133.1718215115      140.0733330215     1  0.68446873E+08
     -133.1718121490      138.2760706029     1  0.67148741E+08
     -133.1717347177      138.3879650544     1  0.64625445E+08
     -133.1717170010      139.9363096638     1  0.72692220E+08
     -133.1716779955      135.6142269934     1  0.64861396E+08
     -133.1716757603      139.1749590198     1  0.67698189E+08
     -133.1716325490      135.5246650515     1  0.70695239E+08
     -133.1716012927      135.4704310698     1  0.65385232E+08
     -133.1715282666      130.3639726234     1  0.64639460E+08
     -133.1715260672      130.2781485159     1  0.66071494E+08
     -133.1714971072      136.3781701895     1  0.64381057E+08
     -133.1714890511      135.6310313404     1  0.70340224E+08
     -133.1714239537      135.4590360064     1  0.69625067E+08
     -133.1714226827      137.5474698724     1  0.67363469E+08
     -133.1714216296      132.7165415697     1  0.65761956E+08
     -133.1714137226      136.2943981895     1  0.66468901E+08
     -133.1713993866      134.0794406735     1  0.65990566E+08
     -133.1713945563      135.1260342449     1  0.65868908E+08
     -133.1712828957      135.2951465173     1  0.65611080E+08
     -133.1712528968      133.7605073940     1  0.65207373E+08
     -133.1711613948      133.4425797889     1  0.66762441E+08
     -133.1711001917      135.8806326341     1  0.66085835E+08
     -133.1710348555      137.7566322759     1  0.65373619E+08
     -133.1709693758      134.8473674386     1  0.66359964E+08
     -133.1709191699      133.0407233286     1  0.68274369E+08
     -133.1709116290      138.1118785847     1  0.71457341E+08
     -133.1708997019      132.1948629669     1  0.66563922E+08
     -133.1708932805      138.3744683185     1  0.65919148E+08
     -133.1708721368      136.4223922943     1  0.65255582E+08
     -133.1708622141      134.8238273946     1  0.65499803E+08
     -133.1708326609      131.2349300163     1  0.67767465E+08
     -133.1707987544      135.6520337132     1  0.66048897E+08
     -133.1707583618      135.6046372913     1  0.65844927E+08
     -133.1707569788      140.1847269426     1  0.67878846E+08
     -133.1707523132      138.0111843868     1  0.69106154E+08
     -133.1707297841      139.9638498053     1  0.65328928E+08
     -133.1706812777      139.1932327240     1  0.67704618E+08
     -133.1706752681      137.6778952351     1  0.67575640E+08
     -133.1706607932      132.9820368796     1  0.65665334E+08
     -133.1706406773      136.9232686075     1  0.65691306E+08
     -133.1706078305      135.6363407236     1  0.63929533E+08
     -133.1705971183      137.9011461825     1  0.69434654E+08
     -133.1705927393      134.4709273955     1  0.65073722E+08
     -133.1705848017      136.1226554950     1  0.67968277E+08
     -133.1705596737      134.4034372339     1  0.69207770E+08
     -133.1705572569      136.9428721533     1  0.68694233E+08
     -133.1705305907      138.0927614447     1  0.66062977E+08
     -133.1705079921      139.6976720451     1  0.68392883E+08
     -133.1704590170      135.9520719002     1  0.66689132E+08
     -133.1704542620      137.1892907323     1  0.68010489E+08
     -133.1704283261      132.2182101634     1  0.65860872E+08
     -133.1703975061      135.7314559686     1  0.66393286E+08
     -133.1703701764      134.5391700370     1  0.64549430E+08
     -133.1703619160      134.8387669806     1  0.66527934E+08
     -133.1703591066      136.0375877954     1  0.67313773E+08
     -133.1703531171      134.0402930258     1  0.62127394E+08
     -133.1703261282      131.6611463680     1  0.68624738E+08
     -133.1703015188      134.8429479868     1  0.64441242E+08
     -133.1702792675      133.9692375691     1  0.67466933E+08
     -133.1702695886      137.1876478836     1  0.64686279E+08
     -133.1702655103      135.4522555835     1  0.67102803E+08
     -133.1702476994      135.9052069119     1  0.70046795E+08
     -133.1702229821      135.2900133838     1  0.66618228E+08
     -133.1701598798      133.6441184296     1  0.66388663E+08
     -133.1701395546      137.9517615827     1  0.68126767E+08
     -133.1701185202      137.6485811549     1  0.69278151E+08
     -133.1701102553      135.8769336351     1  0.64786087E+08
     -133.1701038872      136.1308454727     1  0.66928925E+08
     -133.1700794858      136.7447461883     1  0.67792122E+08
     -133.1700759679      133.8810265812     1  0.65111843E+08
     -133.1700492830      137.6253481009     1  0.72520444E+08
     -133.1700359504      137.6586834803     1  0.65753777E+08
     -133.1700115200      135.3145716069     1  0.65524574E+08
     -133.1699418492      136.6761950456     1  0.66754328E+08
     -133.1699282529      140.1429742090     1  0.74255551E+08
     -133.1699132886      135.7120875240     1  0.69797904E+08
     -133.1699022764      136.5481305484     1  0.66073733E+08
     -133.1697435877      130.9619575407     1  0.67436194E+08
     -133.1697402798      137.1158086648     1  0.72018958E+08
     -133.1697357433      133.5683798761     1  0.64592717E+08
     -133.1697097865      136.3805288555     1  0.65754003E+08
     -133.1696708990      136.9306820852     1  0.67924660E+08
     -133.1696636207      132.5092299553     1  0.65141026E+08
     -133.1696400502      139.8060431800     1  0.69289342E+08
     -133.1696225435      126.6899730116     1  0.67056660E+08
     -133.1696113892      133.7088744465     1  0.68109274E+08
     -133.1696025065      131.6628092731     1  0.67989023E+08
     -133.1695901777      137.5247262676     1  0.67025425E+08
     -133.1695785254      133.7895455224     1  0.68528763E+08
     -133.1695742539      139.6487605150     1  0.66056990E+08
     -133.1695476032      137.2716901936     1  0.65818492E+08
     -133.1695386504      133.2512465327     1  0.67426110E+08
     -133.1695119476      139.3381106741     1  0.67109453E+08
     -133.1694913512      138.0841141360     2  0.67400942E+08
     -133.1693954101      138.4565608698     1  0.64571767E+08
     -133.1693807313      135.7008103638     1  0.65894246E+08
     -133.1693696932      135.3066089267     1  0.66052459E+08
     -133.1693239393      137.9498497763     1  0.67329909E+08
     -133.1692946006      134.5508781762     1  0.64872334E+08
     -133.1692809528      135.1457692896     1  0.65332078E+08
     -133.1692601252      131.8177662961     1  0.65865713E+08
     -133.1692463726      133.4374085108     1  0.65646646E+08
     -133.1692081871      139.5380015777     1  0.72679365E+08
     -133.1691825751      135.7918847921     1  0.66042579E+08
     -133.1691331174      135.0655478849     1  0.69252268E+08
     -133.1691210256      135.5626554409     1  0.64654299E+08
     -133.1691177301      137.6434105744     1  0.66046484E+08
     -133.1691112452      132.0053153248     1  0.61447759E+08
     -133.1691067185      138.1892160735     1  0.64598534E+08
     -133.1690940411      136.9275068214     1  0.66278955E+08
     -133.1690863340      133.8200299766     1  0.72259384E+08
     -133.1690769104      137.2859453852     1  0.67590907E+08
     -133.1690559635      137.7427710327     1  0.66158479E+08
     -133.1690458676      137.0477689200     1  0.74073184E+08
     -133.1690393825      133.7840294649     1  0.63578798E+08
     -133.1690366939      131.8028033405     1  0.64119158E+08
     -133.1690209068      139.7270989634     1  0.65682909E+08
     -133.1690138542      137.1279397330     1  0.64401311E+08
     -133.1690112338      131.5502213348     1  0.64928409E+08
     -133.1689925917      136.2951535240     1  0.66530231E+08
     -133.1689550743      135.8320378503     1  0.66394489E+08
     -133.1689335802      138.3235723369     1  0.68053469E+08
     -133.1688922060      132.3826835934     1  0.66924125E+08
     -133.1688579115      131.9558304829     1  0.64942795E+08
     -133.1688443484      135.2786232451     1  0.65255720E+08
     -133.1688377017      136.6220511068     1  0.66123509E+08
     -133.1687969930      136.7512353654     1  0.66032493E+08
     -133.1687904543      132.7875249668     1  0.65428106E+08
     -133.1687812281      137.4977580245     1  0.65667947E+08
     -133.1687730508      136.1575018740     1  0.65339922E+08
     -133.1687687696      137.5628227446     1  0.75854933E+08
     -133.1687173969      138.7058533079     1  0.68253843E+08
     -133.1686865501      138.5255727235     1  0.62798901E+08
     -133.1686761425      134.0346710775     1  0.65916216E+08
     -133.1686586593      135.2266928337     1  0.66854967E+08
     -133.1685733230      137.9771900433     1  0.68615363E+08
     -133.1685706005      134.2582129862     1  0.66742883E+08
     -133.1685268104      133.9298617613     1  0.67677021E+08
     -133.1685133821      131.3760851919     1  0.66372269E+08
     -133.1685080451      137.5319362862     1  0.66549815E+08
     -133.1684539886      134.0551826159     1  0.67209126E+08
     -133.1684459796      133.2199938716     1  0.64899986E+08
     -133.1684239050      136.0906060443     1  0.69410599E+08
     -133.1684202556      134.9772898845     1  0.65191260E+08
     -133.1683738314      133.8894488118     1  0.67265928E+08
     -133.1683559592      135.4148866271     2  0.65811212E+08
     -133.1683070651      133.0621756405     1  0.67479686E+08
     -133.1683033443      131.7329538982     1  0.64934636E+08
     -133.1682960854      130.1824656420     1  0.64714323E+08
     -133.1682710947      133.0508097818     1  0.66228108E+08
     -133.1682581985      133.7270878402     1  0.65672767E+08
     -133.1682371619      139.4984780208     1  0.75782287E+08
     -133.1682305952      136.4280168143     1  0.65711137E+08
     -133.1681586675      134.3359245292     1  0.64682795E+08
     -133.1680896990      137.7094300991     1  0.68632949E+08
     -133.1680869623      135.5942812552     2  0.65622381E+08
     -133.1680743692      135.8405827990     1  0.67025997E+08
     -133.1680426640      135.1451524864     1  0.66402514E+08
     -133.1680020320      131.8273616704     1  0.64561538E+08
     -133.1679649569      137.7392617062     1  0.71948326E+08
     -133.1679567819      132.6766707810     1  0.64448987E+08
     -133.1679367018      136.8886169511     1  0.67955416E+08
     -133.1679274399      131.2138493991     1  0.66291850E+08
     -133.1679231655      135.1101311101     1  0.65581568E+08
     -133.1679205642      137.9212732482     1  0.70167111E+08
     -133.1678954620      134.2740532256     1  0.67947176E+08
     -133.1678804353      134.3938430094     1  0.65077567E+08
     -133.1678724308      133.4613015484     1  0.67436520E+08
     -133.1678262738      134.5550312923     1  0.66517378E+08
     -133.1678002680      135.2689272746     1  0.64310767E+08
     -133.1677826551      135.5255692567     1  0.70658313E+08
     -133.1677735290      138.4481075288     1  0.68465811E+08
     -133.1677557519      136.9659713691     1  0.65748581E+08
     -133.1677245365      135.1306776512     1  0.65965212E+08
     -133.1677107703      137.3926967574     1  0.69196985E+08
     -133.1676669688      137.4248063663     1  0.65571685E+08
     -133.1676507107      136.1463385669     1  0.68392222E+08
     -133.1676301532      136.9091152121     1  0.66323277E+08
     -133.1676262178      135.9602653699     1  0.64501553E+08
     -133.1675885338      136.1395667554     1  0.68448852E+08
     -133.1675705101      134.8835792165     1  0.65894193E+08
     -133.1675693506      137.5398035182     1  0.65632236E+08
     -133.1675554467      133.7685657684     1  0.65212112E+08
     -133.1675334253      138.3219044062     1  0.66251865E+08
     -133.1675087573      135.7419201543     1  0.67690980E+08
     -133.1674878840      133.6109815786     1  0.66213552E+08
     -133.1674582628      134.2041462883     1  0.65962152E+08
     -133.1674358844      134.8082528182     1  0.69192527E+08
     -133.1673904535      138.3188589933     1  0.66526301E+08
     -133.1673116148      139.8881496551     1  0.65795770E+08
     -133.1672811806      133.4539066578     1  0.67106005E+08
     -133.1672642711      135.8009213340     1  0.65688539E+08
     -133.1672570015      138.3700124018     1  0.70336203E+08
     -133.1672537928      133.3277812164     1  0.65035028E+08
     -133.1672481685      138.1088726363     1  0.66321632E+08
     -133.1672403092      133.2203480955     1  0.66753148E+08
     -133.1672135998      135.3373217159     1  0.64981499E+08
     -133.1671949444      135.1946552518     1  0.66879857E+08
     -133.1671620649      138.2532836691     1  0.68054678E+08
     -133.1671398172      137.5702152175     1  0.67215866E+08
     -133.1671249731      140.2722134351     1  0.67339362E+08
     -133.1670649424      135.2392923367     1  0.67456935E+08
     -133.1670444057      135.4843572209     1  0.64733170E+08
     -133.1670405229      136.1291565086     1  0.68788901E+08
     -133.1670287434      136.1601243048     1  0.67450672E+08
     -133.1670117520      136.2594722811     1  0.64823083E+08
     -133.1670060716      134.1041364323     1  0.63231707E+08
     -133.1669770052      133.5295957958     1  0.65412509E+08
     -133.1669599252      138.0277310432     1  0.78824739E+08
     -133.1669433879      136.4256299887     1  0.67903663E+08
     -133.1669086857      132.7831977555     1  0.65124182E+08
     -133.1668795294      136.6169584973     1  0.67953388E+08
     -133.1668771808      140.1898856941     1  0.71255455E+08
     -133.1668503825      136.8408332806     1  0.65328645E+08
     -133.1668467012      137.9501740827     1  0.68720493E+08
     -133.1668253333      135.9155117631     1  0.68363949E+08
     -133.1667962576      140.4404985881     1  0.70525679E+08
     -133.1667410682      134.8104224837     1  0.67845419E+08
     -133.1667237139      137.2631718550     1  0.65105543E+08
     -133.1667191148      133.0998211048     1  0.65741235E+08
     -133.1667068441      141.0240466434     1  0.71313917E+08
     -133.1666997720      130.6461584037     1  0.63568907E+08
     -133.1666939334      136.8401782987     1  0.66949659E+08
     -133.1666819209      138.1055842706     1  0.67686901E+08
     -133.1666645142      140.3640715413     1  0.68707201E+08
     -133.1666594390      134.3125747898     1  0.65317354E+08
     -133.1666437683      138.6254139991     1  0.69488007E+08
     -133.1666418177      139.6771170143     1  0.66060943E+08
     -133.1666089103      134.5400415457     1  0.69008493E+08
     -133.1665827792      137.5848487347     1  0.68659109E+08
     -133.1665757318      136.1953086998     1  0.70091928E+08
     -133.1665711566      131.3706798826     1  0.67083294E+08
     -133.1665459618      139.0242861879     1  0.69729140E+08
     -133.1665328042      130.8217672915     1  0.66359427E+08
     -133.1664974389      137.1092254051     1  0.66311959E+08
     -133.1664842784      132.6266648625     1  0.64850471E+08
     -133.1664824986      139.6881948852     1  0.67973867E+08
     -133.1664377197      135.9697101138     1  0.66273170E+08
     -133.1664025427      129.8246718629     1  0.66283352E+08
     -133.1663982284      137.2498920608     1  0.65190908E+08
     -133.1663810679      132.6275856256     1  0.64597376E+08
     -133.1663473016      136.5577000445     1  0.66396560E+08
     -133.1663215812      134.0556649808     1  0.66711219E+08
     -133.1663080958      134.6290875061     1  0.67346778E+08
     -133.1662912030      135.8933702930     1  0.67878192E+08
     -133.1662827677      136.2465933696     1  0.67113261E+08
     -133.1662677077      131.7829729901     1  0.66792276E+08
     -133.1661919183      136.2171287723     1  0.65414792E+08
     -133.1661523933      137.4947399516     1  0.67466735E+08
     -133.1661468205      133.7034424374     1  0.66583161E+08
     -133.1661362518      131.7199985894     1  0.65250411E+08
     -133.1661340585      139.0442125346     1  0.65340106E+08
     -133.1661130934      140.8028717817     1  0.65048350E+08
     -133.1661018441      133.7123434697     1  0.67652542E+08
     -133.1660728546      136.5342911466     1  0.69529490E+08
     -133.1660687346      136.6659005758     1  0.68222564E+08
     -133.1660666434      139.3759607503     1  0.64912330E+08
     -133.1660649492      133.5329754464     1  0.70685961E+08
     -133.1660380385      136.7150508182     1  0.68447677E+08
     -133.1660236896      132.7786616428     1  0.69395067E+08
     -133.1660124507      140.4962836988     2  0.70262261E+08
     -133.1660074753      135.4661000906     1  0.65879218E+08
     -133.1659945354      135.3750338315     1  0.65109737E+08
     -133.1659749215      135.9584787533     1  0.64465675E+08
     -133.1659587423      138.9335696565     1  0.64903063E+08
     -133.1659328155      134.1600121110     1  0.65609051E+08
     -133.1659224658      138.3333791248     1  0.68705397E+08
     -133.1658906631      137.1748471067     1  0.64904047E+08
     -133.1658777278      130.7439923934     1  0.65595163E+08
     -133.1658749163      135.7318920046     1  0.69175661E+08
     -133.1658713758      130.2659339203     1  0.66892742E+08
     -133.1658475362      135.4928789017     1  0.64486231E+08
     -133.1658416353      132.1277850170     1  0.65722010E+08
     -133.1658402477      133.0887596621     1  0.66960027E+08
     -133.1658213960      139.1610665235     1  0.64377088E+08
     -133.1658124637      134.2241531367     1  0.65827418E+08
     -133.1658003827      136.9915671262     1  0.67753176E+08
     -133.1657943996      138.4765671399     1  0.68811358E+08
     -133.1657598014      131.3239812844     1  0.66459490E+08
     -133.1657291490      131.1432109633     1  0.65616877E+08
     -133.1656781754      135.8157357709     1  0.70302751E+08
     -133.1656640168      134.9247420649     1  0.65858969E+08
     -133.1656347085      135.7413120905     1  0.72790960E+08
     -133.1656296451      136.2408847080     1  0.64602624E+08
     -133.1656158368      137.0470536698     1  0.67845573E+08
     -133.1655957251      135.9093064985     1  0.67298831E+08
     -133.1655909386      134.9452850856     1  0.67210176E+08
     -133.1655651665      136.1809769424     1  0.65281322E+08
     -133.1655520126      137.0917318358     1  0.64229268E+08
     -133.1655501016      133.1766823064     1  0.66172294E+08
     -133.1655300330      136.4917350036     1  0.65140213E+08
     -133.1655195740      135.7966722726     1  0.66208254E+08
     -133.1655115634      136.5419855779     1  0.70460982E+08
     -133.1654894752      138.2086106606     1  0.70465898E+08
     -133.1654859526      141.3070717750     1  0.68105792E+08
     -133.1654838338      133.7410587654     1  0.65188181E+08
     -133.1654612605      135.3595134707     1  0.72326811E+08
     -133.1654419147      135.4761446762     1  0.64037057E+08
     -133.1654359966      134.7372328676     1  0.66335607E+08
     -133.1653852156      135.6595798964     1  0.66625523E+08
     -133.1653572834      137.0172255091     1  0.66122961E+08
     -133.1653344695      140.0641018100     1  0.67384436E+08
     -133.1653313197      135.5615457252     1  0.67339203E+08
     -133.1653180626      136.1713927235     1  0.66124466E+08
     -133.1653161378      134.4649677846     1  0.66479720E+08
     -133.1653098987      136.0653356270     1  0.64679207E+08
     -133.1652905349      132.9133065169     1  0.65944699E+08
     -133.1652852821      137.1114266641     1  0.66903031E+08
     -133.1652682053      138.0252456909     1  0.64451179E+08
     -133.1652357581      135.1198615831     1  0.65691104E+08
     -133.1652334156      134.9561984521     1  0.66059208E+08
     -133.1652246268      136.5951632213     1  0.72713651E+08
     -133.1651919193      138.1278080967     1  0.64214663E+08
     -133.1651238961      138.4770928760     1  0.69563939E+08
     -133.1651179483      137.4233345337     1  0.66989527E+08
     -133.1650905116      139.4012854424     1  0.68347993E+08
     -133.1650659145      136.0277078057     1  0.65516143E+08
     -133.1650236719      139.8259091602     1  0.64371458E+08
     -133.1650181030      133.9225470025     1  0.67293414E+08
     -133.1649301210      135.2848442859     1  0.66407023E+08
     -133.1649217607      139.3853146596     1  0.67367671E+08
     -133.1649162158      140.6632896965     1  0.66283202E+08
     -133.1649032320      136.3935819503     1  0.67556481E+08
     -133.1648868235      138.5158186751     1  0.67664887E+08
     -133.1648822154      139.0014007824     1  0.71827608E+08
     -133.1648709225      131.0444417707     1  0.64241300E+08
     -133.1648497628      131.7215950128     2  0.65547902E+08
     -133.1648449904      132.4547793780     1  0.65402132E+08
     -133.1647676356      136.3553066921     1  0.68237651E+08
     -133.1647433607      133.7352208255     1  0.64190438E+08
     -133.1647020897      138.3987992104     1  0.68989909E+08
     -133.1646730712      140.8517782513     1  0.67502097E+08
     -133.1646630920      136.2530986233     1  0.69340641E+08
     -133.1646482341      138.5147879889     1  0.72504676E+08
     -133.1646377378      136.1526365971     1  0.65857771E+08
     -133.1646185785      138.6146448159     1  0.72254731E+08
     -133.1646086865      133.8650873494     1  0.67327574E+08
     -133.1645832053      135.2981227686     1  0.64490244E+08
     -133.1645618735      137.7281668270     1  0.69120459E+08
     -133.1644914646      134.6422721162     1  0.65550165E+08
     -133.1644574723      130.6611302771     1  0.66735086E+08
     -133.1644287840      134.2734016834     1  0.65592444E+08
     -133.1644248163      136.9369575850     1  0.68499260E+08
     -133.1643974576      132.3722248717     1  0.66011614E+08
     -133.1643792938      139.4219573282     1  0.72596321E+08
     -133.1643690825      133.5386788596     1  0.63934190E+08
     -133.1643452015      132.3900919010     1  0.65886044E+08
     -133.1643238021      135.0264540611     1  0.66491301E+08
     -133.1643152982      134.8904627093     1  0.68740649E+08
     -133.1642719909      132.0780779649     1  0.65585360E+08
     -133.1642531962      130.7727944777     1  0.65884766E+08
     -133.1642070707      136.7901006712     1  0.69781167E+08
     -133.1641716043      132.6822431109     1  0.65782849E+08
     -133.1641682041      134.7962320022     1  0.67153347E+08
     -133.1641617561      137.9637775129     1  0.73826012E+08
     -133.1641346678      132.1802337604     1  0.65364976E+08
     -133.1640766079      132.9886972013     1  0.68795486E+08
     -133.1640526312      142.6999954746     2  0.65690341E+08
     -133.1640368986      140.1473390947     2  0.65428414E+08
     -133.1640210994      135.0242619829     1  0.65262335E+08
     -133.1640135168      133.2245024064     1  0.62304882E+08
     -133.1639354564      136.4579637975     1  0.69230178E+08
     -133.1639318039      134.4411993359     1  0.66899794E+08
     -133.1639239188      137.7024002944     1  0.64496657E+08
     -133.1639150548      137.1995061288     1  0.68031583E+08
     -133.1639132133      134.3383781033     1  0.67101401E+08
     -133.1639094204      127.4375746460     1  0.66198711E+08
     -133.1638811578      134.3790643981     1  0.65439794E+08
     -133.1638318082      136.6625000290     1  0.66975171E+08
     -133.1638195984      140.3815860164     1  0.70236582E+08
     -133.1638044454      135.2616848482     1  0.68430696E+08
     -133.1637990525      138.1489248759     1  0.64587047E+08
     -133.1637540127      132.2141384489     1  0.64780499E+08
     -133.1637407166      133.9764175810     1  0.65512257E+08
     -133.1637049708      137.7743191666     1  0.64723626E+08
     -133.1637034598      137.0804927081     1  0.68476018E+08
     -133.1636569339      133.6652780313     1  0.65797853E+08
     -133.1636413918      134.8832499560     1  0.69270587E+08
     -133.1636307782      135.2486899824     1  0.65460262E+08
     -133.1636021313      138.1660469961     1  0.74254803E+08
     -133.1635947132      135.3555503281     1  0.65331495E+08
     -133.1635309886      142.7118699576     1  0.64119513E+08
     -133.1635086505      133.1524963860     1  0.66046727E+08
     -133.1634964049      136.9285555951     1  0.68291464E+08
     -133.1634496393      133.9849992086     1  0.67023119E+08
     -133.1634423121      139.0270009846     1  0.68686553E+08
     -133.1634111952      138.5497608069     1  0.67957344E+08
     -133.1633938564      133.2216254541     1  0.65861554E+08
     -133.1633843174      132.1517849219     1  0.65456079E+08
     -133.1633649813      135.3855583552     1  0.65865266E+08
     -133.1632633052      138.9713704926     2  0.65452555E+08
     -133.1632474335      137.6927663928     1  0.64393559E+08
     -133.1631202029      139.1038445059     1  0.65280986E+08
     -133.1630966840      137.3564997969     1  0.66357246E+08
     -133.1630662686      135.0157620228     1  0.64910778E+08
     -133.1630498184      137.8343250665     1  0.66168288E+08
     -133.1630436562      134.7300772947     1  0.67913342E+08
     -133.1630424928      137.3325592237     1  0.65272492E+08
     -133.1630388325      131.7984779859     1  0.65109911E+08
     -133.1630066908      131.8542380006     1  0.66716537E+08
     -133.1629663624      132.6331786783     1  0.66756448E+08
     -133.1629557770      134.9307310660     1  0.70681942E+08
     -133.1629329801      135.3074292261     1  0.69513523E+08
     -133.1629131070      137.2138577915     1  0.67504754E+08
     -133.1628834320      136.3114705663     1  0.67402803E+08
     -133.1628665839      137.9727770829     1  0.65633305E+08
     -133.1628565670      138.6346944427     1  0.67069052E+08
     -133.1628495836      137.3335638015     1  0.66078885E+08
     -133.1628173045      136.5367338609     1  0.70564071E+08
     -133.1628019591      136.2414644943     1  0.67327551E+08
     -133.1627952497      132.7753030075     1  0.65331442E+08
     -133.1627527182      136.1835439237     1  0.67113951E+08
     -133.1627421235      136.9231613301     1  0.66408708E+08
     -133.1627043358      132.6217998768     1  0.65131129E+08
     -133.1627028368      130.9449089903     1  0.64285160E+08
     -133.1626802631      134.4327872809     1  0.64129363E+08
     -133.1626729098      136.6710153720     1  0.65805439E+08
     -133.1626568646      133.0828547543     1  0.64716422E+08
     -133.1625357737      135.0656568938     1  0.66627419E+08
     -133.1625129825      137.2926017367     1  0.69446694E+08
     -133.1624936350      136.9041727232     1  0.64824744E+08
     -133.1624604197      132.0977421376     1  0.66380706E+08
     -133.1624454688      137.7781750014     1  0.66209428E+08
     -133.1624435051      135.2119714053     1  0.63995671E+08
     -133.1624179380      133.3736917506     1  0.66811953E+08
     -133.1624166224      135.4801694171     1  0.65651917E+08
     -133.1624022352      133.2272736377     1  0.66158408E+08
     -133.1623851220      140.2867156683     1  0.69230689E+08
     -133.1623660686      138.0938249960     1  0.66830993E+08
     -133.1623629984      134.5887886475     1  0.66206212E+08
     -133.1623507108      132.2053712952     1  0.66029796E+08
     -133.1623409224      134.8383632626     1  0.70614491E+08
     -133.1623280174      136.5832379852     1  0.66202470E+08
     -133.1622750905      134.3076249373     1  0.64263400E+08
     -133.1622446522      135.0068871077     1  0.67290153E+08
     -133.1622240120      137.7356838414     1  0.67045331E+08
     -133.1621640221      137.5177137538     1  0.69213587E+08
     -133.1621583734      139.7710362552     1  0.68743137E+08
     -133.1621320270      136.1642320523     1  0.66946956E+08
     -133.1621307103      137.6217194923     1  0.67326077E+08
     -133.1621156692      130.9199673992     1  0.64465688E+08
     -133.1620871921      136.9000611801     1  0.67134415E+08
     -133.1620390407      136.5886985848     1  0.77415939E+08
     -133.1620219828      132.8410786226     1  0.65126917E+08
     -133.1620108553      137.1325311127     1  0.64348183E+08
     -133.1619353188      136.2292999560     1  0.66127977E+08
     -133.1619206514      136.8597949599     1  0.68512818E+08
     -133.1618952270      135.9629852766     2  0.66903994E+08
     -133.1618698037      136.7308982622     1  0.67042124E+08
     -133.1618564667      141.5232316613     1  0.74856254E+08
     -133.1618188582      136.7877380913     1  0.65930098E+08
     -133.1618093084      137.2447330636     1  0.65899554E+08
     -133.1618030282      136.1899618730     1  0.69249710E+08
     -133.1617908704      138.3983804710     1  0.70298336E+08
     -133.1617859846      136.2451693839     1  0.67688771E+08
     -133.1617336303      135.5374650230     1  0.66745815E+08
     -133.1617202270      132.7763229275     1  0.66730948E+08
     -133.1617107495      136.1283626148     1  0.66407774E+08
     -133.1617072493      137.3612051800     1  0.66511712E+08
     -133.1617008225      135.8577192822     1  0.66317821E+08
     -133.1616839943      135.0417603503     1  0.67891747E+08
     -133.1616720170      137.4075238083     1  0.67296182E+08
     -133.1616572446      135.1516812752     1  0.65589791E+08
     -133.1616455821      132.9575566215     1  0.68601408E+08
     -133.1616348359      134.9322175331     1  0.65068354E+08
     -133.1616083187      132.9754060261     1  0.65219024E+08
     -133.1616064950      136.8555167968     1  0.73360720E+08
     -133.1615918648      133.7548498350     1  0.66178076E+08
     -133.1615798612      134.1579970072     1  0.65874892E+08
     -133.1615765799      136.1662987044     1  0.66822384E+08
     -133.1615120135      136.6129310102     1  0.68544956E+08
     -133.1614821498      134.6820158979     1  0.65806070E+08
     -133.1614734842      137.8806239987     1  0.67813509E+08
     -133.1614372342      139.3585745243     1  0.63736822E+08
     -133.1614210152      134.4083038208     1  0.67641639E+08
     -133.1614033351      133.7926552808     1  0.65685308E+08
     -133.1613936171      140.3310776636     1  0.66436020E+08
     -133.1613837774      140.8981738362     1  0.69092089E+08
     -133.1613816092      135.9465549624     1  0.64658244E+08
     -133.1613691988      135.2519804101     1  0.66445325E+08
     -133.1613546425      136.6276596962     1  0.67824969E+08
     -133.1613459357      134.9383832363     1  0.67662894E+08
     -133.1613263036      135.1573612436     1  0.66308765E+08
     -133.1613062628      135.6337352757     2  0.66298414E+08
     -133.1612102049      137.2489478693     1  0.63416854E+08
     -133.1611876083      134.9367112146     1  0.65654900E+08
     -133.1611455451      135.6527856670     1  0.67380552E+08
     -133.1611427520      133.4124552834     1  0.64403131E+08
     -133.1611308473      135.5128662823     1  0.66728181E+08
     -133.1611098931      136.0614824724     1  0.66058348E+08
     -133.1610532027      138.6747017010     1  0.64918351E+08
     -133.1610229716      137.4922296239     2  0.66911311E+08
     -133.1610001353      132.7621921420     1  0.66365311E+08
     -133.1609612521      136.8933311436     1  0.71261251E+08
     -133.1609486669      135.6438237258     1  0.68673325E+08
     -133.1609427518      136.6439424451     1  0.67881866E+08
     -133.1609339310      135.6235140740     1  0.62744898E+08
     -133.1609084205      134.0968743745     1  0.64237005E+08
     -133.1609060730      140.0082565922     1  0.69100224E+08
     -133.1608953867      138.4371932582     1  0.66678315E+08
     -133.1608603860      136.9777772852     1  0.67132330E+08
     -133.1608458020      136.0514039323     1  0.66494419E+08
     -133.1608330591      134.6198253774     1  0.66784978E+08
     -133.1608219969      137.4844742347     1  0.68567823E+08
     -133.1608131386      138.0479045981     1  0.67088904E+08
     -133.1608060922      137.1562968036     1  0.69577839E+08
     -133.1607851442      138.6586988567     1  0.68622069E+08
     -133.1607827128      136.1080587108     1  0.67198044E+08
     -133.1607729402      131.3214887039     1  0.67220940E+08
     -133.1607652930      135.2739619573     1  0.65170341E+08
     -133.1607520871      140.2913511995     1  0.68749238E+08
     -133.1607493910      134.4977166777     1  0.65425810E+08
     -133.1607439716      135.9364622705     1  0.63772372E+08
     -133.1607023424      140.0707529573     1  0.66833655E+08
     -133.1606828243      135.6251383393     1  0.67541347E+08
     -133.1606816362      134.7157538912     1  0.69157345E+08
     -133.1606767927      135.6435482401     1  0.64836286E+08
     -133.1606550030      135.6979788711     1  0.67301370E+08
     -133.1606353401      134.3724097364     1  0.66335566E+08
     -133.1605950235      134.4800709694     1  0.66970802E+08
     -133.1605381286      133.6104352613     1  0.66910472E+08
     -133.1605332904      133.4052460908     1  0.66165765E+08
     -133.1605220933      140.0156054571     1  0.69814782E+08
     -133.1605124841      133.6101732319     1  0.67622387E+08
     -133.1605110350      140.1223974582     1  0.72189800E+08
     -133.1604899097      135.2379950007     1  0.67199198E+08
     -133.1604887674      131.8082982094     1  0.62147596E+08
     -133.1604820179      132.1661980594     1  0.65559819E+08
     -133.1604556114      131.9076626152     1  0.65457071E+08
     -133.1604511827      133.3091332506     1  0.66168778E+08
     -133.1604466069      135.6433459015     1  0.65879697E+08
     -133.1604441890      135.0788852519     1  0.63290039E+08
     -133.1604396198      131.1739956555     1  0.65657192E+08
     -133.1604340018      137.3894585848     1  0.67659678E+08
     -133.1604220625      137.0825724836     1  0.64628288E+08
     -133.1604137317      138.0472976461     1  0.67822434E+08
     -133.1604020349      135.1401229162     1  0.65860010E+08
     -133.1603933210      137.5458046132     1  0.68637396E+08
     -133.1603737574      139.5692569842     1  0.71012117E+08
     -133.1603567301      135.0995779564     1  0.65708263E+08
     -133.1603500064      133.5396771056     1  0.66705269E+08
     -133.1603334127      133.9934760128     1  0.65324700E+08
     -133.1603204427      136.1651052784     1  0.66235703E+08
     -133.1603061411      137.6593738987     1  0.67230857E+08
     -133.1602925039      140.0192809990     1  0.65477386E+08
     -133.1602797259      138.1034390604     1  0.67949533E+08
     -133.1602771379      135.3654662927     1  0.67117664E+08
     -133.1602678500      136.9638658397     1  0.64275409E+08
     -133.1602520664      134.7708721791     1  0.64982036E+08
     -133.1602452148      133.4743456087     1  0.65133958E+08
     -133.1602249891      136.3286763968     1  0.67518419E+08
     -133.1602162134      135.7001941604     1  0.65905449E+08
     -133.1601643279      138.8086464911     1  0.70380227E+08
     -133.1601473312      139.9130251255     1  0.74378271E+08
     -133.1601402009      134.3341330355     1  0.64259145E+08
     -133.1601331228      131.0444933359     1  0.66721534E+08
     -133.1600928085      136.4768477212     1  0.65546643E+08
     -133.1600901375      138.8885692179     1  0.69225530E+08
     -133.1600719787      133.7426711723     1  0.64939387E+08
     -133.1600385863      140.7913058588     1  0.68130609E+08
     -133.1600355473      134.1447968286     1  0.65012772E+08
     -133.1600181231      135.2582582371     1  0.65153220E+08
     -133.1600017316      135.4620176964     1  0.65322163E+08
     -133.1599832311      131.8169116296     1  0.65438289E+08
     -133.1599450746      136.7058215598     1  0.66745248E+08
     -133.1599170031      136.2071497106     1  0.68382989E+08
     -133.1599074900      135.3741235329     1  0.70734495E+08
     -133.1598715141      133.2208742184     1  0.66374532E+08
     -133.1598638380      133.8745381819     1  0.67565791E+08
     -133.1598573645      137.6052464638     1  0.70377124E+08
     -133.1598363440      132.1514628594     1  0.65231339E+08
     -133.1598056241      133.8109539263     1  0.66417441E+08
     -133.1597894232      135.4093813436     1  0.66272960E+08
     -133.1597688076      137.6964238006     1  0.70015650E+08
     -133.1597466888      137.2926067263     2  0.67882081E+08
     -133.1597303646      137.0172245302     1  0.67309472E+08
     -133.1597170810      133.4369546141     1  0.67299687E+08
     -133.1596962244      136.8335783373     1  0.67205456E+08
     -133.1596838803      134.6523363730     1  0.64657300E+08
     -133.1596611463      138.3849260788     1  0.66251261E+08
     -133.1596515820      136.4149927190     1  0.66489326E+08
     -133.1596306341      134.8069606875     1  0.65364905E+08
     -133.1596201361      138.6469619364     1  0.66575310E+08
     -133.1596110808      134.3850737681     1  0.64780353E+08
     -133.1595968396      135.7489487690     1  0.65324928E+08
     -133.1595943117      133.9752205919     1  0.66647357E+08
     -133.1595824731      132.8574196471     1  0.65255754E+08
     -133.1595245965      129.5685503587     1  0.68093315E+08
     -133.1595158506      130.9575259346     1  0.65665984E+08
     -133.1595057634      129.0687397735     2  0.68855539E+08
     -133.1594976936      135.2978425640     1  0.67503110E+08
     -133.1594919262      135.2967450190     1  0.67213736E+08
     -133.1594814645      130.6556344315     1  0.65990922E+08
     -133.1594679695      135.5180825937     1  0.65655369E+08
     -133.1594441763      134.8312133501     1  0.66314776E+08
     -133.1594235277      133.2574691414     1  0.65453773E+08
     -133.1594155230      135.8144408786     1  0.65863558E+08
     -133.1594141816      140.6789614920     1  0.67371481E+08
     -133.1593941248      136.3586698417     1  0.68499984E+08
     -133.1593884564      135.8703327297     1  0.67115754E+08
     -133.1593618395      133.6752394171     1  0.66345717E+08
     -133.1593606478      135.1479746620     1  0.67826759E+08
     -133.1593207339      138.6956991708     1  0.66959912E+08
     -133.1593055851      139.4044404498     1  0.66122603E+08
     -133.1592826531      135.4798259660     1  0.64865120E+08
     -133.1592697223      136.8831478666     1  0.64149600E+08
     -133.1592532347      137.2253727249     1  0.68795040E+08
     -133.1592457497      139.5380697343     1  0.68887486E+08
     -133.1592401405      132.2252081522     1  0.66488096E+08
     -133.1592376874      140.3281224460     1  0.75303654E+08
     -133.1592280903      135.5024288923     1  0.68008813E+08
     -133.1591865245      133.6550943440     1  0.67536304E+08
     -133.1591379832      133.4742192164     1  0.67744528E+08
     -133.1591291486      134.6503714014     1  0.65256499E+08
     -133.1591211902      135.2370124301     1  0.67082975E+08
     -133.1590996774      142.2573059175     1  0.71168054E+08
     -133.1590931733      136.1663452164     1  0.65662656E+08
     -133.1590814413      132.1658877212     1  0.64869724E+08
     -133.1590620054      136.9232483203     1  0.68765207E+08
     -133.1589981104      132.0078648952     1  0.69485845E+08
     -133.1589822335      132.4245045867     1  0.67140134E+08
     -133.1589787117      135.6904708152     1  0.66309299E+08
     -133.1589742933      133.9063119145     1  0.63822435E+08
     -133.1589732870      140.2068803725     1  0.66186457E+08
     -133.1589676066      135.0996864248     1  0.65370648E+08
     -133.1589651559      136.7084970366     1  0.65867941E+08
     -133.1589382232      136.7032272174     1  0.67392381E+08
     -133.1589137839      138.6175997271     1  0.68127481E+08
     -133.1588958777      137.8638959903     1  0.69333321E+08
     -133.1588750370      135.2875596518     1  0.69122907E+08
     -133.1588699025      136.7793976233     1  0.67527650E+08
     -133.1588342038      136.4806110786     1  0.66660888E+08
     -133.1588283153      139.1461631729     1  0.70363904E+08
     -133.1588226871      138.8734927101     1  0.68884437E+08
     -133.1588131859      137.3783412859     1  0.65946281E+08
     -133.1588048006      131.5999304175     1  0.64816128E+08
     -133.1587995790      136.7318356474     1  0.64159185E+08
     -133.1587933396      136.7972220264     1  0.64865949E+08
     -133.1587692695      139.6522206140     1  0.68551981E+08
     -133.1587590308      138.0963988388     1  0.67509686E+08
     -133.1587250231      134.9413002678     1  0.65322122E+08
     -133.1586950408      137.5239463723     1  0.66103074E+08
     -133.1586868205      134.3402250217     1  0.65607403E+08
     -133.1586843964      138.6803855864     1  0.66397288E+08
     -133.1585844087      133.4939867226     1  0.64926274E+08
     -133.1585750000      136.3047021924     1  0.68717917E+08
     -133.1585498899      131.3249370060     1  0.67126768E+08
     -133.1585090963      136.4604794969     1  0.64802543E+08
     -133.1585012125      138.9211833026     1  0.74821883E+08
     -133.1584747514      130.6255484110     1  0.65924100E+08
     -133.1584581691      139.7474856089     1  0.70010677E+08
     -133.1584486647      139.5344056071     1  0.68790904E+08
     -133.1584152804      135.1227874070     1  0.65956687E+08
     -133.1584103241      130.1409483688     1  0.66117925E+08
     -133.1584020616      132.7441678902     1  0.63480073E+08
     -133.1583898450      138.9564856232     1  0.69192571E+08
     -133.1583733436      136.1365156641     1  0.63879857E+08
     -133.1583693051      135.4303213037     1  0.64105796E+08
     -133.1583585460      139.2181126962     1  0.66988000E+08
     -133.1583504394      137.3864681133     1  0.67283929E+08
     -133.1583232268      138.6297923043     1  0.71834236E+08
     -133.1583217154      135.6348340948     1  0.64202395E+08
     -133.1583132079      138.8658795498     1  0.65037916E+08
     -133.1583116174      139.8848796238     1  0.66732254E+08
     -133.1582455636      132.6152538582     1  0.65900457E+08
     -133.1582068882      136.1100307616     1  0.69024204E+08
     -133.1581991494      136.3437820530     1  0.67132312E+08
     -133.1581899768      133.0596347962     1  0.66672200E+08
     -133.1581821206      135.6708526058     1  0.67717333E+08
     -133.1581807382      134.1081189472     1  0.65912363E+08
     -133.1581783645      134.1740230078     1  0.66013937E+08
     -133.1581456397      133.7540701330     1  0.64733295E+08
     -133.1581274719      136.7688153380     1  0.70489647E+08
     -133.1581220223      133.9241308314     1  0.66009673E+08
     -133.1581155333      131.6852445145     1  0.64121050E+08
     -133.1581047287      136.2992380922     1  0.65673629E+08
     -133.1580830712      139.5348760646     1  0.72152650E+08
     -133.1580524187      137.0787452420     1  0.65640874E+08
     -133.1580448911      133.5889577177     1  0.64148728E+08
     -133.1580424529      134.7551446256     1  0.65553603E+08
     -133.1580180171      134.4460646069     1  0.66410958E+08
     -133.1579710786      136.5786401115     1  0.65643750E+08
     -133.1579678542      134.0195268908     1  0.64506506E+08
     -133.1579625136      134.1657462491     1  0.69291534E+08
     -133.1579228210      136.2972483774     1  0.66125152E+08
     -133.1579162905      135.2873990500     1  0.66177556E+08
     -133.1578845863      138.3929024661     1  0.73581856E+08
     -133.1578681642      137.3768485446     1  0.68756246E+08
     -133.1578484197      130.9537732332     1  0.65370086E+08
     -133.1578026156      138.2672997946     1  0.67260103E+08
     -133.1577956676      133.8800137383     1  0.64678391E+08
     -133.1577921912      133.1925680495     1  0.66754410E+08
     -133.1577733718      131.7162605594     1  0.65081825E+08
     -133.1577716737      133.6192035908     1  0.64811151E+08
     -133.1577661054      136.2753111649     1  0.68133366E+08
     -133.1577551834      138.9700221196     1  0.64160210E+08
     -133.1577342423      130.5045087065     1  0.67563270E+08
     -133.1577253764      135.1652361417     1  0.70308532E+08
     -133.1576360844      134.6087829265     1  0.66021399E+08
     -133.1576329650      138.3309793473     1  0.66278281E+08
     -133.1576281514      138.6637852117     1  0.66580518E+08
     -133.1576168276      132.9399899726     1  0.65829943E+08
     -133.1575760264      134.8092322326     1  0.63697619E+08
     -133.1575735601      135.1635454464     1  0.64813499E+08
     -133.1575584266      138.6451442668     1  0.66324385E+08
     -133.1575544384      135.9534333149     1  0.65890212E+08
     -133.1575264291      136.3271054702     1  0.76080598E+08
     -133.1575188032      133.5375185410     1  0.69076185E+08
     -133.1575095708      137.5750106950     1  0.66568151E+08
     -133.1574984776      137.6148432869     1  0.70366274E+08
     -133.1574909207      138.8027335677     1  0.67547546E+08
     -133.1574851850      138.0339318086     1  0.67351615E+08
     -133.1574700816      134.5113329595     1  0.65411500E+08
     -133.1574688823      134.8553290512     1  0.67375624E+08
     -133.1574626694      134.5735977773     1  0.65044432E+08
     -133.1574220679      131.9104201630     1  0.65836719E+08
     -133.1574007483      130.2819204351     1  0.66130742E+08
     -133.1573994057      128.5032520005     1  0.66504864E+08
     -133.1573968333      132.1316519620     1  0.65154164E+08
     -133.1573734324      131.8012569380     1  0.66233435E+08
     -133.1573697896      131.5872181241     1  0.64798657E+08
     -133.1573405839      137.9890898018     1  0.68974950E+08
     -133.1573314888      137.1799049392     1  0.66681219E+08
     -133.1572909339      140.5659540335     1  0.63723745E+08
     -133.1572807241      133.4344191389     1  0.66930118E+08
     -133.1572700292      136.9329863665     1  0.75337807E+08
     -133.1572533514      134.6823038072     1  0.64493848E+08
     -133.1572309547      138.2505283822     1  0.64736551E+08
     -133.1572243104      134.2662220810     1  0.67022354E+08
     -133.1572167924      133.2702599408     1  0.64804836E+08
     -133.1572075118      138.4559516976     1  0.67030912E+08
     -133.1572055524      140.2604214549     1  0.67902910E+08
     -133.1572025554      134.4913360923     1  0.68007810E+08
     -133.1572011188      134.2929421775     1  0.66716428E+08
     -133.1571969944      133.7055221554     1  0.66391297E+08
     -133.1571866080      133.3505556467     1  0.67726892E+08
     -133.1571788736      134.0330062361     1  0.66525788E+08
     -133.1571728949      139.8254480034     1  0.76435086E+08
     -133.1571633566      136.0387382509     1  0.68443500E+08
     -133.1571615943      137.0054519355     1  0.67820848E+08
     -133.1571365390      136.2523432148     1  0.65959947E+08
     -133.1571128012      130.6062707106     1  0.65812636E+08
     -133.1571092996      135.2465228839     1  0.66069729E+08
     -133.1571078562      135.9389799655     1  0.63907561E+08
     -133.1571054533      138.8776269219     1  0.69346746E+08
     -133.1570816686      138.7915611685     1  0.72417153E+08
     -133.1570451135      133.7922325518     1  0.66979488E+08
     -133.1570424668      135.4688899550     1  0.66152644E+08
     -133.1570379198      135.8999752345     1  0.65111143E+08
     -133.1570305134      135.5178096079     1  0.67403645E+08
     -133.1569726906      137.0113334203     1  0.66106779E+08
     -133.1569536632      133.4214316974     1  0.69957206E+08
     -133.1569329193      135.3086323978     1  0.66803561E+08
     -133.1569127417      137.7290240669     1  0.74140759E+08
     -133.1569000006      135.3076305324     1  0.66556967E+08
     -133.1568977057      135.9551979073     1  0.68141825E+08
     -133.1568813044      140.7807344897     1  0.70374043E+08
     -133.1568802761      134.6775539742     1  0.68296231E+08
     -133.1568492994      135.0270035470     1  0.66241125E+08
     -133.1568464538      135.0295169786     1  0.68174781E+08
     -133.1568405253      136.2787495724     1  0.66743270E+08
     -133.1568108476      132.0307335708     1  0.67040701E+08
     -133.1568043586      132.4241454981     1  0.67125355E+08
     -133.1567470513      142.9071178404     1  0.72668903E+08
     -133.1567458438      136.0220508979     1  0.66617098E+08
     -133.1567343946      131.9169641244     1  0.65604217E+08
     -133.1567080773      136.5592815163     1  0.65275233E+08
     -133.1566973841      132.0651228287     1  0.65873338E+08
     -133.1566747736      135.4024943739     1  0.67462156E+08
     -133.1566687513      137.4703940299     1  0.69127365E+08
     -133.1566651091      136.1963161530     1  0.66987025E+08
     -133.1566605033      135.4494259165     1  0.65906458E+08
     -133.1566584474      136.3942722863     1  0.66567738E+08
     -133.1566539454      135.9990251599     1  0.72248053E+08
     -133.1566063956      136.6791555262     1  0.67608028E+08
     -133.1565877263      133.8321461188     1  0.64115451E+08
     -133.1565861746      133.7524395406     1  0.64216291E+08
     -133.1565628004      134.7807561990     1  0.65130040E+08
     -133.1565546499      137.2914222173     1  0.65218404E+08
     -133.1565505549      137.7081457704     1  0.67300343E+08
     -133.1564612853      134.7960962606     1  0.69606424E+08
     -133.1564513072      129.7752300082     1  0.66933055E+08
     -133.1564462146      137.2997893628     1  0.67160756E+08
     -133.1564284362      133.1424141667     1  0.67270816E+08
     -133.1564257174      133.8511394472     1  0.66921430E+08
     -133.1564054061      135.4439923601     1  0.73500656E+08
     -133.1563882780      132.4740363018     1  0.64619465E+08
     -133.1563717695      136.9500076696     1  0.65405272E+08
     -133.1563682457      137.2319822125     1  0.66507834E+08
     -133.1563618708      138.1126788597     2  0.67380297E+08
     -133.1563419865      137.4272710361     1  0.67850354E+08
     -133.1563367722      138.0829998933     1  0.67881941E+08
     -133.1563242782      134.8521590466     1  0.65440148E+08
     -133.1563093278      134.5059283260     1  0.65081937E+08
     -133.1562939716      137.1649822308     1  0.70117172E+08
     -133.1562805919      137.3551973198     1  0.68899504E+08
     -133.1562703405      135.1776659686     1  0.66129547E+08
     -133.1562450314      138.8114846543     1  0.65537513E+08
     -133.1562171478      138.3127590094     1  0.68078531E+08
     -133.1562117936      135.9435688716     1  0.68932204E+08
     -133.1561961844      138.6249552793     1  0.71830057E+08
     -133.1561854820      129.6873676072     1  0.66657068E+08
     -133.1561500482      135.3818769429     1  0.66802918E+08
     -133.1561484097      139.0390401356     1  0.72987815E+08
     -133.1561360001      136.2406120172     1  0.68068138E+08
     -133.1561323843      137.4429293201     1  0.73673995E+08
     -133.1561184503      135.2493078441     1  0.64308290E+08
     -133.1560930706      132.7480371261     1  0.66875013E+08
     -133.1560883768      133.2522044771     1  0.64664195E+08
     -133.1560338642      136.7326378822     1  0.66862498E+08
     -133.1560145390      135.2592212021     1  0.66649797E+08
     -133.1560098465      135.2690810522     1  0.66562002E+08
     -133.1560087322      136.1896425703     1  0.65693226E+08
     -133.1560022154      135.7766956873     1  0.66558901E+08
     -133.1559242550      136.3706724576     1  0.66394282E+08
     -133.1559206633      134.8446714104     1  0.66192681E+08
     -133.1558703932      136.4501313395     1  0.69258306E+08
     -133.1558630328      132.9681594856     1  0.67651601E+08
     -133.1558513639      131.5735379415     1  0.65477229E+08
     -133.1558429150      135.9132039313     1  0.66783307E+08
     -133.1558376412      132.1942580356     1  0.66413857E+08
     -133.1558179697      138.5744352609     1  0.67673298E+08
     -133.1557811576      138.3356861113     1  0.65712918E+08
     -133.1557614555      136.3045957913     1  0.66455831E+08
     -133.1557558797      135.1633003648     1  0.65905811E+08
     -133.1557414382      138.1222430161     1  0.66435232E+08
     -133.1557303105      134.1934223779     1  0.65093061E+08
     -133.1556991170      134.9403643783     1  0.66478260E+08
     -133.1556844752      131.8898873924     1  0.66614797E+08
     -133.1556655440      135.8978021404     1  0.71933215E+08
     -133.1556561995      134.3497759610     2  0.70989109E+08
     -133.1556540754      137.6767555862     1  0.65550284E+08
     -133.1556503161      132.3261460206     1  0.68116624E+08
     -133.1556297453      139.5924201333     1  0.69557148E+08
     -133.1556166501      135.5820044069     1  0.69224918E+08
     -133.1556127966      139.2536703323     1  0.67462496E+08
     -133.1556028690      135.6113783651     1  0.71905395E+08
     -133.1555992503      131.4349497450     1  0.66782956E+08
     -133.1555824078      134.1626737876     1  0.66107320E+08
     -133.1555662152      136.7354679751     1  0.64363622E+08
     -133.1555139196      136.1798817428     1  0.67827433E+08
     -133.1554986346      138.8758876518     1  0.66912709E+08
     -133.1554772086      135.1565614914     1  0.67011979E+08
     -133.1554752657      135.7687492618     1  0.67020926E+08
     -133.1554725704      134.3044253149     1  0.68809889E+08
     -133.1554694631      130.8124741396     1  0.67385275E+08
     -133.1554643500      136.9706108591     1  0.65416340E+08
     -133.1554548317      138.4424940574     1  0.67341032E+08
     -133.1554503110      132.7601690206     1  0.68210136E+08
     -133.1554086011      134.7443083509     1  0.68340787E+08
     -133.1554032669      133.1898726466     1  0.66348658E+08
     -133.1553947694      134.2568946726     1  0.66651501E+08
     -133.1553541237      132.8031289141     1  0.65433007E+08
     -133.1553523264      136.2240079893     1  0.66398971E+08
     -133.1553503095      133.8648988417     1  0.69633555E+08
     -133.1553336950      136.3591025891     1  0.65661443E+08
     -133.1553240409      138.3971376809     1  0.67211017E+08
     -133.1553158744      134.5486863601     1  0.65213173E+08
     -133.1552984050      133.6631406362     1  0.70326144E+08
     -133.1552935840      133.7475926791     1  0.64965757E+08
     -133.1552779774      133.4613391446     1  0.64826248E+08
     -133.1552679466      135.8532841383     1  0.67449655E+08
     -133.1552014564      135.5646922075     1  0.66380894E+08
     -133.1551709071      135.9601470260     1  0.68015577E+08
     -133.1551490657      135.9049017070     1  0.66704346E+08
     -133.1551284572      135.5713216721     1  0.65920448E+08
     -133.1550773947      133.9956592135     1  0.66322401E+08
     -133.1550577474      133.0168836779     1  0.66744582E+08
     -133.1550418929      131.9237175814     1  0.65445683E+08
     -133.1550339498      138.1611554165     1  0.64693655E+08
     -133.1550272352      138.3436979553     1  0.67155344E+08
     -133.1549968847      135.8638108605     1  0.61379082E+08
     -133.1549901810      134.5991580179     1  0.66908889E+08
     -133.1549795713      134.7365006133     1  0.66120210E+08
     -133.1549705685      133.5464561748     1  0.68757860E+08
     -133.1549605528      132.6732671149     1  0.66451169E+08
     -133.1549478383      137.0544870287     1  0.65531232E+08
     -133.1548922850      135.7093393507     1  0.65037003E+08
     -133.1548469616      137.0719581267     1  0.69482680E+08
     -133.1548384223      133.0929989868     1  0.64813405E+08
     -133.1548233363      135.9764212592     1  0.65958334E+08
     -133.1548017783      135.9373514347     1  0.70235096E+08
     -133.1547883613      137.0270674213     1  0.64720030E+08
     -133.1547752247      137.6987205113     1  0.64258403E+08
     -133.1547479594      133.6084559871     1  0.64479676E+08
     -133.1547464762      136.3651252163     1  0.65000919E+08
     -133.1547215809      131.6230458605     1  0.66976059E+08
     -133.1547089942      134.7475127781     1  0.67290544E+08
     -133.1546884663      135.8604619251     1  0.65500400E+08
     -133.1546729492      137.6995075448     1  0.69587357E+08
     -133.1546692798      136.0838567801     1  0.65697954E+08
     -133.1546628051      133.6366815371     1  0.65954351E+08
     -133.1546307328      134.2292516008     1  0.66485460E+08
     -133.1546087860      133.5659866917     1  0.67569468E+08
     -133.1545991128      138.5911897123     1  0.66456086E+08
     -133.1545940953      133.8842509557     1  0.66055741E+08
     -133.1545889649      135.8372055045     1  0.67327554E+08
     -133.1545865058      132.2022727619     1  0.65275927E+08
     -133.1545845168      136.2435764945     1  0.65902688E+08
     -133.1545833668      133.5917257048     1  0.63659819E+08
     -133.1545766671      133.7957422443     1  0.65670646E+08
     -133.1545720135      135.1328694787     1  0.67352703E+08
     -133.1545705438      133.1720331998     1  0.63636904E+08
     -133.1545681445      135.8299909129     1  0.64821800E+08
     -133.1545500605      131.1773195120     1  0.63223937E+08
     -133.1545490442      136.9213430605     1  0.64738527E+08
     -133.1545469426      137.4610183838     1  0.64581399E+08
     -133.1545329642      139.0174029001     1  0.70458123E+08
     -133.1545102234      130.3730922937     1  0.66189750E+08
     -133.1544996820      136.0904585224     1  0.68215552E+08
     -133.1544811877      138.4698115024     1  0.69197919E+08
     -133.1544760336      137.9408184763     1  0.67411105E+08
     -133.1544696448      135.7752931901     1  0.66070157E+08
     -133.1544610778      134.7854483679     1  0.66549470E+08
     -133.1544201952      138.5762474390     1  0.68467938E+08
     -133.1544001246      135.0353285721     1  0.65285958E+08
     -133.1543976402      133.7196882026     1  0.66277511E+08
     -133.1543963744      134.8508986379     1  0.69209830E+08
     -133.1543649206      135.9584688074     1  0.69328996E+08
     -133.1543203174      135.9649556845     1  0.64670224E+08
     -133.1543050330      134.1426805143     1  0.66882129E+08
     -133.1542922929      135.4268287725     1  0.66887704E+08
     -133.1542563803      140.9517653995     1  0.68511533E+08
     -133.1542268769      138.6678465041     1  0.71885850E+08
     -133.1542190348      134.6808520672     1  0.63720028E+08
     -133.1542024766      137.9152608439     1  0.71746809E+08
     -133.1541739954      138.9689887896     1  0.67374235E+08
     -133.1541666125      138.6310521084     1  0.70292160E+08
     -133.1541382020      138.0393973355     1  0.66049336E+08
     -133.1541325113      137.3742590407     1  0.70592908E+08
     -133.1541273995      135.8152248819     1  0.64062444E+08
     -133.1541121935      133.3950936860     1  0.69563595E+08
     -133.1540972261      134.5502507498     1  0.66344226E+08
     -133.1540772787      131.5610330386     1  0.66223664E+08
     -133.1540653981      138.1740007790     1  0.67659621E+08
     -133.1540307855      139.5676118577     1  0.69432062E+08
     -133.1540094343      133.2237831476     1  0.67389673E+08
     -133.1540055445      137.3913177885     2  0.65277513E+08
     -133.1540010552      135.7053900261     1  0.65255399E+08
     -133.1539739610      138.6867670433     1  0.67533024E+08
     -133.1539596367      135.9291592951     1  0.64649853E+08
     -133.1539552341      133.5779684037     1  0.67126816E+08
     -133.1539363908      138.7837892693     1  0.68112758E+08
     -133.1539018374      139.3330492562     1  0.64309583E+08
     -133.1538983633      133.5345562592     1  0.65186306E+08
     -133.1538734613      140.0159963849     1  0.67272778E+08
     -133.1538241654      137.2629451632     1  0.64790861E+08
     -133.1538174412      137.5147382649     1  0.65479388E+08
     -133.1538146818      134.5490526681     1  0.65829140E+08
     -133.1538076363      136.5192803259     1  0.67277480E+08
     -133.1538019708      135.0421488812     1  0.65276879E+08
     -133.1537658665      134.5380171984     1  0.67048365E+08
     -133.1537620994      137.0926813649     1  0.64818134E+08
     -133.1537247615      135.9643532088     1  0.65683416E+08
     -133.1537114584      136.7051335712     1  0.64183427E+08
     -133.1537075056      133.3530364853     1  0.65109230E+08
     -133.1537034933      131.4606725854     1  0.66776402E+08
     -133.1536872917      131.9646471738     1  0.63861965E+08
     -133.1536850139      132.8282934544     1  0.65995871E+08
     -133.1536835907      134.7952402395     1  0.66249677E+08
     -133.1536781765      132.1103737198     1  0.64564742E+08
     -133.1536551907      136.0568679558     1  0.66129693E+08
     -133.1536513001      137.3243343633     1  0.66636082E+08
     -133.1536499764      138.5835677075     1  0.65494826E+08
     -133.1536041254      136.1369426297     1  0.72189896E+08
     -133.1535954424      135.7709724564     1  0.67429892E+08
     -133.1535620457      135.9438928142     1  0.64822982E+08
     -133.1535606316      132.5125520623     1  0.66341332E+08
     -133.1535451875      133.6684284637     1  0.69868074E+08
     -133.1535403195      133.8063340761     1  0.68198608E+08
     -133.1535382672      134.7263180071     1  0.65997771E+08
     -133.1535363476      136.6133035088     1  0.68199492E+08
     -133.1535093346      133.5366946749     1  0.66726303E+08
     -133.1535057409      139.1009851567     1  0.68418192E+08
     -133.1535008636      137.0289688900     1  0.68481690E+08
     -133.1534920863      133.6234139293     1  0.70294442E+08
     -133.1534678260      135.0072927727     1  0.64846613E+08
     -133.1534371848      132.6294232508     1  0.65532463E+08
     -133.1534326716      138.0925410648     1  0.68177003E+08
     -133.1534200187      135.9705007094     2  0.65280748E+08
     -133.1533802949      139.3311087812     2  0.65710045E+08
     -133.1533664625      136.0703106160     1  0.64437879E+08
     -133.1533168683      128.9370060388     1  0.66405033E+08
     -133.1533045947      134.2486071200     1  0.65618865E+08
     -133.1532946431      135.8838635204     1  0.66282777E+08
     -133.1532729488      135.2018829211     1  0.66143999E+08
     -133.1532632614      136.3284500596     1  0.65932843E+08
     -133.1532438871      137.0402795562     1  0.66421044E+08
     -133.1532266699      134.1923755085     1  0.66594200E+08
     -133.1532203652      136.8260547358     1  0.67095893E+08
     -133.1531673440      134.1065703489     1  0.65791870E+08
     -133.1531556757      134.7103013693     1  0.65491072E+08
     -133.1531402023      137.5080390169     1  0.65482233E+08
     -133.1531379480      136.8106027166     1  0.65536430E+08
     -133.1531275427      132.3971458995     1  0.66201487E+08
     -133.1531247472      136.9656933877     1  0.65838244E+08
     -133.1531234431      133.5232713380     1  0.65458305E+08
     -133.1530912379      137.3551766271     1  0.66470299E+08
     -133.1530848082      129.8430003993     1  0.64158779E+08
     -133.1530610482      134.6011849911     1  0.65000397E+08
     -133.1530346799      135.0135734482     1  0.66473408E+08
     -133.1530225520      132.8854398088     1  0.66715313E+08
     -133.1530080684      136.5906954434     1  0.66442665E+08
     -133.1529979505      130.1405853508     1  0.64648271E+08
     -133.1529859337      134.5892030961     1  0.66490671E+08
     -133.1529754224      138.7287045951     1  0.67957348E+08
     -133.1529510903      138.1338943311     1  0.67088365E+08
     -133.1529030271      136.7257440103     1  0.66339079E+08
     -133.1528839334      135.5754551883     1  0.64168969E+08
     -133.1528705802      140.1830592596     1  0.64806553E+08
     -133.1528693786      129.0917631556     1  0.67426557E+08
     -133.1528435628      133.8820397388     1  0.67548010E+08
     -133.1528356577      131.8640367494     1  0.68216003E+08
     -133.1528344403      133.2543692033     1  0.65924476E+08
     -133.1528318208      130.6097890046     1  0.67460825E+08
     -133.1528303983      135.3496738174     1  0.66525721E+08
     -133.1528232831      135.1844594834     1  0.66677059E+08
     -133.1528149201      132.2844605773     1  0.66172599E+08
     -133.1527993590      136.7097178315     1  0.66459720E+08
     -133.1527932356      131.2715001555     1  0.66685088E+08
     -133.1527812714      134.1786773148     1  0.65229296E+08
     -133.1527535405      135.0970417265     1  0.67233024E+08
     -133.1527487930      137.8608144324     1  0.65301643E+08
     -133.1527463324      135.5058732433     1  0.65409050E+08
     -133.1527153695      134.2225468165     1  0.68497769E+08
     -133.1526987722      133.1680423269     1  0.64525933E+08
     -133.1526776020      136.0349259645     1  0.73460684E+08
     -133.1526613765      133.9861716422     1  0.63256460E+08
     -133.1526219757      128.1691907202     1  0.66531138E+08
     -133.1525883054      135.8422072153     1  0.67167668E+08
     -133.1524761394      138.3151251893     1  0.67631130E+08
     -133.1524608170      139.2299265742     1  0.71703871E+08
     -133.1524526863      135.0253801894     1  0.72709529E+08
     -133.1524325725      135.8611270584     1  0.65432129E+08
     -133.1524153417      138.7822441608     1  0.66165201E+08
     -133.1524125996      136.8048022294     1  0.67588978E+08
     -133.1523708003      136.1989341920     1  0.67182578E+08
     -133.1523630227      133.8506040640     1  0.67111368E+08
     -133.1523576560      134.7806479374     1  0.69412442E+08
     -133.1523558250      136.6987250845     1  0.67565023E+08
     -133.1523262810      133.4208250640     1  0.70095373E+08
     -133.1523002495      137.9571610347     1  0.67712442E+08
     -133.1522884244      133.9287080723     1  0.67441526E+08
     -133.1522711212      133.9929847416     1  0.65830969E+08
     -133.1522376562      134.1328822048     1  0.64247131E+08
     -133.1522296365      130.5224467526     1  0.65268933E+08
     -133.1521955862      134.7596831787     1  0.67025096E+08
     -133.1521935431      133.5299833262     1  0.68687424E+08
     -133.1521859810      134.3293711418     1  0.67919501E+08
     -133.1521654485      137.8161514568     1  0.67933925E+08
     -133.1521537107      133.2228366179     1  0.65531791E+08
     -133.1521519930      131.4881897866     1  0.65145619E+08
     -133.1521178160      134.8158835180     1  0.67550751E+08
     -133.1521141556      135.1836058315     1  0.67781904E+08
     -133.1520949569      136.0999641300     1  0.65115611E+08
     -133.1520938605      136.8373183805     1  0.62512341E+08
     -133.1520595921      138.9182616581     1  0.71628174E+08
     -133.1520538482      133.7526815503     1  0.66583606E+08
     -133.1520455094      135.8660043649     1  0.66187901E+08
     -133.1520386624      134.7772030600     1  0.67509787E+08
     -133.1520328890      135.2950122922     1  0.66039029E+08
     -133.1520318323      136.6465779153     1  0.67966928E+08
     -133.1520218857      132.8656107708     1  0.64961544E+08
     -133.1520157173      136.8246564805     1  0.66387050E+08
     -133.1520038271      131.8402704037     1  0.67025119E+08
     -133.1520028101      141.1627336041     1  0.77536523E+08
     -133.1519608508      137.1510353575     1  0.66573850E+08
     -133.1519571689      134.8837795674     1  0.69765744E+08
     -133.1519449302      137.3928141748     1  0.67891850E+08
     -133.1518926244      129.0125639587     1  0.66922252E+08
     -133.1518906533      131.8957610674     1  0.65898692E+08
     -133.1518895797      135.9733459444     1  0.64578363E+08
     -133.1518747534      140.0887930138     1  0.71399831E+08
     -133.1518560815      138.2367713106     1  0.70279860E+08
     -133.1518427457      132.1508632605     1  0.67208485E+08
     -133.1518042944      137.1362860421     1  0.69769199E+08
     -133.1518027919      135.4982480895     1  0.69436106E+08
     -133.1517922943      136.4902667977     1  0.66235624E+08
     -133.1517889625      136.8250888683     1  0.67528414E+08
     -133.1517492225      135.4575048143     1  0.64112614E+08
     -133.1517263814      134.2381866306     1  0.65824220E+08
     -133.1516880319      136.1794680897     1  0.68721388E+08
     -133.1516552713      139.3625398627     1  0.64765674E+08
     -133.1516488822      132.6078581012     1  0.65401503E+08
     -133.1516384171      132.5579626773     1  0.64298271E+08
     -133.1516307657      140.3390964049     1  0.70573537E+08
     -133.1516286141      134.4103369818     1  0.70191043E+08
     -133.1515758775      135.6950428315     1  0.67113094E+08
     -133.1515681204      135.0663078066     1  0.66917105E+08
     -133.1515561194      134.1636270811     1  0.66952045E+08
     -133.1515534786      137.3502565714     1  0.64233315E+08
     -133.1515161801      137.5864855427     1  0.65728246E+08
     -133.1515122798      139.4190032827     1  0.67334187E+08
     -133.1515038631      137.3816988745     1  0.68589509E+08
     -133.1514973033      135.3188157212     1  0.66070816E+08
     -133.1514887590      137.0703866837     1  0.66275193E+08
     -133.1514767940      135.3107542620     1  0.64910789E+08
     -133.1514481000      136.4194276405     1  0.73337666E+08
     -133.1514460429      135.9460012200     1  0.69176503E+08
     -133.1514390385      133.3604934177     1  0.66125241E+08
     -133.1514087332      136.9289041686     1  0.66515775E+08
     -133.1513594999      134.5014343235     1  0.65117196E+08
     -133.1513457026      138.3645925979     1  0.67272426E+08
     -133.1513357684      133.9514652321     1  0.64849458E+08
     -133.1512804220      137.0817279130     1  0.70689085E+08
     -133.1512752958      131.8934095144     1  0.66287393E+08
     -133.1512719499      138.6571496338     1  0.69967137E+08
     -133.1512699431      135.9969940649     1  0.66960653E+08
     -133.1512562579      132.2456374935     1  0.67381112E+08
     -133.1512288961      136.2240828080     1  0.65107017E+08
     -133.1512268623      129.8430204622     1  0.66773359E+08
     -133.1512245506      133.6728079255     1  0.67861177E+08
     -133.1512049744      133.2933469377     1  0.66737555E+08
     -133.1511905240      134.8811771937     1  0.66818479E+08
     -133.1511661864      137.0905101502     1  0.72095065E+08
     -133.1511579949      135.6620452700     1  0.68989656E+08
     -133.1511184751      137.9290934168     1  0.65246839E+08
     -133.1511073163      137.9874327524     1  0.67094533E+08
     -133.1510965169      132.5659070525     1  0.69379138E+08
     -133.1510905987      140.5749538980     1  0.67745332E+08
     -133.1510797673      136.0851801296     1  0.64576708E+08
     -133.1510766677      136.9276919825     1  0.69758169E+08
     -133.1510737071      134.9446574126     1  0.66396936E+08
     -133.1510559200      139.2756134048     1  0.68837269E+08
     -133.1510499866      136.0106974970     2  0.66528574E+08
     -133.1510485482      138.2831587767     1  0.69075687E+08
     -133.1510423344      137.5037186310     1  0.64949477E+08
     -133.1510375100      138.2725515629     1  0.67313279E+08
     -133.1510113850      133.5411327059     1  0.63998880E+08
     -133.1510099020      137.8804733488     1  0.67964558E+08
     -133.1509851097      136.3102862874     1  0.67439625E+08
     -133.1509782684      135.1314778942     1  0.65155423E+08
     -133.1509581299      135.1189491279     1  0.65935397E+08
     -133.1509416565      136.2902087390     1  0.65128434E+08
     -133.1509356761      139.2550037375     1  0.71170472E+08
     -133.1509127711      133.8905703735     1  0.65931079E+08
     -133.1508979137      132.8329719255     1  0.66231314E+08
     -133.1508879059      132.6617881344     1  0.66460156E+08
     -133.1508802242      136.0217183524     1  0.67345580E+08
     -133.1508453505      136.1905187471     1  0.65180981E+08
     -133.1508343197      133.0899739266     1  0.64497677E+08
     -133.1508287361      139.3840368413     1  0.66862413E+08
     -133.1508216513      136.0503280315     1  0.65001508E+08
     -133.1508039903      132.8325927152     1  0.61151963E+08
     -133.1507619909      128.1293583117     1  0.68561425E+08
     -133.1507554446      134.8014413989     1  0.65368347E+08
     -133.1507449007      138.8130881067     1  0.69652153E+08
     -133.1507400222      135.0048539900     1  0.69033696E+08
     -133.1507233675      135.5579002085     1  0.68389415E+08
     -133.1507098103      137.1523298332     1  0.66278472E+08
     -133.1506924750      135.7084144782     1  0.66955015E+08
     -133.1506832885      131.7448701916     1  0.65865017E+08
     -133.1506687082      133.8800919021     1  0.67070347E+08
     -133.1506514517      139.4690134881     1  0.73831831E+08
     -133.1506481283      133.1952297589     1  0.65867194E+08
     -133.1506415373      133.6698611022     1  0.67969425E+08
     -133.1506101295      138.3115397630     1  0.66109716E+08
     -133.1505624284      135.3417138025     1  0.65655162E+08
     -133.1505544821      138.2352281363     1  0.68717213E+08
     -133.1505502218      135.2402446854     1  0.69787322E+08
     -133.1505416182      137.2628638955     1  0.65010637E+08
     -133.1504582862      137.4481941202     1  0.65200558E+08
     -133.1504557115      138.1397858379     1  0.68409024E+08
     -133.1504262276      134.5685920086     1  0.66686137E+08
     -133.1503998151      135.3865057217     1  0.68374941E+08
     -133.1503844641      139.0238668220     1  0.66287010E+08
     -133.1503755785      138.7235449383     1  0.68306909E+08
     -133.1503621400      133.1468178715     2  0.67259003E+08
     -133.1503578837      134.4709985059     1  0.64081084E+08
     -133.1503537576      130.5399057669     1  0.66492383E+08
     -133.1503271220      135.9336131381     1  0.70584276E+08
     -133.1503164655      135.0283453523     1  0.65211985E+08
     -133.1503060402      136.7375927126     1  0.65545572E+08
     -133.1503044321      133.4609997453     1  0.68907270E+08
     -133.1502851651      136.4359650237     1  0.65633079E+08
     -133.1502824687      131.0868141801     1  0.65389353E+08
     -133.1502381354      133.3193790722     1  0.63156171E+08
     -133.1502326583      138.3087981893     1  0.67654164E+08
     -133.1502146051      133.9450115764     1  0.65353275E+08
     -133.1501925255      135.3629001737     1  0.66058481E+08
     -133.1501912502      136.5708231965     1  0.66196822E+08
     -133.1501882596      135.2155440560     1  0.65876547E+08
     -133.1501773680      137.9513733943     1  0.69474895E+08
     -133.1501759644      132.1940128550     1  0.66062160E+08
     -133.1501237879      134.6075632068     1  0.67989082E+08
     -133.1500923366      131.7463387046     1  0.64704081E+08
     -133.1500615898      135.2343811284     1  0.67407144E+08
     -133.1500552824      137.2037668090     1  0.68050457E+08
     -133.1500499378      136.0721567699     1  0.68076725E+08
     -133.1500434538      132.7436270069     1  0.65475910E+08
     -133.1500367319      138.7990899010     1  0.69645808E+08
     -133.1500125719      135.3227177466     1  0.66207710E+08
     -133.1500047524      132.9135754519     1  0.65669630E+08
     -133.1499851530      137.8164590972     1  0.65685955E+08
     -133.1499753327      133.3122321893     1  0.67043703E+08
     -133.1499569417      136.6869572047     1  0.69634284E+08
     -133.1499502922      136.2732139630     1  0.68901685E+08
     -133.1499388001      133.3748349213     1  0.68334637E+08
     -133.1499127147      138.6000667678     1  0.67017361E+08
     -133.1499112867      136.1663034319     1  0.65297533E+08
     -133.1499075567      135.8324611022     1  0.65898441E+08
     -133.1498837806      139.9083012585     2  0.68976252E+08
     -133.1498753566      137.2347001630     1  0.70036564E+08
     -133.1498594085      135.9605924330     1  0.64674005E+08
     -133.1498513671      137.2371187738     1  0.69008481E+08
     -133.1498478922      139.0584105011     1  0.67981002E+08
     -133.1498381799      132.7860483744     1  0.65700516E+08
     -133.1498236302      136.2754962036     1  0.67103375E+08
     -133.1498039646      135.3360388313     1  0.72026995E+08
     -133.1497736832      133.9913393503     1  0.66689108E+08
     -133.1497584437      135.4734832768     1  0.65373346E+08
     -133.1497540382      135.7766741571     1  0.69718800E+08
     -133.1497486266      138.0729532839     1  0.67432475E+08
     -133.1496340908      138.5106508302     1  0.67073335E+08
     -133.1495979630      137.5045058325     1  0.66958638E+08
     -133.1495498052      133.6823147029     1  0.65149193E+08
     -133.1495482537      132.4788025940     1  0.66528085E+08
     -133.1495328961      135.5615093342     1  0.65019419E+08
     -133.1495301130      133.5131750714     1  0.67143072E+08
     -133.1495283085      135.4929244104     1  0.67081349E+08
     -133.1495272456      135.2169537201     1  0.64665907E+08
     -133.1495197037      137.2278600676     1  0.66490335E+08
     -133.1495170838      137.2054298499     1  0.65878421E+08
     -133.1495113942      136.4875391203     1  0.67258462E+08
     -133.1495013152      139.9191779172     2  0.67171073E+08
     -133.1494906211      135.4622840928     1  0.67706685E+08
     -133.1494857833      134.5094270597     1  0.66324695E+08
     -133.1494711805      139.3687448192     1  0.65621859E+08
     -133.1494160430      137.8103298378     1  0.66577951E+08
     -133.1494132967      135.7055563951     1  0.71203699E+08
     -133.1494068402      131.7683256809     1  0.67167602E+08
     -133.1493655408      134.6184415155     1  0.65476731E+08
     -133.1493590831      136.7753852944     1  0.67215734E+08
     -133.1493508930      132.0946634265     1  0.65187587E+08
     -133.1493417987      137.3398517749     1  0.66376212E+08
     -133.1493278397      137.5413805856     1  0.65717358E+08
     -133.1493120481      135.6842539941     1  0.64498234E+08
     -133.1492896473      136.0757125231     1  0.67758901E+08
     -133.1492789939      137.4837212314     1  0.66944508E+08
     -133.1492738735      137.2090131708     1  0.67266388E+08
     -133.1492394171      135.3863122703     1  0.65914333E+08
     -133.1491767341      134.7998568558     1  0.64965613E+08
     -133.1491639428      133.7153257045     1  0.66926021E+08
     -133.1491451956      137.8568836775     1  0.70222661E+08
     -133.1491353428      134.9238582463     1  0.65756264E+08
     -133.1491264034      141.0468415904     1  0.64741780E+08
     -133.1491123141      134.4586506917     1  0.66938328E+08
     -133.1490977276      133.7941128925     1  0.65805109E+08
     -133.1490847005      134.2140062013     1  0.64618292E+08
     -133.1490596815      136.8731809042     1  0.67921267E+08
     -133.1490523452      133.4556686983     1  0.67490085E+08
     -133.1490506648      138.5859101309     1  0.66342678E+08
     -133.1490263296      136.4415083825     1  0.65323542E+08
     -133.1490240270      138.5514613874     1  0.71909263E+08
     -133.1490074926      134.3515892057     1  0.65676722E+08
     -133.1490029485      139.5112320855     1  0.66966502E+08
     -133.1489825910      134.8900599283     1  0.67148588E+08
     -133.1489626364      132.3835417199     1  0.63709851E+08
     -133.1489567091      137.0951833670     1  0.70469479E+08
     -133.1489554557      139.5674747401     1  0.64083390E+08
     -133.1489524406      134.9041686637     1  0.65288105E+08
     -133.1489271599      134.4515664628     1  0.64671878E+08
     -133.1489001426      137.5698000843     1  0.65035026E+08
     -133.1488698946      137.9829419983     1  0.68643577E+08
     -133.1488628916      138.5216295444     1  0.65139341E+08
     -133.1488547550      137.1549857611     1  0.66883890E+08
     -133.1488276306      135.9869361338     1  0.65769512E+08
     -133.1488231360      131.2879051728     1  0.67374246E+08
     -133.1488052264      134.9081567847     1  0.69018542E+08
     -133.1488033068      134.2236596356     1  0.64836848E+08
     -133.1487756718      133.3170699767     1  0.65023727E+08
     -133.1487671641      139.3815781379     1  0.66926859E+08
     -133.1487642539      134.7784188024     1  0.65168585E+08
     -133.1487584488      136.3397604547     1  0.71559113E+08
     -133.1487554906      134.5707529476     1  0.66554024E+08
     -133.1487478951      133.5229843962     1  0.67506962E+08
     -133.1487263449      136.4776511931     1  0.68880710E+08
     -133.1487226071      137.9026751398     1  0.68488582E+08
     -133.1487178660      136.2111435662     1  0.64572587E+08
     -133.1487111459      137.6283345165     1  0.69687611E+08
     -133.1486941601      138.4534628328     1  0.69580236E+08
     -133.1486873232      138.1051684353     1  0.72586043E+08
     -133.1486759894      134.4132676055     1  0.65606299E+08
     -133.1486678865      139.6445064429     1  0.65914442E+08
     -133.1486523881      139.7489309699     1  0.71360645E+08
     -133.1486316021      131.4517459104     1  0.71502142E+08
     -133.1485962076      130.4740288229     1  0.65766476E+08
     -133.1485926698      136.1158839051     1  0.66956242E+08
     -133.1485906765      135.7719743697     1  0.65825528E+08
     -133.1485886251      136.7733373208     1  0.63728287E+08
     -133.1485733353      137.5299956567     1  0.67369108E+08
     -133.1485640178      128.7765274053     1  0.64823079E+08
     -133.1485546879      141.3888349523     1  0.76136634E+08
     -133.1485488543      135.5525096932     1  0.65179589E+08
     -133.1485434387      133.9583887015     1  0.66619625E+08
     -133.1485203113      137.1099651469     1  0.64433286E+08
     -133.1484710194      138.1978360843     1  0.74160555E+08
     -133.1484028892      138.6644596809     1  0.69627091E+08
     -133.1483918224      135.6237966688     1  0.66426518E+08
     -133.1483796768      133.9551659363     1  0.69457853E+08
     -133.1483759417      138.4977409038     1  0.67681408E+08
     -133.1483657512      135.0744972554     1  0.65822325E+08
     -133.1483516837      132.1837780722     1  0.65068340E+08
     -133.1483298301      136.2259886476     1  0.70321823E+08
     -133.1483272524      134.4181215855     1  0.68211671E+08
     -133.1483003015      134.1764200513     1  0.64670890E+08
     -133.1482896120      135.3260111198     1  0.68094424E+08
     -133.1482704061      132.1934456086     1  0.69354643E+08
     -133.1482605829      138.8700432201     1  0.67798775E+08
     -133.1482448338      134.5131923729     1  0.67588131E+08
     -133.1482375669      135.4364433012     1  0.66986883E+08
     -133.1482314728      133.3614356846     1  0.64374080E+08
     -133.1482176219      137.4209561792     1  0.71636478E+08
     -133.1482085060      135.4482808038     1  0.65167730E+08
     -133.1482052920      138.0525993254     1  0.67402035E+08
     -133.1481947334      136.7134131848     1  0.63667908E+08
     -133.1481840610      137.0439979449     1  0.66827038E+08
     -133.1481775834      141.0173804125     1  0.68754037E+08
     -133.1481607824      137.8781697098     1  0.69097191E+08
     -133.1481582403      134.7898773681     1  0.63708873E+08
     -133.1481284171      134.1111032103     1  0.64354689E+08
     -133.1481134985      137.5283029828     1  0.67448590E+08
     -133.1480949191      131.0574270072     1  0.66213650E+08
     -133.1480811200      138.5756645120     1  0.64664043E+08
     -133.1480511011      135.2168678912     1  0.66976979E+08
     -133.1480441700      131.9019886806     1  0.65079904E+08
     -133.1480325664      136.3580408686     1  0.68696743E+08
     -133.1479985523      133.4424126675     1  0.66639399E+08
     -133.1479888906      135.4360813650     1  0.68203548E+08
     -133.1479724774      137.0799408838     1  0.70200769E+08
     -133.1479649626      136.2188945515     1  0.66779433E+08
     -133.1479272433      137.8026154405     1  0.68124177E+08
     -133.1479231918      135.0796258926     1  0.66679809E+08
     -133.1479081263      137.3683687349     1  0.66733951E+08
     -133.1478969303      136.2783467930     1  0.72555567E+08
     -133.1478906191      136.4222027231     1  0.66291843E+08
     -133.1478854617      131.2704382283     1  0.66270520E+08
     -133.1478834025      136.7593664115     1  0.67236256E+08
     -133.1478767967      138.2093981104     1  0.69324597E+08
     -133.1478699082      138.0461471049     1  0.68395055E+08
     -133.1478549517      139.8095541688     1  0.67223675E+08
     -133.1478494155      137.0849534909     1  0.65689747E+08
     -133.1477727602      134.6230412737     1  0.68332009E+08
     -133.1477666898      133.0032960438     1  0.66242462E+08
     -133.1477588620      135.4470475880     1  0.68703561E+08
     -133.1477460547      136.8868813491     1  0.65594244E+08
     -133.1476953651      135.2925972968     1  0.66283603E+08
     -133.1476783572      133.4966409187     1  0.66119822E+08
     -133.1476726916      137.8571772037     1  0.70751584E+08
     -133.1476500955      137.6141689229     1  0.67291859E+08
     -133.1476418287      133.0323748115     1  0.65641456E+08
     -133.1476226257      138.5783527348     1  0.64437452E+08
     -133.1476190882      131.7986949025     1  0.66571720E+08
     -133.1476009526      135.2587710529     1  0.67436411E+08
     -133.1475680473      134.6274349223     1  0.65050112E+08
     -133.1475506858      138.1453053581     1  0.67711494E+08
     -133.1475475916      136.4667923454     1  0.72090754E+08
     -133.1475428647      136.0762471051     1  0.63973615E+08
     -133.1475367959      137.2137039164     1  0.65252846E+08
     -133.1475066226      139.7594315522     1  0.66853829E+08
     -133.1474953001      141.0744838180     1  0.70698690E+08
     -133.1474858597      136.0515604323     1  0.68361409E+08
     -133.1474628660      134.5632642223     1  0.64261699E+08
     -133.1474555367      131.9121672901     1  0.64160722E+08
     -133.1474323757      136.2093270298     1  0.65476043E+08
     -133.1474079756      135.9718654481     1  0.63882781E+08
     -133.1473613668      134.0492528026     1  0.65288620E+08
     -133.1473298133      135.2371101862     1  0.63853940E+08
     -133.1473199996      136.5742549870     1  0.66748403E+08
     -133.1473048753      138.3714998685     1  0.68227726E+08
     -133.1472677151      134.8978798071     1  0.62482158E+08
     -133.1472547452      138.0241980145     1  0.69296652E+08
     -133.1471979581      134.5125247035     1  0.64739005E+08
     -133.1471689737      136.7685640657     1  0.69578950E+08
     -133.1471569938      131.8848057430     1  0.64626845E+08
     -133.1471457479      138.8368832592     1  0.65680218E+08
     -133.1471203831      138.5926579799     1  0.67999286E+08
     -133.1470837257      134.2961699169     1  0.65590659E+08
     -133.1470750783      134.3999807025     1  0.68759250E+08
     -133.1470625822      136.9339862083     1  0.69448444E+08
     -133.1470562515      137.0860941760     1  0.66950167E+08
     -133.1470434860      136.8849198572     1  0.65383804E+08
     -133.1470212618      133.9351636807     1  0.64940425E+08
     -133.1469795182      131.0641465249     1  0.66222013E+08
     -133.1469497783      136.2324908881     1  0.66187801E+08
     -133.1469408297      133.2047976224     1  0.69606357E+08
     -133.1469372956      133.2872477883     1  0.67042143E+08
     -133.1469303403      135.8946918737     1  0.68209990E+08
     -133.1469181010      135.1405294813     1  0.67940607E+08
     -133.1469164690      135.6322010989     1  0.65294067E+08
     -133.1468858776      131.4009351339     1  0.64960799E+08
     -133.1468824955      139.1581598012     1  0.69809616E+08
     -133.1468708376      136.5755837048     1  0.65838632E+08
     -133.1468666795      137.7249566037     1  0.65637756E+08
     -133.1468426623      135.9183418073     1  0.68054077E+08
     -133.1468275686      136.2528756162     1  0.66034260E+08
     -133.1468264611      141.1841410641     1  0.64992197E+08
     -133.1468017642      131.4727734417     1  0.65444659E+08
     -133.1467624330      137.4121132040     1  0.70630644E+08
     -133.1467612307      138.5001560087     1  0.69391458E+08
     -133.1467435438      134.2062402427     1  0.64685839E+08
     -133.1467327710      136.6522432594     1  0.65708943E+08
     -133.1467279388      138.6348135736     1  0.69446629E+08
     -133.1467189109      135.8373170388     1  0.65964333E+08
     -133.1466827742      135.1467002365     1  0.65463358E+08
     -133.1466733319      138.2598069484     1  0.72628997E+08
     -133.1466673420      138.6051564004     1  0.66762153E+08
     -133.1466232393      132.8794718459     1  0.67371264E+08
     -133.1465902429      138.3600854199     1  0.64311739E+08
     -133.1465827961      137.5850822057     1  0.65774957E+08
     -133.1465777319      134.3407351593     1  0.66693719E+08
     -133.1465474622      135.9262083755     1  0.68146753E+08
     -133.1465406448      137.7100966367     1  0.66155975E+08
     -133.1464967191      135.2753146221     1  0.73855640E+08
     -133.1464725965      133.2096565211     1  0.67119221E+08
     -133.1464553804      138.4105897147     1  0.65871509E+08
     -133.1464402757      136.6315702779     1  0.68618974E+08
     -133.1464355071      136.8279557490     1  0.66288025E+08
     -133.1464317616      136.2039416966     1  0.69712117E+08
     -133.1463961080      131.2343857230     1  0.66255994E+08
     -133.1463904478      137.4084283597     1  0.69339425E+08
     -133.1463856063      138.7407249592     1  0.68145294E+08
     -133.1463845408      135.1344523178     1  0.66072816E+08
     -133.1463473200      134.1045198076     1  0.64091905E+08
     -133.1462971654      132.8986560384     1  0.70248294E+08
     -133.1462767558      133.3852760899     1  0.66967838E+08
     -133.1462731425      136.6545065199     1  0.67188293E+08
     -133.1462211471      134.7360836793     1  0.65075459E+08
     -133.1461714434      135.5371280253     1  0.64766377E+08
     -133.1461699905      137.5644781607     1  0.67654677E+08
     -133.1461688719      131.8892316276     1  0.67149721E+08
     -133.1461436617      140.2002525076     1  0.65664328E+08
     -133.1460997350      132.6349795193     1  0.66084136E+08
     -133.1460817244      131.3070282655     1  0.66644595E+08
     -133.1460797140      139.8588095004     1  0.65153303E+08
     -133.1460587031      137.9115213990     1  0.70122939E+08
     -133.1460223678      135.4032888679     1  0.65597437E+08
     -133.1459922258      138.0908901985     1  0.71587964E+08
     -133.1459786587      131.4960110091     1  0.65804191E+08
     -133.1459690938      136.7262110780     1  0.66459088E+08
     -133.1459570674      138.2933534395     1  0.66184217E+08
     -133.1459553746      136.0605531438     1  0.66009967E+08
     -133.1459533983      134.3664072216     1  0.66866866E+08
     -133.1459464554      136.6205134162     1  0.68885862E+08
     -133.1459336909      135.9559070083     1  0.68227476E+08
     -133.1459287023      137.4685386896     1  0.75418500E+08
     -133.1459161753      131.1962414890     1  0.65235707E+08
     -133.1459099546      132.0190457592     1  0.67095878E+08
     -133.1458773051      136.4410825226     1  0.67659962E+08
     -133.1458627473      131.8328955069     1  0.64657730E+08
     -133.1458360892      132.5052197898     1  0.66593033E+08
     -133.1458148232      136.9539002467     1  0.66142905E+08
     -133.1458132806      136.4468598559     1  0.66560758E+08
     -133.1457694824      135.9780104205     1  0.64557999E+08
     -133.1457331534      133.5137187386     1  0.66271502E+08
     -133.1457220727      135.5654605418     1  0.67349522E+08
     -133.1456977818      133.4266954419     1  0.65739771E+08
     -133.1456853235      132.3327065121     1  0.65164048E+08
     -133.1456806825      139.0254404717     1  0.70712776E+08
     -133.1456726782      134.6959716893     1  0.66771361E+08
     -133.1456674025      133.1120510753     1  0.66266322E+08
     -133.1456621164      133.4335989392     1  0.66197024E+08
     -133.1456565982      135.5330848286     1  0.66409316E+08
     -133.1456535550      133.6207561327     1  0.66106785E+08
     -133.1456430517      137.6799823501     1  0.65677849E+08
     -133.1456391276      135.6783794912     1  0.64310190E+08
     -133.1456358236      136.8725922453     1  0.69370917E+08
     -133.1456300161      131.5058546813     1  0.66024946E+08
     -133.1456121806      134.1983323652     1  0.66501834E+08
     -133.1456106040      134.4204763328     1  0.65888449E+08
     -133.1455986196      132.9700551822     1  0.64547831E+08
     -133.1455967014      137.2177322622     1  0.71416760E+08
     -133.1455834622      134.9741647786     1  0.66144176E+08
     -133.1455717400      138.4463171889     1  0.67302197E+08
     -133.1455669683      137.0128348130     2  0.71564341E+08
     -133.1455532380      137.5887282941     1  0.67443389E+08
     -133.1455380378      132.8302626215     1  0.65051630E+08
     -133.1455148128      141.4750368912     1  0.70985767E+08
     -133.1455134730      138.1337775177     1  0.66661398E+08
     -133.1454959692      132.2745751465     1  0.65752148E+08
     -133.1454560176      132.2279852725     1  0.66207776E+08
     -133.1454479737      131.6386119275     1  0.64767753E+08
     -133.1454368814      137.3081458989     1  0.67874140E+08
     -133.1454306503      133.7500122990     1  0.66121022E+08
     -133.1454155282      138.1269763770     1  0.67147991E+08
     -133.1454004635      137.0741215302     1  0.64804669E+08
     -133.1453891448      138.9621837735     1  0.71441286E+08
     -133.1453696129      135.9820701409     1  0.68670328E+08
     -133.1453524656      133.1014968190     1  0.65423528E+08
     -133.1453497029      135.4548017558     1  0.66387130E+08
     -133.1453367696      135.4687265166     1  0.66365948E+08
     -133.1453247118      139.4677922849     1  0.73616446E+08
     -133.1453196059      140.1282953027     1  0.68560163E+08
     -133.1453179559      133.5029399410     1  0.65974793E+08
     -133.1453105562      133.9789367458     1  0.66633620E+08
     -133.1453004812      136.0708430849     1  0.64962827E+08
     -133.1452945561      136.6695484337     1  0.68444914E+08
     -133.1452715001      134.8317153606     1  0.65623590E+08
     -133.1452619059      137.5449021829     1  0.64902644E+08
     -133.1452377164      137.2147916210     1  0.63991313E+08
     -133.1452287465      132.0665661870     1  0.66766096E+08
     -133.1452157047      135.1701407425     1  0.66216232E+08
     -133.1451857431      135.4965129611     1  0.70631994E+08
     -133.1451721176      132.5147771622     1  0.65541320E+08
     -133.1451704147      136.5995017605     1  0.66831619E+08
     -133.1451686915      128.9961979071     1  0.64642047E+08
     -133.1451513115      134.7891531968     1  0.65778626E+08
     -133.1451450927      137.5006302122     1  0.66942100E+08
     -133.1451322365      136.2891665995     1  0.68399911E+08
     -133.1450950044      135.6652841962     1  0.64845421E+08
     -133.1450809297      132.6800161997     1  0.63943281E+08
     -133.1450725871      134.2447133235     1  0.66750281E+08
     -133.1450687833      131.0542325028     1  0.67571968E+08
     -133.1450577168      137.3961811819     1  0.67990194E+08
     -133.1450555598      135.4625469352     1  0.68421784E+08
     -133.1450526655      137.3206460420     1  0.71309016E+08
     -133.1450368202      134.6556664674     1  0.66121804E+08
     -133.1450237371      136.8823591261     1  0.68784774E+08
     -133.1450204789      139.1167647985     1  0.66471975E+08
     -133.1450185038      141.4231746200     1  0.71351172E+08
     -133.1450061162      132.7429940236     1  0.66518768E+08
     -133.1450035307      136.0830545825     1  0.63865231E+08
     -133.1450009149      134.9489224607     1  0.69569747E+08
     -133.1449683155      132.8712504590     1  0.68707162E+08
     -133.1449620671      132.7232366018     1  0.66964517E+08
     -133.1449527732      138.7116754785     1  0.67517637E+08
     -133.1449517100      133.8584904071     1  0.65508346E+08
     -133.1449495027      137.5371058783     1  0.68744487E+08
     -133.1449178778      135.6112259453     1  0.68126387E+08
     -133.1448988150      136.3593525180     1  0.67484930E+08
     -133.1448873154      135.4878252443     1  0.64465944E+08
     -133.1448657803      137.5050226532     1  0.68153180E+08
     -133.1448458595      137.0227565991     1  0.64262560E+08
     -133.1448402851      137.1800127924     1  0.64013500E+08
     -133.1448326605      137.4928690828     1  0.68546164E+08
     -133.1447904058      135.8664259384     1  0.64666537E+08
     -133.1447840277      136.4567264191     1  0.66228872E+08
     -133.1447827780      134.2497960867     1  0.67462447E+08
     -133.1447675751      136.8217644733     1  0.65323299E+08
     -133.1447497485      134.5346739117     1  0.64866138E+08
     -133.1447326676      139.3788011212     1  0.67319732E+08
     -133.1447075040      132.7741868242     1  0.65112319E+08
     -133.1447043842      134.3457197271     2  0.66263589E+08
     -133.1447029830      132.6095217289     1  0.67856323E+08
     -133.1446947769      134.4461390128     1  0.66957210E+08
     -133.1446824411      136.8560682786     2  0.69168672E+08
     -133.1446693258      136.1630332531     1  0.66792042E+08
     -133.1446674269      135.0326609658     1  0.70515175E+08
     -133.1446617997      134.7536794924     1  0.68239770E+08
     -133.1446582666      134.5837086463     1  0.66474387E+08
     -133.1446436855      135.9758058172     1  0.66779432E+08
     -133.1446191658      139.3410224144     1  0.67959546E+08
     -133.1445953473      133.4661883573     1  0.65744310E+08
     -133.1445941819      132.3306309899     1  0.64828125E+08
     -133.1445914918      132.0938320222     1  0.68757429E+08
     -133.1445879673      136.7513869824     1  0.64307653E+08
     -133.1445679239      135.1643180791     1  0.69647517E+08
     -133.1445642774      133.4255955239     1  0.61431531E+08
     -133.1445597552      135.4078221537     1  0.65003670E+08
     -133.1445547542      135.0086857823     1  0.65129012E+08
     -133.1445503660      137.4174269397     1  0.66412207E+08
     -133.1445091256      137.3641315395     1  0.67340261E+08
     -133.1444779417      136.2183211892     1  0.66345163E+08
     -133.1444709423      134.7525892560     1  0.65624296E+08
     -133.1444643797      134.8790307192     1  0.70297909E+08
     -133.1444553841      136.6347124267     1  0.68808407E+08
     -133.1444362085      134.9693212564     1  0.72887179E+08
     -133.1443996811      138.1622734094     1  0.65310025E+08
     -133.1443965532      137.8808546317     1  0.72122978E+08
     -133.1443929960      132.7132845495     1  0.65111004E+08
     -133.1443804945      134.7662071443     1  0.67515201E+08
     -133.1443543535      133.4692735850     1  0.66413864E+08
     -133.1443506687      130.1550416778     1  0.67693957E+08
     -133.1443404101      133.1935618827     1  0.66221620E+08
     -133.1443323414      140.5608005845     1  0.68650187E+08
     -133.1443290615      140.5572740239     1  0.75010996E+08
     -133.1443255654      139.0898178474     1  0.66930496E+08
     -133.1443196477      136.2094014295     1  0.68191467E+08
     -133.1443062761      135.2404963595     1  0.67067561E+08
     -133.1442955082      138.1707336147     1  0.67570655E+08
     -133.1442723899      133.9599897905     1  0.64990124E+08
     -133.1442607125      132.6177682660     1  0.66263194E+08
     -133.1442203484      137.0310860538     1  0.66476546E+08
     -133.1442130480      140.8298650880     1  0.76078092E+08
     -133.1441839713      134.3507003641     1  0.66774451E+08
     -133.1441793146      134.3487105884     1  0.69458991E+08
     -133.1441682177      136.4896063388     1  0.67290237E+08
     -133.1441236476      132.9919249860     1  0.67558044E+08
     -133.1440762330      136.3374892054     1  0.66981607E+08
     -133.1440562431      132.8455594788     1  0.65058593E+08
     -133.1440499289      136.9819525412     1  0.66935064E+08
     -133.1440351050      133.4704867948     1  0.64067725E+08
     -133.1440230113      135.9273117600     1  0.66910280E+08
     -133.1440203190      134.4353459206     1  0.65595286E+08
     -133.1440073704      131.9097959112     1  0.65704265E+08
     -133.1439626379      136.9374822051     1  0.67255347E+08
     -133.1439506881      135.4207828387     1  0.65023171E+08
     -133.1439473385      138.1630863459     1  0.73549891E+08
     -133.1439250900      137.4766163696     1  0.66259133E+08
     -133.1438811503      131.7006743312     1  0.66683010E+08
     -133.1438744091      135.5834368552     1  0.64301548E+08
     -133.1438487499      134.8536763055     1  0.67590771E+08
     -133.1438402636      139.9965126988     2  0.63689512E+08
     -133.1438389999      135.1355118664     1  0.68471567E+08
     -133.1438368839      137.1131330606     1  0.71366431E+08
     -133.1438307722      134.6246987488     1  0.66199308E+08
     -133.1437651279      137.9120093226     1  0.67636589E+08
     -133.1437292362      137.9249946057     1  0.65784964E+08
     -133.1437189860      133.3777213410     1  0.67195429E+08
     -133.1436993732      139.2749853013     1  0.72978334E+08
     -133.1436774874      133.2586848507     1  0.66711389E+08
     -133.1436496407      136.7635261464     1  0.68058712E+08
     -133.1436362732      134.6887235974     1  0.64157818E+08
     -133.1436302569      133.4379224380     1  0.66634781E+08
     -133.1436154013      137.6367430572     1  0.72246301E+08
     -133.1436006681      135.8483183498     1  0.64466449E+08
     -133.1435905908      134.2083597513     1  0.67570247E+08
     -133.1435755617      141.5129245288     1  0.68689363E+08
     -133.1435714844      138.4199934050     1  0.70064342E+08
     -133.1435621218      137.1402950749     1  0.66250195E+08
     -133.1435322765      137.6632636270     1  0.73636168E+08
     -133.1435081791      131.1787546062     1  0.69305697E+08
     -133.1434909005      137.6595297516     1  0.63809626E+08
     -133.1434888600      136.3737981041     1  0.64304472E+08
     -133.1434822566      136.9604149596     1  0.66278442E+08
     -133.1434787725      137.3324807224     1  0.70037327E+08
     -133.1434513694      135.8570609040     1  0.67413527E+08
     -133.1434482782      134.1479017429     1  0.66467597E+08
     -133.1434214318      131.5864975559     1  0.66606290E+08
     -133.1434192486      137.1423417075     1  0.66446993E+08
     -133.1434143164      132.6543096997     1  0.67352229E+08
     -133.1434098356      132.8552891224     1  0.67819019E+08
     -133.1434071703      138.6973546882     1  0.67470776E+08
     -133.1434040774      141.4331175750     1  0.71143152E+08
     -133.1433900207      134.2793623277     1  0.66922358E+08
     -133.1433538150      134.0678731021     1  0.70081190E+08
     -133.1433262999      133.9794248315     1  0.64907132E+08
     -133.1433182187      136.6851037011     1  0.65320267E+08
     -133.1433132983      135.7934935619     1  0.68424002E+08
     -133.1432907135      135.9726604290     1  0.66222763E+08
     -133.1432638415      138.0397317130     1  0.70925336E+08
     -133.1432406619      138.8102260230     1  0.71644423E+08
     -133.1432345146      136.1697574249     1  0.69849667E+08
     -133.1432179866      138.6043239416     1  0.65619739E+08
     -133.1432092406      137.8504268216     1  0.64462928E+08
     -133.1431847567      135.1850227266     1  0.64447096E+08
     -133.1431706278      135.6743911455     1  0.65068485E+08
     -133.1431481206      134.0041767232     1  0.68784748E+08
     -133.1431442682      139.7495566147     1  0.64721461E+08
     -133.1431332474      134.1547009569     1  0.65652864E+08
     -133.1431265193      135.4873825967     1  0.66386329E+08
     -133.1430982302      135.6187670759     1  0.66245137E+08
     -133.1430907875      133.2109473019     1  0.65754648E+08
     -133.1430782066      134.5483517090     1  0.64868035E+08
     -133.1430517787      137.3596246709     1  0.66883767E+08
     -133.1430473950      134.9589300855     1  0.66682303E+08
     -133.1430136351      135.9135482768     1  0.66380057E+08
     -133.1429923434      132.9340135136     1  0.66496286E+08
     -133.1429442870      132.9971931183     1  0.64973301E+08
     -133.1429399423      132.5675452624     1  0.65369300E+08
     -133.1429125059      130.4386712811     2  0.66470450E+08
     -133.1429096186      131.3811841578     1  0.66512413E+08
     -133.1428830927      136.4431806878     1  0.66208845E+08
     -133.1428795155      134.7791735187     1  0.64466879E+08
     -133.1428663188      136.1188574399     1  0.67126413E+08
     -133.1428543349      135.3832338684     1  0.66886604E+08
     -133.1428424752      137.5992938188     1  0.69443103E+08
     -133.1428336173      132.7708796412     1  0.65536422E+08
     -133.1428235058      132.9089614051     1  0.64763382E+08
     -133.1428090900      132.9214283839     1  0.68456810E+08
     -133.1427995814      132.5942286064     1  0.67956926E+08
     -133.1427632864      133.7720823028     1  0.64309651E+08
     -133.1427344305      136.8230536405     1  0.66532303E+08
     -133.1427218976      137.6063849009     1  0.66251680E+08
     -133.1427043192      135.4650874671     1  0.65141545E+08
     -133.1426863089      135.4735479822     1  0.65098893E+08
     -133.1426805075      137.5605048174     1  0.65843968E+08
     -133.1426706356      133.6497131703     1  0.65732176E+08
     -133.1426685188      136.9048180421     1  0.68566000E+08
     -133.1426625178      131.4407551811     1  0.66591032E+08
     -133.1426566667      135.2435588882     1  0.65063152E+08
     -133.1426446587      136.0611779657     1  0.64665900E+08
     -133.1426330507      131.6946058233     1  0.69744801E+08
     -133.1426217105      133.9762157736     1  0.68751128E+08
     -133.1426142692      134.7005427319     1  0.68962925E+08
     -133.1426121109      135.2958613896     1  0.65804264E+08
     -133.1425667550      135.4743439033     1  0.65797906E+08
     -133.1425622578      135.1415643634     1  0.66652243E+08
     -133.1425138836      140.6716447859     1  0.82220780E+08
     -133.1425076795      137.2895268039     1  0.69965370E+08
     -133.1424916916      135.7489559094     1  0.68062308E+08
     -133.1424904736      137.1264088966     1  0.67552721E+08
     -133.1424756112      135.2990179800     1  0.68539619E+08
     -133.1424490104      136.3738335700     1  0.67086651E+08
     -133.1424354329      136.4423524068     1  0.68797875E+08
     -133.1424126570      137.5197753163     1  0.67143365E+08
     -133.1423940030      136.7755738524     1  0.67520759E+08
     -133.1423503995      137.3184513527     1  0.66373589E+08
     -133.1423490812      136.3271685651     1  0.64127757E+08
     -133.1423202621      138.6409777577     1  0.69804697E+08
     -133.1423011129      136.9950066062     1  0.64645220E+08
     -133.1422917467      132.7204255565     1  0.65916244E+08
     -133.1422690916      133.9381198374     1  0.67529407E+08
     -133.1422647585      137.6671425063     1  0.66532795E+08
     -133.1422457768      133.1372058505     1  0.65154697E+08
     -133.1422428646      135.6465385746     1  0.68507245E+08
     -133.1422291108      135.2470711182     1  0.65044251E+08
     -133.1422004496      135.0330118644     1  0.64787660E+08
     -133.1421882044      138.1852847855     1  0.68362361E+08
     -133.1421869745      136.6628857299     1  0.71685301E+08
     -133.1421811990      133.9776174365     1  0.66529004E+08
     -133.1421739566      133.9943710167     1  0.67025946E+08
     -133.1421507790      136.5785678454     1  0.67809348E+08
     -133.1421340823      137.3635669541     1  0.66941007E+08
     -133.1421322207      133.6331837577     1  0.67098551E+08
     -133.1421281860      133.2270685889     1  0.65335811E+08
     -133.1421059983      135.9881248489     1  0.69516973E+08
     -133.1420912720      134.8057730704     1  0.66097856E+08
     -133.1420497903      133.0636823142     1  0.67449107E+08
     -133.1420466165      137.4388919698     1  0.66258071E+08
     -133.1420283355      138.3399257692     1  0.67529738E+08
     -133.1420265833      135.0674319894     1  0.65709842E+08
     -133.1420028312      136.4828805274     1  0.70994650E+08
     -133.1419925223      138.3320609784     1  0.67479763E+08
     -133.1419798106      136.1138888634     1  0.67240946E+08
     -133.1419565338      139.3594279786     1  0.66613987E+08
     -133.1419231201      136.8248300250     1  0.70128160E+08
     -133.1419068953      132.0104440093     1  0.62916936E+08
     -133.1418920518      135.0994087823     1  0.68098264E+08
     -133.1418795444      139.1973223985     1  0.66602914E+08
     -133.1418517736      135.2352980067     1  0.65778250E+08
     -133.1418457690      133.6106011976     1  0.67391165E+08
     -133.1418426430      136.0794315998     1  0.69124372E+08
     -133.1418382911      131.7898287668     1  0.66433539E+08
     -133.1418329599      132.9614402703     1  0.65424647E+08
     -133.1418235957      132.5385014837     1  0.66084714E+08
     -133.1418183316      137.6179508286     1  0.68053522E+08
     -133.1418076070      137.7671185414     1  0.70865066E+08
     -133.1418048686      132.8918067027     1  0.66571592E+08
     -133.1417987217      136.9979554455     1  0.65323979E+08
     -133.1417823305      132.4639086381     1  0.66470364E+08
     -133.1417669812      137.1499831070     1  0.63910157E+08
     -133.1417607041      138.4527236482     1  0.69717623E+08
     -133.1417103219      137.4320263766     1  0.65984623E+08
     -133.1417008025      137.3628644977     1  0.65995518E+08
     -133.1416936425      135.1095456630     1  0.68438076E+08
     -133.1416923043      133.6618576475     1  0.65002607E+08
     -133.1416780883      137.4883794612     1  0.68234370E+08
     -133.1416731103      140.5401117951     1  0.67158652E+08
     -133.1416717202      135.7405119590     1  0.68799200E+08
     -133.1416589085      136.4279297721     1  0.64383607E+08
     -133.1416570028      135.3324398442     1  0.69620796E+08
     -133.1415706970      135.0444214842     1  0.67527202E+08
     -133.1415624994      131.7966593730     1  0.66895444E+08
     -133.1415612817      132.3948882789     1  0.66654008E+08
     -133.1415344476      137.5732237304     1  0.66059788E+08
     -133.1415234757      135.1386614517     1  0.66157348E+08
     -133.1414869785      134.9701615028     1  0.66788512E+08
     -133.1414716611      133.7545689100     1  0.66256596E+08
     -133.1414184584      136.2459294545     1  0.65983215E+08
     -133.1414098226      129.4537038156     1  0.66459056E+08
     -133.1414048475      139.6853008761     1  0.72578389E+08
     -133.1413945369      132.8603968480     1  0.67016041E+08
     -133.1413777042      137.6779163709     1  0.65583298E+08
     -133.1413754420      135.9931675935     1  0.67257860E+08
     -133.1413732012      130.8713437955     1  0.68016248E+08
     -133.1413672895      135.1429258793     1  0.69104413E+08
     -133.1413410095      136.4274670860     1  0.67677691E+08
     -133.1413078909      136.4925806704     1  0.65563055E+08
     -133.1412553055      136.6886424485     1  0.63963087E+08
     -133.1412358957      136.9420091881     1  0.67220342E+08
     -133.1412155195      135.3086189354     1  0.66459775E+08
     -133.1411987753      133.1820818258     1  0.66871725E+08
     -133.1411853026      136.8133316436     1  0.65595040E+08
     -133.1411728580      135.9908346207     1  0.67522724E+08
     -133.1411526987      136.1442563811     1  0.67272108E+08
     -133.1411106544      136.3283240299     1  0.67859550E+08
     -133.1411088584      136.8280503627     1  0.69105464E+08
     -133.1410907678      132.7368194792     1  0.67408131E+08
     -133.1410567992      133.8101047744     1  0.68589922E+08
     -133.1410167931      134.8168064248     1  0.65482190E+08
     -133.1410028072      135.5812403762     1  0.66707580E+08
     -133.1410012520      134.1436199702     1  0.64972062E+08
     -133.1409879165      138.5688263521     1  0.65117117E+08
     -133.1409629321      131.6046728796     1  0.69920337E+08
     -133.1409176005      137.9480459437     1  0.72759215E+08
     -133.1409042918      136.7769876734     1  0.68292057E+08
     -133.1408710108      136.9213449321     1  0.73282478E+08
     -133.1408570334      134.5599294346     1  0.64011764E+08
     -133.1407870822      132.7838006770     1  0.65443204E+08
     -133.1407858135      138.1250705253     1  0.67038913E+08
     -133.1407825937      139.8516978824     1  0.70708727E+08
     -133.1407644448      137.0886494537     1  0.66703362E+08
     -133.1407364111      136.7031185240     1  0.65876304E+08
     -133.1407290380      132.9929568865     1  0.65120154E+08
     -133.1406764158      138.8848874159     1  0.70416219E+08
     -133.1406715088      138.5917190274     1  0.66518066E+08
     -133.1406672360      135.8150116316     1  0.65849527E+08
     -133.1406597539      132.4420535403     1  0.65461660E+08
     -133.1406547989      138.8327282848     1  0.66732444E+08
     -133.1406489040      138.6857558781     1  0.70805972E+08
     -133.1406312466      136.4673863121     1  0.67504456E+08
     -133.1406280181      136.2925428686     1  0.66577133E+08
     -133.1406139710      137.3920802123     1  0.65761742E+08
     -133.1406104432      137.1437289274     1  0.69094547E+08
     -133.1405667180      134.5422316755     1  0.64345173E+08
     -133.1405529012      134.1754896767     1  0.65831129E+08
     -133.1405500507      131.8237258870     1  0.67423066E+08
     -133.1405440698      136.3187994333     1  0.69136835E+08
     -133.1405394994      134.9942445257     1  0.65945705E+08
     -133.1405141746      134.7314646082     1  0.70323438E+08
     -133.1404955399      138.7665616518     1  0.69829623E+08
     -133.1404943457      131.5117360085     1  0.66194960E+08
     -133.1404916762      138.2432435835     1  0.63745177E+08
     -133.1404695464      135.6990118135     1  0.69282901E+08
     -133.1404635723      137.2591022194     1  0.67174731E+08
     -133.1404602591      132.2655782761     1  0.64985028E+08
     -133.1404542549      135.0398216259     1  0.66812593E+08
     -133.1404299155      132.0076021492     1  0.67202002E+08
     -133.1404223755      136.6029922903     1  0.66101124E+08
     -133.1404211144      133.9914281962     1  0.68089787E+08
     -133.1404068483      140.1266522430     1  0.68721241E+08
     -133.1403938936      135.8642947963     1  0.67359530E+08
     -133.1403778554      135.6508323567     1  0.65494697E+08
     -133.1403440415      137.0620863617     1  0.64014455E+08
     -133.1403331381      136.7638739292     1  0.68191979E+08
     -133.1403286718      136.9678597074     1  0.68324914E+08
     -133.1403070029      132.0765961332     1  0.66148116E+08
     -133.1402710161      137.4443153576     1  0.65495526E+08
     -133.1402627534      134.9909706406     1  0.63924609E+08
     -133.1402198538      138.1774957122     1  0.68373675E+08
     -133.1402114558      138.5609408199     1  0.66847873E+08
     -133.1401929752      136.0865132738     1  0.66788917E+08
     -133.1401908233      135.8189172683     1  0.67800161E+08
     -133.1401736645      135.7708039480     1  0.69590074E+08
     -133.1401574698      131.2786990582     1  0.65055584E+08
     -133.1401537407      134.3767032424     1  0.65668155E+08
     -133.1401432660      135.6933242382     1  0.68853470E+08
     -133.1401265139      136.7959501053     1  0.69430821E+08
     -133.1401086687      133.6558865055     1  0.64932874E+08
     -133.1401063139      135.5779189992     1  0.75187798E+08
     -133.1401041774      135.2673113041     1  0.63810948E+08
     -133.1400990366      136.9713162674     1  0.65584521E+08
     -133.1400597784      133.6507176635     1  0.64782161E+08
     -133.1400276764      136.5334611824     1  0.65735620E+08
     -133.1400247149      137.0550119082     2  0.68680341E+08
     -133.1399911350      131.8460204924     1  0.66476271E+08
     -133.1399861007      137.2485250235     1  0.70188281E+08
     -133.1399843135      140.3978191086     1  0.71394743E+08
     -133.1399758652      131.1238111473     1  0.64800895E+08
     -133.1399717126      139.1794835521     1  0.67112967E+08
     -133.1399229545      140.1660469242     1  0.68931038E+08
     -133.1398924016      138.1175051384     1  0.68041297E+08
     -133.1398911111      133.5902819963     1  0.65544158E+08
     -133.1398845266      137.7179184962     1  0.66900735E+08
     -133.1398815124      136.5931037814     1  0.67968911E+08
     -133.1398533186      133.3895772389     1  0.65038527E+08
     -133.1398474225      133.2056196530     1  0.74513027E+08
     -133.1398336365      137.4056640272     1  0.65886803E+08
     -133.1398283295      133.2463706825     1  0.66390478E+08
     -133.1398233935      137.8287267350     1  0.66961369E+08
     -133.1398021267      133.0928346939     1  0.69968474E+08
     -133.1397904747      136.8858242947     2  0.67082122E+08
     -133.1397672122      136.1004598615     1  0.65936187E+08
     -133.1397585356      135.4834906314     1  0.65172745E+08
     -133.1397540373      135.1753715734     1  0.65418285E+08
     -133.1397520134      135.6960897565     1  0.67721931E+08
     -133.1397394871      135.2717811328     2  0.68249089E+08
     -133.1397077486      133.6434571779     1  0.67972569E+08
     -133.1396990723      138.7839540861     1  0.74020147E+08
     -133.1396753284      136.5332619336     1  0.66830800E+08
     -133.1396677956      135.1455121563     1  0.66519452E+08
     -133.1396499197      136.4334776962     1  0.76055475E+08
     -133.1396297326      135.7267916215     1  0.68928199E+08
     -133.1395906766      138.1595954543     1  0.74452614E+08
     -133.1395773902      134.4866199581     1  0.70203689E+08
     -133.1395671253      134.2983273281     1  0.67036664E+08
     -133.1395512098      138.7084795411     1  0.69112582E+08
     -133.1395048192      138.1148892720     1  0.68193769E+08
     -133.1394838369      133.3702738577     1  0.64786563E+08
     -133.1394683206      137.0524931176     1  0.67585150E+08
     -133.1394574345      137.8721337546     1  0.69130812E+08
     -133.1394468569      135.0194374338     1  0.69217195E+08
     -133.1394421399      136.7237092091     1  0.65790009E+08
     -133.1394331418      135.6977083238     1  0.69752775E+08
     -133.1394239014      138.3097744899     1  0.65950278E+08
     -133.1393910111      133.4088680895     1  0.65819459E+08
     -133.1393877249      137.0039119003     1  0.67943477E+08
     -133.1393811750      132.8731472759     1  0.65166852E+08
     -133.1393704996      133.2187188858     1  0.66000454E+08
     -133.1393609273      137.2339062123     1  0.66914561E+08
     -133.1393588882      136.2166221112     1  0.67278618E+08
     -133.1393558186      136.0927327148     1  0.65807939E+08
     -133.1393417925      134.0989244592     1  0.67331038E+08
     -133.1393382478      138.5419429947     1  0.64241184E+08
     -133.1392817738      139.5471893886     1  0.67201654E+08
     -133.1392795561      140.7791523831     1  0.67772331E+08
     -133.1392321156      140.1035733392     1  0.76492898E+08
     -133.1392024827      132.2663268709     1  0.68229108E+08
     -133.1391991813      136.1836917586     1  0.65546115E+08
     -133.1391706577      138.1095424295     1  0.69202351E+08
     -133.1391629322      137.1778276281     1  0.73033163E+08
     -133.1391530049      135.3843716592     1  0.64408691E+08
     -133.1391357829      136.6979873705     1  0.66962206E+08
     -133.1391277950      139.5559390275     1  0.71112494E+08
     -133.1391063409      132.7752962721     1  0.64656556E+08
     -133.1391047184      135.8783481762     1  0.69352138E+08
     -133.1390996142      133.5469107223     1  0.68053104E+08
     -133.1390683177      137.6241870339     1  0.67845186E+08
     -133.1390651450      131.8022495766     1  0.65571308E+08
     -133.1390619219      137.5926518698     1  0.70218902E+08
     -133.1390507744      136.4264856599     1  0.68754403E+08
     -133.1390430391      136.2282617385     1  0.64858658E+08
     -133.1390356104      137.9503899279     1  0.67680935E+08
     -133.1390196703      137.8886148997     1  0.67763458E+08
     -133.1389895028      139.4573525088     1  0.66343737E+08
     -133.1389676680      132.2082645133     1  0.68468401E+08
     -133.1389655910      131.8304246697     1  0.65253671E+08
     -133.1389622893      137.5292278328     1  0.66092314E+08
     -133.1389329008      138.7254592616     1  0.64275270E+08
     -133.1389302910      137.1459044166     1  0.66807142E+08
     -133.1389168524      137.2030294709     1  0.68149206E+08
     -133.1388980709      138.2305609695     1  0.69344907E+08
     -133.1388924291      137.0046289780     1  0.65609846E+08
     -133.1388729580      141.1270437408     1  0.70526338E+08
     -133.1388549777      137.7834845449     1  0.67012007E+08
     -133.1388431155      132.2323502109     1  0.68490951E+08
     -133.1388355987      138.4530449477     1  0.74008809E+08
     -133.1388201182      133.1672385875     1  0.67095082E+08
     -133.1388151727      133.1114518705     1  0.65337275E+08
     -133.1387746449      139.7312703929     1  0.68212039E+08
     -133.1387627779      137.4013632572     2  0.67754092E+08
     -133.1387363003      130.0283625746     1  0.66202234E+08
     -133.1387331864      140.0515599289     2  0.69651278E+08
     -133.1387304266      137.3821876582     1  0.67521532E+08
     -133.1387277359      131.5183399080     1  0.61315082E+08
     -133.1387148304      136.0778138259     1  0.68176809E+08
     -133.1387083843      134.5404901779     1  0.66736043E+08
     -133.1387039677      134.4286345400     1  0.67291113E+08
     -133.1386635639      134.2951684623     1  0.69031651E+08
     -133.1386555155      133.6453298970     1  0.64317957E+08
     -133.1386469047      139.5663372131     1  0.65694179E+08
     -133.1386359532      135.0166463736     1  0.67282690E+08
     -133.1386223713      136.4824334120     1  0.66916351E+08
     -133.1386187842      133.5991139011     1  0.67091338E+08
     -133.1385796419      136.2898943736     1  0.66525267E+08
     -133.1385625843      135.5297424696     1  0.65020824E+08
     -133.1385554225      129.2006470691     1  0.65986448E+08
     -133.1385352997      139.2425640960     1  0.68208371E+08
     -133.1385164726      136.8579924796     1  0.65989033E+08
     -133.1385056612      133.6360784398     1  0.64995398E+08
     -133.1384883535      131.8499350785     1  0.65992920E+08
     -133.1384804795      137.5378892861     1  0.68415451E+08
     -133.1384573167      136.7887790757     1  0.65470238E+08
     -133.1384494756      139.0245493632     1  0.65709503E+08
     -133.1384141292      133.0961973322     1  0.64865597E+08
     -133.1383902169      138.3565148274     1  0.69590324E+08
     -133.1383546489      134.3180887955     1  0.70621118E+08
     -133.1383510054      132.8167911385     1  0.64808291E+08
     -133.1383390780      134.4975063797     1  0.66363081E+08
     -133.1383263425      135.8164398867     1  0.66990977E+08
     -133.1383048555      134.9594182303     1  0.65934999E+08
     -133.1383023628      133.9605018844     1  0.65821993E+08
     -133.1382935866      136.6462451792     1  0.65270364E+08
     -133.1382670046      132.4285555443     1  0.64959613E+08
     -133.1382525321      141.3503910981     1  0.68666896E+08
     -133.1382425519      133.1935495651     1  0.66842027E+08
     -133.1382316226      130.6009230591     1  0.66705180E+08
     -133.1382268510      134.3049245784     1  0.65401831E+08
     -133.1382126461      133.7807441330     1  0.68418427E+08
     -133.1382111769      132.3351182993     1  0.67287348E+08
     -133.1381174485      135.3011055653     1  0.66144621E+08
     -133.1381055575      131.5296074211     1  0.65415000E+08
     -133.1380891868      138.7337969269     1  0.68410598E+08
     -133.1380820276      131.9067735029     1  0.68904185E+08
     -133.1380796942      134.4026137804     1  0.64776970E+08
     -133.1380715039      131.8109973421     1  0.65155037E+08
     -133.1380600389      136.1760919701     1  0.65412787E+08
     -133.1380583637      135.7929571254     1  0.64390589E+08
     -133.1380389730      138.7110539731     1  0.66362953E+08
     -133.1380198978      132.7334367764     1  0.64508628E+08
     -133.1380172911      133.3346483537     1  0.66525778E+08
     -133.1379980623      135.9173685984     1  0.64757517E+08
     -133.1379712371      136.3117201868     1  0.67702332E+08
     -133.1379566619      137.7058093988     1  0.65239308E+08
     -133.1379450029      131.9368147533     1  0.66844029E+08
     -133.1379363712      136.0399468194     1  0.65333944E+08
     -133.1379305705      131.5239170950     1  0.65328406E+08
     -133.1379251842      135.5888622219     1  0.67556618E+08
     -133.1379185158      135.2072200055     1  0.65728815E+08
     -133.1378989581      128.3234525204     1  0.65487092E+08
     -133.1378851674      133.5967857533     1  0.65156333E+08
     -133.1378829373      133.1504689877     1  0.68645413E+08
     -133.1378770503      136.8190724604     1  0.65502919E+08
     -133.1378745551      138.1088043728     1  0.64564466E+08
     -133.1378620933      136.7853945829     1  0.68091750E+08
     -133.1378517698      133.2588966333     1  0.68621855E+08
     -133.1378347444      138.9062597598     1  0.68206803E+08
     -133.1378327011      138.3918961868     1  0.66527215E+08
     -133.1378251407      138.6810846288     1  0.67140599E+08
     -133.1378119366      137.6471677202     2  0.65042164E+08
     -133.1377977564      139.0088599129     1  0.64898738E+08
     -133.1377928829      135.3661097124     1  0.72465228E+08
     -133.1377403528      136.0348120028     1  0.66547653E+08
     -133.1377050201      133.1312943241     1  0.62052317E+08
     -133.1376739400      136.8229972036     1  0.66378563E+08
     -133.1376629878      135.2296244446     1  0.72352437E+08
     -133.1376320636      133.9765306103     1  0.65519110E+08
     -133.1376194820      138.2172189958     1  0.69197139E+08
     -133.1376171357      130.8425633492     1  0.65422233E+08
     -133.1376153607      137.9520358178     1  0.69196654E+08
     -133.1376121104      137.4186446089     1  0.65909603E+08
     -133.1376045266      134.0525586291     1  0.66643616E+08
     -133.1375908126      135.1355249207     1  0.65991800E+08
     -133.1375740322      134.2530756721     1  0.67295573E+08
     -133.1375481795      137.6895856161     1  0.65939008E+08
     -133.1375314947      130.2387788079     1  0.68066238E+08
     -133.1374783501      134.6796554479     1  0.67332808E+08
     -133.1374755638      135.8993817273     1  0.68133565E+08
     -133.1374376459      135.3739755878     1  0.65651209E+08
     -133.1374254629      134.8613375028     1  0.63107313E+08
     -133.1374210927      134.0896711098     1  0.66246400E+08
     -133.1374189450      135.8967892876     1  0.69180717E+08
     -133.1373919158      134.8906934886     1  0.65739113E+08
     -133.1373591807      135.0312274338     1  0.66644501E+08
     -133.1373292567      139.0147424174     1  0.66509266E+08
     -133.1373259968      133.3841259390     1  0.63246825E+08
     -133.1373150451      137.5118734345     1  0.66833308E+08
     -133.1373126172      132.0891881072     1  0.66831274E+08
     -133.1373113752      132.6489877954     1  0.67358929E+08
     -133.1373026494      136.9668854645     1  0.67919640E+08
     -133.1372579751      133.1906404765     1  0.67111359E+08
     -133.1372080905      132.8649387517     1  0.68180341E+08
     -133.1371966972      136.6612058819     1  0.69565684E+08
     -133.1371884602      130.3071889186     1  0.64837811E+08
     -133.1371855214      133.5350025852     1  0.65422642E+08
     -133.1371836341      135.1792900695     1  0.65324813E+08
     -133.1371746675      136.8069455266     1  0.65157967E+08
     -133.1371649454      138.5045138384     1  0.74422981E+08
     -133.1371392064      137.7419756311     1  0.67762114E+08
     -133.1371004067      136.0452105175     2  0.64822339E+08
     -133.1370870918      139.5945044634     1  0.72778773E+08
     -133.1370573351      136.6462397328     1  0.67074822E+08
     -133.1370421574      135.1874282837     1  0.65887635E+08
     -133.1370269162      134.4051338089     1  0.67179945E+08
     -133.1370216515      134.8113866800     1  0.65121450E+08
     -133.1370114738      136.2216075368     1  0.67231012E+08
     -133.1370102668      135.3092794901     1  0.64835884E+08
     -133.1370083255      132.3559341966     1  0.67496450E+08
     -133.1370020134      140.1654292402     1  0.74843980E+08
     -133.1369906646      136.5097013777     1  0.65699791E+08
     -133.1369895542      138.4977869052     1  0.66645343E+08
     -133.1369855678      137.2621117420     1  0.64599611E+08
     -133.1369629624      133.4616113826     1  0.68889547E+08
     -133.1369601492      134.1164372454     1  0.65996445E+08
     -133.1369391327      133.4111976238     1  0.65752984E+08
     -133.1369160331      138.4920945490     1  0.65471613E+08
     -133.1369116479      139.2068904914     2  0.75194616E+08
     -133.1369065296      137.0133377299     1  0.66603341E+08
     -133.1369018785      139.5139485543     1  0.65173016E+08
     -133.1368474744      135.0858670134     1  0.66992919E+08
     -133.1368437638      135.4859066585     1  0.64366166E+08
     -133.1368405377      138.2120869788     1  0.66767827E+08
     -133.1368296580      133.7073414890     1  0.67054634E+08
     -133.1368071451      135.7284525376     1  0.67383557E+08
     -133.1367855966      137.9341154977     1  0.66226623E+08
     -133.1367794795      135.4544491702     1  0.66335552E+08
     -133.1367440216      136.7330640658     1  0.65304538E+08
     -133.1367422149      136.4788395949     1  0.69880912E+08
     -133.1367261836      134.3354486101     1  0.66539712E+08
     -133.1366928009      133.5065500427     1  0.66532491E+08
     -133.1366887054      133.2011762466     1  0.66749421E+08
     -133.1366777120      133.5324524093     1  0.65953878E+08
     -133.1366765399      137.6532428450     1  0.68919695E+08
     -133.1366682776      135.6144390960     1  0.67143656E+08
     -133.1366100379      135.1386755278     1  0.65111560E+08
     -133.1366015048      135.6435759039     1  0.65724647E+08
     -133.1365835287      132.4213494615     1  0.72687083E+08
     -133.1365159542      137.4938983368     1  0.64033805E+08
     -133.1365048930      136.2150362249     1  0.66266168E+08
     -133.1364920447      136.2082957517     1  0.72530014E+08
     -133.1364875196      137.4572058738     1  0.65345840E+08
     -133.1364847097      133.9489897296     1  0.65700867E+08
     -133.1364761345      141.2232982082     1  0.67025622E+08
     -133.1364688678      136.9247551100     1  0.69747679E+08
     -133.1364452642      138.7905472702     1  0.66636963E+08
     -133.1364330677      136.4123978699     1  0.67472297E+08
     -133.1363770017      135.7375541633     1  0.67121947E+08
     -133.1363577361      138.1761946713     1  0.65465085E+08
     -133.1363459047      133.5153383483     1  0.66572556E+08
     -133.1363446504      134.9867885560     1  0.68172106E+08
     -133.1363257172      134.4738116604     1  0.66470791E+08
     -133.1363104897      137.5247253052     2  0.66922036E+08
     -133.1363089897      139.0013121950     1  0.72420291E+08
     -133.1362891024      132.3893181742     1  0.64799642E+08
     -133.1362709024      138.8349342344     1  0.69277612E+08
     -133.1362385979      132.1503845600     1  0.64774949E+08
     -133.1362341615      132.4513832284     1  0.66893751E+08
     -133.1362208993      140.2577422809     1  0.67623610E+08
     -133.1362037940      130.8126788345     1  0.66421149E+08
     -133.1361707962      137.6713059067     1  0.65594541E+08
     -133.1361534282      134.7470985396     1  0.64748189E+08
     -133.1361408945      137.3886484279     1  0.68343924E+08
     -133.1361369137      137.7885047651     1  0.67989666E+08
     -133.1361280483      129.7438909347     1  0.65579822E+08
     -133.1361266776      139.9166217052     1  0.67935875E+08
     -133.1361226598      134.2499566298     1  0.66600267E+08
     -133.1361068731      130.8992550203     1  0.66215865E+08
     -133.1360959416      131.7196034741     1  0.70007610E+08
     -133.1360697896      134.6999414090     1  0.66826398E+08
     -133.1360453886      136.8317754605     1  0.67402642E+08
     -133.1360054340      134.8323643029     1  0.67418369E+08
     -133.1360009191      137.7920446858     1  0.67011568E+08
     -133.1359737479      139.4313685794     1  0.66675667E+08
     -133.1359662945      136.7530258681     1  0.66507369E+08
     -133.1359594188      136.1153758495     2  0.69750861E+08
     -133.1359579532      133.8290704579     1  0.67798639E+08
     -133.1359066108      132.8211017081     1  0.66206214E+08
     -133.1359017879      134.1001110220     1  0.67389780E+08
     -133.1358899997      135.2706179633     1  0.67569480E+08
     -133.1358879588      133.6892985494     1  0.66907558E+08
     -133.1358780211      137.0243074957     1  0.67446775E+08
     -133.1358542184      133.9182796069     1  0.65726530E+08
     -133.1358411703      133.9787696282     1  0.66128507E+08
     -133.1358223902      132.3003879675     1  0.69550613E+08
     -133.1357601571      138.0506592245     1  0.66343670E+08
     -133.1357320495      134.0519516958     1  0.67514607E+08
     -133.1357196164      137.4579444457     1  0.66627840E+08
     -133.1357084838      134.3894376940     1  0.64690205E+08
     -133.1357068058      133.0352182835     1  0.63659338E+08
     -133.1356813415      137.1706358799     1  0.74797672E+08
     -133.1356583568      138.2448614938     1  0.66117410E+08
     -133.1356508631      129.2409686099     1  0.67625444E+08
     -133.1356385818      136.9967289635     1  0.66759229E+08
     -133.1356363796      133.7846663436     1  0.70168301E+08
     -133.1356181621      137.0265104351     1  0.66767169E+08
     -133.1356095313      130.9448988449     1  0.64367627E+08
     -133.1356018777      136.0340690746     1  0.66968310E+08
     -133.1355926192      130.7335310942     1  0.65567085E+08
     -133.1355909562      131.6461438718     1  0.64996213E+08
     -133.1355756286      137.4642557323     1  0.65154723E+08
     -133.1355627214      134.0259270650     1  0.63632871E+08
     -133.1355592337      135.8075696111     1  0.68248464E+08
     -133.1355502759      132.9221979100     1  0.67203672E+08
     -133.1355441596      137.2909018098     1  0.66431888E+08
     -133.1355413943      132.2816381378     1  0.70649364E+08
     -133.1355057533      134.1618153594     1  0.65199109E+08
     -133.1355028066      138.3918501174     1  0.65754096E+08
     -133.1354963635      133.2959551272     1  0.66804267E+08
     -133.1354657476      131.2664962786     1  0.65591791E+08
     -133.1354532595      133.7981009652     1  0.66743103E+08
     -133.1354346382      136.2009483599     1  0.64980557E+08
     -133.1354282555      132.3679468432     1  0.64660452E+08
     -133.1353682528      136.8550603851     1  0.78767187E+08
     -133.1353622117      136.2733012195     1  0.66783381E+08
     -133.1353504162      135.8555072729     1  0.70241481E+08
     -133.1353415370      132.4823665385     1  0.63421248E+08
     -133.1353386286      135.2478142608     1  0.65461892E+08
     -133.1353310894      137.8674536915     1  0.66341655E+08
     -133.1353197830      132.6598957329     1  0.67423307E+08
     -133.1353172306      136.7257395659     1  0.68001243E+08
     -133.1353135200      137.3634851902     1  0.67200632E+08
     -133.1352895689      137.1517173767     1  0.64698496E+08
     -133.1352867395      140.9179341254     2  0.69151290E+08
     -133.1352824730      138.6152536378     1  0.67079941E+08
     -133.1352436641      138.7818409547     1  0.68640526E+08
     -133.1352149991      135.1349062175     1  0.66837997E+08
     -133.1352017885      136.3726566182     1  0.65618561E+08
     -133.1351926969      138.1741878974     1  0.64426591E+08
     -133.1351870326      135.1990109718     1  0.66994898E+08
     -133.1351827262      135.7107304629     1  0.65946465E+08
     -133.1351792918      135.5404335907     1  0.70574680E+08
     -133.1351542562      130.0978394679     1  0.66623025E+08
     -133.1351450994      138.4734418895     1  0.72055094E+08
     -133.1351330653      135.9628740096     1  0.73310911E+08
     -133.1351278507      140.5140259793     1  0.69816808E+08
     -133.1351136435      135.4560611703     1  0.69190903E+08
     -133.1350929022      133.3318887438     1  0.65350946E+08
     -133.1350722849      136.1482149308     1  0.66957988E+08
     -133.1350491693      137.1180489536     1  0.66436151E+08
     -133.1350433787      133.5953226537     1  0.66795563E+08
     -133.1350358466      136.0113678338     1  0.65549240E+08
     -133.1350123684      130.3757971860     1  0.69282773E+08
     -133.1350019776      133.3392285213     1  0.67517801E+08
     -133.1349929243      137.5163436363     1  0.66564220E+08
     -133.1349770522      134.6762423934     1  0.66414946E+08
     -133.1349655943      134.5926997468     1  0.65589679E+08
     -133.1349574842      140.0819958232     1  0.73811598E+08
     -133.1349558251      139.1124639985     1  0.66242645E+08
     -133.1349416941      136.8395862590     1  0.64254253E+08
     -133.1349311283      134.4065533031     1  0.67739927E+08
     -133.1349281620      137.6550114721     1  0.64663885E+08
     -133.1349227916      137.5128241999     2  0.63207085E+08
     -133.1348921637      138.0424523615     1  0.68183449E+08
     -133.1348726197      137.8534160377     1  0.65725558E+08
     -133.1348655466      132.3519759506     1  0.67134878E+08
     -133.1348609061      134.1403343183     1  0.64741236E+08
     -133.1348566211      133.3464681081     1  0.67272478E+08
     -133.1347887030      135.8102628710     1  0.67088649E+08
     -133.1347752463      135.3137293941     1  0.67650267E+08
     -133.1347691496      135.3912709270     1  0.69548068E+08
     -133.1347377370      139.1519493448     1  0.66441022E+08
     -133.1347069686      137.8357446105     1  0.67379512E+08
     -133.1346949938      131.1526475068     1  0.69028067E+08
     -133.1346805669      136.0814990149     1  0.65480196E+08
     -133.1346491055      136.9440703687     1  0.66776775E+08
     -133.1346303550      136.0358379991     1  0.66538903E+08
     -133.1346283110      138.2206803232     1  0.65188332E+08
     -133.1346025132      135.0559994142     1  0.67182185E+08
     -133.1345939923      135.8515832670     1  0.65783045E+08
     -133.1345868700      135.0123742365     1  0.65076793E+08
     -133.1345842958      140.5934695136     1  0.69702945E+08
     -133.1345755240      134.8888302471     1  0.66988050E+08
     -133.1345465471      130.1366943170     1  0.68649186E+08
     -133.1345293385      132.0248977850     1  0.62688301E+08
     -133.1345217591      132.2267686701     1  0.66414559E+08
     -133.1345075624      139.9841033384     1  0.68806759E+08
     -133.1344867095      135.2282746992     1  0.67398530E+08
     -133.1344751036      133.4875228259     1  0.64231892E+08
     -133.1344697990      129.6442987037     1  0.64720571E+08
     -133.1344397936      135.3651913333     1  0.68344872E+08
     -133.1344299906      134.8074943833     1  0.63399983E+08
     -133.1344114048      135.5782204413     1  0.65890382E+08
     -133.1344033367      134.7933470604     1  0.65906843E+08
     -133.1343530979      139.6392013158     1  0.69760550E+08
     -133.1343460245      140.0817399011     1  0.70555274E+08
     -133.1343430108      136.6606781933     1  0.64696773E+08
     -133.1343153568      138.5673175182     1  0.67824461E+08
     -133.1343134623      137.8257239423     1  0.68164239E+08
     -133.1343069278      134.7779550324     1  0.65104173E+08
     -133.1343038597      137.4046781068     1  0.72344808E+08
     -133.1342963199      135.6039830207     1  0.65935687E+08
     -133.1342933394      135.2958067063     1  0.66378495E+08
     -133.1342898338      138.8528733245     1  0.67373174E+08
     -133.1342767718      133.5289067324     1  0.66215426E+08
     -133.1342747433      133.2058350052     1  0.65073938E+08
     -133.1342635949      133.9108234635     1  0.69546531E+08
     -133.1342577423      139.6598175576     1  0.67743163E+08
     -133.1342562047      133.1181025082     1  0.64578535E+08
     -133.1342498452      138.0618061158     1  0.66049494E+08
     -133.1342272522      137.9662147836     1  0.66721206E+08
     -133.1342231404      134.5703397257     1  0.64730502E+08
     -133.1342195393      139.4913901707     1  0.67242719E+08
     -133.1342081799      139.3559352754     1  0.68366550E+08
     -133.1342058409      135.5705087625     1  0.64654302E+08
     -133.1342018681      132.3167621672     1  0.66217178E+08
     -133.1341810167      133.0505739430     1  0.63563556E+08
     -133.1341330756      134.3048123130     1  0.68535234E+08
     -133.1341263461      136.5198632094     1  0.65648210E+08
     -133.1341159001      136.3396618863     1  0.68685429E+08
     -133.1341100816      131.9824344886     1  0.65921104E+08
     -133.1340740625      137.9514006835     1  0.66575477E+08
     -133.1340629290      136.1129963320     1  0.64962377E+08
     -133.1340504307      134.6589330361     1  0.71033605E+08
     -133.1340176184      137.8589310495     1  0.63591951E+08
     -133.1339560685      136.6134805649     1  0.68467150E+08
     -133.1339448110      136.5202448727     1  0.64844177E+08
     -133.1339369137      132.8962133604     1  0.69551814E+08
     -133.1339356718      132.4958941264     1  0.67575681E+08
     -133.1339279481      139.1769440551     1  0.69913505E+08
     -133.1339163664      137.8686607506     1  0.70142683E+08
     -133.1339106026      140.8821746981     1  0.77385383E+08
     -133.1339072358      135.4295485619     1  0.65937495E+08
     -133.1339010682      130.9790468572     1  0.65362665E+08
     -133.1338888740      134.5648660017     1  0.65745937E+08
     -133.1338806744      139.9276534755     2  0.70679450E+08
     -133.1338616183      137.4553526173     1  0.78827661E+08
     -133.1338567965      139.6572793603     2  0.67438572E+08
     -133.1338433674      134.4264998006     1  0.68688341E+08
     -133.1338423524      139.6404224153     1  0.65657786E+08
     -133.1338321638      135.2802489722     1  0.65023799E+08
     -133.1338267258      138.4729794476     1  0.70424893E+08
     -133.1338152193      136.7351951140     1  0.68516886E+08
     -133.1338037048      132.0252672684     1  0.69213515E+08
     -133.1337901402      136.4804703074     1  0.67043172E+08
     -133.1337820199      138.8053893634     1  0.69582936E+08
     -133.1337807053      135.5163833954     1  0.69305600E+08
     -133.1337481411      134.6049732926     1  0.64989487E+08
     -133.1337449622      131.6909919333     1  0.69882669E+08
     -133.1337350597      137.1671001020     1  0.72028875E+08
     -133.1337328199      137.2548060115     1  0.67936465E+08
     -133.1336821470      135.1640303061     1  0.64688588E+08
     -133.1336748110      140.4806318457     1  0.69540068E+08
     -133.1336477575      136.0186632044     1  0.63915982E+08
     -133.1336191543      132.5630301294     1  0.69177467E+08
     -133.1335734504      131.3780917897     1  0.68845124E+08
     -133.1335667444      135.4016480326     1  0.66734041E+08
     -133.1335594193      135.5501318922     1  0.66627175E+08
     -133.1335556232      132.8340113331     1  0.66521655E+08
     -133.1335471158      133.0474279569     1  0.69815321E+08
     -133.1335423508      135.0044445368     1  0.66302370E+08
     -133.1335394115      133.4209905906     1  0.65155423E+08
     -133.1335337449      135.4656651663     1  0.66076548E+08
     -133.1335310980      132.5209262257     1  0.67747195E+08
     -133.1335239260      137.0419250816     1  0.64664099E+08
     -133.1335164716      138.7837619013     1  0.66354436E+08
     -133.1335141698      138.7714136946     1  0.65185883E+08
     -133.1335090690      134.1879339127     1  0.64846216E+08
     -133.1335076597      136.7588576420     1  0.67223796E+08
     -133.1334887844      135.7364649832     1  0.65639164E+08
     -133.1334632868      132.4578260580     1  0.66353357E+08
     -133.1334141293      132.6635911330     1  0.66089765E+08
     -133.1333952750      135.3754111548     1  0.64054265E+08
     -133.1333890161      134.3626996939     1  0.68232351E+08
     -133.1333861707      139.6397163633     1  0.67586363E+08
     -133.1333774952      130.1426289145     1  0.67395814E+08
     -133.1333566766      134.7494337726     1  0.67847507E+08
     -133.1333409553      133.6261889681     1  0.65333511E+08
     -133.1333380191      136.6796777277     1  0.65824316E+08
     -133.1333308590      136.1946440238     1  0.70917205E+08
     -133.1333201079      141.2490775117     1  0.65781859E+08
     -133.1333125989      137.9270131166     1  0.73723467E+08
     -133.1332967560      135.9074958426     1  0.67277116E+08
     -133.1332766022      136.0609158454     1  0.66852840E+08
     -133.1332728799      135.5408817780     1  0.64974781E+08
     -133.1332688159      136.3950218286     1  0.66941217E+08
     -133.1332620496      133.2591840669     1  0.65005086E+08
     -133.1332382732      136.5649230569     1  0.67068845E+08
     -133.1332352124      134.4726363458     1  0.67464742E+08
     -133.1332297830      133.9912714026     1  0.66074430E+08
     -133.1332054976      136.0650605600     1  0.72065406E+08
     -133.1332028297      131.0966153921     1  0.66229754E+08
     -133.1331856440      136.4748821627     1  0.68582118E+08
     -133.1331800943      137.2232324567     1  0.66273604E+08
     -133.1331712104      135.5586733982     1  0.67556498E+08
     -133.1331658634      135.5228722421     1  0.68357092E+08
     -133.1331518660      134.8173693998     1  0.68808593E+08
     -133.1331376636      134.3349327784     1  0.64132245E+08
     -133.1330859577      139.3293753369     1  0.66287223E+08
     -133.1330837566      134.8504491960     1  0.68638914E+08
     -133.1330723242      135.5277658372     1  0.65601617E+08
     -133.1330606799      133.5493880510     1  0.73582110E+08
     -133.1330108302      139.7437097566     1  0.66115443E+08
     -133.1330080968      135.3394126650     1  0.67430604E+08
     -133.1329913630      139.5998437655     1  0.70932501E+08
     -133.1329880218      137.2713597172     1  0.65826870E+08
     -133.1329673367      139.3696279760     1  0.68472794E+08
     -133.1329660811      137.5948737313     1  0.64199134E+08
     -133.1329627866      133.2842551101     1  0.64051256E+08
     -133.1329591234      132.2186954575     1  0.67600319E+08
     -133.1329506253      136.4754357963     1  0.65108216E+08
     -133.1329139456      134.4106178335     1  0.66593536E+08
     -133.1329093585      134.8721901002     1  0.66239559E+08
     -133.1329076984      135.9407761519     1  0.65656543E+08
     -133.1329055900      137.7117098912     1  0.64694244E+08
     -133.1328671190      137.5900168084     2  0.68157120E+08
     -133.1328642579      135.6482662466     1  0.67483684E+08
     -133.1328610824      134.5651322916     1  0.70456021E+08
     -133.1328344311      136.3796174158     1  0.68027191E+08
     -133.1328272473      137.3961844791     1  0.68227026E+08
     -133.1328249285      140.1348632409     1  0.77266316E+08
     -133.1328073296      135.6968166724     1  0.67485762E+08
     -133.1327973892      136.3901709815     1  0.64781251E+08
     -133.1327959271      135.9500231701     2  0.71311930E+08
     -133.1327771764      136.7115216786     1  0.65715933E+08
     -133.1327582546      138.2798723844     1  0.69636376E+08
     -133.1327414642      134.6139541595     1  0.67603427E+08
     -133.1327390453      135.6441866304     1  0.67500636E+08
     -133.1327266072      132.1496604879     1  0.68601755E+08
     -133.1327174970      137.8400415568     1  0.63546429E+08
     -133.1326987284      138.8379791123     1  0.70122578E+08
     -133.1326779489      136.3697798966     1  0.70330480E+08
     -133.1326687043      135.1037506877     1  0.66275766E+08
     -133.1326663477      133.3482953824     1  0.67935876E+08
     -133.1326398720      132.0361952178     1  0.66162752E+08
     -133.1325879014      137.8753477040     1  0.66487109E+08
     -133.1325747072      137.3308997024     1  0.74843768E+08
     -133.1325695094      135.7824899455     1  0.66255770E+08
     -133.1325637675      134.8546738878     1  0.66474253E+08
     -133.1325403190      135.8776675895     1  0.66028870E+08
     -133.1325070122      133.5791932875     1  0.67621219E+08
     -133.1324719305      131.8490498961     1  0.65863488E+08
     -133.1324700679      138.0275136414     1  0.72898046E+08
     -133.1324582927      139.1921466931     1  0.69669708E+08
     -133.1324513547      136.1964351999     1  0.66743388E+08
     -133.1324460657      129.2485024019     1  0.66292285E+08
     -133.1324410733      134.9980563444     1  0.66756144E+08
     -133.1324322793      130.6067434462     1  0.65419280E+08
     -133.1324276104      135.8011371589     1  0.66644688E+08
     -133.1323480290      139.1787635379     1  0.65277451E+08
     -133.1323401793      134.5186614768     1  0.65273776E+08
     -133.1322874019      136.0984793372     1  0.70825327E+08
     -133.1322670113      136.1590389740     1  0.68046578E+08
     -133.1322325795      133.1599529397     1  0.66122631E+08
     -133.1321853259      132.9645544477     1  0.68628054E+08
     -133.1321837761      132.8256774218     1  0.73576889E+08
     -133.1321687681      136.4629808100     1  0.66823474E+08
     -133.1321677113      134.7791958192     1  0.66953683E+08
     -133.1321666498      138.2653217320     1  0.70140507E+08
     -133.1321347739      133.7371699948     1  0.69429845E+08
     -133.1321327518      135.2711454806     1  0.65206564E+08
     -133.1321110801      135.7414003268     1  0.67968615E+08
     -133.1321078835      137.4498009348     1  0.66764856E+08
     -133.1320636829      136.6250546209     1  0.67711544E+08
     -133.1320614717      132.9954878956     1  0.68856190E+08
     -133.1320590035      138.4390774532     1  0.67307159E+08
     -133.1320509814      134.5867850637     1  0.72352832E+08
     -133.1320110373      135.6618747860     1  0.64707651E+08
     -133.1319989110      138.9445195173     1  0.70874096E+08
     -133.1319977576      138.7013723308     2  0.61356673E+08
     -133.1319787250      133.1187272220     1  0.67100478E+08
     -133.1319556765      139.9696970877     1  0.68636319E+08
     -133.1319543535      140.0058065472     1  0.74475366E+08
     -133.1319278639      133.8529149873     1  0.65505835E+08
     -133.1319251033      135.3048837100     1  0.66641709E+08
     -133.1319229445      136.3291265885     1  0.69195932E+08
     -133.1319092675      136.6703767636     1  0.64951025E+08
     -133.1319026190      136.6973893310     1  0.67266213E+08
     -133.1318879791      135.2618824215     1  0.68982221E+08
     -133.1318600556      133.8300421736     1  0.63988631E+08
     -133.1318583570      135.6133804959     1  0.73806437E+08
     -133.1318570963      133.4102698829     1  0.64760503E+08
     -133.1318393695      135.7672042451     1  0.65981023E+08
     -133.1318209785      135.4422545088     1  0.67523394E+08
     -133.1318072417      139.0370227525     1  0.66939394E+08
     -133.1317985053      137.3208943106     1  0.65614183E+08
     -133.1317928766      137.1917466262     1  0.66796712E+08
     -133.1317902374      139.7002341545     1  0.71989024E+08
     -133.1317589210      133.0667320721     1  0.66725142E+08
     -133.1317219746      135.4123251301     1  0.66609583E+08
     -133.1317209737      133.0413490805     1  0.67278801E+08
     -133.1317154903      136.2833691605     1  0.66701572E+08
     -133.1317129184      135.0805308964     1  0.66748238E+08
     -133.1316943911      129.4596107812     1  0.64189648E+08
     -133.1316922123      135.6133337202     2  0.72738061E+08
     -133.1316831458      133.0094239308     1  0.71420571E+08
     -133.1316779590      132.6804210069     1  0.71148926E+08
     -133.1316565421      138.8299927980     1  0.66520513E+08
     -133.1316552912      140.9164740582     1  0.65357551E+08
     -133.1316468726      136.9969104740     1  0.65249361E+08
     -133.1316306907      136.1817528146     1  0.67062679E+08
     -133.1316294464      134.7712687107     1  0.64893260E+08
     -133.1316280287      132.6868837633     1  0.67166652E+08
     -133.1316078782      132.5161223557     1  0.67232285E+08
     -133.1315922242      130.6583055413     1  0.63265272E+08
     -133.1315788312      137.4585250166     1  0.68115172E+08
     -133.1315564764      133.4371115442     1  0.65740948E+08
     -133.1315370990      133.0877114807     1  0.64517950E+08
     -133.1315189773      137.1206724793     1  0.64980572E+08
     -133.1315169828      137.3892639986     1  0.70155349E+08
     -133.1315138668      136.4470449197     1  0.65832144E+08
     -133.1314682302      135.4289594308     1  0.66233515E+08
     -133.1314624965      136.9188376632     1  0.67659285E+08
     -133.1314582699      132.2879680742     1  0.64844771E+08
     -133.1314485140      134.5544694498     1  0.66648743E+08
     -133.1314446614      135.5110225741     1  0.68499961E+08
     -133.1314415071      140.1152321261     1  0.68545466E+08
     -133.1314392122      138.7350201867     1  0.65166568E+08
     -133.1314157517      133.8609394310     1  0.65414253E+08
     -133.1314115612      134.5280325017     1  0.74626550E+08
     -133.1314056127      129.0731051093     1  0.67547287E+08
     -133.1313963429      134.7487994134     1  0.68490005E+08
     -133.1313752503      134.4352458457     1  0.65824599E+08
     -133.1313731770      136.7758700670     2  0.66032222E+08
     -133.1313690058      136.6688416537     1  0.66401802E+08
     -133.1313606578      136.2504676546     1  0.67619175E+08
     -133.1313522503      138.2585156956     1  0.70062091E+08
     -133.1313457034      134.7519964894     1  0.66682837E+08
     -133.1313156881      133.6071707700     1  0.65790062E+08
     -133.1313082627      138.5747349210     1  0.66114602E+08
     -133.1313020814      136.6061445060     1  0.64532091E+08
     -133.1313003158      136.2222205587     1  0.66551210E+08
     -133.1312822526      137.4867890339     1  0.68642950E+08
     -133.1312800246      135.5148411577     1  0.65983709E+08
     -133.1312731185      131.3134294757     1  0.65051267E+08
     -133.1312576092      139.7979632049     1  0.74725534E+08
     -133.1312548637      135.0648500703     1  0.70783817E+08
     -133.1312533648      137.2219289034     1  0.73397823E+08
     -133.1312487563      138.6591315850     1  0.67347888E+08
     -133.1312464360      137.4584285664     1  0.64859791E+08
     -133.1312453142      137.1742613771     1  0.65805788E+08
     -133.1312320522      138.3632240901     1  0.68695486E+08
     -133.1312180784      133.2690972235     1  0.65276661E+08
     -133.1312033046      135.2995468167     1  0.66180694E+08
     -133.1311892879      135.1486951444     1  0.64710758E+08
     -133.1311663466      135.5708254254     1  0.67098606E+08
     -133.1311496266      138.1452473318     1  0.68658371E+08
     -133.1311221123      134.7806754166     1  0.68174839E+08
     -133.1310898914      132.4922014111     1  0.65015168E+08
     -133.1310834163      133.9620788978     1  0.65877821E+08
     -133.1310736624      138.4844904871     2  0.65560443E+08
     -133.1310712177      132.4604696673     1  0.67115511E+08
     -133.1310694662      134.9823506445     1  0.66463165E+08
     -133.1310630295      136.6131096753     1  0.68252597E+08
     -133.1310560220      137.4017164877     1  0.64743945E+08
     -133.1310313722      136.8252908418     1  0.68911993E+08
     -133.1310235041      132.9053120140     1  0.65704280E+08
     -133.1310192683      138.2835543657     1  0.73986496E+08
     -133.1310126739      136.1813750376     1  0.65185044E+08
     -133.1309577923      134.5301200865     1  0.61645366E+08
     -133.1309318427      137.5249095330     1  0.68565891E+08
     -133.1309274910      135.5963371572     1  0.66725918E+08
     -133.1309220754      134.5128307410     1  0.68677935E+08
     -133.1309003625      139.9726560747     1  0.68664717E+08
     -133.1308840330      136.3004938282     1  0.65743273E+08
     -133.1308438551      135.3522650964     1  0.65580578E+08
     -133.1308258413      138.5504704928     1  0.66799064E+08
     -133.1308069207      133.5377218028     1  0.65265682E+08
     -133.1308015787      136.7156226282     1  0.66713333E+08
     -133.1307870308      132.0427900477     1  0.66132291E+08
     -133.1307817910      135.6589600833     1  0.67705990E+08
     -133.1307733723      135.6241071304     1  0.67953626E+08
     -133.1307688384      135.9733872371     1  0.67618569E+08
     -133.1307597309      135.6980504060     1  0.67309056E+08
     -133.1307337966      137.2873901381     1  0.66486664E+08
     -133.1307067628      134.7597992281     1  0.65745375E+08
     -133.1306907585      136.7932535015     1  0.65734732E+08
     -133.1306821445      136.2673937146     1  0.69630112E+08
     -133.1306709539      137.6714239011     1  0.68241572E+08
     -133.1306691187      133.2688213601     1  0.66824429E+08
     -133.1306680650      136.6103503502     1  0.65513306E+08
     -133.1306391301      135.3208273849     1  0.67874578E+08
     -133.1306356290      133.9651947162     1  0.64687365E+08
     -133.1306325271      133.3103107111     1  0.67688128E+08
     -133.1306277932      137.7614028139     1  0.65560449E+08
     -133.1306199667      133.7361318019     1  0.67422554E+08
     -133.1305689072      131.2011368455     1  0.66476187E+08
     -133.1305486359      138.5383409472     1  0.64841395E+08
     -133.1305425767      137.3709471217     1  0.67164524E+08
     -133.1305386906      134.6900693166     1  0.67202090E+08
     -133.1305272356      134.9201308028     1  0.68615694E+08
     -133.1305218580      136.4321833951     1  0.66016039E+08
     -133.1305131503      138.1358075357     1  0.66041436E+08
     -133.1304944633      132.4264221315     1  0.65165725E+08
     -133.1304887032      131.6478708071     1  0.66250516E+08
     -133.1304830351      136.4208521056     1  0.71696210E+08
     -133.1304817142      135.5123121196     1  0.66175010E+08
     -133.1304789708      132.7079255794     1  0.67676604E+08
     -133.1304384048      136.8857330382     1  0.65657402E+08
     -133.1304341622      138.6295366056     1  0.69057939E+08
     -133.1304123416      133.6183701764     1  0.63684930E+08
     -133.1304077549      135.0197409785     1  0.70731885E+08
     -133.1303991621      134.0746429952     1  0.65764364E+08
     -133.1303686329      134.9939140438     1  0.67046408E+08
     -133.1303597718      132.3982267542     1  0.66871421E+08
     -133.1303478717      127.3515040966     1  0.65675865E+08
     -133.1303305564      135.4248814773     1  0.65954212E+08
     -133.1303224233      133.6709233986     1  0.66559238E+08
     -133.1303195401      135.5702712596     1  0.67421026E+08
     -133.1303110292      136.3371472268     1  0.64624776E+08
     -133.1303059895      134.2367227832     1  0.66825584E+08
     -133.1303027102      133.5895084954     1  0.67947368E+08
     -133.1302947277      134.7237110411     1  0.64534553E+08
     -133.1302857439      135.8164697332     1  0.66157416E+08
     -133.1302586182      135.5099925431     1  0.64817312E+08
     -133.1302456381      138.4041403964     1  0.69176882E+08
     -133.1302428701      134.2871010519     1  0.66542287E+08
     -133.1302393953      134.1773210419     1  0.64625774E+08
     -133.1302331493      138.8010042987     1  0.67621567E+08
     -133.1302312524      138.7383050205     1  0.68915973E+08
     -133.1302198720      139.8174709280     1  0.69962849E+08
     -133.1301833200      139.1902701578     1  0.65763289E+08
     -133.1301566728      135.9037061005     1  0.66185567E+08
     -133.1301356625      137.0542752082     1  0.69880911E+08
     -133.1301340575      132.6669953663     1  0.70193640E+08
     -133.1301293154      131.5856252665     1  0.66702807E+08
     -133.1300964014      137.8566249407     1  0.73181392E+08
     -133.1300928097      140.3609229615     1  0.69605351E+08
     -133.1300860045      135.7663355870     1  0.68531055E+08
     -133.1300684167      133.2434329596     1  0.67108443E+08
     -133.1300536574      132.6623356173     1  0.65424169E+08
     -133.1300285577      139.1591740028     1  0.71674961E+08
     -133.1300253014      132.5547769249     1  0.63813218E+08
     -133.1300188430      135.9220205605     1  0.68559445E+08
     -133.1300106664      136.5357718770     1  0.69219846E+08
     -133.1299869879      132.5521903343     1  0.67952904E+08
     -133.1299578676      136.2858772267     1  0.67340144E+08
     -133.1299556050      136.5082734524     1  0.65493026E+08
     -133.1299475740      137.0592499993     1  0.68317899E+08
     -133.1299122748      135.6897373289     1  0.66246474E+08
     -133.1299010963      134.7600156793     1  0.66382525E+08
     -133.1298824872      134.9148910939     1  0.68867187E+08
     -133.1298803438      134.3681482819     1  0.63089061E+08
     -133.1298768909      134.0915048982     1  0.64909767E+08
     -133.1298744717      133.4974930703     1  0.66563910E+08
     -133.1298605666      129.8020527339     1  0.65375254E+08
     -133.1298043934      135.9110392974     1  0.65003378E+08
     -133.1297876164      133.4774822392     1  0.68279628E+08
     -133.1297783536      132.0818569582     1  0.68486189E+08
     -133.1297765370      136.5271616899     1  0.64986964E+08
     -133.1297619893      133.3273039006     1  0.67430370E+08
     -133.1297567807      133.1258756000     1  0.67704989E+08
     -133.1297520833      137.4613050393     1  0.68841394E+08
     -133.1297440131      132.8665122973     1  0.64082657E+08
     -133.1297423257      140.2516202089     1  0.71456477E+08
     -133.1297266964      131.6530481759     1  0.66678479E+08
     -133.1297213649      132.5651452825     1  0.66828502E+08
     -133.1297103759      136.5518107478     1  0.67247756E+08
     -133.1296778757      136.7971279698     1  0.65320377E+08
     -133.1296756942      137.2285175093     1  0.68343348E+08
     -133.1296723871      134.0762752825     1  0.64349579E+08
     -133.1296467786      130.3385756654     1  0.65601339E+08
     -133.1296222655      132.2973905586     1  0.68526532E+08
     -133.1296199873      140.1905215782     2  0.64485417E+08
     -133.1296176336      133.9394258407     1  0.66379177E+08
     -133.1296129862      130.5991593962     2  0.64435273E+08
     -133.1296099025      130.2400218007     1  0.65426141E+08
     -133.1295831739      135.1924000395     1  0.67139060E+08
     -133.1295617267      137.8350383588     1  0.67914604E+08
     -133.1295498316      129.3561973011     1  0.67827531E+08
     -133.1295303823      136.1936023824     1  0.69188024E+08
     -133.1295032142      130.0730044465     1  0.64800893E+08
     -133.1294924637      137.8104211141     1  0.65604748E+08
     -133.1294910311      132.8383838402     1  0.65106423E+08
     -133.1294883354      135.1312960202     1  0.65383781E+08
     -133.1294601624      136.2658839873     1  0.63893652E+08
     -133.1294566713      132.3498313841     1  0.66255649E+08
     -133.1294443875      137.0690049170     1  0.64043552E+08
     -133.1294380619      140.1476461828     1  0.72163027E+08
     -133.1294127561      133.2850016910     1  0.67690847E+08
     -133.1294019276      133.9540165428     1  0.66273906E+08
     -133.1293888201      140.0201903125     1  0.71730434E+08
     -133.1293701020      140.2414992302     1  0.71874339E+08
     -133.1293636847      136.9092062190     1  0.69421195E+08
     -133.1293626637      134.8703235682     1  0.66524529E+08
     -133.1293565419      137.2697740826     1  0.68500758E+08
     -133.1293488790      137.0738400783     1  0.67750630E+08
     -133.1293406677      137.1618942869     1  0.69869638E+08
     -133.1293393040      134.7810181837     1  0.65304960E+08
     -133.1293354415      137.4281395723     1  0.75207015E+08
     -133.1293268509      136.8068949314     1  0.66514265E+08
     -133.1293170848      134.3983189492     1  0.65097788E+08
     -133.1293157954      134.9616544677     1  0.70543370E+08
     -133.1293071417      136.6768981601     1  0.65886791E+08
     -133.1293050989      139.1540528174     1  0.67408251E+08
     -133.1292992420      139.8588655490     1  0.66263963E+08
     -133.1292834638      133.8126734300     1  0.65765242E+08
     -133.1292723844      133.2210679426     1  0.65317681E+08
     -133.1292705555      135.8808497630     1  0.66300527E+08
     -133.1292669652      135.1949374715     1  0.67691415E+08
     -133.1292528675      134.8186428037     1  0.66024751E+08
     -133.1292356926      133.1289870450     1  0.67012875E+08
     -133.1292271041      132.2069718566     1  0.67101919E+08
     -133.1292070112      137.7177769201     1  0.65911349E+08
     -133.1291966129      132.2936926203     1  0.65530271E+08
     -133.1291867702      136.7298154118     1  0.65467302E+08
     -133.1291741193      134.9370161914     1  0.66420218E+08
     -133.1291658490      132.3182263376     1  0.64928204E+08
     -133.1291521768      133.6145170065     1  0.65742134E+08
     -133.1291368227      134.3347549327     1  0.67946216E+08
     -133.1291233478      135.4655741885     1  0.67301013E+08
     -133.1291061700      134.7631483114     1  0.65151605E+08
     -133.1290877586      136.8869729019     1  0.66506879E+08
     -133.1290815437      136.9648072063     1  0.65115331E+08
     -133.1290766929      131.5936330190     1  0.64418735E+08
     -133.1290632683      127.6859899257     1  0.66627312E+08
     -133.1289940662      137.6547795244     1  0.67010312E+08
     -133.1289832500      131.9898109193     1  0.64839040E+08
     -133.1289524693      134.0050884692     1  0.65246630E+08
     -133.1289265626      135.7658440560     1  0.65907148E+08
     -133.1289083544      131.0221762423     1  0.65782946E+08
     -133.1289000384      134.4252353431     1  0.66349646E+08
     -133.1288928817      133.6642375293     1  0.65453777E+08
     -133.1288717232      137.0485846654     1  0.68129810E+08
     -133.1288596328      137.6111592923     1  0.65909435E+08
     -133.1288569646      128.5758902371     1  0.66818993E+08
     -133.1288467177      134.3200528191     1  0.67553279E+08
     -133.1288411152      134.8686879752     1  0.65185216E+08
     -133.1288240120      137.3209265691     1  0.68390646E+08
     -133.1288075553      134.9489357122     1  0.67397850E+08
     -133.1287995382      137.2034235164     1  0.67041923E+08
     -133.1287687269      132.2942494293     1  0.68096400E+08
     -133.1287652164      136.4856489551     1  0.68103538E+08
     -133.1287544639      130.3008585709     1  0.66741361E+08
     -133.1287518484      134.7304269643     1  0.66265199E+08
     -133.1287364967      133.0612784927     1  0.67844667E+08
     -133.1287074157      131.8736707306     1  0.66416733E+08
     -133.1287053210      135.3656949437     1  0.64840311E+08
     -133.1287005704      133.3804238844     1  0.68574692E+08
     -133.1286970108      133.7948489565     1  0.64212391E+08
     -133.1286781013      129.2782687024     1  0.66151830E+08
     -133.1286672701      132.8776206427     1  0.66412160E+08
     -133.1286648166      137.6705991149     1  0.65403610E+08
     -133.1286577919      133.7085067265     1  0.65671018E+08
     -133.1286553246      132.3329643923     1  0.65978620E+08
     -133.1286475364      136.0609906013     1  0.65380748E+08
     -133.1286105482      135.3679670028     1  0.64913246E+08
     -133.1285881817      134.6829886537     1  0.69695588E+08
     -133.1285779035      136.1758370965     1  0.69978249E+08
     -133.1285707126      137.6180607148     1  0.66193432E+08
     -133.1285665010      136.0836003422     1  0.70317172E+08
     -133.1285618518      136.9867857097     1  0.67844022E+08
     -133.1285569454      136.9418748364     1  0.66930225E+08
     -133.1285461246      139.5184797479     2  0.69342196E+08
     -133.1285398116      137.4213067745     1  0.67647075E+08
     -133.1284999160      134.0532507203     1  0.66291361E+08
     -133.1284872939      136.5698386336     1  0.65406074E+08
     -133.1284567482      134.6373056564     1  0.68508359E+08
     -133.1284524561      137.9439578459     1  0.63060381E+08
     -133.1284455131      130.8484222466     1  0.66699248E+08
     -133.1284350619      135.5289202860     1  0.70633176E+08
     -133.1284291000      137.4289430852     1  0.67492245E+08
     -133.1284207786      136.8962822506     1  0.69824388E+08
     -133.1284047635      132.0815607431     1  0.65395706E+08
     -133.1284007068      133.0067812707     1  0.66736534E+08
     -133.1283831129      132.9603650652     1  0.66181344E+08
     -133.1283741776      134.6481182360     1  0.68665838E+08
     -133.1283716450      138.6357604556     1  0.71925743E+08
     -133.1283637163      136.8032130794     1  0.64574584E+08
     -133.1283541149      139.1692787513     1  0.66736048E+08
     -133.1283521049      136.8503115274     1  0.69081971E+08
     -133.1283417936      137.0302271443     1  0.68091556E+08
     -133.1283106459      133.3047394044     1  0.63669564E+08
     -133.1282974936      136.0401006004     1  0.73102427E+08
     -133.1282828582      135.5258513466     1  0.67019001E+08
     -133.1282636758      136.4831479502     1  0.66452006E+08
     -133.1282563799      138.8923689370     1  0.68598380E+08
     -133.1282440985      133.5142924073     1  0.66310058E+08
     -133.1282186477      137.3179877211     1  0.66863154E+08
     -133.1281991372      128.7011443415     1  0.68684320E+08
     -133.1281818563      135.9691270647     1  0.67372765E+08
     -133.1281680014      132.9694093558     1  0.66724220E+08
     -133.1281607075      135.9213597643     1  0.67339624E+08
     -133.1281471286      135.0119419097     1  0.65799574E+08
     -133.1281427789      137.3949113547     1  0.65915617E+08
     -133.1281293919      138.4275581768     1  0.67570140E+08
     -133.1281242678      132.7274007376     1  0.65719672E+08
     -133.1281015747      138.3438437204     1  0.67658647E+08
     -133.1280871346      135.4941877735     1  0.64267201E+08
     -133.1280446344      134.7197909838     1  0.64762438E+08
     -133.1280258050      133.5887479566     1  0.68512895E+08
     -133.1280083032      135.5793852060     1  0.67299074E+08
     -133.1279996575      131.6065535130     1  0.70444392E+08
     -133.1279965933      137.2276542684     1  0.66577766E+08
     -133.1279918610      132.4960241760     1  0.65325212E+08
     -133.1279686391      135.5560936028     1  0.66082160E+08
     -133.1279469605      131.1747905507     1  0.67308437E+08
     -133.1279247736      137.5823134559     1  0.69336238E+08
     -133.1278851709      133.3247227689     1  0.66917536E+08
     -133.1278798269      137.0327429179     1  0.66690796E+08
     -133.1278656874      133.3426594791     1  0.66409868E+08
     -133.1278621673      139.3925702292     1  0.68215101E+08
     -133.1278380049      139.6250391595     1  0.68111007E+08
     -133.1278112877      134.1444804320     1  0.69158020E+08
     -133.1278081563      140.5607442624     1  0.65202048E+08
     -133.1278052221      131.3245979561     1  0.66249732E+08
     -133.1277895386      135.8253298214     1  0.67777736E+08
     -133.1277853279      133.2201118238     1  0.67487010E+08
     -133.1277204495      139.6257960381     1  0.69834957E+08
     -133.1277184986      135.5282292015     1  0.69260365E+08
     -133.1277062132      137.9510190434     1  0.66141287E+08
     -133.1276884470      139.3180469903     1  0.65531041E+08
     -133.1276851075      134.0528809386     1  0.66172193E+08
     -133.1276781447      129.6151974627     1  0.68373362E+08
     -133.1276718487      134.2856196815     1  0.66671536E+08
     -133.1276654737      139.8819306717     1  0.68544968E+08
     -133.1276536504      135.2204001615     1  0.64500460E+08
     -133.1276298816      132.9172352091     1  0.66444294E+08
     -133.1276060928      137.6028977150     1  0.68013272E+08
     -133.1275968335      137.7099543138     1  0.69695970E+08
     -133.1275820707      130.7548373185     1  0.67634930E+08
     -133.1275795545      137.0447235887     1  0.65009982E+08
     -133.1275660198      135.8044140637     1  0.67024116E+08
     -133.1275567335      137.2246312787     1  0.71875245E+08
     -133.1275544295      138.8389885634     1  0.66104898E+08
     -133.1275372675      134.1382682545     1  0.66339272E+08
     -133.1275057473      131.6386423297     1  0.65224247E+08
     -133.1274979807      134.7230111927     1  0.69237409E+08
     -133.1274966445      132.2102846478     1  0.66173380E+08
     -133.1274930609      134.0990942845     1  0.66460327E+08
     -133.1274805464      135.3649601343     1  0.65525919E+08
     -133.1274654245      134.7513446942     1  0.66257424E+08
     -133.1274635632      134.7926564931     1  0.65470882E+08
     -133.1274483673      130.7261621148     1  0.66520175E+08
     -133.1274413394      136.6625779018     1  0.65247381E+08
     -133.1274100955      134.9884500631     1  0.66621261E+08
     -133.1274088603      139.7587708071     1  0.69029191E+08
     -133.1273965836      133.7970664128     1  0.65227422E+08
     -133.1273671334      138.2670523905     1  0.70664344E+08
     -133.1273603842      135.1962448270     1  0.67066120E+08
     -133.1273500575      135.4791039038     1  0.67122372E+08
     -133.1273457558      132.3547626194     1  0.65933147E+08
     -133.1273446779      139.5359987607     1  0.67896615E+08
     -133.1273431320      138.6125480677     1  0.65658185E+08
     -133.1273183629      135.1120611356     1  0.65449330E+08
     -133.1273169627      133.4756524479     1  0.66138051E+08
     -133.1273004140      131.4764313683     1  0.67096439E+08
     -133.1272855235      139.4530699753     1  0.78979496E+08
     -133.1272664611      138.8250862422     1  0.66011132E+08
     -133.1272628303      135.9715495801     1  0.64493354E+08
     -133.1272242151      140.9675508670     1  0.73759467E+08
     -133.1272009718      130.7334447463     1  0.67606600E+08
     -133.1271961006      129.2308428019     1  0.65392041E+08
     -133.1271814806      130.6682882171     1  0.66356384E+08
     -133.1271705470      138.8518221437     1  0.67370674E+08
     -133.1271452761      135.3356382770     1  0.64816180E+08
     -133.1271374751      134.5786995681     1  0.68042016E+08
     -133.1271339775      141.2183520101     1  0.68713473E+08
     -133.1270998175      135.6207899139     1  0.67622465E+08
     -133.1270966264      139.4113275687     1  0.66162487E+08
     -133.1270888249      132.8303508133     1  0.66643714E+08
     -133.1270840333      138.5667980379     1  0.65215883E+08
     -133.1270720884      132.4434927368     1  0.65892216E+08
     -133.1270582266      135.2959657388     1  0.66873011E+08
     -133.1270478476      135.7339069107     1  0.66734157E+08
     -133.1270229271      129.8513207795     1  0.66319103E+08
     -133.1269838189      137.4481400679     1  0.64782249E+08
     -133.1269488405      135.1865543975     1  0.66463759E+08
     -133.1269311146      133.9110574730     1  0.66150125E+08
     -133.1269186959      136.8618530308     1  0.66565099E+08
     -133.1269174799      135.3588338136     1  0.67756077E+08
     -133.1269090410      131.7165929771     1  0.66808603E+08
     -133.1268991277      136.0898320642     1  0.64533897E+08
     -133.1268896773      135.6512360490     1  0.68650537E+08
     -133.1268757785      131.3692249277     1  0.64605636E+08
     -133.1268453616      132.6295181038     1  0.68873058E+08
     -133.1268441547      138.0132976609     1  0.68836484E+08
     -133.1268309265      134.0729932870     1  0.64983035E+08
     -133.1268283660      138.3364880945     1  0.66837286E+08
     -133.1268216538      132.8741852735     1  0.68727898E+08
     -133.1268166677      137.2783922368     1  0.66056714E+08
     -133.1268096591      138.9368164031     1  0.67860962E+08
     -133.1268019047      138.0090146631     1  0.71609988E+08
     -133.1267639717      133.8930713574     1  0.67584500E+08
     -133.1267532016      135.2727614398     1  0.67572806E+08
     -133.1267266550      133.3980883643     1  0.64855465E+08
     -133.1267226545      135.3512707630     1  0.66197968E+08
     -133.1267025764      134.5625156609     1  0.67472782E+08
     -133.1266912042      137.9093208912     1  0.69463631E+08
     -133.1266846612      132.6299589319     1  0.66459464E+08
     -133.1266788560      138.7025679651     1  0.68817258E+08
     -133.1266683325      136.8463776234     1  0.69086876E+08
     -133.1266571017      136.4073309086     1  0.64640665E+08
     -133.1266538168      140.0395425025     1  0.69120887E+08
     -133.1266345564      134.7234909660     1  0.64447365E+08
     -133.1266334525      135.3444444652     1  0.66502845E+08
     -133.1266296793      134.5971415416     1  0.66208849E+08
     -133.1266146989      135.9596051613     1  0.65671782E+08
     -133.1266022238      133.5845824647     1  0.65790700E+08
     -133.1265991837      133.3501799556     1  0.67978426E+08
     -133.1265933845      133.1346571255     1  0.64133149E+08
     -133.1265857780      136.7600219209     1  0.68453557E+08
     -133.1265706192      137.6296360153     1  0.67292058E+08
     -133.1265675665      133.0610374178     1  0.66810362E+08
     -133.1265625643      137.7491790176     1  0.66279183E+08
     -133.1265597384      136.4223058788     1  0.68089070E+08
     -133.1265457096      134.0866122129     1  0.65273034E+08
     -133.1265380774      135.7516380188     1  0.67998416E+08
     -133.1265369450      136.3133747263     1  0.65663513E+08
     -133.1265286738      137.0386326067     1  0.67430647E+08
     -133.1265232915      131.1311459388     1  0.68078293E+08
     -133.1264945276      134.5791230822     1  0.64536066E+08
     -133.1264931885      133.5891072669     1  0.69342302E+08
     -133.1264860099      136.7468329610     1  0.67009900E+08
     -133.1264655508      133.4892142326     1  0.66455987E+08
     -133.1264516674      137.3981931089     1  0.66348265E+08
     -133.1264311371      136.9152273111     1  0.68239288E+08
     -133.1264211079      133.4705674369     1  0.66554227E+08
     -133.1264165176      134.2639507487     1  0.68200191E+08
     -133.1264118833      134.9167943304     1  0.66391587E+08
     -133.1264046946      133.8240726145     1  0.67231340E+08
     -133.1263979937      131.5559463881     1  0.67159908E+08
     -133.1263836388      136.3113235674     1  0.67678406E+08
     -133.1263797039      135.5101620904     1  0.66139807E+08
     -133.1263721063      129.3601893718     1  0.64332325E+08
     -133.1263629682      135.9929294517     2  0.68590582E+08
     -133.1263574785      135.6826775995     1  0.66422074E+08
     -133.1263489400      131.9362337326     1  0.64527930E+08
     -133.1263352769      134.5865126852     1  0.67514678E+08
     -133.1263259488      135.2381294808     1  0.65786193E+08
     -133.1263209936      132.0815801463     1  0.65827614E+08
     -133.1262859891      130.3101109405     1  0.65715293E+08
     -133.1262823456      134.5889907020     1  0.66566365E+08
     -133.1262707421      137.9162447874     1  0.67586703E+08
     -133.1262615022      135.9301540073     1  0.66554893E+08
     -133.1262565844      132.1643624262     1  0.64944760E+08
     -133.1262542848      133.3142013118     1  0.66075795E+08
     -133.1262511892      135.0508201705     1  0.67232728E+08
     -133.1262466652      130.6013400070     1  0.68889672E+08
     -133.1262200132      135.8762192959     1  0.65673132E+08
     -133.1262153103      139.4670114216     1  0.72026181E+08
     -133.1262127920      134.5173675681     1  0.66852188E+08
     -133.1261894477      134.9295702953     1  0.68798528E+08
     -133.1261827249      135.6252309161     1  0.68619649E+08
     -133.1261775282      134.5774665313     1  0.68313281E+08
     -133.1261689853      134.3668465452     1  0.67827014E+08
     -133.1261592858      132.8929727857     1  0.64283164E+08
     -133.1261418052      134.8549240602     1  0.66736728E+08
     -133.1261354962      130.5677222589     1  0.65357142E+08
     -133.1261291569      135.0332102330     1  0.65726589E+08
     -133.1261220253      132.9645591794     1  0.65420505E+08
     -133.1261138200      136.2631939101     1  0.66135825E+08
     -133.1261034014      135.6639634143     1  0.66291332E+08
     -133.1260920155      136.1896342365     1  0.65391247E+08
     -133.1260848855      131.5650876859     1  0.66907091E+08
     -133.1260652965      129.2341603944     1  0.65870701E+08
     -133.1260615093      132.7984875015     1  0.68415667E+08
     -133.1260576126      132.5861793213     1  0.68991729E+08
     -133.1260357925      134.7242711791     1  0.66781400E+08
     -133.1260223807      137.9217079376     1  0.69693837E+08
     -133.1260210369      135.4806446034     1  0.65168332E+08
     -133.1260142106      134.0538618234     1  0.66625184E+08
     -133.1260019207      138.8683332862     1  0.66253786E+08
     -133.1259990527      133.2302879685     1  0.66039086E+08
     -133.1259960966      134.7000572512     1  0.67429210E+08
     -133.1259926473      137.4542651436     1  0.69207586E+08
     -133.1259706614      139.4170000551     1  0.68404125E+08
     -133.1259604081      138.1729480988     1  0.70645730E+08
     -133.1259540376      138.3637959314     1  0.67697843E+08
     -133.1259374925      133.0084408009     1  0.65359042E+08
     -133.1259349301      135.9783596149     1  0.74340970E+08
     -133.1259295215      132.9888248637     1  0.66288822E+08
     -133.1259281518      138.1758015582     1  0.70539507E+08
     -133.1259226865      136.2390470651     1  0.64618308E+08
     -133.1259148868      134.8463000494     1  0.68244461E+08
     -133.1258990386      138.8497853319     1  0.73159969E+08
     -133.1258849512      137.1401053405     1  0.63977775E+08
     -133.1258836008      134.7239389531     1  0.69010249E+08
     -133.1258782366      135.6029098277     1  0.66855881E+08
     -133.1258572068      136.7857400367     1  0.65500721E+08
     -133.1258505229      130.9855251938     1  0.66061607E+08
     -133.1258196545      135.5429845057     1  0.69577288E+08
     -133.1257742060      133.3215329589     1  0.66587421E+08
     -133.1257709094      137.0334717548     1  0.63802771E+08
     -133.1257666549      137.0686262095     1  0.68116955E+08
     -133.1257611013      134.4213972413     1  0.71027677E+08
     -133.1257407530      135.5643259266     1  0.66664555E+08
     -133.1257273601      139.2836300639     1  0.71615094E+08
     -133.1257150427      136.6063406724     1  0.65634105E+08
     -133.1256720701      135.4301833791     1  0.68541026E+08
     -133.1256543018      135.0830417331     1  0.66616625E+08
     -133.1256464429      139.6337335112     1  0.72502657E+08
     -133.1256354923      135.2804056992     1  0.65962031E+08
     -133.1256199708      139.5920625937     1  0.66905462E+08
     -133.1255542336      135.8141653172     2  0.64787969E+08
     -133.1255449932      139.2398006649     1  0.66531579E+08
     -133.1255377958      135.5141015698     1  0.67960817E+08
     -133.1254873557      136.2847866684     1  0.70213436E+08
     -133.1254668375      137.1176961470     1  0.65640072E+08
     -133.1254589986      137.2227096063     1  0.65636534E+08
     -133.1254556595      137.9637403277     1  0.68227659E+08
     -133.1254523288      132.7625122707     1  0.66798967E+08
     -133.1254473096      134.8395455872     1  0.64208061E+08
     -133.1254340431      133.3326889452     1  0.67147475E+08
     -133.1254279741      137.3300122523     1  0.73314479E+08
     -133.1254257064      133.0551622902     1  0.66413203E+08
     -133.1254118980      141.0834859225     1  0.66182197E+08
     -133.1253917827      136.1342222381     1  0.65565397E+08
     -133.1253792090      135.3297233494     1  0.65619631E+08
     -133.1253558310      136.8574204981     1  0.67101116E+08
     -133.1253534930      134.1838944684     1  0.64329931E+08
     -133.1253496979      138.8196155144     1  0.69031383E+08
     -133.1253433774      135.4043846992     1  0.66317053E+08
     -133.1253267261      132.7714856877     1  0.64970185E+08
     -133.1253253691      136.2628887557     1  0.64970711E+08
     -133.1253179865      131.5035721510     1  0.66801236E+08
     -133.1253124352      132.7951821123     1  0.65595892E+08
     -133.1253041667      136.7368461004     1  0.64687544E+08
     -133.1252949807      138.5440015031     1  0.68501011E+08
     -133.1252915247      133.8609666533     1  0.65766831E+08
     -133.1252749828      138.5273880203     1  0.67659090E+08
     -133.1252634927      135.5273099092     1  0.67817186E+08
     -133.1252609359      132.1647132588     1  0.67060301E+08
     -133.1252598746      136.8461744825     1  0.68034701E+08
     -133.1252490125      131.3239488190     1  0.62244729E+08
     -133.1252437887      133.8971559124     1  0.64181343E+08
     -133.1252303886      138.0295670919     1  0.65059799E+08
     -133.1252284757      136.0869801011     1  0.67322847E+08
     -133.1252268563      138.9790732352     1  0.67015725E+08
     -133.1252023709      134.9783855441     1  0.67327625E+08
     -133.1251969605      134.0091181094     1  0.66974238E+08
     -133.1251880284      131.9834106844     1  0.64622657E+08
     -133.1251809015      134.5690522629     1  0.66324061E+08
     -133.1251768211      137.8727695219     1  0.71155954E+08
     -133.1251685862      131.5585953255     1  0.64459725E+08
     -133.1251640657      134.3021424924     1  0.66270684E+08
     -133.1251555929      135.3596950556     1  0.66427723E+08
     -133.1251522741      134.9776128842     1  0.66744793E+08
     -133.1251328461      135.8042898921     1  0.68240427E+08
     -133.1251297473      134.1270781001     1  0.66356344E+08
     -133.1250896929      133.4121884596     1  0.66973875E+08
     -133.1250806978      138.2967309030     1  0.66999210E+08
     -133.1250777289      134.7839907723     1  0.66110811E+08
     -133.1250587257      135.9734584357     1  0.65874143E+08
     -133.1250243195      134.7691269072     1  0.67254886E+08
     -133.1250097720      135.2799290597     1  0.68000716E+08
     -133.1249938702      137.1208349880     1  0.66097452E+08
     -133.1249640616      136.2457131650     1  0.65581822E+08
     -133.1249484958      135.1173285956     1  0.65111012E+08
     -133.1249400444      134.4594113262     1  0.68220527E+08
     -133.1249370251      137.7257440479     1  0.68073250E+08
     -133.1249194389      138.1845007462     1  0.68822130E+08
     -133.1249038064      133.1597408361     1  0.65843820E+08
     -133.1249003316      136.6531371220     1  0.66465716E+08
     -133.1248856306      134.3624150650     1  0.69091679E+08
     -133.1248797722      136.4276461540     1  0.75281364E+08
     -133.1248653619      136.6472335414     1  0.67338564E+08
     -133.1248591726      133.4655253860     1  0.65430250E+08
     -133.1248524265      134.6151859209     1  0.66433498E+08
     -133.1248472977      139.8731969747     1  0.63950589E+08
     -133.1248345971      138.0698842427     1  0.69500992E+08
     -133.1248332822      132.3745557236     1  0.67796332E+08
     -133.1248229796      134.7782408366     1  0.64310775E+08
     -133.1247956118      137.2929906055     1  0.66114572E+08
     -133.1247903939      133.4633663236     1  0.65679240E+08
     -133.1247774694      139.1246868169     1  0.66776477E+08
     -133.1247700790      138.4692551766     1  0.66076424E+08
     -133.1247592979      133.6351990992     1  0.66885278E+08
     -133.1247563522      135.2490913709     1  0.66269651E+08
     -133.1247395702      133.4551653501     1  0.66736222E+08
     -133.1247385172      131.9852234808     1  0.67956934E+08
     -133.1247365732      137.2679474682     1  0.66349479E+08
     -133.1247282823      137.0098561925     1  0.69776474E+08
     -133.1246840882      132.4069360851     1  0.66794237E+08
     -133.1246472169      132.1441672964     1  0.65702114E+08
     -133.1246269971      129.3059637643     1  0.68335540E+08
     -133.1246200538      135.2388490261     1  0.70412639E+08
     -133.1246034631      142.9945335787     1  0.72056786E+08
     -133.1245685189      131.9869232610     1  0.64753417E+08
     -133.1245666246      133.7948541090     1  0.66792478E+08
     -133.1245353468      134.2131890648     1  0.65740475E+08
     -133.1245290591      134.2403123550     1  0.66443425E+08
     -133.1245223009      130.4598810907     1  0.65636633E+08
     -133.1245125269      137.9029628258     1  0.72088133E+08
     -133.1244925354      131.8541993472     1  0.65865880E+08
     -133.1244735737      134.9575604873     1  0.67801000E+08
     -133.1244476866      134.0329971517     1  0.70577813E+08
     -133.1244340863      133.8324938645     1  0.66407771E+08
     -133.1244273283      135.9078099331     1  0.65497332E+08
     -133.1244150655      135.3596914856     1  0.69491389E+08
     -133.1244112657      137.5529889954     1  0.70214732E+08
     -133.1243808446      134.7207116330     1  0.66177179E+08
     -133.1243784384      134.4407788903     1  0.65451048E+08
     -133.1243742146      136.4632537662     1  0.64402250E+08
     -133.1243698123      130.1369877811     1  0.66419563E+08
     -133.1243452001      132.2507326605     1  0.67097297E+08
     -133.1243434268      135.8655533767     1  0.66141936E+08
     -133.1243419199      134.4603485794     1  0.67349565E+08
     -133.1243388192      135.2072766251     1  0.66159510E+08
     -133.1243023032      137.5767462542     1  0.67376530E+08
     -133.1242805060      136.3320335810     1  0.64911660E+08
     -133.1242745284      135.4057086369     1  0.66365622E+08
     -133.1242396185      139.2899654729     1  0.65801110E+08
     -133.1242369811      133.1755928187     1  0.66438087E+08
     -133.1242276238      139.0660437713     1  0.65103438E+08
     -133.1242231401      133.5110365440     1  0.68397391E+08
     -133.1242181035      138.1013838454     1  0.72117105E+08
     -133.1242115979      135.0716587613     1  0.67647513E+08
     -133.1242101200      142.8608815315     1  0.70054392E+08
     -133.1242043741      132.6639996014     1  0.70522480E+08
     -133.1241907654      133.8675738374     1  0.65178494E+08
     -133.1241599265      136.5245294583     1  0.64999216E+08
     -133.1241569913      133.3390747382     1  0.65485918E+08
     -133.1241490896      132.5305802854     1  0.67055135E+08
     -133.1241410315      134.2699989285     1  0.67640234E+08
     -133.1241299624      136.2960185591     1  0.65668899E+08
     -133.1241154802      136.8137893272     1  0.70024633E+08
     -133.1240847051      137.0535812942     1  0.65417470E+08
     -133.1240828335      132.9914826385     1  0.75928303E+08
     -133.1240785106      136.8567498322     1  0.66206041E+08
     -133.1240621362      134.8863082772     1  0.65735805E+08
     -133.1240342148      135.8207375021     1  0.67014478E+08
     -133.1240154219      130.1830496885     1  0.67372210E+08
     -133.1240131422      136.6039311283     1  0.65047418E+08
     -133.1240118768      136.9734505934     1  0.65290802E+08
     -133.1240025142      138.6034006455     1  0.67565401E+08
     -133.1239946481      135.8279277535     1  0.65091035E+08
     -133.1239778619      133.4596728219     1  0.67763411E+08
     -133.1239757229      136.4694742875     1  0.68111989E+08
     -133.1239513334      129.7307973749     1  0.67115503E+08
     -133.1239294868      133.4199277572     1  0.65771512E+08
     -133.1239206674      131.8223396942     1  0.65338285E+08
     -133.1239043609      129.9642803248     1  0.64189967E+08
     -133.1238907475      138.1858261100     1  0.70983577E+08
     -133.1238849699      133.1352586399     1  0.66162993E+08
     -133.1238732659      136.0855557908     1  0.67226495E+08
     -133.1238656185      136.1663097337     1  0.67756548E+08
     -133.1238561869      138.7195514862     1  0.70343264E+08
     -133.1238324765      137.1089081109     1  0.71391612E+08
     -133.1238233702      133.9357221544     1  0.63950257E+08
     -133.1238034735      133.5197660352     1  0.67622923E+08
     -133.1237895964      135.9983494288     1  0.73019412E+08
     -133.1237885783      134.6057940837     1  0.68020169E+08
     -133.1237781576      138.5122741189     1  0.67034395E+08
     -133.1237674224      136.6291992717     1  0.66632083E+08
     -133.1237625036      134.4603664287     1  0.66493447E+08
     -133.1237591267      136.4907043413     1  0.66042167E+08
     -133.1237570190      135.0834161471     1  0.67275078E+08
     -133.1237548735      137.0802916017     1  0.63461961E+08
     -133.1237434174      135.0881631079     1  0.65760913E+08
     -133.1237289455      134.5207631534     1  0.63724042E+08
     -133.1236914189      136.7167326336     1  0.72125487E+08
     -133.1236770376      137.4438583114     1  0.66867737E+08
     -133.1236426959      137.9417341541     2  0.70681433E+08
     -133.1236393430      136.0603800899     1  0.70037549E+08
     -133.1236375072      137.2865231364     1  0.68914344E+08
     -133.1236343528      132.2242390118     1  0.68111156E+08
     -133.1236267702      136.7604819462     1  0.65526871E+08
     -133.1236126835      136.7497924952     1  0.67772538E+08
     -133.1236059477      138.7327714559     1  0.70585866E+08
     -133.1235718417      131.3963162897     1  0.67507447E+08
     -133.1235399425      135.7430209607     1  0.67451178E+08
     -133.1235063357      136.0344121735     1  0.65784244E+08
     -133.1234960095      136.8529768174     1  0.69569265E+08
     -133.1234907491      138.1688533760     1  0.65624807E+08
     -133.1234829358      133.3530929701     1  0.66242743E+08
     -133.1234448425      131.3097316380     1  0.67577711E+08
     -133.1234299318      132.2652959313     1  0.62825409E+08
     -133.1234237588      132.5880856377     1  0.70339027E+08
     -133.1234117045      135.2844885005     1  0.68555610E+08
     -133.1234098183      138.1260652134     1  0.67065022E+08
     -133.1234023773      138.8086715468     1  0.65732003E+08
     -133.1233971743      138.3151347157     1  0.72337466E+08
     -133.1233898586      137.8068882957     1  0.68865524E+08
     -133.1233727700      137.1367738423     1  0.75678560E+08
     -133.1233656439      132.1551293008     1  0.64827033E+08
     -133.1233641521      135.6688210471     1  0.65636568E+08
     -133.1233568372      140.4264279521     1  0.66082048E+08
     -133.1233540848      133.9758087354     1  0.66470402E+08
     -133.1233222394      132.3679755525     1  0.73073937E+08
     -133.1232863082      134.5139485264     1  0.65489584E+08
     -133.1232829164      136.5554651817     1  0.67137310E+08
     -133.1232440196      138.2835731860     1  0.66727867E+08
     -133.1232407029      133.4941702835     1  0.66580153E+08
     -133.1231681764      130.9920603474     1  0.64868766E+08
     -133.1231670631      134.0406855065     1  0.65269323E+08
     -133.1231595445      137.6033998424     2  0.68964084E+08
     -133.1231250304      134.2753063765     1  0.65486008E+08
     -133.1231158259      134.9116091453     1  0.67549713E+08
     -133.1230856398      132.6290025948     1  0.67288782E+08
     -133.1230622517      135.4448823090     1  0.65729762E+08
     -133.1230552179      133.9901320621     1  0.65163591E+08
     -133.1230478245      133.1613520323     1  0.65366671E+08
     -133.1230404204      137.4540903928     1  0.73150218E+08
     -133.1230332336      137.7325698126     1  0.64652363E+08
     -133.1230318967      134.6686299011     1  0.65862578E+08
     -133.1229942356      135.5491209611     1  0.64021645E+08
     -133.1229701886      135.2187832644     1  0.67596412E+08
     -133.1229575563      135.9306253551     1  0.63455270E+08
     -133.1229555222      132.8585393641     1  0.63727520E+08
     -133.1229316638      133.4002259718     1  0.71801638E+08
     -133.1229120445      133.9851040287     1  0.66267243E+08
     -133.1229085527      134.4228442548     1  0.67728468E+08
     -133.1229018170      137.7911217947     1  0.70229940E+08
     -133.1228885695      138.9833044129     1  0.68911543E+08
     -133.1228816156      136.9218786920     1  0.67185162E+08
     -133.1228619572      136.5377506654     1  0.70676391E+08
     -133.1228369587      133.9309310476     1  0.64726839E+08
     -133.1228329840      139.6606371551     1  0.66440398E+08
     -133.1228110716      136.1256271887     1  0.65931978E+08
     -133.1228011832      136.9228151996     1  0.69371064E+08
     -133.1227992203      130.6219131860     1  0.67549420E+08
     -133.1227925297      130.3294125226     1  0.65193609E+08
     -133.1227690099      132.7732633981     1  0.69652310E+08
     -133.1227595730      132.4891474425     1  0.65050829E+08
     -133.1227480515      140.1335653869     1  0.69500298E+08
     -133.1227154919      136.1176704715     1  0.67150983E+08
     -133.1227054841      133.4889754180     1  0.65316640E+08
     -133.1227008356      129.1588913151     1  0.65405190E+08
     -133.1226868121      133.8925438677     1  0.66041230E+08
     -133.1226856047      138.3062083726     1  0.68957843E+08
     -133.1226835142      133.6610069118     1  0.66425126E+08
     -133.1226797976      131.5579025306     1  0.64763780E+08
     -133.1226745955      135.3119323676     1  0.64737181E+08
     -133.1226713716      134.6676372409     1  0.66862745E+08
     -133.1226480228      133.5837837364     1  0.65542417E+08
     -133.1226377484      135.3790396620     1  0.64411447E+08
     -133.1226357140      135.8102633287     1  0.65685539E+08
     -133.1226326484      132.4857887941     1  0.66754947E+08
     -133.1226275520      130.4127498287     1  0.64264139E+08
     -133.1226174349      134.4936861852     1  0.66556717E+08
     -133.1226101121      135.6937261367     1  0.72890391E+08
     -133.1226028026      134.7616904871     1  0.66186541E+08
     -133.1225809967      139.6190971882     1  0.69232078E+08
     -133.1225641149      137.4515253320     1  0.66496793E+08
     -133.1225608446      136.5237262303     1  0.68095194E+08
     -133.1225502049      136.1983494585     1  0.66220268E+08
     -133.1225477976      136.8874867943     1  0.67542746E+08
     -133.1225354296      135.5004319609     1  0.65926943E+08
     -133.1225277042      135.6745397437     1  0.66620786E+08
     -133.1224983087      133.2472933145     1  0.64932336E+08
     -133.1224935680      133.6050263800     1  0.65708234E+08
     -133.1224611825      132.2151966919     1  0.67159825E+08
     -133.1224540530      128.9117057344     1  0.64081262E+08
     -133.1224175553      132.1217888452     1  0.62713961E+08
     -133.1223911147      136.5248181763     1  0.73669538E+08
     -133.1223833394      140.4709408099     1  0.72207732E+08
     -133.1223790009      139.5740778463     1  0.69758641E+08
     -133.1223570688      135.0684441477     1  0.65971405E+08
     -133.1223345057      135.7547641667     1  0.67427205E+08
     -133.1223284629      133.7918145925     1  0.65993909E+08
     -133.1223232076      130.3982178394     1  0.66307368E+08
     -133.1222889588      135.3720989771     1  0.68267248E+08
     -133.1222870882      135.0914838988     1  0.67148973E+08
     -133.1222857421      131.7984283117     1  0.66380843E+08
     -133.1222721119      136.3085179972     1  0.65146009E+08
     -133.1222092023      129.8277154861     1  0.65556347E+08
     -133.1221968713      137.1410308413     1  0.68185990E+08
     -133.1221795895      137.7407203603     1  0.64542843E+08
     -133.1221648086      135.4521814839     1  0.70646482E+08
     -133.1221606942      140.3678275398     1  0.66832996E+08
     -133.1221440343      134.0439578388     1  0.67217799E+08
     -133.1221364328      135.5120665595     1  0.66889228E+08
     -133.1221286616      135.0520111638     1  0.65607896E+08
     -133.1221168721      135.3981771969     1  0.66529047E+08
     -133.1221032168      137.5026239620     1  0.66027716E+08
     -133.1221015504      136.5026229552     1  0.66410091E+08
     -133.1220924713      134.1196414442     1  0.68116578E+08
     -133.1220562202      130.8099257077     1  0.66685527E+08
     -133.1220276367      130.4584030078     1  0.66564492E+08
     -133.1220235828      136.5397984187     1  0.65879103E+08
     -133.1220098013      131.9397319394     1  0.69319415E+08
     -133.1220080061      135.2097178063     1  0.66366106E+08
     -133.1220028126      134.6760952697     1  0.74195872E+08
     -133.1219822284      136.9451607509     1  0.70685346E+08
     -133.1219652634      136.2280913378     1  0.68296394E+08
     -133.1219598929      134.7008691883     1  0.72666467E+08
     -133.1219456636      131.8671661621     1  0.67744233E+08
     -133.1219385580      139.4678268085     1  0.76279268E+08
     -133.1219363315      135.8916762082     1  0.66422457E+08
     -133.1219012987      131.1741798595     1  0.69071665E+08
     -133.1218979853      130.7309021372     1  0.66802190E+08
     -133.1218926700      135.6943399497     1  0.69410927E+08
     -133.1218886718      133.3434767018     1  0.67041595E+08
     -133.1218857473      135.8567877312     1  0.66628864E+08
     -133.1218814337      133.0782990276     1  0.63927248E+08
     -133.1218681183      134.8179839817     1  0.65821538E+08
     -133.1218467672      136.0678789384     1  0.64397121E+08
     -133.1218375615      134.9656717812     1  0.68227945E+08
     -133.1217904453      139.7325189371     1  0.71443628E+08
     -133.1217834940      133.7859914853     1  0.64711579E+08
     -133.1217683234      136.6712469610     1  0.66769942E+08
     -133.1217659909      137.7241711041     1  0.63298748E+08
     -133.1217455779      127.5141068088     1  0.64790275E+08
     -133.1217439497      132.7373712774     1  0.65745571E+08
     -133.1217271942      133.8204709734     1  0.69741591E+08
     -133.1217257973      137.9866599962     1  0.65699729E+08
     -133.1216793354      139.1438508749     1  0.67992267E+08
     -133.1216542463      136.7087234689     1  0.64182315E+08
     -133.1216486175      136.1299485276     1  0.68157339E+08
     -133.1216474928      133.1360787886     1  0.65134069E+08
     -133.1215944108      135.0614274878     1  0.63785767E+08
     -133.1215741579      135.7929411045     1  0.66352082E+08
     -133.1215670744      134.3355894254     1  0.65214087E+08
     -133.1215438568      129.0988086143     1  0.65435450E+08
     -133.1215290538      140.2529564269     1  0.73712119E+08
     -133.1215263911      134.5706787612     1  0.65137537E+08
     -133.1215216106      137.5008973651     1  0.61293293E+08
     -133.1215172891      138.9447281306     1  0.69253234E+08
     -133.1215131535      137.8986305987     1  0.63781665E+08
     -133.1215070308      131.4852343202     1  0.66138062E+08
     -133.1215042512      134.6802168051     1  0.68936645E+08
     -133.1214941992      134.0235416358     2  0.63048162E+08
     -133.1214859842      132.5298589771     1  0.66183308E+08
     -133.1214785713      138.0697616804     1  0.65895868E+08
     -133.1214756611      136.0408164302     1  0.65161094E+08
     -133.1214692559      139.1817965375     1  0.67843990E+08
     -133.1214674938      135.1865447439     1  0.64536126E+08
     -133.1214664176      130.6559003505     1  0.68207093E+08
     -133.1214649926      133.3477575580     1  0.65466043E+08
     -133.1214499683      136.9152210546     1  0.66083740E+08
     -133.1214409043      135.2214885209     1  0.65873759E+08
     -133.1214372996      136.3128739673     1  0.65288552E+08
     -133.1214359522      134.5027621318     1  0.67861715E+08
     -133.1214272862      131.6458649140     1  0.66637978E+08
     -133.1214043535      136.1357610846     1  0.68397122E+08
     -133.1213941529      131.4470842194     1  0.65413762E+08
     -133.1213821196      134.1063876310     1  0.71432915E+08
     -133.1213806226      135.5584760731     1  0.65048369E+08
     -133.1213742401      138.1484098722     1  0.69014133E+08
     -133.1213544495      135.4970113410     1  0.71199556E+08
     -133.1213477028      133.1618539270     1  0.66871185E+08
     -133.1213091445      136.1644326035     1  0.67102384E+08
     -133.1213053069      132.1272606678     1  0.65887464E+08
     -133.1212926672      136.4742498306     1  0.68140889E+08
     -133.1212798964      139.4435752424     1  0.69458677E+08
     -133.1212652540      135.3284433343     1  0.66075309E+08
     -133.1212501278      137.4152980451     1  0.65366995E+08
     -133.1212296421      134.2866819505     1  0.64417931E+08
     -133.1212253142      137.9325185966     1  0.65454953E+08
     -133.1212102960      136.8117343163     1  0.69378715E+08
     -133.1212092207      136.6863041762     1  0.72259229E+08
     -133.1212028094      137.7567755926     1  0.67933903E+08
     -133.1212000198      137.6823928205     1  0.65567687E+08
     -133.1211974639      135.9696613784     1  0.65768851E+08
     -133.1211963518      135.9495931528     1  0.70888362E+08
     -133.1211822694      135.5974737843     1  0.64106320E+08
     -133.1211580242      131.4365329959     1  0.66797540E+08
     -133.1211566593      135.4371859209     1  0.68105364E+08
     -133.1211482060      130.3179251373     1  0.66837450E+08
     -133.1211420592      137.7929743460     1  0.67454403E+08
     -133.1211376217      140.0895154585     1  0.68579886E+08
     -133.1211361780      129.4917985140     1  0.67074159E+08
     -133.1211303918      136.2290782353     1  0.65992555E+08
     -133.1211274576      135.4647498290     1  0.68475664E+08
     -133.1211140359      132.7882238932     1  0.66948208E+08
     -133.1211101347      139.6392812472     1  0.71341939E+08
     -133.1210954121      132.5659827124     1  0.65267188E+08
     -133.1210456537      135.9844598148     1  0.67571924E+08
     -133.1210157591      137.3829413343     1  0.66441230E+08
     -133.1210033098      136.2579311054     1  0.67017260E+08
     -133.1210022342      135.1279739849     1  0.68392579E+08
     -133.1209931759      135.6370272199     1  0.67295093E+08
     -133.1209888829      136.1784751094     1  0.65007733E+08
     -133.1209815900      135.6963448141     1  0.65419437E+08
     -133.1209794635      136.1215063089     1  0.66694368E+08
     -133.1209644311      140.5104145768     1  0.72404046E+08
     -133.1209549974      136.4832753483     1  0.71042982E+08
     -133.1209435996      129.0506221251     1  0.67544879E+08
     -133.1209338055      133.7869054565     1  0.70211876E+08
     -133.1209267262      139.3546466536     1  0.69789701E+08
     -133.1209255484      131.3893108171     1  0.66872179E+08
     -133.1209240495      133.4383830394     1  0.65450765E+08
     -133.1209193216      139.1425025122     1  0.67256314E+08
     -133.1208946696      136.8361764518     1  0.72467100E+08
     -133.1208887395      131.6264565451     1  0.65804990E+08
     -133.1208686071      137.6334499620     1  0.67074283E+08
     -133.1208497608      140.3315740093     1  0.66805337E+08
     -133.1208422875      137.3956216919     1  0.67512169E+08
     -133.1208376810      137.1113910569     2  0.66691125E+08
     -133.1208033920      135.1396420061     1  0.66658947E+08
     -133.1207673620      135.8596297743     1  0.65424454E+08
     -133.1207579026      137.4669804903     1  0.64503841E+08
     -133.1207418093      134.1696105241     1  0.69646999E+08
     -133.1207312987      136.3591942650     1  0.65081453E+08
     -133.1207229562      133.2537379550     1  0.66608441E+08
     -133.1207111133      133.0892744919     1  0.68124693E+08
     -133.1207073801      133.9113477030     1  0.67431203E+08
     -133.1207045548      133.5464243051     1  0.65391767E+08
     -133.1207009566      133.5331480397     1  0.66982032E+08
     -133.1206790843      136.4777400888     1  0.66330067E+08
     -133.1206765483      136.8583215244     1  0.67275524E+08
     -133.1206748869      135.2489690664     1  0.65549990E+08
     -133.1206556230      134.8097370550     1  0.63836795E+08
     -133.1206537945      126.7800233383     1  0.65990950E+08
     -133.1206489887      136.8593757158     1  0.70492223E+08
     -133.1206415786      136.6874604738     1  0.67211852E+08
     -133.1206284637      140.2867098439     1  0.69018700E+08
     -133.1206146853      134.9982373709     1  0.67482203E+08
     -133.1206122293      136.5082778140     1  0.68628653E+08
     -133.1206111266      134.5351502927     1  0.68038440E+08
     -133.1205792907      139.1366859755     1  0.70211286E+08
     -133.1205471122      134.8878283833     1  0.65447937E+08
     -133.1205315929      131.1194255869     1  0.67134010E+08
     -133.1205120444      132.7979668161     1  0.65100114E+08
     -133.1205019522      135.3189221371     1  0.65915357E+08
     -133.1204847018      138.8398045890     1  0.70904337E+08
     -133.1204772929      139.2011804468     1  0.70406621E+08
     -133.1204707600      132.5215675666     1  0.65821826E+08
     -133.1204513859      134.2908695553     1  0.68942018E+08
     -133.1204289091      137.4821812131     1  0.66171401E+08
     -133.1204276490      134.6832693949     1  0.69743214E+08
     -133.1204176016      135.2427435432     1  0.66536484E+08
     -133.1204148608      130.0747427847     1  0.65955123E+08
     -133.1203965960      139.9227970382     2  0.71838723E+08
     -133.1203889519      133.9981362129     1  0.66985899E+08
     -133.1203677266      135.7005418390     1  0.68501912E+08
     -133.1203520951      135.8998190265     1  0.65187275E+08
     -133.1203499820      137.3716829400     1  0.70362254E+08
     -133.1203371597      135.3608726354     1  0.67167390E+08
     -133.1203333523      137.5299023477     1  0.64914268E+08
     -133.1203123595      138.6146289449     1  0.70686079E+08
     -133.1202830214      137.1522177465     1  0.66303064E+08
     -133.1202774346      129.8473814696     1  0.64043045E+08
     -133.1202763415      136.2658041087     1  0.67105150E+08
     -133.1202567372      137.5113803941     1  0.71367476E+08
     -133.1202499012      131.6324045674     1  0.67701810E+08
     -133.1202429335      133.9855856232     1  0.69402551E+08
     -133.1202204111      132.0530619816     1  0.66378265E+08
     -133.1202165498      140.1299179036     1  0.68630302E+08
     -133.1202086467      134.1091461868     1  0.65488228E+08
     -133.1202074886      139.5797984907     1  0.74079208E+08
     -133.1201963383      134.7974095459     1  0.66828548E+08
     -133.1201949818      135.8378387784     1  0.66885893E+08
     -133.1201210275      138.4740288316     1  0.70114884E+08
     -133.1201195556      136.1918489104     1  0.66023631E+08
     -133.1201089618      135.2036181174     1  0.64878890E+08
     -133.1201014639      137.6259835190     1  0.67189205E+08
     -133.1200930964      134.7374636001     1  0.65726789E+08
     -133.1200868422      138.2149237069     1  0.65883351E+08
     -133.1200679800      136.1351199106     1  0.66431807E+08
     -133.1200665225      133.7626976325     1  0.67754561E+08
     -133.1200413790      132.8728530359     1  0.66170688E+08
     -133.1200364864      133.8583626036     1  0.66789154E+08
     -133.1200136126      134.7262550819     1  0.67133552E+08
     -133.1199909090      136.6297717506     1  0.67908522E+08
     -133.1199836147      132.4753797296     1  0.70434612E+08
     -133.1199731350      136.4528930108     1  0.66109960E+08
     -133.1199639353      133.2854728932     1  0.65655953E+08
     -133.1199452557      133.8234493383     1  0.65622357E+08
     -133.1199335861      138.2143937825     1  0.71392881E+08
     -133.1198992920      132.5097004914     1  0.66393243E+08
     -133.1198951612      134.4407303487     1  0.65820014E+08
     -133.1198931553      137.4038519883     1  0.70374166E+08
     -133.1198812084      135.3238745046     1  0.66579174E+08
     -133.1198651856      131.9753107013     1  0.64207531E+08
     -133.1198630604      133.6830444007     1  0.65447833E+08
     -133.1198547752      136.8475383201     1  0.70872372E+08
     -133.1198116366      135.6276309981     1  0.68363464E+08
     -133.1197949772      137.2290058667     1  0.66827347E+08
     -133.1197853482      133.5656725488     1  0.68079965E+08
     -133.1197642977      133.8193380823     1  0.64083710E+08
     -133.1197515951      133.0324958412     1  0.67950077E+08
     -133.1197494468      132.8360127573     1  0.66823300E+08
     -133.1197453132      135.2476179476     1  0.69038112E+08
     -133.1197423752      137.9150558104     1  0.71214890E+08
     -133.1197395740      138.7910800699     1  0.68139462E+08
     -133.1197383809      132.3318346487     1  0.68901875E+08
     -133.1197368489      133.7605397432     1  0.68650645E+08
     -133.1197343663      135.3288565895     1  0.64768193E+08
     -133.1197252899      137.1941549729     1  0.79835950E+08
     -133.1197093376      137.3005080420     1  0.67341428E+08
     -133.1196928177      138.3936284851     1  0.65610548E+08
     -133.1196854394      135.8328143208     1  0.66281785E+08
     -133.1196843333      136.0723505809     1  0.69688342E+08
     -133.1196814988      135.0043971357     1  0.65080583E+08
     -133.1196798229      139.4900274649     1  0.69391613E+08
     -133.1196681602      135.1975189334     1  0.67576791E+08
     -133.1196656702      132.0561059140     1  0.67993008E+08
     -133.1196611647      137.3685926411     1  0.66878051E+08
     -133.1196417198      134.3640935636     1  0.64705933E+08
     -133.1196398399      132.4208098686     1  0.66201335E+08
     -133.1196329354      138.5970356969     1  0.68908481E+08
     -133.1196264076      135.2391014768     1  0.66341959E+08
     -133.1196105592      131.8129195041     1  0.68045649E+08
     -133.1196083562      132.3033769161     1  0.69598144E+08
     -133.1196035985      136.3762123882     1  0.68435009E+08
     -133.1195924574      132.7467125029     1  0.64677475E+08
     -133.1195896401      138.2873405680     1  0.67164855E+08
     -133.1195739367      136.6701134836     1  0.67240975E+08
     -133.1195689585      134.3711972369     1  0.63938503E+08
     -133.1195636515      134.8625233187     1  0.66885309E+08
     -133.1195588013      131.4368395718     1  0.68465604E+08
     -133.1195471485      137.3885600362     1  0.69138578E+08
     -133.1195414574      132.6796737608     1  0.68354474E+08
     -133.1195331257      135.5098406904     1  0.65480367E+08
     -133.1195240365      134.5241753664     1  0.66288140E+08
     -133.1195145353      133.0078552661     1  0.67385216E+08
     -133.1195129696      132.2555686819     1  0.63310207E+08
     -133.1195117378      133.0873632457     1  0.67113227E+08
     -133.1195090686      133.6620040017     1  0.67925021E+08
     -133.1195066039      132.3669442188     1  0.66630243E+08
     -133.1194991896      133.2370515830     1  0.70317849E+08
     -133.1194702536      130.8499862126     1  0.63161273E+08
     -133.1194645494      134.9069531027     1  0.68466929E+08
     -133.1194522181      133.6615379952     1  0.67136287E+08
     -133.1194342330      132.2921407799     1  0.63977849E+08
     -133.1194235457      134.9087661482     1  0.65130872E+08
     -133.1194103453      130.1932303123     1  0.68369075E+08
     -133.1193935628      134.9773713157     1  0.68867992E+08
     -133.1193858140      135.8358137644     1  0.69051409E+08
     -133.1193668656      132.8034387253     1  0.64040539E+08
     -133.1193652871      132.2456342902     1  0.68153093E+08
     -133.1193516397      134.4481512012     1  0.70065208E+08
     -133.1193494683      135.7600275139     1  0.65042680E+08
     -133.1193475285      136.1042430803     1  0.67137948E+08
     -133.1193387870      138.9675403732     1  0.67848542E+08
     -133.1193324307      137.7498912732     1  0.64485495E+08
     -133.1193189102      138.8763847400     2  0.67583751E+08
     -133.1193053937      136.9634589274     1  0.65847468E+08
     -133.1192910037      132.8727587064     1  0.65391098E+08
     -133.1192893628      138.3167065428     1  0.75449757E+08
     -133.1192847191      134.2413641954     1  0.66530731E+08
     -133.1192644132      134.6901174022     1  0.67074817E+08
     -133.1192480318      133.6968534866     1  0.65179313E+08
     -133.1192125400      135.8326293743     1  0.67411983E+08
     -133.1192093800      132.7209456780     1  0.69277386E+08
     -133.1192083255      133.6741847532     1  0.66820433E+08
     -133.1192047171      135.7791039371     1  0.65838961E+08
     -133.1191999800      132.1837326017     1  0.67783552E+08
     -133.1191836095      136.2126565930     1  0.65949436E+08
     -133.1191804229      134.3626239425     1  0.66280180E+08
     -133.1191336666      137.1458024910     1  0.66930899E+08
     -133.1191271949      136.2298472628     1  0.65076763E+08
     -133.1191256444      136.4014287046     1  0.65397233E+08
     -133.1191039405      134.2379963131     1  0.66445425E+08
     -133.1190866999      133.5031256636     1  0.65991214E+08
     -133.1190856994      137.9775883553     1  0.71288331E+08
     -133.1190533065      137.1581229413     2  0.64462855E+08
     -133.1190460476      130.7558686067     1  0.66368880E+08
     -133.1190421694      133.4542507599     1  0.66145335E+08
     -133.1190266351      130.9093128000     1  0.63844122E+08
     -133.1190238159      131.1377794374     1  0.67831870E+08
     -133.1189974836      134.1519838446     1  0.70960436E+08
     -133.1189903118      139.6757799361     1  0.68395116E+08
     -133.1189890725      133.9424052418     1  0.66763281E+08
     -133.1189682966      134.5604683507     1  0.66928801E+08
     -133.1189350879      137.4684625380     1  0.69149137E+08
     -133.1189080367      132.7682944235     1  0.68786396E+08
     -133.1188968141      136.5322010397     1  0.64917512E+08
     -133.1188778679      133.6489203769     1  0.69908355E+08
     -133.1188693408      133.0095619870     1  0.66729143E+08
     -133.1188678104      133.9973756283     1  0.65867750E+08
     -133.1188619721      136.6306307840     1  0.70625686E+08
     -133.1188522133      130.7018911933     1  0.63903888E+08
     -133.1188416104      136.9965113565     1  0.67898532E+08
     -133.1188337509      132.3409665797     1  0.65439510E+08
     -133.1187954744      137.0795492466     1  0.67149000E+08
     -133.1187801859      139.8208450883     1  0.68217083E+08
     -133.1187446372      137.2029523712     1  0.67131937E+08
     -133.1187252476      139.0436665348     1  0.65439751E+08
     -133.1187070874      134.2138600255     1  0.69037796E+08
     -133.1187006530      135.7881416437     1  0.64553858E+08
     -133.1186959884      135.5041042440     1  0.66237521E+08
     -133.1186848601      134.7495944151     1  0.68431045E+08
     -133.1186748512      139.3496682874     1  0.63402428E+08
     -133.1186524840      132.8364293547     1  0.66659082E+08
     -133.1186428493      137.1041184934     1  0.67011855E+08
     -133.1186414777      131.0923223618     1  0.68510456E+08
     -133.1186285582      135.5785353900     1  0.66230975E+08
     -133.1186215853      135.2496974491     1  0.69004061E+08
     -133.1186050913      134.4094314333     1  0.67013200E+08
     -133.1185978334      127.3439573542     1  0.66053606E+08
     -133.1185739238      140.8529955857     1  0.69789503E+08
     -133.1185569179      138.0102711053     1  0.68573069E+08
     -133.1185514167      137.3212271268     1  0.64591216E+08
     -133.1185497860      136.8764297900     1  0.63935986E+08
     -133.1185459991      134.6894139974     1  0.66195771E+08
     -133.1185237873      134.3798578699     1  0.67567743E+08
     -133.1184749287      136.9159118701     1  0.65570988E+08
     -133.1184557767      136.9827580025     1  0.68687055E+08
     -133.1184497226      134.1715062931     1  0.64217426E+08
     -133.1184394714      135.1754864397     1  0.65945383E+08
     -133.1184297412      137.5045579035     1  0.68850625E+08
     -133.1184262331      139.9709616688     1  0.69102956E+08
     -133.1184169510      135.7108350646     1  0.69008926E+08
     -133.1183966406      135.3067058891     1  0.66971929E+08
     -133.1183755318      134.7156606178     1  0.65294622E+08
     -133.1183732728      131.9616893234     1  0.64589471E+08
     -133.1183695822      133.1066774992     1  0.67044295E+08
     -133.1183639531      139.5027737088     1  0.65419267E+08
     -133.1183627644      134.2959586730     1  0.67103194E+08
     -133.1183573639      129.9227408618     1  0.66937073E+08
     -133.1183535143      136.8243047559     1  0.73174638E+08
     -133.1183420082      132.8507755227     1  0.67449262E+08
     -133.1183329463      130.9003834859     1  0.62585386E+08
     -133.1183241389      135.9702512090     1  0.67298269E+08
     -133.1183170134      139.5696631129     1  0.67819047E+08
     -133.1183005515      135.1601738656     1  0.66351285E+08
     -133.1182900626      136.6120386024     1  0.65609588E+08
     -133.1182815737      138.7667801223     1  0.71790861E+08
     -133.1182795129      134.6542463588     1  0.65743434E+08
     -133.1182712931      137.2433612741     1  0.69672907E+08
     -133.1182629197      135.4425455628     1  0.69860224E+08
     -133.1182363701      133.4656933204     1  0.66201850E+08
     -133.1182290756      136.7178692047     1  0.65510094E+08
     -133.1181968964      132.1435771808     1  0.67512956E+08
     -133.1181924370      134.3436491111     1  0.69378765E+08
     -133.1181822563      136.5189764386     1  0.68406831E+08
     -133.1181805082      136.8467577649     1  0.69718033E+08
     -133.1181769915      136.0733745123     1  0.65537190E+08
     -133.1181752346      134.4376093168     1  0.66065380E+08
     -133.1181570901      132.4297659620     1  0.65840348E+08
     -133.1181479688      137.7558214827     1  0.68095930E+08
     -133.1181229360      134.3935185847     1  0.62625088E+08
     -133.1181212995      132.3384018027     1  0.65194672E+08
     -133.1181129454      139.1790817509     1  0.69139290E+08
     -133.1181015132      134.6365686876     1  0.66048995E+08
     -133.1180992166      138.2966594232     1  0.66029209E+08
     -133.1180978413      138.7482962577     1  0.71742662E+08
     -133.1180840034      138.2503676824     1  0.63829070E+08
     -133.1180690084      136.1356826448     1  0.67908404E+08
     -133.1180638360      134.8223601247     1  0.64450498E+08
     -133.1180604439      133.7102210353     2  0.67527437E+08
     -133.1180550567      134.5458687185     1  0.65410500E+08
     -133.1180500980      135.7337430225     1  0.66752058E+08
     -133.1180443578      134.8382088837     1  0.64806270E+08
     -133.1180429925      138.7747767007     1  0.66651222E+08
     -133.1180332566      135.6569141160     1  0.67337647E+08
     -133.1180233392      137.0580775104     1  0.69288053E+08
     -133.1180162842      130.2322367262     1  0.64930620E+08
     -133.1180133658      134.0898376096     1  0.68600172E+08
     -133.1180081227      133.8088624057     1  0.66412450E+08
     -133.1179956179      135.9350781720     1  0.65985265E+08
     -133.1179893910      138.5056040719     1  0.67780036E+08
     -133.1179743224      132.2241484906     1  0.65839468E+08
     -133.1179720407      134.0106666827     1  0.61218326E+08
     -133.1179698462      141.0633363187     1  0.70121127E+08
     -133.1179650416      135.9001417455     1  0.67052324E+08
     -133.1179557890      136.3786448687     1  0.69159827E+08
     -133.1179509111      136.8479527415     1  0.69445880E+08
     -133.1179477108      137.3965807897     1  0.67202886E+08
     -133.1179406207      134.9780809488     1  0.70388111E+08
     -133.1179334729      131.8883030296     1  0.66755822E+08
     -133.1179233826      136.9943907474     1  0.65207524E+08
     -133.1179073744      135.3653237850     1  0.66752063E+08
     -133.1178893051      135.2129969592     1  0.65164146E+08
     -133.1178856698      139.9128092633     1  0.69163696E+08
     -133.1178699166      137.7586871961     1  0.72583398E+08
     -133.1178646688      136.8946265499     1  0.65296867E+08
     -133.1178364852      134.0099965501     1  0.66623833E+08
     -133.1178255661      133.3359363568     1  0.67159280E+08
     -133.1178220252      134.9458321095     1  0.70474695E+08
     -133.1178086327      137.8841852448     1  0.67754705E+08
     -133.1178028011      140.8327486269     1  0.74471455E+08
     -133.1177947092      134.4653126766     1  0.65747380E+08
     -133.1177882524      135.4699584175     1  0.68308567E+08
     -133.1177749313      138.9965957647     1  0.68873324E+08
     -133.1177662627      139.3115144056     1  0.72416621E+08
     -133.1177612150      137.2685884248     1  0.66927406E+08
     -133.1177572691      134.0557045373     1  0.69976880E+08
     -133.1177533374      137.1868407700     1  0.71400742E+08
     -133.1177447474      136.6973041664     1  0.69640775E+08
     -133.1177271978      136.8728458167     1  0.67273396E+08
     -133.1177243897      136.7891626646     1  0.67893677E+08
     -133.1177224357      138.7048546647     1  0.65767656E+08
     -133.1177193952      134.7035712378     1  0.67847054E+08
     -133.1177177822      133.0474445134     1  0.67355353E+08
     -133.1177095887      133.9860228077     1  0.67189443E+08
     -133.1177018639      139.7212151245     1  0.68441611E+08
     -133.1176783270      133.6391067783     1  0.66702949E+08
     -133.1176746431      137.2438526033     1  0.66315682E+08
     -133.1176602601      134.9377178127     1  0.67489071E+08
     -133.1176366983      132.7661738432     1  0.65957656E+08
     -133.1176144415      137.9251136268     1  0.64478568E+08
     -133.1176101421      133.5078320061     1  0.63969713E+08
     -133.1175894863      136.2803524039     1  0.69416128E+08
     -133.1175720689      138.6446710023     1  0.69487660E+08
     -133.1175579766      138.8241077178     1  0.67892543E+08
     -133.1175330322      137.1937517118     1  0.70202821E+08
     -133.1175264782      137.5442051305     1  0.65396953E+08
     -133.1174680120      136.5162719859     1  0.65818580E+08
     -133.1174620497      134.0932666583     1  0.66837874E+08
     -133.1174459581      137.5819460629     1  0.65307938E+08
     -133.1174335833      135.5503708599     1  0.68209868E+08
     -133.1174307725      137.1971809244     1  0.64773280E+08
     -133.1174270165      135.2197186546     1  0.67440075E+08
     -133.1174160541      135.7959804987     1  0.67544060E+08
     -133.1174074464      134.3108539625     1  0.66517261E+08
     -133.1174057854      136.6301275857     1  0.67949177E+08
     -133.1173817942      134.4241989666     1  0.66678485E+08
     -133.1173680581      135.9221303000     1  0.65283271E+08
     -133.1173596143      139.5210881613     1  0.68722745E+08
     -133.1173394033      137.7023507501     1  0.66973709E+08
     -133.1173251983      137.0447503926     1  0.66891956E+08
     -133.1173140399      137.9399348648     1  0.64666736E+08
     -133.1173054825      130.3576586867     1  0.66314551E+08
     -133.1172997446      136.1084272558     1  0.67389773E+08
     -133.1172921130      133.7496170802     1  0.67520877E+08
     -133.1172855855      135.1546939201     1  0.65985895E+08
     -133.1172653802      135.7915969528     1  0.65466170E+08
     -133.1172637964      130.2078780175     1  0.67024825E+08
     -133.1172609114      132.9100766759     1  0.66499886E+08
     -133.1172562076      137.3259844875     1  0.67789882E+08
     -133.1172472824      136.4341886490     1  0.67957245E+08
     -133.1172460789      136.4250599188     1  0.68163382E+08
     -133.1172415048      132.6083581660     1  0.67819993E+08
     -133.1172370165      138.2718239784     1  0.68247707E+08
     -133.1172264314      135.8726607734     1  0.70298980E+08
     -133.1172200396      136.3583196157     1  0.66709440E+08
     -133.1172101809      130.6211659987     1  0.64561638E+08
     -133.1172002693      132.1928960959     1  0.67513030E+08
     -133.1171841747      137.3025396497     1  0.73728656E+08
     -133.1171816007      137.4449556520     1  0.66556270E+08
     -133.1171733183      138.9442184196     1  0.69043018E+08
     -133.1171545874      136.0585327478     1  0.65666633E+08
     -133.1171506972      134.8071219428     1  0.66066909E+08
     -133.1171427602      136.3083515874     1  0.67461734E+08
     -133.1171313062      137.1036225002     1  0.66023146E+08
     -133.1171203680      135.5140336546     1  0.64951888E+08
     -133.1171163859      137.6486831235     1  0.63491460E+08
     -133.1171063936      133.2671963978     1  0.66481921E+08
     -133.1170512343      133.7453881102     1  0.67268347E+08
     -133.1170198177      133.7738842124     1  0.68330410E+08
     -133.1169867665      137.1394705355     1  0.69422838E+08
     -133.1169800533      135.5136083192     1  0.66283180E+08
     -133.1169666814      135.2484080424     1  0.66493880E+08
     -133.1169612249      132.7403029627     1  0.64731525E+08
     -133.1169489504      135.8888054809     1  0.67237672E+08
     -133.1169249252      134.8166938269     1  0.65426054E+08
     -133.1169143655      138.7853205139     1  0.64959530E+08
     -133.1169080248      140.1413048959     1  0.68650394E+08
     -133.1169057165      138.5632242845     1  0.67236207E+08
     -133.1168792251      136.0960771362     1  0.68547076E+08
     -133.1168774024      132.6895654375     1  0.68226258E+08
     -133.1168731247      137.2756804770     1  0.65747225E+08
     -133.1168545638      134.0433356561     1  0.65612889E+08
     -133.1168474414      131.4436537086     1  0.68554090E+08
     -133.1168400565      138.6626593968     1  0.66822753E+08
[truncated: 261,388 more chars]
