# Supplementary material for: Structure, thermodynamics, and rearrangement mechanisms in gold clusters—insights from the energy landscapes framework
Source: Nanoscale. 2017 Dec 15;10(4):2004–16. doi: 10.1039/c7nr07123j (PMC5901115; doi:10.1039/c7nr07123j)
Supplement: Supplementary file 1 [file NR-010-C7NR07123J-s001.zip › minima/38_Au/min.data.dec]

     -133.5189562328      144.5323014525     2  0.66955566E+08
     -133.4750591384      143.4486589548     4  0.66911601E+08
     -133.4620166645      144.7300075703     2  0.65153001E+08
     -133.4505643262      144.9593665034     2  0.67688985E+08
     -133.4279041411      144.3529249916     2  0.65936862E+08
     -133.4226864170      144.3720964502     2  0.66549640E+08
     -133.4109354645      137.3337622811     1  0.64488034E+08
     -133.4064683567      139.4452089002     1  0.65767119E+08
     -133.4035375664      141.9892654705     1  0.67799444E+08
     -133.3945107269      143.7158605024     2  0.64907253E+08
     -133.3924723018      144.3322252511     2  0.64865286E+08
     -133.3879926933      139.7620768898     1  0.66198602E+08
     -133.3858644133      136.9231399528     1  0.65504318E+08
     -133.3774366560      140.8723856813     1  0.67296279E+08
     -133.3764530142      138.5109157990     1  0.65258033E+08
     -133.3631785987      143.8404857357     2  0.63984026E+08
     -133.3622539186      141.6936153823     2  0.63786471E+08
     -133.3572083618      139.1147618261     1  0.65364464E+08
     -133.3560387230      142.4138434745     2  0.68215668E+08
     -133.3527849428      142.7395101001     1  0.68517621E+08
     -133.3517404791      142.7220141204     1  0.68468489E+08
     -133.3442512703      143.5748193502     2  0.69226288E+08
     -133.3430741957      142.1349731274     1  0.65811725E+08
     -133.3384476549      142.0087430618     1  0.65860496E+08
     -133.3339767482      137.8778913540     1  0.65375038E+08
     -133.3282982635      141.2265590845     1  0.67325534E+08
     -133.3274121357      134.2901351840     1  0.65576939E+08
     -133.3273515344      144.2014725349     2  0.70513340E+08
     -133.3272873607      143.8247163751     2  0.69572230E+08
     -133.3265596235      140.2078875825     1  0.64262157E+08
     -133.3264776521      138.7308083766     2  0.68265959E+08
     -133.3252020496      142.4485501464     1  0.66507546E+08
     -133.3232539735      142.2368218670     1  0.66077432E+08
     -133.3221416727      137.9518253291     1  0.66353906E+08
     -133.3212902822      142.8082443895     2  0.71970624E+08
     -133.3202035845      140.2751625395     1  0.65225289E+08
     -133.3200595595      143.2057612807     2  0.70031868E+08
     -133.3150777719      143.1074861587     1  0.65120072E+08
     -133.3142302748      143.8453894047     1  0.68447688E+08
     -133.3135147626      142.4793230111     1  0.66181578E+08
     -133.3120894859      143.7026736735     2  0.71681133E+08
     -133.3115987524      139.4224510613     1  0.68729109E+08
     -133.3111482655      144.5979779183     2  0.69992676E+08
     -133.3110340753      134.1662782719     1  0.64779196E+08
     -133.3079217171      140.0033600980     1  0.66843521E+08
     -133.3055492582      137.8494060816     1  0.67724264E+08
     -133.3035137236      142.9870946760     2  0.70577499E+08
     -133.3006992003      140.7265266559     1  0.68077433E+08
     -133.3002881978      138.9011456284     1  0.66604814E+08
     -133.2997431852      144.1556329548     1  0.66983474E+08
     -133.2951744615      144.1340085035     2  0.69413662E+08
     -133.2944202164      143.9221691053     1  0.67090534E+08
     -133.2941377994      138.3475711183     1  0.66117747E+08
     -133.2936663671      144.1084153114     2  0.69253374E+08
     -133.2919844425      138.8484439130     1  0.67062253E+08
     -133.2912597894      139.5067244566     1  0.65580117E+08
     -133.2894609265      142.2877479716     1  0.65400925E+08
     -133.2888846185      143.8524833952     1  0.67202667E+08
     -133.2886682227      137.6960366541     1  0.65734572E+08
     -133.2885581210      138.1100196792     1  0.65571362E+08
     -133.2883451512      141.1941350504     1  0.65219184E+08
     -133.2844350858      139.1751094959     1  0.67455184E+08
     -133.2833030892      143.3702798455     1  0.65768544E+08
     -133.2828760690      135.9958554438     1  0.65112598E+08
     -133.2812163653      142.4643409246     2  0.69275139E+08
     -133.2785200554      143.8055680147     1  0.64809771E+08
     -133.2778290522      138.8037207808     1  0.65255720E+08
     -133.2767485349      143.9315076891     1  0.67461158E+08
     -133.2767354658      143.4657720829     2  0.67440853E+08
     -133.2761600148      143.4942913953     2  0.69699188E+08
     -133.2741925094      140.8696671300     1  0.66577285E+08
     -133.2738065841      141.0761496875     2  0.69496604E+08
     -133.2700933424      141.3342649958     1  0.70282007E+08
     -133.2694359759      136.4194728093     1  0.65764752E+08
     -133.2690062262      137.1349924408     1  0.65589818E+08
     -133.2684166694      136.5393332012     1  0.65081049E+08
     -133.2662481576      141.4028157219     1  0.64568519E+08
     -133.2661020430      143.4837295099     1  0.66263032E+08
     -133.2642965588      137.0525039704     2  0.67600343E+08
     -133.2630557841      137.7220959851     1  0.65199747E+08
     -133.2628336489      138.3505893795     1  0.65624689E+08
     -133.2619241271      143.4382270726     1  0.63928765E+08
     -133.2587780593      140.9561162868     1  0.67586459E+08
     -133.2574449537      143.4562240229     1  0.64013489E+08
     -133.2569469964      140.5132936741     1  0.66295049E+08
     -133.2562877200      143.3893176966     1  0.66361611E+08
     -133.2561856786      144.3691274780     2  0.67933527E+08
     -133.2548723222      138.9531911668     1  0.67792635E+08
     -133.2516732701      143.8371070143     1  0.67320404E+08
     -133.2502765299      140.2168060497     1  0.69457748E+08
     -133.2493992637      143.5641646328     2  0.68797899E+08
     -133.2493338279      143.8451216129     1  0.67380652E+08
     -133.2492965090      138.6135274623     1  0.67708532E+08
     -133.2492766876      133.0480880412     1  0.64729674E+08
     -133.2492623917      138.3859932997     1  0.65935578E+08
     -133.2475449773      138.7491101813     1  0.70370761E+08
     -133.2469188959      143.5874371220     2  0.68747478E+08
     -133.2468614376      138.2960838523     1  0.65341288E+08
     -133.2467063092      143.0685622956     2  0.69486495E+08
     -133.2454356931      138.5778009294     1  0.66087862E+08
     -133.2444556295      130.2161243402     1  0.64722241E+08
     -133.2438126235      138.2359300169     1  0.67101765E+08
     -133.2413284539      133.2896374683     1  0.65359432E+08
     -133.2413257290      139.4164810578     1  0.67578262E+08
     -133.2406474719      142.1984688294     1  0.71152244E+08
     -133.2387537186      140.8049298480     1  0.72086509E+08
     -133.2384038202      140.5878969536     1  0.69359036E+08
     -133.2380244728      143.5589043221     1  0.67985702E+08
     -133.2372199557      140.6541154657     1  0.68493911E+08
     -133.2368310088      142.2898113942     1  0.68842960E+08
     -133.2356390066      144.1319863498     1  0.66558913E+08
     -133.2353075516      139.3172048837     1  0.65386889E+08
     -133.2348737553      141.8086247029     1  0.69514993E+08
     -133.2348097207      140.4483791727     1  0.67059163E+08
     -133.2343607784      134.8721727502     1  0.64301255E+08
     -133.2343581801      140.9044227586     1  0.70539650E+08
     -133.2338226575      138.9176102498     1  0.67447674E+08
     -133.2304407239      135.9083481984     1  0.66907005E+08
     -133.2294758929      137.7583784711     1  0.66961554E+08
     -133.2281674215      134.1060077606     1  0.64172512E+08
     -133.2274437244      142.9409625104     1  0.67663686E+08
     -133.2268731311      143.5350935893     1  0.67442243E+08
     -133.2268512907      142.4852881562     1  0.67503034E+08
     -133.2262578598      142.8350323590     2  0.67119900E+08
     -133.2257468424      142.9828982728     2  0.66864808E+08
     -133.2236216475      138.3248650535     1  0.64377504E+08
     -133.2229900509      142.0948299639     1  0.68652169E+08
     -133.2225042409      141.1884692637     1  0.72264781E+08
     -133.2208697192      141.1566835052     1  0.66566209E+08
     -133.2205986375      137.8222296805     1  0.65724299E+08
     -133.2205374304      140.5712504317     1  0.67447824E+08
     -133.2198622158      139.3371796338     1  0.68371020E+08
     -133.2187355558      136.6422128004     1  0.66781431E+08
     -133.2173348879      139.5364156214     1  0.69038348E+08
     -133.2171116966      143.5749890874     1  0.66738397E+08
     -133.2153903214      143.5467560328     1  0.66777090E+08
     -133.2147438941      134.4560180216     1  0.64902695E+08
     -133.2147056511      137.3299912100     1  0.66928710E+08
     -133.2146607792      136.9866579112     1  0.65022777E+08
     -133.2146260401      137.0913575062     1  0.65009967E+08
     -133.2144033622      143.0965966927     1  0.66931942E+08
     -133.2133226789      136.4056451071     1  0.66024542E+08
     -133.2124964713      142.8758417245     1  0.67511702E+08
     -133.2123682528      139.2574876781     1  0.66345671E+08
     -133.2119394149      138.8870292662     1  0.66365371E+08
     -133.2112206722      134.2440939390     1  0.63873110E+08
     -133.2109709087      138.7167835356     1  0.66488738E+08
     -133.2108010659      140.9192157831     1  0.69122222E+08
     -133.2106785849      133.0300836982     1  0.64571023E+08
     -133.2105557293      141.4625126041     1  0.67767026E+08
     -133.2101870965      133.7250926003     1  0.63901356E+08
     -133.2101506809      143.7826500327     1  0.69656761E+08
     -133.2101403872      141.4494904793     1  0.67747197E+08
     -133.2099676134      140.1401616065     1  0.69341410E+08
     -133.2096186109      137.7071791254     1  0.65070630E+08
     -133.2094069560      136.7385283254     1  0.66886516E+08
     -133.2092547307      141.1105680606     1  0.66633215E+08
     -133.2087565998      135.0546412249     1  0.65643428E+08
     -133.2081783989      139.4689947724     1  0.69890263E+08
     -133.2070083897      136.1176500234     1  0.64965243E+08
     -133.2066937513      139.7431741162     1  0.66972674E+08
     -133.2064937714      139.0858915543     1  0.72977643E+08
     -133.2064905134      139.5061034492     1  0.71404953E+08
     -133.2053225606      138.9058953806     2  0.62822719E+08
     -133.2053180418      139.3054327222     1  0.66688837E+08
     -133.2051331367      138.9872449272     1  0.66755724E+08
     -133.2050758191      131.8073558362     1  0.65303748E+08
     -133.2049045177      133.2033231285     1  0.65065876E+08
     -133.2045093516      132.3647483471     1  0.64308660E+08
     -133.2044438711      137.8411104138     1  0.64208381E+08
     -133.2042427096      137.1814269444     1  0.67055636E+08
     -133.2037556274      136.4978066318     1  0.65923380E+08
     -133.2035420299      141.6804628981     1  0.64289502E+08
     -133.2027142701      141.2745548998     1  0.72452972E+08
     -133.2021142717      139.4082563305     1  0.66795560E+08
     -133.2018510927      143.7261842108     2  0.70501027E+08
     -133.2016997397      138.6272931384     1  0.67553722E+08
     -133.2016102322      143.0209386877     1  0.67010166E+08
     -133.2014956840      136.0489906288     1  0.64477367E+08
     -133.2012277267      136.6914501361     1  0.66060038E+08
     -133.2007633617      140.9392766527     1  0.75744092E+08
     -133.2005740251      134.7776186946     1  0.65959300E+08
     -133.2002129408      141.0291349121     1  0.75742948E+08
     -133.2000832163      136.8200403680     1  0.66075311E+08
     -133.1999967020      140.4663621253     1  0.66908043E+08
     -133.1999767737      143.5374360715     1  0.68781784E+08
     -133.1998377556      140.4694813399     1  0.71630806E+08
     -133.1997367970      138.7670179978     1  0.65821186E+08
     -133.1997017156      141.3899244887     1  0.65362416E+08
     -133.1996312754      142.5459480589     1  0.67395234E+08
     -133.1993723498      140.8368374761     1  0.64232178E+08
     -133.1991557982      137.2096564590     1  0.67175456E+08
     -133.1990556967      141.4358391424     1  0.64536201E+08
     -133.1982485348      138.4189910085     1  0.64842579E+08
     -133.1980917208      141.1220579821     1  0.69922313E+08
     -133.1980367844      141.0518516239     1  0.66407830E+08
     -133.1979535206      134.3355167936     1  0.67643739E+08
     -133.1975839658      140.5527568974     1  0.69817401E+08
     -133.1974807642      143.0283969077     2  0.65728708E+08
     -133.1972958695      140.7926113466     1  0.69637154E+08
     -133.1968562939      138.0892726268     1  0.66029985E+08
     -133.1968241502      141.0723667037     1  0.68263942E+08
     -133.1965803745      140.9596940765     1  0.75570115E+08
     -133.1962880136      143.5215246196     1  0.67997503E+08
     -133.1961037765      138.9918872710     1  0.65976118E+08
     -133.1958739002      136.6318605441     1  0.67770054E+08
     -133.1957750913      135.5515424273     1  0.68422452E+08
     -133.1956733146      140.1394291406     1  0.65703546E+08
     -133.1954036432      135.6668017549     1  0.64937242E+08
     -133.1951931678      142.9876987358     1  0.65662722E+08
     -133.1949354431      133.9411522194     1  0.68152374E+08
     -133.1949206860      142.6727385826     2  0.63881730E+08
     -133.1945519777      137.4882287681     1  0.64610440E+08
     -133.1942866523      136.1553963018     1  0.69353719E+08
     -133.1941504615      138.0569307374     1  0.71435442E+08
     -133.1939754120      137.3167683896     1  0.63990520E+08
     -133.1933358569      134.3615880127     1  0.64963091E+08
     -133.1925034773      137.3675309979     1  0.64465048E+08
     -133.1923871667      141.6842056058     1  0.69272452E+08
     -133.1923261016      135.0825867657     1  0.65486577E+08
     -133.1922560765      142.9489905305     2  0.65893220E+08
     -133.1922117126      140.0203799222     1  0.67837183E+08
     -133.1919053689      143.3281954270     1  0.65428990E+08
     -133.1917818058      138.2135612936     1  0.71506732E+08
     -133.1911384884      135.5067657851     1  0.66348708E+08
     -133.1910548595      139.4498114867     1  0.77302967E+08
     -133.1907383925      136.2320357699     1  0.65471274E+08
     -133.1906705463      139.8122741585     2  0.67523368E+08
     -133.1903770237      143.0604710141     2  0.70098861E+08
     -133.1901742055      140.8678732526     1  0.66738767E+08
     -133.1897935846      137.2236724174     1  0.65669389E+08
     -133.1897203598      140.7995960510     1  0.65984798E+08
     -133.1889498335      132.3929303308     1  0.65723120E+08
     -133.1887789980      135.4550178620     1  0.65093836E+08
     -133.1880675785      133.8295159896     1  0.65454555E+08
     -133.1878793924      133.3279675281     1  0.63978383E+08
     -133.1876753674      138.8080291342     1  0.71335629E+08
     -133.1870915080      135.1811345055     1  0.65244694E+08
     -133.1869779818      139.4816385351     1  0.70636053E+08
     -133.1869381284      139.6526561805     1  0.70547490E+08
     -133.1866235970      143.7630659986     1  0.72148282E+08
     -133.1863194318      143.0586263990     1  0.65867193E+08
     -133.1863147290      137.9153162733     1  0.64796580E+08
     -133.1851580333      137.8621019491     1  0.64357858E+08
     -133.1847494669      136.6908172964     1  0.64730603E+08
     -133.1847021211      140.0910277402     1  0.69255074E+08
     -133.1846451603      136.0940219790     1  0.64910674E+08
     -133.1845902597      131.6620799476     1  0.64296648E+08
     -133.1845414092      137.7440326740     1  0.64677941E+08
     -133.1845330157      134.2354100721     1  0.65980876E+08
     -133.1843318146      141.2140273273     1  0.65322541E+08
     -133.1838900179      137.4707833776     2  0.65730882E+08
     -133.1836129189      141.1778530045     1  0.64420775E+08
     -133.1836102232      133.6608259864     1  0.64072277E+08
     -133.1835853477      142.1667387547     1  0.67761221E+08
     -133.1834152875      138.9891780009     1  0.67414814E+08
     -133.1833456288      134.4197820530     1  0.64443918E+08
     -133.1832400113      143.1259996161     1  0.65969283E+08
     -133.1826363654      142.9281291825     2  0.66322053E+08
     -133.1825003838      134.3341994529     1  0.65280367E+08
     -133.1822588823      141.2172443345     1  0.67757024E+08
     -133.1815841180      130.2814729572     1  0.65998429E+08
     -133.1814298694      137.0385189878     1  0.66484931E+08
     -133.1812460540      143.5957466259     1  0.74302344E+08
     -133.1806603838      136.3196306322     1  0.68091090E+08
     -133.1805555470      139.5492074472     1  0.67229790E+08
     -133.1805098896      135.7676010067     1  0.64388476E+08
     -133.1804858524      135.5729435483     1  0.69261609E+08
     -133.1802153135      143.9586936752     1  0.72046422E+08
     -133.1801448730      141.0917437281     1  0.66183961E+08
     -133.1801202650      137.3397726518     1  0.70559299E+08
     -133.1798023089      139.0744420404     1  0.65303105E+08
     -133.1795941517      137.9087125248     1  0.67324437E+08
     -133.1795771924      136.7878636720     1  0.66197210E+08
     -133.1794065915      134.7445699756     1  0.67638844E+08
     -133.1792833364      139.6175284151     1  0.77147004E+08
     -133.1791177539      141.1054923377     1  0.65308884E+08
     -133.1783836522      133.2264093132     1  0.66138826E+08
     -133.1780518187      139.1646364059     1  0.68090022E+08
     -133.1778262284      133.3092686963     1  0.64873007E+08
     -133.1776227085      141.6939761011     1  0.67581674E+08
     -133.1776172575      140.4585568697     1  0.70031644E+08
     -133.1773721682      135.2865576242     1  0.66971057E+08
     -133.1771773025      140.8178563565     1  0.67236370E+08
     -133.1769198128      139.2005755089     1  0.66704596E+08
     -133.1763091510      135.0026626944     1  0.64750841E+08
     -133.1762393352      141.2407988494     1  0.67473513E+08
     -133.1756735852      137.8990748228     1  0.69375272E+08
     -133.1752163436      134.7908867076     1  0.66564383E+08
     -133.1748872740      140.0660064894     1  0.70542415E+08
     -133.1744726063      141.2397461251     1  0.67419475E+08
     -133.1742018221      138.5310284382     1  0.65864804E+08
     -133.1741212781      135.4529548606     1  0.66086472E+08
     -133.1738606630      140.9634587580     1  0.65035814E+08
     -133.1734921963      142.9044104836     1  0.66528093E+08
     -133.1734473282      142.8000559585     2  0.63010857E+08
     -133.1731777388      136.7039768638     1  0.65296416E+08
     -133.1731318382      137.6658350761     1  0.73954913E+08
     -133.1728852732      138.0263097271     1  0.68434934E+08
     -133.1728301890      140.4447515079     1  0.68207563E+08
     -133.1727750853      137.3534761216     1  0.65798495E+08
     -133.1726714745      137.0055233099     1  0.67059559E+08
     -133.1722800973      142.7607364920     2  0.62942617E+08
     -133.1715567928      139.6547134822     1  0.67763239E+08
     -133.1714849284      140.4731828668     1  0.63525598E+08
     -133.1714470741      142.6316004152     1  0.68064309E+08
     -133.1714047978      133.8541580991     1  0.66873628E+08
     -133.1713054248      138.7742307203     1  0.65459522E+08
     -133.1712957175      137.9395529614     1  0.60503362E+08
     -133.1711985667      136.3686764228     1  0.65632292E+08
     -133.1711787504      140.1140736956     1  0.65017068E+08
     -133.1709334441      136.6429347224     1  0.67550379E+08
     -133.1700298355      139.3124276961     1  0.77115211E+08
     -133.1698154335      135.0057013204     1  0.66715574E+08
     -133.1698133627      135.9702733719     1  0.66243225E+08
     -133.1693858390      135.9482626249     2  0.65844742E+08
     -133.1691558952      140.8587167913     1  0.64244387E+08
     -133.1690836205      136.1233591089     1  0.68013643E+08
     -133.1680352309      141.0722531159     1  0.66398049E+08
     -133.1676552565      136.4203078143     1  0.65420695E+08
     -133.1676117591      136.1116948343     1  0.68721759E+08
     -133.1676007474      138.1691981891     1  0.65506185E+08
     -133.1675427205      140.8589190456     1  0.67842855E+08
     -133.1673421785      135.7386236462     1  0.65297672E+08
     -133.1665876194      135.5669722752     1  0.67991203E+08
     -133.1665142938      137.2706494273     1  0.67556108E+08
     -133.1664037634      136.5726437088     1  0.65425134E+08
     -133.1663669526      143.5552581952     1  0.73202593E+08
     -133.1663602231      140.9520907475     1  0.64094583E+08
     -133.1660528300      136.4105035208     1  0.65835754E+08
     -133.1651647536      141.0699515027     1  0.64432669E+08
     -133.1646618203      134.1350390822     1  0.64531350E+08
     -133.1644514438      140.8592461169     1  0.68866815E+08
     -133.1639039434      136.1731114505     1  0.66299892E+08
     -133.1636378273      136.9980855691     1  0.65207805E+08
     -133.1634100364      143.8802697290     1  0.72657235E+08
     -133.1627592131      136.0319724845     1  0.65031959E+08
     -133.1626166844      138.0412930639     1  0.64459355E+08
     -133.1625452497      142.6758984335     2  0.63206203E+08
     -133.1622557500      138.3191682821     1  0.65736906E+08
     -133.1621553242      135.2425469766     1  0.65901095E+08
     -133.1620468643      137.1639567260     1  0.68458916E+08
     -133.1620413289      137.0580459972     1  0.64372572E+08
     -133.1618495468      136.0019951003     1  0.67800096E+08
     -133.1616797973      136.7425827346     1  0.66562300E+08
     -133.1615503382      136.2011250245     1  0.65659126E+08
     -133.1615443546      139.2113493511     1  0.66556720E+08
     -133.1614939375      143.4772637415     1  0.69100722E+08
     -133.1614136581      137.2426683611     1  0.62990991E+08
     -133.1613315852      139.1835864471     1  0.67497809E+08
     -133.1607180320      135.6655379220     1  0.65375092E+08
     -133.1607110082      138.3308424835     1  0.68543971E+08
     -133.1607080459      136.9244566400     1  0.69016487E+08
     -133.1604956150      142.0371143207     2  0.68606315E+08
     -133.1603975970      134.4975773707     1  0.65296722E+08
     -133.1600287086      140.9257238088     1  0.64071183E+08
     -133.1599735836      131.9946235852     1  0.65908132E+08
     -133.1598090115      140.9500810028     1  0.64437647E+08
     -133.1597519902      141.5928897968     1  0.67683502E+08
     -133.1595896437      137.5065831661     1  0.65119931E+08
     -133.1591816801      137.4418243708     1  0.65026418E+08
     -133.1589923498      138.2418360089     2  0.69285839E+08
     -133.1589877349      136.4166510285     1  0.67713306E+08
     -133.1584192005      139.7695035034     1  0.67526271E+08
     -133.1582771545      136.6010941685     1  0.71542821E+08
     -133.1580406638      133.7203096652     1  0.64859795E+08
     -133.1580245798      135.0566258806     1  0.67340293E+08
     -133.1578722927      139.3216112795     1  0.66218412E+08
     -133.1577529955      135.8116228844     1  0.66437026E+08
     -133.1576943806      139.0007172521     2  0.67075752E+08
     -133.1573814303      137.4755144184     1  0.68964028E+08
     -133.1572761734      133.8515546380     1  0.66675880E+08
     -133.1567365732      140.8585238569     1  0.64031754E+08
     -133.1566215944      140.9013007811     1  0.64161384E+08
     -133.1566142177      136.9586808280     1  0.67186788E+08
     -133.1564034106      136.1295283540     1  0.65841026E+08
     -133.1561129346      141.7068960879     1  0.68092952E+08
     -133.1559411794      137.0703905941     1  0.65978635E+08
     -133.1557997645      137.7661213632     1  0.63504826E+08
     -133.1554220228      138.8839453979     1  0.67316713E+08
     -133.1543014887      135.9069546945     1  0.65319027E+08
     -133.1535038632      135.1036416750     1  0.65736681E+08
     -133.1533938887      140.4384222912     1  0.71783528E+08
     -133.1530516296      140.0645386948     1  0.70041951E+08
     -133.1529806956      136.2633671275     1  0.66508717E+08
     -133.1528258055      132.7503460458     1  0.65752519E+08
     -133.1524012939      143.5735943693     1  0.66612946E+08
     -133.1520714426      132.1029578743     1  0.66079846E+08
     -133.1519406356      135.4179875304     1  0.67318245E+08
     -133.1517419012      140.6231639273     1  0.67693739E+08
     -133.1517249699      143.0056652934     1  0.69744349E+08
     -133.1514524676      137.1442583145     1  0.66390061E+08
     -133.1512544729      134.8043863205     1  0.65309545E+08
     -133.1507582244      140.1025374515     1  0.65197320E+08
     -133.1506200277      137.7930210225     1  0.73322785E+08
     -133.1506125066      132.7440814484     1  0.66402109E+08
     -133.1505335806      139.4515262204     1  0.68844588E+08
     -133.1501833111      138.7006775537     1  0.69238252E+08
     -133.1496857595      134.7012650410     1  0.66306161E+08
     -133.1495207328      135.4655684533     1  0.64799240E+08
     -133.1493730733      138.7656441550     1  0.68058218E+08
     -133.1493093129      131.9949069961     1  0.67023029E+08
     -133.1491569192      136.9049778093     1  0.67372565E+08
     -133.1491540029      137.3629704791     1  0.69639902E+08
     -133.1491073097      137.0241468617     1  0.66656761E+08
     -133.1490011626      141.4955938916     1  0.67919666E+08
     -133.1489091178      136.7685837091     1  0.64359851E+08
     -133.1488517986      135.4321275068     1  0.67196610E+08
     -133.1486905726      137.7621340568     1  0.75018672E+08
     -133.1485856023      133.4893371601     1  0.62224986E+08
     -133.1485806930      138.1851509038     1  0.68006262E+08
     -133.1485309876      134.0640321854     1  0.64832984E+08
     -133.1483113631      135.2698310726     1  0.66662744E+08
     -133.1482216250      138.5376869979     1  0.68710714E+08
     -133.1477205809      136.6693163412     1  0.68953877E+08
     -133.1476769122      138.6758087459     1  0.64445234E+08
     -133.1468846426      135.7284015124     1  0.65914761E+08
     -133.1467938912      134.2960514618     1  0.71563538E+08
     -133.1466599601      142.7226653874     1  0.70522915E+08
     -133.1463500901      143.0540423723     1  0.67633161E+08
     -133.1461156644      133.7419852362     1  0.66369843E+08
     -133.1459387663      143.0305424201     1  0.67125600E+08
     -133.1459059122      136.6240219424     1  0.66331376E+08
     -133.1442222235      137.3931617553     1  0.71406514E+08
     -133.1441250786      143.4602408381     1  0.66077021E+08
     -133.1439552084      133.1813931770     1  0.65113092E+08
     -133.1438702665      143.5145677493     1  0.71263209E+08
     -133.1437573549      139.7886277678     1  0.71163793E+08
     -133.1436662189      134.8376982718     2  0.67115082E+08
     -133.1436215337      142.9184076241     1  0.67152801E+08
     -133.1432237091      139.9377240806     1  0.70614921E+08
     -133.1426969220      140.3604989249     1  0.63181534E+08
     -133.1426257428      137.7620561049     1  0.66809520E+08
     -133.1420748620      142.3495798170     1  0.67571337E+08
     -133.1415787577      142.1839866594     1  0.72041879E+08
     -133.1413137648      132.8918284370     1  0.65781348E+08
     -133.1413043039      135.5165380857     1  0.64492024E+08
     -133.1412373437      136.2997165329     1  0.65752054E+08
     -133.1410379419      138.1660588256     1  0.65709863E+08
     -133.1410346291      135.7954492152     1  0.65421585E+08
     -133.1407948750      136.5752714133     2  0.66234346E+08
     -133.1406580134      142.9057553780     1  0.67296635E+08
     -133.1405912261      136.0487133414     1  0.67239129E+08
     -133.1404580257      135.3794287787     1  0.65362327E+08
     -133.1402381843      141.8212642988     1  0.67054688E+08
     -133.1401021404      138.5161031477     1  0.68553564E+08
     -133.1397052282      138.1132413860     2  0.67612360E+08
     -133.1395828216      136.7934195566     1  0.66496622E+08
     -133.1395707797      143.0256683185     2  0.65504401E+08
     -133.1395248871      137.9030465780     1  0.70292140E+08
     -133.1392600893      140.9793784345     1  0.63645163E+08
     -133.1391148345      136.7784999898     1  0.67433152E+08
     -133.1390100563      140.3577816887     1  0.70220722E+08
     -133.1389971757      143.5318719140     1  0.71535947E+08
     -133.1388562882      137.7480836385     1  0.65704064E+08
     -133.1387485727      137.8288579618     1  0.70877378E+08
     -133.1386614418      134.2557249495     1  0.65978186E+08
     -133.1384989426      140.3094207015     1  0.70787344E+08
     -133.1383662550      137.8177004740     1  0.65040841E+08
     -133.1378374081      136.7662294827     1  0.65084965E+08
     -133.1377781125      135.4243822365     1  0.66628324E+08
     -133.1370665061      143.1280266250     2  0.71263883E+08
     -133.1369348334      137.3904262071     1  0.67348863E+08
     -133.1369313971      139.7474225561     1  0.65722153E+08
     -133.1367149705      136.3483137765     1  0.69442598E+08
     -133.1367031771      134.7891963434     1  0.65069330E+08
     -133.1366698059      134.9959231996     1  0.65494189E+08
     -133.1364294633      137.1586275278     1  0.66355840E+08
     -133.1364132866      136.3077365174     1  0.65727397E+08
     -133.1361303438      137.5811604601     1  0.65107214E+08
     -133.1360350255      131.9818116909     1  0.64901748E+08
     -133.1357885779      136.5240158699     1  0.67480518E+08
     -133.1355170421      138.0109792172     1  0.63202142E+08
     -133.1354020966      135.9376891203     1  0.66842390E+08
     -133.1353542244      134.4082424604     1  0.65844429E+08
     -133.1352060224      134.6264881133     1  0.66505576E+08
     -133.1349634630      135.1790782963     1  0.64448934E+08
     -133.1346784519      137.3673715733     1  0.66747427E+08
     -133.1346668246      136.0676037616     1  0.66279009E+08
     -133.1342805511      136.3244127024     1  0.66698916E+08
     -133.1342757485      136.6164961224     1  0.62359358E+08
     -133.1342185225      142.7630141095     1  0.68538991E+08
     -133.1341941170      137.1802309638     1  0.67786168E+08
     -133.1340197704      135.4157623496     1  0.64697741E+08
     -133.1336544071      139.9316194561     1  0.71049891E+08
     -133.1335819874      139.8263026412     1  0.64097603E+08
     -133.1335180702      138.8161113482     1  0.71065958E+08
     -133.1334588475      136.0173490425     1  0.67712251E+08
     -133.1334071833      141.0002395833     1  0.67991933E+08
     -133.1330407921      142.9534982660     1  0.65779053E+08
     -133.1328880478      134.2138851764     1  0.66469577E+08
     -133.1326066235      142.7706584573     1  0.66649876E+08
     -133.1325471666      136.6313286692     1  0.66337306E+08
     -133.1321965875      134.4402375335     1  0.64998941E+08
     -133.1318475761      136.3885620160     1  0.64027314E+08
     -133.1317100785      134.3236406279     1  0.65873604E+08
     -133.1315684314      138.0598620306     1  0.69069204E+08
     -133.1315231702      142.3462075112     2  0.61237656E+08
     -133.1313916221      136.8646392510     1  0.66464850E+08
     -133.1313280447      132.0971754660     1  0.65192270E+08
     -133.1310506014      136.2297296167     1  0.68590981E+08
     -133.1308160256      136.0779830649     1  0.67276495E+08
     -133.1306003424      143.1143302627     2  0.69561948E+08
     -133.1304282533      137.3434287980     1  0.66214176E+08
     -133.1298895654      135.8907436339     1  0.66145849E+08
     -133.1297594309      135.8393606066     1  0.64547366E+08
     -133.1292981125      139.9298689660     1  0.73390733E+08
     -133.1291709926      136.3684035330     1  0.67292099E+08
     -133.1290971331      138.0998609331     1  0.64512729E+08
     -133.1290395006      137.8039606450     1  0.70038381E+08
     -133.1288830222      139.2829971187     1  0.68142741E+08
     -133.1287867047      136.5814363282     1  0.66501935E+08
     -133.1287482139      136.4601090759     1  0.64093036E+08
     -133.1284496637      134.8398408009     1  0.65334274E+08
     -133.1283457895      135.6062636046     1  0.66536996E+08
     -133.1283118791      142.3176057350     1  0.66252319E+08
     -133.1282131961      134.6460979854     1  0.66376214E+08
     -133.1282071596      139.8803188023     1  0.68212563E+08
     -133.1281215549      134.9825484017     1  0.64747295E+08
     -133.1280404699      136.0261501278     1  0.63768285E+08
     -133.1280324781      136.0283877093     1  0.74170662E+08
     -133.1277679436      137.1470767041     1  0.68218665E+08
     -133.1276915021      135.7215085511     1  0.63974543E+08
     -133.1276457797      135.1383104783     1  0.65397777E+08
     -133.1273766402      137.0610838564     1  0.67869201E+08
     -133.1270503730      135.8116527120     1  0.67485695E+08
     -133.1267199215      135.9156693011     1  0.66499703E+08
     -133.1264618723      136.8365441309     1  0.67028094E+08
     -133.1264229531      135.1857926950     1  0.71217186E+08
     -133.1259038016      139.4375772831     1  0.67859586E+08
     -133.1257173491      141.8433413338     1  0.73133620E+08
     -133.1256086652      135.2864606651     1  0.64254750E+08
     -133.1254138066      142.0085599274     1  0.70895967E+08
     -133.1252232385      137.9829296070     1  0.67650569E+08
     -133.1251435126      138.2723177093     1  0.72134980E+08
     -133.1248825142      135.3204201632     1  0.66738611E+08
     -133.1241213431      142.9439940596     1  0.66082986E+08
     -133.1237004371      139.7769984623     2  0.79319092E+08
     -133.1231346581      131.7543432253     1  0.65883509E+08
     -133.1230121293      140.4511054652     2  0.70403088E+08
     -133.1229764602      139.9969597797     1  0.68704250E+08
     -133.1228921048      137.9808304932     1  0.64660935E+08
     -133.1228432512      139.1552840952     1  0.68319049E+08
     -133.1226651544      138.2410745096     1  0.65024691E+08
     -133.1225120635      138.1641472794     1  0.65878489E+08
     -133.1224649195      133.6559781518     1  0.65518244E+08
     -133.1222362431      143.0547312912     1  0.66421327E+08
     -133.1218262339      138.6740475387     1  0.68543380E+08
     -133.1216108023      135.7176974287     1  0.65600427E+08
     -133.1211683046      139.7207821115     1  0.66820980E+08
     -133.1211600351      142.4943038679     1  0.66686266E+08
     -133.1208668044      139.2204479168     1  0.71860808E+08
     -133.1208306824      143.0636054650     1  0.68223023E+08
     -133.1205804737      137.2583260756     1  0.66044779E+08
     -133.1205506937      142.2218251992     1  0.73795843E+08
     -133.1205096626      134.6428653342     1  0.65007664E+08
     -133.1199464529      135.2488969489     1  0.61078995E+08
     -133.1194979171      133.8124388058     1  0.65373388E+08
     -133.1193253575      139.1434758937     1  0.67498333E+08
     -133.1192112375      134.7482703042     1  0.70084328E+08
     -133.1190637676      143.2497728632     1  0.65440541E+08
     -133.1187853376      134.0152682272     1  0.67518024E+08
     -133.1187494194      142.5876655500     1  0.68354404E+08
     -133.1185618773      138.0180439663     1  0.69317740E+08
     -133.1182529312      138.1492923519     1  0.64318686E+08
     -133.1182458288      138.0474777710     1  0.71124647E+08
     -133.1182057746      140.4908477914     1  0.71374031E+08
     -133.1181445242      141.7875185381     1  0.65637675E+08
     -133.1180924722      140.3056959769     1  0.68676986E+08
     -133.1180750789      137.4747243005     1  0.64571601E+08
     -133.1180213704      140.4474758040     1  0.69691785E+08
     -133.1180101143      139.4023653216     1  0.65434917E+08
     -133.1178383712      138.0010651680     1  0.67131071E+08
     -133.1176989151      137.3574888453     1  0.67828336E+08
     -133.1176892128      136.0315722387     1  0.63312717E+08
     -133.1174522554      136.8645108066     1  0.64687556E+08
     -133.1174356227      141.1569621314     2  0.67875621E+08
     -133.1172061532      137.8234878597     1  0.65251518E+08
     -133.1171496277      135.3251186430     1  0.65445917E+08
     -133.1166239756      142.2952545648     1  0.65476230E+08
     -133.1164317637      138.0650391671     1  0.67155646E+08
     -133.1163666631      136.8099616268     1  0.68835453E+08
     -133.1163227212      143.4349942345     1  0.66322395E+08
     -133.1161654298      137.2332186102     1  0.68637933E+08
     -133.1160596505      134.3306173041     1  0.64023624E+08
     -133.1159618985      135.7121683142     1  0.63453907E+08
     -133.1159530347      140.1937135937     2  0.68840457E+08
     -133.1157500259      130.1469775764     1  0.65777948E+08
     -133.1156424893      140.3776736000     1  0.65638239E+08
     -133.1154526833      135.7049439877     1  0.66898535E+08
     -133.1154271932      135.4091562155     1  0.66975793E+08
     -133.1154091771      143.1840783315     1  0.65408824E+08
     -133.1151968827      133.5528616825     1  0.65821191E+08
     -133.1150807710      135.5971215593     1  0.64338640E+08
     -133.1149638103      135.6215602448     1  0.65945027E+08
     -133.1147314481      135.8202121421     1  0.65885121E+08
     -133.1146950950      137.2607747855     1  0.67577628E+08
     -133.1146935212      136.4772520047     1  0.67867452E+08
     -133.1146495828      139.8398505175     1  0.69844946E+08
     -133.1146113674      135.0730520661     1  0.67431525E+08
     -133.1145799883      138.8852154253     1  0.67069866E+08
     -133.1143790178      138.5738247595     1  0.69209662E+08
     -133.1139840346      134.2771196667     1  0.66077328E+08
     -133.1135509196      139.2020303911     1  0.67988019E+08
     -133.1134383111      140.7368526113     2  0.63542797E+08
     -133.1131355032      142.9153712815     1  0.66545342E+08
     -133.1130339977      139.0320820707     1  0.66749404E+08
     -133.1129587588      140.6844269453     1  0.67425968E+08
     -133.1128888277      135.7735803893     1  0.64360959E+08
     -133.1127874533      139.3490263320     4  0.66417514E+08
     -133.1127132581      138.0809731902     2  0.70987826E+08
     -133.1127075165      139.9939329230     1  0.66844214E+08
     -133.1126853117      138.1173836247     1  0.67129144E+08
     -133.1125749201      139.1559128362     1  0.64765063E+08
     -133.1125227786      138.7366611001     1  0.66574051E+08
     -133.1124107883      136.7768554145     1  0.66159280E+08
     -133.1123807301      132.5962432172     1  0.64711924E+08
     -133.1121213256      142.9225222531     1  0.67692859E+08
     -133.1120206479      140.5527972343     2  0.68646881E+08
     -133.1118442249      136.0452681470     1  0.64500309E+08
     -133.1118002134      137.1889101778     1  0.72043929E+08
     -133.1116449780      134.8135208745     1  0.64475165E+08
     -133.1114951611      135.4605441054     1  0.65887895E+08
     -133.1112587208      137.0441932755     1  0.69851501E+08
     -133.1111720842      140.7368937999     1  0.63689506E+08
     -133.1111284791      137.4069743307     1  0.66438195E+08
     -133.1110952873      139.2908174888     1  0.65197571E+08
     -133.1108435892      134.1309517512     1  0.66980123E+08
     -133.1108202864      133.0744655250     1  0.64321976E+08
     -133.1107603447      138.2361092852     1  0.64336578E+08
     -133.1106288290      137.9920413150     1  0.66393552E+08
     -133.1105824979      137.9431994866     1  0.67575874E+08
     -133.1103536840      135.3459775338     1  0.64135711E+08
     -133.1102063329      143.3177241740     1  0.65823591E+08
     -133.1101582309      139.1156271947     1  0.67223905E+08
     -133.1100706021      138.1511019785     1  0.66614381E+08
     -133.1100664601      132.7339488394     1  0.63988764E+08
     -133.1099580058      140.4091894000     1  0.71441979E+08
     -133.1098573890      140.0592587926     1  0.65438964E+08
     -133.1097012462      138.2474356304     1  0.68828606E+08
     -133.1096749822      137.7380478760     1  0.69301129E+08
     -133.1091265285      136.8753820859     1  0.66258928E+08
     -133.1089415344      139.4072208398     1  0.64610175E+08
     -133.1088335201      137.8912108724     2  0.70196486E+08
     -133.1088117233      139.8898248236     1  0.67265900E+08
     -133.1084634564      136.3537999934     1  0.66708841E+08
     -133.1083949778      139.8225684780     2  0.67573815E+08
     -133.1083774659      133.2974785827     1  0.65660888E+08
     -133.1083110302      135.1166584301     1  0.67476372E+08
     -133.1082339040      137.3174670892     1  0.67904468E+08
     -133.1081877115      138.5987281836     1  0.68341012E+08
     -133.1081115355      135.9467794455     1  0.64435125E+08
     -133.1081070201      134.3020415778     1  0.67132366E+08
     -133.1080642588      143.1271367847     1  0.69250541E+08
     -133.1079585748      142.9728958291     1  0.67116437E+08
     -133.1078020281      142.9117188616     1  0.66337130E+08
     -133.1075921782      142.6350641091     1  0.66185193E+08
     -133.1075130087      140.7994155433     1  0.67964406E+08
     -133.1073239237      134.0530920651     1  0.66260233E+08
     -133.1072806988      135.8221074402     1  0.64578111E+08
     -133.1070561715      140.4441791352     1  0.66869246E+08
     -133.1070090082      136.2941865891     1  0.67746835E+08
     -133.1069487078      134.1358665366     1  0.65251700E+08
     -133.1069372685      138.6516364804     1  0.67142405E+08
     -133.1066649184      142.1762948750     1  0.65126739E+08
     -133.1065171924      134.6129445206     1  0.68315946E+08
     -133.1064591051      135.3185932707     1  0.65676639E+08
     -133.1064032427      138.7730650716     1  0.65174264E+08
     -133.1063080758      137.6740545594     1  0.65160380E+08
     -133.1058451256      136.2102265117     1  0.66542444E+08
     -133.1058257326      137.3107594507     1  0.66175628E+08
     -133.1058226876      134.8165938290     1  0.68159620E+08
     -133.1057561430      138.9896527246     1  0.69984081E+08
     -133.1054754140      138.0382027415     1  0.67778884E+08
     -133.1053389687      135.7046035899     1  0.66934909E+08
     -133.1052008119      136.1892593673     1  0.64870220E+08
     -133.1050319003      134.7651484693     1  0.65558431E+08
     -133.1048960235      137.1512553993     1  0.65331586E+08
     -133.1042349085      136.4561662629     1  0.63969685E+08
     -133.1042201453      137.5976462765     1  0.65385807E+08
     -133.1039078721      142.8927651676     1  0.66426200E+08
     -133.1037625992      141.5441171587     2  0.67871432E+08
     -133.1032569582      140.8798867796     1  0.71691457E+08
     -133.1030598129      135.1238959345     1  0.68499533E+08
     -133.1024013211      131.4923050763     1  0.65311207E+08
     -133.1022869370      137.4739847298     1  0.67534797E+08
     -133.1021704831      138.5605742428     1  0.66783391E+08
     -133.1021205894      132.5107980173     1  0.64904824E+08
     -133.1019188619      143.1340621375     1  0.69402595E+08
     -133.1019088848      134.8638410126     1  0.67646590E+08
     -133.1015961846      138.8851470147     1  0.66793198E+08
     -133.1014570694      137.4017259203     1  0.69112736E+08
     -133.1013168666      137.4930991275     1  0.66405722E+08
     -133.1013098699      135.8444629915     1  0.67676169E+08
     -133.1011175133      137.5747950609     1  0.69700695E+08
     -133.1002187940      143.0001350255     1  0.72776923E+08
     -133.0997948280      138.0366671664     1  0.70789004E+08
     -133.0996962529      142.7127858666     1  0.66070886E+08
     -133.0996764298      136.8392978203     1  0.68631972E+08
     -133.0994874145      140.8929789888     1  0.67399608E+08
     -133.0990160993      138.1711418151     1  0.68020010E+08
     -133.0990031795      139.7302441076     1  0.65319201E+08
     -133.0988566082      143.4629249059     1  0.69715251E+08
     -133.0986697839      136.2247564195     1  0.64229315E+08
     -133.0986590497      136.1370494775     1  0.65849363E+08
     -133.0978951569      138.9134567721     1  0.66487034E+08
     -133.0977069729      137.5673895633     1  0.64599792E+08
     -133.0975178833      135.1606947888     1  0.63268966E+08
     -133.0974169542      139.0837873244     1  0.69998285E+08
     -133.0972711564      136.1489612911     1  0.66128451E+08
     -133.0965628689      140.5028890934     1  0.67620013E+08
     -133.0965554426      134.0003645784     1  0.68624104E+08
     -133.0961134891      139.8056517396     1  0.67858745E+08
     -133.0960357608      134.3685597504     1  0.65408232E+08
     -133.0959504887      142.5147440986     1  0.65321697E+08
     -133.0957911367      135.6073640398     1  0.61909823E+08
     -133.0957325613      133.7833114312     1  0.67289082E+08
     -133.0951975674      135.7321185195     1  0.69121404E+08
     -133.0951555870      139.3766961096     1  0.69014013E+08
     -133.0950135401      140.8332477015     1  0.67303160E+08
     -133.0950030391      137.6175164995     1  0.66144513E+08
     -133.0949265668      136.6607904534     1  0.67824835E+08
     -133.0948813066      142.8600934614     2  0.65344860E+08
     -133.0948275821      137.3024320500     1  0.67994900E+08
     -133.0946966556      137.0074258360     1  0.64045115E+08
     -133.0946106261      136.4306235372     1  0.65304387E+08
     -133.0944220227      136.9551004522     1  0.66602128E+08
     -133.0941582134      137.2548715535     1  0.67749326E+08
     -133.0938521927      140.3139409135     1  0.67166601E+08
     -133.0935343156      136.0389428023     1  0.65011883E+08
     -133.0935277604      138.6071920684     2  0.69437972E+08
     -133.0934889267      137.1990875675     1  0.66443775E+08
     -133.0929680260      133.3273370937     1  0.63921935E+08
     -133.0927455930      134.3391738010     1  0.64942076E+08
     -133.0924841992      136.7964918508     1  0.64929336E+08
     -133.0924786500      134.1945960073     1  0.66543990E+08
     -133.0924532883      135.6588504022     1  0.64754242E+08
     -133.0922885825      135.0795008996     1  0.64209261E+08
     -133.0921836791      139.1516713038     1  0.68701527E+08
     -133.0919568278      135.1417651297     1  0.70845737E+08
     -133.0919126512      143.2770627773     1  0.70535324E+08
     -133.0918576730      136.5773859236     1  0.65997616E+08
     -133.0917561913      139.9798821925     1  0.64371150E+08
     -133.0916862105      138.1857007926     1  0.66797317E+08
     -133.0908319797      140.7659827729     1  0.67913685E+08
     -133.0908183870      137.6339823345     1  0.66016306E+08
     -133.0902855788      140.6200700546     1  0.66239782E+08
     -133.0901148199      139.6133044232     1  0.65616792E+08
     -133.0895355860      135.3394241526     1  0.68326720E+08
     -133.0895276716      135.4844695681     1  0.66462894E+08
     -133.0893521528      135.9638776962     1  0.64592243E+08
     -133.0891641440      136.9536996835     1  0.69697142E+08
     -133.0887836297      140.2136345928     1  0.67467126E+08
     -133.0886295302      132.0019704087     1  0.66237408E+08
     -133.0879698207      136.9690760744     1  0.64616230E+08
     -133.0879307723      136.1724367058     1  0.63862518E+08
     -133.0876272094      136.4377095643     1  0.67526790E+08
     -133.0876206800      135.0557449131     1  0.65653555E+08
     -133.0870137596      134.7740497980     1  0.63152499E+08
     -133.0863015254      138.3180913366     1  0.64816598E+08
     -133.0858431030      135.9629557725     1  0.63394599E+08
     -133.0856185768      143.1815837100     1  0.70763391E+08
     -133.0851455381      137.0104247610     1  0.69650646E+08
     -133.0848554819      130.7783407850     1  0.65487090E+08
     -133.0847561148      135.8528426604     1  0.65628940E+08
     -133.0837285893      139.5591997958     1  0.65218262E+08
     -133.0836702233      137.7201937031     1  0.65947509E+08
     -133.0830386410      142.6649667767     1  0.67855994E+08
     -133.0829379154      135.1135495333     1  0.64790626E+08
     -133.0825039114      134.5789010321     1  0.67704196E+08
     -133.0823291830      141.9673095621     1  0.68851844E+08
     -133.0821529987      137.1034460073     1  0.65372266E+08
     -133.0819522344      143.0417115074     1  0.68694151E+08
     -133.0819176052      135.8347318429     1  0.66506618E+08
     -133.0813995882      137.7807812369     1  0.65281241E+08
     -133.0812417378      138.5879207274     1  0.66443532E+08
     -133.0810871190      136.3245971732     2  0.68086207E+08
     -133.0810216853      137.7980500905     1  0.64444665E+08
     -133.0809221552      135.2993669801     1  0.64555467E+08
     -133.0807386326      134.7478183706     1  0.66490632E+08
     -133.0805877544      131.7060717622     1  0.65293018E+08
     -133.0804965515      136.6917492399     1  0.70419834E+08
     -133.0804051634      136.5492276443     1  0.68220789E+08
     -133.0803339067      138.1402806591     1  0.64432266E+08
     -133.0800274850      137.9073884654     1  0.65677366E+08
     -133.0795711075      135.8680558824     1  0.67744857E+08
     -133.0792052477      139.8149092399     2  0.65012801E+08
     -133.0791689488      140.1827180192     1  0.77711497E+08
     -133.0789780419      140.2175540866     1  0.67631247E+08
     -133.0788858307      136.5831930041     1  0.67244414E+08
     -133.0786402478      142.7349156837     1  0.67535905E+08
     -133.0784452685      137.3827305688     1  0.68597377E+08
     -133.0780672099      137.5137922015     1  0.67132794E+08
     -133.0780440141      131.3673831836     1  0.66300911E+08
     -133.0776245060      134.9961569192     1  0.64767889E+08
     -133.0775381796      134.3586884193     1  0.73674774E+08
     -133.0775175595      137.7890599274     1  0.64722463E+08
     -133.0775116333      140.4494131318     1  0.71282268E+08
     -133.0774296340      135.5436515192     1  0.66483648E+08
     -133.0773149417      132.7497712953     1  0.68164164E+08
     -133.0771684611      136.6745919815     1  0.67208124E+08
     -133.0769273151      134.6002988817     2  0.60919521E+08
     -133.0768949817      136.2655520242     1  0.67377222E+08
     -133.0765866133      136.3807846778     1  0.65190341E+08
     -133.0760981862      134.5838962158     1  0.63973389E+08
     -133.0760875682      135.6314974037     1  0.68625002E+08
     -133.0760059046      139.2745967137     1  0.65961388E+08
     -133.0752927493      134.4783394323     1  0.65574907E+08
     -133.0751147442      133.8520466061     1  0.64331877E+08
     -133.0750791214      137.3325416875     1  0.67999543E+08
     -133.0749762063      131.5531472896     1  0.65504876E+08
     -133.0740247461      140.9503448173     1  0.70174433E+08
     -133.0739889470      133.1078335390     1  0.67726538E+08
     -133.0739358456      137.6245907467     1  0.67627056E+08
     -133.0738769701      136.1019369261     1  0.64295142E+08
     -133.0736063676      134.9912628352     1  0.65208301E+08
     -133.0735264617      134.9357943709     1  0.66633222E+08
     -133.0732823044      139.0230365532     1  0.67511189E+08
     -133.0731778929      138.5995714599     1  0.76374376E+08
     -133.0729031264      134.1642572222     1  0.66382870E+08
     -133.0726954878      133.4516599570     1  0.65711308E+08
     -133.0726776945      134.9960529931     1  0.64998423E+08
     -133.0722604054      131.4109464355     1  0.68831492E+08
     -133.0719788169      138.7290127004     1  0.70335502E+08
     -133.0715457206      142.4663448932     1  0.66027415E+08
     -133.0713054377      137.5980245561     1  0.64616012E+08
     -133.0712528057      142.8035917439     1  0.68220503E+08
     -133.0708456705      135.7870033857     1  0.64766736E+08
     -133.0703266779      139.6293551487     1  0.66819431E+08
     -133.0696402628      133.6758227159     1  0.67556881E+08
     -133.0695826124      137.4593438310     1  0.69608938E+08
     -133.0691101164      132.3610904843     1  0.67694199E+08
     -133.0689598587      138.6688398372     1  0.71241668E+08
     -133.0685777898      142.6981876074     1  0.67255802E+08
     -133.0684753225      134.8985634468     1  0.64837054E+08
     -133.0681827009      136.0662777023     1  0.67729693E+08
     -133.0679550912      143.2782404203     1  0.70472594E+08
     -133.0673214469      135.4350182637     1  0.68417019E+08
     -133.0664458625      136.8793601792     1  0.67070185E+08
     -133.0664241451      137.8400234000     1  0.67021640E+08
     -133.0662305504      132.9121990451     1  0.66654263E+08
     -133.0650934519      138.2000186573     1  0.64922601E+08
     -133.0647319347      130.8859971542     1  0.65761467E+08
     -133.0630185609      142.3603203006     1  0.66912950E+08
     -133.0627047157      131.4021829212     1  0.64646796E+08
     -133.0622076877      136.5347447188     1  0.66290584E+08
     -133.0603534587      137.2925634375     1  0.69506154E+08
     -133.0597039183      133.3011525884     1  0.67102047E+08
     -133.0588446042      136.4043621133     1  0.66706094E+08
     -133.0587395394      135.2384938432     1  0.66751003E+08
     -133.0579699048      137.7890947876     1  0.66225185E+08
     -133.0577705162      136.6990434599     1  0.65520023E+08
     -133.0572217249      138.3294112330     1  0.62388306E+08
     -133.0563399387      131.4221988862     1  0.66183594E+08
     -133.0560015459      137.6893904629     1  0.66017903E+08
     -133.0558826755      138.9065160701     1  0.71894014E+08
     -133.0548131245      138.5629103921     1  0.68765046E+08
     -133.0541550470      139.2011717122     1  0.66523873E+08
     -133.0534928453      135.6718340275     1  0.65170554E+08
     -133.0529067916      139.1102796580     1  0.74975578E+08
     -133.0526234325      140.5877995688     1  0.67506608E+08
     -133.0525225612      139.7938726484     1  0.69924667E+08
     -133.0523182034      140.9631067898     1  0.67740588E+08
     -133.0522890399      135.3753613792     1  0.64691684E+08
     -133.0508273695      138.8393792345     1  0.67786964E+08
     -133.0503948140      136.5464346389     1  0.63924947E+08
     -133.0496604402      133.7770663425     1  0.61535449E+08
     -133.0489252463      141.9906245972     1  0.65295530E+08
     -133.0487513697      137.6918496051     1  0.69637223E+08
     -133.0480443165      135.2660161426     1  0.70912491E+08
     -133.0479629200      133.1884039154     1  0.66658945E+08
     -133.0474951436      142.5728960178     1  0.66756603E+08
     -133.0465566137      138.6493969362     1  0.66974641E+08
     -133.0448957352      137.3458118885     1  0.66558605E+08
     -133.0445377670      133.7367794142     1  0.64099862E+08
     -133.0440556464      136.3001864326     1  0.64569987E+08
     -133.0433244104      133.7258277335     1  0.67086845E+08
     -133.0427327742      137.7876967979     1  0.68466771E+08
     -133.0425372952      133.6664748116     1  0.68021821E+08
     -133.0424034006      136.6370531042     1  0.65026299E+08
     -133.0417203811      142.7491838001     1  0.63614331E+08
     -133.0416736669      139.0303952974     1  0.74841032E+08
     -133.0416587467      134.9850253351     1  0.66055259E+08
     -133.0415298389      134.9868060019     1  0.64642339E+08
     -133.0405525042      141.4806991904     1  0.66656844E+08
     -133.0402400767      134.1318769903     1  0.64784405E+08
     -133.0391994507      134.5522294361     1  0.64625073E+08
     -133.0376205367      135.6711064686     1  0.65525910E+08
     -133.0366644894      137.6180831562     1  0.67190021E+08
     -133.0346149024      135.0275119541     1  0.67739773E+08
     -133.0343586486      138.1116844378     1  0.70125811E+08
     -133.0339520750      137.9881814708     1  0.65241731E+08
     -133.0337505450      134.1480724087     1  0.65537249E+08
     -133.0336663403      134.3805936983     1  0.70593818E+08
     -133.0332674416      136.2672926225     1  0.67622759E+08
     -133.0329367453      135.3852033324     1  0.65243252E+08
     -133.0327123668      134.5123200233     1  0.66153490E+08
     -133.0326300104      131.5192405633     1  0.64431979E+08
     -133.0320763483      140.6841179967     1  0.72622712E+08
     -133.0315989075      141.9871967886     1  0.67400800E+08
     -133.0309411731      137.5957595545     1  0.67298809E+08
     -133.0300643873      135.1000507636     1  0.68404132E+08
     -133.0293596994      133.7522794003     1  0.64536382E+08
     -133.0291283597      139.8494903339     2  0.71434307E+08
     -133.0282209896      138.3760989489     1  0.64212297E+08
     -133.0280722577      134.2919641095     1  0.67383152E+08
     -133.0280177057      134.6366795096     1  0.67028413E+08
     -133.0277409587      135.2921819006     1  0.67544982E+08
     -133.0276460912      133.6766880355     1  0.60882472E+08
     -133.0272926011      138.3277139034     1  0.74049075E+08
     -133.0265657272      140.9272100272     1  0.69789088E+08
     -133.0254294761      141.5303475956     1  0.69442108E+08
     -133.0252285531      136.6830577676     1  0.63780019E+08
     -133.0237531506      136.7942539194     1  0.75053470E+08
     -133.0237172132      134.1620801738     1  0.68583876E+08
     -133.0233352155      138.3692620848     1  0.66720792E+08
     -133.0224147081      135.9898832454     1  0.69761874E+08
     -133.0223789878      142.1193353924     1  0.67698418E+08
