# Supplementary material for: Structure, thermodynamics, and rearrangement mechanisms in gold clusters—insights from the energy landscapes framework
Source: Nanoscale. 2017 Dec 15;10(4):2004–16. doi: 10.1039/c7nr07123j (PMC5901115; doi:10.1039/c7nr07123j)
Supplement: Supplementary file 1 [file NR-010-C7NR07123J-s001.zip › minima/38_Au/min.data.fcc]

     -133.5792139545      146.8479176932    48  0.58223334E+08
     -133.3284781094      145.3256222449     2  0.61902012E+08
     -133.3141504165      145.2361347412     2  0.61529260E+08
     -133.3080353917      145.3191172361     2  0.61575879E+08
     -133.3017049167      145.2816090950     1  0.61687736E+08
     -133.2432074940      144.7537401863     2  0.65528244E+08
     -133.2378980261      144.5541541931     1  0.64857787E+08
     -133.2254516558      144.6014015630     1  0.65141014E+08
     -133.2205286151      144.6575190929     1  0.65106570E+08
     -133.2194034703      145.2868476558     4  0.64855896E+08
     -133.2130309351      144.4701686750     1  0.64496473E+08
     -133.2017955442      145.3057119370     1  0.65234012E+08
     -133.1611686038      141.1055471466     1  0.66829503E+08
     -133.1609697138      144.1463110350     2  0.70462778E+08
     -133.1580708520      140.5209770452     1  0.65730794E+08
     -133.1493105665      137.7550854194     1  0.63010733E+08
     -133.1470726847      140.2371318981     1  0.66103127E+08
     -133.1424934224      139.0991083952     2  0.68319819E+08
     -133.1395059882      138.4924317916     2  0.70938091E+08
     -133.1327695116      139.0419037350     1  0.67092539E+08
     -133.1324241025      140.9541005496     1  0.66712145E+08
     -133.1178440020      138.9573336762     2  0.61902993E+08
     -133.1163495795      137.1180315948     1  0.66387176E+08
     -133.1121689095      137.5352190804     1  0.64221755E+08
     -133.1104580105      138.9151690687     1  0.67411688E+08
     -133.1051114996      144.0665166697     1  0.67886686E+08
     -133.0995770671      136.8827775255     1  0.65995650E+08
     -133.0992967162      140.1168060585     1  0.65149985E+08
     -133.0970612434      136.5959266495     1  0.64166457E+08
     -133.0894418946      137.4466400855     1  0.66304924E+08
     -133.0838742189      137.6745492791     1  0.64969375E+08
