# Supplementary material for: Structure, thermodynamics, and rearrangement mechanisms in gold clusters—insights from the energy landscapes framework
Source: Nanoscale. 2017 Dec 15;10(4):2004–16. doi: 10.1039/c7nr07123j (PMC5901115; doi:10.1039/c7nr07123j)
Supplement: Supplementary file 1 [file NR-010-C7NR07123J-s001.zip › minima/38_Au/min.data.hcp]

     -133.1640267956      145.1528470616     1  0.75968254E+08
     -133.1290731489      139.1639134276     1  0.67639951E+08
     -133.1234492125      138.5265595178     2  0.67152759E+08
     -133.1224285826      138.6585098817     2  0.67450016E+08
     -133.1197762435      145.0247472211     1  0.73756930E+08
     -133.1178935415      140.0945462972     2  0.68731968E+08
     -133.1171102150      139.2042258490     2  0.69305691E+08
     -133.1168004259      139.8152137487     2  0.66898412E+08
     -133.1154075287      139.3692086432     1  0.66764952E+08
     -133.0897532035      144.5223832708     1  0.75147872E+08
     -133.0890661943      144.5305939514     1  0.75349316E+08
