# Supplementary material for: Structure, thermodynamics, and rearrangement mechanisms in gold clusters—insights from the energy landscapes framework
Source: Nanoscale. 2017 Dec 15;10(4):2004–16. doi: 10.1039/c7nr07123j (PMC5901115; doi:10.1039/c7nr07123j)
Supplement: Supplementary file 1 [file NR-010-C7NR07123J-s001.zip › minima/38_Au/min.data.twi]

     -133.3496886923      146.0981780274     6  0.70903403E+08
     -133.3238583039      145.4954462914     1  0.72681020E+08
     -133.3127150750      145.6572957429     4  0.71975984E+08
     -133.2994795008      144.5035825603     2  0.61250465E+08
     -133.2767186975      145.2503298139     2  0.61941136E+08
     -133.2724783231      144.8626354137     6  0.71154789E+08
     -133.2611961602      141.4837977272     2  0.63844943E+08
     -133.2596678773      144.7487813550     1  0.60566695E+08
     -133.2591850658      144.6303656640     1  0.66480859E+08
     -133.2527361814      139.8266000746     2  0.60653149E+08
     -133.2477140398      144.5787421278     2  0.63442007E+08
     -133.2465753784      144.9290738285     2  0.67893256E+08
     -133.2414969198      144.2017384030     1  0.68001865E+08
     -133.2373192220      144.4863350558     2  0.63191309E+08
     -133.2370726110      144.1447880559     2  0.69294672E+08
     -133.2298172911      144.3714731035     2  0.67591607E+08
     -133.2296811730      144.4984801609     1  0.67612516E+08
     -133.2268688966      144.5668204881     1  0.65771843E+08
     -133.2235213610      143.7014268901     1  0.66825194E+08
     -133.2233785664      140.4662443001     2  0.60451680E+08
     -133.2209686610      143.5484728788     1  0.68099349E+08
     -133.2183698398      143.7720716553     1  0.67873502E+08
     -133.2168368306      144.4815903541     1  0.65524120E+08
     -133.2110061259      144.7210512304     1  0.66791482E+08
     -133.2107923378      143.4609192659     6  0.67672720E+08
     -133.2104957981      144.7702754361     1  0.66554056E+08
     -133.2104437746      143.4354145397     6  0.67645590E+08
     -133.2100597810      144.4359657761     1  0.65204835E+08
     -133.2093557900      144.7805188354     2  0.66265903E+08
     -133.2062406471      144.2948913042     1  0.68049792E+08
     -133.2013492028      144.2516030453     1  0.67912415E+08
     -133.1962160102      143.7122347528     1  0.65769110E+08
     -133.1958200574      143.5571772264     1  0.65542745E+08
     -133.1946273086      144.5949475841     1  0.65716540E+08
     -133.1928480369      144.3545869862     1  0.63986573E+08
     -133.1927966161      140.6773096233     1  0.64088892E+08
     -133.1919781136      143.9760912091     1  0.65879920E+08
     -133.1905620737      144.4529151826     1  0.64867834E+08
     -133.1904966316      139.2908753981     1  0.64525377E+08
     -133.1903023150      144.4254261299     1  0.64006943E+08
     -133.1894318180      143.6422873144     1  0.65491952E+08
     -133.1876612931      144.4220639827     1  0.63664980E+08
     -133.1870184103      144.4745042780     1  0.66892081E+08
     -133.1862477014      144.6343892668     1  0.65006319E+08
     -133.1838963325      144.3853393820     1  0.63473927E+08
     -133.1823894071      144.3624072573     2  0.64066562E+08
     -133.1814837990      144.3703090588     1  0.63746230E+08
     -133.1811404232      141.5021836972     1  0.61599765E+08
     -133.1783678823      144.4795355308     1  0.65279396E+08
     -133.1767022467      140.7939375423     1  0.63195381E+08
     -133.1748207489      144.3578958130     1  0.63077960E+08
     -133.1747146177      144.5678186004     2  0.65098256E+08
     -133.1707352618      144.5060801052     2  0.63269859E+08
     -133.1691872842      144.7537842284     1  0.65506725E+08
     -133.1656480480      144.7082643865     2  0.65660971E+08
     -133.1647730745      140.2471933550     1  0.65298002E+08
     -133.1614703996      144.4100174005     1  0.66388449E+08
     -133.1610116365      144.3661643940     2  0.65230518E+08
     -133.1607539873      144.4268688136     1  0.63119883E+08
     -133.1580312854      144.1577975655     1  0.69517755E+08
     -133.1579895055      138.6213230267     1  0.72472884E+08
     -133.1565251408      144.8766228667     1  0.74163103E+08
     -133.1525493780      144.2646564407     1  0.65700811E+08
     -133.1522362515      143.7938193529     1  0.65092078E+08
     -133.1518468206      139.2448819754     2  0.61859241E+08
     -133.1506310707      144.6246408099     1  0.65156892E+08
     -133.1505753016      141.1862363114     2  0.67197452E+08
     -133.1504415224      144.5892244784     1  0.64737315E+08
     -133.1496234836      138.9887642958     2  0.61334583E+08
     -133.1493904356      144.5946558710     1  0.65036022E+08
     -133.1474648720      144.4714772480     1  0.77754699E+08
     -133.1460636795      144.7591245368     1  0.67029710E+08
     -133.1460153176      144.9070900451     1  0.72919904E+08
     -133.1456647073      144.9729016319     1  0.73895673E+08
     -133.1455481958      144.4762853886     1  0.63469678E+08
     -133.1448122508      144.5412537166     1  0.64007137E+08
     -133.1440026685      144.2491539474     1  0.66583906E+08
     -133.1436788160      139.2502577820     1  0.68193051E+08
     -133.1422875480      144.0317533682     1  0.66409297E+08
     -133.1421851509      144.1552540572     1  0.66464889E+08
     -133.1410851996      140.7314503416     1  0.66745254E+08
     -133.1360843678      144.6995653002     1  0.65245161E+08
     -133.1360651204      138.3214987094     1  0.67409757E+08
     -133.1350768493      144.2166774780     1  0.69188389E+08
     -133.1332521219      138.3623988068     1  0.66546801E+08
     -133.1332216229      143.9284117974     1  0.64544112E+08
     -133.1329486830      139.6605003944     1  0.67372246E+08
     -133.1326358514      144.0780894787     1  0.62537417E+08
     -133.1303290400      144.8557601818     1  0.73212368E+08
     -133.1299824769      144.0598224016     1  0.66052918E+08
     -133.1298462487      139.6237822433     1  0.63856631E+08
     -133.1288120361      136.8550092334     1  0.67760555E+08
     -133.1280663136      141.6476429016     2  0.71109832E+08
     -133.1257955503      144.8287297842     1  0.72424610E+08
     -133.1239970614      144.1632676355     1  0.66115456E+08
     -133.1228168797      144.4688524185     1  0.63830806E+08
     -133.1225182476      144.1651707422     1  0.66126457E+08
     -133.1177330513      144.1220270852     1  0.62628444E+08
     -133.1177308854      144.1070148888     1  0.75183894E+08
     -133.1158342583      141.1729640490     2  0.65923426E+08
     -133.1145716896      144.3832233969     1  0.71917246E+08
     -133.1138066388      139.1909728377     1  0.61653080E+08
     -133.1135332563      144.0391900117     1  0.67962206E+08
     -133.1126804242      143.5904545657     1  0.64384165E+08
     -133.1122946088      140.8877250370     1  0.63839734E+08
     -133.1111378994      144.0823667203     1  0.63787324E+08
     -133.1103961085      143.8768537309     1  0.62351181E+08
     -133.1103709978      143.3958763797     1  0.64654569E+08
     -133.1092623425      144.3154455276     1  0.69151735E+08
     -133.1090371791      144.0774997637     1  0.68229868E+08
     -133.1084266018      144.1096377194     1  0.62864200E+08
     -133.1076712501      143.6381382035     1  0.64226300E+08
     -133.1076101667      137.1677836249     1  0.64716372E+08
     -133.1065017209      137.6089147979     1  0.66109832E+08
     -133.1057419085      140.4563519625     1  0.66156944E+08
     -133.1054843089      144.5064813257     1  0.62714578E+08
     -133.1045519430      138.4090695715     1  0.61995031E+08
     -133.1038797493      140.3913933069     1  0.66021090E+08
     -133.1032968596      143.9872022295     1  0.67033440E+08
     -133.1009055366      144.0400230318     1  0.65239369E+08
     -133.1007881175      140.1529830766     1  0.65012685E+08
     -133.1001983731      140.8337614714     1  0.67072040E+08
     -133.0998802259      144.0217830557     1  0.65254810E+08
     -133.0936557237      139.0557455493     1  0.65293864E+08
     -133.0920888301      143.3457643728     1  0.69701686E+08
     -133.0920705103      139.0011655034     1  0.66541328E+08
     -133.0912558737      143.9270104400     1  0.65037255E+08
     -133.0898195257      144.0141550379     1  0.64868733E+08
     -133.0894037301      143.8891154740     1  0.64475080E+08
     -133.0878524090      140.2867681393     2  0.63022697E+08
     -133.0841370930      138.0579847847     1  0.64458051E+08
     -133.0837221713      143.8887788073     1  0.64625712E+08
     -133.0832443229      144.0128152293     1  0.65032592E+08
     -133.0831151652      144.4711599581     2  0.73774972E+08
     -133.0820540980      143.9043572184     1  0.67970674E+08
     -133.0780494401      140.1026590357     1  0.65520437E+08
     -133.0762510529      144.0434242000     1  0.67729584E+08
     -133.0757957217      144.2552276360     1  0.68887893E+08
     -133.0738641195      137.6120774277     1  0.67630050E+08
     -133.0730987422      141.2888301517     2  0.66203857E+08
     -133.0725276709      143.4608185153     1  0.68938668E+08
     -133.0596930756      140.2333478209     1  0.64235154E+08
     -133.0552516920      144.0660033912     1  0.64628768E+08
     -133.0544299792      144.0551426564     1  0.64629267E+08
     -133.0544066804      139.8179455545     1  0.64597318E+08
     -133.0504688557      137.4217029352     1  0.66770067E+08
     -133.0450883992      143.0789144290     1  0.65247715E+08
     -133.0266742606      138.6344964570     1  0.65122870E+08
