# Supplementary material for: Structure, thermodynamics, and rearrangement mechanisms in gold clusters—insights from the energy landscapes framework
Source: Nanoscale. 2017 Dec 15;10(4):2004–16. doi: 10.1039/c7nr07123j (PMC5901115; doi:10.1039/c7nr07123j)
Supplement: Supplementary file 1 [file NR-010-C7NR07123J-s001.zip › minima/39_Au/gmin.xyz]

          39
     -137.1843698416      150.3746756900     8  0.68550202E+08
L1         1.8220474664        -2.5972241688        -2.9908413314   -0.34453    0.11353   -3.42322
L1         3.3663038350        -2.6751169594        -0.7227101971   -0.34453    0.22623   -3.42322
L1         2.3309313619         2.1413670535        -3.1812568458   -0.36982    0.19831   -3.42199
L1        -3.0747438241         1.1421747357        -2.8726206744   -0.34453    0.17545   -3.42322
L1         0.6989052324        -3.3613988007        -0.5912874992   -0.17331    0.13235   -3.63246
L1         0.5699448672        -1.5060542891         3.0893453440   -0.17331    0.06608   -3.63246
L1         0.6585808056         3.9731639462        -1.9797294135   -0.36982    0.38303   -3.42199
L1        -1.1210236867         0.4357268593         4.1322016513   -0.35258    0.34504   -3.42105
L1        -2.1827063874        -1.9069611588         3.1533819417   -0.26363    0.13736   -3.49111
L1        -2.7109143592        -1.3405666766        -1.7294263991   -0.17331    0.03543   -3.63246
L1         1.0529191616         3.3103302707         2.7231802870   -0.35694    0.18928   -3.42407
L1        -1.6526899221         2.8224009807         2.8832674199   -0.34453    0.12377   -3.42322
L1        -1.4090876320        -0.6822895607        -4.0693384340   -0.34453    0.27757   -3.42322
L1         3.0054571217        -0.2864988553        -2.0561035580   -0.07893    0.03027   -3.62514
L1         1.2051549104         1.6023671711        -0.7655004014    1.64090    0.24389   -3.74285
L1        -0.4451838318        -3.8101437651         1.9050306162   -0.26363    0.24866   -3.49111
L1        -4.2390776714         0.5930025273        -0.4474494086   -0.35258    0.41897   -3.42105
L1        -0.3979082053         1.7305081263        -3.1920881248   -0.07893    0.03667   -3.62514
L1        -2.0394637871         3.4663110768        -1.8187663675   -0.35694    0.26531   -3.42407
L1        -1.5761110823         1.0746073803        -0.5969144056    1.60212    0.40842   -3.74434
L1         4.3884060198        -0.3431707318         0.3267455429   -0.35694    0.40987   -3.42407
L1         2.8767408587         1.5653337735         1.6175624114   -0.07893    0.02190   -3.62514
L1         2.2090436259         3.8949581017         0.2975174546   -0.36982    0.34031   -3.42199
L1         2.2421522668        -3.2481032564         1.7158732191   -0.35258    0.24798   -3.42105
L1        -2.8398747251         0.5147778448         1.9512064636   -0.17331    0.05446   -3.63246
L1         3.2441013700        -0.9169979240         2.7650467254   -0.34453    0.15625   -3.42322
L1        -3.7935912234        -1.8257075924         0.7873900428   -0.26363    0.24850   -3.49111
L1         3.8813941767         2.0631612247        -0.9040099858   -0.36982    0.32303   -3.42199
L1         1.5784451775         0.9074663553         3.9617644880   -0.34453    0.28214   -3.42322
L1        -3.1969462901         2.9002937840         0.6151362737   -0.34453    0.24037   -3.42322
L1        -2.0560686482        -3.7288901989        -0.4609612819   -0.26363    0.22730   -3.49111
L1        -3.0781163978        -4.0926461459         1.9551837568   -0.00097    0.05702   -3.22429
L1         0.1354778874        -0.8001690284        -1.8266333124    1.60212    0.40108   -3.74434
L1         0.0107302956         0.9945665836         1.7337635829    1.60212    0.50073   -3.74434
L1        -1.0790449395        -1.4346920761         0.6853968182    1.08865    0.15478   -3.79085
L1         1.2960230611        -0.1871899567        -4.2152010963   -0.35694    0.35489   -3.42407
L1         1.7223192710        -0.8802098192         0.5040446733    1.60212    0.25165   -3.74434
L1        -0.8759016906        -3.0908275945        -2.8637778367   -0.35258    0.20460   -3.42105
L1        -0.5266244688         3.5823407633         0.4815778609   -0.07893    0.03734   -3.62514
