# Supplementary material for: Structure, thermodynamics, and rearrangement mechanisms in gold clusters—insights from the energy landscapes framework
Source: Nanoscale. 2017 Dec 15;10(4):2004–16. doi: 10.1039/c7nr07123j (PMC5901115; doi:10.1039/c7nr07123j)
Supplement: Supplementary file 1 [file NR-010-C7NR07123J-s001.zip › minima/39_Au/min.data.amb]

     -137.1820021130      146.5653512761     4  0.71998181E+08
     -137.1454679914      143.2090222086     2  0.76512920E+08
     -137.1324439194      145.4394430444     4  0.77083170E+08
     -137.1267915862      145.3321691448     2  0.77919191E+08
     -137.1145942204      142.4116066585     4  0.76315183E+08
     -137.1124139513      145.0870791024     2  0.77927513E+08
     -137.1071958062      144.2343402482     2  0.77010267E+08
     -137.1038348091      146.0850420524     2  0.78392284E+08
     -137.1022341232      145.9958996826     2  0.78280698E+08
     -137.0902355525      145.8964867674     4  0.79350207E+08
     -137.0902085061      139.3082061059     4  0.75917752E+08
     -137.0803629679      144.8213705628     2  0.76935639E+08
     -137.0781597448      145.7768998783     2  0.76081142E+08
     -137.0701162630      145.2038301812     1  0.75441683E+08
     -137.0672367497      145.7594860855     2  0.76040827E+08
     -137.0666298310      144.4394374704     1  0.75346810E+08
     -137.0641073446      146.2245192102     2  0.74767692E+08
     -137.0572953654      143.3634990875     1  0.72916324E+08
     -137.0566899174      142.8901642254     1  0.73818867E+08
     -137.0563366429      143.0805219865     2  0.73138419E+08
     -137.0510257105      144.7004099114     1  0.76772491E+08
     -137.0453781142      145.5505777099     1  0.74657054E+08
     -137.0427573968      145.5825845872     2  0.74819683E+08
     -137.0298891094      142.7582774414     1  0.73038808E+08
     -137.0272774028      145.5058220560     2  0.73893452E+08
     -137.0238169454      142.4426530308     1  0.76045455E+08
     -137.0233513722      140.2363767400     1  0.77045678E+08
     -137.0209182901      144.8943055613     2  0.73820819E+08
     -137.0188470551      141.2651710874     1  0.77648658E+08
     -137.0176515469      143.0741397314     1  0.76592209E+08
     -137.0151286259      137.9893262542     2  0.75398709E+08
     -137.0138979277      142.8093537045     1  0.76920585E+08
     -137.0114781657      144.3126989787     1  0.75338679E+08
     -137.0095968011      140.9492207073     1  0.77922266E+08
     -137.0061902606      141.3005290606     1  0.77427081E+08
     -137.0044124130      143.4159879583     1  0.76075014E+08
     -137.0041046886      134.9745604751     1  0.72062969E+08
     -137.0036411471      142.5141646675     1  0.75736212E+08
     -137.0035229384      146.2005756349     2  0.73673167E+08
     -136.9998698582      138.5052453865     1  0.75832056E+08
     -136.9975761489      141.0642769936     1  0.76467067E+08
     -136.9975297047      142.1557529060     2  0.75529964E+08
     -136.9954701150      144.6582361606     1  0.76270239E+08
     -136.9939759559      143.6080795072     1  0.74403080E+08
     -136.9930552119      141.4604744291     1  0.77305755E+08
     -136.9905124689      141.7871562214     2  0.74414983E+08
     -136.9903060641      140.6773117666     1  0.83653750E+08
     -136.9893949442      144.6778736101     2  0.81003393E+08
     -136.9877629638      140.5544279000     1  0.77129986E+08
     -136.9877229822      142.5355351548     1  0.73268058E+08
     -136.9877216978      142.7506668256     1  0.79407756E+08
     -136.9873907032      142.8723841720     1  0.73344687E+08
     -136.9863636429      141.0997519945     1  0.74810191E+08
     -136.9856309088      144.5088986726     2  0.74269747E+08
     -136.9851389027      139.8189355453     1  0.75917924E+08
     -136.9846599384      141.1548097349     1  0.76928289E+08
     -136.9835940235      136.4848774377     2  0.83954009E+08
     -136.9790038286      145.1201065015     4  0.82412551E+08
     -136.9789183723      141.8585994611     1  0.73460137E+08
     -136.9782607246      140.9000129947     1  0.74629606E+08
     -136.9776665987      141.8877456493     1  0.73186800E+08
     -136.9770121593      143.5715925127     1  0.75224904E+08
     -136.9767573987      141.1043485559     1  0.76681242E+08
     -136.9758110689      142.6270432243     1  0.75344279E+08
     -136.9752730869      143.1585092551     1  0.76693332E+08
     -136.9751750726      142.3517070555     1  0.75668047E+08
     -136.9749973775      142.1690281450     1  0.73229797E+08
     -136.9746231506      142.6635062105     1  0.72753263E+08
     -136.9744799504      142.4496025487     1  0.80708420E+08
     -136.9733867617      143.0978042356     2  0.77373575E+08
     -136.9719294389      141.7168863364     1  0.75510003E+08
     -136.9719220190      139.1659443017     1  0.75726570E+08
     -136.9714471075      139.8723493562     1  0.74200728E+08
     -136.9700768373      140.7061244822     1  0.76727028E+08
     -136.9692422156      145.6372852166     2  0.81134741E+08
     -136.9690378814      140.6460715280     1  0.76819696E+08
     -136.9682279099      138.6279034843     1  0.72957031E+08
     -136.9673307065      144.3144794584     2  0.80616552E+08
     -136.9671120709      141.2866654063     1  0.78935062E+08
     -136.9668534151      145.5687772637     2  0.81146178E+08
     -136.9665826291      141.4836377314     1  0.78847125E+08
     -136.9665634456      144.9768667989     1  0.73926080E+08
     -136.9662240273      139.2699846660     1  0.76568187E+08
     -136.9634986815      142.9251665598     1  0.73005770E+08
     -136.9634746704      142.4744018152     1  0.76751862E+08
     -136.9632787839      141.0133492533     2  0.81280643E+08
     -136.9629099610      139.5055316741     2  0.77730468E+08
     -136.9616909836      143.1152705461     1  0.73140165E+08
     -136.9609358558      144.1029704074     1  0.76301515E+08
     -136.9594767139      145.2315254020     1  0.76001037E+08
     -136.9589431686      145.9645664155     1  0.76581065E+08
     -136.9581532484      143.0936119060     1  0.75984284E+08
     -136.9579320906      144.5336810314     1  0.78648867E+08
     -136.9572648852      140.9293894595     1  0.74192608E+08
     -136.9572314676      141.3512670862     2  0.75346935E+08
     -136.9571807295      144.0939844159     1  0.76287909E+08
     -136.9569675343      139.0675896048     1  0.76036826E+08
     -136.9562177566      144.7998838744     1  0.80148038E+08
     -136.9556580984      140.5407407880     1  0.73193371E+08
     -136.9543347158      141.1025204732     1  0.76035563E+08
     -136.9531719292      140.9943427002     1  0.74834516E+08
     -136.9531698038      141.0248645945     2  0.74068746E+08
     -136.9524850300      143.6828904414     1  0.74975131E+08
     -136.9523576330      142.5015870802     1  0.78973900E+08
     -136.9523318949      137.6981801789     1  0.74158474E+08
     -136.9519865847      139.8580735539     1  0.76138838E+08
     -136.9518157348      141.6694889232     1  0.74763537E+08
     -136.9514750554      141.3889810050     1  0.75159299E+08
     -136.9508414616      144.9345012684     1  0.74224824E+08
     -136.9496574596      144.0276961897     1  0.75919775E+08
     -136.9491516148      142.4317362543     1  0.74646350E+08
     -136.9485096419      145.1838459608     2  0.81132234E+08
     -136.9483143292      141.8336164265     1  0.76632023E+08
     -136.9480837067      140.7122197756     2  0.74362530E+08
     -136.9478963167      138.1753642180     1  0.76325949E+08
     -136.9476986767      142.7213328433     1  0.77280232E+08
     -136.9476930729      142.8026201773     1  0.76886679E+08
     -136.9472551732      142.6525393067     1  0.74851063E+08
     -136.9467637774      140.9010959489     1  0.75846437E+08
     -136.9460650960      144.1142240148     1  0.77169235E+08
     -136.9456280358      139.5899162569     1  0.76346034E+08
     -136.9454513357      144.2160778286     1  0.77879803E+08
     -136.9454165862      143.0145911239     1  0.73819060E+08
     -136.9446343355      142.7726234829     1  0.77406077E+08
     -136.9443709420      140.2901170370     1  0.77607868E+08
     -136.9442869851      144.2009205892     1  0.77881513E+08
     -136.9424697433      138.5858979028     1  0.78390345E+08
     -136.9419199083      145.8069515458     4  0.77533149E+08
     -136.9418933939      142.1365997894     1  0.74425244E+08
     -136.9417770757      145.7434797784     1  0.73397456E+08
     -136.9408500255      141.2214336340     1  0.76599782E+08
     -136.9408262667      142.8324585508     1  0.77664453E+08
     -136.9407134262      140.1984163247     1  0.74597824E+08
     -136.9406706529      145.0089636757     1  0.73834470E+08
     -136.9402986129      142.8302840204     1  0.74742760E+08
     -136.9402360764      141.4740911766     1  0.75305120E+08
     -136.9400922689      142.6424362474     1  0.75630643E+08
     -136.9398055985      140.5978823213     1  0.76385055E+08
     -136.9395775168      142.4410267470     1  0.78292570E+08
     -136.9377981920      139.2052194977     1  0.74123756E+08
     -136.9377370000      138.8362746458     2  0.75156026E+08
     -136.9376029771      142.1225799239     1  0.73617784E+08
     -136.9374202697      142.4732540097     1  0.76444454E+08
     -136.9373821043      143.0672857992     1  0.75282759E+08
     -136.9368993067      144.6755048575     1  0.73159305E+08
     -136.9360687000      142.4190561399     1  0.77860944E+08
     -136.9359137479      140.9227958446     1  0.75685293E+08
     -136.9354032342      142.1077665467     2  0.74521295E+08
     -136.9353780456      144.9812049093     1  0.72296998E+08
     -136.9346836771      141.4484461044     1  0.76966257E+08
     -136.9346631304      140.9570718987     1  0.75383590E+08
     -136.9343717889      141.8017298877     1  0.72928844E+08
     -136.9342519837      140.2833440240     1  0.75611529E+08
     -136.9340432858      142.4294634594     1  0.75075416E+08
     -136.9326971377      138.6611638010     1  0.77091687E+08
     -136.9325311124      139.7650989954     1  0.73922137E+08
     -136.9323957205      140.7591400662     2  0.74797512E+08
     -136.9320702799      144.7538820086     1  0.75798277E+08
     -136.9317287939      139.8672007285     1  0.76866846E+08
     -136.9315619933      140.2525053721     1  0.77433857E+08
     -136.9314457546      141.5246360674     1  0.73520914E+08
     -136.9310651431      138.8650292433     1  0.75841178E+08
     -136.9306239084      145.7184399147     1  0.73154498E+08
     -136.9303422804      143.1456712543     1  0.77284937E+08
     -136.9301402547      141.9639020662     1  0.77154800E+08
     -136.9297459147      140.0190997765     1  0.77279041E+08
     -136.9293914463      144.1992128253     1  0.74685009E+08
     -136.9292640144      145.1064404939     1  0.77618176E+08
     -136.9291635991      143.8772949501     2  0.76204057E+08
     -136.9286525630      146.4531708601     2  0.78507861E+08
     -136.9283697877      141.2287293337     1  0.77003348E+08
     -136.9281209529      141.7454451956     1  0.76169094E+08
     -136.9279372807      143.9246249865     1  0.77268848E+08
     -136.9276002519      142.6309025641     1  0.76048508E+08
     -136.9273636178      139.5799537523     1  0.77607550E+08
     -136.9271457230      140.9862092424     2  0.87922129E+08
     -136.9271027845      140.2332966137     2  0.72447732E+08
     -136.9264706497      144.5241797933     2  0.83223978E+08
     -136.9262958672      140.0860805326     1  0.74943123E+08
     -136.9260951476      140.5201514321     1  0.73113946E+08
     -136.9260861132      138.3824557401     1  0.74709459E+08
     -136.9254433058      145.3049816044     2  0.77702734E+08
     -136.9254282823      140.9595168131     1  0.74559027E+08
     -136.9253421692      139.5146223537     1  0.75721042E+08
     -136.9248753377      141.8325983409     1  0.75126708E+08
     -136.9246304101      144.6042899253     2  0.83396208E+08
     -136.9243824817      145.0516967779     1  0.77145977E+08
     -136.9238306277      138.2691851717     1  0.76692799E+08
     -136.9234511531      143.7773651560     1  0.72674240E+08
     -136.9222917079      142.2506943077     1  0.74558620E+08
     -136.9220085956      138.6386608648     1  0.74950352E+08
     -136.9217555490      135.6477622047     1  0.70423478E+08
     -136.9217296062      137.1898967887     1  0.74779975E+08
     -136.9216322024      145.6668348357     2  0.82176752E+08
     -136.9216268497      139.9945698160     1  0.74236269E+08
     -136.9214577740      141.2576584280     1  0.79990287E+08
     -136.9213294952      139.7325814246     1  0.75892350E+08
     -136.9211867629      144.0845941064     1  0.77905066E+08
     -136.9208005114      144.1874433021     1  0.77405522E+08
     -136.9204474699      139.1846851642     1  0.76272571E+08
     -136.9202497260      141.9101480981     1  0.79063209E+08
     -136.9202463821      143.5823977067     1  0.75952262E+08
     -136.9202272716      145.8255466281     1  0.79685578E+08
     -136.9198353327      139.7652687169     1  0.72610335E+08
     -136.9188827875      141.9973458370     1  0.73376529E+08
     -136.9186483528      144.0055023536     2  0.74921588E+08
     -136.9184132210      138.9947407713     1  0.77410459E+08
     -136.9180694315      140.8970605562     1  0.76457914E+08
     -136.9180147442      139.4632114653     1  0.75926415E+08
     -136.9178201591      143.5654790048     1  0.78535491E+08
     -136.9177713619      142.1283786422     1  0.78959805E+08
     -136.9177120993      139.5509744411     2  0.75526087E+08
     -136.9175755355      135.8451072351     1  0.80090143E+08
     -136.9172623647      143.0839791711     1  0.74572044E+08
     -136.9172178760      143.4756811733     1  0.78223426E+08
     -136.9171426472      136.7912707680     1  0.76716616E+08
     -136.9171291534      141.2702819489     1  0.76762421E+08
     -136.9167798416      139.8176364395     1  0.79267009E+08
     -136.9165384715      143.5621562291     1  0.73869142E+08
     -136.9165061716      145.2690245076     2  0.80675563E+08
     -136.9163874424      140.1208445173     1  0.76183614E+08
     -136.9161700281      142.6906431931     1  0.78212626E+08
     -136.9161226174      142.5866684410     1  0.76361771E+08
     -136.9160338266      139.9128625075     1  0.75525623E+08
     -136.9159156056      144.5404117852     1  0.78791262E+08
     -136.9158231699      144.9506277387     1  0.78997853E+08
     -136.9157767885      142.0060660167     1  0.80319901E+08
     -136.9156672668      140.7128731793     1  0.76050955E+08
     -136.9152946107      140.3748209048     1  0.74934232E+08
     -136.9151181495      140.4899178130     1  0.72896665E+08
     -136.9149244513      141.1188885087     1  0.75203359E+08
     -136.9149170271      139.5084435749     1  0.76122635E+08
     -136.9148327072      139.1823436653     1  0.77462005E+08
     -136.9145422408      139.7032218472     1  0.78080465E+08
     -136.9141537758      142.8967370627     1  0.75191141E+08
     -136.9140486465      147.3156324951     1  0.72404828E+08
     -136.9138338565      137.7613980110     1  0.75465095E+08
     -136.9137436319      138.2096175666     1  0.74392437E+08
     -136.9135130005      141.1671810269     1  0.78040428E+08
     -136.9134099827      144.7070022465     1  0.86275169E+08
     -136.9133827884      143.2919636260     1  0.80227029E+08
     -136.9133741728      143.6406461437     1  0.81464611E+08
     -136.9133087101      143.1379646992     1  0.73574413E+08
     -136.9129329972      142.4560190015     1  0.76328387E+08
     -136.9128206792      138.3629340912     1  0.75025608E+08
     -136.9128167672      136.6847507665     1  0.78677338E+08
     -136.9127091804      142.6002229448     1  0.76319552E+08
     -136.9126917443      142.1063813896     1  0.76382933E+08
     -136.9126823945      147.3474103709     1  0.72451096E+08
     -136.9125476978      141.2885670387     1  0.75671017E+08
     -136.9123979769      138.3754823975     1  0.73875727E+08
     -136.9122669216      142.0398868552     1  0.73983165E+08
     -136.9122470354      144.4121086042     1  0.77606184E+08
     -136.9121170195      145.5888635417     1  0.75643828E+08
     -136.9120159645      144.9979351652     1  0.78346781E+08
     -136.9119145994      143.9896823903     1  0.73675128E+08
     -136.9118756182      141.7823847685     1  0.76157358E+08
     -136.9115087904      142.3954827726     1  0.74696024E+08
     -136.9114651103      140.5076612698     1  0.76871470E+08
     -136.9113465011      142.9241427321     1  0.78335353E+08
     -136.9110648867      140.2835512242     1  0.73707184E+08
     -136.9106821726      139.2691494589     1  0.74032841E+08
     -136.9106774070      138.3548442596     1  0.78120641E+08
     -136.9104602537      142.6213731034     1  0.76375486E+08
     -136.9102625936      142.5471593738     1  0.78732622E+08
     -136.9102460859      140.4584316547     1  0.76314228E+08
     -136.9101759217      140.7510977187     1  0.74167787E+08
     -136.9100863887      135.7928556205     1  0.70680634E+08
     -136.9098782910      141.5034278781     1  0.74941977E+08
     -136.9094559917      141.4131549754     1  0.77145994E+08
     -136.9092899461      145.4038481735     2  0.82240361E+08
     -136.9091405722      137.6547690583     1  0.74716995E+08
     -136.9085546466      143.2126264680     1  0.72915808E+08
     -136.9082665592      144.3546451753     2  0.80046307E+08
     -136.9082226029      141.4916975147     1  0.79719468E+08
     -136.9081866399      143.5232438288     1  0.76309391E+08
     -136.9080379948      145.3810297747     1  0.82677078E+08
     -136.9079486954      142.3842669781     1  0.76485568E+08
     -136.9075466170      141.9539776163     1  0.75228262E+08
     -136.9073339700      140.0801552113     1  0.73396434E+08
     -136.9071072720      141.3117078439     1  0.75847274E+08
     -136.9070559750      142.4397383771     1  0.78037976E+08
     -136.9067978274      138.5304259787     1  0.75021857E+08
     -136.9067871119      140.6056982031     1  0.77168081E+08
     -136.9067269411      139.7268885750     1  0.76314322E+08
     -136.9066175598      138.5929658092     1  0.74146736E+08
     -136.9065410182      139.4582787948     1  0.74537529E+08
     -136.9064978240      142.0591034182     1  0.78458259E+08
     -136.9064354611      142.0223359913     1  0.77233063E+08
     -136.9063131366      140.5079077369     1  0.74892970E+08
     -136.9057096359      146.1502627538     2  0.79569122E+08
     -136.9055746610      140.2709853290     1  0.76315150E+08
     -136.9050996103      142.8885038400     1  0.77828554E+08
     -136.9050334469      140.7544957186     1  0.75884643E+08
     -136.9050110923      136.9281849626     1  0.78976710E+08
     -136.9048142565      144.3539585768     1  0.74837318E+08
     -136.9048087936      142.3162146148     1  0.75172454E+08
     -136.9044873050      139.8265081762     1  0.70799712E+08
     -136.9044139407      140.0807872887     1  0.73612835E+08
     -136.9043955364      137.4161698702     1  0.77811593E+08
     -136.9043222612      139.5092906641     1  0.76351377E+08
     -136.9043021782      144.7329135237     1  0.72811784E+08
     -136.9041727054      141.4331512334     1  0.76295656E+08
     -136.9040371057      141.1084653741     1  0.74847943E+08
     -136.9038129385      142.3985962870     1  0.76719356E+08
     -136.9037443504      142.1237935935     1  0.76241700E+08
     -136.9036269194      139.1810632995     1  0.73432833E+08
     -136.9033461195      140.5770453550     1  0.76041188E+08
     -136.9032874317      139.1381773878     1  0.73452696E+08
     -136.9032065472      142.7398197492     1  0.74959299E+08
     -136.9031401419      141.8939886391     1  0.77420031E+08
     -136.9030923929      142.8317697365     2  0.75709434E+08
     -136.9029596549      143.1482758583     1  0.75056979E+08
     -136.9026805091      144.8023048182     1  0.72612476E+08
     -136.9026083566      142.1350911426     1  0.76178659E+08
     -136.9025421102      142.5093064898     1  0.74740942E+08
     -136.9024840776      140.6442376955     2  0.80489400E+08
     -136.9021313722      142.9279334970     1  0.76839107E+08
     -136.9019589359      142.1800606553     1  0.74600980E+08
     -136.9016765166      139.4730662600     1  0.75433626E+08
     -136.9015418753      139.7357846170     1  0.75181610E+08
     -136.9015189064      139.2147242472     1  0.79689851E+08
     -136.9009538315      144.8484375521     2  0.80537341E+08
     -136.9008571192      141.7149254040     1  0.75434879E+08
     -136.9007614226      140.8426385800     1  0.75928365E+08
     -136.9006898257      142.9117135652     1  0.77786956E+08
     -136.9005836390      140.5976465502     1  0.83982969E+08
     -136.9002996499      139.1055734964     1  0.75791953E+08
     -136.9002639713      147.1502343324     1  0.72259170E+08
     -136.9002558268      139.9169167029     1  0.77245282E+08
     -136.8997785246      137.2940749119     1  0.74273575E+08
     -136.8996463445      147.1920619873     1  0.72302061E+08
     -136.8995317094      139.1743420140     1  0.74093420E+08
     -136.8990237805      142.1395083846     1  0.76865908E+08
     -136.8988197236      138.2773142011     1  0.74089022E+08
     -136.8986199103      143.8721022068     1  0.77777215E+08
     -136.8982940853      142.5115727752     1  0.77168481E+08
     -136.8980602855      141.8363718250     1  0.72580297E+08
     -136.8979526080      140.2605425219     1  0.75510330E+08
     -136.8977795888      140.8387581480     1  0.72115006E+08
     -136.8974211162      139.8366838682     1  0.74139317E+08
     -136.8971252096      140.0697361189     1  0.73195309E+08
     -136.8969519452      140.5012645604     1  0.74579842E+08
     -136.8966610322      139.3001056758     1  0.74575671E+08
     -136.8964978082      142.9320742190     1  0.74794828E+08
     -136.8964791138      141.4218766567     1  0.72893691E+08
     -136.8962924692      142.5459304562     1  0.74589773E+08
     -136.8961540400      138.8906160405     1  0.73137287E+08
     -136.8960443702      141.1739431715     1  0.77919827E+08
     -136.8959745412      140.3945216760     1  0.77340676E+08
     -136.8959729792      142.9208005889     1  0.84644454E+08
     -136.8957895892      140.6938792427     1  0.75711067E+08
     -136.8956449675      141.7567043714     1  0.73899976E+08
     -136.8954838893      143.4217400344     1  0.78615990E+08
     -136.8954176639      142.3515732437     2  0.74359957E+08
     -136.8952779378      141.2493270908     1  0.76818407E+08
     -136.8951227499      142.5071308880     1  0.78966105E+08
     -136.8950477868      140.9080796297     1  0.81367682E+08
     -136.8947580860      142.7951209084     1  0.80260219E+08
     -136.8947370383      143.1960496005     1  0.77591764E+08
     -136.8946420935      139.9114833076     1  0.74458255E+08
     -136.8946125400      138.6621415985     1  0.75134462E+08
     -136.8944209357      136.3957884371     1  0.72189891E+08
     -136.8943172193      139.7261439259     1  0.75638111E+08
     -136.8940796839      138.1223399116     1  0.73942310E+08
     -136.8938750280      139.5484335612     1  0.76804704E+08
     -136.8938586613      133.8988616689     1  0.77097195E+08
     -136.8936276047      142.6407792842     1  0.80811815E+08
     -136.8932191560      138.3352230981     1  0.77963435E+08
     -136.8930113777      142.4057616346     1  0.75467337E+08
     -136.8928049799      140.8939946978     1  0.72729404E+08
     -136.8925872886      141.0295463720     1  0.79677256E+08
     -136.8924434281      139.5913816060     1  0.71290572E+08
     -136.8924017602      142.7343303898     1  0.70411622E+08
     -136.8923964005      139.8514038424     1  0.74161704E+08
     -136.8923424097      139.1200026014     1  0.76121055E+08
     -136.8922514426      141.2023678900     1  0.75901795E+08
     -136.8921178734      138.2276073555     1  0.77411018E+08
     -136.8919463851      142.4806688970     1  0.72056507E+08
     -136.8917623691      139.7841426412     1  0.72466350E+08
     -136.8916960352      143.8055013008     1  0.72483712E+08
     -136.8915727871      141.6794611457     1  0.75750511E+08
     -136.8915400196      139.7000443955     1  0.76533099E+08
     -136.8911743637      145.3652147284     1  0.78436726E+08
     -136.8910851064      140.7857579118     1  0.74819800E+08
     -136.8910410926      139.7653196080     1  0.76006414E+08
     -136.8909359318      137.6436755943     1  0.77821751E+08
     -136.8908901597      139.0695572478     1  0.75111825E+08
     -136.8908109191      139.0426730754     1  0.76493797E+08
     -136.8907288519      143.2005168479     1  0.77472274E+08
     -136.8907251881      140.7070696677     1  0.76598471E+08
     -136.8904478543      139.4959551303     1  0.75133073E+08
     -136.8902110327      141.1682444978     1  0.75511881E+08
     -136.8900665515      141.9747770262     1  0.78074654E+08
     -136.8899463512      136.1136294319     1  0.77808658E+08
     -136.8898859830      139.0840553641     1  0.75750253E+08
     -136.8898447670      140.1840717078     1  0.75279257E+08
     -136.8898097779      139.1861618217     1  0.76023703E+08
     -136.8898029107      141.8536732172     1  0.75908925E+08
     -136.8897120100      141.7719258434     2  0.78922390E+08
     -136.8896919524      137.9518924304     1  0.74938902E+08
     -136.8894346601      144.6160808125     1  0.77861764E+08
     -136.8892361480      142.8365945542     1  0.77747517E+08
     -136.8891000908      140.0906453959     1  0.79461135E+08
     -136.8890577920      143.8177661631     1  0.78494472E+08
     -136.8889093327      141.7557019894     1  0.79959551E+08
     -136.8888486600      138.4308744772     1  0.73808357E+08
     -136.8888396931      140.6161924134     1  0.73314386E+08
     -136.8888135712      139.9798084854     1  0.79451669E+08
     -136.8884333774      140.8534281978     4  0.77589003E+08
     -136.8877715801      140.6279015347     1  0.77014418E+08
     -136.8877003651      141.1104781749     1  0.73929313E+08
     -136.8874754373      141.8792253068     1  0.74868683E+08
     -136.8873891691      141.7765997582     1  0.78662812E+08
     -136.8872498129      142.6496894702     1  0.75502937E+08
     -136.8872005069      142.4476132354     2  0.87256312E+08
     -136.8871362151      136.8193553269     1  0.78489459E+08
     -136.8869997529      142.3066695075     1  0.76512253E+08
     -136.8868857493      143.7571883190     1  0.78271350E+08
     -136.8867537454      139.8637831362     1  0.73520289E+08
     -136.8866888389      139.3328128813     1  0.73847183E+08
     -136.8865959840      145.2874462540     1  0.81172389E+08
     -136.8865249958      144.7243443486     2  0.72729890E+08
     -136.8864050232      139.8949059693     1  0.74801225E+08
     -136.8863593448      143.9316603030     1  0.77269844E+08
     -136.8862310108      140.8800966091     1  0.76373478E+08
     -136.8862241732      137.2033911337     1  0.75975084E+08
     -136.8861203441      140.6953223105     1  0.78139017E+08
     -136.8859416668      141.0658956601     1  0.74853815E+08
     -136.8857923531      141.1241502052     2  0.75667542E+08
     -136.8857091354      141.3136242280     1  0.73580545E+08
     -136.8856763136      139.2944209510     1  0.74211715E+08
     -136.8855565639      139.9148714330     1  0.75384118E+08
     -136.8854699530      139.9406269269     1  0.78771564E+08
     -136.8852617935      141.1203614869     1  0.77375399E+08
     -136.8851858887      141.7248555864     2  0.76894777E+08
     -136.8851058410      139.6112595771     1  0.77373066E+08
     -136.8847813847      138.8417920283     1  0.76023054E+08
     -136.8846679523      140.4016020380     1  0.73876385E+08
     -136.8846481773      143.3645908955     1  0.85513716E+08
     -136.8846169653      142.5191351254     1  0.79086829E+08
     -136.8844203467      137.6783374953     1  0.70026589E+08
     -136.8844052427      140.1303802333     1  0.73433235E+08
     -136.8843449609      135.8661061864     1  0.78481648E+08
     -136.8843309298      140.5213961729     1  0.78395230E+08
     -136.8839611980      137.3910488866     1  0.73011155E+08
     -136.8837368004      141.4147213445     1  0.75877736E+08
     -136.8835730215      139.9161761581     1  0.77391822E+08
     -136.8835562625      139.2153548049     1  0.76698985E+08
     -136.8835125598      144.8884630911     1  0.78092609E+08
     -136.8834462950      144.1492056077     2  0.76880326E+08
     -136.8834131044      136.6077736484     1  0.70568661E+08
     -136.8830024317      141.1575047429     1  0.76928843E+08
     -136.8829878883      142.6123220919     1  0.77698122E+08
     -136.8825660132      145.3567206505     1  0.77991550E+08
     -136.8824654783      141.2312041493     1  0.73948440E+08
     -136.8824342627      139.4937279492     1  0.75437422E+08
     -136.8822775436      141.0086985595     1  0.73874790E+08
     -136.8822251516      142.5496840479     1  0.74934115E+08
     -136.8822154255      140.4836937714     1  0.76568220E+08
     -136.8821578136      139.1409521119     1  0.76152095E+08
     -136.8818695198      138.5080687325     1  0.77809615E+08
     -136.8818651584      138.0061731573     1  0.75717837E+08
     -136.8818582913      141.1729890357     1  0.77924292E+08
     -136.8817824325      137.0342846148     1  0.75276267E+08
     -136.8817379051      142.2651489022     1  0.79143409E+08
     -136.8816761449      139.1779341725     1  0.75177548E+08
     -136.8815080203      137.8481684934     1  0.78025048E+08
     -136.8815015775      140.8909950725     1  0.76572794E+08
     -136.8813744861      139.8565532937     1  0.74422016E+08
     -136.8809138168      142.4336205356     1  0.75893417E+08
     -136.8808430397      139.7407201849     1  0.75198078E+08
     -136.8808317984      139.3004955602     1  0.73574097E+08
     -136.8805796487      139.2131175504     1  0.73048604E+08
     -136.8805246814      143.4219245598     1  0.77967687E+08
     -136.8804212042      140.9609894010     1  0.77117820E+08
     -136.8800078019      141.6426812495     1  0.77094774E+08
     -136.8798202912      140.8225866144     1  0.75077341E+08
     -136.8796893660      140.6834877734     1  0.78777127E+08
     -136.8796182292      138.3180707802     1  0.77550689E+08
     -136.8794643520      138.9219237735     1  0.74232367E+08
     -136.8794044356      142.5343631680     1  0.77410152E+08
     -136.8793822486      139.5948949251     1  0.75754202E+08
     -136.8791857494      142.5263929017     2  0.77251054E+08
     -136.8791538094      139.2248228110     1  0.77762001E+08
     -136.8791217852      141.0800289569     1  0.74333784E+08
     -136.8789161366      136.3136697646     2  0.76139553E+08
     -136.8787920344      141.3092159137     1  0.74732964E+08
     -136.8787319221      140.5379126416     1  0.77780333E+08
     -136.8786846952      140.5688212522     1  0.76409051E+08
     -136.8786818141      140.5502968043     1  0.75567845E+08
     -136.8785489922      139.5798548502     1  0.76105872E+08
     -136.8784731015      138.0930336467     1  0.73666969E+08
     -136.8784170615      133.5718968486     1  0.70586860E+08
     -136.8783711910      137.2441937480     1  0.75289505E+08
     -136.8783285893      143.6020077895     1  0.74120656E+08
     -136.8782107100      141.2344744676     1  0.73755426E+08
     -136.8781244267      141.4830813177     1  0.75072708E+08
     -136.8780740225      138.2027434299     1  0.78138894E+08
     -136.8780165216      141.4267613296     1  0.78368035E+08
     -136.8779741447      142.8614446188     1  0.77546767E+08
     -136.8779721038      140.3048760163     1  0.73798117E+08
     -136.8779552014      138.5130627513     1  0.80524354E+08
     -136.8777631972      140.4382457187     1  0.78375256E+08
     -136.8777554872      139.7078545357     2  0.73557740E+08
     -136.8777406724      144.4947412475     1  0.76126186E+08
     -136.8774512497      138.4013940944     1  0.74621367E+08
     -136.8773256217      142.9861654580     1  0.79742684E+08
     -136.8773240778      143.8190724111     1  0.78099415E+08
     -136.8772494230      139.9665712027     1  0.76589803E+08
     -136.8772298320      137.6948496045     1  0.78702934E+08
     -136.8769996827      142.3435550878     1  0.75340193E+08
     -136.8769981657      137.6656019971     1  0.79071546E+08
     -136.8768303443      138.9700176185     1  0.75938463E+08
     -136.8768132037      140.7136400261     1  0.74302951E+08
     -136.8767789139      141.3281663780     1  0.74163306E+08
     -136.8767462871      139.2926319452     1  0.76874821E+08
     -136.8766642487      140.8160371479     1  0.73912003E+08
     -136.8766505067      139.7091032882     1  0.73110642E+08
     -136.8765866189      140.9637375493     1  0.73973158E+08
     -136.8765612258      141.2524806259     1  0.76198150E+08
     -136.8764855240      141.8977644629     1  0.78337174E+08
     -136.8763922288      140.4037240390     1  0.75590302E+08
     -136.8763615497      141.2502907548     1  0.75997657E+08
     -136.8763113700      141.3436964205     1  0.76598960E+08
     -136.8762978894      139.4974696348     1  0.77239356E+08
     -136.8762923776      143.3185505644     1  0.76954333E+08
     -136.8762865218      137.7310708962     1  0.76121553E+08
     -136.8762484722      139.6314595540     1  0.74532834E+08
     -136.8761355577      137.1742186295     1  0.74022252E+08
     -136.8761147810      140.2637857247     2  0.75622230E+08
     -136.8760980087      138.9040428252     1  0.76022119E+08
     -136.8760033592      141.4501761620     1  0.75511254E+08
     -136.8759583071      140.9776275929     1  0.77900145E+08
     -136.8759101814      139.5494787685     1  0.76989333E+08
     -136.8757416454      140.4087924331     1  0.77150941E+08
     -136.8754202807      139.6090524433     1  0.74528014E+08
     -136.8753267374      139.3643829047     1  0.83705887E+08
     -136.8750961908      138.5771413828     1  0.76619453E+08
     -136.8750795164      137.9971918069     1  0.72376251E+08
     -136.8749036756      144.1286909654     1  0.72222163E+08
     -136.8748855461      138.6330438684     1  0.74765938E+08
     -136.8748765512      139.7453846709     1  0.75079311E+08
     -136.8747667882      139.6771352956     1  0.77069649E+08
     -136.8746205837      140.8135247966     1  0.82665883E+08
     -136.8744949743      142.2631078809     1  0.75136124E+08
     -136.8744646391      142.2585176413     1  0.75753078E+08
     -136.8743188596      139.4881211144     1  0.74354046E+08
     -136.8742642949      140.1565911237     1  0.75116370E+08
     -136.8741774705      140.3071704787     1  0.77135662E+08
     -136.8740703123      135.3012159721     1  0.78139466E+08
     -136.8740246472      138.2467958114     1  0.72339440E+08
     -136.8740019002      139.7025961760     1  0.75866032E+08
     -136.8739167921      143.8030441571     1  0.77712187E+08
     -136.8737899414      137.7340784045     1  0.76494370E+08
     -136.8735437933      137.9657779815     1  0.74697390E+08
     -136.8733872326      138.6613968506     1  0.76506998E+08
     -136.8733740990      137.8640976432     1  0.73096665E+08
     -136.8733125564      139.1914487198     1  0.75867741E+08
     -136.8733099739      143.7326336903     2  0.73867299E+08
     -136.8732746892      140.9201295421     1  0.71683020E+08
     -136.8732471971      140.5278776866     2  0.79825936E+08
     -136.8731761318      144.1268899907     1  0.77995395E+08
     -136.8730909980      140.5385966211     1  0.80376808E+08
     -136.8729687541      142.1396361056     1  0.75143714E+08
     -136.8729459344      141.0871235221     1  0.76044659E+08
     -136.8729231398      141.6347684012     1  0.79782548E+08
     -136.8728899421      138.3434722486     1  0.75490047E+08
     -136.8728488409      144.3311631427     2  0.79476772E+08
     -136.8727775895      139.0387117789     1  0.73777837E+08
     -136.8725158561      143.2428483284     1  0.75102022E+08
     -136.8724923215      136.1306632738     1  0.76194083E+08
     -136.8724571268      141.5372217354     1  0.73811085E+08
     -136.8722647467      140.9241378732     1  0.82620968E+08
     -136.8721793805      142.0991226247     1  0.76950068E+08
     -136.8721377233      138.7773875964     1  0.74995122E+08
     -136.8721209315      137.0868891678     1  0.74826719E+08
     -136.8719970290      138.9424005701     1  0.70889559E+08
     -136.8719831747      142.1540110966     1  0.76950704E+08
     -136.8717527353      138.8998678949     1  0.77126021E+08
     -136.8715640962      139.1305990803     1  0.79449408E+08
     -136.8715488817      140.3494541090     1  0.74620249E+08
     -136.8714280373      139.4914254309     1  0.79335725E+08
     -136.8714056049      141.2675687542     1  0.76687139E+08
     -136.8713416218      140.2163788529     1  0.79261049E+08
     -136.8712073501      140.3811715353     1  0.75670594E+08
     -136.8711834256      139.0266172112     1  0.74806485E+08
     -136.8710946395      136.2622277326     1  0.74523656E+08
     -136.8710071592      142.8453717175     1  0.74500100E+08
     -136.8708036977      138.9502193427     1  0.79765094E+08
     -136.8707197815      138.4998209079     1  0.76259008E+08
     -136.8706367767      138.9861695355     1  0.73969101E+08
     -136.8705179506      140.4529702920     1  0.73539547E+08
     -136.8702296991      142.3578139929     1  0.76476797E+08
     -136.8700786607      143.1840163732     1  0.79053988E+08
     -136.8699771386      138.3410424726     1  0.71834451E+08
     -136.8699736553      142.1813407650     1  0.74249298E+08
     -136.8696666130      139.8366121462     1  0.76782254E+08
     -136.8696582060      137.6121537943     1  0.73192763E+08
     -136.8696504328      142.2999477537     1  0.77049736E+08
     -136.8696406268      138.6183298983     1  0.74928250E+08
     -136.8696328857      142.9482038698     1  0.83068996E+08
     -136.8695948438      140.9313058864     1  0.78165625E+08
     -136.8695491612      143.3008424441     1  0.76068072E+08
     -136.8695020790      141.8584824967     1  0.74888287E+08
     -136.8694922352      143.6948319504     1  0.78539572E+08
     -136.8694076786      139.6293804081     1  0.78734674E+08
     -136.8693904396      143.6164309740     1  0.76399093E+08
     -136.8693620148      144.7388082924     1  0.81193935E+08
     -136.8692964398      142.5905667475     1  0.78510044E+08
     -136.8692382060      136.9536025824     1  0.78934430E+08
     -136.8690748535      141.1301148095     1  0.82228447E+08
     -136.8688249024      138.4691536829     1  0.78037777E+08
     -136.8686683497      140.6109045836     1  0.77164904E+08
     -136.8685924847      140.4000091752     1  0.75679592E+08
     -136.8684821474      135.3601672956     1  0.75129873E+08
     -136.8684797441      138.1110192880     1  0.76215389E+08
     -136.8684119104      141.1917980737     1  0.76646133E+08
     -136.8681463267      135.4568333966     1  0.76158350E+08
     -136.8680874716      144.9292322203     2  0.77735438E+08
     -136.8680721716      138.2271143972     1  0.75689374E+08
     -136.8680295598      141.6617318410     1  0.77471214E+08
     -136.8680115322      142.0392504228     1  0.75753050E+08
     -136.8677211754      144.0212145332     1  0.77978631E+08
     -136.8676821863      146.8586660485     1  0.72293736E+08
     -136.8675664009      140.6674862600     2  0.75819680E+08
     -136.8675524043      137.0527855592     1  0.77241118E+08
     -136.8672602308      135.8793516292     1  0.70867389E+08
     -136.8671682742      138.6870476992     2  0.75623475E+08
     -136.8671062852      137.8983540857     1  0.77221225E+08
     -136.8669823789      139.2397587418     1  0.76555872E+08
     -136.8669313741      140.6036257611     1  0.81335021E+08
     -136.8668955592      140.4531974746     1  0.76837885E+08
     -136.8667366456      140.9430815602     1  0.76653776E+08
     -136.8665623223      139.7942926076     1  0.75700746E+08
     -136.8664786003      138.7575776289     1  0.74330325E+08
     -136.8661552275      144.6079163747     1  0.79692657E+08
     -136.8661329713      139.8554970912     1  0.77208607E+08
     -136.8661162004      140.6210965987     1  0.76249801E+08
     -136.8661087522      146.9105807941     6  0.72551440E+08
     -136.8659275892      138.3200746741     1  0.78445918E+08
     -136.8658957751      141.2029969773     1  0.78155555E+08
     -136.8658342957      143.6203538955     2  0.80582230E+08
     -136.8657626257      138.0090691946     1  0.75819897E+08
     -136.8657500050      141.2282353892     1  0.78108106E+08
     -136.8657233122      141.3705769627     1  0.77393239E+08
     -136.8655206530      140.1553547522     1  0.78538500E+08
     -136.8654942364      137.3057968288     1  0.76898583E+08
     -136.8652878958      145.6214605474     1  0.78024660E+08
     -136.8652567744      141.8509376447     1  0.80485326E+08
     -136.8652136154      144.0076445354     1  0.75891357E+08
     -136.8652062833      140.1384097616     1  0.77280918E+08
     -136.8652032187      137.0913257659     1  0.77159067E+08
     -136.8651492210      142.5738562614     1  0.75885951E+08
     -136.8651210261      142.3432699921     1  0.79482506E+08
     -136.8650965649      145.1148230095     2  0.79586446E+08
     -136.8650203515      138.3121367128     1  0.75424542E+08
     -136.8649894260      143.5477513741     1  0.78017020E+08
     -136.8649492000      143.5556632473     1  0.77287926E+08
     -136.8647219978      140.2706288996     1  0.77205666E+08
     -136.8645876622      141.6462344836     1  0.77303603E+08
     -136.8644744472      144.4787162254     1  0.78271682E+08
     -136.8643927808      138.9203355109     1  0.79018309E+08
     -136.8642932728      139.6803878025     1  0.75805496E+08
     -136.8642831822      138.8956082307     1  0.72612164E+08
     -136.8642793340      141.1429405854     1  0.75303610E+08
     -136.8642557755      141.8097835388     1  0.76689924E+08
     -136.8642128189      141.5753873791     1  0.79928469E+08
     -136.8641962111      140.5856167742     1  0.74245543E+08
     -136.8641938521      139.0354607407     1  0.76501976E+08
     -136.8641532533      137.4105112245     1  0.73976676E+08
     -136.8641400472      141.3085847579     1  0.77559752E+08
     -136.8641244362      141.2421959729     1  0.78506191E+08
     -136.8640275722      138.5813261058     1  0.74944190E+08
     -136.8639464696      143.4950599303     1  0.74474368E+08
     -136.8638369658      140.7218557392     1  0.76787199E+08
     -136.8636997278      141.1640148258     1  0.76247715E+08
     -136.8636784827      139.1025077866     1  0.73594201E+08
     -136.8636322076      140.6496014214     1  0.72760800E+08
     -136.8635299278      138.3602066361     1  0.76430732E+08
     -136.8634896633      143.8311571634     1  0.72318347E+08
     -136.8634068275      139.6057594845     1  0.79240573E+08
     -136.8634012955      144.6131152919     1  0.79704966E+08
     -136.8632598598      141.0619547048     1  0.82178633E+08
     -136.8629985776      143.4851879431     1  0.77705719E+08
     -136.8629578741      142.1787601567     1  0.75186031E+08
     -136.8628220258      140.3237710905     1  0.79548526E+08
     -136.8626624304      139.4934705840     1  0.77241818E+08
     -136.8625695343      138.7491104819     1  0.79423692E+08
     -136.8624528808      143.9886888805     1  0.77952527E+08
     -136.8623818524      141.1692935244     1  0.77413285E+08
     -136.8623637862      138.8398398590     1  0.73837294E+08
     -136.8622364804      140.6548488193     1  0.76276163E+08
     -136.8618666638      138.5053504548     1  0.77474678E+08
     -136.8618534736      138.7843037062     1  0.76753838E+08
     -136.8617554228      139.0415862937     1  0.76306084E+08
     -136.8617464590      138.3679206742     1  0.76132691E+08
     -136.8617395557      139.3333711073     1  0.76071377E+08
     -136.8616644991      136.2835573251     1  0.75033245E+08
     -136.8616593131      140.1228091334     1  0.77748153E+08
     -136.8616396253      142.6970044999     2  0.77326883E+08
     -136.8616087813      139.3297776917     1  0.76723202E+08
     -136.8615436548      138.3802236824     1  0.77805580E+08
     -136.8615391200      139.8190509559     1  0.78699614E+08
     -136.8614226157      139.1642704027     1  0.79711537E+08
     -136.8613963141      144.3476752117     1  0.77346489E+08
     -136.8613624314      142.5337846927     1  0.75558872E+08
     -136.8612799476      140.4718063545     1  0.76302009E+08
     -136.8612727167      137.2186289236     1  0.78637252E+08
     -136.8612404115      139.0522768652     1  0.73215286E+08
     -136.8612331480      142.5555519027     1  0.74854217E+08
     -136.8611794657      139.5007167215     1  0.76427486E+08
     -136.8611212957      142.5157231748     1  0.73985491E+08
     -136.8610915694      140.2538041700     1  0.72077092E+08
     -136.8608977477      138.2098022749     1  0.77019472E+08
     -136.8606487348      143.8633782893     1  0.78268733E+08
     -136.8606153352      139.7928569441     1  0.73828941E+08
     -136.8604990660      142.2456859580     1  0.83986759E+08
     -136.8604070554      142.8801347895     1  0.73402189E+08
     -136.8603534235      145.4040684585     1  0.73060283E+08
     -136.8603055714      145.3018310326     1  0.84793377E+08
     -136.8600582621      140.8784113134     1  0.73909135E+08
     -136.8600502405      140.6362924478     1  0.81929745E+08
     -136.8600325484      139.3969105262     1  0.75541106E+08
     -136.8599731067      142.5060584483     1  0.78389814E+08
     -136.8599582377      141.1836515805     1  0.77592322E+08
     -136.8598962208      137.5851047279     1  0.71221408E+08
     -136.8597584788      141.9393581382     1  0.78225538E+08
     -136.8597535681      138.7296874095     1  0.75010820E+08
     -136.8597044988      141.4409858985     1  0.75457083E+08
     -136.8596494546      138.0673499740     1  0.80005862E+08
     -136.8596218237      142.0011994881     1  0.77919575E+08
     -136.8595133114      144.8547021012     1  0.79015517E+08
     -136.8594437771      144.3647841357     1  0.80469096E+08
     -136.8593270266      140.8736356523     1  0.73803944E+08
     -136.8592147684      139.4670537894     1  0.75445762E+08
     -136.8592063211      144.0283270124     1  0.79269859E+08
     -136.8590084101      137.9358287859     1  0.78323749E+08
     -136.8589392937      140.9459649211     1  0.75113703E+08
     -136.8588942054      137.3267708717     1  0.75983108E+08
     -136.8588789763      140.2236834378     1  0.74710041E+08
     -136.8588158590      143.1957382616     1  0.78478701E+08
     -136.8585668463      141.4343615168     1  0.76239553E+08
     -136.8584681531      138.7143849347     1  0.75516825E+08
     -136.8584174993      141.0651083095     1  0.75887158E+08
     -136.8583584359      139.6596887734     1  0.75095755E+08
     -136.8583165535      139.8092261930     1  0.72922875E+08
     -136.8583014417      140.2253573858     1  0.74488130E+08
     -136.8582456492      142.2115687382     1  0.79528534E+08
     -136.8581570865      137.0747466702     1  0.77741511E+08
     -136.8578686908      140.1266824245     1  0.80205543E+08
     -136.8578298975      141.8839424432     1  0.76254742E+08
     -136.8576192244      140.4231624368     1  0.76916150E+08
     -136.8574048572      143.0489847977     1  0.78092853E+08
     -136.8572788473      140.0882248335     1  0.71329888E+08
     -136.8572746681      140.3594017193     1  0.76805345E+08
     -136.8571946586      141.3829603988     1  0.79983897E+08
     -136.8571224650      142.3253831236     1  0.77344652E+08
     -136.8570949056      140.9468052880     1  0.77642158E+08
     -136.8569957140      136.9994677597     1  0.72379960E+08
     -136.8567795444      138.7238792354     1  0.77928185E+08
     -136.8567631490      139.1741779636     1  0.74190988E+08
     -136.8567157970      142.7867995491     2  0.77424432E+08
     -136.8566559221      137.7413060375     1  0.76199041E+08
     -136.8566043128      141.5851028540     1  0.74572152E+08
     -136.8566027130      142.2382026218     1  0.75129095E+08
     -136.8565051008      137.3247058854     1  0.75900344E+08
     -136.8564636811      142.6271851570     1  0.76852766E+08
     -136.8564600483      138.5901735850     1  0.75858789E+08
     -136.8562785762      137.1917319218     1  0.75997525E+08
     -136.8559431180      139.9288344208     1  0.77095983E+08
     -136.8559154074      139.9554891179     1  0.74088948E+08
     -136.8558064575      141.2053120430     1  0.84393623E+08
     -136.8557993080      138.6777805114     1  0.77156468E+08
     -136.8556113082      137.3971323580     1  0.76163877E+08
     -136.8555771468      142.2251360025     1  0.84276029E+08
     -136.8555715632      139.7646996969     1  0.76796021E+08
     -136.8555549921      136.5756899960     1  0.71982799E+08
     -136.8554787208      139.3883759458     1  0.73625177E+08
     -136.8554125468      139.2740369426     1  0.74286145E+08
     -136.8553676279      142.3112746803     1  0.78046625E+08
     -136.8553587517      140.6121345194     1  0.75389356E+08
     -136.8553523430      137.0964607283     1  0.75755668E+08
     -136.8552906487      140.2645051611     1  0.74486770E+08
     -136.8552758137      142.8128705787     1  0.75631672E+08
     -136.8552507703      141.3733343415     1  0.80669154E+08
     -136.8552165740      140.9301435461     1  0.76814128E+08
     -136.8551490444      137.7094097366     1  0.74272300E+08
     -136.8551040518      141.2782351911     1  0.76487822E+08
     -136.8547702935      144.4082086786     1  0.77699364E+08
     -136.8547269434      138.7012130612     1  0.78574445E+08
     -136.8544433626      142.1333320034     1  0.76871987E+08
     -136.8543977297      139.9493134452     1  0.76883305E+08
     -136.8543954029      141.4885633918     1  0.79530984E+08
     -136.8542368934      140.3034943461     1  0.75359493E+08
     -136.8540815868      144.9845768605     1  0.77012310E+08
     -136.8540167224      138.7081080494     1  0.75026034E+08
     -136.8537386842      141.6110387209     1  0.78524074E+08
     -136.8535922102      136.2553679006     1  0.71963536E+08
     -136.8535887510      141.4281274062     1  0.74685553E+08
     -136.8535504078      139.9767464152     1  0.75152578E+08
     -136.8535210678      140.1922847061     1  0.78502169E+08
     -136.8535025675      141.4708115045     1  0.75198344E+08
     -136.8534882026      143.1956935091     1  0.79878667E+08
     -136.8532364911      134.9483767961     1  0.70881731E+08
     -136.8532201048      140.9915297437     1  0.76198604E+08
     -136.8531577203      139.6945319310     1  0.75742782E+08
     -136.8530570883      140.7790342139     1  0.75912661E+08
     -136.8530501431      139.9813394906     1  0.75518722E+08
     -136.8530089714      140.8983181930     1  0.77499422E+08
     -136.8529847483      138.0413102628     1  0.76638281E+08
     -136.8529489295      138.6488017294     1  0.74743009E+08
     -136.8529253799      143.2218416111     1  0.79875549E+08
     -136.8528480009      143.4216364287     1  0.77464248E+08
     -136.8528064246      144.0984976137     2  0.78343933E+08
     -136.8527334900      138.6109908631     1  0.76020479E+08
     -136.8526774773      141.8910539638     1  0.78250491E+08
     -136.8525306453      142.6991151459     1  0.78040330E+08
     -136.8525185248      138.3965076083     1  0.77709633E+08
     -136.8525105034      139.6727592081     1  0.77985972E+08
     -136.8524139027      141.0305209254     1  0.75634756E+08
     -136.8523745192      142.4940798244     1  0.78533649E+08
     -136.8523696841      139.6037634088     1  0.74018564E+08
     -136.8523657383      137.5339087545     1  0.75944369E+08
     -136.8522411286      143.1074893953     1  0.77273618E+08
     -136.8522235307      138.1354671729     1  0.75212415E+08
     -136.8522091955      141.9636988111     1  0.77814462E+08
     -136.8521866688      144.2007313966     1  0.77012347E+08
     -136.8521553413      140.6815534803     1  0.76604486E+08
     -136.8520502992      142.0616594475     1  0.77124561E+08
     -136.8520246141      137.2438775237     1  0.76772068E+08
     -136.8519684976      139.0752232502     1  0.74228972E+08
     -136.8518480747      140.7995879966     1  0.76261500E+08
     -136.8518025448      142.4324837839     1  0.77055863E+08
     -136.8517278281      140.8528806952     1  0.77626142E+08
     -136.8516979172      142.1220986017     1  0.77210067E+08
     -136.8514577319      140.0904533693     1  0.75318749E+08
     -136.8513209521      139.9314388909     1  0.77844229E+08
     -136.8513191440      145.3478193076     1  0.79810236E+08
     -136.8512862463      143.9127346358     2  0.75474423E+08
     -136.8511597195      139.6322385718     1  0.76865371E+08
     -136.8510421199      138.6792336671     1  0.78128254E+08
     -136.8510406732      138.4480294473     1  0.77468373E+08
     -136.8508734613      143.1372651161     1  0.75688250E+08
     -136.8507954510      144.3471233426     1  0.78524734E+08
     -136.8506676582      141.3552871685     1  0.78476893E+08
     -136.8505420667      138.8991950711     1  0.74131779E+08
     -136.8505177969      141.3181151384     1  0.72986784E+08
     -136.8504488708      138.9960095189     1  0.76678205E+08
     -136.8504127234      142.8717924029     1  0.77156798E+08
     -136.8503780240      140.6017103367     1  0.78587937E+08
     -136.8502760503      137.3051980115     1  0.76646816E+08
     -136.8502095698      138.8176816014     1  0.77806417E+08
     -136.8501591389      140.3503167882     1  0.79296383E+08
     -136.8501513449      139.3503942270     1  0.77000753E+08
     -136.8501235503      143.8028913843     1  0.79670368E+08
     -136.8500848493      141.5563631899     1  0.76896505E+08
     -136.8500181440      140.3728895143     1  0.74946378E+08
     -136.8500022987      142.2892597242     1  0.77170842E+08
     -136.8499232261      141.4614264163     1  0.76775191E+08
     -136.8498275846      137.5931635364     1  0.75878945E+08
     -136.8498237016      141.4196674234     1  0.74612394E+08
     -136.8498147911      140.7924331879     1  0.78854357E+08
     -136.8498006040      135.2180167675     1  0.73944040E+08
     -136.8497879687      137.9641457869     1  0.74909087E+08
     -136.8495862321      140.6652762568     1  0.78113896E+08
     -136.8494708114      138.4491807421     1  0.75382039E+08
     -136.8491463858      136.9198087040     1  0.75472299E+08
     -136.8490903453      135.9970485564     1  0.75725140E+08
     -136.8490260033      142.3181284226     2  0.74535089E+08
     -136.8489475263      144.4621040344     1  0.80492259E+08
     -136.8488816634      137.7523116183     1  0.76367313E+08
     -136.8488600962      140.9594010359     1  0.78366302E+08
     -136.8488433971      141.9261046467     1  0.76327067E+08
     -136.8488283246      139.8214365670     1  0.77422461E+08
     -136.8487815638      140.9210474237     1  0.76970748E+08
     -136.8487205108      141.2272779249     1  0.73523142E+08
     -136.8486764284      140.5906995772     1  0.75688482E+08
     -136.8486724038      141.7207567977     1  0.76522919E+08
     -136.8486415110      140.9995910930     1  0.77717117E+08
     -136.8486176799      140.0286593545     1  0.75369216E+08
     -136.8484604322      139.3949504250     1  0.74390654E+08
     -136.8484246769      137.3256124926     1  0.77395583E+08
     -136.8483486222      136.9314514389     1  0.72405542E+08
     -136.8482788374      141.1442289515     2  0.75048381E+08
     -136.8481395668      135.7986400320     1  0.74891076E+08
     -136.8480297589      141.4253458862     1  0.77147375E+08
     -136.8479081906      136.3030548912     1  0.74629670E+08
     -136.8477677586      141.9260240880     1  0.77523960E+08
     -136.8477629113      141.5772516994     1  0.77105823E+08
     -136.8477552111      143.1885533026     1  0.78585166E+08
     -136.8476889060      137.1258008474     1  0.78267039E+08
     -136.8476494675      137.7403459477     1  0.76674025E+08
     -136.8475514385      140.7889088938     1  0.77452213E+08
     -136.8475153443      142.8996651802     1  0.76677938E+08
     -136.8475091302      139.4772068403     1  0.80967837E+08
     -136.8475035471      139.1238001596     1  0.75431681E+08
     -136.8474880657      139.0325092469     1  0.78243656E+08
     -136.8474582253      140.7816309780     2  0.76581005E+08
     -136.8473941069      138.5961619605     1  0.75756492E+08
     -136.8473370706      139.9455708157     1  0.76996412E+08
     -136.8473304790      137.1349002788     1  0.73912078E+08
     -136.8473104420      139.2132466465     2  0.76288773E+08
     -136.8471839312      143.2068600480     1  0.73663879E+08
     -136.8471373141      138.8386150825     1  0.75254352E+08
     -136.8471044198      146.6135569202     2  0.72349235E+08
     -136.8470483532      137.5175348679     1  0.75126512E+08
     -136.8470412474      137.4596718188     1  0.76979990E+08
     -136.8469165355      140.9627983248     1  0.74756817E+08
     -136.8468752213      138.5529583239     1  0.72277081E+08
     -136.8467491048      139.3004772043     1  0.77925502E+08
     -136.8467083400      141.1006825350     1  0.79044970E+08
     -136.8466414658      137.1331177215     1  0.77370163E+08
     -136.8466385523      140.4888302000     1  0.80855457E+08
     -136.8465717133      138.6341867265     1  0.75533350E+08
     -136.8464572269      141.5784170405     1  0.76690077E+08
     -136.8463142252      139.8205519317     1  0.74772598E+08
     -136.8462942860      139.1993791382     1  0.75958667E+08
     -136.8462231768      141.6683414390     1  0.75570759E+08
     -136.8460736534      145.4844506289     1  0.77068749E+08
     -136.8459568177      139.9736801555     2  0.72985466E+08
     -136.8459557438      134.6772718367     1  0.76705186E+08
     -136.8459504094      138.3758149025     1  0.80163753E+08
     -136.8459490726      141.1363075894     1  0.77225738E+08
     -136.8458348847      135.7525618669     1  0.75933573E+08
     -136.8458251282      138.6727136414     1  0.79603536E+08
     -136.8458133961      140.9831784819     1  0.72081849E+08
     -136.8457346303      138.9863501789     1  0.77614048E+08
     -136.8457165798      138.5075111385     1  0.76376042E+08
     -136.8456525787      142.2358916546     1  0.74918259E+08
     -136.8456274162      141.0641715243     1  0.77153733E+08
     -136.8455824243      141.2444249537     1  0.75121187E+08
     -136.8455343314      139.8491966448     1  0.78216822E+08
     -136.8455246731      140.1243388123     1  0.77819362E+08
     -136.8455156558      141.0014531792     1  0.71438010E+08
     -136.8454646378      136.6592380457     1  0.76723603E+08
     -136.8454169150      139.8382269550     1  0.78557782E+08
     -136.8453819366      141.1794929651     2  0.77135883E+08
     -136.8452487988      143.5581626175     1  0.76254889E+08
     -136.8452226032      137.2889943241     1  0.76795366E+08
     -136.8452139219      140.0540317009     1  0.76650271E+08
     -136.8451947005      142.2528315886     1  0.73409623E+08
     -136.8451748928      141.6930100332     1  0.75106904E+08
     -136.8450589696      140.6894571350     1  0.76787188E+08
     -136.8449644438      137.5662372466     1  0.75535701E+08
     -136.8449359360      140.0273034319     1  0.76601553E+08
     -136.8447551112      139.0938103340     1  0.73966460E+08
     -136.8447410131      138.4494251843     1  0.75883910E+08
     -136.8446887414      141.2547664209     1  0.78685228E+08
     -136.8446626269      137.9742861395     1  0.77846554E+08
     -136.8446603963      140.1454160613     1  0.76132966E+08
     -136.8446464253      136.8059429867     1  0.75532720E+08
     -136.8446030258      140.5087657252     1  0.76292037E+08
     -136.8445717828      144.4298371967     1  0.76962477E+08
     -136.8445138360      143.0054247886     1  0.73685676E+08
     -136.8443451979      139.1605292332     1  0.74493693E+08
     -136.8442785880      140.3219635338     1  0.76461187E+08
     -136.8442617628      139.1948663578     1  0.77933598E+08
     -136.8442559209      136.8986336840     1  0.84494790E+08
     -136.8442364072      142.4541629102     1  0.73752572E+08
     -136.8440793776      137.4399427930     1  0.78259220E+08
     -136.8440606629      144.2084793238     1  0.77650905E+08
     -136.8439767497      142.1713903948     1  0.76834717E+08
     -136.8439410878      140.0848037418     1  0.80599035E+08
     -136.8437965870      143.2531210371     1  0.86389514E+08
     -136.8437571228      140.5448379376     1  0.79217841E+08
     -136.8437355317      137.5201623408     1  0.74237498E+08
     -136.8436249704      139.8886457942     1  0.76435342E+08
     -136.8436141679      143.0967282672     1  0.84516727E+08
     -136.8436038362      138.8744582299     1  0.74723807E+08
     -136.8435782995      139.4023518852     1  0.76404367E+08
     -136.8435700131      137.4221245633     1  0.77755634E+08
     -136.8435274755      141.5709535254     1  0.77303398E+08
     -136.8435085875      140.7693323037     1  0.71606686E+08
     -136.8434964180      140.9501568168     1  0.75280635E+08
     -136.8434326659      142.8838114473     1  0.80566360E+08
     -136.8433812002      138.6246362265     1  0.71721628E+08
     -136.8433600864      142.7180203964     1  0.78124602E+08
     -136.8433038682      138.6930841321     1  0.75167449E+08
     -136.8432291182      142.1820717238     1  0.74210012E+08
     -136.8432235563      140.0270255199     1  0.75158505E+08
     -136.8431909532      138.8980037946     1  0.78355386E+08
     -136.8431442448      141.6175467836     1  0.74905236E+08
     -136.8431214825      140.0917843297     1  0.77338496E+08
     -136.8430913058      143.9037727259     1  0.78777132E+08
     -136.8430350090      142.4594928862     1  0.73583909E+08
     -136.8428299920      142.7996290266     1  0.75301981E+08
     -136.8426730077      140.8895630637     1  0.74575928E+08
     -136.8425994851      143.8339458847     2  0.75700943E+08
     -136.8425553909      136.7064731863     1  0.75158631E+08
     -136.8425400207      136.8670909841     1  0.73133903E+08
     -136.8425255433      144.3537096340     1  0.78972270E+08
     -136.8424843162      132.7698614423     2  0.77154792E+08
     -136.8423970153      141.4657188148     1  0.77621853E+08
     -136.8423791518      137.3439107117     1  0.72666319E+08
     -136.8423771588      141.0831117355     1  0.75497320E+08
     -136.8423411586      140.0508653260     1  0.75886718E+08
     -136.8423281234      140.8075116611     1  0.76076961E+08
     -136.8422924148      140.5488447033     1  0.80981601E+08
     -136.8422837265      141.8416671973     1  0.79506263E+08
     -136.8421850301      138.9634464102     1  0.76032798E+08
     -136.8421198366      142.7523442305     1  0.73774490E+08
     -136.8421001327      140.2878299217     1  0.75672099E+08
     -136.8420725116      139.9742714574     1  0.77140369E+08
     -136.8420374598      141.8327802543     1  0.77511199E+08
     -136.8418942671      138.3187431373     1  0.75598625E+08
     -136.8418892097      138.1259411779     1  0.75319017E+08
     -136.8418194810      137.9455924834     1  0.75323491E+08
     -136.8417083291      138.4770305624     1  0.77326304E+08
     -136.8417007899      141.3782534074     1  0.77148474E+08
     -136.8416843333      142.0597790191     1  0.82490901E+08
     -136.8416828774      140.9207471310     1  0.73511963E+08
     -136.8416706132      139.9650281359     1  0.77193760E+08
     -136.8416667578      139.2897441229     1  0.77586190E+08
     -136.8416443883      144.1375325422     1  0.78821912E+08
     -136.8416258538      143.1045846435     1  0.77859143E+08
     -136.8416211343      139.0716952421     1  0.76341740E+08
     -136.8415862263      137.9635657090     1  0.73846235E+08
     -136.8415370074      138.0429421617     1  0.76087844E+08
     -136.8414865809      140.0849929176     1  0.79744196E+08
     -136.8414559690      142.6176142132     1  0.79092045E+08
     -136.8414456360      136.2664881746     1  0.75567874E+08
     -136.8414410243      141.2089511033     1  0.76103595E+08
     -136.8413826754      142.2288192479     2  0.74579053E+08
     -136.8413678989      140.6657070520     1  0.76323616E+08
     -136.8413089931      135.8655165470     1  0.75974990E+08
     -136.8411122058      141.6496715083     1  0.74805043E+08
     -136.8410905540      138.3799645667     1  0.76950354E+08
     -136.8410859654      143.1256691610     1  0.74083973E+08
     -136.8409958377      138.9901272825     1  0.75774739E+08
     -136.8409925168      136.8860923335     1  0.87114675E+08
     -136.8409882355      139.1271042383     1  0.73180587E+08
     -136.8409083346      137.1796959214     1  0.76029825E+08
     -136.8407756388      140.8215843998     1  0.73256292E+08
     -136.8407652197      139.5084290487     1  0.75526112E+08
     -136.8407562710      138.8982090335     1  0.75328646E+08
     -136.8407143453      141.4133809459     1  0.77233606E+08
     -136.8406810010      139.1646936693     1  0.73038785E+08
     -136.8406049571      139.6947687832     1  0.80088496E+08
     -136.8405684604      140.8524842651     1  0.77223481E+08
     -136.8405211736      142.4704825252     1  0.78684945E+08
     -136.8404666480      144.6582754434     1  0.77959722E+08
     -136.8404635862      140.1288617769     1  0.78033183E+08
     -136.8403813710      136.8420582323     1  0.74946546E+08
     -136.8403585952      135.4169609469     1  0.75337014E+08
     -136.8403485747      140.9911580083     1  0.78220900E+08
     -136.8403215630      142.7579826780     1  0.77083089E+08
     -136.8402734184      139.8894072384     1  0.77218448E+08
     -136.8402703151      143.9028847500     1  0.77296224E+08
     -136.8402675659      140.9389033656     1  0.74696813E+08
     -136.8402016668      142.7902378784     1  0.76545619E+08
     -136.8401538521      139.0276463046     1  0.75696538E+08
     -136.8400217232      139.7003769094     1  0.76211041E+08
     -136.8399741778      143.9676027425     1  0.78111789E+08
     -136.8399616883      139.8603362273     1  0.73184472E+08
     -136.8399002250      142.0773405750     1  0.81875591E+08
     -136.8398631202      143.3441979108     1  0.75064672E+08
     -136.8398199049      142.9220852029     1  0.76722155E+08
     -136.8397878499      139.7916907895     1  0.78566131E+08
     -136.8397552641      143.5509289929     1  0.76180038E+08
     -136.8393835015      139.8985874372     1  0.76048954E+08
     -136.8393471752      137.9127759516     1  0.75877939E+08
     -136.8393189171      141.5674698063     1  0.73258891E+08
     -136.8392007247      137.7017698565     1  0.84363923E+08
     -136.8391943783      137.6721105456     1  0.77136472E+08
     -136.8390724520      139.6390752814     1  0.77320631E+08
     -136.8390024433      143.4292764428     2  0.76622337E+08
     -136.8389552628      141.4891619609     1  0.74785252E+08
     -136.8389405253      136.6562765150     1  0.76873045E+08
     -136.8389198882      141.3366597326     1  0.73438784E+08
     -136.8389021564      141.5614010290     1  0.75298176E+08
     -136.8388339132      139.0792848706     1  0.75538023E+08
     -136.8388171888      138.5065279763     1  0.75696600E+08
     -136.8386698459      144.0846525662     1  0.77089325E+08
     -136.8386137775      147.1203878096     2  0.87220470E+08
     -136.8382590403      141.5144510800     1  0.75111609E+08
     -136.8382216231      142.5506524859     1  0.76527879E+08
     -136.8382193078      141.4236495815     1  0.74361086E+08
     -136.8381803334      139.4593214431     1  0.76119163E+08
     -136.8381736118      138.2295482071     1  0.77037711E+08
     -136.8381276233      139.9966890412     1  0.76795163E+08
     -136.8380942728      141.1056319658     1  0.76635732E+08
     -136.8380703877      141.7611573133     1  0.77072757E+08
     -136.8378875552      143.3933447099     1  0.81389680E+08
     -136.8378457914      139.5032025682     1  0.75068345E+08
     -136.8378253895      138.8750709552     1  0.75367095E+08
     -136.8377920570      140.4500235336     1  0.78336979E+08
     -136.8377060607      139.7240625492     1  0.77564820E+08
     -136.8376083843      137.5617565374     1  0.75265847E+08
     -136.8375972944      140.3891679981     1  0.77148856E+08
     -136.8375839866      140.1148639860     1  0.75670910E+08
     -136.8373839394      138.8885431513     1  0.74932118E+08
     -136.8372692230      135.0230255493     1  0.77559597E+08
     -136.8372426516      142.8301774019     1  0.72092372E+08
     -136.8372236091      140.7027604294     1  0.78387041E+08
     -136.8371888600      144.6136004502     1  0.82168138E+08
     -136.8371853305      137.7407126210     1  0.80826981E+08
     -136.8371829167      142.2573804768     1  0.77316984E+08
     -136.8371661301      138.4658140554     1  0.78360215E+08
     -136.8371040567      141.5362268897     1  0.79356667E+08
     -136.8371026987      141.2726244212     1  0.77713980E+08
     -136.8370630240      139.6720525610     1  0.78115840E+08
     -136.8369395248      138.1637236178     1  0.76579161E+08
     -136.8369107811      137.1331479334     1  0.73756033E+08
     -136.8368544317      138.0072227036     1  0.83299305E+08
     -136.8367778816      140.9191492970     1  0.75045605E+08
     -136.8367697418      142.8320334896     1  0.73680432E+08
     -136.8366638825      141.5085073421     1  0.77091214E+08
     -136.8366515968      143.4641328957     1  0.75053069E+08
     -136.8366411579      141.3356001271     1  0.75409256E+08
     -136.8365282248      143.3105799943     1  0.72987170E+08
     -136.8364252588      140.2428778614     1  0.79629120E+08
     -136.8364102012      141.3809881832     1  0.75189004E+08
     -136.8363868337      136.5048953169     1  0.76288991E+08
     -136.8363034809      139.7496642052     1  0.76491186E+08
     -136.8362425115      141.2380994626     1  0.74622079E+08
     -136.8362347855      140.7174148975     2  0.76388964E+08
     -136.8361315188      140.7359447049     1  0.78369217E+08
     -136.8361070832      142.5313604195     1  0.72843505E+08
     -136.8360040456      140.2852515530     1  0.76112903E+08
     -136.8359597829      139.3707155226     2  0.73482057E+08
     -136.8359001744      141.5920033602     1  0.78688004E+08
     -136.8358305759      144.5499632930     1  0.76466503E+08
     -136.8358211466      140.7623139715     1  0.75958827E+08
     -136.8356835733      143.8664681778     1  0.77669634E+08
     -136.8356643006      142.9574206875     2  0.76066884E+08
     -136.8355603752      138.6389596594     1  0.74401141E+08
     -136.8355425111      141.6026752118     1  0.78025890E+08
     -136.8354653194      137.4530965041     1  0.75531720E+08
     -136.8353925715      136.6571865366     1  0.76303521E+08
     -136.8353360143      140.7868084583     1  0.76998279E+08
     -136.8352653495      142.9500112923     1  0.77169972E+08
     -136.8351938880      143.8952461677     1  0.76495473E+08
     -136.8351652241      138.9549002603     1  0.77684667E+08
     -136.8351637216      140.6488919532     1  0.75628007E+08
     -136.8351608408      140.9760264537     1  0.78045052E+08
     -136.8351387984      140.8034822447     1  0.80285894E+08
     -136.8350904958      142.7809897640     1  0.77928306E+08
     -136.8350204386      140.7646496986     1  0.77665107E+08
     -136.8350055709      138.9940772023     1  0.74672300E+08
     -136.8349843159      141.6467981050     1  0.82262672E+08
     -136.8349524874      139.0264918657     1  0.74594776E+08
     -136.8349256925      139.8053392020     1  0.77866518E+08
     -136.8347978500      138.9409313591     1  0.73691417E+08
     -136.8347769009      142.5399201543     1  0.77502299E+08
     -136.8347223237      140.4327536592     1  0.74880560E+08
     -136.8347156699      143.7925917225     1  0.74704249E+08
     -136.8347075311      138.2676019799     1  0.76991352E+08
     -136.8346683907      138.1990632132     1  0.76502117E+08
     -136.8346601830      140.7168169641     1  0.77789557E+08
     -136.8346586975      138.7660733784     1  0.75864290E+08
     -136.8346276999      138.1064295050     1  0.76433090E+08
     -136.8345921955      139.4814728801     1  0.77047237E+08
     -136.8345685615      137.4354566055     1  0.78181028E+08
     -136.8345347225      138.3668007391     1  0.74487189E+08
     -136.8345100080      137.5796934259     1  0.77433788E+08
     -136.8344744570      139.1596838857     1  0.76362082E+08
     -136.8343799804      141.3182245462     1  0.75173482E+08
     -136.8342370508      141.8305623132     1  0.72091014E+08
     -136.8341751415      137.3588905741     1  0.79238615E+08
     -136.8341664037      139.7836858593     1  0.79280485E+08
     -136.8341354528      143.1205009898     1  0.77282198E+08
     -136.8341048844      140.3154823518     1  0.77484974E+08
     -136.8340751705      139.4232883488     1  0.75439423E+08
     -136.8340546296      135.7672665681     1  0.71461535E+08
     -136.8340461265      141.2731850955     1  0.73373872E+08
     -136.8339806101      138.6734143335     1  0.76602426E+08
     -136.8339156186      138.8887390501     1  0.80970008E+08
     -136.8339130090      144.1063471163     1  0.78936804E+08
     -136.8337802600      140.5255339417     1  0.76103585E+08
     -136.8337500588      138.7221506020     1  0.73279768E+08
     -136.8336855911      136.9441627767     1  0.85648291E+08
     -136.8336286006      137.7914605695     1  0.77133792E+08
     -136.8336169779      142.1101933011     1  0.77788117E+08
     -136.8336142463      138.3025741825     1  0.73644573E+08
     -136.8335388715      138.0403495932     1  0.75916208E+08
     -136.8334837613      138.7307930459     1  0.75285113E+08
     -136.8334469734      138.5537802783     1  0.78358290E+08
     -136.8334178030      138.6598842756     1  0.74882831E+08
     -136.8334042483      139.6854987055     1  0.77312044E+08
     -136.8333581563      141.3766556662     1  0.75251320E+08
     -136.8333229418      137.4415959411     1  0.75315137E+08
     -136.8333045007      143.2293408469     1  0.78016928E+08
     -136.8332524906      143.3715755408     2  0.74487746E+08
     -136.8332344815      137.1778571589     1  0.76428509E+08
     -136.8331505328      138.1778743562     1  0.74253619E+08
     -136.8331190468      136.7823112710     1  0.76620571E+08
     -136.8331032000      142.6208826639     1  0.78391897E+08
     -136.8330887645      135.3490582782     1  0.75229899E+08
     -136.8330824946      139.0749759621     1  0.75879597E+08
     -136.8330680792      137.0903883512     1  0.77916819E+08
     -136.8329257566      143.8496749707     1  0.79131416E+08
     -136.8328741541      137.1432769479     1  0.79920897E+08
     -136.8328073719      138.7536493342     2  0.76966022E+08
     -136.8327888245      140.2463210557     1  0.76610402E+08
     -136.8326843155      139.2703612098     1  0.74763510E+08
     -136.8326655271      140.2773660189     1  0.75124203E+08
     -136.8325766303      140.2918619006     1  0.78698588E+08
     -136.8325697873      139.7935263535     1  0.83988053E+08
     -136.8325107852      142.4568860683     1  0.78402593E+08
     -136.8324713233      139.3628739482     2  0.76817784E+08
     -136.8324375194      143.9721556499     1  0.77864253E+08
     -136.8323284085      141.1622243574     1  0.76510201E+08
     -136.8322977076      142.4700550261     1  0.76255294E+08
     -136.8322915347      137.3356108529     1  0.75907607E+08
     -136.8322722944      138.9247319545     1  0.76719128E+08
     -136.8322675887      139.8220450939     1  0.73541863E+08
     -136.8320903656      138.8604268572     1  0.77471264E+08
     -136.8319061709      136.7231070608     1  0.77256624E+08
     -136.8318878153      139.3221153354     1  0.78979677E+08
     -136.8318582466      139.6621935121     1  0.74987552E+08
     -136.8318012851      139.8716794099     1  0.74071503E+08
     -136.8317473500      139.2386264758     1  0.75921929E+08
     -136.8317391827      142.9809806056     1  0.76697859E+08
     -136.8317371714      138.4181720822     1  0.78562548E+08
     -136.8315860263      143.9701977735     1  0.75026436E+08
     -136.8315561420      142.3890636879     1  0.72669190E+08
     -136.8315176496      139.1255246470     1  0.78290916E+08
     -136.8314837412      136.3287527284     1  0.82842074E+08
     -136.8313869013      135.1956851958     2  0.89527966E+08
     -136.8313089965      139.8711742060     1  0.78769076E+08
     -136.8312708126      139.3669144910     1  0.78042498E+08
     -136.8312499081      137.3996457666     1  0.76644812E+08
     -136.8312180838      140.4008379781     1  0.78896931E+08
     -136.8311710399      139.7399522743     1  0.78771737E+08
     -136.8311536227      141.5465896955     1  0.78927220E+08
     -136.8310600551      139.7000847358     1  0.72935772E+08
     -136.8310134402      139.2492668844     1  0.78325883E+08
     -136.8309282193      139.8535880418     1  0.73978851E+08
     -136.8309237157      141.1052487966     1  0.75612825E+08
     -136.8309140016      140.0220403918     1  0.73421405E+08
     -136.8308568531      133.5540018646     1  0.75354442E+08
     -136.8307626725      143.8047995946     1  0.77900495E+08
     -136.8307131419      142.1044165813     1  0.79223012E+08
     -136.8307111034      139.7245846142     1  0.73771332E+08
     -136.8307095166      142.8820884628     1  0.77302782E+08
     -136.8306977990      141.0131716010     1  0.83575086E+08
     -136.8306711428      143.9984037542     1  0.78213737E+08
     -136.8306589378      141.2580506587     1  0.76708406E+08
     -136.8306526189      137.7690982400     1  0.77804188E+08
     -136.8306260902      143.0422648269     1  0.76355668E+08
     -136.8306002605      138.3197984300     1  0.77654757E+08
     -136.8305959673      138.8927707526     1  0.77284349E+08
     -136.8305827664      137.3410120017     1  0.76611333E+08
     -136.8305814363      141.0871947175     1  0.79816670E+08
     -136.8305777600      144.5102251294     1  0.74629885E+08
     -136.8305553298      136.6158312493     1  0.78105625E+08
     -136.8305112712      140.2211402061     1  0.75634094E+08
     -136.8304512311      142.4222054201     1  0.76212734E+08
     -136.8304397597      137.1930205942     1  0.77797150E+08
     -136.8304377973      141.9091068162     1  0.77442971E+08
     -136.8303903984      140.5219266654     1  0.76208318E+08
     -136.8303471960      140.6324692775     1  0.76506515E+08
     -136.8302460854      140.6196727036     1  0.79553964E+08
     -136.8302127149      136.2315098818     1  0.77870540E+08
     -136.8301873412      143.5749963817     1  0.72105537E+08
     -136.8301302055      137.9799665377     1  0.73437778E+08
     -136.8301122189      139.5492596755     1  0.75450250E+08
     -136.8299965059      141.0272047414     1  0.74568712E+08
     -136.8299578647      140.0423111683     1  0.75846749E+08
     -136.8299300307      139.5498497487     1  0.78543158E+08
     -136.8298862299      142.0000464790     1  0.81106249E+08
     -136.8298518219      139.6490393359     1  0.76129484E+08
     -136.8298407591      140.7271027823     1  0.75210230E+08
     -136.8298324054      139.2248752957     1  0.77243268E+08
     -136.8297708875      143.0528241593     1  0.78423957E+08
     -136.8297396540      135.6065556607     1  0.80277641E+08
     -136.8297319775      143.3024493284     1  0.87768863E+08
     -136.8297244951      140.7463456202     1  0.77138293E+08
     -136.8296788526      139.2208073509     1  0.77612792E+08
     -136.8296642374      143.3915202046     1  0.80894229E+08
     -136.8296182277      137.8763178879     1  0.77545781E+08
     -136.8296021283      138.2392023426     1  0.75392538E+08
     -136.8295942851      137.7599929386     1  0.77885717E+08
     -136.8295688433      143.9692855908     1  0.75893563E+08
     -136.8295540620      141.5683054394     1  0.82559552E+08
     -136.8295484828      141.4099339360     1  0.77382735E+08
     -136.8295242196      141.3311783030     1  0.79232611E+08
     -136.8295139908      142.6172657388     1  0.77040642E+08
     -136.8294983235      141.4941128478     1  0.77311408E+08
     -136.8294633031      138.4142661759     1  0.77960714E+08
     -136.8293799259      140.5592155792     1  0.75136061E+08
     -136.8292578582      137.0444114305     1  0.80000501E+08
     -136.8292469349      142.4926262809     1  0.79328034E+08
     -136.8291117937      138.2434526450     1  0.78502416E+08
     -136.8290324703      141.7651127883     1  0.75245781E+08
     -136.8289579426      138.5151137660     1  0.76745600E+08
     -136.8289505931      139.3561499463     1  0.77694799E+08
     -136.8288120689      137.5398770355     1  0.74633980E+08
     -136.8287985565      137.5672355786     1  0.76617017E+08
     -136.8287786514      138.4050734276     1  0.75998345E+08
     -136.8286417643      142.3770838612     1  0.75438352E+08
     -136.8286253011      143.8499475853     1  0.77489595E+08
     -136.8285676565      140.6820385732     1  0.74613851E+08
     -136.8285438615      138.4671349737     1  0.77271401E+08
     -136.8285386363      141.2112343907     1  0.76705168E+08
     -136.8285191949      144.3093797418     1  0.77535543E+08
     -136.8285164822      138.5416191756     1  0.73303424E+08
     -136.8284334149      139.3158493587     1  0.75482445E+08
     -136.8283941721      141.5427136425     1  0.73474640E+08
     -136.8283928611      137.3074899720     1  0.76903232E+08
     -136.8283625827      141.5940998403     1  0.74976456E+08
     -136.8283428027      139.2206473860     1  0.78373938E+08
     -136.8283162737      141.6972845687     1  0.76497826E+08
     -136.8283100245      139.6325802503     1  0.79975055E+08
     -136.8282596337      134.8329846993     1  0.71931707E+08
     -136.8282203844      141.5903066891     1  0.75785036E+08
     -136.8281130935      141.4513561803     1  0.77049494E+08
     -136.8280689067      134.3308660140     1  0.75683123E+08
     -136.8280209266      140.4555196602     1  0.73064439E+08
     -136.8279454249      138.7593174749     1  0.76477874E+08
     -136.8279379437      138.5729880517     1  0.78436212E+08
     -136.8279239909      140.2464208903     1  0.76091795E+08
     -136.8278835159      140.7154136241     1  0.78242754E+08
     -136.8278386493      141.2914289830     1  0.74814678E+08
     -136.8278308297      139.9044051482     1  0.76617952E+08
     -136.8278036642      138.1647977588     1  0.76463088E+08
     -136.8278010866      139.1799629319     1  0.76302533E+08
     -136.8277681551      138.6900875901     1  0.76030219E+08
     -136.8277452689      144.9066568754     1  0.74525271E+08
     -136.8277436656      142.9504130714     1  0.80403276E+08
     -136.8277372193      134.8572605771     1  0.76186457E+08
     -136.8276879011      140.6449487164     1  0.71991334E+08
     -136.8276576565      143.2808033041     1  0.74399051E+08
     -136.8276436024      139.5194094371     1  0.76740470E+08
     -136.8276347015      140.3292672560     1  0.74214509E+08
     -136.8275388158      140.5354625092     1  0.74166218E+08
     -136.8275004717      139.8286347840     1  0.76140326E+08
     -136.8274105724      138.6145770371     1  0.75663506E+08
     -136.8273590720      141.6278031805     1  0.74789132E+08
     -136.8273426329      139.8510350101     1  0.77519016E+08
     -136.8273022477      140.2014027704     1  0.76598834E+08
     -136.8272651798      139.3534123662     1  0.76814410E+08
     -136.8271824954      141.2802386195     1  0.76057505E+08
     -136.8271579254      141.3401721212     1  0.77481996E+08
     -136.8271499154      136.8460343808     1  0.83944425E+08
     -136.8271417708      138.7719781005     1  0.79442014E+08
     -136.8271291329      136.4832407449     1  0.77522222E+08
     -136.8271160091      138.8078547804     1  0.76220605E+08
     -136.8270312497      140.5256628563     1  0.77032932E+08
     -136.8270129405      139.9807000698     1  0.73795837E+08
     -136.8269757020      138.6396290090     1  0.73145913E+08
     -136.8269438730      138.8733811624     1  0.79661148E+08
     -136.8269424847      136.9775630126     1  0.74351289E+08
     -136.8269409487      141.3133652112     1  0.87198116E+08
     -136.8269282050      139.0829558137     1  0.78258998E+08
     -136.8268878238      138.7636376787     1  0.74989247E+08
     -136.8268749601      138.4212802958     1  0.77146277E+08
     -136.8268673802      139.8468292884     1  0.76293615E+08
     -136.8268418345      137.2151420766     1  0.76444089E+08
     -136.8268280385      136.5242995945     1  0.74092238E+08
     -136.8268205929      137.6715561478     1  0.81457733E+08
     -136.8268140810      140.1863062745     1  0.76978349E+08
     -136.8268036090      141.7448984787     1  0.75374233E+08
     -136.8267966564      142.7938755871     1  0.76610003E+08
     -136.8266556053      140.5859094795     1  0.75576568E+08
     -136.8265757794      138.6964076182     1  0.75904629E+08
     -136.8264493143      137.0089967289     1  0.74278655E+08
     -136.8263946912      139.8096341198     1  0.76018437E+08
     -136.8263836110      140.8594079888     1  0.80169944E+08
     -136.8262926672      135.5558067563     1  0.74503939E+08
     -136.8261652193      142.2409038761     2  0.77337870E+08
     -136.8260790353      144.8405058703     2  0.78653020E+08
     -136.8260482444      142.8804922269     1  0.79340110E+08
     -136.8260117467      142.0686197512     1  0.77331779E+08
     -136.8260041651      142.5379649032     1  0.76350644E+08
     -136.8259943434      136.9571330715     1  0.75396166E+08
     -136.8259897928      141.2683871925     1  0.76438686E+08
     -136.8259687212      139.7216043057     1  0.78202685E+08
     -136.8259553689      139.0714942244     1  0.77266366E+08
     -136.8259049843      138.5949445890     1  0.76788959E+08
     -136.8258967198      139.9891301487     1  0.78750013E+08
     -136.8258456263      144.9332355677     1  0.77961652E+08
     -136.8257684753      137.1703996183     1  0.75122179E+08
     -136.8257573383      142.7037454379     1  0.79679622E+08
     -136.8257388144      143.4904630491     1  0.75050284E+08
     -136.8257060542      137.9573380566     1  0.76661894E+08
     -136.8256957700      143.5706765034     1  0.75456097E+08
     -136.8256374666      135.6645381382     1  0.76222210E+08
     -136.8256172416      141.0900660425     1  0.76302266E+08
     -136.8255899501      135.2177570259     1  0.76483075E+08
     -136.8254833760      144.0526794517     1  0.77838327E+08
     -136.8254350811      141.6301421877     1  0.85251229E+08
     -136.8254093766      140.6951400537     1  0.78727835E+08
     -136.8253957371      140.8751726282     1  0.79271118E+08
     -136.8253575441      136.9986878251     1  0.79375387E+08
     -136.8253515597      140.5371525754     1  0.75453808E+08
     -136.8253140956      140.0955678898     1  0.76651849E+08
     -136.8252836962      141.6101482115     1  0.85506622E+08
     -136.8252697064      141.7232988949     1  0.74485894E+08
     -136.8251716114      139.2194277466     1  0.75576629E+08
     -136.8251534285      139.6448920347     1  0.75137973E+08
     -136.8251488869      135.9141857937     1  0.76075132E+08
     -136.8251474933      140.8381709547     1  0.75194007E+08
     -136.8250767293      141.9432762609     1  0.79027641E+08
     -136.8250395133      139.9534658966     1  0.77177698E+08
     -136.8249717384      141.7946112806     1  0.73872141E+08
     -136.8249595776      144.1182671794     1  0.77577605E+08
     -136.8249204229      140.4085397685     1  0.77067222E+08
     -136.8248809677      139.6903848519     1  0.77315089E+08
     -136.8248705078      139.3451183679     1  0.75487091E+08
     -136.8248587209      137.6555395060     1  0.75333539E+08
     -136.8248457320      145.6033528915     1  0.76673369E+08
     -136.8248256913      134.6207308438     1  0.80970087E+08
     -136.8248196905      141.2801799473     1  0.79654419E+08
     -136.8248163189      141.4059660050     1  0.76254755E+08
     -136.8247999794      141.8259953583     1  0.77677541E+08
     -136.8247901958      135.9681901949     1  0.78575984E+08
     -136.8247314069      139.4898438398     1  0.77403559E+08
     -136.8247049788      142.0647408457     1  0.74591540E+08
     -136.8246873780      138.9047420391     1  0.76052442E+08
     -136.8246678542      141.0887718545     1  0.75394252E+08
     -136.8246359181      139.8118562158     1  0.75619358E+08
     -136.8245713991      140.2957235423     1  0.74397174E+08
     -136.8245536667      140.9104527453     1  0.83260313E+08
     -136.8245410125      140.0424907539     1  0.73651301E+08
     -136.8245183930      138.9220656060     1  0.76257532E+08
     -136.8244586457      141.4023332284     1  0.75842795E+08
     -136.8244167973      139.6755235025     1  0.77412785E+08
     -136.8243679594      140.4363023849     1  0.75532136E+08
     -136.8243488221      141.3787762737     1  0.73432110E+08
     -136.8243407379      142.1530079595     1  0.74428413E+08
     -136.8243139156      139.3032511343     1  0.77307449E+08
     -136.8243105954      137.1449940269     1  0.74249608E+08
     -136.8242803222      142.3781629791     1  0.78869809E+08
     -136.8242466580      137.0347025815     1  0.74729131E+08
     -136.8241975832      141.6603610330     1  0.76447622E+08
     -136.8241955445      138.9961667083     1  0.77292597E+08
     -136.8241920834      138.2577961271     1  0.76689102E+08
     -136.8241742865      142.7004711154     2  0.78382349E+08
     -136.8241421744      141.9680035764     1  0.78213789E+08
     -136.8241407662      136.7143650731     1  0.75402200E+08
     -136.8240196173      142.3093946354     1  0.76129057E+08
     -136.8240133912      140.5020190689     1  0.73585574E+08
     -136.8240100025      143.0484944795     1  0.73516975E+08
     -136.8240059506      137.2576331655     1  0.75126613E+08
     -136.8239966917      137.1705592430     1  0.77241837E+08
     -136.8237764883      139.4708128512     1  0.76185966E+08
     -136.8237213124      141.7912447137     1  0.74407937E+08
     -136.8237059056      138.3044591047     1  0.73844221E+08
     -136.8236251058      142.6078687903     1  0.77927036E+08
     -136.8236004464      139.7393665922     1  0.73748749E+08
     -136.8235926108      139.3645081761     1  0.75081493E+08
     -136.8235711003      143.8534774732     1  0.77669058E+08
     -136.8235642363      139.9050195924     1  0.74061267E+08
     -136.8235032592      141.4563828102     1  0.80288960E+08
     -136.8234564357      141.7870467153     1  0.77569061E+08
     -136.8234145279      139.3037029219     1  0.77485370E+08
     -136.8233850677      141.5339247365     1  0.77888687E+08
     -136.8233785089      141.2013606645     1  0.79604661E+08
     -136.8233758168      145.6653769444     1  0.80064587E+08
     -136.8233622612      136.5153772098     1  0.75035350E+08
     -136.8233477837      137.2535253789     1  0.71569251E+08
     -136.8232088855      137.1551777466     1  0.76433092E+08
     -136.8232022559      142.5025689253     1  0.78872721E+08
     -136.8231809729      139.0656976944     1  0.75885851E+08
     -136.8231727997      139.0211128301     1  0.75996906E+08
     -136.8231056018      141.8894833664     1  0.74603684E+08
     -136.8230710051      136.2438744479     1  0.82520305E+08
     -136.8229854292      140.1606955605     1  0.77764746E+08
     -136.8229836409      138.0185128517     1  0.77374891E+08
     -136.8229251151      140.6517593284     1  0.75421255E+08
     -136.8229225980      140.6973558197     1  0.77969332E+08
     -136.8229190371      139.1700483093     1  0.76456016E+08
     -136.8228180295      138.8030983097     1  0.70917396E+08
     -136.8228149887      144.5913519557     1  0.79029057E+08
     -136.8227957556      144.5947611014     1  0.82025269E+08
     -136.8227156881      141.4458338857     1  0.76601799E+08
     -136.8225700696      140.8775463698     1  0.83670291E+08
     -136.8225584060      140.2271143084     1  0.72808644E+08
     -136.8224889374      141.7352910711     1  0.77671119E+08
     -136.8224786114      141.5393975791     1  0.81041279E+08
     -136.8224652243      141.0729258053     1  0.77561696E+08
     -136.8224587560      144.4672660696     1  0.81274568E+08
     -136.8224479556      138.8869196699     1  0.79277786E+08
     -136.8224218101      143.2589145555     1  0.74102410E+08
     -136.8223944754      137.6629570070     1  0.76290066E+08
     -136.8223924688      138.8993876972     1  0.74645735E+08
     -136.8223229964      140.5462386639     1  0.75070440E+08
     -136.8222759178      143.1961074426     1  0.79233383E+08
     -136.8222233285      138.6922899780     1  0.77618454E+08
     -136.8221999377      138.5730104405     1  0.75305759E+08
     -136.8221917397      142.8468705937     1  0.76213082E+08
     -136.8221715947      142.5088458895     1  0.81892005E+08
     -136.8220856387      142.2901686537     1  0.76400420E+08
     -136.8220688546      139.3978287574     1  0.77543932E+08
     -136.8220408474      139.8144717574     1  0.73272608E+08
     -136.8220370721      140.4185620678     1  0.75434460E+08
     -136.8220026316      141.7501312841     1  0.78794036E+08
     -136.8219598220      136.5618500054     1  0.77867933E+08
     -136.8219397390      142.7084634063     1  0.79371661E+08
     -136.8219208092      141.8635287009     1  0.75759057E+08
     -136.8218941480      140.2644527860     1  0.77431289E+08
     -136.8218102686      140.9166175086     1  0.80903440E+08
     -136.8217829629      141.5933409514     1  0.72760035E+08
     -136.8217745991      138.2187735712     1  0.74860384E+08
     -136.8217677344      142.9900502809     1  0.73463838E+08
     -136.8217385012      142.8400913241     1  0.74661586E+08
     -136.8217200141      138.8745236302     1  0.73232965E+08
     -136.8217173477      140.5888792145     1  0.74747721E+08
     -136.8216981598      140.9521222308     1  0.75382229E+08
     -136.8216306043      140.9038068783     1  0.83724198E+08
     -136.8215990498      138.6686087350     1  0.77467982E+08
     -136.8215029425      139.4979749708     1  0.83493843E+08
     -136.8214521309      138.0910685990     1  0.76229209E+08
     -136.8213833506      137.7015344934     1  0.77226181E+08
     -136.8212942167      136.4363496111     1  0.75800817E+08
     -136.8212738123      140.1935083614     1  0.72963262E+08
     -136.8212475042      140.8554812424     1  0.74855000E+08
     -136.8212420751      141.2246052344     1  0.78415703E+08
     -136.8211680974      142.1290562763     1  0.76799874E+08
     -136.8211173866      141.3315740124     1  0.73590242E+08
     -136.8210749395      144.9231844690     1  0.77069288E+08
     -136.8210727232      141.8452107027     1  0.76674738E+08
     -136.8210619435      139.5887553665     1  0.77613742E+08
     -136.8210548184      139.9686141829     1  0.75919843E+08
     -136.8210364335      139.4202419126     1  0.78844153E+08
     -136.8210014964      139.8026816418     2  0.76851322E+08
     -136.8209858669      139.9220422266     1  0.79241409E+08
     -136.8209416270      137.0508683793     1  0.75112070E+08
     -136.8209373158      139.8952039985     1  0.81901052E+08
     -136.8209232649      144.4536403264     1  0.76133028E+08
     -136.8209205004      134.3442318218     1  0.77246163E+08
     -136.8209173217      140.2094889521     1  0.78664294E+08
     -136.8209023602      139.3952818786     1  0.77387198E+08
     -136.8208928166      134.9704064219     1  0.74480263E+08
     -136.8208892552      141.9474702309     1  0.80069751E+08
     -136.8208730262      139.7096141815     2  0.75793281E+08
     -136.8208533037      138.1195510249     1  0.77714770E+08
     -136.8208452704      140.7688266191     1  0.77090120E+08
     -136.8207928460      141.7600898727     1  0.77183897E+08
     -136.8207514655      144.8876043297     1  0.77093638E+08
     -136.8206690351      144.3108052956     1  0.76480055E+08
     -136.8206486400      140.0141754644     1  0.75080294E+08
     -136.8206379470      141.3529165822     1  0.74227373E+08
     -136.8206120809      138.5594451597     1  0.72794871E+08
     -136.8205965372      135.6105762099     1  0.74760627E+08
     -136.8205357483      140.5725070749     1  0.73836429E+08
     -136.8205128188      137.5179858363     1  0.76693270E+08
     -136.8204911310      136.5231932621     1  0.78094547E+08
     -136.8204633130      140.9790802554     1  0.81456227E+08
     -136.8204478988      140.1519936866     1  0.77587513E+08
     -136.8204428376      141.9872848173     1  0.75090625E+08
     -136.8203854081      138.0065536489     1  0.73962819E+08
     -136.8203689789      140.7935841520     1  0.76587733E+08
     -136.8202784223      144.7759875312     1  0.78766666E+08
     -136.8202374450      138.9884925758     1  0.77059219E+08
     -136.8202073167      143.6032047285     1  0.76714711E+08
     -136.8201079661      140.9469181128     1  0.77384714E+08
     -136.8201025421      142.3699711456     1  0.75867366E+08
     -136.8200641541      140.6851904866     1  0.74583804E+08
     -136.8200224558      142.0807028591     1  0.76752524E+08
     -136.8199182008      137.5157844447     1  0.76817316E+08
     -136.8198982887      138.6118243485     1  0.74307683E+08
     -136.8198927102      140.4447333239     1  0.74701246E+08
     -136.8198350134      136.3181731827     1  0.72924279E+08
     -136.8198286481      143.4805688079     1  0.73599268E+08
     -136.8198061580      140.4203657840     1  0.80775766E+08
     -136.8197703679      139.4632128471     1  0.83553873E+08
     -136.8197663240      144.6320777912     1  0.80188290E+08
     -136.8197609874      144.9637602368     1  0.77495115E+08
     -136.8197335029      145.0813929391     1  0.84370234E+08
     -136.8197114878      140.2871050519     1  0.76909033E+08
     -136.8196915890      143.5284942868     1  0.76884599E+08
     -136.8196240317      138.9987542524     1  0.77162929E+08
     -136.8196111945      140.2302942155     1  0.76663661E+08
     -136.8195892582      132.7623092261     1  0.77502430E+08
     -136.8195836461      143.0079348148     1  0.79379483E+08
     -136.8195796180      139.8587145110     1  0.73666426E+08
     -136.8195781304      139.9990866841     1  0.76997625E+08
     -136.8195631067      132.0073669826     6  0.70084863E+08
     -136.8195526342      143.3748572283     1  0.78398244E+08
     -136.8195228560      143.7766854904     1  0.75805080E+08
     -136.8194891131      141.5922233841     1  0.85614740E+08
     -136.8194824329      142.4418846685     1  0.77999273E+08
     -136.8194746153      139.1773333006     1  0.78273509E+08
     -136.8194271507      136.4565671892     1  0.75502713E+08
     -136.8194168588      138.7277971292     1  0.76123778E+08
     -136.8193649964      139.2409073274     1  0.78277846E+08
     -136.8193355222      144.5255118842     1  0.79189027E+08
     -136.8193006639      139.6406928669     1  0.76271183E+08
     -136.8192953546      138.5123530945     1  0.75368098E+08
     -136.8192434059      137.7825245314     1  0.78653181E+08
     -136.8192008536      141.5631749976     1  0.76565011E+08
     -136.8191769267      140.4973150079     1  0.75885241E+08
     -136.8191647855      140.4688626210     1  0.76076727E+08
     -136.8191637476      142.4898469254     1  0.77920397E+08
     -136.8191278072      136.4097541791     1  0.75594241E+08
     -136.8191196904      138.7276231272     1  0.78506955E+08
     -136.8191070028      143.9249689776     2  0.77864829E+08
     -136.8190454319      138.1266155366     1  0.76731596E+08
     -136.8190013868      138.1974494492     1  0.75148917E+08
     -136.8189923211      142.9980923863     1  0.73046356E+08
     -136.8189841237      140.7920417056     1  0.74930717E+08
     -136.8189001900      139.5515232159     1  0.78079163E+08
     -136.8188776658      138.5412827839     1  0.76196249E+08
     -136.8188484929      138.2614095032     1  0.74899115E+08
     -136.8188369333      144.3594601908     1  0.83164328E+08
     -136.8188082531      141.4911476899     1  0.77046467E+08
     -136.8187698874      145.2695840968     1  0.79643458E+08
     -136.8187620221      136.6050076987     1  0.74864707E+08
     -136.8187523286      141.1867622888     1  0.73943887E+08
     -136.8187069016      139.8812940631     1  0.76009644E+08
     -136.8186710293      139.4486166244     1  0.76903260E+08
     -136.8186672376      138.8250527660     1  0.74766940E+08
     -136.8186423761      139.3095330797     1  0.78007693E+08
     -136.8185680517      138.5150823421     1  0.74413945E+08
     -136.8184863742      142.8981647552     1  0.76374014E+08
     -136.8184848403      143.6942697646     1  0.76955201E+08
     -136.8184633973      138.1873066048     1  0.75557902E+08
     -136.8184463547      139.0752260665     1  0.78826294E+08
     -136.8184374407      139.1560274386     1  0.77147623E+08
     -136.8184172009      141.6177785907     1  0.78765733E+08
     -136.8183939872      139.9803047206     1  0.80161209E+08
     -136.8183846530      140.1332086379     1  0.77170965E+08
     -136.8183507767      141.7169306327     1  0.77471967E+08
     -136.8183188158      135.6857272074     1  0.72519939E+08
     -136.8183045311      138.5461494442     1  0.74147237E+08
     -136.8182671609      139.2317672380     1  0.76173735E+08
     -136.8182413701      139.7555038485     1  0.78985697E+08
     -136.8182133880      137.6944165429     1  0.75437677E+08
     -136.8181910991      144.0302706900     1  0.79153438E+08
     -136.8181804999      140.9293395002     1  0.79270702E+08
     -136.8181625036      135.3864032758     1  0.76402318E+08
     -136.8181542268      137.6303311273     1  0.74753349E+08
     -136.8181521858      139.7826729486     1  0.74899067E+08
     -136.8181451552      141.7758926684     1  0.73850211E+08
     -136.8181313765      143.9666560483     1  0.75361388E+08
     -136.8180888353      138.5712413543     1  0.74508948E+08
     -136.8180647798      139.6143622392     1  0.76585369E+08
     -136.8180486569      138.5451427412     1  0.78038358E+08
     -136.8180239639      136.7009790746     1  0.78629958E+08
     -136.8179869955      137.6461353884     1  0.73512575E+08
     -136.8179785992      140.5835080649     1  0.74685534E+08
     -136.8179612607      144.3232454986     1  0.77969107E+08
     -136.8179565158      135.7144799685     1  0.73223092E+08
     -136.8179383669      139.4657805549     1  0.76185581E+08
     -136.8179017310      138.1840878002     1  0.73352596E+08
     -136.8178584326      143.5191059589     1  0.77616157E+08
     -136.8178500498      137.7104503165     1  0.76629422E+08
     -136.8178441751      136.6408950746     1  0.74467401E+08
     -136.8178360636      141.0602248117     1  0.78239898E+08
     -136.8178269392      139.5437371849     1  0.76034823E+08
     -136.8178183722      137.0806958826     1  0.76195761E+08
     -136.8177178865      136.7325321514     1  0.76893080E+08
     -136.8177043609      142.7519696498     1  0.75156793E+08
     -136.8176977551      136.0226983633     1  0.78404062E+08
     -136.8176757225      140.1633917280     1  0.79646628E+08
     -136.8176094641      141.0796711368     1  0.75031080E+08
     -136.8175716635      140.0772194642     1  0.77380924E+08
     -136.8174538742      142.4686370167     1  0.84231085E+08
     -136.8174282877      141.9855436343     1  0.74934303E+08
     -136.8174152329      139.0946391724     1  0.72547015E+08
     -136.8174074931      139.6014625499     1  0.75809467E+08
     -136.8174031117      138.8836032448     1  0.75417913E+08
     -136.8173968673      141.1860949299     1  0.74555518E+08
     -136.8173313757      138.3718336066     1  0.79645719E+08
     -136.8173175941      139.2237344542     1  0.74004304E+08
     -136.8172787374      140.3391248405     1  0.76439016E+08
     -136.8172529347      141.2926866301     1  0.80789483E+08
     -136.8171558439      138.1426012832     1  0.74873506E+08
     -136.8171295765      142.3393422566     1  0.79101042E+08
     -136.8171148801      138.1187872031     1  0.74318910E+08
     -136.8171116154      141.8519539239     1  0.72443067E+08
     -136.8171069761      140.2379677988     1  0.81035592E+08
     -136.8170992108      138.6521674109     1  0.77831287E+08
     -136.8170932390      142.5554141513     1  0.75593491E+08
     -136.8170841701      139.6457148370     1  0.74754680E+08
     -136.8170653490      138.0365511871     1  0.75488977E+08
     -136.8170517433      139.2052003346     1  0.74192927E+08
     -136.8170236683      144.6584308999     1  0.78982060E+08
     -136.8170086871      141.1931581972     1  0.78234311E+08
     -136.8169571369      137.9728530528     1  0.75526216E+08
     -136.8169408274      139.5939979035     1  0.75275493E+08
     -136.8169232922      139.0948932638     1  0.74718307E+08
     -136.8169167113      137.7140277902     1  0.74699425E+08
     -136.8168160066      137.1330707399     1  0.83894675E+08
     -136.8168046216      137.8639126024     1  0.76069995E+08
     -136.8167950356      143.0011815497     1  0.75593235E+08
     -136.8166217459      142.5902308488     1  0.77564738E+08
     -136.8166020275      139.5755899463     1  0.78112654E+08
     -136.8165705673      136.9404994677     1  0.78408014E+08
     -136.8165262497      140.3790968242     1  0.72820168E+08
     -136.8164826609      139.0968574410     1  0.88108126E+08
     -136.8164033064      144.2407463306     1  0.78613616E+08
     -136.8163896181      140.7540034462     1  0.76698149E+08
     -136.8163561635      142.9032185906     1  0.77714237E+08
     -136.8163391798      138.8418309991     1  0.74586187E+08
     -136.8163307456      143.1279321769     1  0.75464085E+08
     -136.8163138203      138.8752822703     1  0.75493244E+08
     -136.8163039351      138.9266633366     1  0.74869791E+08
     -136.8162390161      138.3058069249     1  0.77832254E+08
     -136.8161856157      139.4286716631     1  0.74545049E+08
     -136.8161750814      134.4659103980     2  0.75691352E+08
     -136.8161413549      139.6286101544     1  0.76420695E+08
     -136.8161127577      137.7896602143     1  0.81090676E+08
     -136.8160996323      141.0042428697     1  0.76053959E+08
     -136.8160742125      141.1924954513     1  0.79567462E+08
     -136.8160105724      138.1016543645     1  0.75933755E+08
     -136.8159590105      143.9788189899     1  0.81092637E+08
     -136.8159345602      139.3572764136     1  0.73163772E+08
     -136.8159221010      140.8286593038     1  0.74013866E+08
     -136.8159195157      131.8689821788     1  0.75094035E+08
     -136.8159178731      143.2415671138     2  0.75894456E+08
     -136.8157524613      138.2924476291     1  0.77858594E+08
     -136.8157250132      135.7821270978     1  0.70549910E+08
     -136.8156612566      138.3947454012     1  0.76719403E+08
     -136.8156323068      140.2715943120     1  0.79515823E+08
     -136.8156002049      138.5219563142     1  0.77647058E+08
     -136.8155829422      138.4947329791     1  0.76163547E+08
     -136.8155044627      136.9873701234     1  0.74021135E+08
     -136.8154929345      142.9359199717     1  0.76258427E+08
     -136.8153900067      140.2056995272     1  0.77390478E+08
     -136.8153738316      140.6238665234     1  0.76994988E+08
     -136.8153425311      135.2606079779     1  0.75810672E+08
     -136.8152771577      139.7166955539     1  0.76326649E+08
     -136.8151996186      139.4564690697     1  0.79009796E+08
     -136.8151975901      138.8559484459     1  0.75165859E+08
     -136.8151634294      141.4238029005     1  0.75932364E+08
     -136.8151298283      137.3388484918     1  0.74349573E+08
     -136.8151241003      135.5228608536     1  0.81596467E+08
     -136.8149784678      137.1502874178     1  0.76101331E+08
     -136.8148894669      143.4350621209     1  0.77556252E+08
     -136.8148883126      138.6908191543     1  0.77454281E+08
     -136.8148487309      142.6383846392     1  0.76354185E+08
     -136.8148468479      141.0850857702     1  0.81320938E+08
     -136.8148411873      138.6683326021     1  0.73839574E+08
     -136.8148399202      141.2103641361     1  0.74501044E+08
     -136.8148364807      139.4579036238     1  0.75911572E+08
     -136.8148077462      140.8340676467     1  0.75141879E+08
     -136.8147894903      143.2022756829     1  0.78947058E+08
     -136.8147693977      141.6610051520     1  0.79659992E+08
     -136.8147193676      139.5188959569     1  0.75186423E+08
     -136.8146464605      142.0340124296     1  0.75480797E+08
     -136.8146314700      139.3974062386     1  0.77047845E+08
     -136.8145990897      140.2563392077     1  0.78469626E+08
     -136.8145649087      138.7759597803     1  0.76555412E+08
     -136.8145605705      143.7125229331     1  0.76938437E+08
     -136.8145487855      146.6115458732     1  0.87981389E+08
     -136.8145030027      137.7758755412     1  0.77744168E+08
     -136.8144989831      141.4577863881     1  0.81310572E+08
     -136.8144805163      140.3057688194     1  0.76764881E+08
     -136.8144774337      139.9308186897     1  0.75959388E+08
     -136.8144746723      141.2675617732     1  0.79090766E+08
     -136.8144043233      140.5503922035     1  0.73260524E+08
     -136.8143639931      139.2453939883     1  0.75029995E+08
     -136.8143486754      136.4733875188     1  0.77889197E+08
     -136.8143472550      142.1301842352     1  0.75703045E+08
     -136.8142933467      142.5762454569     1  0.74687294E+08
     -136.8142493578      138.4202219720     1  0.71803403E+08
     -136.8142386896      136.7344987358     1  0.71777501E+08
     -136.8142234708      136.2822426021     1  0.78105695E+08
     -136.8142114558      142.5610008467     1  0.84232106E+08
     -136.8142040416      139.1573348109     1  0.78407255E+08
     -136.8141673688      137.8546037525     1  0.77020307E+08
     -136.8141645273      136.0988337107     1  0.72804590E+08
     -136.8141625619      144.6682400835     1  0.76697687E+08
     -136.8140744245      139.4472487393     1  0.76372540E+08
     -136.8140201428      139.8630829887     1  0.77892544E+08
     -136.8140160533      137.1802223667     1  0.78078270E+08
     -136.8139662446      143.5679140573     1  0.79533840E+08
     -136.8139507444      141.2733011144     1  0.78522997E+08
     -136.8139002389      135.8061959285     1  0.76897395E+08
     -136.8138978287      140.9995152158     1  0.79070926E+08
     -136.8138951584      138.7927915881     1  0.74040821E+08
     -136.8138743116      141.1135891166     1  0.75962698E+08
     -136.8138622725      138.7993786163     1  0.76263409E+08
     -136.8138461514      139.8755972830     1  0.83056639E+08
     -136.8138405801      138.6759515260     1  0.70887729E+08
     -136.8138333959      142.7193926678     2  0.87814219E+08
     -136.8138164815      139.3021149164     1  0.75113290E+08
     -136.8137718729      139.1394373171     1  0.77716309E+08
     -136.8136942666      141.0276449169     1  0.79476852E+08
     -136.8136686738      138.2659996617     1  0.75580504E+08
     -136.8136508616      141.0702038667     1  0.75860219E+08
     -136.8136239769      139.1124818792     1  0.76998711E+08
     -136.8136184808      139.4515687899     1  0.76011281E+08
     -136.8136142060      138.2575493786     1  0.73757488E+08
     -136.8135960748      141.1627580192     1  0.77773842E+08
     -136.8135752344      138.2868365977     1  0.74879517E+08
     -136.8135373277      137.6283927552     1  0.75112738E+08
     -136.8135132425      140.4859217491     1  0.79410685E+08
     -136.8135105470      139.1580042553     1  0.77361893E+08
     -136.8134759308      142.5163183384     1  0.77841910E+08
     -136.8134487806      135.7126582903     1  0.78220202E+08
     -136.8134475112      139.4464979574     1  0.79240321E+08
     -136.8134421921      142.0545631208     1  0.73416503E+08
     -136.8134146939      143.1364512629     2  0.76331281E+08
     -136.8134120613      138.1562652846     1  0.76238361E+08
     -136.8133936709      139.4796870803     1  0.77809704E+08
     -136.8133676172      144.5253681379     1  0.83441789E+08
     -136.8133586271      144.6535092622     1  0.76763353E+08
     -136.8133290163      140.9055372514     1  0.75453597E+08
     -136.8133231469      142.1604455630     1  0.74026620E+08
     -136.8132857963      140.0753950175     1  0.79825979E+08
     -136.8132811262      138.8965018761     1  0.74019814E+08
     -136.8132294150      136.5448380775     1  0.75469681E+08
     -136.8131942082      144.2980929977     1  0.74418312E+08
     -136.8131696904      143.0708550422     1  0.76412701E+08
     -136.8131532643      142.5296787562     1  0.74759555E+08
     -136.8131507611      139.7726250086     1  0.75377615E+08
     -136.8131253762      138.9473136837     1  0.82901812E+08
     -136.8130342723      133.9897016458     2  0.79091074E+08
     -136.8130217809      141.3388485504     1  0.78231361E+08
     -136.8129964457      135.3450661960     1  0.73022469E+08
     -136.8128320058      143.3175821640     1  0.74400512E+08
     -136.8127979455      139.0455514986     1  0.77843364E+08
     -136.8127887705      140.8185532796     1  0.74926164E+08
     -136.8127701376      140.4756300282     1  0.76461036E+08
     -136.8127500834      139.2044236511     1  0.77694058E+08
     -136.8127271882      140.0985135887     1  0.78905792E+08
     -136.8127238145      139.4232760017     1  0.75094736E+08
     -136.8127174755      140.2624854297     1  0.73874851E+08
     -136.8126830306      139.2640422754     1  0.76091078E+08
     -136.8126812688      135.4985793698     1  0.75600583E+08
     -136.8126632487      142.3844831840     1  0.79166408E+08
     -136.8126339693      139.1637526776     1  0.79091610E+08
     -136.8125687337      138.6858320176     1  0.79390941E+08
     -136.8125361493      138.4213436837     1  0.74513790E+08
     -136.8125258156      141.7959059781     1  0.80148026E+08
     -136.8124610253      136.5047508584     1  0.76217257E+08
     -136.8124541893      139.1747896076     1  0.77676971E+08
     -136.8124250324      141.5599148308     1  0.78590688E+08
     -136.8124239187      137.9562890710     1  0.76585799E+08
     -136.8124036512      143.2919866960     1  0.75828459E+08
     -136.8123806138      142.6869712945     1  0.75703382E+08
     -136.8123742056      143.7805624964     1  0.78710080E+08
     -136.8123635830      143.5613569495     1  0.76862313E+08
     -136.8123413442      141.5147342885     1  0.76237125E+08
     -136.8123206417      143.2541932707     1  0.77754908E+08
     -136.8122832557      144.4783294431     1  0.74718894E+08
     -136.8122779511      140.1770158361     1  0.76866854E+08
     -136.8122235042      140.4491873243     1  0.76440208E+08
     -136.8122211294      141.3045151987     1  0.78137281E+08
     -136.8122186414      141.8673096387     1  0.75748674E+08
     -136.8121458854      135.9613248462     2  0.74451176E+08
     -136.8121439007      141.5509176093     1  0.75950611E+08
     -136.8121160607      144.1809301754     1  0.83144951E+08
     -136.8121017804      136.4710845214     1  0.86379840E+08
     -136.8120913012      143.1969759247     1  0.73274196E+08
     -136.8120881694      136.7888305890     1  0.75597627E+08
     -136.8120631019      137.0718231191     1  0.72953738E+08
     -136.8119601409      142.2781737239     1  0.73636296E+08
     -136.8119425877      142.3215464147     1  0.72903613E+08
     -136.8119083466      138.7113058396     1  0.75480975E+08
     -136.8118694359      143.4000567048     1  0.78091141E+08
     -136.8118631446      139.8824155018     1  0.72452475E+08
     -136.8118457974      138.5626850200     1  0.76156863E+08
     -136.8117708002      139.0784137106     1  0.75624752E+08
     -136.8117030486      136.8745688724     1  0.71177636E+08
     -136.8116791976      141.7536645258     1  0.75913715E+08
     -136.8116422011      142.0894027783     1  0.76877355E+08
     -136.8116261258      143.9323839980     1  0.77067679E+08
     -136.8116101982      138.5388143124     1  0.74595467E+08
     -136.8115871527      140.2089296077     1  0.73537665E+08
     -136.8115652777      137.4039443335     1  0.76346517E+08
     -136.8115377993      139.0700781438     1  0.74760362E+08
     -136.8115245195      137.6256546593     1  0.78987232E+08
     -136.8115217527      138.2942046618     1  0.75527211E+08
     -136.8114921175      140.3445182135     1  0.74128676E+08
     -136.8114838275      138.5435978724     1  0.75737774E+08
     -136.8114390780      142.5628267107     1  0.77592445E+08
     -136.8114008542      138.3951989829     1  0.76927791E+08
     -136.8113904949      136.8657389989     1  0.75346306E+08
     -136.8113649946      141.7994445541     1  0.74722824E+08
     -136.8113020860      139.5405447752     1  0.74725707E+08
     -136.8112979258      139.4981446093     1  0.75473522E+08
     -136.8112817007      140.9854617841     1  0.78771500E+08
     -136.8112264872      139.2396657899     1  0.76697339E+08
     -136.8112000570      136.3197107000     1  0.73335046E+08
     -136.8111890778      142.0153362905     1  0.77344342E+08
     -136.8111880189      139.8179654505     1  0.79285416E+08
     -136.8111558907      141.4008587379     1  0.77261458E+08
     -136.8111548544      138.5179414898     1  0.79489433E+08
     -136.8110889240      139.1606238559     1  0.75127509E+08
     -136.8110859773      141.5749552868     1  0.78415458E+08
     -136.8110794106      141.1765940403     1  0.78156985E+08
     -136.8110339493      141.2820620174     1  0.75394296E+08
     -136.8110083223      137.0744693536     1  0.76954360E+08
     -136.8110019783      136.8642458058     1  0.73648939E+08
     -136.8109775618      143.0685260403     1  0.75261827E+08
     -136.8109580883      140.3749781910     1  0.77750054E+08
     -136.8109167767      143.3050999908     1  0.75789810E+08
     -136.8108752491      140.7768231602     1  0.74520423E+08
     -136.8107943421      141.2632791313     1  0.77851963E+08
     -136.8107767710      138.4147539947     1  0.75762862E+08
     -136.8107724264      140.5624375827     1  0.74577360E+08
     -136.8107682539      138.2186717078     1  0.74573774E+08
     -136.8107472466      139.8973572978     1  0.73000126E+08
     -136.8105420652      136.4297717864     1  0.76855332E+08
     -136.8104852561      136.2482743152     1  0.79456066E+08
     -136.8104831483      139.0022222208     1  0.78054857E+08
     -136.8104580807      137.8557481231     1  0.74079921E+08
     -136.8104537082      140.8731692745     1  0.79226049E+08
     -136.8104386334      136.0111986972     1  0.73546907E+08
     -136.8104016606      135.0203664138     1  0.78491847E+08
     -136.8103607406      140.9160772893     1  0.74678501E+08
     -136.8102737249      138.0975347575     1  0.78140662E+08
     -136.8102185009      140.3055670295     1  0.77468081E+08
     -136.8102106341      134.0815380035     1  0.78186515E+08
     -136.8101676653      138.6198924634     1  0.74194969E+08
     -136.8101336644      141.5633839941     1  0.77820640E+08
     -136.8101203099      136.8219364165     1  0.74763502E+08
     -136.8100710431      137.5144231876     1  0.75811427E+08
     -136.8100607915      141.1067423801     1  0.77283063E+08
     -136.8100584788      140.6739552490     1  0.82935827E+08
     -136.8099996638      138.0276770435     1  0.76408836E+08
     -136.8099940689      137.6872328136     1  0.74914265E+08
     -136.8099668430      138.7302240415     1  0.74617983E+08
     -136.8099366589      141.1763796900     1  0.75990315E+08
     -136.8099055880      140.3344171263     1  0.74450639E+08
     -136.8098692379      140.0662202789     1  0.75943183E+08
     -136.8098530277      138.5961489588     1  0.75096393E+08
     -136.8098206475      135.0769501366     1  0.76742576E+08
     -136.8097824382      139.1570588687     1  0.77209632E+08
     -136.8097669182      143.0153428771     1  0.73257558E+08
     -136.8097061860      135.8247956610     1  0.75266773E+08
     -136.8096740714      140.4766951080     1  0.76773539E+08
     -136.8096541488      138.0134049040     1  0.79880717E+08
     -136.8096284105      140.7826915090     1  0.78272896E+08
     -136.8096110344      139.5594677837     2  0.73699764E+08
     -136.8096020152      144.9596256415     1  0.78206916E+08
     -136.8095576149      138.1766448526     1  0.78146820E+08
     -136.8095563805      135.9821601638     1  0.76732140E+08
     -136.8095427701      140.3257115391     1  0.76256233E+08
     -136.8095273895      137.8875707895     1  0.74571433E+08
     -136.8094990565      141.4230052518     1  0.79563346E+08
     -136.8094907308      139.1491859050     1  0.75269808E+08
     -136.8094865670      135.3841862447     1  0.74634235E+08
     -136.8094549119      138.8844110770     1  0.73980117E+08
     -136.8094444955      141.9927015022     1  0.80697441E+08
     -136.8094329572      138.2243593805     1  0.77489376E+08
     -136.8094272577      141.5572743339     1  0.75664291E+08
     -136.8094228151      139.9039766215     1  0.77078817E+08
     -136.8093028141      142.6664749810     1  0.72343114E+08
     -136.8093013015      141.5448727673     1  0.78369840E+08
     -136.8092358854      137.8828654528     1  0.76216481E+08
     -136.8091784076      139.6484764351     1  0.75491326E+08
     -136.8091712659      139.5506778771     1  0.77834426E+08
     -136.8091370439      143.7387533126     1  0.76173102E+08
     -136.8091050374      139.6427927849     1  0.76324581E+08
     -136.8091007044      136.7838638203     1  0.75119360E+08
     -136.8090584609      141.7085204309     2  0.76767870E+08
     -136.8090500988      139.9450619599     1  0.77034362E+08
     -136.8089715184      141.1091867414     1  0.79648508E+08
     -136.8089613605      143.4820447476     4  0.77915177E+08
     -136.8089478604      142.1141172445     1  0.73699044E+08
     -136.8089352355      140.5869908292     1  0.75282816E+08
     -136.8089309704      138.1636344857     1  0.76126705E+08
     -136.8089219349      139.7005617516     1  0.75818341E+08
     -136.8088752992      142.7487264900     1  0.82565260E+08
     -136.8088396570      137.4704486591     1  0.77204348E+08
     -136.8088297497      136.8928604041     1  0.76250404E+08
     -136.8088066974      139.4369915306     1  0.79474097E+08
     -136.8087547341      142.1580856088     1  0.75843179E+08
     -136.8087160183      140.0826175415     1  0.75024160E+08
     -136.8087071154      139.7969097781     1  0.76699177E+08
     -136.8086806266      142.2585384086     1  0.80039824E+08
     -136.8086724314      143.9326520034     1  0.75776026E+08
     -136.8086629572      142.7677430343     1  0.75143107E+08
     -136.8085464173      139.5682229999     1  0.75230186E+08
     -136.8085096384      139.1842492377     1  0.74984481E+08
     -136.8085083099      139.4209509039     1  0.79277530E+08
     -136.8084602183      141.9117533601     1  0.77028877E+08
     -136.8084558589      138.8295579739     1  0.76359449E+08
     -136.8084424605      139.1814923862     1  0.79288377E+08
     -136.8084376635      140.7984367266     1  0.75805861E+08
     -136.8084175234      138.8939767515     1  0.75648271E+08
     -136.8083886780      139.1748447702     1  0.76230931E+08
     -136.8083828632      142.9511948762     1  0.77389677E+08
     -136.8083555323      141.0093070922     1  0.78055869E+08
     -136.8083526937      139.5788887662     1  0.73084840E+08
     -136.8083422940      142.1002156983     1  0.78060894E+08
     -136.8083262531      142.0409506368     1  0.81462119E+08
     -136.8083091347      138.9834324720     1  0.75220024E+08
     -136.8082955399      139.9609515862     1  0.74942718E+08
     -136.8082666246      138.2933101562     1  0.80806502E+08
     -136.8082631943      138.8896271148     1  0.77152337E+08
     -136.8082550232      139.9840918890     1  0.75365611E+08
     -136.8082316571      135.5505724805     1  0.79848672E+08
     -136.8082183684      143.7929649033     1  0.78964768E+08
     -136.8082008114      141.7380104248     1  0.75322839E+08
     -136.8080369594      139.9095539229     1  0.79790045E+08
     -136.8080106812      141.4714081532     1  0.75988338E+08
     -136.8079806131      139.6273618019     1  0.76094688E+08
     -136.8079693412      143.1656107836     1  0.76181444E+08
     -136.8079519776      140.0115555660     1  0.77665390E+08
     -136.8079403704      143.3753343635     1  0.73536681E+08
     -136.8079307888      138.9500414880     1  0.77576154E+08
     -136.8078987284      136.7371994746     1  0.70609025E+08
     -136.8078926486      141.8128008062     1  0.76760822E+08
     -136.8078611175      139.1229131845     1  0.74848145E+08
     -136.8077994242      138.5075175250     1  0.77130401E+08
     -136.8077980700      138.7847391519     1  0.80264431E+08
     -136.8077413954      139.5212441158     1  0.73420990E+08
     -136.8077290149      137.8199676684     1  0.77861491E+08
     -136.8077136532      138.8674754335     1  0.83134595E+08
     -136.8076856420      141.1082701824     1  0.74492435E+08
     -136.8076420063      139.6860077347     1  0.77117223E+08
     -136.8076294675      142.9583010883     1  0.73490333E+08
     -136.8075673082      140.8675894059     1  0.76273625E+08
     -136.8075513345      137.7891179591     1  0.76163765E+08
     -136.8075307044      142.3691439598     1  0.78260713E+08
     -136.8074537976      137.2566898737     1  0.75189307E+08
     -136.8074192525      140.9198748179     1  0.77131047E+08
     -136.8074148951      139.8999764560     1  0.76245395E+08
     -136.8073710762      141.4281764864     1  0.78418916E+08
     -136.8073387005      138.7093751496     1  0.75499758E+08
     -136.8073147812      136.0558712455     1  0.76585425E+08
     -136.8073078890      140.5519276405     1  0.76005328E+08
     -136.8072567056      139.8232144952     1  0.80352372E+08
     -136.8072285253      136.0461062889     1  0.75987099E+08
     -136.8072254453      138.4130286459     1  0.76862530E+08
     -136.8071401251      137.6731932165     1  0.77689915E+08
     -136.8070848762      136.9889325482     1  0.76327773E+08
     -136.8070331740      139.2684119676     1  0.77351979E+08
     -136.8069974721      138.7526505565     1  0.73851132E+08
     -136.8069746678      141.3341727496     1  0.78039024E+08
     -136.8069562831      136.2712683702     1  0.76914393E+08
     -136.8069145608      138.5538314595     1  0.72262439E+08
     -136.8069010991      136.9997785408     1  0.76298184E+08
     -136.8068924103      140.0263961213     1  0.77109592E+08
     -136.8068857309      140.8028518249     1  0.74389294E+08
     -136.8068826152      141.0794931188     1  0.74590514E+08
     -136.8068149437      136.1677389985     1  0.75078039E+08
     -136.8068123865      138.1715082102     1  0.77555328E+08
     -136.8067688797      138.8735196938     1  0.76710794E+08
     -136.8067269680      139.6702733189     1  0.76010272E+08
     -136.8066990863      141.0504003914     1  0.76794306E+08
     -136.8066507164      141.7518004833     1  0.76562375E+08
     -136.8066253086      141.4576537023     1  0.75305125E+08
     -136.8065749726      140.7633210074     1  0.75561624E+08
     -136.8065712571      137.6803583810     1  0.76574510E+08
     -136.8065644949      140.4791435899     1  0.79295592E+08
     -136.8064993132      142.0461028828     1  0.77520694E+08
     -136.8064980935      139.3475919322     1  0.76914618E+08
     -136.8064875859      137.0290336333     1  0.77574490E+08
     -136.8064617231      136.2399575093     1  0.75556792E+08
     -136.8064345457      138.3307786177     1  0.74489665E+08
     -136.8063921300      140.5676244109     1  0.75259488E+08
     -136.8063171571      141.9749959377     1  0.77108673E+08
     -136.8063032489      144.0563146873     1  0.74189710E+08
     -136.8062960374      137.3395825367     1  0.75964505E+08
     -136.8062808316      138.9639656411     1  0.74253456E+08
     -136.8062316916      143.6230634968     1  0.75678966E+08
     -136.8062165126      140.1926744782     1  0.78173933E+08
     -136.8061934001      139.7314931504     2  0.78030286E+08
     -136.8061886830      139.6051623781     1  0.75683875E+08
     -136.8061719580      136.1329462096     1  0.74478098E+08
     -136.8061704854      139.8754241614     2  0.76184314E+08
     -136.8061408876      139.4510895837     1  0.75827712E+08
     -136.8060807359      139.3023700243     1  0.75802664E+08
     -136.8060774989      135.4772702822     1  0.74330363E+08
     -136.8060687111      137.7349154246     1  0.79088100E+08
     -136.8060609502      142.3972847827     1  0.82873912E+08
     -136.8060329323      135.6746089087     1  0.74563506E+08
     -136.8060300303      136.3513180968     1  0.75445946E+08
     -136.8059989142      141.4560499706     1  0.75794773E+08
     -136.8059781885      138.7390930805     1  0.78099945E+08
     -136.8059742616      142.8905898608     1  0.74436094E+08
     -136.8059681509      137.1112297120     1  0.78968728E+08
     -136.8059367211      143.4677113935     1  0.78355673E+08
     -136.8059307694      136.6020558282     1  0.76115080E+08
     -136.8059039904      138.8854554756     1  0.75070563E+08
     -136.8058689440      139.8728091289     1  0.75664399E+08
     -136.8057422638      142.7439301145     1  0.80595944E+08
     -136.8057096118      141.2127070968     1  0.79206957E+08
     -136.8057062734      137.8936599347     1  0.75760027E+08
     -136.8057046275      142.5805102384     1  0.73469571E+08
     -136.8056762965      138.9933350615     1  0.76575756E+08
     -136.8056688524      137.8967981056     1  0.76388332E+08
     -136.8055995822      139.1852568458     1  0.77899030E+08
     -136.8055936946      140.9043698709     1  0.74928544E+08
     -136.8055828716      136.1845029027     1  0.76407421E+08
     -136.8055735535      142.9737691657     2  0.77726976E+08
     -136.8055530075      135.2918908178     1  0.78250297E+08
     -136.8055073156      139.1700842824     1  0.75968294E+08
     -136.8055034858      141.8403159312     1  0.76305965E+08
     -136.8055020185      142.0024320470     1  0.78136552E+08
     -136.8055006164      138.6618308171     1  0.76732093E+08
     -136.8054963385      138.5134402539     1  0.76669423E+08
     -136.8054707771      138.3425513622     1  0.78583955E+08
     -136.8054317458      140.3922578012     1  0.77517287E+08
     -136.8054130621      136.4196098934     1  0.75012527E+08
     -136.8054060052      139.3835206706     1  0.76810127E+08
     -136.8053943867      137.1243969804     1  0.75166805E+08
     -136.8053179563      140.5996572240     1  0.73971491E+08
     -136.8053005892      137.5434346276     1  0.77040841E+08
     -136.8052974723      135.9745119568     1  0.75143876E+08
     -136.8052669232      139.5015289971     2  0.78749193E+08
     -136.8052485375      141.1991268404     1  0.75225713E+08
     -136.8052437873      143.6915857412     1  0.74646869E+08
     -136.8052315519      138.3551299087     1  0.73566666E+08
     -136.8052202853      143.8408978836     1  0.79836058E+08
     -136.8052117127      137.7427702318     1  0.75797365E+08
     -136.8052018297      140.6063081724     2  0.76691880E+08
     -136.8051353920      140.0249258823     1  0.75665435E+08
     -136.8051020136      140.4322818868     1  0.78645569E+08
     -136.8050457674      137.9148710227     1  0.77425575E+08
     -136.8050392032      136.2321025895     1  0.72501058E+08
     -136.8050087751      135.3958059247     1  0.74182575E+08
     -136.8049831714      140.1902567305     1  0.76359592E+08
     -136.8049664587      140.5719244613     1  0.74176812E+08
     -136.8049548151      138.7597665084     1  0.80048663E+08
     -136.8049139478      142.6934920585     1  0.77236948E+08
     -136.8048865922      137.4669825739     1  0.78267365E+08
     -136.8048730165      138.6088369012     1  0.77972695E+08
     -136.8048659995      139.3721379475     1  0.76265663E+08
     -136.8048518207      142.4979139391     1  0.80621232E+08
     -136.8047981644      139.4299390374     1  0.77015013E+08
     -136.8047906156      138.2319880060     1  0.71274141E+08
     -136.8047870314      140.6615698237     1  0.76801720E+08
     -136.8047785836      138.2945530900     1  0.78090997E+08
     -136.8047148421      136.6577059351     1  0.76958869E+08
     -136.8046699833      139.5250136640     1  0.75481062E+08
     -136.8046339117      142.1151855232     1  0.77786083E+08
     -136.8046129822      140.9787828217     1  0.75443619E+08
     -136.8045910352      138.1619176880     1  0.70856730E+08
     -136.8045272611      139.2858094032     1  0.77032017E+08
     -136.8044915252      140.5840440252     1  0.77322478E+08
     -136.8044518467      136.9215168281     1  0.74263484E+08
     -136.8044236549      140.1400746291     1  0.79928968E+08
     -136.8044180867      139.0983843677     1  0.77621000E+08
     -136.8044073530      140.0686725298     1  0.76365718E+08
     -136.8043938422      138.6816494766     1  0.83649070E+08
     -136.8043655825      140.0649959652     1  0.75334127E+08
     -136.8043523924      140.2684225713     1  0.78056677E+08
     -136.8043497601      144.1518287654     2  0.79936463E+08
     -136.8043405213      134.2899691292     1  0.74819963E+08
     -136.8043269942      143.0543041031     1  0.75641758E+08
     -136.8043050179      138.6549492436     1  0.79764083E+08
     -136.8043026729      143.1993899828     1  0.76482995E+08
     -136.8042584515      138.3032848889     1  0.76219146E+08
     -136.8041911707      140.5944109587     1  0.77629408E+08
     -136.8040937747      139.8860601406     1  0.76697043E+08
     -136.8040334484      140.5701896415     1  0.80102825E+08
     -136.8040311225      137.8884811501     1  0.77677357E+08
     -136.8040061762      142.7666532920     1  0.78794604E+08
     -136.8039991382      141.6309237042     1  0.77753830E+08
     -136.8039905417      140.5519039881     1  0.75503946E+08
     -136.8039019885      144.1482346619     1  0.75927734E+08
     -136.8038910042      139.9165459148     1  0.75101492E+08
     -136.8038858394      139.4886875419     1  0.76626375E+08
     -136.8038362268      143.0992781150     1  0.74335340E+08
     -136.8038299704      140.4713096398     1  0.72633117E+08
     -136.8037869932      135.5523326319     1  0.75969347E+08
     -136.8036951423      138.2491896838     1  0.83482651E+08
     -136.8036606436      141.2663888512     1  0.79960302E+08
     -136.8036555824      139.0724114301     1  0.76476435E+08
     -136.8035724436      138.5465708785     1  0.76279667E+08
     -136.8035679089      138.1766222887     1  0.78768262E+08
     -136.8035639484      139.9293999186     1  0.76936106E+08
     -136.8035586548      140.9782856106     1  0.75011065E+08
     -136.8035400204      139.0021191321     1  0.73556323E+08
     -136.8035350856      139.1051321642     1  0.75674536E+08
     -136.8035086073      141.2037529924     1  0.80495227E+08
     -136.8034855913      139.9284767598     1  0.74767312E+08
     -136.8034844413      140.7016445360     1  0.75734756E+08
     -136.8034771760      137.6656173000     1  0.78747086E+08
     -136.8034632432      137.7557706061     1  0.75629399E+08
     -136.8034360206      135.1724686214     1  0.78697815E+08
     -136.8034222567      137.8220616460     1  0.76333736E+08
     -136.8034091018      141.2056747051     1  0.74966480E+08
     -136.8033419757      140.0829295741     1  0.74243901E+08
     -136.8033327801      137.9760791462     1  0.77897805E+08
     -136.8033084739      141.8919059842     1  0.76884737E+08
     -136.8032779334      138.7710343183     1  0.75861811E+08
     -136.8032672245      137.3646157872     1  0.74336599E+08
     -136.8032650690      139.8312994841     1  0.77453816E+08
     -136.8032595046      140.8240834874     1  0.79007642E+08
     -136.8032222290      142.4968092801     1  0.78462801E+08
     -136.8032140823      140.2134036331     1  0.76256096E+08
     -136.8031769555      136.1360740605     1  0.70689607E+08
     -136.8031751761      141.0806989608     1  0.76294187E+08
     -136.8031738998      140.7999950395     1  0.78957371E+08
     -136.8031501007      142.1721657441     1  0.76387403E+08
     -136.8031290957      136.6434591372     1  0.76975855E+08
     -136.8031057439      136.2727850743     1  0.78557327E+08
     -136.8030956814      144.7882619129     1  0.76923853E+08
     -136.8030878771      139.6155257085     1  0.75284136E+08
     -136.8030432328      138.7366447983     1  0.79460115E+08
     -136.8030369962      137.9447393571     1  0.73352561E+08
     -136.8030216319      137.4523746494     1  0.78794043E+08
     -136.8030007138      136.8485342080     1  0.75366946E+08
     -136.8029619931      141.9178281432     1  0.82438863E+08
     -136.8029586967      144.4793743843     1  0.75934941E+08
     -136.8029467511      141.5912075377     1  0.85654835E+08
     -136.8029098233      140.1213931372     1  0.75793118E+08
     -136.8028820022      137.1092755538     1  0.76823823E+08
     -136.8028733231      140.1157228664     2  0.76730389E+08
     -136.8028691500      143.8409034974     1  0.76179751E+08
     -136.8028658959      141.5531837573     1  0.74974229E+08
     -136.8028267874      138.6923470138     1  0.77434599E+08
     -136.8028173968      139.2102768442     1  0.75190463E+08
     -136.8028104582      139.5940954182     1  0.73542908E+08
     -136.8027850746      138.4406143602     1  0.75457330E+08
     -136.8027714170      139.0836986303     1  0.75677956E+08
     -136.8027370751      137.9671085063     1  0.70371941E+08
     -136.8027064886      134.9350378086     1  0.76261198E+08
     -136.8026880390      140.7690018855     1  0.75806515E+08
     -136.8026224762      139.4418693144     1  0.78695806E+08
     -136.8026161940      139.9511272261     1  0.74795336E+08
     -136.8025978012      139.1164379680     1  0.78592750E+08
     -136.8025513571      140.4158768701     1  0.75833984E+08
     -136.8025462369      140.1791400315     1  0.77866016E+08
     -136.8025366314      138.4643958434     1  0.73330402E+08
     -136.8025141558      141.6177883556     1  0.79646062E+08
     -136.8024730928      139.5813635529     1  0.80716252E+08
     -136.8023706780      140.9505655275     1  0.74613976E+08
     -136.8023591291      141.6737301934     1  0.76389533E+08
     -136.8023550070      143.6679927341     1  0.77542776E+08
     -136.8023063292      138.6721458186     1  0.78036674E+08
     -136.8023006644      137.9276684874     1  0.74811326E+08
     -136.8022982946      139.9262821609     1  0.77719990E+08
     -136.8022833187      137.2194284905     1  0.76783088E+08
     -136.8022778821      139.5953329662     1  0.76698729E+08
     -136.8022720116      133.9733676013     1  0.76143514E+08
     -136.8022501860      141.4149674678     1  0.77041740E+08
     -136.8022421009      136.4592832052     1  0.77449198E+08
     -136.8022212589      139.0039459212     1  0.78399109E+08
     -136.8021176937      139.4083081324     1  0.76545750E+08
     -136.8020835272      136.6542058025     1  0.78695139E+08
     -136.8019898873      139.9677068810     1  0.81858243E+08
     -136.8019388985      141.0008715202     1  0.79698874E+08
     -136.8019369724      138.2257669463     1  0.78107970E+08
     -136.8018899829      139.1840327237     1  0.79461268E+08
     -136.8018815870      136.8414640180     1  0.74995424E+08
     -136.8018703451      139.3279244174     1  0.73396322E+08
     -136.8018272271      142.0718245485     1  0.78588456E+08
     -136.8018103305      139.7873883358     1  0.79268634E+08
     -136.8017945304      138.2560215176     1  0.77377210E+08
     -136.8017855903      140.5548011674     1  0.75501036E+08
     -136.8017562780      140.6964725127     1  0.75760582E+08
     -136.8017126570      142.3347578364     1  0.74784889E+08
     -136.8016780173      138.0243414008     1  0.82438418E+08
     -136.8016595637      132.6902215273     1  0.74134882E+08
     -136.8016038414      138.4911300417     1  0.75665627E+08
     -136.8015992868      138.3577704875     1  0.76743001E+08
     -136.8015958444      138.9835034328     1  0.76465953E+08
     -136.8015933233      137.5622135063     1  0.77380200E+08
     -136.8015624740      143.3435519508     1  0.76758513E+08
     -136.8015593353      143.9411126204     2  0.82505458E+08
     -136.8015115477      134.8322793808     1  0.75648370E+08
     -136.8015013540      140.2845313401     1  0.76812766E+08
     -136.8014996813      144.0374174812     1  0.75913428E+08
     -136.8014900254      139.9906496253     1  0.78988800E+08
     -136.8014784452      141.9321138656     1  0.75914747E+08
     -136.8014381865      139.4791278155     1  0.74905299E+08
     -136.8014324406      139.8163002342     1  0.72970212E+08
     -136.8014209356      143.5769923763     1  0.74007243E+08
     -136.8013959251      140.6531035189     1  0.77731634E+08
     -136.8013904427      134.7037889635     1  0.77443584E+08
     -136.8013378895      138.3575356384     1  0.77252391E+08
     -136.8013190605      139.9450457146     1  0.74816142E+08
     -136.8013104680      138.5641886506     1  0.76704758E+08
     -136.8012723650      140.9768521401     1  0.74519724E+08
     -136.8012712537      140.8326406529     1  0.79180260E+08
     -136.8012620072      137.8984672370     1  0.74700171E+08
     -136.8012545476      142.0361020628     1  0.76868121E+08
     -136.8011135863      140.8181951022     1  0.75097009E+08
     -136.8010556856      139.8654864165     1  0.77580585E+08
     -136.8010263657      142.6040373669     1  0.76042207E+08
     -136.8009984006      136.4796329711     1  0.75176742E+08
     -136.8009903849      138.9469790350     1  0.77843501E+08
     -136.8009422624      137.8247760804     1  0.75562175E+08
     -136.8009384104      138.0618178400     1  0.73660193E+08
     -136.8008688251      136.7691466325     2  0.70551080E+08
     -136.8008598460      138.3223543477     2  0.72201879E+08
     -136.8008580230      138.4884517263     1  0.75705916E+08
     -136.8008365173      142.9757046702     1  0.75436347E+08
     -136.8008127692      139.5686308032     1  0.76732596E+08
     -136.8007933071      137.7642324905     1  0.73237613E+08
     -136.8007905441      137.0926266697     1  0.76092040E+08
     -136.8007816839      139.3353629762     1  0.78057353E+08
     -136.8007721741      138.2941784153     1  0.75461991E+08
     -136.8007316301      140.6788029068     2  0.79672071E+08
     -136.8007186731      143.9667264911     1  0.79223529E+08
     -136.8007148385      137.2472201036     1  0.72029573E+08
     -136.8007051473      136.4419620042     1  0.73862561E+08
     -136.8006923603      141.1006144382     1  0.76264176E+08
     -136.8006835456      143.4107755460     1  0.79555339E+08
     -136.8005545465      137.3144931109     1  0.77396714E+08
     -136.8005212941      138.3973467337     1  0.79914408E+08
     -136.8004599508      140.6569366067     1  0.75533365E+08
     -136.8004543741      142.7432588474     2  0.76989237E+08
     -136.8004525710      140.7565607761     1  0.76637921E+08
     -136.8004484046      140.5295281555     1  0.79536723E+08
     -136.8004061663      137.9903040254     1  0.76269205E+08
     -136.8004016949      139.6849542617     2  0.74039280E+08
     -136.8003934367      142.0934368448     1  0.76487153E+08
     -136.8003893504      142.3383808859     1  0.74671180E+08
     -136.8003748043      141.5908800398     1  0.74125766E+08
     -136.8003158695      140.0745713698     1  0.76754597E+08
     -136.8003113456      140.3882968897     1  0.75546267E+08
     -136.8003019402      139.0116713362     1  0.75600172E+08
     -136.8002865448      143.6288575572     1  0.76728813E+08
     -136.8002784413      140.3644133502     1  0.74606680E+08
     -136.8002544261      141.7365880600     1  0.75858576E+08
     -136.8002436006      140.0192073160     1  0.79873421E+08
     -136.8002355759      139.1078321333     1  0.73828664E+08
     -136.8002187724      141.5082543181     1  0.74277159E+08
     -136.8001860493      140.4385721255     1  0.75524411E+08
     -136.8001716780      140.3979106164     1  0.76061545E+08
     -136.8001612405      139.4344308415     1  0.78033073E+08
     -136.8001169969      138.7465999756     1  0.76898471E+08
     -136.8001042776      141.0385341470     1  0.74400698E+08
     -136.8001031345      138.3139557948     1  0.77198268E+08
     -136.8000936514      135.8042120432     1  0.76197921E+08
     -136.8000566299      144.4647444561     1  0.74794202E+08
     -136.8000271900      138.8705112000     1  0.78037658E+08
     -136.8000094975      139.9625430219     1  0.76664885E+08
     -136.8000067493      141.6021565436     1  0.75718709E+08
     -136.8000052404      135.5564839508     1  0.75792340E+08
     -136.7999998734      144.1958498687     1  0.78320074E+08
     -136.7999949083      142.8108399139     1  0.77183102E+08
     -136.7999647809      135.1231686709     1  0.75045586E+08
     -136.7999374596      136.9376035432     1  0.76171821E+08
     -136.7999305305      138.7984759993     1  0.75929177E+08
     -136.7999257881      138.5567239647     1  0.71439002E+08
     -136.7999173945      138.9356299726     1  0.78605003E+08
     -136.7998747789      143.2026543253     1  0.87811758E+08
     -136.7998603124      142.5739427022     1  0.81174306E+08
     -136.7998153901      143.5124419590     1  0.75423160E+08
     -136.7998087547      144.1131237612     1  0.79157861E+08
     -136.7997743236      139.7461734026     1  0.74814508E+08
     -136.7997427417      137.5030289334     1  0.77282952E+08
     -136.7997045479      140.1972660574     1  0.77442972E+08
     -136.7996847052      137.7748706307     1  0.78179701E+08
     -136.7996720328      142.5031837461     1  0.76296512E+08
     -136.7996682363      137.4194004420     1  0.75542731E+08
     -136.7996101973      138.1709548276     1  0.75932737E+08
     -136.7996090916      138.2726963741     1  0.74653899E+08
     -136.7995916437      139.3774551015     1  0.73364292E+08
     -136.7995899179      137.6164374525     1  0.77088276E+08
     -136.7995253760      137.9440466453     1  0.71129842E+08
     -136.7995135100      139.8466069077     1  0.79673652E+08
     -136.7994969133      140.9057681286     1  0.77016620E+08
     -136.7994659766      141.2113847374     1  0.79315278E+08
     -136.7994396340      143.3769552408     2  0.82462134E+08
     -136.7994328217      143.3885973387     1  0.76600025E+08
     -136.7993747564      144.1560808291     1  0.74344865E+08
     -136.7993655845      140.5995908292     1  0.75937519E+08
     -136.7993344256      138.8015069508     1  0.79667522E+08
     -136.7992746430      142.8926037632     1  0.76900217E+08
     -136.7992705859      140.5792208268     1  0.79174247E+08
     -136.7992524503      137.4220054945     1  0.85680729E+08
     -136.7992492996      139.0155243020     1  0.77874697E+08
     -136.7992215462      137.6330243153     1  0.77313699E+08
     -136.7992106646      138.1620474703     1  0.76033114E+08
     -136.7992095869      137.3511914567     1  0.79811235E+08
     -136.7991890042      139.0895997554     1  0.74376990E+08
     -136.7991727029      140.7058075631     1  0.76486717E+08
     -136.7991519832      144.5863425180     1  0.74214239E+08
     -136.7991123943      138.7271656482     1  0.75124430E+08
     -136.7991021797      142.2324242176     1  0.77815453E+08
     -136.7990951706      139.2269573626     2  0.78627675E+08
     -136.7990864804      139.1741811053     1  0.74426883E+08
     -136.7990160958      135.3756456638     1  0.73756425E+08
     -136.7990135082      139.8708265803     1  0.76374260E+08
     -136.7989761575      138.3364740563     1  0.77042709E+08
     -136.7989568052      139.9911844325     1  0.74249919E+08
     -136.7989413152      138.8569963961     1  0.75012388E+08
     -136.7988896676      137.8852016052     1  0.73427753E+08
     -136.7988777835      138.4051173591     1  0.77673126E+08
     -136.7988754387      135.4713627926     1  0.78345609E+08
     -136.7988280547      140.0646788533     1  0.76507191E+08
     -136.7987837377      141.8720161328     1  0.74501619E+08
     -136.7987599868      143.6846234488     1  0.76413698E+08
     -136.7987493970      138.7653762127     1  0.71711808E+08
     -136.7987478399      139.3529062165     1  0.77193697E+08
     -136.7986393684      139.8535598831     1  0.77962134E+08
     -136.7986322055      138.1625018653     1  0.76290906E+08
     -136.7986095661      139.4690825924     1  0.73562710E+08
     -136.7986057173      140.1743976484     1  0.75326095E+08
     -136.7985900287      139.4540611649     1  0.74975191E+08
     -136.7985884824      136.2590340450     1  0.72932064E+08
     -136.7985873268      139.8933703795     1  0.74567196E+08
     -136.7985602533      137.3654348397     1  0.81105363E+08
     -136.7985141500      134.7719782298     1  0.75229490E+08
     -136.7984870911      138.6912587068     1  0.76984430E+08
     -136.7984734451      138.5632871030     1  0.77029742E+08
     -136.7984696009      137.7677197308     1  0.75963782E+08
     -136.7984345026      140.0958840719     1  0.74514378E+08
     -136.7984268950      136.3825096618     1  0.76374224E+08
     -136.7984194802      137.1123635128     1  0.76007221E+08
     -136.7984160962      134.9446396897     1  0.75714944E+08
     -136.7983869745      135.3561695461     1  0.81262600E+08
     -136.7983540833      139.0356875975     1  0.76682830E+08
     -136.7983146408      143.6618256445     1  0.73720380E+08
     -136.7982723700      141.3346354807     1  0.73950223E+08
     -136.7982431288      143.7157185586     1  0.79307391E+08
     -136.7982368774      141.4627281003     1  0.76207157E+08
     -136.7982204843      143.9432426182     1  0.82886529E+08
     -136.7981927355      137.4643046619     1  0.74912435E+08
     -136.7981855904      139.2426124962     1  0.76855159E+08
     -136.7981379455      139.4561317400     1  0.74049680E+08
     -136.7981197754      142.9178616375     1  0.75709464E+08
     -136.7980741437      140.1988835513     1  0.74232958E+08
     -136.7980623252      138.6613619246     1  0.78049010E+08
     -136.7980504275      143.9295519069     1  0.76459931E+08
     -136.7980465602      143.3254814493     1  0.76998777E+08
     -136.7980289260      142.5315175817     1  0.74626579E+08
     -136.7980275623      143.6478981464     1  0.75041478E+08
     -136.7980051246      139.8715775643     1  0.76557493E+08
     -136.7979861044      140.2422192023     1  0.74800846E+08
     -136.7979567620      141.8539749188     1  0.80093940E+08
     -136.7979520807      137.4592964742     1  0.75579992E+08
     -136.7979314579      138.6611297359     1  0.79082498E+08
     -136.7978975461      140.0693578419     1  0.77655369E+08
     -136.7978250900      138.1155575623     1  0.75142149E+08
     -136.7977905142      140.2556400873     1  0.75177528E+08
     -136.7977788849      138.9640298927     1  0.76868278E+08
     -136.7977240803      140.9612954048     1  0.77596615E+08
     -136.7977042911      140.5959699502     1  0.79008644E+08
     -136.7976983429      139.4799797178     1  0.77749497E+08
     -136.7976911028      142.1960153489     1  0.76077093E+08
     -136.7976710541      140.3107453436     1  0.75594456E+08
     -136.7976692691      143.8490654722     1  0.75485596E+08
     -136.7976216065      137.1559259568     1  0.72719650E+08
     -136.7975441233      138.9725623997     1  0.77516599E+08
     -136.7975188727      136.2333331799     1  0.82365472E+08
     -136.7975034396      142.3605271637     1  0.75045049E+08
     -136.7974944631      141.2815642658     1  0.75232619E+08
     -136.7974294398      137.9891610543     1  0.75665683E+08
     -136.7974183102      138.0303223222     1  0.78187056E+08
     -136.7974015133      140.1105318894     1  0.74434364E+08
     -136.7973993151      140.0742561030     1  0.77368968E+08
     -136.7973702148      142.2241954887     1  0.80201922E+08
     -136.7972877162      138.6962772658     1  0.77238890E+08
     -136.7972682667      143.2950222592     1  0.75856727E+08
     -136.7972410462      140.8411467787     1  0.75929086E+08
     -136.7972150703      138.2772951403     1  0.75508525E+08
     -136.7972017425      143.2381734809     2  0.78848455E+08
     -136.7971965520      137.8788120038     1  0.75373903E+08
     -136.7971853130      143.4683388669     1  0.76308009E+08
     -136.7971799496      140.0139511977     1  0.76447798E+08
     -136.7971716805      137.6374682149     1  0.83760512E+08
     -136.7971232161      136.8494343220     1  0.78096284E+08
     -136.7970775381      137.1904465219     1  0.70821616E+08
     -136.7970738290      134.6635611997     1  0.74272476E+08
     -136.7970708344      140.2948461117     1  0.74755113E+08
     -136.7970675231      137.5759315289     1  0.74726976E+08
     -136.7970097559      139.2984856629     1  0.72212359E+08
     -136.7970066800      139.5286661893     1  0.81649113E+08
     -136.7969645338      136.6530000857     1  0.75791423E+08
     -136.7969450022      139.8870766499     1  0.78030751E+08
     -136.7969202714      142.9003747011     1  0.77304261E+08
     -136.7969033093      140.1089107652     1  0.76468519E+08
     -136.7968985366      141.2892258649     1  0.74665357E+08
     -136.7968779766      140.6788449650     1  0.75728267E+08
     -136.7968518583      135.9517603046     1  0.86374593E+08
     -136.7967929946      139.0139630614     1  0.76398031E+08
     -136.7967841766      138.4869706013     1  0.82837883E+08
     -136.7967281421      131.5125155931     1  0.70404906E+08
     -136.7967156191      135.4045073244     1  0.76651152E+08
     -136.7966875026      136.1563087978     1  0.75775552E+08
     -136.7966279974      140.3813832653     1  0.74697502E+08
     -136.7965564241      142.7918181067     1  0.76065290E+08
     -136.7965258011      139.2511084542     1  0.75294812E+08
     -136.7964996135      136.2638245978     1  0.74510464E+08
     -136.7964613674      140.3657128742     1  0.75151253E+08
     -136.7964519970      139.2771908505     1  0.77251722E+08
     -136.7964285597      136.6110754676     1  0.76054591E+08
     -136.7963773114      135.1990759103     1  0.74694318E+08
     -136.7963693312      141.0347539895     1  0.79054052E+08
     -136.7963517091      142.6273978695     1  0.76755692E+08
     -136.7963047473      142.7323953927     1  0.77273305E+08
     -136.7962852812      143.8714325327     1  0.74530322E+08
     -136.7962819957      138.8603790790     1  0.74034383E+08
     -136.7962779786      134.3781364235     1  0.73533503E+08
     -136.7962755796      130.6665002894     2  0.69887261E+08
     -136.7962724607      139.9124562558     1  0.77695868E+08
     -136.7962606999      137.2099853220     1  0.75910713E+08
     -136.7962395960      137.7768970794     1  0.74428676E+08
     -136.7962218978      138.7546715734     1  0.74209202E+08
     -136.7961996405      137.2158273025     1  0.80988438E+08
     -136.7961776088      136.2333513637     1  0.78327493E+08
     -136.7961640954      141.0073010654     1  0.76023126E+08
     -136.7961511395      139.6319247532     1  0.76954387E+08
     -136.7961359456      137.2671973489     1  0.78030220E+08
     -136.7961057350      143.8751507285     1  0.81210017E+08
     -136.7961037102      141.6786502505     1  0.75430023E+08
     -136.7960747566      138.2921634159     1  0.76467971E+08
     -136.7960674933      138.1670153522     1  0.79171771E+08
     -136.7960545983      140.8599370855     1  0.75442207E+08
     -136.7960486486      140.0354253782     1  0.76786027E+08
     -136.7960267369      144.0754941247     1  0.76300671E+08
     -136.7960135762      142.7642337387     1  0.87919183E+08
     -136.7959863095      137.6442751879     1  0.78372682E+08
     -136.7959814595      141.8754833918     1  0.75668013E+08
     -136.7959799304      138.2700522666     1  0.77404737E+08
     -136.7959624177      139.1452409330     1  0.75632113E+08
     -136.7959465551      141.1704927302     1  0.78099164E+08
     -136.7959377028      137.0532609657     1  0.75168106E+08
     -136.7958502259      138.6328066770     1  0.75463540E+08
     -136.7958348379      140.1950338166     1  0.75254318E+08
     -136.7958199096      142.0997807300     1  0.76329066E+08
     -136.7957982352      141.4913664272     1  0.75344957E+08
     -136.7957717560      138.6631996114     1  0.77203430E+08
     -136.7957665700      141.0751712473     1  0.76201223E+08
     -136.7957655288      144.1955866407     2  0.82497186E+08
     -136.7957368221      138.2458557317     1  0.76443287E+08
     -136.7957003194      142.3371071483     1  0.77896632E+08
     -136.7956502616      139.0237161042     2  0.81433031E+08
     -136.7956448067      140.3481098021     1  0.82057429E+08
     -136.7956253388      140.6032749767     1  0.76163133E+08
     -136.7956029846      140.8381762653     1  0.79696438E+08
     -136.7955933060      136.0389858758     1  0.76569317E+08
     -136.7955642461      138.9429785392     1  0.73581636E+08
     -136.7955592677      139.5921622773     1  0.74201080E+08
     -136.7955526830      139.0082534999     1  0.75819464E+08
     -136.7955363015      137.7009685140     1  0.76596766E+08
     -136.7954768849      139.4095236301     2  0.77988250E+08
     -136.7954675667      138.9171981423     1  0.76699790E+08
     -136.7954328270      141.1300600063     1  0.78469517E+08
     -136.7953936351      141.5805942431     1  0.78476157E+08
     -136.7953360849      136.5677206800     1  0.75242720E+08
     -136.7953268057      140.1680903062     1  0.75192764E+08
     -136.7952991639      140.1040806326     1  0.77566473E+08
     -136.7952909031      138.5909386160     1  0.74320880E+08
     -136.7952650484      140.3068673434     1  0.75982164E+08
     -136.7952568250      140.3049454397     1  0.75260155E+08
     -136.7952557677      140.6795812429     1  0.77279982E+08
     -136.7952484741      140.2031420234     1  0.78201506E+08
     -136.7952399606      141.5564662040     1  0.74335269E+08
     -136.7952356322      138.3538818930     1  0.75939118E+08
     -136.7952290053      142.8620091557     1  0.73310616E+08
     -136.7952219785      135.9757498225     1  0.77184660E+08
     -136.7952205893      143.9440183148     1  0.74984999E+08
     -136.7952135610      141.5817047643     1  0.78455460E+08
     -136.7952025205      136.0529597694     1  0.76640150E+08
     -136.7951927145      143.5829898404     1  0.76394167E+08
     -136.7951871960      135.7679133129     1  0.76241600E+08
     -136.7951736164      139.4896474079     1  0.76673773E+08
     -136.7951548664      140.0318759440     1  0.79068186E+08
     -136.7951330268      139.4665437356     1  0.75589558E+08
     -136.7951264826      140.7165492486     1  0.75962404E+08
     -136.7951190364      138.6837219675     1  0.76605302E+08
     -136.7951179151      138.8964394279     1  0.75684572E+08
     -136.7950869288      139.2821010075     1  0.76822604E+08
     -136.7950822289      138.9696821424     1  0.81727904E+08
     -136.7950668668      138.6187966303     1  0.75924219E+08
     -136.7950615374      140.4319190798     1  0.76773635E+08
     -136.7950147761      138.3463311183     1  0.77632858E+08
     -136.7949937512      141.5730647469     1  0.87457743E+08
     -136.7949736503      136.4243967614     1  0.77326693E+08
     -136.7949686063      138.1315984602     1  0.76421171E+08
     -136.7949382470      138.7653593726     1  0.76842541E+08
     -136.7949248877      140.3339723629     1  0.79042752E+08
     -136.7949091025      140.8738410563     1  0.76627777E+08
     -136.7948775700      142.0479732161     1  0.73336660E+08
     -136.7948713426      141.3543223170     1  0.78009912E+08
     -136.7948650939      138.8391453439     1  0.76316750E+08
     -136.7948515863      141.9676021161     1  0.74056929E+08
     -136.7948503885      139.9029300192     1  0.76647329E+08
     -136.7948237308      138.0553385330     1  0.76544812E+08
     -136.7948017906      139.8904405555     1  0.75266672E+08
     -136.7947397780      140.6539061679     1  0.73439275E+08
     -136.7947059233      138.4480964743     1  0.76477826E+08
     -136.7946466074      137.4614073302     1  0.74392820E+08
     -136.7946184151      137.9722853262     1  0.78162300E+08
     -136.7946119757      138.4083078822     1  0.75553173E+08
     -136.7945987379      139.8283346149     1  0.70808818E+08
     -136.7945448967      142.3257412952     1  0.81023470E+08
     -136.7945044285      135.8716987755     1  0.75165483E+08
     -136.7944501467      138.3635920733     1  0.74837038E+08
     -136.7943979213      143.3232797614     1  0.73440040E+08
     -136.7943855970      138.2773581973     1  0.73533646E+08
     -136.7943658217      143.7979325226     1  0.76086778E+08
     -136.7943288889      136.9689402683     1  0.74699660E+08
     -136.7942736265      135.3460529044     1  0.76321917E+08
     -136.7942587678      141.8734941741     1  0.84227918E+08
     -136.7942496030      137.4739277852     1  0.76976613E+08
     -136.7942479255      141.5888926204     1  0.75706782E+08
     -136.7942435818      138.2139262954     1  0.75625292E+08
     -136.7942334531      142.2793972249     1  0.76310542E+08
     -136.7942156992      139.8067477154     1  0.74967667E+08
     -136.7942131507      140.7746450637     1  0.75040981E+08
     -136.7942056835      135.6790912973     1  0.74280901E+08
     -136.7941888027      142.2197415286     1  0.74610145E+08
     -136.7941791685      140.2318470485     1  0.84292451E+08
     -136.7941425085      140.9130093073     1  0.76980674E+08
     -136.7941061351      142.2282975478     1  0.77627250E+08
     -136.7940995315      137.6147050039     1  0.75912278E+08
     -136.7940881076      140.0215793883     1  0.74768474E+08
     -136.7940695502      143.5612369723     1  0.77947891E+08
     -136.7940523900      137.9913261696     1  0.72847813E+08
     -136.7940404655      138.7379449944     1  0.77613715E+08
     -136.7940332330      139.5161908309     1  0.75480175E+08
     -136.7939859656      138.1700626497     1  0.77806373E+08
     -136.7939749708      134.0150056036     1  0.73496915E+08
     -136.7939723863      140.6225774522     1  0.74775399E+08
     -136.7939552085      143.6712219756     1  0.74892503E+08
     -136.7939389519      147.5257723797     1  0.77379884E+08
     -136.7939374932      143.1571922658     1  0.81009722E+08
     -136.7939179992      137.0552445436     1  0.75402175E+08
     -136.7939080103      137.6394017630     1  0.76806570E+08
     -136.7938996589      139.6451618054     1  0.75252594E+08
     -136.7938934376      139.1579935470     1  0.74894302E+08
     -136.7938799392      141.0283968253     1  0.76180836E+08
     -136.7938476918      136.9326481183     1  0.72201298E+08
     -136.7938373786      137.4200100855     1  0.75275834E+08
     -136.7938165619      136.1746786055     1  0.70925484E+08
     -136.7938098980      138.0336501510     1  0.77616249E+08
     -136.7938007234      139.7763529896     1  0.80806439E+08
     -136.7937826982      139.3101070425     1  0.84300411E+08
     -136.7937624003      137.1880906955     1  0.76134999E+08
     -136.7937609097      143.5970950664     1  0.79290859E+08
     -136.7937081532      142.2812370985     1  0.75710730E+08
     -136.7937006514      137.7095046498     1  0.73380937E+08
     -136.7936832332      137.1704305375     1  0.75759512E+08
     -136.7936764975      140.4923858660     1  0.77530001E+08
     -136.7936744610      137.8781428141     1  0.77470534E+08
     -136.7936163425      141.1004976738     1  0.75551639E+08
     -136.7935940776      133.6159022706     1  0.75537468E+08
     -136.7935375171      139.5770752941     1  0.81565588E+08
     -136.7935335254      137.0597349510     1  0.77216746E+08
     -136.7935131159      139.0401040203     1  0.79933129E+08
     -136.7935070479      137.1018031928     1  0.76658200E+08
     -136.7934766808      136.2511940207     1  0.76964028E+08
     -136.7934540224      138.9290208801     1  0.76779663E+08
     -136.7934522378      137.5548593816     1  0.77663595E+08
     -136.7934401104      139.0936116564     1  0.76972982E+08
     -136.7934369377      138.2356634665     1  0.78971698E+08
     -136.7934323462      140.3339739643     1  0.75546296E+08
     -136.7934254423      140.6852194464     1  0.76408239E+08
     -136.7934121214      137.2762555011     1  0.74245524E+08
     -136.7933650884      137.5449729486     1  0.74747380E+08
     -136.7933442675      140.4107221328     1  0.74763565E+08
     -136.7933203668      136.6086829989     1  0.80083241E+08
     -136.7933146598      138.0488960236     1  0.77946164E+08
     -136.7932992494      140.2508579738     1  0.77511021E+08
     -136.7932848738      139.4516047979     1  0.73790479E+08
     -136.7932838246      141.7852236371     1  0.76352797E+08
     -136.7932449332      140.3448681181     1  0.79448255E+08
     -136.7932408963      140.8201914493     1  0.76347551E+08
     -136.7932388712      138.0252179109     1  0.70752444E+08
     -136.7932233410      143.4185362408     1  0.77519826E+08
     -136.7932171645      142.6838442863     1  0.72473937E+08
     -136.7932115909      137.5169433170     1  0.74992896E+08
     -136.7932004963      143.2282025789     1  0.76380197E+08
     -136.7931781107      140.2655180199     1  0.80240118E+08
     -136.7931710501      136.9290136038     1  0.76612406E+08
     -136.7931700397      138.0054826373     1  0.78584546E+08
     -136.7931627261      141.7748165231     1  0.76147604E+08
     -136.7931513838      143.0370956278     1  0.75263950E+08
     -136.7931136934      136.4313653851     1  0.76061444E+08
     -136.7930973135      140.4052003538     1  0.78002285E+08
     -136.7930280648      139.1973759899     1  0.76068264E+08
     -136.7929936217      139.8912511287     1  0.75781611E+08
     -136.7929775688      137.4443227620     1  0.78601511E+08
     -136.7929290346      141.2440863926     1  0.74724980E+08
     -136.7929215768      140.5513361355     1  0.76588247E+08
     -136.7929015934      140.2755479335     1  0.75593334E+08
     -136.7928818385      141.4500861160     1  0.75394656E+08
     -136.7928616233      134.4042940300     1  0.72912725E+08
     -136.7928350718      136.7827144433     1  0.74652566E+08
     -136.7928283018      141.8603597213     1  0.77712682E+08
     -136.7928269554      135.9827760960     1  0.73774400E+08
     -136.7928227009      139.9836703684     1  0.76771095E+08
     -136.7928151231      138.8197668355     1  0.74161314E+08
     -136.7927996695      138.9214991485     1  0.77783525E+08
     -136.7927761920      134.7270945747     1  0.75620108E+08
     -136.7927737456      140.5254960990     1  0.77306925E+08
     -136.7927446551      135.1968123037     1  0.73908016E+08
     -136.7927396298      141.9165317092     1  0.82186194E+08
     -136.7927280453      138.2548542619     1  0.80329247E+08
     -136.7927178130      140.3751550585     1  0.82591411E+08
     -136.7927150090      137.6724988955     1  0.76229865E+08
     -136.7926840462      140.0524029797     1  0.77107367E+08
     -136.7926778672      137.6165552098     1  0.74794352E+08
     -136.7926701104      140.3790473358     1  0.78711704E+08
     -136.7926456628      139.9376181048     1  0.74720051E+08
     -136.7926436007      139.8377855435     1  0.75619714E+08
     -136.7926368982      138.1502313969     1  0.74764470E+08
     -136.7926350772      137.6052658944     1  0.76491656E+08
     -136.7926277408      140.5256464338     1  0.76251195E+08
     -136.7926138218      137.5775128993     1  0.78148687E+08
     -136.7925846874      137.2195661156     1  0.74212760E+08
     -136.7925799259      138.7418363173     1  0.77745252E+08
     -136.7925765172      137.7362466275     1  0.74842584E+08
     -136.7925469705      140.4470185933     1  0.74244375E+08
     -136.7925389083      139.0001807263     1  0.79786058E+08
     -136.7925267319      140.2647882935     1  0.73983564E+08
     -136.7925101040      140.8161890702     1  0.74093862E+08
     -136.7924859333      140.0960216552     1  0.75371116E+08
     -136.7924628537      137.6158821932     1  0.78718952E+08
     -136.7924534404      141.4427506920     2  0.76653360E+08
     -136.7924348514      142.7813543279     1  0.74833294E+08
     -136.7924247206      139.2394950620     1  0.79154606E+08
     -136.7924066902      138.1204764237     1  0.78083822E+08
     -136.7923767219      136.5382377324     1  0.75512512E+08
     -136.7923721767      140.4110156573     1  0.78019271E+08
     -136.7923691300      136.9988306982     1  0.74045310E+08
     -136.7923139161      143.4191573381     1  0.72456981E+08
     -136.7922849848      136.9465235294     1  0.74971099E+08
     -136.7922833927      139.9808945533     1  0.75766089E+08
     -136.7922609354      144.3091708654     1  0.77192635E+08
     -136.7922584857      138.4013747839     1  0.73068279E+08
     -136.7922236936      142.1763483589     1  0.74532392E+08
     -136.7922054377      136.6860676129     1  0.76246379E+08
     -136.7921862566      135.7267767786     1  0.88604840E+08
     -136.7921797384      142.7537732889     1  0.76314739E+08
     -136.7921706921      137.1932027154     1  0.76698600E+08
     -136.7921680705      141.6644362923     1  0.76282126E+08
     -136.7921311356      137.6392417754     1  0.74335928E+08
     -136.7921269437      135.6862058842     1  0.71347255E+08
     -136.7921074114      140.5621620819     1  0.75274785E+08
     -136.7921021810      140.3988547570     1  0.75430732E+08
     -136.7920766778      141.0361203780     1  0.77906004E+08
     -136.7920467217      137.5594525532     1  0.72851571E+08
     -136.7920367799      141.5920748731     1  0.75179149E+08
     -136.7920270064      143.9874511827     1  0.75439719E+08
     -136.7919883424      140.6887379203     1  0.75561149E+08
     -136.7919677482      139.1991572756     1  0.75148280E+08
     -136.7919457021      144.5573607580     1  0.77747996E+08
     -136.7919234138      139.1371123583     1  0.75366692E+08
     -136.7919039011      140.8311748879     1  0.81254871E+08
     -136.7918799445      137.1132372114     1  0.71592971E+08
     -136.7918679795      140.2094035626     1  0.76816405E+08
     -136.7918546677      139.9805732313     1  0.78375368E+08
     -136.7918480373      140.3207240182     1  0.74574038E+08
     -136.7918130903      138.1006572371     1  0.76100127E+08
     -136.7917913308      137.0559019824     1  0.76609578E+08
     -136.7917366251      142.3358509205     1  0.81185263E+08
     -136.7917242242      138.3379946293     1  0.73501781E+08
     -136.7917152344      139.1309034829     1  0.77722924E+08
     -136.7916929870      135.2292457947     2  0.77752611E+08
     -136.7916849496      141.4174293406     1  0.73128945E+08
     -136.7916770917      140.9940933230     1  0.77894125E+08
     -136.7916513341      142.4762725397     1  0.79236311E+08
     -136.7916308078      135.9158555410     1  0.75955428E+08
     -136.7916180843      137.0315220005     1  0.74272337E+08
     -136.7915958926      137.3488345232     1  0.86663650E+08
     -136.7915614250      139.4949765208     1  0.78649743E+08
     -136.7915589929      139.4413498721     1  0.75141695E+08
     -136.7915473693      140.5401138817     1  0.79524598E+08
     -136.7914835686      138.6647534244     1  0.75986122E+08
     -136.7914731451      137.7342600904     1  0.76565641E+08
     -136.7913793457      138.1294707571     1  0.76614467E+08
     -136.7913758610      143.4734723199     1  0.77057102E+08
     -136.7913665722      140.2335852355     1  0.77537740E+08
     -136.7913648179      142.2489729235     1  0.77090419E+08
     -136.7913420587      139.0423535729     1  0.77064871E+08
     -136.7913047004      141.1242719512     1  0.81617789E+08
     -136.7912886920      138.4911796814     1  0.76683195E+08
     -136.7912689492      138.7100937134     1  0.74514663E+08
     -136.7912575146      142.4282329546     1  0.79915349E+08
     -136.7912506483      140.5573135373     1  0.77475540E+08
     -136.7912277132      138.3095008085     1  0.73894701E+08
     -136.7911717310      136.1649556547     1  0.75635967E+08
     -136.7911691903      134.6764905539     1  0.78070477E+08
     -136.7911647862      138.3424877880     1  0.78719505E+08
     -136.7911587872      139.4199923418     1  0.76469499E+08
     -136.7911507413      135.7554997633     1  0.75760177E+08
     -136.7911479088      138.4360375226     1  0.75914144E+08
     -136.7911349572      142.1036877303     1  0.75704744E+08
     -136.7911324607      139.3124058180     1  0.77810076E+08
     -136.7911016556      139.4510313166     1  0.74645417E+08
     -136.7910683757      135.7351132318     2  0.72126319E+08
     -136.7910499539      138.1387414554     1  0.76794084E+08
     -136.7910443123      142.1558332613     1  0.81345734E+08
     -136.7910125743      140.9304329910     1  0.75732552E+08
     -136.7910074257      138.3253071956     1  0.76675640E+08
     -136.7909883073      141.2863592240     1  0.74332085E+08
     -136.7909851147      140.8859965776     1  0.79618575E+08
     -136.7909492031      141.4753164536     1  0.75284171E+08
     -136.7909357987      140.4436318857     1  0.74270700E+08
     -136.7909297121      141.2083383067     1  0.75684085E+08
     -136.7908977171      141.6626835560     1  0.78353486E+08
     -136.7908890601      142.2618754706     1  0.77627188E+08
     -136.7908639266      137.4789734479     1  0.77651966E+08
     -136.7908584004      138.1923791045     1  0.74009258E+08
     -136.7908273970      135.5250432296     1  0.81768860E+08
     -136.7907530651      141.3586392892     1  0.75486821E+08
     -136.7907181795      140.4062207843     1  0.78605215E+08
     -136.7907111162      138.9734770892     1  0.74056325E+08
     -136.7906592392      141.0982392475     1  0.78173552E+08
     -136.7906463106      136.4044401363     1  0.74937157E+08
     -136.7906293820      138.4901901884     1  0.78825220E+08
     -136.7905826224      135.6176914785     1  0.76648711E+08
     -136.7905291630      139.2035180538     1  0.80575990E+08
     -136.7905267669      139.1406577869     1  0.77622746E+08
     -136.7905174401      138.0761761766     1  0.76138497E+08
     -136.7905076014      139.4283009438     1  0.76887074E+08
     -136.7905013789      139.4030037642     1  0.77548279E+08
     -136.7904837442      139.3441722439     1  0.78085496E+08
     -136.7904479233      140.6074077737     1  0.75964554E+08
     -136.7903460346      133.5120809063     1  0.75598525E+08
     -136.7903360321      139.2061844093     1  0.74627061E+08
     -136.7903305945      140.9147264951     1  0.74716041E+08
     -136.7903167500      139.9198479124     1  0.71291906E+08
     -136.7903034191      137.2439551526     1  0.76973362E+08
     -136.7902659932      139.5669744994     1  0.79744180E+08
     -136.7902515702      136.7324537338     1  0.76266767E+08
     -136.7902405035      141.2011712567     1  0.80717845E+08
     -136.7902055425      138.8041662921     1  0.77040065E+08
     -136.7901820993      140.8444600968     1  0.77771897E+08
     -136.7901561975      139.5171544971     1  0.71260653E+08
     -136.7901326483      140.8741171395     1  0.74762176E+08
     -136.7901208024      136.5471220373     1  0.77103407E+08
     -136.7901155074      140.2454563784     1  0.73499319E+08
     -136.7900997405      142.2994501648     1  0.76746980E+08
     -136.7900779000      141.1865060364     1  0.76000682E+08
     -136.7900693036      139.2531455108     1  0.75480745E+08
     -136.7900232436      135.3870797759     1  0.75654723E+08
     -136.7900144150      140.7673959910     1  0.77721922E+08
     -136.7899550315      143.7867620409     1  0.71701249E+08
     -136.7899376282      142.0157362324     1  0.78706113E+08
     -136.7899269159      139.8556688674     1  0.73268109E+08
     -136.7898985340      135.6600857406     1  0.76411645E+08
     -136.7898830644      139.6091477236     1  0.75820629E+08
     -136.7898729731      139.8520009170     1  0.72540911E+08
     -136.7898593334      142.1159046494     1  0.79892414E+08
     -136.7898275692      141.0659799605     1  0.74705332E+08
     -136.7898178226      141.4157563857     1  0.78963245E+08
     -136.7898028653      135.0613787265     1  0.76994355E+08
     -136.7897641552      138.6690974203     2  0.76979521E+08
     -136.7897529630      140.5410673874     1  0.80448674E+08
     -136.7897463166      140.4101858897     1  0.77592658E+08
     -136.7897239439      136.6645373920     1  0.82378447E+08
     -136.7897159044      140.4373627248     1  0.73948729E+08
     -136.7897015022      139.7691483490     1  0.71262466E+08
     -136.7896989272      137.6072237632     1  0.74290677E+08
     -136.7896914865      141.3070301953     1  0.77430776E+08
     -136.7896891439      136.0616274039     1  0.77608596E+08
     -136.7896752135      138.7052144275     1  0.76182752E+08
     -136.7896648552      137.8706563654     1  0.76785244E+08
     -136.7896569480      137.7035437351     1  0.75285036E+08
     -136.7896271385      143.2669519525     1  0.78462440E+08
     -136.7896161735      140.2168678292     1  0.76621924E+08
     -136.7896137125      139.4180520975     1  0.75923349E+08
     -136.7895920436      142.6067229487     1  0.74946668E+08
     -136.7895865262      136.6378335802     1  0.85198935E+08
     -136.7895598835      138.8972524557     1  0.75554085E+08
     -136.7895397932      139.7716306570     1  0.79190542E+08
     -136.7895273265      136.0115025926     1  0.75999662E+08
     -136.7894981025      141.2745986767     1  0.75189691E+08
     -136.7894924623      140.1002955000     1  0.78949358E+08
     -136.7894046009      140.0230369746     1  0.72328010E+08
     -136.7893921610      142.1221608046     1  0.76299725E+08
     -136.7893890774      138.9545415812     1  0.81019060E+08
     -136.7893776157      137.0345216187     1  0.76120663E+08
     -136.7893626942      142.3955504745     1  0.75270366E+08
     -136.7893419691      142.0993214502     1  0.75204949E+08
     -136.7893268517      137.2561085407     1  0.76747054E+08
     -136.7892884489      138.4796451920     1  0.74644465E+08
     -136.7892325404      138.9011814640     1  0.78339336E+08
     -136.7892241562      141.1834622272     1  0.71816863E+08
     -136.7891781463      140.1676467815     1  0.74428617E+08
     -136.7891688039      140.0311488042     1  0.81777653E+08
     -136.7891149593      138.7542359385     1  0.77940652E+08
     -136.7891096454      139.4872010974     1  0.74933471E+08
     -136.7891060296      135.9609065902     1  0.74190228E+08
     -136.7890942166      139.8380111068     1  0.78339579E+08
     -136.7890922942      141.5027060068     1  0.74431879E+08
     -136.7890875524      137.8506081871     1  0.73358046E+08
     -136.7890552015      139.1780831163     1  0.76158161E+08
     -136.7890413974      135.5073456130     1  0.74731266E+08
     -136.7890080756      139.6482619308     1  0.75435357E+08
     -136.7889919676      142.4441645452     1  0.76180350E+08
     -136.7889830841      137.5233802972     1  0.81650326E+08
     -136.7889736660      143.1053344754     1  0.82230436E+08
     -136.7889491749      137.2863873236     1  0.74351926E+08
     -136.7889465286      138.8343595433     1  0.78256855E+08
     -136.7889442856      140.2822015629     1  0.77222139E+08
     -136.7889332851      139.9218476850     1  0.77165550E+08
     -136.7888758863      136.8331130335     1  0.78270838E+08
     -136.7888518014      140.2007324181     1  0.75565049E+08
     -136.7888346061      140.8394544446     1  0.72222244E+08
     -136.7887964858      137.9862099280     1  0.77985007E+08
     -136.7887466152      140.7184238723     1  0.74923252E+08
     -136.7887157981      139.5431304366     1  0.73678511E+08
     -136.7887127775      139.4723101041     1  0.77210946E+08
     -136.7886824585      137.4500659396     2  0.75481510E+08
     -136.7886794534      142.3625769538     1  0.75768327E+08
     -136.7886660248      137.8291906725     1  0.74468331E+08
     -136.7886565567      138.9204726018     1  0.75701558E+08
     -136.7886274207      140.9731966974     1  0.78197150E+08
     -136.7885493368      136.9594172335     1  0.71937311E+08
     -136.7885473562      137.6468128561     1  0.77661034E+08
     -136.7885249276      138.4380431981     1  0.77628084E+08
     -136.7885197033      139.3487073579     1  0.79072847E+08
     -136.7885095451      141.2345999738     1  0.75044776E+08
     -136.7884949910      139.4322576841     1  0.77381977E+08
     -136.7884724081      144.3520370356     1  0.76680754E+08
     -136.7884610797      135.3151541151     1  0.76156103E+08
     -136.7884046481      142.7113773534     1  0.76520916E+08
     -136.7883613986      136.8067895033     1  0.83507724E+08
     -136.7883558702      139.5784558492     1  0.75619431E+08
     -136.7883480010      138.2008045535     1  0.74461599E+08
     -136.7883194131      140.2790930333     1  0.75904830E+08
     -136.7882959011      140.6552852181     1  0.75692148E+08
     -136.7882748294      139.6132396449     1  0.76182258E+08
     -136.7882683681      138.9024134880     1  0.76898359E+08
     -136.7882638126      139.3640689481     1  0.77745070E+08
     -136.7882518089      140.0006976352     1  0.75524887E+08
     -136.7882392244      139.7421740881     1  0.75656457E+08
     -136.7881956093      139.9054474271     1  0.75411207E+08
     -136.7881737044      141.2380048233     1  0.75928637E+08
     -136.7881719637      138.4828983472     1  0.74231948E+08
     -136.7881611916      137.2613121148     1  0.77359490E+08
     -136.7881237359      139.1368145535     2  0.77892169E+08
     -136.7881086990      139.1148254257     1  0.75295356E+08
     -136.7880927156      142.8170857800     1  0.75361489E+08
     -136.7880790814      138.5451856572     1  0.76487343E+08
     -136.7880445369      138.2556532552     1  0.73260008E+08
     -136.7880049994      140.9845111613     1  0.84659083E+08
     -136.7880017748      139.5426184018     2  0.81635912E+08
     -136.7879630516      137.4354039443     1  0.77965325E+08
     -136.7879446052      140.2741379454     1  0.79981761E+08
     -136.7879377854      139.4813233653     1  0.77454343E+08
     -136.7878959989      137.5735739973     1  0.76222461E+08
     -136.7878718873      140.9809690450     1  0.79347607E+08
     -136.7877735153      140.2840922261     1  0.77954808E+08
     -136.7877719011      139.4705423646     1  0.75943215E+08
     -136.7877602560      138.1890310596     1  0.77452386E+08
     -136.7877554883      135.9472407475     1  0.71746565E+08
     -136.7877410640      137.9974125254     1  0.74301652E+08
     -136.7876790166      137.2911934637     1  0.77319271E+08
     -136.7876575517      136.7341990703     1  0.75695376E+08
     -136.7876524703      140.8334715505     1  0.81100656E+08
     -136.7876473300      138.6977637963     1  0.79939322E+08
     -136.7876322223      139.2003733730     1  0.76046815E+08
     -136.7876251416      144.5063564559     1  0.81266845E+08
     -136.7875985920      136.0689938487     1  0.76606641E+08
     -136.7875930932      139.1354144961     1  0.73097682E+08
     -136.7875475053      142.5179069209     2  0.72369511E+08
     -136.7875451976      140.0639913374     1  0.75309779E+08
     -136.7875350753      137.8394182359     1  0.76957361E+08
     -136.7875270239      143.8496955269     1  0.76736627E+08
     -136.7874731678      139.1161223505     1  0.74962265E+08
     -136.7874586806      138.3327282393     1  0.76086122E+08
     -136.7874467535      139.7317090694     1  0.75247630E+08
     -136.7874067154      141.1216767374     1  0.78798037E+08
     -136.7873965785      143.5946449647     1  0.79778317E+08
     -136.7873911899      138.3702893814     1  0.78369777E+08
     -136.7873878654      139.9504766919     1  0.75671410E+08
     -136.7873786028      138.8825420645     1  0.75828418E+08
     -136.7873494397      139.6649281832     1  0.78408718E+08
     -136.7873428395      138.2386350134     1  0.78029003E+08
     -136.7873392624      140.9799644538     1  0.72772359E+08
     -136.7873347890      142.6635625816     1  0.78940087E+08
     -136.7873009844      138.8928895448     1  0.73679823E+08
     -136.7872970591      136.0558174493     1  0.74218450E+08
     -136.7872681877      141.9445657244     1  0.73097127E+08
     -136.7872624041      138.0808224926     1  0.76052162E+08
     -136.7872598803      136.5929010198     1  0.76690672E+08
     -136.7872504120      139.2935082003     1  0.82282126E+08
     -136.7872400556      139.0303717336     1  0.79556775E+08
     -136.7872277909      137.6336733264     1  0.75797712E+08
     -136.7872256056      143.2530376511     1  0.75858344E+08
     -136.7872189907      139.3411220214     1  0.76450918E+08
     -136.7871953922      139.9283403833     1  0.75165284E+08
     -136.7871936246      135.7495979330     1  0.72850947E+08
     -136.7871666352      138.3977595781     1  0.77365092E+08
     -136.7871622841      138.9386501932     1  0.77307424E+08
     -136.7871395273      138.4424875344     1  0.72672660E+08
     -136.7871012054      137.1346521328     1  0.76388035E+08
     -136.7870830730      136.6954036941     1  0.75621724E+08
     -136.7870488215      142.8589651281     1  0.75408471E+08
     -136.7870367061      139.7954776724     1  0.75837790E+08
     -136.7870033633      140.6877714253     1  0.73719537E+08
     -136.7869682506      142.1814820329     1  0.78790459E+08
     -136.7869625796      138.6410572772     1  0.74677981E+08
     -136.7869494867      135.5264203804     1  0.74313227E+08
     -136.7869133621      138.2580175879     1  0.74414898E+08
     -136.7868864065      142.3124471553     1  0.74606815E+08
     -136.7868782233      140.6518563999     1  0.79058507E+08
     -136.7868511019      137.5578426740     2  0.74862419E+08
     -136.7868368295      138.4128191813     1  0.74587903E+08
     -136.7868209181      137.5536832868     1  0.75997727E+08
     -136.7868054958      135.6376322724     1  0.76441685E+08
     -136.7868017713      139.1766236998     1  0.71325667E+08
     -136.7867859562      140.4337773706     1  0.76623908E+08
     -136.7867602335      137.7223572579     1  0.77756720E+08
     -136.7867434982      138.6462490414     1  0.77951354E+08
     -136.7867068051      136.9749697277     1  0.78102093E+08
     -136.7866920645      140.5890829111     1  0.81106844E+08
     -136.7866527623      134.3231461026     1  0.74750596E+08
     -136.7865820143      141.5252925622     1  0.75352424E+08
     -136.7865804442      139.3300560442     1  0.77766264E+08
     -136.7865773094      138.4893840391     1  0.77569443E+08
     -136.7865666823      140.8907547792     1  0.78476909E+08
     -136.7865596800      144.9133118156     1  0.78598508E+08
     -136.7865112847      140.1708742229     1  0.76191555E+08
     -136.7864925660      138.2602917390     1  0.74359055E+08
     -136.7864903962      138.6478814779     1  0.76398563E+08
     -136.7864815300      139.2329775087     1  0.73483683E+08
     -136.7864667289      137.9783198727     1  0.82919933E+08
     -136.7864312095      137.6236491923     1  0.77256362E+08
     -136.7864191001      138.4829065683     1  0.81536023E+08
     -136.7864176165      137.2137196856     1  0.75638460E+08
     -136.7864134154      138.5451833291     1  0.73465585E+08
     -136.7864084477      138.8799039568     1  0.77794442E+08
     -136.7863910521      140.6987869217     1  0.76530429E+08
     -136.7863880496      141.9750095104     1  0.76091692E+08
     -136.7863527120      140.8811394754     1  0.75148380E+08
     -136.7863404478      139.0660972136     1  0.75351864E+08
     -136.7863294275      139.2564491830     1  0.75184610E+08
     -136.7863125253      140.0050764366     1  0.78836822E+08
     -136.7863083072      139.3401285696     1  0.77571896E+08
     -136.7862860895      143.9024306154     1  0.80872595E+08
     -136.7862150755      136.1008703904     1  0.72592336E+08
     -136.7862063812      140.9727135045     1  0.73558284E+08
     -136.7862014410      141.6598181602     1  0.76771276E+08
     -136.7861870248      134.2506585329     1  0.74051999E+08
     -136.7861651179      135.1344202044     1  0.74335789E+08
     -136.7861293258      138.5843677332     1  0.73174702E+08
     -136.7861173048      143.7933763305     2  0.77181983E+08
     -136.7861159339      139.8344894240     1  0.73115250E+08
     -136.7861127311      140.0127451746     1  0.75223730E+08
     -136.7860801943      138.4391845878     1  0.73456923E+08
     -136.7860648620      138.4228754897     1  0.81377466E+08
     -136.7860587040      142.3445864705     1  0.75130083E+08
     -136.7860567244      138.0395037597     1  0.75469463E+08
     -136.7860548265      140.1093230179     1  0.73967917E+08
     -136.7860369422      141.8499392631     1  0.79003628E+08
     -136.7860357245      142.3690950933     1  0.75856314E+08
     -136.7860137789      140.2642479012     1  0.74946835E+08
     -136.7859698595      140.3727604119     1  0.76122735E+08
     -136.7859677420      139.8976270193     1  0.76180906E+08
     -136.7859168384      140.4843070158     1  0.78858520E+08
     -136.7859151259      138.5832551071     1  0.75703624E+08
     -136.7858719657      141.7147584757     1  0.77538955E+08
     -136.7858650663      140.3044077978     1  0.78259593E+08
     -136.7858507506      139.2790132286     1  0.78458216E+08
     -136.7858109530      141.6847796559     1  0.77768478E+08
     -136.7858078833      141.7817307887     1  0.74734488E+08
     -136.7857875550      139.1210655951     1  0.77542992E+08
     -136.7857707860      136.3911617619     1  0.77719241E+08
     -136.7857553100      139.7234452434     1  0.81846781E+08
     -136.7857394258      138.0157795358     1  0.77659548E+08
     -136.7857346838      140.8325341557     1  0.77238713E+08
     -136.7856669834      140.8163574923     1  0.73049705E+08
     -136.7856388807      140.1018676612     1  0.76578017E+08
     -136.7856325049      140.5256476836     1  0.82438252E+08
     -136.7855976368      137.0344683034     1  0.78096190E+08
     -136.7855867887      137.8548454259     1  0.71523392E+08
     -136.7855822241      141.7211407097     1  0.77901218E+08
     -136.7855771799      137.6896295588     1  0.76507996E+08
     -136.7855749553      139.4829578425     1  0.73656653E+08
     -136.7855185642      135.7666458847     1  0.75792713E+08
     -136.7855159803      139.2293684803     1  0.76112379E+08
     -136.7855108801      134.8774321981     1  0.80186604E+08
     -136.7855046294      143.7715124677     1  0.74309943E+08
     -136.7854687489      137.2770120975     1  0.75078502E+08
     -136.7854580040      138.7716358695     1  0.74385592E+08
     -136.7854568163      139.0974742994     1  0.74978818E+08
     -136.7854555709      135.1696210967     1  0.77035585E+08
     -136.7853967693      139.2923240205     1  0.77422680E+08
     -136.7853718340      140.1053794752     1  0.74518987E+08
     -136.7853693376      141.3266187629     1  0.76511432E+08
     -136.7853445773      134.0434510733     1  0.80641561E+08
     -136.7853034393      141.9558964518     1  0.76025827E+08
     -136.7852549577      136.5516842637     1  0.79505794E+08
     -136.7852390912      141.2304573744     1  0.79194620E+08
     -136.7852375132      141.4483092018     1  0.77507304E+08
     -136.7852164562      137.1973087018     1  0.72880319E+08
     -136.7851865620      141.5397466678     1  0.74061319E+08
     -136.7851807469      143.1985952488     1  0.78034926E+08
     -136.7851636708      141.4512689653     1  0.75802355E+08
     -136.7851479579      137.9267415851     1  0.75902545E+08
     -136.7851330800      136.9242874182     1  0.77441210E+08
     -136.7851237492      139.6838677401     1  0.79225219E+08
     -136.7851087600      138.5370479460     1  0.76522961E+08
     -136.7850984974      138.1344387839     1  0.75911242E+08
     -136.7850740706      142.3083512500     1  0.74002665E+08
     -136.7850573532      139.7973044077     1  0.77987240E+08
     -136.7850499535      138.3810784006     1  0.74869974E+08
     -136.7850358555      140.5356361535     1  0.78099236E+08
     -136.7850243379      141.6112226896     1  0.76960626E+08
     -136.7849985283      136.5847851095     1  0.75903056E+08
     -136.7849938447      139.4096257812     1  0.73947612E+08
     -136.7849539300      138.0330707870     1  0.77031974E+08
     -136.7849504316      137.6548600918     1  0.76226192E+08
     -136.7849403928      141.8145081927     1  0.81740694E+08
     -136.7849009882      140.3070542255     1  0.75838449E+08
     -136.7848890761      137.5980395473     1  0.76393229E+08
     -136.7848484127      140.1851886471     1  0.74780853E+08
     -136.7848236820      137.9317522326     1  0.78018947E+08
     -136.7848115483      138.4692101171     1  0.75926445E+08
     -136.7848065131      142.5047276876     1  0.73463623E+08
     -136.7847827854      137.7506277024     1  0.78296907E+08
     -136.7847424569      138.5002911487     1  0.76498584E+08
     -136.7846449123      139.7177976208     1  0.77174190E+08
     -136.7846429598      139.6537120675     1  0.74541169E+08
     -136.7846353646      138.7589350320     1  0.74947882E+08
     -136.7846338900      140.5016079619     1  0.78120006E+08
     -136.7846256380      137.7206157798     1  0.76088229E+08
     -136.7846168264      140.0003698613     1  0.77917355E+08
     -136.7845955586      141.6761986651     1  0.74831754E+08
     -136.7845614316      143.1146137646     1  0.75748996E+08
     -136.7845455833      136.4340186625     1  0.75381768E+08
     -136.7845337691      140.5287865743     1  0.76227229E+08
     -136.7845173898      139.6546996942     1  0.78649266E+08
     -136.7845066261      140.2521393306     1  0.78271940E+08
     -136.7844534931      136.6594723251     1  0.72073644E+08
     -136.7844239112      137.8493803554     1  0.76101664E+08
     -136.7844039171      142.2438241318     1  0.73016228E+08
     -136.7844021163      138.4355188666     1  0.76825855E+08
     -136.7843952964      141.6933849625     1  0.74744258E+08
     -136.7843805135      134.4798232616     1  0.77546256E+08
     -136.7843689970      142.0334649896     1  0.77592468E+08
     -136.7843024678      138.7242800924     2  0.77889700E+08
     -136.7842935884      140.4746388989     1  0.78206816E+08
     -136.7842825184      138.7944849191     1  0.75914504E+08
     -136.7842569397      140.0000374441     1  0.74791251E+08
     -136.7842326413      141.3069067332     1  0.76242930E+08
     -136.7842128250      141.8470244131     1  0.76479692E+08
     -136.7841971002      138.1346539938     1  0.74823652E+08
     -136.7841890778      140.7165492591     1  0.76081549E+08
     -136.7841711652      141.4194238871     1  0.77233816E+08
     -136.7841369588      141.3249025384     1  0.76635611E+08
     -136.7841058998      144.1897965164     1  0.77192525E+08
     -136.7840977234      138.7866901841     1  0.71592742E+08
     -136.7840397955      136.4734165006     1  0.75158542E+08
     -136.7840280553      138.3805309562     1  0.81455725E+08
     -136.7840252879      139.5886634288     1  0.76758908E+08
     -136.7840181149      141.1778299818     1  0.76157408E+08
     -136.7840042311      138.7060325993     1  0.75025853E+08
     -136.7840009345      133.9201369701     1  0.77165605E+08
     -136.7839985779      138.6488761071     1  0.75750364E+08
     -136.7839948060      140.9938537466     1  0.74381223E+08
     -136.7839862182      136.8615472900     1  0.79421288E+08
     -136.7839829330      140.4654986741     1  0.79535280E+08
     -136.7839817481      138.7622789808     1  0.79398495E+08
     -136.7839787384      140.2130477527     1  0.73350432E+08
     -136.7839777007      138.5993942629     1  0.75606421E+08
     -136.7839741938      136.9841240811     1  0.73491909E+08
     -136.7839682541      139.8660926236     1  0.77300079E+08
     -136.7839664344      137.6101582193     1  0.75833633E+08
     -136.7839446330      140.1692014546     1  0.77746894E+08
     -136.7839426297      142.0918714604     1  0.81581859E+08
     -136.7839082544      139.9770570118     1  0.78943549E+08
     -136.7839053651      138.5108897959     1  0.77207539E+08
     -136.7838651383      134.2948377755     1  0.73776985E+08
     -136.7838448055      141.2429332467     1  0.77479143E+08
     -136.7838095173      137.5125095914     1  0.74860577E+08
     -136.7838012496      142.8119419049     1  0.75910858E+08
     -136.7837878539      135.7454324049     1  0.74845542E+08
     -136.7837771016      138.8757196910     1  0.77724655E+08
     -136.7837538651      140.0580911045     1  0.74650899E+08
     -136.7837387637      138.4045400750     1  0.75583396E+08
     -136.7837286110      139.9843575871     1  0.76672997E+08
     -136.7837142760      136.3620067031     1  0.74118910E+08
     -136.7837041199      137.1301141059     1  0.80440608E+08
     -136.7837023745      142.9131718495     1  0.79619773E+08
     -136.7836669742      144.0356251600     1  0.76704377E+08
     -136.7836484807      138.8750602501     1  0.79041350E+08
     -136.7836332905      139.0056463077     2  0.80652328E+08
     -136.7836187992      139.6007686876     1  0.75368259E+08
     -136.7836166508      139.5370595158     1  0.75373881E+08
     -136.7835875927      139.2609563260     1  0.76748326E+08
     -136.7835751114      138.6388551314     1  0.76583820E+08
     -136.7835395056      139.7947145652     1  0.87189087E+08
     -136.7835012465      139.7729676275     1  0.74759189E+08
     -136.7834768308      141.5842536592     1  0.74652351E+08
     -136.7834532043      139.6100409285     1  0.77859217E+08
     -136.7834161261      140.4734045898     1  0.75617044E+08
     -136.7833878705      138.3776844024     1  0.76285197E+08
     -136.7833541061      138.6980345653     1  0.73366570E+08
     -136.7833403411      137.8072460057     1  0.78394321E+08
     -136.7833069301      142.1918961707     1  0.71808665E+08
     -136.7833051253      138.4541618549     1  0.74939702E+08
     -136.7832975794      139.8523477916     1  0.80301180E+08
     -136.7832786295      140.2543827850     1  0.75754370E+08
     -136.7832739212      138.3009430628     1  0.79109650E+08
     -136.7832507874      138.5015193061     1  0.74213622E+08
     -136.7832210053      135.1059630635     1  0.77692705E+08
     -136.7832001642      142.1971124568     1  0.77571533E+08
     -136.7831936979      137.7495876319     1  0.75833838E+08
     -136.7831885065      138.1437511869     1  0.79253141E+08
     -136.7831831479      138.8343557782     1  0.76068747E+08
     -136.7831682489      138.5957017238     1  0.73875177E+08
     -136.7831619158      140.0756058077     1  0.75280021E+08
     -136.7831523624      139.3624786068     1  0.74810514E+08
     -136.7831488660      139.8064263287     1  0.78829410E+08
     -136.7831423818      136.6960872592     1  0.75136336E+08
     -136.7831168323      142.7484257990     1  0.78948873E+08
     -136.7830931462      135.4982317259     1  0.76562553E+08
     -136.7830729841      139.4282611995     1  0.75206241E+08
     -136.7830630758      141.1442367971     1  0.77272590E+08
     -136.7830571404      139.9820842638     1  0.75891360E+08
     -136.7830490189      141.4574875580     1  0.77619559E+08
     -136.7830119244      143.1680040182     1  0.74968189E+08
     -136.7829496004      139.4728964367     1  0.77011397E+08
     -136.7829411364      140.8152980286     1  0.74643449E+08
     -136.7829209988      139.3987178036     1  0.75294599E+08
     -136.7829181613      139.0759072308     1  0.74533276E+08
     -136.7829069486      139.4643415129     1  0.76246192E+08
     -136.7828971739      138.4722361544     1  0.78049896E+08
     -136.7828922533      140.0509200963     1  0.76782503E+08
     -136.7828814560      141.4903153260     1  0.78090888E+08
     -136.7828769241      138.4591010232     1  0.77786603E+08
     -136.7828716241      138.5255497577     1  0.75165738E+08
     -136.7827871803      139.1543222193     1  0.76326079E+08
     -136.7827526963      138.3402709500     1  0.78334567E+08
     -136.7827232517      137.4094928152     1  0.79898775E+08
     -136.7826929463      143.6003882154     1  0.84820081E+08
     -136.7826862649      138.4583374318     1  0.77634138E+08
     -136.7826792231      136.7504776835     1  0.74133801E+08
     -136.7826634813      140.5205617931     1  0.74011352E+08
     -136.7826476375      140.8720496497     1  0.78343519E+08
     -136.7826350237      138.1892486947     1  0.77485837E+08
     -136.7825962172      140.9703752589     1  0.77711118E+08
     -136.7825825531      139.1492358057     1  0.75353099E+08
     -136.7825725427      138.6563913215     1  0.71515617E+08
     -136.7825676675      143.5933585250     1  0.79460513E+08
     -136.7825595939      145.1432537554     1  0.79209678E+08
     -136.7825527671      139.0941912287     1  0.76923023E+08
     -136.7825510455      134.4673286801     1  0.78183502E+08
     -136.7825458412      137.4127326646     1  0.79786617E+08
     -136.7824953951      140.2272257259     1  0.76435548E+08
     -136.7824840994      139.6952046357     1  0.74498616E+08
     -136.7824541376      140.0765755441     1  0.74624207E+08
     -136.7824354283      138.0291467791     1  0.76815446E+08
     -136.7824322214      137.3489645939     1  0.75307385E+08
     -136.7824230046      135.3407455549     1  0.75317811E+08
     -136.7823991165      138.5032887005     1  0.77067388E+08
     -136.7823891060      140.1560700072     1  0.76926594E+08
     -136.7823793375      137.6615348826     1  0.76878954E+08
     -136.7823423508      138.1017341603     1  0.76615714E+08
     -136.7823390112      138.5576428272     1  0.78657319E+08
     -136.7823354098      141.5052632770     1  0.78872149E+08
     -136.7823312766      135.7432598358     1  0.75129104E+08
     -136.7823264758      139.3978454806     1  0.77177430E+08
     -136.7823185228      137.6025108103     1  0.79804322E+08
     -136.7823091980      132.4886976242     1  0.73336572E+08
     -136.7823021711      139.9437121497     1  0.75132201E+08
     -136.7822849505      145.2239636729     1  0.78631624E+08
     -136.7822776906      136.4848906162     1  0.74937069E+08
     -136.7822485402      138.3345836911     1  0.77330178E+08
     -136.7822410693      138.6857693769     1  0.75537635E+08
     -136.7822268029      138.8499681853     1  0.80226548E+08
     -136.7822241875      139.3234693637     1  0.75798049E+08
     -136.7821824834      139.4143198794     1  0.75482032E+08
     -136.7821602746      143.2429710313     1  0.74992036E+08
     -136.7821508591      136.3887697344     1  0.76607825E+08
     -136.7821440225      134.8310659946     1  0.74818617E+08
     -136.7821327227      142.4311310948     1  0.76715845E+08
     -136.7821198032      138.1954946827     1  0.79016301E+08
     -136.7821032973      136.2685008244     1  0.77359282E+08
     -136.7820654533      133.8401842710     1  0.76663257E+08
     -136.7820408400      139.1470337247     1  0.74283777E+08
     -136.7820133853      143.3149452418     1  0.72308655E+08
     -136.7820057808      138.1309620451     1  0.76395758E+08
     -136.7819927667      138.9162106495     1  0.76723452E+08
     -136.7819224677      141.5734357068     1  0.77237961E+08
     -136.7819164244      137.3426403424     1  0.70986207E+08
     -136.7819010420      141.1134838522     1  0.75647846E+08
     -136.7818993781      138.2243068593     1  0.73792404E+08
     -136.7818799098      135.4830891444     1  0.76141352E+08
     -136.7818782470      141.8871331260     1  0.79019383E+08
     -136.7818702168      140.5635546828     1  0.71457874E+08
     -136.7818565310      138.4854728962     1  0.76623535E+08
     -136.7818392883      136.1670556200     1  0.73993167E+08
     -136.7818221345      139.1131162425     1  0.77992216E+08
     -136.7818198583      135.4943418063     1  0.78053526E+08
     -136.7817942172      141.5879993589     1  0.79310951E+08
     -136.7817892292      141.6233242729     1  0.75550103E+08
     -136.7817878683      132.6864087750     1  0.76632005E+08
     -136.7817831563      136.4166911108     1  0.78716901E+08
     -136.7817348993      140.2428254556     1  0.75802923E+08
     -136.7817064707      140.4194432233     1  0.77240648E+08
     -136.7817032337      137.8561494367     1  0.76474192E+08
     -136.7816728829      138.7323434819     1  0.76428618E+08
     -136.7816626661      137.6085072043     1  0.73666369E+08
     -136.7816272036      137.4999730192     1  0.74632558E+08
     -136.7816175945      141.4671899225     1  0.78176486E+08
     -136.7815966745      138.5746130398     1  0.75981920E+08
     -136.7815879118      136.4036171301     1  0.76481438E+08
     -136.7815833036      138.8987687292     1  0.74347178E+08
     -136.7815784766      141.1000308053     1  0.78487129E+08
     -136.7815685807      138.9527320690     1  0.76732203E+08
     -136.7815609120      139.6997464495     1  0.76333451E+08
     -136.7815587784      142.5127359772     2  0.73675878E+08
     -136.7815525101      134.8392024837     1  0.74574451E+08
     -136.7815448632      137.9597714630     1  0.75929150E+08
     -136.7815384990      138.5163455626     1  0.73371069E+08
     -136.7815234575      139.9892264185     1  0.74195719E+08
     -136.7815146257      137.5684386624     1  0.75713813E+08
     -136.7815027018      138.2434262776     1  0.76224853E+08
     -136.7814612632      141.9513554581     1  0.74151720E+08
     -136.7814580251      142.8691542306     1  0.78639100E+08
     -136.7814561580      139.0661760484     1  0.75250643E+08
     -136.7814413175      140.6084835639     1  0.73563445E+08
     -136.7814331037      140.6593361431     1  0.78820020E+08
     -136.7814302639      137.2657898472     1  0.74744891E+08
     -136.7813885425      137.7990391950     1  0.74660371E+08
     -136.7813741263      136.9787833699     1  0.77218774E+08
     -136.7813723223      140.4073797969     1  0.79004809E+08
     -136.7813556184      139.6012432466     1  0.78529387E+08
     -136.7813443963      136.1127684236     1  0.77599478E+08
     -136.7813292571      141.5028974456     1  0.76344560E+08
     -136.7812671980      138.6440440629     1  0.75314074E+08
     -136.7812583470      141.7330202793     1  0.80147733E+08
     -136.7812500371      137.6580032305     1  0.74786990E+08
     -136.7812343830      137.6466626877     1  0.86276025E+08
     -136.7812274380      142.0156175162     1  0.78386145E+08
     -136.7812254039      135.7075123150     1  0.76048267E+08
     -136.7812184373      141.1856474611     1  0.78284338E+08
     -136.7812168851      140.8515022507     1  0.75267920E+08
     -136.7812156937      143.3877203267     1  0.74404684E+08
     -136.7811686752      139.1913294388     1  0.75952036E+08
     -136.7811675663      139.8423887018     1  0.75377890E+08
     -136.7811571521      139.5419054054     1  0.79713189E+08
     -136.7811449794      137.5354872474     1  0.74344883E+08
     -136.7811372297      142.8202181401     1  0.80180954E+08
     -136.7811063965      141.6663918075     1  0.82424195E+08
     -136.7810956631      136.1474718151     1  0.75860625E+08
     -136.7810845880      134.8128594165     1  0.77228095E+08
     -136.7810752523      140.1902269927     1  0.80721221E+08
     -136.7810426019      136.6680254272     1  0.75701742E+08
     -136.7810348584      137.0901241931     1  0.79285691E+08
     -136.7809960092      139.5049350643     1  0.75042179E+08
     -136.7809792879      140.6237492698     1  0.79404800E+08
     -136.7809509196      139.8566785814     1  0.77829803E+08
     -136.7809483743      140.3482017236     1  0.78507767E+08
     -136.7809344122      143.1689533458     1  0.75941843E+08
     -136.7809092770      133.5393659555     1  0.73490737E+08
     -136.7808906364      144.7744173737     1  0.76849931E+08
     -136.7808845210      136.0094344085     1  0.73017180E+08
     -136.7808781097      141.0249920577     1  0.75464442E+08
     -136.7808707422      139.6812890546     1  0.74009243E+08
     -136.7808363292      135.5457641035     1  0.73291089E+08
     -136.7808285073      139.2687185524     1  0.71976837E+08
     -136.7807938965      138.8488033619     1  0.77433628E+08
     -136.7807612938      141.8435594448     1  0.78399510E+08
     -136.7807483483      138.2664162534     1  0.78163916E+08
     -136.7807000222      141.7285444431     1  0.82006881E+08
     -136.7806900577      140.3224137816     1  0.74034931E+08
     -136.7806814825      137.6358415127     1  0.74043981E+08
     -136.7806658865      139.8282012254     1  0.77195258E+08
     -136.7806554134      143.8194650866     1  0.75033667E+08
     -136.7806516986      137.9463511096     1  0.73369963E+08
     -136.7806377454      137.5943816488     1  0.75391473E+08
     -136.7806274875      142.4444827152     1  0.78685715E+08
     -136.7806036429      139.0618706042     1  0.75436861E+08
     -136.7805822826      140.8886999622     1  0.75040171E+08
     -136.7805810319      139.6896427905     1  0.78409120E+08
     -136.7805768650      139.7905580801     1  0.78265773E+08
     -136.7805392816      139.9677495531     1  0.74149375E+08
     -136.7805089732      141.0891834679     1  0.76001879E+08
     -136.7804919691      141.1087634953     1  0.74907531E+08
     -136.7804900797      137.7805101248     1  0.76850777E+08
     -136.7804632339      135.8020805719     1  0.74407471E+08
     -136.7804212596      135.7029100937     1  0.78775683E+08
     -136.7804037890      138.4386693409     1  0.79137627E+08
     -136.7803965392      140.2107892959     1  0.77557007E+08
     -136.7803950395      139.6323864943     1  0.74909171E+08
     -136.7803902384      141.3866673237     1  0.77501843E+08
     -136.7803872630      137.0900671765     1  0.73896262E+08
     -136.7803769166      142.8621280267     1  0.73337024E+08
     -136.7803246077      145.6507611114     1  0.87532437E+08
     -136.7803223587      140.3472875740     1  0.75885310E+08
     -136.7803136469      140.8358385758     1  0.74276832E+08
     -136.7802993370      140.9827663949     1  0.74936465E+08
     -136.7802917549      142.2912395790     1  0.75753103E+08
     -136.7802805982      138.5536124369     1  0.74462458E+08
     -136.7802306369      137.8377487144     1  0.75691717E+08
     -136.7802023933      140.8753913135     1  0.77248274E+08
     -136.7801288824      143.0625600777     1  0.76939450E+08
     -136.7801214937      142.1496044685     1  0.76077986E+08
     -136.7800740506      141.1082533889     1  0.75239375E+08
     -136.7800694941      140.8806452366     1  0.73966335E+08
     -136.7800286861      140.9608482878     1  0.77087374E+08
     -136.7800239018      143.2420947981     1  0.77020123E+08
     -136.7800155844      138.1575362160     1  0.74836729E+08
     -136.7800128687      139.2167184505     1  0.77710459E+08
     -136.7800103084      139.8300349318     1  0.78624651E+08
     -136.7800048473      141.2525206623     1  0.76071867E+08
     -136.7799885975      134.3900763806     1  0.72599929E+08
     -136.7799614796      135.7375905085     1  0.83128273E+08
     -136.7799571328      138.8413808532     1  0.77587993E+08
     -136.7799490966      139.0042317769     1  0.79291192E+08
     -136.7798887309      139.3941585379     1  0.78498005E+08
     -136.7798875899      141.7713773602     1  0.73593153E+08
     -136.7798692023      140.7652449961     1  0.75484280E+08
     -136.7798339310      135.1818814724     1  0.75760110E+08
     -136.7798293134      137.8263337931     1  0.77733972E+08
     -136.7798166845      139.0189746657     1  0.73804614E+08
     -136.7798020903      138.5918238701     1  0.72317885E+08
     -136.7797932082      138.8273626618     1  0.76039652E+08
     -136.7797885818      137.3493428533     1  0.75727805E+08
     -136.7797850085      140.3032617396     1  0.77503433E+08
     -136.7797806627      139.7938690397     1  0.74510711E+08
     -136.7797610532      142.0562438969     1  0.80047610E+08
     -136.7797197462      143.2505943892     1  0.72095287E+08
     -136.7797065129      139.2505099632     1  0.75062034E+08
     -136.7796873075      138.2507510194     1  0.75631582E+08
     -136.7796859375      140.7551649723     1  0.78843035E+08
     -136.7796480467      139.6061409384     1  0.77108495E+08
     -136.7796387807      139.5834530297     1  0.74968764E+08
     -136.7796333744      139.8070768159     1  0.76473746E+08
     -136.7796272219      137.4694297212     1  0.76709792E+08
     -136.7796053096      141.1181422558     1  0.71966414E+08
     -136.7795917447      136.8955581482     1  0.78927157E+08
     -136.7795822205      139.1611589848     1  0.78784145E+08
     -136.7795682894      140.9965247235     1  0.76086985E+08
     -136.7795364649      136.6315138759     1  0.73524351E+08
     -136.7795313129      142.0962704445     1  0.76625360E+08
     -136.7794773636      138.8135164596     1  0.74993003E+08
     -136.7794669709      138.4309157406     1  0.76970834E+08
     -136.7794614994      140.2137980023     1  0.73097765E+08
     -136.7794563921      141.1059828357     1  0.76679683E+08
     -136.7794300939      137.9987290515     1  0.76712194E+08
     -136.7794110452      139.9534526693     1  0.74102536E+08
     -136.7793956827      139.5261168932     1  0.76729348E+08
     -136.7793510313      135.1832055376     1  0.76734799E+08
     -136.7793009640      135.5187993215     1  0.76383984E+08
     -136.7792935366      140.4099707099     1  0.78630083E+08
     -136.7792826360      142.1946202685     1  0.78608041E+08
     -136.7792733048      138.6083452322     1  0.74462178E+08
     -136.7792648510      137.9964072753     1  0.77335888E+08
     -136.7792416946      139.8668010425     1  0.78675989E+08
     -136.7792238234      141.0019132196     1  0.78494369E+08
     -136.7791638218      138.3843243929     1  0.75829977E+08
     -136.7791609943      137.6522410973     1  0.74781030E+08
     -136.7791581873      141.0795522011     1  0.73564691E+08
     -136.7791394818      139.0012225702     1  0.75046635E+08
     -136.7791230542      138.5571732501     2  0.74345251E+08
     -136.7791140518      139.8860157698     1  0.76033355E+08
     -136.7790928596      140.7431736323     1  0.78914537E+08
     -136.7790793929      133.9007004888     1  0.75865514E+08
     -136.7790212644      140.8117674472     1  0.78135520E+08
     -136.7790154437      138.9820054660     1  0.78623961E+08
     -136.7790137693      138.2361778015     1  0.78178834E+08
     -136.7789908824      140.8207482844     1  0.79126808E+08
     -136.7789842524      140.7268588410     1  0.77556026E+08
     -136.7789578064      141.3221588420     2  0.82617327E+08
     -136.7789528432      144.3246506329     1  0.71967977E+08
     -136.7789196530      142.7735872858     1  0.78888828E+08
     -136.7788909637      135.0285345877     1  0.78590540E+08
     -136.7788888030      139.6996096910     1  0.75084629E+08
     -136.7788792216      138.6522051718     1  0.74441601E+08
     -136.7788757944      138.9889460552     1  0.78093614E+08
     -136.7788367013      137.3632742467     2  0.79981315E+08
     -136.7788130240      140.1531423548     1  0.74202941E+08
     -136.7788088582      138.2587596155     1  0.76632098E+08
     -136.7788005926      142.5820996447     1  0.84261594E+08
     -136.7787536237      138.0767193544     1  0.75525750E+08
     -136.7787480406      137.1245538476     2  0.74313061E+08
     -136.7787241007      141.1320522824     1  0.77797255E+08
     -136.7786750118      140.6325517141     1  0.79352109E+08
     -136.7786627918      139.6533825165     1  0.75537263E+08
     -136.7786519916      139.4099609199     1  0.74842735E+08
     -136.7786330233      141.1502377325     1  0.75809508E+08
     -136.7786293736      140.3588393850     1  0.76000870E+08
     -136.7785766757      136.5022969419     1  0.74952589E+08
     -136.7785454709      139.2486362666     1  0.78832694E+08
     -136.7785368033      138.2286105545     1  0.74095830E+08
     -136.7785266762      135.7333626276     1  0.76413358E+08
     -136.7785256282      139.0362493312     1  0.72943073E+08
     -136.7785105893      136.2355964585     1  0.76305617E+08
     -136.7785064448      138.6032243798     1  0.74086619E+08
     -136.7785050224      137.3433808424     1  0.74687776E+08
     -136.7785040186      137.7600728799     1  0.77130051E+08
     -136.7784965584      139.4163258841     1  0.76062370E+08
     -136.7784897132      139.6450795648     1  0.76041248E+08
     -136.7784782276      133.3854331484     1  0.77282716E+08
     -136.7784745202      138.3399299374     1  0.76777960E+08
     -136.7784639499      141.4768740447     1  0.76011278E+08
     -136.7784531604      138.7090239963     1  0.74240500E+08
     -136.7784369061      137.2995524202     1  0.74458955E+08
     -136.7783755683      143.3321219981     1  0.72493665E+08
     -136.7783697753      139.0466483862     1  0.78719617E+08
     -136.7783563808      140.8966158141     1  0.79396371E+08
     -136.7783167751      139.4213827439     1  0.76990425E+08
     -136.7783006497      144.1323285035     1  0.81642669E+08
     -136.7782922394      137.1160601893     1  0.77076547E+08
     -136.7782887233      143.6422865573     2  0.75157406E+08
     -136.7782861092      140.0212270940     1  0.77581741E+08
     -136.7782761202      139.9996277215     1  0.74063082E+08
     -136.7782653511      139.1973675338     1  0.74673560E+08
     -136.7782560087      139.2156112826     1  0.75392930E+08
     -136.7782497544      135.9878611036     1  0.71725399E+08
     -136.7782377056      137.4490073846     1  0.74802200E+08
     -136.7782310784      135.2759435795     1  0.75523776E+08
     -136.7782100811      135.1892925113     1  0.71274110E+08
     -136.7781656012      139.4121295138     1  0.78575927E+08
     -136.7781341786      138.9257315289     2  0.76459467E+08
     -136.7781177070      140.1169546569     1  0.75942085E+08
     -136.7781127823      138.3799182612     1  0.74565355E+08
     -136.7780982138      132.1471516611     1  0.75767941E+08
     -136.7780822215      142.1343169296     2  0.73853856E+08
     -136.7780537326      138.0358474982     1  0.73670752E+08
     -136.7780492991      138.5991385022     1  0.74656826E+08
     -136.7780143626      132.9271146988     1  0.76947002E+08
     -136.7780104244      137.7701629847     1  0.75586485E+08
     -136.7780066246      136.5776978221     1  0.78382624E+08
     -136.7779719152      138.7045489611     1  0.77758009E+08
     -136.7779677830      138.7931478742     1  0.76957241E+08
     -136.7779660130      142.6699920157     1  0.74019279E+08
     -136.7779642221      139.0523926684     1  0.78089898E+08
     -136.7779611443      139.2674826798     1  0.78192021E+08
     -136.7779268703      139.5642697916     1  0.73160660E+08
     -136.7779155484      138.4865032193     1  0.78351844E+08
     -136.7779114241      140.1524026138     1  0.77900757E+08
     -136.7778848803      139.9172442238     1  0.73006864E+08
     -136.7777851105      139.0833762790     1  0.76049614E+08
     -136.7777787455      140.6003347696     1  0.74834402E+08
     -136.7777764764      138.1225401882     1  0.73751740E+08
     -136.7777559438      137.0788155128     1  0.75188455E+08
     -136.7777467174      139.0460817313     1  0.78962261E+08
     -136.7777405723      140.3711610433     2  0.74720451E+08
     -136.7776844641      135.1732326285     1  0.76697617E+08
     -136.7776786451      137.2677924478     1  0.75543677E+08
     -136.7776396890      139.0220165901     1  0.74899348E+08
     -136.7776019297      139.3990469853     1  0.75595991E+08
     -136.7775955676      139.5473495866     1  0.81727886E+08
     -136.7775760041      138.5997132408     1  0.76244091E+08
     -136.7775402073      137.8556002584     1  0.75200532E+08
     -136.7775363384      137.4778142099     1  0.76832283E+08
     -136.7775351749      133.5589170282     1  0.76955616E+08
     -136.7775220367      139.9225537882     1  0.76826294E+08
     -136.7774754085      137.8074366789     1  0.75038662E+08
     -136.7774611574      136.8100071864     1  0.76183521E+08
     -136.7774470152      136.0438953605     1  0.75817104E+08
     -136.7774432235      137.4955526523     1  0.81331052E+08
     -136.7774359673      139.5195576713     2  0.75955076E+08
     -136.7774328987      142.3027889231     1  0.77364113E+08
     -136.7774139861      138.4655683298     1  0.72090448E+08
     -136.7774118756      138.8565166258     1  0.78903084E+08
     -136.7774036591      141.3794135505     1  0.76121458E+08
     -136.7773816522      142.2989110082     1  0.74169091E+08
     -136.7773730204      140.6930491041     1  0.77650834E+08
     -136.7773603807      138.8049344422     1  0.77143806E+08
     -136.7773492100      141.0763789731     1  0.75734301E+08
     -136.7773430334      142.4587549483     1  0.78377227E+08
     -136.7773270018      145.2250234071     1  0.79798958E+08
     -136.7773199265      142.9484778325     1  0.79225564E+08
     -136.7773165170      137.4473286211     1  0.76298998E+08
     -136.7773131888      140.5238883480     1  0.76251055E+08
     -136.7772898390      136.7157793504     1  0.75364237E+08
     -136.7772677341      142.9809678800     1  0.75143445E+08
     -136.7772596089      137.9888830623     1  0.72987923E+08
     -136.7772539987      139.5066614461     1  0.76418628E+08
     -136.7772528395      137.9233329446     1  0.75664161E+08
     -136.7772202863      143.4610254232     1  0.76411809E+08
     -136.7772083745      139.1985814078     1  0.75761788E+08
     -136.7771492858      138.6980130428     1  0.79154384E+08
     -136.7771238047      139.0275720316     1  0.78690037E+08
     -136.7770909953      140.1449315084     1  0.78298359E+08
     -136.7770578897      136.5960911641     1  0.74338918E+08
     -136.7770357352      136.9626933429     1  0.75674880E+08
     -136.7770142977      142.7698150213     1  0.74189591E+08
     -136.7770061902      142.9320141432     1  0.83035814E+08
     -136.7769970539      136.5062775154     1  0.77413477E+08
     -136.7769945447      143.4958919336     1  0.74132072E+08
     -136.7769754677      142.4176425890     1  0.78487989E+08
     -136.7769730392      137.8912339962     1  0.76058903E+08
     -136.7769608532      138.6861828389     1  0.77732906E+08
     -136.7769532647      140.8810774107     1  0.76395944E+08
     -136.7769044699      138.4726547224     2  0.76232607E+08
     -136.7768643695      141.3572102808     1  0.74558421E+08
     -136.7768186805      139.2137367245     1  0.77258693E+08
     -136.7768160808      140.1368612933     2  0.74828097E+08
     -136.7767984293      140.0285402932     1  0.74663169E+08
     -136.7767935566      138.7944360589     1  0.81994276E+08
     -136.7767798382      141.1540587823     1  0.74453369E+08
     -136.7767689927      138.1788063915     1  0.80000048E+08
     -136.7767561768      138.5540339603     1  0.75581147E+08
     -136.7767493653      143.1727938441     1  0.76690233E+08
     -136.7767427349      141.1425139219     1  0.75729016E+08
     -136.7767158697      133.7814522278     1  0.76659436E+08
     -136.7766796330      143.8684573711     1  0.82390026E+08
     -136.7766533601      137.0512532620     1  0.75619317E+08
     -136.7766261295      138.3448070227     1  0.76027447E+08
     -136.7766189437      141.1164227641     1  0.80392752E+08
     -136.7765675876      138.5753534566     1  0.75185596E+08
     -136.7765602831      141.5564007054     1  0.77099637E+08
     -136.7765187652      136.9083564037     1  0.77082283E+08
     -136.7765174796      139.8703961480     1  0.75336419E+08
     -136.7764971591      143.4036073214     1  0.75399025E+08
     -136.7764939217      136.2605801524     1  0.75589910E+08
     -136.7764761945      138.0169719429     1  0.82109326E+08
     -136.7764643723      139.3429501520     1  0.80618485E+08
     -136.7764591930      137.9677971405     1  0.77036887E+08
     -136.7764482517      136.2606365319     1  0.77471462E+08
     -136.7764440086      138.8498359384     1  0.76409122E+08
     -136.7764350232      135.7905132348     1  0.75846847E+08
     -136.7764106910      142.8040941176     1  0.79969211E+08
     -136.7763958006      139.6750951622     1  0.78644471E+08
     -136.7763917397      138.4569637518     1  0.79188022E+08
     -136.7763786425      136.8743141165     1  0.75646050E+08
     -136.7763709197      139.9598508932     1  0.74747238E+08
     -136.7763532239      140.4380685060     1  0.82672635E+08
     -136.7763405166      139.8066591418     1  0.78792833E+08
     -136.7763252241      139.3063308357     1  0.76219361E+08
     -136.7762945953      141.1232270701     1  0.81677953E+08
     -136.7762931214      140.8536592277     1  0.73729924E+08
     -136.7762781780      139.6451014133     1  0.73107144E+08
     -136.7762710876      140.9993806013     1  0.76090440E+08
     -136.7762587402      135.7288524541     1  0.76460186E+08
     -136.7762373395      143.0712076156     1  0.82514562E+08
     -136.7762307781      141.0758510081     1  0.75810064E+08
     -136.7761999347      141.6590805724     1  0.72228711E+08
     -136.7761862198      140.8624838213     1  0.79182726E+08
     -136.7761844029      137.0556848914     1  0.75442304E+08
     -136.7761767383      141.7812810245     1  0.78129509E+08
     -136.7761600405      143.4208219226     1  0.75580402E+08
     -136.7761505267      139.2759769891     1  0.78819285E+08
     -136.7761195915      139.3479051050     1  0.80253637E+08
     -136.7761092121      140.7824592760     1  0.80115116E+08
     -136.7761022053      142.9254709550     1  0.73355120E+08
     -136.7760917987      137.4177861110     1  0.78122409E+08
     -136.7760867355      140.4457360981     1  0.78708497E+08
     -136.7760554580      139.4839876734     1  0.74541282E+08
     -136.7760233172      139.3457838861     1  0.75622074E+08
     -136.7760184230      136.9142033708     1  0.76623087E+08
     -136.7759973824      138.5373383368     1  0.73865527E+08
     -136.7759622173      139.5200467038     1  0.75312269E+08
     -136.7759539465      138.7473352254     1  0.78494005E+08
     -136.7759323498      141.7254248511     1  0.74202705E+08
     -136.7759265998      141.5718738386     1  0.75612941E+08
     -136.7759080615      136.4209085009     1  0.75591409E+08
     -136.7759053464      140.1722887398     1  0.74137605E+08
     -136.7758935796      134.1450695992     2  0.89850866E+08
     -136.7758867977      143.1790670382     1  0.74254837E+08
     -136.7758718184      135.4447294229     1  0.72733718E+08
     -136.7757985246      139.7909937533     1  0.76485709E+08
     -136.7757423486      137.9978752833     1  0.72118349E+08
     -136.7757372343      136.7243594591     1  0.73757507E+08
     -136.7757173936      139.3833852508     1  0.81163316E+08
     -136.7757075665      141.2317590420     1  0.79926937E+08
     -136.7757061887      137.4912809499     1  0.77440843E+08
     -136.7756367726      141.2568909329     1  0.76754905E+08
     -136.7756294744      141.0544065821     1  0.75750208E+08
     -136.7755978124      137.5302068633     1  0.78994046E+08
     -136.7755865749      134.8630825563     1  0.73588684E+08
     -136.7755570005      139.2790353772     1  0.79222765E+08
     -136.7755342812      138.2156776270     1  0.76408501E+08
     -136.7755100597      140.1182836534     1  0.74558826E+08
     -136.7754956735      140.1216259300     1  0.74969936E+08
     -136.7754931399      138.9778883023     1  0.76854569E+08
     -136.7754669509      140.4901802823     1  0.77860473E+08
     -136.7754382021      141.0409036605     1  0.76290528E+08
     -136.7754134841      140.0843647280     1  0.76008984E+08
     -136.7753803010      142.0141070198     1  0.76550779E+08
     -136.7753164899      140.3450781616     1  0.74085244E+08
     -136.7752750960      140.7214485868     1  0.79203393E+08
     -136.7752562485      140.1576690514     1  0.75518155E+08
     -136.7752499220      140.0691606121     1  0.73475786E+08
     -136.7752416005      139.1993114858     1  0.74954698E+08
     -136.7752261670      137.0496155691     1  0.74860887E+08
     -136.7752090370      135.8614296255     1  0.75343444E+08
     -136.7751949270      139.0270757552     1  0.75676465E+08
     -136.7751904370      138.5602151359     1  0.72093442E+08
     -136.7751562223      139.0701161580     1  0.77694105E+08
     -136.7751540729      141.4275596121     1  0.76213033E+08
     -136.7751358638      136.2969539593     1  0.78017543E+08
     -136.7751312183      136.9355897186     1  0.77112853E+08
     -136.7751261110      140.5158141313     1  0.77162143E+08
     -136.7751175079      137.6122340430     1  0.75285987E+08
     -136.7751083000      136.7897826688     1  0.77327940E+08
     -136.7751023136      139.3552229367     1  0.76096961E+08
     -136.7750870056      137.7854275366     1  0.77550599E+08
     -136.7750801985      143.5010997658     1  0.73336785E+08
     -136.7750635748      138.0247303188     1  0.79201053E+08
     -136.7750594450      136.9410706124     1  0.74196347E+08
     -136.7750344624      139.3596824561     1  0.80962079E+08
     -136.7750318155      140.2356882507     1  0.71702423E+08
     -136.7750288500      144.1334405469     1  0.77007566E+08
     -136.7750260057      142.2457413283     1  0.72275497E+08
     -136.7749732448      137.1101727899     1  0.74439755E+08
     -136.7749495856      140.3897433072     1  0.76895584E+08
     -136.7749436059      138.5322622123     1  0.76156838E+08
     -136.7749093808      136.9710227306     1  0.73950116E+08
     -136.7749039321      137.2954116209     1  0.77768012E+08
     -136.7748995630      137.3608751718     1  0.75432510E+08
     -136.7748756152      139.0806518298     1  0.82758239E+08
     -136.7748573188      141.5015351089     1  0.73205228E+08
     -136.7748249359      137.9451031201     1  0.80640200E+08
     -136.7748075417      139.7230050596     1  0.73919628E+08
     -136.7747774053      137.2401109266     1  0.75828552E+08
     -136.7747706409      140.3582022422     1  0.78063236E+08
     -136.7747668229      139.5624840362     1  0.81841878E+08
     -136.7747623996      138.6005610095     1  0.73116699E+08
     -136.7747535714      140.8461008323     1  0.76939355E+08
     -136.7747462749      141.6686345868     1  0.74384207E+08
     -136.7747292611      139.9720728612     1  0.77281775E+08
     -136.7747246284      140.4635039676     1  0.76243971E+08
     -136.7747193913      142.7110448686     1  0.75951413E+08
     -136.7747177312      140.8702434082     1  0.76951509E+08
     -136.7747098077      140.3317180741     1  0.76334802E+08
     -136.7747066584      142.8220902923     1  0.74899424E+08
     -136.7746963046      137.0937521328     1  0.75165377E+08
     -136.7746893071      141.3795584836     1  0.83858688E+08
     -136.7746751100      140.8754424973     1  0.79000219E+08
     -136.7746318196      134.8077841253     1  0.76441102E+08
     -136.7746168842      137.8586658187     1  0.74643217E+08
     -136.7745699872      138.9016693036     1  0.77465113E+08
     -136.7745649585      136.3451240397     1  0.77493793E+08
     -136.7745631147      138.6696171583     1  0.78933896E+08
     -136.7745385001      135.7818208683     1  0.74783580E+08
     -136.7744963303      140.5188597018     1  0.76640113E+08
     -136.7744742767      134.8207354079     1  0.74072177E+08
     -136.7744687429      141.4132487440     1  0.78346774E+08
     -136.7744228787      136.4883603793     1  0.73227781E+08
     -136.7743916613      138.7655736790     1  0.77193045E+08
     -136.7743859338      139.7910036462     1  0.79289469E+08
     -136.7743813465      141.9338202282     2  0.73963422E+08
     -136.7743784640      140.2141109032     1  0.75902505E+08
     -136.7743694208      141.8841187158     1  0.75930395E+08
     -136.7743671551      140.6412984693     4  0.78031966E+08
     -136.7743598925      139.2040345319     1  0.76321007E+08
     -136.7743537437      139.4773373213     1  0.76055591E+08
     -136.7743416129      136.8437905713     1  0.75128108E+08
     -136.7743265135      136.8465657171     1  0.74385372E+08
     -136.7742966767      139.7216734489     1  0.74921040E+08
     -136.7742821254      141.5694938095     1  0.75573313E+08
     -136.7742808827      141.4271529395     1  0.78111450E+08
     -136.7742553854      137.0533059996     1  0.74652192E+08
     -136.7742337155      141.9361218440     1  0.75292134E+08
     -136.7742302726      137.1307818941     1  0.73393607E+08
     -136.7742225599      138.2252557849     1  0.77058579E+08
     -136.7742153373      140.5016250951     1  0.74608179E+08
     -136.7742112176      137.3840074550     1  0.75487600E+08
     -136.7741969293      139.4848905222     1  0.75826944E+08
     -136.7741831209      138.9546462204     1  0.77810107E+08
     -136.7741734771      142.9038712492     1  0.77945218E+08
     -136.7741686032      137.5456898498     1  0.81075839E+08
     -136.7741246362      139.0637517587     1  0.78267838E+08
     -136.7741157601      136.9498234921     1  0.76535275E+08
     -136.7740624321      143.2432724183     1  0.74685271E+08
     -136.7740439678      138.7382329983     1  0.76273831E+08
     -136.7740267511      144.3532887709     1  0.79145069E+08
     -136.7740010471      138.7057890627     1  0.76333015E+08
     -136.7739891922      140.6764568623     1  0.72999624E+08
     -136.7739852047      144.8632838874     1  0.76023996E+08
     -136.7739816763      136.8071146570     1  0.81058452E+08
     -136.7739800836      138.3789467354     1  0.74239299E+08
     -136.7739754102      136.4367677047     1  0.77622905E+08
     -136.7739731237      140.1315684014     1  0.75024825E+08
     -136.7739680285      139.2291578744     1  0.79187923E+08
     -136.7739546822      138.2284493722     1  0.74773850E+08
     -136.7739455918      139.0036227575     1  0.76225560E+08
     -136.7739286808      139.2195323412     1  0.76661801E+08
     -136.7739253553      141.6393239125     1  0.79714081E+08
     -136.7739094335      138.2757911432     1  0.72690095E+08
     -136.7739064598      138.0624793898     1  0.76624076E+08
     -136.7738992684      137.9238040848     1  0.77995873E+08
     -136.7738977047      140.0937822880     1  0.73988108E+08
     -136.7738780670      136.5668416929     1  0.81885266E+08
     -136.7738718942      139.7741342068     1  0.78659133E+08
     -136.7738614910      137.8935271014     1  0.76924746E+08
     -136.7738580474      139.7860376157     1  0.75568129E+08
     -136.7738474571      139.9337395367     1  0.75855022E+08
     -136.7738404226      141.4144508289     1  0.81154257E+08
     -136.7738309880      136.4447104335     1  0.75676184E+08
     -136.7738056289      139.4055865776     1  0.84224638E+08
     -136.7737660511      136.1961495178     1  0.77851348E+08
     -136.7737444466      143.2646058798     1  0.79626469E+08
     -136.7737241298      138.7594453227     1  0.77099683E+08
     -136.7737180199      139.2282208456     1  0.77165470E+08
     -136.7737023676      137.8195989101     1  0.74672904E+08
     -136.7736864545      138.6322033354     1  0.77305951E+08
     -136.7736704623      136.9491133704     1  0.73432412E+08
     -136.7736607388      137.0885777883     1  0.75776411E+08
     -136.7736584014      139.5650257462     1  0.71059960E+08
     -136.7736568745      139.5402394015     1  0.79147499E+08
     -136.7736469167      144.5760091646     1  0.76013696E+08
     -136.7736427619      139.3753616587     1  0.73850447E+08
     -136.7736058310      140.4331345806     1  0.76610196E+08
     -136.7736042741      135.0727219992     1  0.78970782E+08
     -136.7735968579      142.6513338601     1  0.73468433E+08
     -136.7735955615      139.6088937404     1  0.74875651E+08
     -136.7735928280      137.6246228815     1  0.77828132E+08
     -136.7735712841      134.7700431103     1  0.76536072E+08
     -136.7735628403      139.4966728497     1  0.76870650E+08
     -136.7735583189      141.0020338969     1  0.76217600E+08
     -136.7735520944      134.7326581993     1  0.78050144E+08
     -136.7735480166      141.5361555924     1  0.77757785E+08
     -136.7735392807      135.4080985783     1  0.78746027E+08
     -136.7735100153      135.9062695896     1  0.75885914E+08
     -136.7735008217      143.3192111868     4  0.78927294E+08
     -136.7734969463      136.8082056432     1  0.75385176E+08
     -136.7734913345      137.3712480147     1  0.77037434E+08
     -136.7734727072      143.4960582027     1  0.76561223E+08
     -136.7734717015      140.1035714618     1  0.72207667E+08
     -136.7734684350      138.1251631887     1  0.77173903E+08
     -136.7734542276      138.2957915991     1  0.75630627E+08
     -136.7734468194      137.1038124446     1  0.74933712E+08
     -136.7734085727      142.2953916380     1  0.79028548E+08
     -136.7733764587      139.6916130445     1  0.75396695E+08
     -136.7733614062      135.7859975413     1  0.75541858E+08
     -136.7733598206      136.7480257909     1  0.72847736E+08
     -136.7733551167      142.1187962768     1  0.74258060E+08
     -136.7733266947      142.8151555469     1  0.82115154E+08
     -136.7733097574      139.7115709456     1  0.77214457E+08
     -136.7732944136      136.6089217695     1  0.75816212E+08
     -136.7732700314      139.7718086284     1  0.73865269E+08
     -136.7732547649      138.0588362517     1  0.76709044E+08
     -136.7732491952      139.1235966716     1  0.76711525E+08
     -136.7732381261      138.8172718288     1  0.79094740E+08
     -136.7732283900      140.8608394603     1  0.78741046E+08
     -136.7732179309      136.5889780257     1  0.76094868E+08
     -136.7732164284      143.4819617293     1  0.72719415E+08
     -136.7731831046      138.9574516013     1  0.77226376E+08
     -136.7731670898      140.0397478854     1  0.76548888E+08
     -136.7731623149      138.0635874722     1  0.76276602E+08
     -136.7731481049      138.0717439779     1  0.75261029E+08
     -136.7731293022      142.9034568126     1  0.75036007E+08
     -136.7730708171      137.3547465912     1  0.77104112E+08
     -136.7730692078      141.8964333705     1  0.80106353E+08
     -136.7730458172      137.9882073304     1  0.74814718E+08
     -136.7730289021      134.7888536419     1  0.72569207E+08
     -136.7729677936      139.8948687537     1  0.76152624E+08
     -136.7729485763      140.0938350182     1  0.74385018E+08
     -136.7729367235      143.8910344076     1  0.78444370E+08
     -136.7729303235      139.6541998962     1  0.76815403E+08
     -136.7729278654      140.5887046291     1  0.75702623E+08
     -136.7728530382      135.9304968959     1  0.77098372E+08
     -136.7728445060      138.7385028267     1  0.75288543E+08
     -136.7728398200      140.5732487985     1  0.75947865E+08
     -136.7728306936      138.1758760585     1  0.73863508E+08
     -136.7728253990      140.7436409942     1  0.75788007E+08
     -136.7728178427      137.8089318092     1  0.73849540E+08
     -136.7728109331      140.6619764931     1  0.77647450E+08
     -136.7727932010      142.5890102528     1  0.77713483E+08
     -136.7727778767      140.1829835798     1  0.79110927E+08
     -136.7727617957      138.5768980198     1  0.73849962E+08
     -136.7727503367      142.9398605141     1  0.75303345E+08
     -136.7727346357      136.7296466800     1  0.74285442E+08
     -136.7727195765      142.5838782717     1  0.77086144E+08
     -136.7727148947      137.4112441602     1  0.78867228E+08
     -136.7727075806      136.0986774969     1  0.72061149E+08
     -136.7726649521      138.6887055125     1  0.73636790E+08
     -136.7726551395      138.1485680072     1  0.82413496E+08
     -136.7726237310      138.7447841835     1  0.75848442E+08
     -136.7726206972      141.4025616069     1  0.76821605E+08
     -136.7726168175      139.2295623938     1  0.78212333E+08
     -136.7726157636      139.4429455392     1  0.76651571E+08
     -136.7726000143      138.8215256707     1  0.73857514E+08
     -136.7725839417      139.4892110469     1  0.76898170E+08
     -136.7725616136      131.6660744968     1  0.76169811E+08
     -136.7725418462      135.9981345398     1  0.81775558E+08
     -136.7725302151      139.1380609267     1  0.76137966E+08
     -136.7725247143      138.6596199966     1  0.77651218E+08
     -136.7725076612      137.7651002115     1  0.72722358E+08
     -136.7725052808      137.5489811463     1  0.74181352E+08
     -136.7724637033      136.5084208709     1  0.74270615E+08
     -136.7724625478      136.7284297357     1  0.75161466E+08
     -136.7724239997      138.1728992790     1  0.76411485E+08
     -136.7724064448      133.8427444111     1  0.81906662E+08
     -136.7723826145      135.1975375751     2  0.78425271E+08
     -136.7723556684      139.9057580384     1  0.78191804E+08
     -136.7723393380      141.8031712142     1  0.80839537E+08
     -136.7723299282      136.5733166285     1  0.75234402E+08
     -136.7723161932      136.1298328263     1  0.75727219E+08
     -136.7723021178      137.9975051430     1  0.79688614E+08
     -136.7722934242      138.8516190840     1  0.75989827E+08
     -136.7722881794      143.0956727116     1  0.74463504E+08
     -136.7722792530      141.0830706105     1  0.77076144E+08
     -136.7722708990      138.1062291705     1  0.78760204E+08
     -136.7722153147      140.7786965314     1  0.72277591E+08
     -136.7722067083      140.6448984442     1  0.75523083E+08
     -136.7721997716      137.7851766998     1  0.74339128E+08
     -136.7721882890      139.4829497569     1  0.79695259E+08
     -136.7721681509      138.8384736995     1  0.75830453E+08
     -136.7721633091      137.5747716080     1  0.76137251E+08
     -136.7721589720      133.9640126752     1  0.79329461E+08
     -136.7721185744      137.8137142602     1  0.76897814E+08
     -136.7720986705      139.3416226518     1  0.74150848E+08
     -136.7720923874      139.7402384885     1  0.78877210E+08
     -136.7720761080      138.4634580971     1  0.74982012E+08
     -136.7720631153      140.4595980480     1  0.76709202E+08
     -136.7720519367      139.9958953730     1  0.75554789E+08
     -136.7720103918      139.8761068515     1  0.78036383E+08
     -136.7720079900      138.3362977717     1  0.74594914E+08
     -136.7720000228      139.3397861480     1  0.76664626E+08
     -136.7719809058      139.4092326263     1  0.79895403E+08
     -136.7719798564      138.9433661286     1  0.74865078E+08
     -136.7719676847      138.7423964173     1  0.73675696E+08
     -136.7719528277      140.5608034867     1  0.74994513E+08
     -136.7719349828      139.1543440987     1  0.78396675E+08
     -136.7718948159      138.7270156851     1  0.79067083E+08
     -136.7718720657      140.9525491490     1  0.73393564E+08
     -136.7718416876      143.4303190506     1  0.78989745E+08
     -136.7718364133      138.6519242672     1  0.76533954E+08
     -136.7718271660      137.3184786320     1  0.75464253E+08
     -136.7717984076      138.5155746615     1  0.77133509E+08
     -136.7717917804      137.1156879396     1  0.77259396E+08
     -136.7717787568      142.6165933693     1  0.75997785E+08
     -136.7717744486      139.9962532410     1  0.74732833E+08
     -136.7717557270      142.1348768082     1  0.80737627E+08
     -136.7717499997      142.8352712842     1  0.72445673E+08
     -136.7717431829      137.2873708998     1  0.74295789E+08
     -136.7717344191      139.4263707840     1  0.75472062E+08
     -136.7717213900      138.5909917584     1  0.75159417E+08
     -136.7717156364      140.7469291651     1  0.77761637E+08
     -136.7717093586      141.7254440197     1  0.76654486E+08
     -136.7716996341      133.4009778995     1  0.73798223E+08
     -136.7716972510      138.2999789249     1  0.73164476E+08
     -136.7716736107      141.7256391053     1  0.77418437E+08
     -136.7716555660      133.3290187747     1  0.79376366E+08
     -136.7716448639      137.3259400701     1  0.76236027E+08
     -136.7716166713      142.3403784461     1  0.80425021E+08
     -136.7715972880      133.7156383811     1  0.76027735E+08
     -136.7715935565      134.7623618053     1  0.75239389E+08
     -136.7715806559      139.8200857921     1  0.77582873E+08
     -136.7715693617      140.3467333071     2  0.75746202E+08
     -136.7715623327      139.5425044058     1  0.76252714E+08
     -136.7715584956      138.7139924045     1  0.79460067E+08
     -136.7715505219      145.1369974017     1  0.79424616E+08
     -136.7715195777      139.9056887180     1  0.78954717E+08
     -136.7714698932      138.3190536777     1  0.76251143E+08
     -136.7714480453      141.7316607699     1  0.73607123E+08
     -136.7714193417      137.1712949482     1  0.77623488E+08
     -136.7713887518      140.1153007181     1  0.75346784E+08
     -136.7713380303      138.3824209965     1  0.79188629E+08
     -136.7713231371      137.1685425356     1  0.75577310E+08
     -136.7713160511      137.6820951937     1  0.74875257E+08
     -136.7713108969      138.7257311534     1  0.76662935E+08
     -136.7712990758      139.5800415962     1  0.73544727E+08
     -136.7712918080      135.7369707306     1  0.75418709E+08
     -136.7712774078      136.1333479989     1  0.76219338E+08
     -136.7712691046      138.6575780119     1  0.76357599E+08
     -136.7712153188      136.0611652301     1  0.75407525E+08
     -136.7712091629      137.3239613630     1  0.71576358E+08
     -136.7711965782      139.9401992042     1  0.75881230E+08
     -136.7711934785      139.2753634815     1  0.72704350E+08
     -136.7711893487      144.6885555858     1  0.76167361E+08
     -136.7711878367      139.6803380493     1  0.76578787E+08
     -136.7711622540      140.5545276329     1  0.71829209E+08
     -136.7711453143      139.5283966508     1  0.80192671E+08
     -136.7711198215      139.0349979532     1  0.77145298E+08
     -136.7710853097      145.5643561356     1  0.75634091E+08
     -136.7710840744      137.9035676392     1  0.77300219E+08
     -136.7710682189      136.6615021217     1  0.76706881E+08
     -136.7710646337      142.0892484669     1  0.73036796E+08
     -136.7710318046      139.1863118851     1  0.75735844E+08
     -136.7710187996      139.7229792522     1  0.78186892E+08
     -136.7709965780      140.4013359233     1  0.80202269E+08
     -136.7709808337      139.6358707466     1  0.77802215E+08
     -136.7709708255      139.1325001469     1  0.76963402E+08
     -136.7709653441      139.3654110818     1  0.74450611E+08
     -136.7709544022      138.7829932476     1  0.74452462E+08
     -136.7708873518      137.7933677316     1  0.76736543E+08
     -136.7708806274      137.5270248896     1  0.75039586E+08
     -136.7708577965      140.0450418142     1  0.73901374E+08
     -136.7708560157      134.9261261920     2  0.73765474E+08
     -136.7708506345      142.3012460326     1  0.77146597E+08
     -136.7708472771      139.4648180561     1  0.74466320E+08
     -136.7708454037      137.2612002888     1  0.76612735E+08
     -136.7708383696      139.5708500336     1  0.75299086E+08
     -136.7708102262      139.1432800626     1  0.75176478E+08
     -136.7708042550      143.5249107647     1  0.79250172E+08
     -136.7707844695      139.3281235364     1  0.77530743E+08
     -136.7707790395      138.9153677673     1  0.78527271E+08
     -136.7707565219      144.2698447953     1  0.78713026E+08
     -136.7707548823      134.6805153212     1  0.71304730E+08
     -136.7707467310      138.2202778125     1  0.78589789E+08
     -136.7707198836      139.6461630076     1  0.76074277E+08
     -136.7706350340      138.7410261600     1  0.75145795E+08
     -136.7705787057      140.9435560681     1  0.76478664E+08
     -136.7705594047      137.9634236049     1  0.73937843E+08
     -136.7705526841      140.6933793669     1  0.75849396E+08
     -136.7705417938      138.5057095587     1  0.76915941E+08
     -136.7705286285      140.9919623521     1  0.78061595E+08
     -136.7704875183      139.3937943071     1  0.76820688E+08
     -136.7703999710      141.4829890358     1  0.80244511E+08
     -136.7703890378      140.3899961064     1  0.79247702E+08
     -136.7703865332      137.4189978673     1  0.75656644E+08
     -136.7703749913      138.7009636327     1  0.75749268E+08
     -136.7703681604      140.6096362795     1  0.76976408E+08
     -136.7703544602      137.5770236581     1  0.78531160E+08
     -136.7703533043      139.9037542849     1  0.79950296E+08
     -136.7703420664      132.8556112736     1  0.73261187E+08
     -136.7703160107      138.8441405897     1  0.75494578E+08
     -136.7703096607      138.0560892249     1  0.79337648E+08
     -136.7703030920      137.4377493788     1  0.77535562E+08
     -136.7703013142      140.1936441615     1  0.75222118E+08
     -136.7702782866      139.1214478070     1  0.73338973E+08
     -136.7702727338      140.2445038666     1  0.74254680E+08
     -136.7702512812      139.2221069783     1  0.72728535E+08
     -136.7702415177      136.3998911829     1  0.75701562E+08
     -136.7702213513      133.4445245406     1  0.79143385E+08
     -136.7702132345      142.9067394103     1  0.74405824E+08
     -136.7701986623      138.6631082868     1  0.74478276E+08
     -136.7701943276      138.6022634137     1  0.77170309E+08
     -136.7701760197      139.5914417397     1  0.76876321E+08
     -136.7701642003      138.3426767480     1  0.77193034E+08
     -136.7701475964      135.9366252868     1  0.79638009E+08
     -136.7701423163      138.8151263212     1  0.76369534E+08
     -136.7701363270      138.9193895888     1  0.77200314E+08
     -136.7701204486      138.7004560971     1  0.75039751E+08
     -136.7700819180      135.7847652059     1  0.76369006E+08
     -136.7700747903      146.6378898367     2  0.87474360E+08
     -136.7700710499      142.0107268426     1  0.76301742E+08
     -136.7700574951      139.5776984804     1  0.76475036E+08
     -136.7700536684      141.5394674887     1  0.78240748E+08
     -136.7700479185      137.3157638077     1  0.75170081E+08
     -136.7700430832      141.0105968182     1  0.74509515E+08
     -136.7700269156      138.1077489955     1  0.74698014E+08
     -136.7700254519      138.2320112030     1  0.79055358E+08
     -136.7700153372      139.5965580442     1  0.74003101E+08
     -136.7700088703      142.1619707366     1  0.75300490E+08
     -136.7699803842      138.5230282511     1  0.79717379E+08
     -136.7699676880      132.8352057495     1  0.74969433E+08
     -136.7699641110      141.7736785183     1  0.77099950E+08
     -136.7699534958      136.8686493988     1  0.74117835E+08
     -136.7699495868      138.1923345603     1  0.77456527E+08
     -136.7699481278      139.0251198156     1  0.75546481E+08
     -136.7698909281      140.6422288245     1  0.77154104E+08
     -136.7698214217      137.5576057594     1  0.72663178E+08
     -136.7698194867      139.2796671863     1  0.75622389E+08
     -136.7698122664      139.5587264115     1  0.79409029E+08
     -136.7697936752      141.3920788568     1  0.79770393E+08
     -136.7697834983      135.4916888515     1  0.76271595E+08
     -136.7697754052      140.7926774917     1  0.74379786E+08
     -136.7697735732      136.4029157198     1  0.76014729E+08
     -136.7697561862      136.4151610008     1  0.76306720E+08
     -136.7697426094      140.1021254638     1  0.78366014E+08
     -136.7697316662      138.1175690536     1  0.75078046E+08
     -136.7697281595      135.5915395042     1  0.74794055E+08
     -136.7697049739      139.5627332101     1  0.83063346E+08
     -136.7696947734      138.0403398999     1  0.71944480E+08
     -136.7696899189      138.6170919213     1  0.75157641E+08
     -136.7696755383      137.3635168645     1  0.77390138E+08
     -136.7696430199      136.5786793276     1  0.76705440E+08
     -136.7696378416      136.2974487801     1  0.71731226E+08
     -136.7696266853      139.1498583847     1  0.75628909E+08
     -136.7696233623      141.2005552360     1  0.77861673E+08
     -136.7696125029      137.6237544935     1  0.76869085E+08
     -136.7696069032      140.4443501969     1  0.75801422E+08
     -136.7695965894      136.9832769318     1  0.77278325E+08
     -136.7695817635      138.5255834926     1  0.76304337E+08
     -136.7695625707      141.3026065673     1  0.78216494E+08
     -136.7695556171      140.7653150105     1  0.77434336E+08
     -136.7695472363      139.6239928705     1  0.79424534E+08
     -136.7695401581      141.9280688291     1  0.75269401E+08
     -136.7695389189      138.2745555912     1  0.77348702E+08
     -136.7695265286      137.8197512776     1  0.73926780E+08
     -136.7695241493      139.1903858017     1  0.73939616E+08
     -136.7694954055      144.7629010435     1  0.83834563E+08
     -136.7694509963      140.1828884756     1  0.76462421E+08
     -136.7694379992      142.0109162984     1  0.78976663E+08
     -136.7694146747      134.8136453326     1  0.75704847E+08
     -136.7694000496      139.5951704484     1  0.77429637E+08
     -136.7693958967      139.2971556237     1  0.75938586E+08
     -136.7693881282      138.1324502701     1  0.76008788E+08
     -136.7693707722      141.7608954685     1  0.76448633E+08
     -136.7693687507      138.3038405120     1  0.76245991E+08
     -136.7693644958      137.4464551167     1  0.81583016E+08
     -136.7693427586      137.0384977900     1  0.74348728E+08
     -136.7693404120      141.4279523269     1  0.77791769E+08
     -136.7693198289      143.1183346674     1  0.79517759E+08
     -136.7693070864      138.0334694798     1  0.77039504E+08
     -136.7693016422      138.3363612716     1  0.77950853E+08
     -136.7692945332      130.5103437100     1  0.76408205E+08
     -136.7692596097      137.0474659542     1  0.73700463E+08
     -136.7692125095      137.6376518175     1  0.74803197E+08
     -136.7692108823      139.9373138809     1  0.76225174E+08
     -136.7692062007      138.5361237991     1  0.77988108E+08
     -136.7691936727      144.5845841800     1  0.78298900E+08
     -136.7691641154      141.9226759673     1  0.75823470E+08
     -136.7691574491      138.4743687663     1  0.74945302E+08
     -136.7691499843      138.5901722089     2  0.78475400E+08
     -136.7691446646      137.6616481143     1  0.78568401E+08
     -136.7691286859      140.0854831041     1  0.74480916E+08
     -136.7690906628      137.2685366743     1  0.78583987E+08
     -136.7690683704      139.8567948453     1  0.80814632E+08
     -136.7690568293      137.1864008994     1  0.76162290E+08
     -136.7690483265      140.2837607502     1  0.77398177E+08
     -136.7690331210      137.4275889415     1  0.76789657E+08
     -136.7690261476      138.7837431922     1  0.77004881E+08
     -136.7689975579      136.7802909485     1  0.74668021E+08
     -136.7689875258      141.9751283642     1  0.75718406E+08
     -136.7689807571      142.8478437668     1  0.77989123E+08
     -136.7689779365      138.5013245105     1  0.77884158E+08
     -136.7689091043      140.1646909193     1  0.73146771E+08
     -136.7689022940      137.7020858736     1  0.71649756E+08
     -136.7688985514      137.4555438481     1  0.78633538E+08
     -136.7688895678      141.5335080991     1  0.75059494E+08
     -136.7688837298      141.1363616395     1  0.75115919E+08
     -136.7688824107      142.8025560154     1  0.79626125E+08
     -136.7688755814      135.6365458944     1  0.75789022E+08
     -136.7688717090      139.8315857571     1  0.78030513E+08
     -136.7688687075      139.6576202427     1  0.75237104E+08
     -136.7688659567      141.2785496904     1  0.76575463E+08
     -136.7688516952      139.0305721105     1  0.75727516E+08
     -136.7688505231      138.5987151523     1  0.75112098E+08
     -136.7688337425      134.1383881343     1  0.75724459E+08
     -136.7688071811      137.7800520544     1  0.75560503E+08
     -136.7688006533      141.7501986855     1  0.78213080E+08
     -136.7687873452      140.0583232465     1  0.73055003E+08
     -136.7687859361      140.3070438888     1  0.73230790E+08
     -136.7687790764      137.1769031227     1  0.73708212E+08
     -136.7687723650      138.3785021705     1  0.72380460E+08
     -136.7687664625      138.4350672361     1  0.73861622E+08
     -136.7687638159      137.2831003827     1  0.79185463E+08
     -136.7687471020      139.3645092315     1  0.74513136E+08
     -136.7687337629      138.8774867794     1  0.78116175E+08
     -136.7687251348      138.9823804564     1  0.76305726E+08
     -136.7687123940      140.9552705070     1  0.89009810E+08
     -136.7687107296      145.0589571238     1  0.79936524E+08
     -136.7686862178      137.9171294319     1  0.75337316E+08
     -136.7686703767      140.0449680382     1  0.75501332E+08
     -136.7686483472      140.5969420194     1  0.79042712E+08
     -136.7686426183      139.5270237845     1  0.74802967E+08
     -136.7686171563      139.5646898318     1  0.77676878E+08
     -136.7686093721      139.6967813288     1  0.78527485E+08
     -136.7685865749      143.6154924617     1  0.74329332E+08
     -136.7685855544      137.1847563510     1  0.81332803E+08
     -136.7685842775      137.8242404204     1  0.78561159E+08
     -136.7685703240      135.8731012463     1  0.75873806E+08
     -136.7685670158      142.3628204703     1  0.76958026E+08
     -136.7685638291      139.6165784769     1  0.76423349E+08
     -136.7685428856      139.1812590836     1  0.76211447E+08
     -136.7685180548      139.1008303110     1  0.72969867E+08
     -136.7684851606      136.9132018492     1  0.73325262E+08
     -136.7684841479      135.8158052952     1  0.75793782E+08
     -136.7684774577      138.9585616511     2  0.77606779E+08
     -136.7684558439      140.3941509097     1  0.78234453E+08
     -136.7684342884      139.1781673950     1  0.79033076E+08
     -136.7684275895      139.1733785959     1  0.75800309E+08
     -136.7684208080      142.4657886293     1  0.73365343E+08
     -136.7683957984      139.1775224475     1  0.77046415E+08
     -136.7683917559      139.1276257705     1  0.78030121E+08
     -136.7683770658      137.4172611600     1  0.77985005E+08
     -136.7683749204      136.4199605149     1  0.81861908E+08
     -136.7683658014      142.0862485690     1  0.74129144E+08
     -136.7683385645      137.0013047291     1  0.75696231E+08
     -136.7683166932      140.0252172875     1  0.78440149E+08
     -136.7683136009      143.7138553974     1  0.73452083E+08
     -136.7683012371      134.4748639582     1  0.74362301E+08
     -136.7682902212      135.8721011245     1  0.75742058E+08
     -136.7682547782      141.4308289238     1  0.79120969E+08
     -136.7682448648      135.5128806109     1  0.71338390E+08
     -136.7682067517      139.0081866962     1  0.76193227E+08
     -136.7681862074      137.6794492154     1  0.74704323E+08
     -136.7681818296      139.2813197334     1  0.77850847E+08
     -136.7681738433      136.7910280530     1  0.75366870E+08
     -136.7681579894      140.0138136967     1  0.75838939E+08
     -136.7681360973      138.2987445776     1  0.75558866E+08
     -136.7681280136      139.8793425971     1  0.75352992E+08
     -136.7681087607      143.6608067653     1  0.77440014E+08
     -136.7680998213      137.4874724112     1  0.80874558E+08
     -136.7680968294      144.6096975770     1  0.75045551E+08
     -136.7680360558      142.7477620439     1  0.77389153E+08
     -136.7680233085      139.9898043245     1  0.78754288E+08
     -136.7680207092      139.8364138973     1  0.74733228E+08
     -136.7679944839      141.3662164976     1  0.76391459E+08
     -136.7679731750      135.9508046540     1  0.73603257E+08
     -136.7679531340      140.4685353000     1  0.79993202E+08
     -136.7679399074      135.4196355057     1  0.75433428E+08
     -136.7679156505      139.2008851117     1  0.78883325E+08
     -136.7679041936      140.0436130438     1  0.75294164E+08
     -136.7679012315      140.3495334664     1  0.75273839E+08
     -136.7678851746      140.9455005810     1  0.77981030E+08
     -136.7678773487      141.3404359444     1  0.80889427E+08
     -136.7678721509      140.0465486406     1  0.79812873E+08
     -136.7678276433      133.8931943768     1  0.76752432E+08
     -136.7678237048      137.5930772242     1  0.75493208E+08
     -136.7677990605      138.3052654005     1  0.75943851E+08
     -136.7677924153      139.3686827654     1  0.75745229E+08
     -136.7677859004      143.1914080124     1  0.73535396E+08
     -136.7677658370      139.1087921214     1  0.76779159E+08
     -136.7677341143      138.9610006113     1  0.73788248E+08
     -136.7677127329      136.8349644982     1  0.76485702E+08
     -136.7677068557      144.9699520719     1  0.75591700E+08
     -136.7676760462      140.1821584876     1  0.87138377E+08
     -136.7676658762      141.2629164735     1  0.77784394E+08
     -136.7676630457      141.0372802192     1  0.75863250E+08
     -136.7676483126      137.3010463799     1  0.74764443E+08
     -136.7676344066      141.0929272617     1  0.79181070E+08
     -136.7676249467      144.3349985283     1  0.87942322E+08
     -136.7676031729      143.8274912497     1  0.78433702E+08
     -136.7675832935      138.0630650904     1  0.77632625E+08
     -136.7675789828      141.6910993383     1  0.73688813E+08
     -136.7675765077      137.2018721238     1  0.75891450E+08
     -136.7675735537      138.2152886643     1  0.76986745E+08
     -136.7675708504      137.6469003420     1  0.74918279E+08
     -136.7675653349      141.9311119115     1  0.77186163E+08
     -136.7675296075      141.1016822999     1  0.77554064E+08
     -136.7675227615      139.1130038400     2  0.78541748E+08
     -136.7675201364      143.6982969477     1  0.76364958E+08
     -136.7675146619      138.9677874526     1  0.73361942E+08
     -136.7675119661      142.3281420538     1  0.79310123E+08
     -136.7674950254      137.4955633046     1  0.77485983E+08
     -136.7674815140      139.9553721920     1  0.79941665E+08
     -136.7674723751      136.0180380354     1  0.73362590E+08
     -136.7674464596      137.7661580174     1  0.76290122E+08
     -136.7674377346      143.2641436376     1  0.77909720E+08
     -136.7674213508      137.2412983611     1  0.81672811E+08
     -136.7673982302      131.5247212897     1  0.76622813E+08
     -136.7673817219      142.2796573970     1  0.76041558E+08
     -136.7673727853      135.5747284029     1  0.74255243E+08
     -136.7673349240      136.4553827810     1  0.77299560E+08
     -136.7673313747      137.8634649315     1  0.76657615E+08
     -136.7673255545      137.8481204952     1  0.75254772E+08
     -136.7673123981      137.7758717775     1  0.78066565E+08
     -136.7673061523      141.1872014518     1  0.81496603E+08
     -136.7672613515      137.8764339918     1  0.79048160E+08
     -136.7672554300      138.9591361328     1  0.78048020E+08
     -136.7672506511      139.0625739651     1  0.75798071E+08
     -136.7672453262      140.2665080816     1  0.75027194E+08
     -136.7672413139      140.6519082736     1  0.74319577E+08
     -136.7672343317      142.8746629061     1  0.77832109E+08
     -136.7672253240      136.8858685587     1  0.81940105E+08
     -136.7672123003      138.8471713855     1  0.73902577E+08
     -136.7671788116      136.4112325904     1  0.73613429E+08
     -136.7671775887      142.1447438681     1  0.77769451E+08
     -136.7671592032      142.4521752048     1  0.77934457E+08
     -136.7671557734      141.3414116653     1  0.78211177E+08
     -136.7671524624      140.1354162581     1  0.74950836E+08
     -136.7671475918      139.9866323063     1  0.77174251E+08
     -136.7671447212      141.6204549278     1  0.81649794E+08
     -136.7671368933      138.9168073945     1  0.74780962E+08
     -136.7671295757      140.6384731086     1  0.74686675E+08
     -136.7671233691      139.6799908254     1  0.74088801E+08
     -136.7671220046      142.7486549051     1  0.74666066E+08
     -136.7671024256      138.6031119642     1  0.73567026E+08
     -136.7670919398      142.7585626417     1  0.78928067E+08
     -136.7670887646      137.7767522768     1  0.77760411E+08
     -136.7670728028      140.0622491097     1  0.74579986E+08
     -136.7670694350      138.1491564944     1  0.73452180E+08
     -136.7670609661      141.4940374113     1  0.75168789E+08
     -136.7670592831      140.1477573591     1  0.78293019E+08
     -136.7670566889      140.5339909807     1  0.76706817E+08
     -136.7670524750      138.6440710290     1  0.77088792E+08
     -136.7670469877      143.0093638103     1  0.78642386E+08
     -136.7670428166      141.4647827275     1  0.75950133E+08
     -136.7670253099      139.2993356886     1  0.76671298E+08
     -136.7670201591      139.0554426418     1  0.78603161E+08
     -136.7669844024      139.1202418935     1  0.78014785E+08
     -136.7669825086      137.3555429684     1  0.77790043E+08
     -136.7669762278      138.4293593779     1  0.75473685E+08
     -136.7669662626      137.2939861039     1  0.74330865E+08
     -136.7669385975      141.4898800261     1  0.80464530E+08
     -136.7669318195      138.6595265554     1  0.75452879E+08
     -136.7669270837      137.9846142998     1  0.74166149E+08
     -136.7669214796      140.0166710290     1  0.76193586E+08
     -136.7669186453      138.3318545956     1  0.78598069E+08
     -136.7669175608      141.1935338301     1  0.73052524E+08
     -136.7669006196      139.5675044324     1  0.76330558E+08
     -136.7668948647      138.4541577458     1  0.75032641E+08
     -136.7668859576      138.0438693168     1  0.78040240E+08
     -136.7668589479      137.8140944450     1  0.74429998E+08
     -136.7668512610      137.3955139597     1  0.75674457E+08
     -136.7668419977      137.9732913971     1  0.77663219E+08
     -136.7668264875      141.2626353255     1  0.80339794E+08
     -136.7667864409      138.5230563293     1  0.76133762E+08
     -136.7667816465      138.6061644190     1  0.75878406E+08
     -136.7667738988      139.7806817782     1  0.73709804E+08
     -136.7667460395      139.1113562207     1  0.75110319E+08
     -136.7667225107      143.4217858783     1  0.74011205E+08
     -136.7666891185      137.9677474297     1  0.80014816E+08
     -136.7666500123      137.9449930868     2  0.72933698E+08
     -136.7666400993      136.9027469813     1  0.74622086E+08
     -136.7666327670      136.2402471720     1  0.75444208E+08
     -136.7666102060      142.7939702696     1  0.75600658E+08
     -136.7666056054      138.6398506029     1  0.75854056E+08
     -136.7665983807      136.9871343605     1  0.75958042E+08
     -136.7665904747      139.6738504421     1  0.77722184E+08
     -136.7665845036      142.6469872308     1  0.77838644E+08
     -136.7665361618      135.0144459170     1  0.73859734E+08
     -136.7664844901      138.7893457413     1  0.78559278E+08
     -136.7664600886      140.4116227894     1  0.77272101E+08
     -136.7664568365      140.5262569571     1  0.75083419E+08
     -136.7664323616      138.6971328404     1  0.74871380E+08
     -136.7664218594      135.6674008378     1  0.77987464E+08
     -136.7664185893      141.3563851985     1  0.74898943E+08
     -136.7663860846      140.0934650237     1  0.74769510E+08
     -136.7663827101      141.3046213164     1  0.75971577E+08
     -136.7663735323      140.7434343787     1  0.77052924E+08
     -136.7663594279      143.5389284430     2  0.73446791E+08
     -136.7663474849      138.1310604899     1  0.73343075E+08
     -136.7663417038      139.7477996353     1  0.74801371E+08
     -136.7663279173      141.0780710018     1  0.75818890E+08
     -136.7662870302      141.7325343256     1  0.79720654E+08
     -136.7662745766      141.3669400993     1  0.71960713E+08
     -136.7661560081      142.2821477232     1  0.75740243E+08
     -136.7661243127      134.9403290056     1  0.75952154E+08
     -136.7661137465      137.7456437317     1  0.77185531E+08
     -136.7660724967      143.5795081499     2  0.77857328E+08
     -136.7660678840      135.4549553082     1  0.76772043E+08
     -136.7660492365      141.5512059840     1  0.84863929E+08
     -136.7660471523      142.2152847847     1  0.78145905E+08
     -136.7660272818      144.2919229917     1  0.75934376E+08
     -136.7659880022      138.5652818978     1  0.82162990E+08
     -136.7659793338      143.0484699899     1  0.72043515E+08
     -136.7659667760      131.2981247264     1  0.77497387E+08
     -136.7659625306      138.4534027925     1  0.80680868E+08
     -136.7659599548      138.4765715752     1  0.77714144E+08
     -136.7659377270      138.5181698006     1  0.78522492E+08
     -136.7659255361      137.5905185713     1  0.80054033E+08
     -136.7659063601      140.6413917862     1  0.77567966E+08
     -136.7658777845      142.2871089484     1  0.79107941E+08
     -136.7658581765      137.0572654435     1  0.79433455E+08
     -136.7658540330      141.3776258974     1  0.77420688E+08
     -136.7658291286      139.5685585111     1  0.79072995E+08
     -136.7657986240      140.4977675353     1  0.75270634E+08
     -136.7657644074      140.0613580370     1  0.76004125E+08
     -136.7657610093      140.1772421083     1  0.79837714E+08
     -136.7657505002      141.4570564020     1  0.78450845E+08
     -136.7657468720      135.2583082735     1  0.78449906E+08
     -136.7657340591      140.7534565882     1  0.77186349E+08
     -136.7657285415      138.7414624903     1  0.75878751E+08
     -136.7657138097      140.0371884027     1  0.76971421E+08
     -136.7656937413      140.9418071982     1  0.78315955E+08
     -136.7656698824      135.5818204817     1  0.78321427E+08
     -136.7656485076      139.4818477145     1  0.74818623E+08
     -136.7656303346      140.3193139832     1  0.75586157E+08
     -136.7656279744      135.7065457197     1  0.74239999E+08
     -136.7656207407      133.6850501992     1  0.74630640E+08
     -136.7656087829      143.3678508566     1  0.75127154E+08
     -136.7656062152      133.7991303442     1  0.78384294E+08
     -136.7656032630      138.3588545231     1  0.75057735E+08
     -136.7655998026      140.1820338874     1  0.72923188E+08
     -136.7655965739      140.6998355396     1  0.75278249E+08
     -136.7655925431      137.0425647821     1  0.76637753E+08
     -136.7655694375      138.0472881687     1  0.74248658E+08
     -136.7655500622      142.9202314868     1  0.75523587E+08
     -136.7655481416      136.0927706072     1  0.78131973E+08
     -136.7655469272      139.1745234998     1  0.76358934E+08
     -136.7655448308      136.9246188209     1  0.74223044E+08
     -136.7655407790      139.9708397170     1  0.75298456E+08
     -136.7655242349      137.5419728686     1  0.76047745E+08
     -136.7655217119      136.3997965330     1  0.75375885E+08
     -136.7655172742      139.9333967850     2  0.75806509E+08
     -136.7654918028      141.7644656774     1  0.77770477E+08
     -136.7654628041      136.4864774767     1  0.76759484E+08
     -136.7654465323      136.4039673261     1  0.75930646E+08
     -136.7654441612      136.1603140407     1  0.80780276E+08
     -136.7654055641      139.1504076643     1  0.74998033E+08
     -136.7653809515      140.2492081860     1  0.79083471E+08
     -136.7653672754      135.4220933328     1  0.75750790E+08
     -136.7653526572      139.0321578419     1  0.77303343E+08
     -136.7653457064      140.3314378014     1  0.77459113E+08
     -136.7653403939      135.2213004268     1  0.74733414E+08
     -136.7653367966      136.5561444502     1  0.75193497E+08
     -136.7653257446      138.7908758826     1  0.71498471E+08
     -136.7653159203      142.6943394624     1  0.77546472E+08
     -136.7652779171      139.1556637839     1  0.75356480E+08
     -136.7652755374      140.9110971354     1  0.76916497E+08
     -136.7652706383      139.9739747518     1  0.76609918E+08
     -136.7652661075      144.0235855323     1  0.72581882E+08
     -136.7652111660      137.5399827274     1  0.75624570E+08
     -136.7652046621      144.4220980942     1  0.77613649E+08
     -136.7652015718      137.7766939872     1  0.77740575E+08
     -136.7651537756      139.9135058891     1  0.76505077E+08
     -136.7651443311      139.1795140409     1  0.79376404E+08
     -136.7651374758      139.4233692177     1  0.78858856E+08
     -136.7651337843      138.3815456711     1  0.77252949E+08
     -136.7651298324      140.0416694592     1  0.80288131E+08
     -136.7651117970      143.5312122904     1  0.81495911E+08
     -136.7651069189      139.2888933379     1  0.76716424E+08
     -136.7650824723      138.7753308719     1  0.75709232E+08
     -136.7650542842      139.4356964981     1  0.75609904E+08
     -136.7650509279      139.6563675490     1  0.76255581E+08
     -136.7650269653      138.2842797647     1  0.75702713E+08
     -136.7650246556      137.3922971347     1  0.84061298E+08
     -136.7649718617      139.3850965642     1  0.75109408E+08
     -136.7649607679      137.1631028882     1  0.79374433E+08
     -136.7649533591      141.8075302408     1  0.74688228E+08
     -136.7649515710      141.1688631481     1  0.77370809E+08
     -136.7649414730      138.3849208404     1  0.75888075E+08
     -136.7649381900      141.0778213329     1  0.77568332E+08
     -136.7649350049      138.7400141297     1  0.78623774E+08
     -136.7649042443      138.0797543640     1  0.73136992E+08
     -136.7648892065      139.0135503492     1  0.77016175E+08
     -136.7648877114      138.0237496654     1  0.72070110E+08
     -136.7648774092      135.1569406346     1  0.75946197E+08
     -136.7648126360      136.8120164531     1  0.73301098E+08
     -136.7648099606      139.1882683227     1  0.78050666E+08
     -136.7648051320      139.4300203965     1  0.74816520E+08
     -136.7648039344      135.4346565406     1  0.74436044E+08
     -136.7647635469      141.9755079940     1  0.77311516E+08
     -136.7647503038      141.1985358812     1  0.77432295E+08
     -136.7647491442      137.4874219040     1  0.76913336E+08
     -136.7647464469      135.8252032134     1  0.73262349E+08
     -136.7647271948      139.0248422788     1  0.72130489E+08
     -136.7647142729      139.5350439930     1  0.74731982E+08
     -136.7647036624      140.6145070216     1  0.76022946E+08
     -136.7646997823      138.9730995520     1  0.75587698E+08
     -136.7646774229      136.8688232483     1  0.78335024E+08
     -136.7646591263      140.9118151853     1  0.72016923E+08
     -136.7646103733      138.6928716449     1  0.76808046E+08
     -136.7646088586      136.1815033202     1  0.75350195E+08
     -136.7645805767      138.8143976731     1  0.80508166E+08
     -136.7645765270      140.6639126596     1  0.74575079E+08
     -136.7645540142      141.6248812164     1  0.76921293E+08
     -136.7645475805      140.2729814058     1  0.75222599E+08
     -136.7645428146      138.8251892878     1  0.78542457E+08
     -136.7645168932      139.7825909587     1  0.77305564E+08
     -136.7645106168      138.9222236547     1  0.76421552E+08
     -136.7645029591      139.0247159304     1  0.74943125E+08
     -136.7644972827      138.7552336620     1  0.80975586E+08
     -136.7644724728      142.8063686207     1  0.74846699E+08
     -136.7644434091      139.1005729881     1  0.74287732E+08
     -136.7644246852      142.4453074253     2  0.79563873E+08
     -136.7644199534      137.9947011004     1  0.75262146E+08
     -136.7644025853      140.0352545365     1  0.71490456E+08
     -136.7643952468      139.8820336506     1  0.76006529E+08
     -136.7643796430      139.5428946239     1  0.78851545E+08
     -136.7643722515      136.9121254234     1  0.75992665E+08
     -136.7643531365      137.4000900473     1  0.80228249E+08
     -136.7643360381      140.1842539107     1  0.76655412E+08
     -136.7643330455      136.8666165612     1  0.73889173E+08
     -136.7643148034      142.0314950882     1  0.74992169E+08
     -136.7643076879      139.3654551911     1  0.75606597E+08
     -136.7643061662      140.5962457050     1  0.75006971E+08
     -136.7642760721      139.5804402842     1  0.77011467E+08
     -136.7642641142      138.8809485631     1  0.74642030E+08
     -136.7642188249      138.9537236694     1  0.75841293E+08
     -136.7642171162      138.7709984289     1  0.78538805E+08
     -136.7642089210      138.8213388679     1  0.74772417E+08
     -136.7641962637      138.1530783468     1  0.75982560E+08
     -136.7641946536      142.0260849690     1  0.76153277E+08
     -136.7641456502      138.3755298047     1  0.76614931E+08
     -136.7641442790      138.6835589866     1  0.75087159E+08
     -136.7641277781      140.7160014303     1  0.74495516E+08
     -136.7641214553      139.0593376633     1  0.78778362E+08
     -136.7641144353      138.3821465514     1  0.76081330E+08
     -136.7640900978      139.1867049337     1  0.76997756E+08
     -136.7640442979      138.6165778140     1  0.76086588E+08
     -136.7640291361      135.0950667771     1  0.82677276E+08
     -136.7640062443      139.6571070645     1  0.78565002E+08
     -136.7639972883      142.7712656836     1  0.76370562E+08
     -136.7639956341      138.0231410582     1  0.79732400E+08
     -136.7639923028      137.0218262556     1  0.75168652E+08
     -136.7639860870      140.1812078157     1  0.73901069E+08
     -136.7639560723      139.8947799124     1  0.75105069E+08
     -136.7639520277      139.7652027056     1  0.78224169E+08
     -136.7639482749      139.6626330934     1  0.74589952E+08
     -136.7639413789      138.1032661998     1  0.76651302E+08
     -136.7639333311      137.4278347124     1  0.73870016E+08
     -136.7639311047      140.8166900671     1  0.76214134E+08
     -136.7639090997      134.8102340833     1  0.83715760E+08
     -136.7638986346      142.5778051232     1  0.76932809E+08
     -136.7638895874      137.9680274817     1  0.75620146E+08
     -136.7638417259      143.0181782782     1  0.77709852E+08
     -136.7638372392      142.8731646269     1  0.77276880E+08
     -136.7638313344      139.7076981627     1  0.79036503E+08
     -136.7637855697      134.9691445572     1  0.77228995E+08
     -136.7637574412      143.3831760592     1  0.77264092E+08
     -136.7637246225      135.1280625676     1  0.73121428E+08
     -136.7637122412      136.4069445130     1  0.75207159E+08
     -136.7636910379      135.6038977859     1  0.75286620E+08
     -136.7636811589      140.9870252012     1  0.76152086E+08
     -136.7636759056      135.0106023293     1  0.75939303E+08
     -136.7636743364      143.4025334801     1  0.75429854E+08
     -136.7636701314      139.9637748608     1  0.79155272E+08
     -136.7636550118      142.0502777272     1  0.73837843E+08
     -136.7635971208      134.5703551380     1  0.73937108E+08
     -136.7635658996      140.4958896775     1  0.76209736E+08
     -136.7635633544      137.9805195284     1  0.75686202E+08
     -136.7635564977      139.2243989141     1  0.77382248E+08
     -136.7635338080      139.4540102599     1  0.75956677E+08
     -136.7634932179      139.9185469418     1  0.77262823E+08
     -136.7634896145      139.0998412360     1  0.76546267E+08
     -136.7634670512      139.1085900574     1  0.80942763E+08
     -136.7634540858      139.9125406055     1  0.78382729E+08
     -136.7634356256      135.7509360837     1  0.72615425E+08
     -136.7634330067      138.0677516687     1  0.74931112E+08
     -136.7634319170      136.0665602644     1  0.74336521E+08
     -136.7634301781      140.2622801548     1  0.77475104E+08
     -136.7634100343      137.4244361137     1  0.78523959E+08
     -136.7634085576      136.0881730040     1  0.75140948E+08
     -136.7634044944      143.9285356980     1  0.76544186E+08
     -136.7634003659      138.0604323640     1  0.73482544E+08
     -136.7633951936      139.2678444229     1  0.78232698E+08
     -136.7633886220      139.0589123763     1  0.75397798E+08
     -136.7633728363      139.9256298260     1  0.75015649E+08
     -136.7633698256      139.9003625313     1  0.77511292E+08
     -136.7633572092      142.1429765612     1  0.75211847E+08
     -136.7633555130      137.9544232346     1  0.80476260E+08
     -136.7633516452      140.1212746833     1  0.78170135E+08
     -136.7633382051      140.3275076543     1  0.73978510E+08
     -136.7633338459      138.8189837332     1  0.75737928E+08
     -136.7633239166      135.7411111528     1  0.76458270E+08
     -136.7633038243      138.8447925739     1  0.76935954E+08
     -136.7632991091      138.6871282362     1  0.78112557E+08
     -136.7632675038      138.0310730327     1  0.73486724E+08
     -136.7632650839      141.4488452828     1  0.74105414E+08
     -136.7632573590      140.4827890779     1  0.75699219E+08
     -136.7632500933      139.3919127346     1  0.82321759E+08
     -136.7632404198      135.8945299231     1  0.76128666E+08
     -136.7632200541      137.8592188104     1  0.76771124E+08
     -136.7631981474      137.2258967255     1  0.75637563E+08
     -136.7631927997      139.1211066967     2  0.76504066E+08
     -136.7631544558      140.5694403799     1  0.79156567E+08
     -136.7631481529      138.0130151494     1  0.77244108E+08
     -136.7631130624      140.3823422197     1  0.74191258E+08
     -136.7630969111      138.8696566474     1  0.76179667E+08
     -136.7630929698      140.3237481172     1  0.75825155E+08
     -136.7630878101      138.5903349914     1  0.75355802E+08
     -136.7630514039      140.4842475597     1  0.74514599E+08
     -136.7630341778      136.4291660513     1  0.78929980E+08
     -136.7630231265      140.6147272465     1  0.78467615E+08
     -136.7630170584      142.0419419890     1  0.79561250E+08
     -136.7630028931      140.9084548742     1  0.79805989E+08
     -136.7629980703      143.5392146102     1  0.78311238E+08
     -136.7629912935      135.2927150172     1  0.77798687E+08
     -136.7629882332      140.0361433461     1  0.78977346E+08
     -136.7629293815      138.3570575582     1  0.76811022E+08
     -136.7629263356      138.1062702392     1  0.76924223E+08
     -136.7629167232      139.0852022767     1  0.76299159E+08
     -136.7629116985      130.6694927475     1  0.76790823E+08
     -136.7629049715      142.5522838058     1  0.77563555E+08
     -136.7628994375      142.6410590000     1  0.75860908E+08
     -136.7628976714      142.8143847289     1  0.76368831E+08
     -136.7628921497      136.5419480932     1  0.77070570E+08
     -136.7628886153      139.7524016404     1  0.72638518E+08
     -136.7628537729      140.8015608777     1  0.77059674E+08
     -136.7628386267      137.9962696592     1  0.75791203E+08
     -136.7628243572      143.3203957863     1  0.77120572E+08
     -136.7628181933      136.6248282558     1  0.76294350E+08
     -136.7627711641      143.0434807812     1  0.75606083E+08
     -136.7627547414      137.4803325056     1  0.72844647E+08
     -136.7627307497      139.2347735742     1  0.76145776E+08
     -136.7627114658      135.0892104738     1  0.76584428E+08
     -136.7627062212      137.7316379192     1  0.75065662E+08
     -136.7627042151      138.4542583147     1  0.78747706E+08
     -136.7626824819      142.7952756810     1  0.79802285E+08
     -136.7626766990      138.5308908671     1  0.75425681E+08
     -136.7626701540      138.6868536860     1  0.75384644E+08
     -136.7626644074      140.9006662624     1  0.74738123E+08
     -136.7626507762      140.6530139746     1  0.76551673E+08
     -136.7626403212      137.9406783547     1  0.77862095E+08
     -136.7626129216      136.2836630227     1  0.74745320E+08
     -136.7625986742      137.3395315681     1  0.78959250E+08
     -136.7625820206      139.9839990474     1  0.79210573E+08
     -136.7625806822      140.9005897846     1  0.77434173E+08
     -136.7625732761      140.2994333831     1  0.86147832E+08
     -136.7625620715      139.8484287768     1  0.76084921E+08
     -136.7625413395      141.2348770855     1  0.81170701E+08
     -136.7625284243      136.5201509340     1  0.74567112E+08
     -136.7625065429      136.1014210336     1  0.78182595E+08
     -136.7624993443      137.1860255870     1  0.77998204E+08
     -136.7624971231      139.0240616586     1  0.76839031E+08
     -136.7624905753      140.6485961979     1  0.79191674E+08
     -136.7624862196      138.0599246710     1  0.76304664E+08
     -136.7624820477      140.1982139303     1  0.77753129E+08
     -136.7624674827      138.7534031816     1  0.72173249E+08
     -136.7624589940      143.5421996204     1  0.75701010E+08
     -136.7624421861      143.9477609208     1  0.76715397E+08
     -136.7624014946      143.1821947168     1  0.76126295E+08
     -136.7623965809      139.9777713034     1  0.80180947E+08
     -136.7623829979      140.0065882118     1  0.74741556E+08
     -136.7623813904      138.7174389988     1  0.77584199E+08
     -136.7623697346      137.6625457388     1  0.74341722E+08
     -136.7623465107      138.8408162496     1  0.79026280E+08
     -136.7623347712      140.0232352640     1  0.74980251E+08
     -136.7623302348      136.9969825862     1  0.76415165E+08
     -136.7623253508      136.6677920680     2  0.75511318E+08
     -136.7623098677      134.2571707726     1  0.83843461E+08
     -136.7623001715      140.5631791600     1  0.75069969E+08
     -136.7622934451      135.3205807331     1  0.78019942E+08
     -136.7622901922      139.7608153660     1  0.78116881E+08
     -136.7622837105      143.6696820286     1  0.77094619E+08
     -136.7622826712      139.2856651852     1  0.76015594E+08
     -136.7622798000      136.4484317714     1  0.75300393E+08
     -136.7622586676      139.3238947754     1  0.77397406E+08
     -136.7622248371      136.0668715863     1  0.74804270E+08
     -136.7622190706      139.3486292705     1  0.78551430E+08
     -136.7622150054      139.2777941500     1  0.76786043E+08
     -136.7622001229      139.9993842921     1  0.77968794E+08
     -136.7621849567      136.6459832828     1  0.77419606E+08
     -136.7621751436      140.9549312308     1  0.77458509E+08
     -136.7621739842      135.3933666571     1  0.77009886E+08
     -136.7621667422      138.0545559051     1  0.76070746E+08
     -136.7621431919      140.1869815484     1  0.79562408E+08
     -136.7621411965      141.7726952181     1  0.79313546E+08
     -136.7621358665      137.4625943118     1  0.77985822E+08
     -136.7621061067      137.0130305724     1  0.77754043E+08
     -136.7620886620      138.6000177362     1  0.76116954E+08
     -136.7620837592      139.1513062824     1  0.74460641E+08
     -136.7620737716      141.1421381348     1  0.75401944E+08
     -136.7620626593      142.4490225801     1  0.78065853E+08
     -136.7620548851      140.4967652462     1  0.75108893E+08
     -136.7620508183      140.3776808792     1  0.73679006E+08
     -136.7620462915      140.3370847211     1  0.80072708E+08
     -136.7620399918      137.9445807965     1  0.81795181E+08
     -136.7620229268      137.2967422890     1  0.75822912E+08
     -136.7620145286      142.7404463965     1  0.77518938E+08
     -136.7620094074      136.8842483729     1  0.76171166E+08
     -136.7619981436      139.3129389509     1  0.75567019E+08
     -136.7619947714      141.9557548855     1  0.73710986E+08
     -136.7619868148      137.3122753682     1  0.79497179E+08
     -136.7619849812      141.6024633768     1  0.74364576E+08
     -136.7619787442      137.0164623896     1  0.74870401E+08
     -136.7619751389      142.3528905877     1  0.75703745E+08
     -136.7619549940      138.6022212681     1  0.77934572E+08
     -136.7619539242      135.4881316518     1  0.76317973E+08
     -136.7619500071      140.4581040403     1  0.78380315E+08
     -136.7619374223      139.4505398210     1  0.76690813E+08
     -136.7619286929      142.4715796419     1  0.81136760E+08
     -136.7618877178      139.4246737151     1  0.75282744E+08
     -136.7618813392      137.1344694480     1  0.74648861E+08
     -136.7618765760      138.8088145774     1  0.77897407E+08
     -136.7618578289      142.1585843522     1  0.82337488E+08
     -136.7618521935      134.9055679112     1  0.74089730E+08
     -136.7618354041      138.2733350166     1  0.76379740E+08
     -136.7618130294      138.5155091872     1  0.76326910E+08
     -136.7617749695      141.0933963290     1  0.75248238E+08
     -136.7617261707      140.6940363766     1  0.78635816E+08
     -136.7617181511      139.7099264600     1  0.76940050E+08
     -136.7617130221      142.3213731233     1  0.75287789E+08
     -136.7617036837      140.3678808256     1  0.76677998E+08
     -136.7616477562      139.9736805960     1  0.78299931E+08
     -136.7616175287      135.6056586260     1  0.74789292E+08
     -136.7615988975      142.7373304731     1  0.77137915E+08
     -136.7615972206      142.0830507549     1  0.76370610E+08
     -136.7615600879      136.6558794440     1  0.77424844E+08
     -136.7615539647      138.9611542189     1  0.82916055E+08
     -136.7615441252      141.1854585165     1  0.76274795E+08
     -136.7615430094      138.5174402485     1  0.77130197E+08
     -136.7615408189      138.6530775429     1  0.75035993E+08
     -136.7615192109      137.0902725251     1  0.75620951E+08
     -136.7615016818      137.6257046080     1  0.76213040E+08
     -136.7614984620      141.5834463074     1  0.81608764E+08
     -136.7614750186      141.1479510998     1  0.78372611E+08
     -136.7614730197      136.5892977811     1  0.76194810E+08
     -136.7614592705      132.7427748678     1  0.75816652E+08
     -136.7614436099      143.5842771822     1  0.86522217E+08
     -136.7614280705      140.7891661826     1  0.81208508E+08
     -136.7614167370      136.1622699102     1  0.76411291E+08
     -136.7614155644      139.5278857890     1  0.82998364E+08
     -136.7614035370      136.8416215486     1  0.75970387E+08
     -136.7613975717      136.3674865404     1  0.77452125E+08
     -136.7613951788      138.6827803588     1  0.77779865E+08
     -136.7613876100      137.5583320316     1  0.79072219E+08
     -136.7613669066      139.0753421405     1  0.78678172E+08
     -136.7613648935      136.2047210657     1  0.75513401E+08
     -136.7613540827      140.4307101772     1  0.81911382E+08
     -136.7613331430      141.6849927845     1  0.80781570E+08
     -136.7613271681      138.9196247121     1  0.71016713E+08
     -136.7613122028      139.5736326468     1  0.77825393E+08
     -136.7612939410      140.7522636494     1  0.76191366E+08
     -136.7612796528      138.2114378044     1  0.75571280E+08
     -136.7612514837      143.7927006629     1  0.80254254E+08
     -136.7612490583      133.8054829253     1  0.75130014E+08
     -136.7612436048      140.5248253439     1  0.74094345E+08
     -136.7612362196      141.2975139685     1  0.75738715E+08
     -136.7612094411      142.1888670072     1  0.78336394E+08
     -136.7611779661      139.7590945157     1  0.76195006E+08
     -136.7611428369      136.8718905913     1  0.74580177E+08
     -136.7611381682      141.8197516914     1  0.76493056E+08
     -136.7611357140      137.7952660879     1  0.78905560E+08
     -136.7611255076      137.2779463488     1  0.75976205E+08
     -136.7611052107      139.3460424164     1  0.74507730E+08
     -136.7611010731      136.8398292383     1  0.75925103E+08
     -136.7610717572      133.5457623180     1  0.75634963E+08
     -136.7610090343      142.6446890422     1  0.76129577E+08
     -136.7609860909      139.3930817476     1  0.74513612E+08
     -136.7609809922      138.1068089514     1  0.77301909E+08
     -136.7609698817      142.0468225082     1  0.78384108E+08
     -136.7609549759      141.1479365243     1  0.78286162E+08
     -136.7609519091      137.1326723542     1  0.74091719E+08
     -136.7609426336      144.5112626121     1  0.75284981E+08
     -136.7609306467      140.7291566997     1  0.77497934E+08
     -136.7609224576      138.8258164530     1  0.75898750E+08
     -136.7609099705      146.3122600088     1  0.88348966E+08
     -136.7608962544      139.2974565054     1  0.77129073E+08
     -136.7608892145      142.0623646178     1  0.77205768E+08
     -136.7608858239      141.3087151852     1  0.83735335E+08
     -136.7608810006      142.6443499085     1  0.75206018E+08
     -136.7608577827      133.5747599779     1  0.77583726E+08
     -136.7608482275      138.3466857302     1  0.77025838E+08
     -136.7608338947      141.0033064618     1  0.77769287E+08
     -136.7608300087      138.2156244872     1  0.79084173E+08
     -136.7608268362      137.4462596664     1  0.78957877E+08
     -136.7608245589      140.1450127351     1  0.80485738E+08
     -136.7608122190      142.3858806659     1  0.78353434E+08
     -136.7607929366      136.9101594421     1  0.78359570E+08
     -136.7607803592      134.4582713859     1  0.74727209E+08
     -136.7607397761      138.0078609392     1  0.73155338E+08
     -136.7607118584      140.3962196833     1  0.77329951E+08
     -136.7606738439      139.7722455582     1  0.77550402E+08
     -136.7606683567      143.7747552819     1  0.77941907E+08
     -136.7606505888      139.4108180288     1  0.75315261E+08
     -136.7606412443      136.3368701642     1  0.73774587E+08
     -136.7606209975      135.9295345518     1  0.81621225E+08
     -136.7606053485      137.4358594733     1  0.75040679E+08
     -136.7605900215      139.4135566148     1  0.75149432E+08
     -136.7605711084      140.6736258417     1  0.75487406E+08
     -136.7605600025      140.7189680084     1  0.73680286E+08
     -136.7605552276      137.7313441421     1  0.76222988E+08
     -136.7605494085      136.9280109027     1  0.74421487E+08
     -136.7605255074      134.1165007064     1  0.76145911E+08
     -136.7605235501      141.7728286672     1  0.76650256E+08
     -136.7605158979      139.5355924670     1  0.80012932E+08
     -136.7604735096      138.1346461324     1  0.75877992E+08
     -136.7604359394      141.7965062964     1  0.76608665E+08
     -136.7604263692      140.5331817028     1  0.75709634E+08
     -136.7604069202      140.1087175088     1  0.77869006E+08
     -136.7603857942      136.0705553855     1  0.76155212E+08
     -136.7603745629      137.8871762146     1  0.75524069E+08
     -136.7603728931      141.5960045559     1  0.74096202E+08
     -136.7603586750      139.5853838945     1  0.73935184E+08
     -136.7603422173      137.6097473307     1  0.75456085E+08
     -136.7603331999      140.1272265280     1  0.80043857E+08
     -136.7603122132      139.0985254946     1  0.76531998E+08
     -136.7602792611      139.8297196393     1  0.76910300E+08
     -136.7602781280      141.5531700500     1  0.77044095E+08
     -136.7602615257      138.2551434859     1  0.75721554E+08
     -136.7602173522      139.1812492023     1  0.77744718E+08
     -136.7601902923      134.1481916633     1  0.77053199E+08
     -136.7601826842      137.2874073484     1  0.73765445E+08
     -136.7601426973      140.3756718515     1  0.79476227E+08
     -136.7601389348      136.4286708541     1  0.75961763E+08
     -136.7601320099      136.1307894313     1  0.75634594E+08
     -136.7601219758      136.8695912638     1  0.77433859E+08
     -136.7601107664      141.9598699450     1  0.86851082E+08
     -136.7601020480      140.2446000231     1  0.75378036E+08
     -136.7600969235      136.0011422395     1  0.73682717E+08
     -136.7600650579      139.2682320542     1  0.79101839E+08
     -136.7600275023      142.4832897518     1  0.74504144E+08
     -136.7600198013      141.7979120694     1  0.75941096E+08
     -136.7600141788      138.5374651061     1  0.78255093E+08
     -136.7600125366      141.8458456939     1  0.77940572E+08
     -136.7600080155      139.1898637107     1  0.76993215E+08
     -136.7600004352      141.1723124245     1  0.76096795E+08
     -136.7599968698      140.1589905078     1  0.75233606E+08
     -136.7599781918      143.4854540366     1  0.79045265E+08
     -136.7599757317      140.5352353129     2  0.78391038E+08
     -136.7599728402      138.0406333105     1  0.78703759E+08
     -136.7599635429      140.1737638731     1  0.77165665E+08
     -136.7599608347      141.1216193554     1  0.75336893E+08
     -136.7599500762      137.6890138290     1  0.75751140E+08
     -136.7599454466      144.0604036449     1  0.80208881E+08
     -136.7599352147      142.8356167806     2  0.77008894E+08
     -136.7599287702      138.5408848556     1  0.72504289E+08
     -136.7599226483      137.8696257656     1  0.77645708E+08
     -136.7598853426      139.6757248860     1  0.75250855E+08
     -136.7598779859      137.4547295292     1  0.72526046E+08
     -136.7598689102      139.4768890045     1  0.79546100E+08
     -136.7598654150      139.4915367201     1  0.76888793E+08
     -136.7598324447      137.2873902597     1  0.77799513E+08
     -136.7598256630      137.6752915305     1  0.73385581E+08
     -136.7598226175      140.6652991873     1  0.78990004E+08
     -136.7598168467      140.5501719180     1  0.80481078E+08
     -136.7598145702      133.7534168159     1  0.78683985E+08
     -136.7598026489      139.6833547737     1  0.80213207E+08
     -136.7597872861      139.2385388122     1  0.74577990E+08
     -136.7597773477      140.1379910351     1  0.76523214E+08
     -136.7597658129      138.6497519145     1  0.76537167E+08
     -136.7597618344      137.7666991386     1  0.75708107E+08
     -136.7597587242      142.5624008735     1  0.75475754E+08
     -136.7597567835      138.2036342782     1  0.76693214E+08
     -136.7597454727      140.0688040116     1  0.77339309E+08
     -136.7597409504      139.9937381971     1  0.74715641E+08
     -136.7597152898      138.0226731786     1  0.76640159E+08
     -136.7596872329      137.6595474933     1  0.78088896E+08
     -136.7596852259      139.9732812709     1  0.80271551E+08
     -136.7596770273      140.0588421566     1  0.76694039E+08
     -136.7596686695      138.4757390261     1  0.73785278E+08
     -136.7596614568      135.5130859272     1  0.73576272E+08
     -136.7596602264      140.2013730458     1  0.78945846E+08
     -136.7596572729      142.6479125466     1  0.76138558E+08
     -136.7596317645      135.1382539627     1  0.77207222E+08
     -136.7596292944      145.1469993343     1  0.79792180E+08
     -136.7596203433      136.1422515313     1  0.75674502E+08
     -136.7596146253      141.7042838591     1  0.77945136E+08
     -136.7596126387      139.9850953717     1  0.76403623E+08
     -136.7595987897      139.9660411911     1  0.76644836E+08
     -136.7595948057      137.1770137260     1  0.76651880E+08
     -136.7595847968      135.2367334050     1  0.75958039E+08
     -136.7595794591      138.6665620171     1  0.74715832E+08
     -136.7595738059      141.1717476378     1  0.81459027E+08
     -136.7595698315      141.4263132453     1  0.76024376E+08
     -136.7594755180      135.1258954497     1  0.77213066E+08
     -136.7594733301      137.5062470431     1  0.75999042E+08
     -136.7594688747      139.6757634461     1  0.76256607E+08
     -136.7594426726      135.9858347640     1  0.77507985E+08
     -136.7594365362      142.6986311337     1  0.77136371E+08
     -136.7594314866      139.9838434531     1  0.76590699E+08
     -136.7594108331      140.2879405375     1  0.75457031E+08
     -136.7594019918      140.6450242113     1  0.71078386E+08
     -136.7593949385      136.7826379040     1  0.77103095E+08
     -136.7593915279      134.6439234186     1  0.78177250E+08
     -136.7593891658      136.1887148069     1  0.75485404E+08
     -136.7593724718      143.1071144268     1  0.81751219E+08
     -136.7593550441      139.1468742094     1  0.77907472E+08
     -136.7593467321      141.7459944100     1  0.74661557E+08
     -136.7593409816      138.8457618197     1  0.76967316E+08
     -136.7593343468      138.8998703070     1  0.77602195E+08
     -136.7593111251      143.7148522161     1  0.74741742E+08
     -136.7593061358      136.0828320824     1  0.72763518E+08
     -136.7593024556      135.1727296400     1  0.80276107E+08
     -136.7592899751      135.7898668742     1  0.78265781E+08
     -136.7592849491      136.9790095665     1  0.73770976E+08
     -136.7592646451      142.2180136569     1  0.79194647E+08
     -136.7592464950      139.0927255703     1  0.75607686E+08
     -136.7592310288      136.0967815672     1  0.79606702E+08
     -136.7592283020      138.8158637710     1  0.72391419E+08
     -136.7592162048      135.3319705236     1  0.76146188E+08
     -136.7591937952      142.3752718390     1  0.74332731E+08
     -136.7591916196      137.3612195694     1  0.82038574E+08
     -136.7591821115      138.2612186369     1  0.75303112E+08
     -136.7591648554      138.6619552025     1  0.80054228E+08
     -136.7591583444      140.3586884041     1  0.80604393E+08
     -136.7591562156      137.7493055690     1  0.75059716E+08
     -136.7591511048      135.3206447431     1  0.73981485E+08
     -136.7591343639      141.2612483648     1  0.74103102E+08
     -136.7591274853      139.8044794667     1  0.78063187E+08
     -136.7591232788      138.2000284491     1  0.75678714E+08
     -136.7591035812      139.9022907927     1  0.77673663E+08
     -136.7591003566      139.3624798089     1  0.87635562E+08
     -136.7590940313      140.9200149697     1  0.78369166E+08
     -136.7590877859      138.5129965874     1  0.76303025E+08
     -136.7590446217      139.8111890957     1  0.78884050E+08
     -136.7590359921      137.5923707679     1  0.74258561E+08
     -136.7590348961      137.5264000046     1  0.76454957E+08
     -136.7590259001      138.0661755500     1  0.75184173E+08
     -136.7590230127      137.8212900009     1  0.73818423E+08
     -136.7590193539      138.9330086236     1  0.82682605E+08
     -136.7590179172      141.0798659724     1  0.79748932E+08
     -136.7590073425      140.6012713399     1  0.77159427E+08
     -136.7590038140      137.5128866688     1  0.76325813E+08
     -136.7589829831      136.6041525021     1  0.76293918E+08
     -136.7589806267      137.9406191908     1  0.75233865E+08
     -136.7589609690      142.3784332995     1  0.81223216E+08
     -136.7589580425      137.9543197583     1  0.77922458E+08
     -136.7589542217      138.8705319054     1  0.74784062E+08
     -136.7589499917      138.0712938488     1  0.79078026E+08
     -136.7589415310      139.7839953537     1  0.77058780E+08
     -136.7589373946      138.5000404889     1  0.76655802E+08
     -136.7589358294      140.7560591211     1  0.75924650E+08
     -136.7589125003      135.4548780408     1  0.76147850E+08
     -136.7588928307      140.7960745655     1  0.79144592E+08
     -136.7588286911      140.5361398586     1  0.76965164E+08
     -136.7588256745      139.1189359343     1  0.83028398E+08
     -136.7588246615      138.1622672769     1  0.74062177E+08
     -136.7588189519      144.5247263418     1  0.75303415E+08
     -136.7588068380      139.1884725140     1  0.74663729E+08
     -136.7587626104      139.4660460612     1  0.75360169E+08
     -136.7587569950      138.8569892406     1  0.75815575E+08
     -136.7587413634      140.7342146761     1  0.72707303E+08
     -136.7587165325      140.8355865712     1  0.75079301E+08
     -136.7587000363      142.2145842542     1  0.77791776E+08
     -136.7586847214      137.7484316895     1  0.72439403E+08
     -136.7586805620      142.3250708489     1  0.74897307E+08
     -136.7586731926      138.8765830154     1  0.76694307E+08
     -136.7586620603      136.6408851708     1  0.81445736E+08
     -136.7586580182      138.6884860634     1  0.81502369E+08
     -136.7586465053      138.6350199534     1  0.74520063E+08
     -136.7586433165      139.0017244781     1  0.77502313E+08
     -136.7586306506      140.1798593097     1  0.73776793E+08
     -136.7586182992      141.9255697563     1  0.75939241E+08
     -136.7586082216      138.4833634809     1  0.74958104E+08
     -136.7585678522      137.5889021899     1  0.76962767E+08
     -136.7585339998      136.5968326612     1  0.79221685E+08
     -136.7585206571      142.0000542609     1  0.77010803E+08
     -136.7584921800      139.1208312743     1  0.76904765E+08
     -136.7584691132      135.2863554241     1  0.76583760E+08
     -136.7584621281      134.8102565432     1  0.77953227E+08
     -136.7584552487      137.9925098846     1  0.78417472E+08
     -136.7584423744      136.6966618598     1  0.75511686E+08
     -136.7584353382      137.9634530220     1  0.76636270E+08
     -136.7584299970      139.2277778181     1  0.78807436E+08
     -136.7584039733      138.9217213665     1  0.76571609E+08
     -136.7583964656      139.6143582044     1  0.76041828E+08
     -136.7583869203      138.1518325395     1  0.79922520E+08
     -136.7583773155      143.3944307657     1  0.75094072E+08
     -136.7583593192      137.9585887872     1  0.78568640E+08
     -136.7583516944      135.1378718697     1  0.75728563E+08
     -136.7583385033      142.1616891683     1  0.81148793E+08
     -136.7583198041      137.1960869613     1  0.76366528E+08
     -136.7582966718      138.3796070687     1  0.75418132E+08
     -136.7582820338      137.1526078687     1  0.76985707E+08
     -136.7582353295      135.4553244384     1  0.75312451E+08
     -136.7582180760      141.8229772060     1  0.75413729E+08
     -136.7582117272      138.8967230986     2  0.75413175E+08
     -136.7581601215      140.0759811078     1  0.80740083E+08
     -136.7581555537      139.6920709267     1  0.79227676E+08
     -136.7581394093      138.9976371993     1  0.79787413E+08
     -136.7581376450      140.6573405977     1  0.77927342E+08
     -136.7581280593      137.8942534243     1  0.76834653E+08
     -136.7581264841      135.7309414760     1  0.75692651E+08
     -136.7581232363      138.7704044345     1  0.76370435E+08
     -136.7580955542      138.1081944929     1  0.73147041E+08
     -136.7580921839      139.7912652637     1  0.78680303E+08
     -136.7580896181      141.2542508217     1  0.74768421E+08
     -136.7580884238      136.7446051692     1  0.75784263E+08
     -136.7580132281      140.8524996602     1  0.77875439E+08
     -136.7579858653      140.7282662209     1  0.77711679E+08
     -136.7579721687      135.4652399590     1  0.75870326E+08
     -136.7579524520      133.6207503113     1  0.73674486E+08
     -136.7579424581      140.5996721027     1  0.77755934E+08
     -136.7579317889      134.6681884350     1  0.77657587E+08
     -136.7579199306      142.2708767505     1  0.76959326E+08
     -136.7579183367      139.3598375984     1  0.73787718E+08
     -136.7578960564      136.6640293464     1  0.79353660E+08
     -136.7578820794      140.4030935628     1  0.78405438E+08
     -136.7578658334      137.0092906519     1  0.75027665E+08
     -136.7578422121      142.7616474764     1  0.82480478E+08
     -136.7578088222      136.5152959699     1  0.79320573E+08
     -136.7577992037      140.5235704356     1  0.75567571E+08
     -136.7577831491      136.6148277858     1  0.77375181E+08
     -136.7577639929      140.4589188062     1  0.77383503E+08
     -136.7577488645      136.5549609709     1  0.77338471E+08
     -136.7577320239      142.5077040981     1  0.81990470E+08
     -136.7576981662      140.7037819575     1  0.76132012E+08
     -136.7576858238      137.7152267995     1  0.78159808E+08
     -136.7576798224      134.2510730167     1  0.71291810E+08
     -136.7576748334      137.2057222966     1  0.76279969E+08
     -136.7576417114      139.9929449962     2  0.77627176E+08
     -136.7576404511      136.9377570521     1  0.77280869E+08
     -136.7576262606      136.6947241339     1  0.75302193E+08
     -136.7576180525      138.0681528600     1  0.75576223E+08
     -136.7576082879      141.9983519943     1  0.77368580E+08
     -136.7575998287      141.7766911741     1  0.77637368E+08
     -136.7575968857      142.1498042696     1  0.72746270E+08
     -136.7575940903      138.9833786226     1  0.76330888E+08
     -136.7575840754      144.4494928522     2  0.76870099E+08
     -136.7575657488      137.9364906499     1  0.77201729E+08
     -136.7575630531      135.2084724500     1  0.75693550E+08
     -136.7575460593      135.8026688067     1  0.78437248E+08
     -136.7575398988      139.5575764457     1  0.80091581E+08
     -136.7575284150      138.0782654638     1  0.73908038E+08
     -136.7575172147      137.0869122961     1  0.79586525E+08
     -136.7575040610      139.4459689542     1  0.74375442E+08
     -136.7574782230      142.1370577137     1  0.74497507E+08
     -136.7574767025      137.9293897923     1  0.76046627E+08
     -136.7574458145      139.8711196076     1  0.76397093E+08
     -136.7574423089      141.7131199044     1  0.75064491E+08
     -136.7574399526      137.7125091040     1  0.76807994E+08
     -136.7574389341      141.3923206870     1  0.76139298E+08
     -136.7574258121      135.1687367635     1  0.77486331E+08
     -136.7574219010      140.7660098910     1  0.76821425E+08
     -136.7574140833      137.0694009282     1  0.83130184E+08
     -136.7574072139      139.3561570708     1  0.77959448E+08
     -136.7573889211      136.8600767482     1  0.76747282E+08
     -136.7573753271      138.9173712430     1  0.75777963E+08
     -136.7573578497      140.6268918787     1  0.81892070E+08
     -136.7573465442      142.1671779688     1  0.77133259E+08
     -136.7573355171      139.1741865617     1  0.76641381E+08
     -136.7573334623      140.2498643177     1  0.74095096E+08
     -136.7573128648      143.3082358970     1  0.77295429E+08
     -136.7572892283      137.3966545694     1  0.73930280E+08
     -136.7572804323      137.7335580902     1  0.75265491E+08
     -136.7572688116      141.3142472164     1  0.75537700E+08
     -136.7572273523      141.4884600978     1  0.73567041E+08
     -136.7572257567      135.3778586024     1  0.79469332E+08
     -136.7572188117      137.2859964661     1  0.76761916E+08
     -136.7572104695      140.6821759819     1  0.80169448E+08
     -136.7572034560      142.1936432463     1  0.73753607E+08
     -136.7571935813      138.4394050236     1  0.72001377E+08
     -136.7571804511      143.5536094098     1  0.76106322E+08
     -136.7571527325      139.1267263862     1  0.73682361E+08
     -136.7571474890      135.3503219006     1  0.79004784E+08
     -136.7571340112      139.4788236247     1  0.84305549E+08
     -136.7571289304      135.2365814971     1  0.76138113E+08
     -136.7571258306      138.4773184680     1  0.76220895E+08
     -136.7571056971      143.0488461505     1  0.78174843E+08
     -136.7570860425      134.4305598919     1  0.74210985E+08
     -136.7570815587      138.6082557213     1  0.75498649E+08
     -136.7570770487      136.0794971534     1  0.74357951E+08
     -136.7570683573      138.3284865943     1  0.78257778E+08
     -136.7570618698      137.8001579488     1  0.71994810E+08
     -136.7570607432      138.9504708592     1  0.75369710E+08
     -136.7570595626      141.7938144528     1  0.73683083E+08
     -136.7570410957      138.5048113538     1  0.77109331E+08
     -136.7570310278      142.5370177527     1  0.82442149E+08
     -136.7570281243      137.6963320021     1  0.72889674E+08
     -136.7570192728      141.9655777412     1  0.76072797E+08
     -136.7569991859      138.8734634211     1  0.79274665E+08
     -136.7569841491      136.5076951836     1  0.78694416E+08
     -136.7569363532      135.8247405917     1  0.76863192E+08
     -136.7569117079      140.3934180211     1  0.75081445E+08
     -136.7569076441      138.5695649436     1  0.78423925E+08
     -136.7568958263      133.9926189357     1  0.75324915E+08
     -136.7568927650      140.1672279289     1  0.75760410E+08
     -136.7568871870      140.7320406508     1  0.78364432E+08
     -136.7568817999      140.6351568621     1  0.74126005E+08
     -136.7568752377      139.4044630161     1  0.77053997E+08
     -136.7567618719      138.5932898843     1  0.80117828E+08
     -136.7567581971      137.9261661748     1  0.76027035E+08
     -136.7567548233      138.0462404475     1  0.76648685E+08
     -136.7567473209      138.4903329909     1  0.75620549E+08
     -136.7567440554      144.1188823740     1  0.77599658E+08
     -136.7567180370      141.5588537182     1  0.80035998E+08
     -136.7566330211      135.0484301061     1  0.75566969E+08
     -136.7566295627      138.8522774830     1  0.75971160E+08
     -136.7566232232      141.3526128904     1  0.75877639E+08
     -136.7565850703      137.6798738220     1  0.71975289E+08
     -136.7565601154      143.7888101886     1  0.74868520E+08
     -136.7565297436      136.9143992150     1  0.77214420E+08
     -136.7565113912      137.5614835667     1  0.73388845E+08
     -136.7564904654      137.7076576174     1  0.74258581E+08
     -136.7564780771      141.3022004472     1  0.76656035E+08
     -136.7564402369      139.6943891112     1  0.78412830E+08
     -136.7564365830      141.9262624729     1  0.78720297E+08
     -136.7564286531      137.9617863378     1  0.76970805E+08
     -136.7564232517      141.7361608265     1  0.77186643E+08
     -136.7563914024      140.4009888922     1  0.72497909E+08
     -136.7563838906      139.9417830246     1  0.77294308E+08
     -136.7563575275      139.8261681631     1  0.76972321E+08
     -136.7563563203      139.2267516690     1  0.76374314E+08
     -136.7563547303      138.8755608579     1  0.75788823E+08
     -136.7563389549      138.9649560561     1  0.74178788E+08
     -136.7563262303      142.5543150593     1  0.77159807E+08
     -136.7563248430      140.3238035544     1  0.74080390E+08
     -136.7563082230      138.6068845682     1  0.78490652E+08
     -136.7562845938      137.8092680845     1  0.76967219E+08
     -136.7562745244      139.5139578698     1  0.77481877E+08
     -136.7562642296      142.5420815808     1  0.73441306E+08
     -136.7562521196      140.4046888344     1  0.75918961E+08
     -136.7562497495      139.0904124948     1  0.76710311E+08
     -136.7562445740      139.7976212302     1  0.75692683E+08
     -136.7562149384      142.6342670906     1  0.75766777E+08
     -136.7562124655      136.5838092817     1  0.79872166E+08
     -136.7561934830      139.2778756565     1  0.75514044E+08
     -136.7561830097      141.2977845560     1  0.75415898E+08
     -136.7561765174      138.3369541125     1  0.76741322E+08
     -136.7561705127      142.3665792068     1  0.81179871E+08
     -136.7561583764      136.4635785186     1  0.77353137E+08
     -136.7561517966      139.8836810796     1  0.74440793E+08
     -136.7561502785      141.2428216059     1  0.75416689E+08
     -136.7561415157      138.3121983273     1  0.77474489E+08
     -136.7561401792      139.4662079979     1  0.75541491E+08
     -136.7561224708      139.5738577941     1  0.78074350E+08
     -136.7561070673      137.6286408843     1  0.75438199E+08
     -136.7560828569      138.8898431520     1  0.78637788E+08
     -136.7560732607      142.3504679720     1  0.76382735E+08
     -136.7560718384      139.4034354303     1  0.73649022E+08
     -136.7560460103      138.5188973355     1  0.75976337E+08
     -136.7560266063      137.7411521451     1  0.77323652E+08
     -136.7560170426      136.9274900338     1  0.77091467E+08
     -136.7560064471      137.7300486265     1  0.76755203E+08
     -136.7560040518      139.2211698405     1  0.78017276E+08
     -136.7559878385      134.9840667435     1  0.81467170E+08
     -136.7559725229      136.9511118258     1  0.74081839E+08
     -136.7559708422      141.4482830247     1  0.78539177E+08
     -136.7559670512      138.3956229943     1  0.74622439E+08
     -136.7559606148      135.3358615685     1  0.74991240E+08
     -136.7559576482      141.0052709434     1  0.77656230E+08
     -136.7559236690      138.6154180436     1  0.82219518E+08
     -136.7559210769      140.7339476736     1  0.73992078E+08
     -136.7559158950      138.2397860718     1  0.79167199E+08
     -136.7559133685      135.7119317037     1  0.77595897E+08
     -136.7559113831      140.6591454653     1  0.75896672E+08
     -136.7559020316      136.9172023570     1  0.76951869E+08
     -136.7558891876      138.3225609479     1  0.73986327E+08
     -136.7558705134      137.2279006600     1  0.79489155E+08
     -136.7558637221      143.4261633142     1  0.78377812E+08
     -136.7558579948      138.6303991672     1  0.75438529E+08
     -136.7558436551      137.2798765156     1  0.77955003E+08
     -136.7558418000      142.0594933174     1  0.76664272E+08
     -136.7558351820      137.3339742877     1  0.78384055E+08
     -136.7558335270      138.7119674322     1  0.74715478E+08
     -136.7558205156      135.6575748194     1  0.74497203E+08
     -136.7557882911      137.3988252663     1  0.76086500E+08
     -136.7557825930      138.1579777834     1  0.78912884E+08
     -136.7557807920      144.2986325928     1  0.78606382E+08
     -136.7557706451      141.6528081165     1  0.76402882E+08
     -136.7557587004      137.9497573526     1  0.74807964E+08
     -136.7557532463      138.2948716714     1  0.79758568E+08
     -136.7557469624      137.3499642485     1  0.77788614E+08
     -136.7557411074      136.7860634896     1  0.73316020E+08
     -136.7557236949      137.6283484037     1  0.76284182E+08
     -136.7557018881      138.5867401110     1  0.74171370E+08
     -136.7556579108      137.9474547216     1  0.77623224E+08
     -136.7556514184      135.2314869119     1  0.77523925E+08
     -136.7556427408      135.4551013176     1  0.77099352E+08
     -136.7556375326      137.7201893021     1  0.78247314E+08
     -136.7556332234      140.8935742571     1  0.77847771E+08
     -136.7556209625      141.8705166543     1  0.78534186E+08
     -136.7556184332      137.4507163775     1  0.75675793E+08
     -136.7556076751      140.0711633063     1  0.76266898E+08
     -136.7555933629      134.3101421644     1  0.76892747E+08
     -136.7555753546      139.1294647576     1  0.78443625E+08
     -136.7555712767      136.3652378977     1  0.75454972E+08
     -136.7555413936      142.3181949777     1  0.73891908E+08
     -136.7555229788      139.7584703146     1  0.72380998E+08
     -136.7554785719      141.6368021013     1  0.79282680E+08
     -136.7554726786      137.3426436244     1  0.76015028E+08
     -136.7554609702      139.6911825534     1  0.77793991E+08
     -136.7554286628      140.7631889925     1  0.74635582E+08
     -136.7554258955      137.1827590233     1  0.71725460E+08
     -136.7554106424      139.3552579653     1  0.76096596E+08
     -136.7554065214      137.4597923758     1  0.75486991E+08
     -136.7554044368      140.6599193124     1  0.77292489E+08
     -136.7554014576      139.4142520591     1  0.76212995E+08
     -136.7553903601      140.9274299836     1  0.77888088E+08
     -136.7553761915      134.7884705264     1  0.70154657E+08
     -136.7553716133      139.7193431967     1  0.74556069E+08
     -136.7553520565      141.4666833912     1  0.76367982E+08
     -136.7553416832      139.1626047590     1  0.75905753E+08
     -136.7553100521      139.9564806129     1  0.78998681E+08
     -136.7553054785      140.5301791338     1  0.77188695E+08
     -136.7552992923      135.0095267494     1  0.75777160E+08
     -136.7552861426      140.2331618538     2  0.72777631E+08
     -136.7552742541      138.9928753643     1  0.77651921E+08
     -136.7552402026      139.0034661765     1  0.72761887E+08
     -136.7552352771      140.8300744873     1  0.74332071E+08
     -136.7552134734      132.8174682639     1  0.77536314E+08
     -136.7552112672      140.1157949154     1  0.75854778E+08
     -136.7551954944      139.7376714264     1  0.77562502E+08
     -136.7551941742      139.7388196404     1  0.78722516E+08
     -136.7551871728      142.5639983231     1  0.76342577E+08
     -136.7551687835      139.2308912496     1  0.75835015E+08
     -136.7551577832      142.1993919462     1  0.76830993E+08
     -136.7551524246      137.8443103703     1  0.80240267E+08
     -136.7551412500      138.6852434440     1  0.76380392E+08
     -136.7551398494      138.3317364165     1  0.73880672E+08
     -136.7551371239      137.0470499978     1  0.76731182E+08
     -136.7551328666      143.5267340654     2  0.83219570E+08
     -136.7551206987      138.0349782240     1  0.74012371E+08
     -136.7551170959      139.6826059375     1  0.78730355E+08
     -136.7551134214      139.3193046378     1  0.75604475E+08
     -136.7551057363      142.4976346547     1  0.72263218E+08
     -136.7550828892      135.5831387194     1  0.80205480E+08
     -136.7550178650      143.0247901181     1  0.81435399E+08
     -136.7549975663      143.8993692061     1  0.75187165E+08
     -136.7549441691      139.0646353713     1  0.74774431E+08
     -136.7549328532      141.2511050202     1  0.74728470E+08
     -136.7549228583      135.3287742350     1  0.81277117E+08
     -136.7548837295      133.9048590125     1  0.73950198E+08
     -136.7548763265      138.5432167225     1  0.76126839E+08
     -136.7548561939      138.4354419766     1  0.78955417E+08
     -136.7548362994      137.4415904002     1  0.81203655E+08
     -136.7548343137      140.6889722213     1  0.77020340E+08
     -136.7547888121      135.9698071144     1  0.75853468E+08
     -136.7547481797      137.8935838945     1  0.74913352E+08
     -136.7547425627      139.0453142446     1  0.78417512E+08
     -136.7547410217      138.9931265349     1  0.75777605E+08
     -136.7547300602      142.3841119405     1  0.83064276E+08
     -136.7547082408      139.2167591625     1  0.75000438E+08
     -136.7546918376      137.5636718293     1  0.71599474E+08
     -136.7546776172      144.1538623260     1  0.73992204E+08
     -136.7546722013      136.4403066760     1  0.74287689E+08
     -136.7546523791      136.6738231715     1  0.76944923E+08
     -136.7546278357      141.1577619179     1  0.82556649E+08
     -136.7546025070      139.3862590515     1  0.78301754E+08
     -136.7545954096      138.2838931988     1  0.74575514E+08
     -136.7545818119      139.4808279484     1  0.78591069E+08
     -136.7545417982      137.9146487042     1  0.79913979E+08
     -136.7545322057      140.3086624224     1  0.76472698E+08
     -136.7545251303      138.7802408365     1  0.76541862E+08
     -136.7545236002      138.2684095902     1  0.80024635E+08
     -136.7545065510      140.6303557132     1  0.77185907E+08
     -136.7544997601      139.6679831305     1  0.76010430E+08
     -136.7544958576      136.5809604381     1  0.75321268E+08
     -136.7544858838      137.4441200364     1  0.74428083E+08
     -136.7544597495      136.6899239437     1  0.78632085E+08
     -136.7544506519      137.7525191906     1  0.78639390E+08
     -136.7544083099      139.4901924922     1  0.78255205E+08
     -136.7544059772      140.2760594755     1  0.75712693E+08
     -136.7543894975      137.1964515279     1  0.76505492E+08
     -136.7543666654      141.6558933417     1  0.74120368E+08
     -136.7543637076      139.6467639063     2  0.76551697E+08
     -136.7543573192      140.7253278999     1  0.79104567E+08
     -136.7543561235      137.4052379281     1  0.74263597E+08
     -136.7543247500      138.0092526890     1  0.76257368E+08
     -136.7543192878      140.4700841182     1  0.76122478E+08
     -136.7543048473      139.0536500433     1  0.78456882E+08
     -136.7542830267      135.3598182809     1  0.75027034E+08
     -136.7542719807      140.5989299417     1  0.76534969E+08
     -136.7542519906      136.3564504654     1  0.76572784E+08
     -136.7542485144      139.0436544368     1  0.76569553E+08
     -136.7542473604      141.1011107705     1  0.75697162E+08
     -136.7542418132      138.2860869095     1  0.78318142E+08
     -136.7542314752      137.7277676258     1  0.75854412E+08
     -136.7542243129      136.9759709854     1  0.75522525E+08
     -136.7541930696      138.2661661621     1  0.79266613E+08
     -136.7541887780      139.4128362502     1  0.79558316E+08
     -136.7541834464      137.2630480363     1  0.80010057E+08
     -136.7541628267      138.7405322857     1  0.78441875E+08
     -136.7541536852      140.5559867573     1  0.72273609E+08
     -136.7541486645      138.0629743351     1  0.75613408E+08
     -136.7541387097      141.3183276419     1  0.77015629E+08
     -136.7541208706      140.0462826133     1  0.73188372E+08
     -136.7541197546      135.1695348834     1  0.80743722E+08
     -136.7541039513      143.8110913075     1  0.73899329E+08
     -136.7541019590      137.5499954935     1  0.74979352E+08
     -136.7541007021      139.8647086959     1  0.78707540E+08
     -136.7540962615      140.9259487769     1  0.78062148E+08
     -136.7540772945      135.8449964720     1  0.76973974E+08
     -136.7540462385      139.7025685338     1  0.73194351E+08
     -136.7540212878      139.8573367912     1  0.74456446E+08
     -136.7540189380      139.1862801448     1  0.75321059E+08
     -136.7539937648      138.0772476460     1  0.80296946E+08
     -136.7539906472      141.1979947101     1  0.83451020E+08
     -136.7539668825      138.4870581869     1  0.75785235E+08
     -136.7539539489      136.5799664309     1  0.75900037E+08
     -136.7539435701      136.5699161201     1  0.74467148E+08
     -136.7539216643      141.6997794774     1  0.82237174E+08
     -136.7539187358      136.9797137529     1  0.75083315E+08
     -136.7539167646      136.7547173727     1  0.77313479E+08
     -136.7538957202      135.2655993035     1  0.82883414E+08
     -136.7538684352      144.2713758635     1  0.75706421E+08
     -136.7538445682      137.7134787653     1  0.79293498E+08
     -136.7538425497      135.4405458871     1  0.77012252E+08
     -136.7538357445      136.1843501753     1  0.77958685E+08
     -136.7538286164      139.3989300882     1  0.75402203E+08
     -136.7537981198      142.3243136274     1  0.81558058E+08
     -136.7537844881      145.2010856429     1  0.78989374E+08
     -136.7537231026      136.1783125744     1  0.76705112E+08
     -136.7537154441      139.6866444912     1  0.75874899E+08
     -136.7537075147      142.6835263878     1  0.80937812E+08
     -136.7536889909      139.1454069062     1  0.78904809E+08
     -136.7536694784      136.5107023579     1  0.75256053E+08
     -136.7536682414      137.4074779759     1  0.76601418E+08
     -136.7536613795      139.7367295213     1  0.78278508E+08
     -136.7536353268      141.9030257930     1  0.72982671E+08
     -136.7536275175      142.3238678917     1  0.83910154E+08
     -136.7536188765      137.6955383028     1  0.75370105E+08
     -136.7536174583      140.0291116497     1  0.77062950E+08
     -136.7536157733      139.2898280075     1  0.74709259E+08
     -136.7535980823      137.2204688578     1  0.77033352E+08
     -136.7535887631      138.4925196522     1  0.78024728E+08
     -136.7535825796      134.0306356159     1  0.78754083E+08
     -136.7535693515      139.6054082168     1  0.75206213E+08
     -136.7535568040      141.9794439748     1  0.73898303E+08
     -136.7535540319      141.2885089522     1  0.78033618E+08
     -136.7535506102      139.4600436526     1  0.79427580E+08
     -136.7535427817      139.5858863252     1  0.76223687E+08
     -136.7535377695      140.4610368533     1  0.77033693E+08
     -136.7535346081      132.6083500576     1  0.77066551E+08
     -136.7535287512      137.9816516008     1  0.77561387E+08
     -136.7535179633      139.5117636398     1  0.71994002E+08
     -136.7534644610      138.3056897917     1  0.78401378E+08
     -136.7534528486      137.9808106994     1  0.75265287E+08
     -136.7534265279      140.8875134266     1  0.75509751E+08
     -136.7533718264      141.4280095604     1  0.80442310E+08
     -136.7533444693      136.1826785942     1  0.73800552E+08
     -136.7533364462      142.0878227087     1  0.77491508E+08
     -136.7533275072      142.6373520342     1  0.78006067E+08
     -136.7533217620      136.5517679208     1  0.74567331E+08
     -136.7533167945      142.3467263127     1  0.78462274E+08
     -136.7532940223      140.0174759491     1  0.77568344E+08
     -136.7532756698      140.9967748349     1  0.79237660E+08
     -136.7532596091      138.6719888059     1  0.75374398E+08
     -136.7532487689      139.5614176219     1  0.75998203E+08
     -136.7532348293      134.5363580798     1  0.78097126E+08
     -136.7532224788      137.7016232436     1  0.77417061E+08
     -136.7532142685      136.3431054999     1  0.78866099E+08
     -136.7531940907      141.9816841721     1  0.76143485E+08
     -136.7531758570      140.0893284448     1  0.80550412E+08
     -136.7531436416      140.7908943036     1  0.78860870E+08
     -136.7531342689      140.3895300086     1  0.75973179E+08
     -136.7531268261      139.2634543718     1  0.80004999E+08
     -136.7530839787      140.4873618286     1  0.74348943E+08
     -136.7530726188      141.6592377011     1  0.73923956E+08
     -136.7530652829      139.5923749100     1  0.76367903E+08
     -136.7530632995      141.1373619664     1  0.79077862E+08
     -136.7530574914      138.3811914590     1  0.76637033E+08
     -136.7530558100      138.4612655249     1  0.74193567E+08
     -136.7530309071      139.2094438598     1  0.77450648E+08
     -136.7529994925      140.5593221683     1  0.75961733E+08
     -136.7529904810      140.8157204815     1  0.78454869E+08
     -136.7529611149      136.3450060166     1  0.76153542E+08
     -136.7529528010      141.4227670083     1  0.81196950E+08
     -136.7529371322      140.7768119248     1  0.76233048E+08
     -136.7529280449      140.7963178443     1  0.79873882E+08
     -136.7529214382      139.8217229931     1  0.79654413E+08
     -136.7529189617      136.1699713932     1  0.81071582E+08
     -136.7529005851      137.9107977886     1  0.76985537E+08
     -136.7528932249      140.0663721836     1  0.73748327E+08
     -136.7528724453      135.6454909523     1  0.72000096E+08
     -136.7528621354      142.3554419794     1  0.82060807E+08
     -136.7528564553      141.3851211809     1  0.76716224E+08
     -136.7528445261      140.4365039770     1  0.74718263E+08
     -136.7528129799      138.0278311106     1  0.75018750E+08
     -136.7528092868      139.4180392332     1  0.77638037E+08
     -136.7528067845      138.2292499773     1  0.82322781E+08
     -136.7527998625      138.6433498009     1  0.74939200E+08
     -136.7527879196      138.8281184008     1  0.77255823E+08
     -136.7527601266      138.3185073650     1  0.76507507E+08
     -136.7527407229      136.7348549110     2  0.78281913E+08
     -136.7527278666      135.8556917151     1  0.78780360E+08
     -136.7527265233      134.1894093726     1  0.79217087E+08
     -136.7527201804      142.0281058419     1  0.75071646E+08
     -136.7527186381      141.1799079412     1  0.77711932E+08
     -136.7527152469      140.9701534555     1  0.78803864E+08
     -136.7526848845      138.5146896802     1  0.77914478E+08
     -136.7526488420      134.6634506080     1  0.72468058E+08
     -136.7526190976      137.5052402923     1  0.74165255E+08
     -136.7526148180      140.8670000743     1  0.74262055E+08
     -136.7526079485      140.3181504648     1  0.78691297E+08
     -136.7525584990      141.1649004433     1  0.78134486E+08
     -136.7525384169      138.6900333132     1  0.78977830E+08
     -136.7525339936      139.6165830083     1  0.73827288E+08
     -136.7525329126      136.0638139549     1  0.78141355E+08
     -136.7525269313      140.3939270586     1  0.78194600E+08
     -136.7525233429      137.8263545469     1  0.76398858E+08
     -136.7525153129      141.3068103200     1  0.75330628E+08
     -136.7525106697      136.4477731094     1  0.76404739E+08
     -136.7524999247      139.8654588096     1  0.77413412E+08
     -136.7524774541      138.0452659849     1  0.76840263E+08
     -136.7524735877      136.5588479209     1  0.75378320E+08
     -136.7524610418      136.6973399308     1  0.79203420E+08
     -136.7524447281      139.6083741442     1  0.79086461E+08
     -136.7524350966      141.7346321736     1  0.76753444E+08
     -136.7524215558      138.3161591952     1  0.77197751E+08
     -136.7524151535      137.9924816532     1  0.76274030E+08
     -136.7524071816      138.8923527304     1  0.77260340E+08
     -136.7523966402      141.8470328122     1  0.77762796E+08
     -136.7523953413      135.7844136141     1  0.77606145E+08
     -136.7523873003      137.9452991730     1  0.77967100E+08
     -136.7523852701      136.9069815747     1  0.76778068E+08
     -136.7523812955      142.1318041368     1  0.77498878E+08
     -136.7523779687      138.7791033531     1  0.79258921E+08
     -136.7523658553      140.7929831893     1  0.78789144E+08
     -136.7523642749      140.9781434998     1  0.78060983E+08
     -136.7523625292      138.7142906555     1  0.77175469E+08
     -136.7523295598      137.4043846243     1  0.75170213E+08
     -136.7523248403      138.2476604371     1  0.76791407E+08
     -136.7523204720      136.8147173177     1  0.75404237E+08
     -136.7523193667      136.7899278429     1  0.78424079E+08
     -136.7523169302      141.4313276651     1  0.76013211E+08
     -136.7522952318      136.9253954900     1  0.74846757E+08
     -136.7522902863      139.8183143038     1  0.80993531E+08
     -136.7522862341      144.6654285840     1  0.75947477E+08
     -136.7522760830      140.0269769307     1  0.74741347E+08
     -136.7522738838      143.9161355215     1  0.76322517E+08
     -136.7522710265      140.2377871930     1  0.77728381E+08
     -136.7522644424      140.9067107341     1  0.74960902E+08
     -136.7522579630      142.9140435781     1  0.78174209E+08
     -136.7522071235      142.4979114457     1  0.79621973E+08
     -136.7521981385      136.9013646508     1  0.82975461E+08
     -136.7521957101      137.2357913392     1  0.80745750E+08
     -136.7521895599      137.2336349067     1  0.76910521E+08
     -136.7521482636      142.6020944547     1  0.76818211E+08
     -136.7521339315      141.1997456993     1  0.75549735E+08
     -136.7521111209      145.0122761662     1  0.81451254E+08
     -136.7521030901      140.4900953540     1  0.76747171E+08
     -136.7520972531      136.7420713090     1  0.75800113E+08
     -136.7520886686      137.2195174349     1  0.77411919E+08
     -136.7520832966      139.8846228787     1  0.74518203E+08
     -136.7520781189      144.1459335028     1  0.77483602E+08
     -136.7520742642      133.8082008384     1  0.76492327E+08
     -136.7520722065      138.4334026545     1  0.77081269E+08
     -136.7520617679      142.7121134658     1  0.78072074E+08
     -136.7520340775      138.5027979399     1  0.77514511E+08
     -136.7520330283      141.3099129276     1  0.77604866E+08
     -136.7520191793      141.1669558095     1  0.80755792E+08
     -136.7519974362      137.9256107072     1  0.73606258E+08
     -136.7519935784      138.8542627353     1  0.78064293E+08
     -136.7519882549      142.4763528621     1  0.77870496E+08
     -136.7519693006      141.1587940039     1  0.77911571E+08
     -136.7519626091      139.7325765655     1  0.77088499E+08
     -136.7519489813      139.4532883427     1  0.77995684E+08
     -136.7519344916      138.1916181634     1  0.79426224E+08
     -136.7519216416      140.1035719821     1  0.77772424E+08
     -136.7519181439      135.0182180584     1  0.74585712E+08
     -136.7519065667      136.7168037678     1  0.75687553E+08
     -136.7519022036      137.3375327850     1  0.80819357E+08
     -136.7518919550      136.2427528050     1  0.77648091E+08
     -136.7518063840      142.2720860040     1  0.73842394E+08
     -136.7517807893      142.3044796526     1  0.76008853E+08
     -136.7517726940      138.7357965188     1  0.74350611E+08
     -136.7517666637      141.9469342750     1  0.78317560E+08
     -136.7517175970      141.1788836257     1  0.77014874E+08
     -136.7517030863      144.6004918507     1  0.78610618E+08
     -136.7516839508      143.2193750265     1  0.80411156E+08
     -136.7516828718      140.5514344546     1  0.85721354E+08
     -136.7516231066      139.1527969181     1  0.77291588E+08
     -136.7516101236      142.4731135501     1  0.75830142E+08
     -136.7516065694      141.3525857875     1  0.77356917E+08
     -136.7515960109      133.4961081314     1  0.78146756E+08
     -136.7515935999      136.7225205822     1  0.83610139E+08
     -136.7515755157      138.8302759046     1  0.75143163E+08
     -136.7515653936      140.5843265839     1  0.79170260E+08
     -136.7515601805      135.8585442513     1  0.79801876E+08
     -136.7515477169      138.1608705684     1  0.73602601E+08
     -136.7515310624      140.4938166770     1  0.74143148E+08
     -136.7515232237      141.1301665368     1  0.75707019E+08
     -136.7514910658      137.1683434538     1  0.77932478E+08
     -136.7514853127      136.6699922820     1  0.80423193E+08
     -136.7514684087      146.2985226404     1  0.90197257E+08
     -136.7514665846      140.2792740618     1  0.78918840E+08
     -136.7514279648      137.7197783035     1  0.75750266E+08
     -136.7514258558      140.0050570922     1  0.78146636E+08
     -136.7514229560      136.3077389458     1  0.74605320E+08
     -136.7514083965      137.7098418362     1  0.74235835E+08
     -136.7513768183      136.5981934423     1  0.71392168E+08
     -136.7513697167      141.0587438115     1  0.74689469E+08
     -136.7513603813      137.4325155338     1  0.76139497E+08
     -136.7513473882      140.6850811568     1  0.78675771E+08
     -136.7513415515      142.4148531547     1  0.79950293E+08
     -136.7513386872      135.0171588987     1  0.74608029E+08
     -136.7513076377      134.2821955829     1  0.74061098E+08
     -136.7513048956      140.4631367657     1  0.73579438E+08
     -136.7512977735      139.3169424703     1  0.75916835E+08
     -136.7512716813      139.8644221627     1  0.76103310E+08
     -136.7512688556      139.7710519607     1  0.74485392E+08
     -136.7512179657      135.1281102520     1  0.74826904E+08
     -136.7512123930      137.9806033473     1  0.76506700E+08
     -136.7512066010      140.3221578025     1  0.78504043E+08
     -136.7511981645      138.5753463771     1  0.74016907E+08
     -136.7511791371      136.5805208819     1  0.76697972E+08
     -136.7511710526      140.8881734905     1  0.76532604E+08
     -136.7511539648      136.7795290515     1  0.78724211E+08
     -136.7511514003      139.5172009804     1  0.76584477E+08
     -136.7511419515      141.6557972793     1  0.73041387E+08
     -136.7511324129      137.6331174625     1  0.73289346E+08
     -136.7511249512      139.3979025354     1  0.73973258E+08
     -136.7511232727      140.5399099590     1  0.78939304E+08
     -136.7511107960      139.7309459377     1  0.76341759E+08
     -136.7511003881      134.6672543562     1  0.76823864E+08
     -136.7510727188      137.9525891579     1  0.76135876E+08
     -136.7510647029      138.3923445096     1  0.73819531E+08
     -136.7510598093      139.4899180043     1  0.76665752E+08
     -136.7510418718      142.8072839935     2  0.82686607E+08
     -136.7510354133      139.0495158757     1  0.78114007E+08
     -136.7510333997      139.7688864947     1  0.74583099E+08
     -136.7510205901      138.0784595824     1  0.78235152E+08
     -136.7510104821      142.0148568156     1  0.79490166E+08
     -136.7509511709      134.7732414427     1  0.84322450E+08
     -136.7509291689      141.1246377511     1  0.75492761E+08
     -136.7509244522      138.7445546487     1  0.79669293E+08
     -136.7509001184      141.1739040218     1  0.75795917E+08
     -136.7508826105      141.0213893812     1  0.79290127E+08
     -136.7508795907      141.6043349644     1  0.76775091E+08
     -136.7508717989      135.6946898760     1  0.76466930E+08
     -136.7508497188      139.9355023849     1  0.73841006E+08
     -136.7508434748      140.2516834525     1  0.79131347E+08
     -136.7508416549      138.8474878121     1  0.75573123E+08
     -136.7508320626      136.3324871631     1  0.78459817E+08
     -136.7508296131      137.3818171224     1  0.78543821E+08
     -136.7508054538      142.0744053782     1  0.77465591E+08
     -136.7507819278      139.9761054746     1  0.74038521E+08
     -136.7507558024      138.3714256061     1  0.76894048E+08
     -136.7507535649      143.5253527284     1  0.77547597E+08
     -136.7507506267      132.2075931469     1  0.76104378E+08
     -136.7507320195      138.8677960932     1  0.75754755E+08
     -136.7507271552      137.2125146375     1  0.77775229E+08
     -136.7507116729      138.1649239483     1  0.74460262E+08
     -136.7507031052      138.8242316443     1  0.78159413E+08
     -136.7506861526      133.9928813218     1  0.75089601E+08
     -136.7506812037      143.1242054278     1  0.78258599E+08
     -136.7506685086      143.1291437468     1  0.77313274E+08
     -136.7506661636      142.1265012029     1  0.77024337E+08
     -136.7506464925      136.7512941372     1  0.76084402E+08
     -136.7506415845      134.7919137906     1  0.76249021E+08
     -136.7506233046      138.1071150940     1  0.77241505E+08
     -136.7505940990      140.1140016319     1  0.79623030E+08
     -136.7505885520      139.2226786125     1  0.74165403E+08
     -136.7505777213      140.8789398138     1  0.73989277E+08
     -136.7505717332      144.0308770404     1  0.85040265E+08
     -136.7505671359      137.7079899741     1  0.82024694E+08
     -136.7505497877      135.9706227686     1  0.82361300E+08
     -136.7505356781      139.5100245453     1  0.77010273E+08
     -136.7505292036      139.3281736633     1  0.77579657E+08
     -136.7505122940      141.3363551638     1  0.78530037E+08
     -136.7505058206      140.8405519469     1  0.76900077E+08
     -136.7504789688      140.4383699299     1  0.78265455E+08
     -136.7504776886      138.1267406531     1  0.79723617E+08
     -136.7504741701      138.2636049534     1  0.76472212E+08
     -136.7504639525      142.9062930025     1  0.73032891E+08
     -136.7504402146      137.5371885250     1  0.77043210E+08
     -136.7504275108      138.5703206437     1  0.73981799E+08
     -136.7504111313      139.2221541000     1  0.74667426E+08
     -136.7503826138      140.7446561910     1  0.73416771E+08
     -136.7503634153      135.5892342663     1  0.76858873E+08
     -136.7503497232      138.4048530055     1  0.75686650E+08
     -136.7503455782      139.3708997567     2  0.78094429E+08
     -136.7503265167      141.4642792212     1  0.75035770E+08
     -136.7503221484      135.7027279455     1  0.74904444E+08
     -136.7503176523      140.9575672915     1  0.79187521E+08
     -136.7503122088      139.5514650565     1  0.78536164E+08
     -136.7502889258      139.9376124390     1  0.75292636E+08
     -136.7502647553      139.7495872648     1  0.75376695E+08
     -136.7502611915      141.7538347595     1  0.78334096E+08
     -136.7502259336      141.9402828169     1  0.74862607E+08
     -136.7502135948      139.0373663885     1  0.76040100E+08
     -136.7501673770      136.9217671026     1  0.79887132E+08
     -136.7501634718      140.1327396900     1  0.75206735E+08
     -136.7501428526      136.0225555171     1  0.76229893E+08
     -136.7501414227      142.7373442356     1  0.75623541E+08
     -136.7501324786      140.8500079742     1  0.76866299E+08
     -136.7501245456      137.6618364144     1  0.75597058E+08
     -136.7501152397      140.4169455527     1  0.75297470E+08
     -136.7500963683      138.9504547772     1  0.78335534E+08
     -136.7500680171      141.9588381113     1  0.76817239E+08
     -136.7500603175      139.5198143476     1  0.78088372E+08
     -136.7500487110      139.4841171107     1  0.75413575E+08
     -136.7500472565      137.1171936289     1  0.75195600E+08
     -136.7500359852      136.5832441590     1  0.75429075E+08
     -136.7500261386      141.3629554909     1  0.76999540E+08
     -136.7500173061      136.0660188492     1  0.77654727E+08
     -136.7499976955      139.3473819645     1  0.75759397E+08
     -136.7499942261      138.3868518434     1  0.76611554E+08
     -136.7499851774      141.8251606813     1  0.75108203E+08
     -136.7499623865      139.5994478286     1  0.76783948E+08
     -136.7499593690      139.0518524126     1  0.75305812E+08
     -136.7499490190      138.5357119037     1  0.76451178E+08
     -136.7499367908      138.2565057296     1  0.74092761E+08
     -136.7499340055      137.3508553120     1  0.76615226E+08
     -136.7499318400      141.4542395862     1  0.78175805E+08
     -136.7499044838      137.8013726351     1  0.75177353E+08
     -136.7499007861      134.6266928936     1  0.75236024E+08
     -136.7498997421      137.4281281769     1  0.77150406E+08
     -136.7498849515      137.1780008120     1  0.82278646E+08
     -136.7498749604      134.6689733595     1  0.75992384E+08
     -136.7498729884      136.5428967215     1  0.79408545E+08
     -136.7498700150      138.6040730396     1  0.77766448E+08
     -136.7498603504      142.4646028523     1  0.80254754E+08
     -136.7498582399      139.6614168575     1  0.74463783E+08
     -136.7498511528      137.2766845240     1  0.73379238E+08
     -136.7498484455      142.8573885992     1  0.75185776E+08
     -136.7498432530      138.6191063483     1  0.73931161E+08
     -136.7498386990      137.2328165502     1  0.75978716E+08
     -136.7498348359      137.3156864371     1  0.79559549E+08
     -136.7498216533      140.4042019129     1  0.77035169E+08
     -136.7497999305      141.9791738647     1  0.76869949E+08
     -136.7497503953      136.4335234224     1  0.76653055E+08
     -136.7497464547      138.1907942679     1  0.76941294E+08
     -136.7497379045      137.8919114904     1  0.76628447E+08
     -136.7497164837      141.0062354276     1  0.75167550E+08
     -136.7497055866      137.4821034727     1  0.74631009E+08
     -136.7496891562      135.1558197503     1  0.79838673E+08
     -136.7496712372      139.6114868974     1  0.79360462E+08
     -136.7496420943      137.5873460568     1  0.75521644E+08
     -136.7496270948      134.5418602408     1  0.74570612E+08
     -136.7496209592      138.1700241274     1  0.75370962E+08
     -136.7496133863      138.4556227248     1  0.77240625E+08
     -136.7496005018      138.9834068809     1  0.74174788E+08
     -136.7495932855      140.0987859053     1  0.79149844E+08
     -136.7495805615      137.2703015152     1  0.74791700E+08
     -136.7495787560      139.1305712335     1  0.74858600E+08
     -136.7495744302      140.3503441116     1  0.79153795E+08
     -136.7495722162      141.5674394129     1  0.75712045E+08
     -136.7495710638      137.8336430669     1  0.74307585E+08
     -136.7495639849      136.2659161382     1  0.76378781E+08
     -136.7495572740      137.3827856981     1  0.75990629E+08
     -136.7495361956      142.3883667147     1  0.75847546E+08
     -136.7494935939      139.4599547173     1  0.74081987E+08
     -136.7494921065      138.1551483518     1  0.79114995E+08
     -136.7494847674      140.0225877557     1  0.80638610E+08
     -136.7494784839      140.6243280508     1  0.77385042E+08
     -136.7494615457      142.1690775033     1  0.77816469E+08
     -136.7494403451      139.2769321638     1  0.71770243E+08
     -136.7494285764      142.4152241252     1  0.76875999E+08
     -136.7494218508      138.1548271337     2  0.76125075E+08
     -136.7494127971      138.3768358089     1  0.73396409E+08
     -136.7494113742      142.4915003953     1  0.79471695E+08
     -136.7494084145      137.3827903586     1  0.76050773E+08
     -136.7493658679      139.4817045607     1  0.77504957E+08
     -136.7493554800      140.3304125222     1  0.77801085E+08
     -136.7493501518      140.7403283895     1  0.76316573E+08
     -136.7493145389      135.1478540355     1  0.72336723E+08
     -136.7493026184      139.0554657251     1  0.77967630E+08
     -136.7492979780      135.6467368258     1  0.83178877E+08
     -136.7492961735      138.1668463486     1  0.77772047E+08
     -136.7492950696      136.8811107067     1  0.76985047E+08
     -136.7492840420      137.2698437101     1  0.75799525E+08
     -136.7492719655      139.6084548475     1  0.79816488E+08
     -136.7492629622      140.3929461641     1  0.77890576E+08
     -136.7492586115      134.7004975553     1  0.80933033E+08
     -136.7492540146      137.7328392626     1  0.80025884E+08
     -136.7492418315      137.5986720068     1  0.74448923E+08
     -136.7492351528      132.2506608930     2  0.72755011E+08
     -136.7492256894      139.7058264494     1  0.77447726E+08
     -136.7491998678      139.3434334409     1  0.84199701E+08
     -136.7491960383      135.0094036459     1  0.75242237E+08
     -136.7491924413      137.6311546261     1  0.77854182E+08
     -136.7491882062      142.0526581186     1  0.74003795E+08
     -136.7491790049      136.9766646610     1  0.81515307E+08
     -136.7491694728      138.3298475039     1  0.78058762E+08
     -136.7491140822      138.5401836546     2  0.74201775E+08
     -136.7490915355      141.5629083250     1  0.76078688E+08
     -136.7490818140      139.4038697865     1  0.76282501E+08
     -136.7490647083      138.4557861293     1  0.74093802E+08
     -136.7490595220      136.1405758575     1  0.75367847E+08
     -136.7490540036      141.4859776626     1  0.75404658E+08
     -136.7490381300      138.3341418041     1  0.79344382E+08
     -136.7490326801      129.6272839709     1  0.75975495E+08
     -136.7490310892      139.7627397988     1  0.80059847E+08
     -136.7490266917      139.1029783458     1  0.77688674E+08
     -136.7490143185      139.7642931511     1  0.80041605E+08
     -136.7489214705      139.2708474018     3  0.74144693E+08
     -136.7489071227      143.0189929029     1  0.78449449E+08
     -136.7489031096      141.9874797209     1  0.75862603E+08
     -136.7488977237      138.2938401607     1  0.75256051E+08
     -136.7488930823      140.0852399902     1  0.73584700E+08
     -136.7488885536      138.9633172612     1  0.78255057E+08
     -136.7488753317      136.5062591759     1  0.75530920E+08
     -136.7488633355      137.7675975529     1  0.78918581E+08
     -136.7488618716      137.7809420744     1  0.73769193E+08
     -136.7488490017      138.8442773185     1  0.75070345E+08
     -136.7488441380      135.0754802454     1  0.79491321E+08
     -136.7488356424      139.4436360748     1  0.75996052E+08
     -136.7488329592      137.7592503402     1  0.74264537E+08
     -136.7488185625      140.8502502229     1  0.76406947E+08
     -136.7488116201      142.5074926907     1  0.78255167E+08
     -136.7488000333      143.4661789966     1  0.80394725E+08
     -136.7487837091      141.0187737499     1  0.86442782E+08
     -136.7487599883      136.2850791258     1  0.81292149E+08
     -136.7487557161      140.1087659777     1  0.72680460E+08
     -136.7487362802      137.3442172341     1  0.76439952E+08
     -136.7487243350      137.3548341005     1  0.75264953E+08
     -136.7487134403      138.9478823536     1  0.78759143E+08
     -136.7487039366      136.9521305118     1  0.75391636E+08
     -136.7486994796      139.6305235980     1  0.76337088E+08
     -136.7486600768      138.2695565967     1  0.75810738E+08
     -136.7486540721      136.7105753982     1  0.74224717E+08
     -136.7486512831      137.5049190297     1  0.72796747E+08
     -136.7486473680      139.1344745104     1  0.79593670E+08
     -136.7486433834      140.8895529847     2  0.75520826E+08
     -136.7486283392      139.4353383623     1  0.76561634E+08
     -136.7486177726      138.0231371064     1  0.78252847E+08
     -136.7485939081      139.1298972993     1  0.80512082E+08
     -136.7485874676      137.5485490191     1  0.75524691E+08
     -136.7485854997      141.8319014350     1  0.74661327E+08
     -136.7485839082      140.7323632289     1  0.77318549E+08
     -136.7485757304      139.1325379468     1  0.82728390E+08
     -136.7485732221      137.9261085316     2  0.70710527E+08
     -136.7485706037      138.2426126475     1  0.76506139E+08
     -136.7485681285      139.5402915209     1  0.77441561E+08
     -136.7485629773      141.4997273074     1  0.75865603E+08
     -136.7485561835      140.3239033249     1  0.78665398E+08
     -136.7485350578      137.6964415378     1  0.79678384E+08
     -136.7485226306      135.6278739737     1  0.71427195E+08
     -136.7485145635      142.5191470618     1  0.77253494E+08
     -136.7484988747      138.4409435041     1  0.78008894E+08
     -136.7484879606      141.6483201895     1  0.78547289E+08
     -136.7484817332      139.4328312973     1  0.73736117E+08
     -136.7484657056      138.8921227913     1  0.78057517E+08
     -136.7484548346      140.8514213559     1  0.76601919E+08
     -136.7484135898      138.6854980188     1  0.75198026E+08
     -136.7483742884      138.6088970432     1  0.80970686E+08
     -136.7483670892      139.9816831352     1  0.73822843E+08
     -136.7483504251      137.3995767017     1  0.77835352E+08
     -136.7483354084      142.3043210602     1  0.81497364E+08
     -136.7483221850      138.2364249505     1  0.78484286E+08
     -136.7483165803      138.4585577859     1  0.79482790E+08
     -136.7483116972      135.4705018701     1  0.75277443E+08
     -136.7483065821      138.6829101229     1  0.75939724E+08
     -136.7483048320      138.6604275276     1  0.76404513E+08
     -136.7482914965      140.3256052994     1  0.76690323E+08
     -136.7482810912      136.0553210072     1  0.72004405E+08
     -136.7482713664      140.0911748245     1  0.78798952E+08
     -136.7482611727      142.1952640910     1  0.73737427E+08
     -136.7482341188      136.9305553731     1  0.76435355E+08
     -136.7482208724      138.2001754787     1  0.80939335E+08
     -136.7482093886      140.7197176738     1  0.82053826E+08
     -136.7481941555      137.1216448036     1  0.78544851E+08
     -136.7481921993      138.5060356687     1  0.74178887E+08
     -136.7481682399      137.0428203894     1  0.78230811E+08
     -136.7481662929      139.3939211669     1  0.75686723E+08
     -136.7481585755      138.9309057881     1  0.73493148E+08
     -136.7481550512      140.7540805100     1  0.73787658E+08
     -136.7481161336      138.4839252621     1  0.75826937E+08
     -136.7481140344      140.3482167889     1  0.75317025E+08
     -136.7481117790      138.2944120240     1  0.76182251E+08
     -136.7480971404      136.7434795620     1  0.77195079E+08
     -136.7480818729      136.1445517139     1  0.79467945E+08
     -136.7480744714      138.0802374833     1  0.77626196E+08
     -136.7480490222      140.5598561594     1  0.77612314E+08
     -136.7480106265      137.0768623336     1  0.76916761E+08
     -136.7480082536      140.8160549847     1  0.80134552E+08
     -136.7479917155      137.2579529817     1  0.80622335E+08
     -136.7479607979      138.4334476327     1  0.74588750E+08
     -136.7479481689      135.9885981021     1  0.77417123E+08
     -136.7479342637      138.1362684486     1  0.82250604E+08
     -136.7479226295      136.1031113727     1  0.74927958E+08
     -136.7479203986      133.6533646017     1  0.77212087E+08
     -136.7479187283      141.4483499566     1  0.77875564E+08
     -136.7478991295      136.6157233708     1  0.75963675E+08
     -136.7478940900      137.7387056532     1  0.74927184E+08
     -136.7478736023      134.4680815889     1  0.74638914E+08
     -136.7478693881      136.8795358096     1  0.76604604E+08
     -136.7478530418      140.2118358596     1  0.75742717E+08
     -136.7478456594      136.8739556849     1  0.71578820E+08
     -136.7478442358      138.0847503695     1  0.74930224E+08
     -136.7478391216      136.7329113933     1  0.70817899E+08
     -136.7478272387      141.1440179238     1  0.77405189E+08
     -136.7478205917      139.2655465796     1  0.72936808E+08
     -136.7478157878      138.3634540741     1  0.77390693E+08
     -136.7478085788      140.6556249667     1  0.73064149E+08
     -136.7478028080      141.0174162230     1  0.79768563E+08
     -136.7477768500      138.8497546522     1  0.72959423E+08
     -136.7477179300      143.1509805488     1  0.72495162E+08
     -136.7477022013      135.1165161576     1  0.77729327E+08
     -136.7476978413      137.0095109686     1  0.74401435E+08
     -136.7476807268      138.7396058690     1  0.75903215E+08
     -136.7476694993      138.0495750577     1  0.74937639E+08
     -136.7476466815      141.3047619578     1  0.78751371E+08
     -136.7476419060      137.9030674643     1  0.77269100E+08
     -136.7476340218      139.4467623858     1  0.74791216E+08
     -136.7476247833      134.2344342511     1  0.73742747E+08
     -136.7476234526      137.3308528764     1  0.78502245E+08
     -136.7476115077      137.0562809501     1  0.79163254E+08
     -136.7476078199      139.6169918890     1  0.78543729E+08
     -136.7476057506      139.6577243433     1  0.76096074E+08
     -136.7475752066      138.0938887284     1  0.76396598E+08
     -136.7475682738      142.5263373946     1  0.74634631E+08
     -136.7475596976      138.5397474002     1  0.78466722E+08
     -136.7475585646      138.0617836444     1  0.77385872E+08
     -136.7475543000      137.5690226241     1  0.78862624E+08
     -136.7475400945      140.0905144891     1  0.77514905E+08
     -136.7475248312      141.5959760787     1  0.83175622E+08
     -136.7475026062      138.5534725760     1  0.76191195E+08
     -136.7474992742      137.7868117601     1  0.76462738E+08
     -136.7474848424      138.8075924662     1  0.78664741E+08
     -136.7474828991      138.2178621907     1  0.76449221E+08
     -136.7474552743      138.8216542346     1  0.79999833E+08
     -136.7474434643      139.5614767943     1  0.73723295E+08
     -136.7474336834      139.1086518451     1  0.75879555E+08
     -136.7474304132      136.4558557281     1  0.74332913E+08
     -136.7474252027      140.2065259120     1  0.74816147E+08
     -136.7474186466      138.4993123171     1  0.78572524E+08
     -136.7474172612      138.0492036475     1  0.76506773E+08
     -136.7474147924      139.2856936473     1  0.77731239E+08
     -136.7473893475      143.3856422437     1  0.76864004E+08
     -136.7473697481      142.1914978415     1  0.76623099E+08
     -136.7473681548      137.0298087058     1  0.74356612E+08
     -136.7473176105      137.0977334109     1  0.76864376E+08
     -136.7473036549      136.6294982656     1  0.75507788E+08
     -136.7472928657      140.4671157204     1  0.77428598E+08
     -136.7472757012      137.9641514407     1  0.75906824E+08
     -136.7472639414      141.3315334335     1  0.75062043E+08
     -136.7472527624      137.7670600863     1  0.78080115E+08
     -136.7472301325      136.9558738733     1  0.75291430E+08
     -136.7472264726      139.5141562503     1  0.78080125E+08
     -136.7472156602      142.7407562807     1  0.76271715E+08
     -136.7472043736      141.7779531638     1  0.76409517E+08
     -136.7471951157      137.8502647242     1  0.77708791E+08
     -136.7471934138      139.7806723821     1  0.75774958E+08
     -136.7471875527      141.3289081332     1  0.77069152E+08
     -136.7471822723      139.9672434841     1  0.80039626E+08
     -136.7471789689      136.2104814383     1  0.74581426E+08
     -136.7471643239      139.6743248208     1  0.75524473E+08
     -136.7471553256      138.2158221046     1  0.76348405E+08
     -136.7471477549      140.8550965079     1  0.88958456E+08
     -136.7471412067      140.5336020467     1  0.74859743E+08
     -136.7471398399      139.6923936554     1  0.77781295E+08
     -136.7471362514      143.5543542593     1  0.76428168E+08
     -136.7471267235      140.1454576904     1  0.76479986E+08
     -136.7471184704      136.0884287757     1  0.80225147E+08
     -136.7471000604      142.3774200674     1  0.76811683E+08
     -136.7470894179      137.4884786456     1  0.77972299E+08
     -136.7470629006      141.6184239368     1  0.82519646E+08
     -136.7470088212      139.1672722937     1  0.77978767E+08
     -136.7469987168      140.0669720327     1  0.78277807E+08
     -136.7469952120      136.1114640058     1  0.75834097E+08
     -136.7469936980      137.5005464007     1  0.76022623E+08
     -136.7469823909      141.9096986926     1  0.76505861E+08
     -136.7469788485      143.9634295254     1  0.78808211E+08
     -136.7469752087      136.7675330853     1  0.75578423E+08
     -136.7469732291      141.1440753096     1  0.76281173E+08
     -136.7469284287      138.9082969454     1  0.74744165E+08
     -136.7469261446      135.2174564396     1  0.76960693E+08
     -136.7469245227      136.8189336378     1  0.78141365E+08
     -136.7468894165      141.2163691388     1  0.78911059E+08
     -136.7468848531      139.5144873201     1  0.78114970E+08
     -136.7468838241      142.4085991355     1  0.76432408E+08
     -136.7468541669      143.9310819579     1  0.78457367E+08
     -136.7468193408      138.2325069286     1  0.73732029E+08
     -136.7468120647      140.5277676625     1  0.78710271E+08
     -136.7467953794      136.7156791401     1  0.76349624E+08
     -136.7467876660      140.1703868979     1  0.77756884E+08
     -136.7467810421      137.6282881108     1  0.78096490E+08
     -136.7467755694      134.9933931645     1  0.77637916E+08
     -136.7467725854      138.4856338044     1  0.78533948E+08
     -136.7467632696      139.3890977937     1  0.78492905E+08
     -136.7467598952      135.7208394025     1  0.77007126E+08
     -136.7467573607      137.6299678673     1  0.76428037E+08
     -136.7467550524      143.0398719639     1  0.77352523E+08
     -136.7467512565      139.8810267645     1  0.77269457E+08
     -136.7467481934      139.6659583296     1  0.81604272E+08
     -136.7467428188      142.2145687632     1  0.80650585E+08
     -136.7467200926      136.8852308569     1  0.77196914E+08
     -136.7466906395      142.6828871622     1  0.73978319E+08
     -136.7466859978      139.3521910698     1  0.78033570E+08
     -136.7466719280      135.1896841216     1  0.74809954E+08
     -136.7466698170      138.7642261837     1  0.82628913E+08
     -136.7466648925      144.0090853015     2  0.72187068E+08
     -136.7466636909      137.0823870839     1  0.76153150E+08
     -136.7466482530      133.7943923354     1  0.76707184E+08
     -136.7466435963      141.6177718249     1  0.75187697E+08
     -136.7466395365      139.0863685015     1  0.76539551E+08
     -136.7466143376      141.5841526067     1  0.79552137E+08
     -136.7466062561      141.0207086384     1  0.77250127E+08
     -136.7465984812      133.8770255832     1  0.77490620E+08
     -136.7465934799      137.9946888691     1  0.77562771E+08
     -136.7465911785      136.3675860738     1  0.78331861E+08
     -136.7465857996      141.1561238975     1  0.75134317E+08
     -136.7465837776      140.3553809898     1  0.74284496E+08
     -136.7465787200      140.2910514394     1  0.77977570E+08
     -136.7465700738      136.7890427478     1  0.78755941E+08
     -136.7465617181      138.0575947371     1  0.78317127E+08
     -136.7465547464      139.3675976761     1  0.78452365E+08
     -136.7465477233      138.6934130197     1  0.77984328E+08
     -136.7465408633      137.6164228602     1  0.76224517E+08
     -136.7465166197      137.4457487780     1  0.76075645E+08
     -136.7465144179      140.2957532526     1  0.79664060E+08
     -136.7465076844      136.4742429410     1  0.72560137E+08
     -136.7465012824      137.8230936415     1  0.74433043E+08
     -136.7464861900      138.4473177397     1  0.78142500E+08
     -136.7464782767      140.5685426301     1  0.74436376E+08
     -136.7464753324      134.3682556829     1  0.72317569E+08
     -136.7464721227      140.4255837718     1  0.80383658E+08
     -136.7464453696      139.1111787453     1  0.77175970E+08
     -136.7464443006      137.6222288469     1  0.73995025E+08
     -136.7464161758      137.5566314553     1  0.79074702E+08
     -136.7464076143      141.5982270664     1  0.75828436E+08
     -136.7464012434      139.1003766438     1  0.74675511E+08
     -136.7463854267      138.7121340607     1  0.74343694E+08
     -136.7463792442      138.3482861334     1  0.73205716E+08
     -136.7463765442      140.9439716675     1  0.83818401E+08
     -136.7463731479      137.0520464867     1  0.74537844E+08
     -136.7463697513      139.7559896932     1  0.74537253E+08
     -136.7463599832      143.1832894028     1  0.74546450E+08
     -136.7463578311      136.1167604138     1  0.75299725E+08
     -136.7463568132      143.3196258136     1  0.77824242E+08
     -136.7463482033      140.9369817404     1  0.79124974E+08
     -136.7463294261      137.6454268973     1  0.75976605E+08
     -136.7463258351      141.2992895419     1  0.77424963E+08
     -136.7463049020      141.0015485766     1  0.74563139E+08
     -136.7463028204      135.9861861854     1  0.72772120E+08
     -136.7462833501      141.4809930922     1  0.76029790E+08
     -136.7462697027      139.4266297118     1  0.83027645E+08
     -136.7462587765      139.2427104468     1  0.78534849E+08
     -136.7462382872      137.8738142538     1  0.74124440E+08
     -136.7462330539      140.0676024488     1  0.81168038E+08
     -136.7462284302      144.0144078791     1  0.83044871E+08
     -136.7462214867      138.0373088791     1  0.75639228E+08
     -136.7462184735      134.4628988705     1  0.77606269E+08
     -136.7461993747      143.4085285070     1  0.76060281E+08
     -136.7461963719      139.5980677871     1  0.74729233E+08
     -136.7461826609      140.1639423089     1  0.74162117E+08
     -136.7461781755      135.5664388828     1  0.76575799E+08
     -136.7461483587      139.9132907102     1  0.74683162E+08
     -136.7461402720      140.1638106819     1  0.74312925E+08
     -136.7461331886      140.9237840396     1  0.74657501E+08
     -136.7461305537      140.2150812091     1  0.72995219E+08
     -136.7461234043      135.5403162923     1  0.73601203E+08
     -136.7461091648      141.0258079211     1  0.77886259E+08
     -136.7460981081      138.2984457335     1  0.79273171E+08
     -136.7460924830      137.1745203895     1  0.74007426E+08
     -136.7460831022      140.0254616084     1  0.76349127E+08
     -136.7460761912      137.2431509933     1  0.76931598E+08
     -136.7460613978      139.4873855938     1  0.78715631E+08
     -136.7460568955      142.3126667306     1  0.74532827E+08
     -136.7460498165      139.4215973668     1  0.78577811E+08
     -136.7460440194      139.5956140736     1  0.76862423E+08
     -136.7460382593      139.0305150582     1  0.78239869E+08
     -136.7460123721      135.6057226152     1  0.79280033E+08
     -136.7460113294      139.6728109816     1  0.76277992E+08
     -136.7460079823      139.2770395185     1  0.77520416E+08
     -136.7460008183      135.9730168573     1  0.73760538E+08
     -136.7459925725      137.0638384945     1  0.76331558E+08
     -136.7459876107      134.7060458134     1  0.71388999E+08
     -136.7459841537      134.0253172407     1  0.79063544E+08
     -136.7459814643      140.7070676903     1  0.73631190E+08
     -136.7459774130      142.4803946632     1  0.74778032E+08
     -136.7459678209      139.1302190727     1  0.74183648E+08
     -136.7459643441      136.1384665346     1  0.76578480E+08
     -136.7459220804      134.9090781584     1  0.77752947E+08
     -136.7459112966      137.4653646743     1  0.78508228E+08
     -136.7459085665      137.6068194103     1  0.76546568E+08
     -136.7459008251      138.4666702888     1  0.73318949E+08
     -136.7458847636      136.5404886599     1  0.78716420E+08
     -136.7458754436      136.6275863225     1  0.77194639E+08
     -136.7458572340      140.8802391211     1  0.77503251E+08
     -136.7458561391      140.7777226672     1  0.77169729E+08
     -136.7458503793      143.3675209423     1  0.73795911E+08
     -136.7458416720      137.9226928429     1  0.74222691E+08
     -136.7458343579      136.0783971593     1  0.78588054E+08
     -136.7458331677      139.8112515522     1  0.77944504E+08
     -136.7458031502      141.7643235756     1  0.75854648E+08
     -136.7458006679      139.1926984528     1  0.76555581E+08
     -136.7457915274      134.9108621447     1  0.78631426E+08
     -136.7457874987      139.6990569278     1  0.76618698E+08
     -136.7457853761      140.8679417637     1  0.78229113E+08
     -136.7457839775      137.4047989298     1  0.76977121E+08
     -136.7457823258      139.9073831453     1  0.75115428E+08
     -136.7457602729      141.2885633080     1  0.79666731E+08
     -136.7457524301      140.3560689986     1  0.79377580E+08
     -136.7457441497      141.5670929482     1  0.79340068E+08
     -136.7457428195      137.9076976636     1  0.76970911E+08
     -136.7457344457      140.1150024562     1  0.76221355E+08
     -136.7457099749      138.5006669908     1  0.78306684E+08
     -136.7456991952      138.1639398079     1  0.74273425E+08
     -136.7456974146      137.3625243324     1  0.74517408E+08
     -136.7456939225      139.9353587257     1  0.79152387E+08
     -136.7456810874      135.9209282523     1  0.87382294E+08
     -136.7456758027      137.9454245495     1  0.79022998E+08
     -136.7456440168      136.2841430077     1  0.77561456E+08
     -136.7456419311      141.8160200315     1  0.78571998E+08
     -136.7456317847      138.8544100265     1  0.74387402E+08
     -136.7456199484      140.1243232644     1  0.75192006E+08
     -136.7456050066      138.5551564583     1  0.78001928E+08
     -136.7455919243      137.1485114627     1  0.76423657E+08
     -136.7455768468      139.7779453419     1  0.77999903E+08
     -136.7455573069      140.2354931901     1  0.73868426E+08
     -136.7455467133      140.8262639029     1  0.77265267E+08
     -136.7455335257      134.7276757849     1  0.76212251E+08
     -136.7455249297      135.4724817684     1  0.75096797E+08
     -136.7455200601      134.1293433912     1  0.78260744E+08
     -136.7454957660      137.4388754760     1  0.81287560E+08
     -136.7454879424      141.5913256154     1  0.77569518E+08
     -136.7454724265      139.2010781863     1  0.76319196E+08
     -136.7454643030      144.1789022586     1  0.78694988E+08
     -136.7454559198      137.5430269691     1  0.84700054E+08
     -136.7454548020      140.5374260602     1  0.76077612E+08
     -136.7454329563      141.0655811719     1  0.81402929E+08
     -136.7454181612      142.6401052849     1  0.78000697E+08
     -136.7454165592      141.8782743591     1  0.76126170E+08
     -136.7454149978      138.7010654707     1  0.76182194E+08
     -136.7454063930      139.1361600737     1  0.80514812E+08
     -136.7453967279      139.7143987840     1  0.74463525E+08
     -136.7453886879      141.1843123327     1  0.79421282E+08
     -136.7453826675      137.2149327904     1  0.77368250E+08
     -136.7453783351      138.8905125343     1  0.77528800E+08
     -136.7453745625      143.6120556772     1  0.80857518E+08
     -136.7453590253      140.0979928486     1  0.77226191E+08
     -136.7453398568      138.3386263975     1  0.74417231E+08
     -136.7453347884      137.1654029782     1  0.75622123E+08
     -136.7453332623      139.5579499601     1  0.78299736E+08
     -136.7453300288      139.1780675107     1  0.80337161E+08
     -136.7452848794      135.4707491859     1  0.72943378E+08
     -136.7452813401      137.1885397370     1  0.75829469E+08
     -136.7452786015      137.6497575407     1  0.74756321E+08
     -136.7452740849      135.6899348851     1  0.77115450E+08
     -136.7452719636      137.7374047538     1  0.81578558E+08
     -136.7452663939      137.6236673608     1  0.76834568E+08
     -136.7452645131      139.5409277178     1  0.75903790E+08
     -136.7452457256      143.2802451982     2  0.81548872E+08
     -136.7452416014      142.3338173275     1  0.81605143E+08
     -136.7452285474      138.3565932276     1  0.75460989E+08
     -136.7452273841      134.5720344573     1  0.80946683E+08
     -136.7452246790      139.2031631767     1  0.76649808E+08
     -136.7451904013      141.9818023703     1  0.80374688E+08
     -136.7451872893      141.6587712527     1  0.78996327E+08
     -136.7451660193      136.9874318585     1  0.76286484E+08
     -136.7451563408      140.3931878853     1  0.77443910E+08
     -136.7451540057      137.1901799361     1  0.80338548E+08
     -136.7451493777      137.8212669993     1  0.78887368E+08
     -136.7451366384      136.9096185405     1  0.75337679E+08
     -136.7451289313      140.8908198452     1  0.77027086E+08
     -136.7451183035      138.2576974485     1  0.74697575E+08
     -136.7451005603      140.8007412391     1  0.77828078E+08
     -136.7450931699      137.0773630589     1  0.77912096E+08
     -136.7450901452      138.3950738904     1  0.74529798E+08
     -136.7450720064      133.6641140521     1  0.80813739E+08
     -136.7450704065      136.3028545199     1  0.75435328E+08
     -136.7450679907      144.6472710648     1  0.80904252E+08
     -136.7450650044      140.3826700528     1  0.79194230E+08
     -136.7450581134      141.9426943828     1  0.79636822E+08
     -136.7450556337      139.8386683194     1  0.79270638E+08
     -136.7450506424      137.4138929793     1  0.76508985E+08
     -136.7450122799      138.4988171825     1  0.75667485E+08
     -136.7450021393      141.4704353512     1  0.81466952E+08
     -136.7449945367      139.6312986440     1  0.73388570E+08
     -136.7449835383      137.8936120386     1  0.75273971E+08
     -136.7449781816      138.8395872255     1  0.75052609E+08
     -136.7449550946      140.3514949812     1  0.80733041E+08
     -136.7449481692      133.8482377025     1  0.78357351E+08
     -136.7449463540      138.9167195055     1  0.82770087E+08
     -136.7449401278      136.5537023880     1  0.76693259E+08
     -136.7449328630      141.1396704833     1  0.76499967E+08
     -136.7449069322      136.1836993714     1  0.74154276E+08
     -136.7448957728      138.8191586642     1  0.74798851E+08
     -136.7448934149      139.3498526486     1  0.77404404E+08
     -136.7448751558      140.0400134007     1  0.75309345E+08
     -136.7448579896      140.1813896549     1  0.78968003E+08
     -136.7448551848      138.0922272102     1  0.76877690E+08
     -136.7448449294      136.3298407869     1  0.78002411E+08
     -136.7448115733      137.6838649436     1  0.75419042E+08
     -136.7448020353      138.9674716820     1  0.74244038E+08
     -136.7448000743      139.5487849923     1  0.77974463E+08
     -136.7447694606      136.3537629543     1  0.74961788E+08
     -136.7447612123      139.9072370297     1  0.80757453E+08
     -136.7446963579      139.1431320197     1  0.78238219E+08
     -136.7446702493      135.7637425541     1  0.76652729E+08
     -136.7446685691      136.3574265573     1  0.79726674E+08
     -136.7446630761      140.7964735083     1  0.79263507E+08
     -136.7446562422      134.3588605875     1  0.74765038E+08
     -136.7446450075      139.4276875801     1  0.72517114E+08
     -136.7446354836      134.6801810532     1  0.74885323E+08
     -136.7446005231      139.0253278523     1  0.70383851E+08
     -136.7445944950      136.0923577886     1  0.71966197E+08
     -136.7445928300      141.7711012454     1  0.79475158E+08
     -136.7445905223      141.4144381749     1  0.80650360E+08
     -136.7445892553      139.1242808310     1  0.77694545E+08
     -136.7445793911      136.3316914513     1  0.72813880E+08
     -136.7445780722      139.1969823484     1  0.76125907E+08
     -136.7445768684      137.9978440788     1  0.78143770E+08
     -136.7445744638      136.6618329625     1  0.76188046E+08
     -136.7445436089      140.7179021334     1  0.75321045E+08
     -136.7445311023      136.2902021924     1  0.75832989E+08
     -136.7445185979      138.8548658422     1  0.80911105E+08
     -136.7445157916      137.7396101296     1  0.76006135E+08
     -136.7445033718      135.3296556169     1  0.76734251E+08
     -136.7444772408      138.6344977156     1  0.76303986E+08
     -136.7444525785      142.5220427279     1  0.83736659E+08
     -136.7444491144      142.4271948139     1  0.76522795E+08
     -136.7444422167      138.0361647290     1  0.77786518E+08
     -136.7444345513      143.0768269495     1  0.75093981E+08
     -136.7444168158      137.8798541181     1  0.75695725E+08
     -136.7444087740      139.1004577650     1  0.75166550E+08
     -136.7443889782      140.0146454849     1  0.74295419E+08
     -136.7443725945      138.8783942067     1  0.75461718E+08
     -136.7443580329      140.8367428124     1  0.76591303E+08
     -136.7443551763      133.1722721934     1  0.76912689E+08
     -136.7443392370      142.4465932915     1  0.76024727E+08
     -136.7443143118      138.4467009709     1  0.78904537E+08
     -136.7443063440      144.0790609541     2  0.76514282E+08
     -136.7442974827      139.3644170768     1  0.77780961E+08
     -136.7442914929      143.1138766390     1  0.74331570E+08
     -136.7442831655      137.7755451330     1  0.76218873E+08
     -136.7442812261      137.2673540512     1  0.73580194E+08
     -136.7442658507      138.5127635416     1  0.76998353E+08
     -136.7442473185      137.1368313516     1  0.82916939E+08
     -136.7442419770      138.9393121293     1  0.75590275E+08
     -136.7442323162      141.6254941475     1  0.76860146E+08
     -136.7442228291      144.2515869257     1  0.81593788E+08
     -136.7442000328      136.8109471345     1  0.79103703E+08
     -136.7441944356      137.7320330065     1  0.78052377E+08
     -136.7441658865      137.0961577345     1  0.75449841E+08
     -136.7441623263      135.6672213737     1  0.77187347E+08
     -136.7441591495      140.6499843603     1  0.78170005E+08
     -136.7441524612      140.7168265880     1  0.77319194E+08
     -136.7441305956      137.1700311607     1  0.76524830E+08
     -136.7441290219      136.9394172824     1  0.85491892E+08
     -136.7441201963      139.3013221961     1  0.75055189E+08
     -136.7441071998      142.0866341587     1  0.77567304E+08
     -136.7441060679      140.1582010068     1  0.75544075E+08
     -136.7441045433      136.8466377053     1  0.70864242E+08
     -136.7440912700      141.5814235992     1  0.80864940E+08
     -136.7440860453      141.1268665951     1  0.76807258E+08
     -136.7440824329      139.2726346524     1  0.74121393E+08
     -136.7440704328      137.7614774447     1  0.76306184E+08
     -136.7440687839      136.9104731147     1  0.78755725E+08
     -136.7440635661      138.3133356505     1  0.77525888E+08
     -136.7440562659      139.1153686158     1  0.76300469E+08
     -136.7440545263      140.5047423116     1  0.80799711E+08
     -136.7440438914      137.5995045222     1  0.79010513E+08
     -136.7440330566      140.2103322134     1  0.77871748E+08
     -136.7440198047      143.8257495201     1  0.76150804E+08
     -136.7440124073      138.7968279243     1  0.79347603E+08
     -136.7440006479      136.0684268462     1  0.75213914E+08
     -136.7439945406      141.3055579988     1  0.78534105E+08
     -136.7439774772      138.2309910295     1  0.85479166E+08
     -136.7439678431      139.9058350586     1  0.78686205E+08
     -136.7439448416      141.3617642237     1  0.79324920E+08
     -136.7439390118      134.5730203754     1  0.78690896E+08
     -136.7439351338      138.7789039988     1  0.78741722E+08
     -136.7439256758      141.2815286460     1  0.77015960E+08
     -136.7439237946      139.0261751599     1  0.77890907E+08
     -136.7439209264      135.6357863247     1  0.76757305E+08
     -136.7439197978      136.1755454863     1  0.75331321E+08
     -136.7438912904      138.9603252606     1  0.75845518E+08
     -136.7438874027      141.9469489179     1  0.76399620E+08
     -136.7438758487      138.4656237383     1  0.73546359E+08
     -136.7438742740      138.6492355733     1  0.73555646E+08
     -136.7438714493      137.9759136689     1  0.76306799E+08
     -136.7438628843      143.6162823957     1  0.80971856E+08
     -136.7438577791      138.6745616287     1  0.76507916E+08
     -136.7438543969      141.1733480361     1  0.73383793E+08
     -136.7438513753      135.8969922124     1  0.75890322E+08
     -136.7438307480      143.8925722275     1  0.76710102E+08
     -136.7438264982      138.9146278380     1  0.79985852E+08
     -136.7437978884      137.1350542457     1  0.78026700E+08
     -136.7437815935      138.7767562678     1  0.77643566E+08
     -136.7437775007      143.5341637251     1  0.80424523E+08
     -136.7437705075      138.5803895674     1  0.79840611E+08
     -136.7437643074      132.8606618821     1  0.78782195E+08
     -136.7437613984      147.7848443490     2  0.72946785E+08
     -136.7437281795      138.4097316824     1  0.74832198E+08
     -136.7437233918      143.9244376323     1  0.76711308E+08
     -136.7437199153      139.5484143977     1  0.77521027E+08
     -136.7437117400      139.3478025319     1  0.74823542E+08
     -136.7437035099      139.1374722930     1  0.76338712E+08
     -136.7436748419      137.5787415426     1  0.76504935E+08
     -136.7436699887      138.3248548772     1  0.77131337E+08
     -136.7436276427      142.4907546802     1  0.75026323E+08
     -136.7436153587      140.3850241549     1  0.78863885E+08
     -136.7436095607      140.1436913866     1  0.79104097E+08
     -136.7435958356      137.2330610454     1  0.74340244E+08
     -136.7435861695      141.6682881803     1  0.80622039E+08
     -136.7435787392      144.2475469153     1  0.80565815E+08
     -136.7435572843      141.1696218000     1  0.73379594E+08
     -136.7435478749      137.5445777688     1  0.77472042E+08
     -136.7435448857      140.2859532679     1  0.76199349E+08
     -136.7435280359      139.3262122701     1  0.79472701E+08
     -136.7435256223      139.0280120705     1  0.77108774E+08
     -136.7435056249      132.4496456082     2  0.75785745E+08
     -136.7435023841      141.6070934124     1  0.77485527E+08
     -136.7434868482      136.5222385908     1  0.75246270E+08
     -136.7434653514      133.8719978406     1  0.78518791E+08
     -136.7434548754      139.8468681266     1  0.74085649E+08
     -136.7434486310      139.4786021216     1  0.79341623E+08
     -136.7434431595      136.5784088528     1  0.78441605E+08
     -136.7434295220      139.8277545319     2  0.77822505E+08
     -136.7434278953      138.6682817278     1  0.77371179E+08
     -136.7434194656      136.5338296779     1  0.78794472E+08
     -136.7434022797      138.2262390888     1  0.75640398E+08
     -136.7433848517      141.9768520476     1  0.77347425E+08
     -136.7433823852      132.5216372893     1  0.76337117E+08
     -136.7433665211      138.7182020499     1  0.77996295E+08
     -136.7433571277      141.8768565236     1  0.80518220E+08
     -136.7433551515      138.1373417001     1  0.76146609E+08
     -136.7433390997      140.5171681781     1  0.85646557E+08
     -136.7433299768      134.6342520881     1  0.76229938E+08
     -136.7433282211      142.1570597521     1  0.76057947E+08
     -136.7432964272      139.9041945828     1  0.78979147E+08
     -136.7432949421      135.7014508595     1  0.78493080E+08
     -136.7432878146      134.5467472773     1  0.76947629E+08
     -136.7432819579      136.8607439267     1  0.74936602E+08
     -136.7432690268      138.8536187559     1  0.76597415E+08
     -136.7432347893      138.7405794435     1  0.74305025E+08
     -136.7432308662      140.7587330353     1  0.77152507E+08
     -136.7432281888      143.6295766758     1  0.82581195E+08
     -136.7432114578      140.6527289306     1  0.79587039E+08
     -136.7432046380      137.4490388538     1  0.74666871E+08
     -136.7431911691      142.7395158842     1  0.75513695E+08
     -136.7431851716      138.2961932952     1  0.73983315E+08
     -136.7431724158      136.0661245100     1  0.76183559E+08
     -136.7431587071      143.0417094843     1  0.75264480E+08
     -136.7431563747      135.2072014328     1  0.75684791E+08
     -136.7431516605      137.4485598456     1  0.74126609E+08
     -136.7431498479      135.8919420573     1  0.76579963E+08
     -136.7431388528      139.0009508485     1  0.74299161E+08
     -136.7431377744      142.4112291701     1  0.81746770E+08
     -136.7431206783      140.9140707477     1  0.75499991E+08
     -136.7431107275      136.8490725898     1  0.77691187E+08
     -136.7430963130      136.3176142676     1  0.71537165E+08
     -136.7430858159      135.9961255663     1  0.83744338E+08
     -136.7430831144      140.0029302406     1  0.76499050E+08
     -136.7430752667      139.7323577406     1  0.81073417E+08
     -136.7430635535      141.1292803569     1  0.75009427E+08
     -136.7430256501      139.9730053206     1  0.76639800E+08
     -136.7430132202      138.4553582146     1  0.76221230E+08
     -136.7430090181      139.3984079606     1  0.76514440E+08
     -136.7429800670      140.9655151572     1  0.74858483E+08
     -136.7429786764      139.0029419212     1  0.75181329E+08
     -136.7429672888      137.7833427880     1  0.73866689E+08
     -136.7429355285      141.8783996611     1  0.75730094E+08
     -136.7429187970      140.3291577866     1  0.74856188E+08
     -136.7429143089      140.7814496438     1  0.77397934E+08
     -136.7429027880      139.4558700819     1  0.75978964E+08
     -136.7428976727      137.5194654939     1  0.77900558E+08
     -136.7428904694      136.9617384228     1  0.75448185E+08
     -136.7428640143      138.8799270137     1  0.86120905E+08
     -136.7428306618      138.0333922084     1  0.81494105E+08
     -136.7428275171      136.0867182758     1  0.81402581E+08
     -136.7428096310      137.2808528344     1  0.75036875E+08
     -136.7427893157      141.2412902333     1  0.79804688E+08
     -136.7427811140      138.8429985195     1  0.76642520E+08
     -136.7427779177      135.9298813917     1  0.74023722E+08
     -136.7427646650      136.8668697328     1  0.77238260E+08
     -136.7427574063      142.1820386246     1  0.80773090E+08
     -136.7427544873      137.8980192377     1  0.79564026E+08
     -136.7427238017      135.5558673471     1  0.77005392E+08
     -136.7427050307      137.3265889021     1  0.73795491E+08
     -136.7426817905      139.6621929210     1  0.79982968E+08
     -136.7426792283      141.1258462216     1  0.73386727E+08
     -136.7426776832      137.8720983030     1  0.76441303E+08
     -136.7426188483      140.7099433287     1  0.77803949E+08
     -136.7426161325      137.5100441560     1  0.79065774E+08
     -136.7426138335      140.2525686283     1  0.77719359E+08
     -136.7426099197      138.3998873073     1  0.76664302E+08
     -136.7426027151      141.0443781620     1  0.79026637E+08
     -136.7426013641      137.3587546585     1  0.74942285E+08
     -136.7425958316      137.8452361968     1  0.77900930E+08
     -136.7425883035      143.1672968268     1  0.81485051E+08
     -136.7425858120      139.9667489159     1  0.80963669E+08
     -136.7425782788      138.9017018952     1  0.76227640E+08
     -136.7425649794      136.1361297863     1  0.74079836E+08
     -136.7425621791      138.2534513581     1  0.74029193E+08
     -136.7425548022      141.2623596520     2  0.78342116E+08
     -136.7425533515      140.5275372248     1  0.79674066E+08
     -136.7425478039      136.8154353720     1  0.78216146E+08
     -136.7425464888      135.0108808464     1  0.75693292E+08
     -136.7425314144      139.9213764936     1  0.74376260E+08
     -136.7425267710      141.2753791170     1  0.78927582E+08
     -136.7425236452      139.8502801126     1  0.82841527E+08
     -136.7425212466      138.1340499217     1  0.76321626E+08
     -136.7425064888      138.1511741494     1  0.76858191E+08
     -136.7425014551      136.5382364390     1  0.73036545E+08
     -136.7424860344      140.9848200999     1  0.75167292E+08
     -136.7424796005      139.6892171488     1  0.77062083E+08
     -136.7424759672      139.8386469275     1  0.79456458E+08
     -136.7424549488      138.6513942104     1  0.77499864E+08
     -136.7424454311      146.1069042038     2  0.87341003E+08
     -136.7424182021      141.2900712103     1  0.77075582E+08
     -136.7424101544      138.1749051249     1  0.76199558E+08
     -136.7423978215      138.0917587757     1  0.72938065E+08
     -136.7423606941      137.7997631910     1  0.79541980E+08
     -136.7423395109      136.7844240923     1  0.75646725E+08
     -136.7423361971      137.9796327315     1  0.80293339E+08
     -136.7423249836      140.1430019618     1  0.77859705E+08
     -136.7423180548      144.4340438915     1  0.76827305E+08
     -136.7423009877      139.4599944841     1  0.79655716E+08
     -136.7422918662      141.5276703313     1  0.82773815E+08
     -136.7422772054      139.6995856746     1  0.77822897E+08
     -136.7422738940      141.3086732136     1  0.72488461E+08
     -136.7422536454      136.9887912276     1  0.73417697E+08
     -136.7422506945      137.0391892571     1  0.75764315E+08
     -136.7422492811      138.0640482495     1  0.74980402E+08
     -136.7422380269      141.0583494712     1  0.76822064E+08
     -136.7422222827      137.8711148201     1  0.76944365E+08
     -136.7422169520      138.2638964032     1  0.79120689E+08
     -136.7422028783      142.1211758764     1  0.82080658E+08
     -136.7421977795      134.7718677030     1  0.73395189E+08
     -136.7421914285      138.5125161471     1  0.78236980E+08
     -136.7421876748      140.3028989848     1  0.79046156E+08
     -136.7421814134      140.9143125468     1  0.76461519E+08
     -136.7421746799      142.1027489638     1  0.79951032E+08
     -136.7421581045      138.5841102786     1  0.74615428E+08
     -136.7421532024      137.1899393740     1  0.76726678E+08
     -136.7421440369      137.9567558454     1  0.74960406E+08
     -136.7421428421      141.8508401141     1  0.82693760E+08
     -136.7421377297      136.2834849159     1  0.78453177E+08
     -136.7421367198      138.7948934706     1  0.79815840E+08
     -136.7421325225      137.6319005355     1  0.79594819E+08
     -136.7420997683      137.8676587256     1  0.77998968E+08
     -136.7420962906      138.8800273032     1  0.77963675E+08
     -136.7420864141      137.0038980131     1  0.72788507E+08
     -136.7420757437      139.0571178819     1  0.78025577E+08
     -136.7420681859      139.0903031496     1  0.83121652E+08
     -136.7420620478      138.4008781192     1  0.77491790E+08
     -136.7420450081      138.3334347262     1  0.77483582E+08
     -136.7420415446      139.1223582480     1  0.78912938E+08
     -136.7420335293      139.5978410518     1  0.77412588E+08
     -136.7420083089      141.1400917761     1  0.74766399E+08
     -136.7419963417      138.8864166485     1  0.78180171E+08
     -136.7419935297      140.4495454414     1  0.78478072E+08
     -136.7419851316      137.1519387455     1  0.78646014E+08
     -136.7419655212      139.6760122305     1  0.76165458E+08
     -136.7419417599      135.6889280288     1  0.76971124E+08
     -136.7419285351      135.9464659232     1  0.75749205E+08
     -136.7419193722      142.4765921346     1  0.75662627E+08
     -136.7418724065      137.4513851001     1  0.86204637E+08
     -136.7418627520      138.5224170403     1  0.74259761E+08
     -136.7418445310      136.0143117127     1  0.77371125E+08
     -136.7418392520      135.4824140758     1  0.80200942E+08
     -136.7418376272      138.8403472496     1  0.78456821E+08
     -136.7418251133      135.2758353391     1  0.75675350E+08
     -136.7418036998      139.0152864723     1  0.81912955E+08
     -136.7417980699      135.3408833057     1  0.79203365E+08
     -136.7417902293      137.1972681956     1  0.75076633E+08
     -136.7417801460      134.5464003269     1  0.74633761E+08
     -136.7417747255      139.1661651887     1  0.77459884E+08
     -136.7417722525      144.8457804320     1  0.75039634E+08
     -136.7417655098      141.4649606341     1  0.74581404E+08
     -136.7417624494      140.8198453763     1  0.70838815E+08
     -136.7417592609      138.1511713578     1  0.76234918E+08
     -136.7417416767      144.1569924712     1  0.77462415E+08
     -136.7417249774      140.3511002093     1  0.78370523E+08
     -136.7417236712      135.7093540078     1  0.74978778E+08
     -136.7417215856      137.2767369081     1  0.81384416E+08
     -136.7417157169      140.9809861906     1  0.76343512E+08
     -136.7417060807      138.4572699362     1  0.78997479E+08
     -136.7416849794      140.0443149248     1  0.75918030E+08
     -136.7416781330      140.3773354470     1  0.74903598E+08
     -136.7416706770      139.1778227554     1  0.81154691E+08
     -136.7416674737      137.9541538588     1  0.76863022E+08
     -136.7416623163      137.7292720616     1  0.74994336E+08
     -136.7416560465      134.6913247213     1  0.71370863E+08
     -136.7416340859      138.4973780732     1  0.76750937E+08
     -136.7416264703      138.6858776395     1  0.76900893E+08
     -136.7415900960      136.8419198367     1  0.78101710E+08
     -136.7415760895      140.3714480029     1  0.79361451E+08
     -136.7415735119      135.9696609852     1  0.80056294E+08
     -136.7415646692      135.8166987958     1  0.76960445E+08
     -136.7415587885      142.1049160764     1  0.76186850E+08
     -136.7415541190      140.0692181871     1  0.76100517E+08
     -136.7415456793      134.4027460471     1  0.77702039E+08
     -136.7415421105      134.8857803918     1  0.76560687E+08
     -136.7415381008      138.1920230026     1  0.78909249E+08
     -136.7415241236      137.8998518202     1  0.79791347E+08
     -136.7414850013      135.9147369745     1  0.74523088E+08
     -136.7414678975      137.8737220060     1  0.83516965E+08
     -136.7414441017      140.3126486286     1  0.75429438E+08
     -136.7414398033      139.3210028798     1  0.76586665E+08
     -136.7414267326      136.9073465940     1  0.74975316E+08
     -136.7414253925      138.5778544191     1  0.79054042E+08
     -136.7414080244      138.2121833171     1  0.76725422E+08
     -136.7414042654      139.1720346365     1  0.74983716E+08
     -136.7413872701      139.7306269896     1  0.78437130E+08
     -136.7413649711      140.1834769361     1  0.82399531E+08
     -136.7413555874      141.3913885894     1  0.76818464E+08
     -136.7413502295      137.1172708188     1  0.75160068E+08
     -136.7413332589      139.5155540986     1  0.81365205E+08
     -136.7413309519      140.9830009328     1  0.78186603E+08
     -136.7413263070      139.4902814902     1  0.74997711E+08
     -136.7413076592      136.5159095005     1  0.80114854E+08
     -136.7413063277      141.1110449799     1  0.76558432E+08
     -136.7412939247      138.4996442190     1  0.77695265E+08
     -136.7412893158      139.3085696014     1  0.77952935E+08
     -136.7412842801      135.7139141005     1  0.78088190E+08
     -136.7412812655      143.9125945398     1  0.75443616E+08
     -136.7412627946      142.9772214689     1  0.78649725E+08
     -136.7412593312      140.2406978042     1  0.76873226E+08
     -136.7412280062      139.2832769422     1  0.74791320E+08
     -136.7412179600      138.1180077313     1  0.78343700E+08
     -136.7412098128      138.7824837518     1  0.75071175E+08
     -136.7412076007      139.7262477316     1  0.79537759E+08
     -136.7411994243      138.8954791138     1  0.78979736E+08
     -136.7411915915      138.7086621086     1  0.76926929E+08
     -136.7411835382      133.0303713929     1  0.75296437E+08
     -136.7411812152      139.1072139626     1  0.74754719E+08
     -136.7411612501      142.6047697494     1  0.78625240E+08
     -136.7411593213      140.8752818548     1  0.76845154E+08
     -136.7411261156      139.0091215135     1  0.76493533E+08
     -136.7411215886      142.4528487001     1  0.78290721E+08
     -136.7411091978      138.3645035596     1  0.74774287E+08
     -136.7411030276      137.7132697573     1  0.82151139E+08
     -136.7410848706      137.8700552791     1  0.74628070E+08
     -136.7410831768      137.6300027287     1  0.75023306E+08
     -136.7410813597      136.6442422429     1  0.75358564E+08
     -136.7410793359      138.9416281402     1  0.74228808E+08
     -136.7410652240      142.5315279925     1  0.77783309E+08
     -136.7410562862      141.3893544230     1  0.82159999E+08
     -136.7410338935      139.3963655266     1  0.76525032E+08
     -136.7410327504      136.5836540048     1  0.74602047E+08
     -136.7410142460      140.1359616685     1  0.77490093E+08
     -136.7410063968      138.8320488388     1  0.78963948E+08
     -136.7409980091      137.5194261511     1  0.74847140E+08
     -136.7409880387      136.8664457087     1  0.76236065E+08
     -136.7409562894      137.9704545327     1  0.73459640E+08
     -136.7409551196      141.7089388470     1  0.78897555E+08
     -136.7409529099      136.5621765938     1  0.74960022E+08
     -136.7409324630      139.4464497666     1  0.75449022E+08
     -136.7409302917      139.4758768006     1  0.77882198E+08
     -136.7409168966      141.6660950447     1  0.73225561E+08
     -136.7408962009      135.6847664939     1  0.79326140E+08
     -136.7408929642      134.8123043318     1  0.79055609E+08
     -136.7408881257      138.3123995709     1  0.76930839E+08
     -136.7408827364      138.8372826598     1  0.75745055E+08
     -136.7408802981      137.1406577672     1  0.76927650E+08
     -136.7408769412      143.7440831722     2  0.72107923E+08
     -136.7408642503      143.0882078990     1  0.79344875E+08
     -136.7408627455      141.7442388836     1  0.77954294E+08
     -136.7408551890      143.5253606928     1  0.76961026E+08
     -136.7408490626      141.0278822436     1  0.75671564E+08
     -136.7408445465      141.3601919653     1  0.73770547E+08
     -136.7408372785      137.0636267216     1  0.77616551E+08
     -136.7408166367      140.7301661130     1  0.79414770E+08
     -136.7408155865      136.1579668997     1  0.77061020E+08
     -136.7408119709      140.2390290991     2  0.70748751E+08
     -136.7408094537      138.6622797440     1  0.75841124E+08
     -136.7408027308      141.1590670614     1  0.75551652E+08
     -136.7407939793      139.4770999866     1  0.76953364E+08
     -136.7407893957      141.6279339621     1  0.78970938E+08
     -136.7407857692      140.2597084797     1  0.79661316E+08
     -136.7407812155      139.6523377576     1  0.78861712E+08
     -136.7407776203      140.2822147987     1  0.77396671E+08
     -136.7407731221      141.8524124945     1  0.74044959E+08
     -136.7407598426      142.3135912685     1  0.79209029E+08
     -136.7407176441      137.4798963329     1  0.75741781E+08
     -136.7407115797      136.6377912978     1  0.78032966E+08
     -136.7407091920      138.4858900847     1  0.76341421E+08
     -136.7407048792      139.4629888635     1  0.75216019E+08
     -136.7407033381      139.1571638491     1  0.76784320E+08
     -136.7407022516      139.7502678781     1  0.76004162E+08
     -136.7406946249      140.2985938334     1  0.75713430E+08
[truncated: 266,806 more chars]
