# Supplementary material for: Structure, thermodynamics, and rearrangement mechanisms in gold clusters—insights from the energy landscapes framework
Source: Nanoscale. 2017 Dec 15;10(4):2004–16. doi: 10.1039/c7nr07123j (PMC5901115; doi:10.1039/c7nr07123j)
Supplement: Supplementary file 1 [file NR-010-C7NR07123J-s001.zip › minima/39_Au/min.data.dec]

     -137.1584714440      148.9268645875     4  0.74132077E+08
     -137.0992139014      148.3855924607     4  0.79184681E+08
     -137.0650469148      147.6588578706     2  0.80592980E+08
     -137.0521437385      147.3746078795     2  0.79234187E+08
     -137.0496284930      148.5777839503     2  0.79515115E+08
     -137.0479624674      148.5627627988     2  0.79383014E+08
     -137.0464102535      148.5366821071     1  0.76794814E+08
     -137.0440583727      146.6221592532     1  0.74861666E+08
     -137.0314512237      148.6010661258     4  0.79790085E+08
     -137.0273256561      148.0993832271     2  0.77396905E+08
     -137.0165163431      148.0887989796     4  0.78222544E+08
     -136.9979135466      142.7602353112     1  0.74657768E+08
     -136.9956501412      148.1620092250     2  0.76042222E+08
     -136.9949344125      142.9649242077     1  0.76348992E+08
     -136.9930362292      147.6975538382     2  0.77214184E+08
     -136.9902687197      148.0709292520     2  0.76176560E+08
     -136.9870474417      147.4280236109     4  0.72777856E+08
     -136.9798813881      148.0851742775     2  0.76464687E+08
     -136.9788350680      147.2920620812     2  0.72954601E+08
     -136.9760554425      140.7628883480     1  0.76500240E+08
     -136.9750137887      148.0587132135     1  0.76177179E+08
     -136.9705603920      147.4559964095     2  0.80094859E+08
     -136.9635859596      142.8991299768     1  0.79112563E+08
     -136.9594001942      143.4225435481     1  0.78035772E+08
     -136.9573899994      147.6850004423     2  0.75247108E+08
     -136.9545505214      143.5203678647     1  0.77259219E+08
     -136.9497864513      143.9783729210     1  0.77229349E+08
     -136.9497311061      141.9566939541     1  0.73221908E+08
     -136.9494676454      140.9478690497     1  0.76214132E+08
     -136.9486315215      146.1782434237     1  0.80102778E+08
     -136.9483467675      145.1325265393     1  0.74976167E+08
     -136.9438750028      144.7309911011     1  0.79720506E+08
     -136.9435584221      145.2850198686     1  0.81674561E+08
     -136.9431497967      140.3850593517     1  0.78786483E+08
     -136.9422599798      146.9056125130     2  0.78128604E+08
     -136.9418449052      145.8742616296     1  0.80478064E+08
     -136.9417546820      142.6719981902     1  0.77945354E+08
     -136.9415340945      145.8573091594     1  0.80407467E+08
     -136.9367606173      141.1551378538     1  0.77769334E+08
     -136.9255529694      143.2626242833     1  0.76404776E+08
     -136.9250474048      144.7139133936     1  0.77885324E+08
     -136.9216804330      146.5643093717     1  0.80799252E+08
     -136.9209575201      147.2654813339     2  0.76662459E+08
     -136.9207919520      141.9256038478     1  0.76767294E+08
     -136.9164322606      146.0287255787     1  0.77629802E+08
     -136.9163913410      142.9214628685     1  0.75675016E+08
     -136.9161601912      143.9417414793     1  0.75645103E+08
     -136.9149752361      144.7642210715     1  0.77071830E+08
     -136.9139627228      146.1029918498     1  0.77635471E+08
     -136.9135186576      143.5196537158     1  0.85094299E+08
     -136.9118390608      145.9309785149     1  0.77682115E+08
     -136.9095839452      147.8573274411     1  0.77273400E+08
     -136.9094999316      147.7575268588     4  0.82888025E+08
     -136.9048006902      139.9003062963     1  0.76413103E+08
     -136.9041990178      144.5348395740     1  0.73286143E+08
     -136.9036422144      144.8239519992     1  0.73575961E+08
     -136.9030542008      144.7898868155     1  0.73003471E+08
     -136.9003367062      145.7870548620     1  0.77743206E+08
     -136.9001382845      146.9345836549     2  0.82708435E+08
     -136.9000600285      143.4124094942     1  0.76006194E+08
     -136.8991649394      147.7948796226     1  0.76817765E+08
     -136.8981679179      142.0528463441     1  0.76427338E+08
     -136.8975565836      147.4058346404     2  0.84372377E+08
     -136.8962728811      143.2210941629     1  0.85528281E+08
     -136.8958526871      141.2948564156     1  0.76527990E+08
     -136.8955784037      147.6054244748     1  0.76233252E+08
     -136.8952500938      137.5598119816     1  0.75837920E+08
     -136.8952218462      143.3293180227     1  0.75559308E+08
     -136.8938906609      147.1213061503     1  0.76637475E+08
     -136.8924173046      141.6061706144     1  0.74733343E+08
     -136.8919327804      140.2000835605     1  0.76422554E+08
     -136.8919064689      146.5825239370     2  0.83008260E+08
     -136.8914847484      148.0350204371     1  0.78651130E+08
     -136.8908245137      140.1157522644     1  0.73971079E+08
     -136.8897452025      137.4193893777     1  0.70083949E+08
     -136.8874436167      144.9428467389     1  0.80647428E+08
     -136.8856316994      147.5290213138     1  0.75729677E+08
     -136.8855877495      144.4077747899     1  0.80213875E+08
     -136.8820113921      147.7595068639     2  0.81523760E+08
     -136.8817411649      142.4441350728     1  0.77459736E+08
     -136.8814790543      147.7849745688     2  0.81578927E+08
     -136.8778933012      142.7425159114     1  0.73051881E+08
     -136.8773156521      147.6915967765     2  0.81586724E+08
     -136.8770211591      138.9883652479     1  0.74749693E+08
     -136.8767563265      147.3552600699     1  0.76132103E+08
     -136.8762565842      141.4117200143     2  0.75409273E+08
     -136.8748293958      147.0448627770     2  0.83512393E+08
     -136.8747770228      141.2775231401     1  0.78086270E+08
     -136.8747375334      145.3933493144     1  0.75167788E+08
     -136.8746534263      145.1375786725     2  0.78391257E+08
     -136.8731483972      145.1722786152     1  0.79010071E+08
     -136.8717921137      147.1780042605     1  0.75567229E+08
     -136.8716760581      144.6731372875     1  0.77455695E+08
     -136.8711545513      139.3978197146     1  0.77446516E+08
     -136.8702840077      141.7540239381     1  0.78801143E+08
     -136.8699194769      143.4073287051     1  0.78205863E+08
     -136.8696067938      138.4771318770     1  0.76117344E+08
     -136.8680490969      147.1680209020     1  0.76576963E+08
     -136.8665400534      144.6227724848     1  0.77513370E+08
     -136.8659805422      141.7876844700     1  0.73720685E+08
     -136.8653240830      143.0289646591     1  0.78088708E+08
     -136.8652410026      143.7548840263     2  0.77062090E+08
     -136.8639001482      147.5505001331     1  0.75033822E+08
     -136.8637302946      146.1900692151     1  0.77153961E+08
     -136.8632772835      147.5341099996     1  0.75069160E+08
     -136.8608828358      137.3490740301     1  0.75635630E+08
     -136.8602554708      143.0958344888     1  0.76905437E+08
     -136.8601291220      146.9649222855     1  0.82133349E+08
     -136.8587834792      143.8400452954     1  0.73764093E+08
     -136.8587494978      140.5819967947     1  0.74253042E+08
     -136.8578399838      142.5246383449     1  0.75075583E+08
     -136.8575006373      144.2369099518     1  0.79125819E+08
     -136.8568293468      147.0224826619     1  0.75186124E+08
     -136.8568151168      141.5340381162     1  0.77645867E+08
     -136.8566896996      146.7489473859     1  0.74523066E+08
     -136.8566494191      147.8077978392     2  0.74465886E+08
     -136.8553177337      145.0993169765     1  0.79851678E+08
     -136.8547667825      145.4021818911     1  0.78270040E+08
     -136.8546175294      147.5668315353     1  0.77691234E+08
     -136.8545985125      140.8664102331     1  0.77261546E+08
     -136.8531217702      140.5624478452     1  0.76690200E+08
     -136.8530753972      139.5572055029     1  0.77196612E+08
     -136.8522587096      140.4606809655     1  0.74546116E+08
     -136.8513978793      139.8734343222     1  0.74884741E+08
     -136.8512111101      145.2794491086     1  0.76993066E+08
     -136.8504817100      143.0738686722     1  0.72244400E+08
     -136.8488202354      139.4046802095     1  0.77281035E+08
     -136.8485065051      147.1798151863     1  0.79845058E+08
     -136.8481060514      143.1248408709     1  0.79991027E+08
     -136.8477784563      142.4978131925     1  0.72121825E+08
     -136.8477328474      139.5635721430     1  0.72368881E+08
     -136.8461274305      141.1562840823     1  0.73707286E+08
     -136.8460495882      140.1414731804     1  0.77520243E+08
     -136.8457610885      140.8253288819     1  0.74959194E+08
     -136.8451684297      144.5862467503     1  0.76844910E+08
     -136.8449158548      142.7823385384     1  0.74186596E+08
     -136.8447388818      138.6235994958     1  0.76975674E+08
     -136.8447161586      141.1017606573     1  0.73617359E+08
     -136.8445635903      141.7376317522     1  0.78926196E+08
     -136.8437944972      143.3703349015     1  0.79774920E+08
     -136.8435324755      138.7254629398     1  0.74503737E+08
     -136.8434980501      144.1783533745     1  0.78047261E+08
     -136.8433326926      145.0003146977     1  0.76802508E+08
     -136.8421285667      146.8292168864     1  0.75089407E+08
     -136.8420683600      139.9236927335     1  0.73196090E+08
     -136.8417178416      145.8556583125     1  0.76844992E+08
     -136.8413063798      136.5423850893     1  0.73044895E+08
     -136.8411417630      142.7831697146     1  0.77023527E+08
     -136.8408527742      146.5541363320     4  0.75976461E+08
     -136.8404384543      140.9444155974     1  0.73900816E+08
     -136.8398529284      145.0228125317     1  0.76888344E+08
     -136.8391421508      140.8511655389     1  0.73928304E+08
     -136.8389267366      147.4210710186     1  0.77282000E+08
     -136.8387323905      146.9056333606     2  0.85191870E+08
     -136.8381691244      141.8572494934     2  0.77809816E+08
     -136.8379523564      138.1669309941     1  0.74352615E+08
     -136.8378937071      142.0776831973     1  0.78951874E+08
     -136.8372253249      142.4940369261     1  0.74203753E+08
     -136.8366582687      144.5387612193     1  0.75999065E+08
     -136.8360108480      139.5407443301     1  0.74965548E+08
     -136.8359115489      147.6453578848     1  0.78314191E+08
     -136.8356847754      145.7475218555     2  0.76457017E+08
     -136.8356505234      140.2866912343     1  0.75842904E+08
     -136.8353160151      143.1741098368     1  0.77119690E+08
     -136.8348459190      138.5946974193     1  0.78130972E+08
     -136.8348424091      141.9509979906     1  0.76984660E+08
     -136.8344135655      147.0139123662     1  0.80861397E+08
     -136.8343673414      140.7918063323     1  0.83715445E+08
     -136.8339768188      144.6604505023     1  0.76454762E+08
     -136.8337260576      147.0658849456     1  0.74061939E+08
     -136.8333494918      139.4297246940     1  0.78929987E+08
     -136.8332456605      142.4996630308     1  0.76518679E+08
     -136.8327839207      144.9695546548     1  0.78743061E+08
     -136.8323742642      142.8860671329     1  0.74645135E+08
     -136.8322135510      142.2937070646     1  0.76362999E+08
     -136.8313565262      139.5885221370     1  0.77543583E+08
     -136.8309705132      144.2498308903     1  0.80457614E+08
     -136.8309343804      141.8497477047     1  0.78833424E+08
     -136.8308909008      140.2290353759     1  0.76151705E+08
     -136.8307583268      147.2292814938     2  0.80960232E+08
     -136.8304886808      142.5318158953     1  0.77413404E+08
     -136.8303607119      147.0441924317     1  0.74200483E+08
     -136.8301107340      137.7599618749     1  0.79535921E+08
     -136.8301028959      141.4355821275     1  0.75908226E+08
     -136.8300801100      140.7859678209     1  0.76901944E+08
     -136.8297528091      145.5243073167     1  0.77891161E+08
     -136.8291053198      141.1337787246     1  0.77653241E+08
     -136.8290075242      147.2439727215     1  0.79400825E+08
     -136.8290000235      138.5939198935     1  0.75369316E+08
     -136.8288822326      145.6715069170     1  0.77006899E+08
     -136.8282179751      138.7910116469     1  0.77689236E+08
     -136.8281055081      145.3427666760     1  0.76615478E+08
     -136.8280886249      140.7392706475     1  0.76703719E+08
     -136.8280607827      146.8643460054     2  0.81916054E+08
     -136.8279179338      140.4337310173     1  0.81268231E+08
     -136.8277032001      145.9043840208     1  0.76760550E+08
     -136.8267656331      139.2000030545     2  0.75268190E+08
     -136.8266213746      142.8017355193     1  0.77187126E+08
     -136.8266104128      141.9973301506     1  0.72887312E+08
     -136.8265905687      141.7546479079     1  0.76976639E+08
     -136.8260856443      144.4370879790     1  0.73400132E+08
     -136.8252673197      140.5651012148     1  0.74881935E+08
     -136.8249126942      143.3576066843     1  0.78554351E+08
     -136.8241812984      141.1972743079     1  0.78604691E+08
     -136.8237311703      144.9442143303     1  0.76971475E+08
     -136.8234703680      145.9517960094     2  0.80093535E+08
     -136.8232253056      147.5227885382     1  0.77785909E+08
     -136.8224702083      141.5232337760     1  0.84428597E+08
     -136.8218617069      145.0126611723     2  0.75102888E+08
     -136.8200376463      143.7319448564     1  0.73608001E+08
     -136.8197517027      143.4978770076     1  0.75579000E+08
     -136.8197309340      145.5947504851     1  0.78048397E+08
     -136.8196975643      147.0618595194     1  0.79261108E+08
     -136.8196810658      145.4072582325     1  0.75820648E+08
     -136.8196423697      139.1753090863     1  0.75390943E+08
     -136.8189469837      142.9513179554     1  0.77392731E+08
     -136.8186804814      140.1383730139     1  0.74978545E+08
     -136.8186002267      146.6404336894     2  0.74922888E+08
     -136.8185076809      146.6830512983     2  0.75040854E+08
     -136.8181794265      138.7563237662     1  0.76556284E+08
     -136.8178635212      144.6658600775     1  0.78308592E+08
     -136.8177232193      146.5837736688     2  0.74672118E+08
     -136.8172151805      143.9252554531     1  0.73799553E+08
     -136.8171079913      139.5685240692     1  0.74646620E+08
     -136.8169489933      147.1798672273     1  0.79307300E+08
     -136.8164352080      139.5406816114     1  0.77175087E+08
     -136.8163826951      147.2209759448     2  0.80909090E+08
     -136.8158578046      139.7008362061     1  0.76640654E+08
     -136.8156834313      142.6595576024     1  0.78383678E+08
     -136.8155720070      145.2785207883     1  0.79064344E+08
     -136.8155209916      146.7029222213     2  0.75096532E+08
     -136.8151351823      146.6907535459     1  0.79433484E+08
     -136.8150260756      138.8541534660     1  0.74935979E+08
     -136.8149365684      142.7147986065     1  0.79025873E+08
     -136.8145085044      140.4268699880     1  0.72828458E+08
     -136.8141871639      140.1700411221     1  0.75382429E+08
     -136.8140058765      144.2989264506     1  0.77514758E+08
     -136.8138052907      143.1543764798     1  0.76130447E+08
     -136.8127488290      140.5010114489     1  0.76008761E+08
     -136.8120236147      140.9200715859     1  0.78159800E+08
     -136.8117987436      140.7257333008     1  0.74440192E+08
     -136.8115837947      142.1205123728     1  0.77827329E+08
     -136.8115408019      140.7419480274     1  0.80023891E+08
     -136.8112892826      141.5841161764     1  0.76197992E+08
     -136.8111821415      146.5750618407     1  0.79912168E+08
     -136.8111303837      139.9539326559     1  0.77220699E+08
     -136.8108309014      143.3882195228     1  0.79780979E+08
     -136.8107570887      146.8143129474     1  0.79453193E+08
     -136.8106561093      139.0906540839     1  0.76108138E+08
     -136.8106128323      145.4940028454     1  0.76416315E+08
     -136.8104357846      145.2078403928     1  0.77497745E+08
     -136.8095195884      146.5757456418     2  0.75285777E+08
     -136.8094955611      142.5875586485     1  0.75140929E+08
     -136.8091913539      147.2724651309     1  0.78368803E+08
     -136.8090866484      138.8313504027     1  0.77170090E+08
     -136.8079852862      141.6404364844     1  0.76584590E+08
     -136.8077201242      144.7827182796     1  0.71798575E+08
     -136.8076828706      142.4000764463     1  0.75041037E+08
     -136.8068888450      139.1036905731     1  0.76388291E+08
     -136.8064127882      141.2144264624     1  0.74086573E+08
     -136.8063948293      144.5890951541     1  0.75211492E+08
     -136.8057285639      139.1213687839     1  0.74251870E+08
     -136.8056636211      141.4038196944     1  0.77700133E+08
     -136.8056410044      145.4234198289     1  0.76858407E+08
     -136.8054094995      140.2633993377     1  0.75661023E+08
     -136.8051177990      142.8850640651     1  0.78098402E+08
     -136.8051144321      146.1079615990     1  0.75664824E+08
     -136.8049414899      145.3683198392     1  0.77930046E+08
     -136.8045932106      146.4588729854     1  0.79755881E+08
     -136.8042406876      142.2288998439     1  0.76051478E+08
     -136.8040750940      141.7935257920     1  0.74245459E+08
     -136.8038535307      146.7171254493     1  0.77444829E+08
     -136.8038406692      144.0686840093     1  0.74699206E+08
     -136.8037968904      141.3902587946     1  0.75364103E+08
     -136.8034247740      144.7570074449     1  0.75306627E+08
     -136.8027317535      145.7062021076     1  0.83183615E+08
     -136.8027250632      147.8461131467     1  0.79020853E+08
     -136.8023866979      140.9739250153     1  0.76520392E+08
     -136.8023195997      140.7756071641     1  0.76725291E+08
     -136.8020351156      143.3373195201     1  0.73722760E+08
     -136.8017824838      139.2219965182     1  0.75233886E+08
     -136.8016545906      145.5717141650     1  0.77555250E+08
     -136.8012948688      142.1910065824     1  0.78387213E+08
     -136.8010122777      141.5418268746     2  0.77682946E+08
     -136.8008195109      145.2751281638     1  0.77898779E+08
     -136.8007570615      141.6745622493     1  0.75540293E+08
     -136.8006543897      142.8822677198     1  0.78985649E+08
     -136.8005010385      141.6160272673     1  0.74845855E+08
     -136.7996802564      139.6530107017     1  0.79727980E+08
     -136.7996646051      139.9949547510     1  0.75846894E+08
     -136.7995409663      136.6386127347     1  0.71870011E+08
     -136.7994796473      145.1837051074     1  0.82924211E+08
     -136.7988451101      144.6556457462     1  0.71747532E+08
     -136.7988338197      140.7695415531     2  0.73454275E+08
     -136.7982533894      144.4839578904     1  0.75078305E+08
     -136.7980170088      142.1902485537     2  0.77947098E+08
     -136.7979938242      142.1999467032     1  0.76383922E+08
     -136.7975987391      147.2473510241     1  0.77815125E+08
     -136.7974776067      139.9743509099     1  0.73478474E+08
     -136.7968043974      138.6225136992     1  0.76297959E+08
     -136.7965073580      145.1368070898     1  0.77641618E+08
     -136.7962322722      141.2862733755     1  0.75836312E+08
     -136.7961688783      140.1931829043     1  0.75635256E+08
     -136.7960074741      144.0673209388     2  0.75617840E+08
     -136.7957608135      140.8067176999     1  0.78742933E+08
     -136.7957167191      138.0455790548     1  0.73855944E+08
     -136.7956100045      140.9887274473     1  0.75770526E+08
     -136.7954646028      146.6806230543     2  0.73660579E+08
     -136.7954614948      141.5503697074     1  0.77669103E+08
     -136.7950742075      144.6634604882     1  0.82146570E+08
     -136.7950211906      141.6450203452     1  0.76888726E+08
     -136.7949850998      143.7145678497     1  0.72677402E+08
     -136.7949408025      146.8250988707     1  0.79094792E+08
     -136.7946520338      142.2210828657     1  0.78091428E+08
     -136.7946102538      145.9277096112     1  0.78247117E+08
     -136.7945909250      140.8433849403     1  0.75124936E+08
     -136.7943431480      146.9717197596     1  0.75958624E+08
     -136.7939114439      139.3952246236     1  0.71722068E+08
     -136.7937182726      146.6687438469     1  0.79784903E+08
     -136.7936077453      143.2764984110     1  0.77230315E+08
     -136.7935215576      137.1780873993     1  0.75899909E+08
     -136.7932683768      143.5560549898     1  0.75998451E+08
     -136.7930864410      146.0235360787     2  0.77954124E+08
     -136.7930045628      142.7198526955     1  0.76308583E+08
     -136.7925944275      138.2309734985     1  0.76688737E+08
     -136.7917317950      145.3082644608     1  0.75090965E+08
     -136.7917107742      139.3656045281     1  0.74310569E+08
     -136.7912874444      145.3921718936     1  0.77530254E+08
     -136.7912067079      146.9306759306     1  0.78608316E+08
     -136.7911398466      147.2850547282     1  0.78815255E+08
     -136.7911063294      145.7607898621     1  0.75477156E+08
     -136.7908622863      140.6538810824     1  0.82775737E+08
     -136.7907695261      145.6827849080     1  0.76055407E+08
     -136.7906858234      145.2202554732     1  0.76379843E+08
     -136.7906161854      145.8768973575     1  0.75297022E+08
     -136.7905849758      138.9851701692     1  0.74338038E+08
     -136.7904749160      142.6066970826     1  0.78191153E+08
     -136.7903827046      138.7942992955     1  0.77579677E+08
     -136.7902346313      143.4925236444     1  0.72691375E+08
     -136.7900935988      141.1064069351     1  0.78019386E+08
     -136.7897946858      140.8709349878     1  0.75975919E+08
     -136.7897064698      139.1069690305     1  0.74530363E+08
     -136.7897031492      145.3157242480     1  0.76033305E+08
     -136.7896468309      145.1935882595     1  0.75183031E+08
     -136.7893174346      142.3023138007     1  0.77608865E+08
     -136.7892065744      140.6860757888     1  0.74310277E+08
     -136.7891464872      145.5299105493     1  0.75408096E+08
     -136.7891071332      138.4722511008     1  0.71719066E+08
     -136.7883818223      140.8789505141     1  0.76527119E+08
     -136.7879574402      144.8718927277     1  0.81621181E+08
     -136.7877945653      139.7516601526     1  0.78851395E+08
     -136.7873641513      145.1305826862     1  0.76359632E+08
     -136.7872104012      143.7332972430     1  0.83031254E+08
     -136.7870911930      145.7647665016     1  0.75267665E+08
     -136.7869907381      145.6183412577     1  0.80531606E+08
     -136.7869891517      145.3006425277     1  0.77504541E+08
     -136.7866077241      144.5085811938     1  0.81064134E+08
     -136.7864861610      146.5984229493     2  0.73975871E+08
     -136.7864423705      142.2119159242     1  0.78707121E+08
     -136.7864213975      144.3033252124     1  0.80421274E+08
     -136.7863373321      141.8713528561     1  0.84807160E+08
     -136.7861971901      146.6626403756     2  0.79429869E+08
     -136.7860999048      146.9843840471     1  0.76150970E+08
     -136.7859565775      139.0479314585     1  0.72919385E+08
     -136.7858201862      144.1696839794     1  0.75376830E+08
     -136.7857211571      146.8528459557     1  0.78094678E+08
     -136.7856125645      139.4945748596     1  0.72469816E+08
     -136.7855839324      142.9314875267     1  0.75742657E+08
     -136.7854873200      143.2422923990     1  0.77493410E+08
     -136.7853894396      140.4561465927     1  0.77387522E+08
     -136.7850526115      145.9503320068     2  0.81827991E+08
     -136.7849318101      139.9812912595     1  0.73482184E+08
     -136.7845366512      145.4647468744     1  0.75636887E+08
     -136.7842307861      140.4544766699     1  0.74715429E+08
     -136.7842287510      141.9282533125     2  0.73413658E+08
     -136.7841761937      136.3615738006     1  0.74078692E+08
     -136.7841442744      139.8004349760     1  0.76480977E+08
     -136.7838887312      141.1919296446     1  0.75660330E+08
     -136.7838573620      138.4074893999     1  0.77823474E+08
     -136.7837609551      141.1735201132     1  0.71466968E+08
     -136.7837450977      141.9648249195     1  0.76883993E+08
     -136.7837431784      147.2705608982     1  0.79407459E+08
     -136.7834790054      139.5567748598     1  0.75831260E+08
     -136.7834445904      146.4444604877     1  0.78482842E+08
     -136.7834200268      146.3909533677     1  0.78753948E+08
     -136.7832060450      147.1757468693     1  0.78137450E+08
     -136.7831341023      138.7465656551     1  0.75772976E+08
     -136.7830479426      136.7464890435     1  0.77089906E+08
     -136.7826594115      145.3446193001     1  0.78645746E+08
     -136.7825766809      146.6438315094     2  0.74224273E+08
     -136.7822826578      146.8887521235     1  0.78170483E+08
     -136.7822706497      145.1303009247     1  0.77135354E+08
     -136.7822137847      139.3327874202     1  0.75882867E+08
     -136.7818891516      141.1626052192     1  0.75130036E+08
     -136.7816968921      141.5394404151     1  0.74009577E+08
     -136.7816025982      145.3727265656     1  0.79480777E+08
     -136.7813910845      144.3497900588     1  0.75294663E+08
     -136.7812943402      138.6884146572     1  0.74816933E+08
     -136.7812853338      146.2121335177     1  0.77486674E+08
     -136.7812140478      138.2457289172     1  0.75490172E+08
     -136.7810921495      146.6986987104     1  0.78491676E+08
     -136.7809632387      145.1857022414     1  0.81865052E+08
     -136.7807883987      141.9168063443     1  0.76993647E+08
     -136.7805834224      138.3775245809     1  0.74024537E+08
     -136.7805420447      143.3367094949     1  0.77745053E+08
     -136.7802141290      145.0912141583     1  0.76403571E+08
     -136.7801245447      143.2556495039     1  0.76855968E+08
     -136.7799475380      136.9410134562     1  0.76939745E+08
     -136.7799390993      147.2557223874     1  0.79423004E+08
     -136.7799275738      138.1427799392     1  0.80448611E+08
     -136.7798069841      138.0606745592     1  0.75166659E+08
     -136.7792575863      146.5826873829     2  0.76887056E+08
     -136.7788565906      141.2063576545     1  0.73831658E+08
     -136.7787038684      145.0343645914     1  0.77466952E+08
     -136.7785802903      137.7482834391     1  0.76618621E+08
     -136.7782184235      145.9994455280     1  0.75376578E+08
     -136.7777512468      140.0692764613     1  0.75985038E+08
     -136.7777434864      145.3141078236     1  0.76266635E+08
     -136.7775663840      137.0972861174     1  0.74722118E+08
     -136.7772714199      142.8805356175     1  0.77571572E+08
     -136.7768107151      140.1242350231     1  0.74912457E+08
     -136.7767298135      144.5296688433     1  0.71694067E+08
     -136.7766489104      139.6301284696     1  0.78092078E+08
     -136.7766127594      141.0752364880     1  0.78402594E+08
     -136.7765698398      142.2861633080     1  0.76633193E+08
     -136.7765298614      144.9192236503     1  0.78499385E+08
     -136.7764900801      146.3449349819     1  0.77732314E+08
     -136.7764710634      147.0830138532     1  0.79882082E+08
     -136.7762092189      137.6834267340     1  0.75502443E+08
     -136.7757884166      141.9886836025     1  0.78482981E+08
     -136.7757763653      139.8969290714     1  0.76156510E+08
     -136.7757286469      145.1959463254     1  0.77820657E+08
     -136.7747732650      137.8827898960     1  0.76132508E+08
     -136.7746795555      142.5480311165     1  0.78560062E+08
     -136.7746394640      142.4396423703     1  0.78371254E+08
     -136.7746282983      136.4999314753     1  0.73727003E+08
     -136.7745439595      145.1797684437     1  0.76363461E+08
     -136.7737133392      141.6743820512     2  0.77191050E+08
     -136.7733576174      143.6558656937     1  0.78830260E+08
     -136.7733087570      142.4133947281     1  0.76275697E+08
     -136.7730371772      145.1921793023     1  0.76266360E+08
     -136.7729590701      146.1514858346     2  0.81225850E+08
     -136.7727178226      140.8203774856     1  0.75568018E+08
     -136.7724915557      145.5127705094     1  0.81792312E+08
     -136.7724078360      139.5412865716     1  0.72183749E+08
     -136.7723148476      144.0899958395     1  0.76348833E+08
     -136.7722343095      145.2937051870     1  0.78734675E+08
     -136.7720687279      137.5428982923     1  0.75158320E+08
     -136.7716836734      146.8098370739     1  0.78395022E+08
     -136.7715988616      138.9641135859     1  0.71398188E+08
     -136.7714401837      139.7958272437     1  0.75959250E+08
     -136.7714266889      139.5156064337     1  0.75596840E+08
     -136.7712478126      145.2746969599     1  0.75638494E+08
     -136.7710800973      142.6378929714     1  0.72544458E+08
     -136.7706556464      144.1947407634     1  0.74687126E+08
     -136.7702168326      143.5006560627     1  0.78909521E+08
     -136.7701672756      143.7147795724     1  0.80083475E+08
     -136.7700604035      143.1375525961     1  0.78111120E+08
     -136.7697876789      138.4010205685     1  0.76107811E+08
     -136.7696178310      147.0358294968     1  0.79894834E+08
     -136.7694479984      142.9836036140     1  0.80798405E+08
     -136.7692922707      138.5596461085     1  0.76662566E+08
     -136.7688371979      139.5222374317     1  0.77904727E+08
     -136.7684498527      141.6780946804     1  0.75565575E+08
     -136.7682102501      143.6258754719     1  0.73865393E+08
     -136.7680688810      146.8571243006     1  0.77676338E+08
     -136.7679905291      142.1694484214     1  0.75569767E+08
     -136.7678218293      145.3780654133     1  0.77767891E+08
     -136.7677835114      140.5519076871     1  0.71454474E+08
     -136.7674096421      140.4911336048     1  0.71071509E+08
     -136.7672711079      147.2221338214     2  0.84089993E+08
     -136.7669609761      137.6808490770     1  0.73854552E+08
     -136.7667762718      144.7644818496     1  0.79853329E+08
     -136.7665254432      146.9808147366     1  0.79426181E+08
     -136.7663296071      143.7951759310     2  0.83377958E+08
     -136.7662507681      141.2495489933     1  0.76636586E+08
     -136.7660114624      144.4459896678     1  0.74805253E+08
     -136.7657687640      140.8472320436     1  0.75644088E+08
     -136.7652139028      139.9135842098     1  0.73718562E+08
     -136.7651428512      138.9425367646     1  0.75331454E+08
     -136.7650597485      140.7849545635     1  0.71266665E+08
     -136.7648241633      145.0907972248     1  0.79578731E+08
     -136.7647064858      140.4069938982     1  0.77311875E+08
     -136.7644593049      136.8595136278     1  0.74597229E+08
     -136.7643564485      143.8922503933     1  0.80234257E+08
     -136.7643413885      136.2286710887     1  0.74609222E+08
     -136.7641089858      144.8649227959     1  0.78790159E+08
     -136.7639938600      143.2063608561     1  0.75408517E+08
     -136.7638663533      143.7834923459     1  0.73713889E+08
     -136.7631277298      145.5726323635     2  0.74363822E+08
     -136.7629668882      140.2503425578     1  0.77183148E+08
     -136.7624310597      140.0394987389     1  0.76919491E+08
     -136.7623119733      142.6056322390     1  0.77323035E+08
     -136.7621505268      146.6760615287     1  0.76910844E+08
     -136.7620045424      140.0481980813     1  0.78541588E+08
     -136.7617072310      140.5469531807     1  0.72300925E+08
     -136.7616146631      137.8429800571     1  0.77202876E+08
     -136.7615887357      145.3821366536     1  0.79748600E+08
     -136.7613817486      146.4177735202     1  0.78562446E+08
     -136.7613067797      139.8291166943     1  0.77138369E+08
     -136.7612261287      142.0215337961     1  0.77958285E+08
     -136.7608752252      143.3652763274     1  0.79386661E+08
     -136.7601887401      140.3441312011     1  0.76964559E+08
     -136.7601842183      145.2982275077     1  0.74980081E+08
     -136.7599979919      138.7963042957     1  0.77282281E+08
     -136.7599270427      140.7452724983     1  0.74844612E+08
     -136.7598246627      140.1119490541     1  0.73098345E+08
     -136.7597646078      138.4548544190     1  0.70242504E+08
     -136.7597631100      145.5053973101     1  0.78952819E+08
     -136.7593328115      141.6695656350     1  0.74750944E+08
     -136.7591987742      143.0852498561     1  0.77599651E+08
     -136.7590817079      147.2033976585     2  0.82970639E+08
     -136.7590786683      147.2049539239     2  0.82792636E+08
     -136.7590653971      140.4636913732     1  0.71149015E+08
     -136.7587974932      139.7367471207     2  0.73096443E+08
     -136.7583613642      143.4277832561     1  0.74889012E+08
     -136.7582610971      140.6459703039     1  0.75667609E+08
     -136.7582558252      147.3164494525     1  0.77463540E+08
     -136.7580969967      138.7654584896     1  0.74531123E+08
     -136.7579749388      142.8159363391     1  0.77088278E+08
     -136.7578610235      139.6642403516     1  0.77734185E+08
     -136.7578020361      138.4161857662     1  0.76346238E+08
     -136.7576582398      140.5279767714     1  0.78425916E+08
     -136.7576045431      141.8556034954     1  0.76115088E+08
     -136.7570443169      143.9444552293     1  0.75375205E+08
     -136.7570266790      141.1607220699     1  0.76426676E+08
     -136.7567261412      140.1742733940     1  0.75938176E+08
     -136.7567234340      145.6827954874     1  0.79745897E+08
     -136.7565822806      141.5039297947     1  0.78861967E+08
     -136.7564158484      134.0064471600     1  0.74223394E+08
     -136.7561880662      145.8439048065     1  0.76689770E+08
     -136.7557745390      140.4530212496     1  0.73854003E+08
     -136.7557434638      140.0790818500     1  0.75817114E+08
     -136.7556291077      145.4425222335     1  0.79474136E+08
     -136.7554679283      139.8092289430     1  0.75384562E+08
     -136.7551544545      139.1792157975     1  0.75742939E+08
     -136.7547439176      139.0862450683     1  0.72830699E+08
     -136.7546462619      138.6502680290     1  0.76747941E+08
     -136.7545696633      141.6407525444     1  0.77199600E+08
     -136.7542182113      147.0588606240     1  0.78987513E+08
     -136.7539978680      139.1356125394     1  0.75280062E+08
     -136.7539456745      138.6893062229     1  0.75525989E+08
     -136.7537052510      145.0320150262     1  0.75520551E+08
     -136.7536719763      137.1074506793     1  0.74165159E+08
     -136.7530604635      146.6774426719     1  0.78809138E+08
     -136.7528416380      147.6720895942     1  0.85025321E+08
     -136.7524308509      144.7627554602     1  0.78216408E+08
     -136.7523508294      145.2191103659     1  0.77560794E+08
     -136.7522563436      139.7771953684     1  0.71169270E+08
     -136.7521590398      139.5783890480     1  0.76379785E+08
     -136.7518555934      142.9707698654     1  0.79454538E+08
     -136.7515776838      136.5664301605     2  0.71273180E+08
     -136.7513926394      141.7636179133     1  0.77632865E+08
     -136.7512347343      141.3292226082     1  0.76768120E+08
     -136.7511407505      147.2176426471     1  0.82896826E+08
     -136.7511077275      139.4245106420     1  0.76596368E+08
     -136.7510786984      142.0360823455     1  0.72470323E+08
     -136.7510435781      141.9858378362     1  0.77778590E+08
     -136.7507339486      140.7024494818     1  0.75850646E+08
     -136.7503934507      140.7255834545     1  0.77746634E+08
     -136.7503364225      140.4602045117     1  0.76220664E+08
     -136.7502910523      142.5545815204     1  0.76806345E+08
     -136.7501726381      140.4492502052     1  0.76363842E+08
     -136.7499226579      139.4674061580     1  0.76063352E+08
     -136.7498829775      146.5635658869     2  0.71985860E+08
     -136.7495345062      139.4763008350     1  0.77039759E+08
     -136.7494036502      140.6748220425     1  0.77901694E+08
     -136.7492641707      140.3762963600     1  0.75574737E+08
     -136.7487980093      139.0991716598     1  0.76312490E+08
     -136.7487021467      142.6533846015     1  0.78430669E+08
     -136.7486160233      145.5573059671     2  0.73159395E+08
     -136.7485915965      137.5994869379     1  0.78102316E+08
     -136.7485297864      143.6292345523     1  0.74768364E+08
     -136.7484307742      141.2573504499     1  0.75584913E+08
     -136.7482187295      146.6598326030     2  0.81440078E+08
     -136.7481825615      145.9426438885     1  0.79159163E+08
     -136.7480408178      138.3006329959     1  0.77683118E+08
     -136.7479886367      146.7460794569     1  0.80432219E+08
     -136.7478602100      144.2603673599     1  0.82151742E+08
     -136.7476775183      140.6037879636     1  0.78431938E+08
     -136.7473457325      139.9817758806     1  0.76551873E+08
     -136.7470028356      138.0340460525     1  0.76023809E+08
     -136.7469810620      137.4880030364     1  0.74118299E+08
     -136.7468571305      145.7009681981     1  0.79760036E+08
     -136.7468418789      138.2372234128     1  0.78473810E+08
     -136.7468343149      138.5747234771     1  0.74877814E+08
     -136.7466581586      140.3606760733     1  0.77932395E+08
     -136.7465396335      140.6432769282     1  0.75113279E+08
     -136.7464903888      140.5574653943     2  0.76304863E+08
     -136.7460958577      141.1811319973     1  0.75868406E+08
     -136.7460173041      140.4349549100     1  0.77675619E+08
     -136.7459564575      139.4368140976     1  0.78217194E+08
     -136.7458884775      140.4026525481     1  0.79155617E+08
     -136.7458741186      140.2468868100     2  0.78624346E+08
     -136.7458059658      146.9996067323     1  0.78691978E+08
     -136.7456274767      139.6822112651     1  0.75933555E+08
     -136.7455627586      145.9973744083     2  0.71612989E+08
     -136.7454112753      146.9990845082     1  0.78705364E+08
     -136.7453361722      143.1810081904     1  0.80372447E+08
     -136.7445330886      144.9898817948     1  0.85629863E+08
     -136.7444884738      140.5670043045     1  0.76477082E+08
     -136.7442767999      146.3753785288     1  0.76987593E+08
     -136.7442682361      143.3820026365     1  0.79695980E+08
     -136.7442388781      138.9892570846     1  0.75512259E+08
     -136.7442056398      141.2372691087     1  0.75871182E+08
     -136.7440943656      142.1175955600     1  0.74572401E+08
     -136.7439695592      140.4707003619     1  0.74799278E+08
     -136.7438611681      146.6426414247     1  0.77192801E+08
     -136.7437182849      135.2655911653     1  0.72317105E+08
     -136.7433753214      143.7977584541     1  0.80179636E+08
     -136.7433447648      143.2082277126     1  0.78015692E+08
     -136.7430194804      139.8540468106     2  0.76864089E+08
     -136.7428997463      146.4032041163     1  0.77145084E+08
     -136.7428514258      139.7939906893     1  0.75599171E+08
     -136.7428194563      146.6717035225     1  0.76372945E+08
     -136.7427962871      144.2267475401     1  0.75230643E+08
     -136.7427561011      145.9291042884     1  0.79232410E+08
     -136.7423835667      139.0407423256     1  0.72665921E+08
     -136.7423637710      141.6578056717     1  0.81235819E+08
     -136.7422121980      141.6266562216     1  0.83238354E+08
     -136.7420824529      143.1978749672     1  0.74275097E+08
     -136.7417314741      142.7219991237     1  0.76968902E+08
     -136.7416156608      139.3326299659     1  0.77837437E+08
     -136.7414955608      142.2140101151     1  0.81903968E+08
     -136.7413277739      141.6948736297     1  0.75804634E+08
     -136.7412053364      140.7169772196     1  0.75220156E+08
     -136.7411674527      146.3589234276     1  0.78826132E+08
     -136.7410940796      142.3605985509     2  0.77417332E+08
     -136.7410928914      143.4710539317     1  0.80176028E+08
     -136.7409868867      140.8266525912     1  0.77830288E+08
     -136.7407628195      144.7944492645     1  0.79556043E+08
     -136.7407508216      135.8850664387     1  0.75856278E+08
     -136.7402739033      141.5559761699     1  0.77695137E+08
     -136.7401029954      144.8099941983     1  0.81006902E+08
     -136.7400563410      144.8753601561     1  0.74610736E+08
     -136.7400280490      137.3543582820     1  0.75600121E+08
     -136.7400114153      140.0475814418     2  0.77927656E+08
     -136.7400026928      141.1636067491     1  0.76405342E+08
     -136.7395967261      138.7416334634     1  0.77028603E+08
     -136.7395223792      144.4352273156     1  0.78510918E+08
     -136.7394831005      135.1036591978     1  0.69716148E+08
     -136.7394157470      142.3142659191     1  0.75757066E+08
     -136.7393675901      140.2404208288     1  0.75960684E+08
     -136.7393551094      136.2498646752     1  0.69947001E+08
     -136.7393020974      144.1553257482     1  0.75298341E+08
     -136.7393000566      141.3470914313     1  0.77090842E+08
     -136.7392224599      136.7593994149     1  0.75120847E+08
     -136.7388389184      144.1681527688     1  0.77171452E+08
     -136.7386964648      140.9793216772     1  0.77278852E+08
     -136.7386659388      142.0079647099     1  0.78585113E+08
     -136.7385624146      139.1570846194     1  0.74377849E+08
     -136.7384792272      140.5535293362     1  0.75543844E+08
     -136.7384720825      138.6624233233     1  0.77103947E+08
     -136.7384216486      145.2145406763     1  0.78951865E+08
     -136.7382945314      142.3495300039     1  0.74061869E+08
     -136.7377630922      143.6160017018     2  0.79311154E+08
     -136.7374674237      144.8806568661     1  0.75009278E+08
     -136.7372625279      134.9977831416     1  0.75387167E+08
     -136.7372228546      141.2598320557     1  0.76152686E+08
     -136.7371849622      146.1863387610     1  0.75468542E+08
     -136.7371574499      143.8775511707     1  0.78782489E+08
     -136.7370137014      144.9029336857     1  0.79922286E+08
     -136.7369492585      141.2048173224     1  0.74586071E+08
     -136.7368622144      139.3710096025     1  0.79063469E+08
     -136.7368496177      139.9359555582     1  0.70894728E+08
     -136.7367850262      143.3924863250     1  0.79130621E+08
     -136.7364901402      141.5859498915     1  0.76740291E+08
     -136.7364225848      146.1495034816     1  0.77053052E+08
     -136.7363650539      141.3045194601     1  0.76896529E+08
     -136.7360287734      141.4674983968     1  0.75962478E+08
     -136.7357689299      144.1806742634     1  0.75236561E+08
     -136.7356330771      140.6968835512     1  0.75851851E+08
     -136.7355863534      141.0567786976     1  0.73920515E+08
     -136.7355024393      143.3868243895     1  0.75879523E+08
     -136.7352805571      140.6383725952     1  0.79385213E+08
     -136.7349960678      140.6366382554     1  0.75743194E+08
     -136.7349925494      145.3287836611     1  0.79729463E+08
     -136.7348095271      136.7260291953     1  0.75041798E+08
     -136.7347977003      137.4662208589     1  0.76307396E+08
     -136.7347678401      137.3150622859     1  0.72914087E+08
     -136.7347415979      139.0100644984     1  0.75563286E+08
     -136.7346920999      140.5955405445     1  0.77510505E+08
     -136.7345595797      138.1097122781     1  0.77298031E+08
     -136.7345177603      139.1028332360     1  0.76371675E+08
     -136.7343952596      142.3182688190     1  0.78491905E+08
     -136.7343024028      140.9342489809     1  0.76100141E+08
     -136.7342163683      140.3278582687     1  0.77026224E+08
     -136.7340780212      142.0759704097     1  0.75360793E+08
     -136.7339517821      146.6587808425     1  0.77419327E+08
     -136.7339423675      141.2739325656     1  0.82317765E+08
     -136.7339381667      137.9905002670     2  0.70453747E+08
     -136.7338716495      138.0924628055     1  0.73630895E+08
     -136.7338345609      137.7079984145     1  0.77302951E+08
     -136.7337957734      143.4943916274     1  0.77775364E+08
     -136.7336850763      137.8901720674     1  0.75282455E+08
     -136.7335544223      139.9221149648     1  0.75776609E+08
     -136.7335013486      140.9967044714     1  0.76431906E+08
     -136.7331868476      141.7810823384     1  0.74754797E+08
     -136.7324085824      146.3107654889     1  0.79407347E+08
     -136.7320241504      137.4497316645     1  0.77788439E+08
     -136.7319607974      140.7664376902     1  0.76427550E+08
     -136.7319506611      143.3523084421     1  0.71517543E+08
     -136.7318123248      141.4511970765     1  0.73605362E+08
     -136.7312935154      142.4947431432     1  0.78670109E+08
     -136.7312788817      142.7446201282     1  0.81641801E+08
     -136.7311711189      140.5058624813     1  0.75013283E+08
     -136.7309783841      142.2492308257     1  0.74238300E+08
     -136.7308516372      143.9972768664     1  0.76185657E+08
     -136.7306297913      143.3091394257     1  0.82175421E+08
     -136.7304642676      140.2884548682     1  0.74210973E+08
     -136.7298940558      139.5977946598     1  0.72578487E+08
     -136.7295816094      136.4993575652     1  0.77187691E+08
     -136.7295099781      140.8729478736     1  0.73578724E+08
     -136.7293537431      139.8556728554     1  0.81845195E+08
     -136.7291261892      142.0577715628     1  0.77121714E+08
     -136.7290301837      140.7501216256     1  0.73435326E+08
     -136.7289318338      140.3296030311     1  0.76498083E+08
     -136.7288363222      140.5983745616     1  0.76450239E+08
     -136.7287912491      141.6748184708     1  0.81708373E+08
     -136.7287249999      138.3866369915     1  0.78165676E+08
     -136.7283257102      139.9372176843     1  0.73000021E+08
     -136.7277898963      141.3528480911     1  0.82132072E+08
     -136.7277705086      136.1238106438     1  0.75416640E+08
     -136.7277043217      146.2984307120     1  0.75808754E+08
     -136.7276331380      137.5699432129     1  0.80009429E+08
     -136.7273390465      137.8608544218     1  0.77731634E+08
     -136.7272405206      144.0471727993     1  0.76509864E+08
     -136.7272094607      140.2339416654     1  0.76868242E+08
     -136.7271851627      141.0471480025     1  0.76402568E+08
     -136.7265319547      146.6646171126     2  0.74132798E+08
     -136.7264820865      140.6624196608     1  0.77751386E+08
     -136.7263143430      142.1001695999     1  0.75941282E+08
     -136.7259118149      139.7101226937     1  0.75442434E+08
     -136.7258368821      140.3312614043     1  0.75841433E+08
     -136.7257403925      146.5333766260     1  0.76481228E+08
     -136.7255668666      146.2736111229     1  0.79076546E+08
     -136.7254486963      140.9865483761     1  0.73086731E+08
     -136.7254080834      139.4411551960     1  0.78758041E+08
     -136.7250299825      141.7179489201     1  0.78748562E+08
     -136.7246150258      146.9558809240     1  0.76441212E+08
     -136.7242501499      147.3585624197     1  0.88503641E+08
     -136.7242396169      138.7298010894     1  0.76919160E+08
     -136.7238799976      141.7540071341     1  0.77808924E+08
     -136.7230622635      138.6405398201     1  0.74124571E+08
     -136.7225948302      146.5287017943     1  0.75351541E+08
     -136.7223816987      140.8591121329     1  0.78765282E+08
     -136.7219042585      139.2250799906     1  0.76630695E+08
     -136.7212398281      144.3095674790     1  0.78598502E+08
     -136.7212127697      141.3647425280     1  0.79914948E+08
     -136.7211507704      141.6182561894     1  0.74680713E+08
     -136.7209029061      137.7520815501     1  0.76582685E+08
     -136.7201839766      135.3016334065     1  0.77452350E+08
     -136.7201601750      137.1845659385     1  0.76261258E+08
     -136.7200655740      139.3613678472     1  0.75561508E+08
     -136.7199553706      142.4597044925     1  0.79171520E+08
     -136.7198472647      138.2712525902     1  0.76506918E+08
     -136.7193082222      139.5375933313     1  0.75651582E+08
     -136.7190155264      137.1528618567     1  0.78350037E+08
     -136.7190133593      139.3862425677     1  0.77146209E+08
     -136.7188887446      140.3892369520     1  0.76100881E+08
     -136.7187146434      137.0909225148     1  0.75317728E+08
     -136.7172184479      146.5121261641     1  0.76853929E+08
     -136.7170661467      140.4375155161     1  0.77994703E+08
     -136.7169633995      139.9008657498     1  0.75902426E+08
     -136.7164231635      139.5364411114     1  0.78806247E+08
     -136.7161661557      141.6913119444     1  0.75796461E+08
     -136.7158328123      142.3367700895     1  0.77392648E+08
     -136.7155560170      138.2767106357     1  0.76537643E+08
     -136.7149615362      145.8420475146     1  0.75249592E+08
     -136.7147610016      139.9213513182     1  0.76202080E+08
     -136.7138939143      146.6204215144     1  0.75999982E+08
     -136.7136565995      140.5061930518     1  0.75746917E+08
     -136.7134923275      140.2650958155     1  0.76258832E+08
     -136.7128286891      136.8748133465     1  0.80736393E+08
     -136.7124604837      141.5530622204     1  0.72851939E+08
     -136.7124588888      139.1212564474     1  0.82200762E+08
     -136.7122951269      143.5159072175     1  0.80248854E+08
     -136.7120762685      139.2624084164     1  0.77095352E+08
     -136.7119479351      139.7552933529     1  0.76970235E+08
     -136.7116587862      138.9192174789     1  0.76628107E+08
     -136.7112575497      144.8368314164     1  0.81304940E+08
     -136.7112085158      136.7867957341     1  0.76951666E+08
     -136.7111574122      140.4657341095     1  0.76506852E+08
     -136.7109690891      138.3746010118     1  0.78820065E+08
     -136.7107746737      137.6887331970     1  0.77140799E+08
     -136.7104620906      141.2797190528     1  0.76234439E+08
     -136.7103877041      141.3589306849     1  0.73985886E+08
     -136.7096919807      147.0951633219     1  0.77778586E+08
     -136.7091976601      140.7349804791     1  0.76075687E+08
     -136.7091476378      139.4035263463     1  0.78668878E+08
     -136.7086693261      141.1081279349     1  0.78262728E+08
     -136.7085761274      138.3252222530     1  0.73531772E+08
     -136.7077499406      139.9703874032     1  0.80185132E+08
     -136.7077367883      136.6020647378     1  0.71979270E+08
     -136.7070877534      136.4335601379     1  0.76594073E+08
     -136.7069139977      137.3977614560     1  0.75607120E+08
     -136.7067992874      138.8172748843     1  0.77699418E+08
     -136.7060155162      139.9787358724     1  0.78296548E+08
     -136.7053425690      142.4258027775     1  0.70297040E+08
     -136.7051056548      141.5497672803     1  0.74020645E+08
     -136.7047123049      146.8141082132     1  0.77407915E+08
     -136.7045539582      136.9727945403     1  0.75269043E+08
     -136.7043643304      138.8745267177     1  0.76338347E+08
     -136.7040124340      139.7547762885     1  0.76861178E+08
     -136.7038625063      140.5619747466     1  0.73731528E+08
     -136.7038237975      140.9427356225     1  0.73879970E+08
     -136.7033913310      140.8808756287     1  0.79148025E+08
     -136.7032971029      141.3931700632     1  0.76030315E+08
     -136.7032237568      143.4603261250     1  0.80203011E+08
     -136.7030462735      137.3184184694     1  0.74357777E+08
     -136.7021381416      140.9438789930     1  0.76360945E+08
     -136.7018621735      141.2604205144     1  0.74679770E+08
     -136.7016350754      146.2873936868     1  0.71236540E+08
     -136.7015872835      138.3374403487     1  0.77915916E+08
     -136.7011333485      143.4676401175     1  0.74070725E+08
     -136.7010610476      146.6123657119     1  0.78776989E+08
     -136.7008527042      140.7258020072     1  0.82893584E+08
     -136.7005345839      140.3347054269     1  0.80591886E+08
     -136.7004800056      147.0422022849     1  0.78095850E+08
     -136.7003669534      138.8282656358     1  0.77402598E+08
     -136.6999051327      139.9085791212     1  0.77263525E+08
     -136.6997354825      143.1776463674     1  0.75205417E+08
     -136.6996714791      141.8886426677     1  0.78346397E+08
     -136.6995541484      143.1718517180     2  0.76039980E+08
     -136.6991152901      141.0749504828     1  0.80938684E+08
     -136.6988657521      137.8261136142     1  0.76762697E+08
     -136.6985653970      138.2648526069     1  0.75709133E+08
     -136.6981010861      141.0639960697     1  0.76090258E+08
     -136.6980759811      139.8377218500     1  0.78954038E+08
     -136.6979411103      140.4560760641     1  0.76026956E+08
     -136.6973241100      134.6648623318     1  0.75408147E+08
     -136.6972529558      137.0451900149     1  0.73463091E+08
     -136.6970733439      143.2565486959     1  0.80043221E+08
     -136.6964700624      139.3140992765     1  0.78625584E+08
     -136.6949208731      139.0620488494     1  0.78881290E+08
     -136.6947688010      137.9828985333     1  0.74626412E+08
     -136.6947598830      141.4716734370     1  0.72504301E+08
     -136.6940131409      137.2250941321     1  0.78934861E+08
     -136.6936119978      138.6599010252     1  0.77058091E+08
     -136.6934217286      147.1983632191     1  0.84015401E+08
     -136.6928805616      138.0835322368     1  0.78943160E+08
     -136.6921641385      142.7564807090     2  0.73977774E+08
     -136.6917482151      140.5501638035     1  0.75612412E+08
     -136.6911055347      145.9585042034     1  0.84808536E+08
     -136.6901245507      147.3456563042     1  0.74769606E+08
     -136.6899856223      140.8921638958     1  0.76087269E+08
     -136.6895452841      141.6762685500     1  0.75259974E+08
     -136.6890010758      139.9605705998     1  0.73793508E+08
     -136.6889518952      135.3908961792     1  0.77748418E+08
     -136.6885020730      141.7509847324     1  0.81487034E+08
     -136.6884714042      138.4716764605     1  0.78322004E+08
     -136.6882622556      140.3898048302     1  0.75429538E+08
     -136.6878879742      142.4096148723     1  0.72479388E+08
     -136.6877235049      140.3939324471     1  0.75598107E+08
     -136.6876497755      143.3272422669     1  0.74025542E+08
     -136.6873435957      140.6613125489     1  0.75559430E+08
     -136.6870238241      138.5338068839     1  0.75415396E+08
     -136.6865326276      139.7214636608     1  0.72447186E+08
     -136.6865052973      138.2467712404     1  0.76658023E+08
     -136.6864922070      138.3715668856     1  0.78932744E+08
     -136.6855953794      139.6967690911     1  0.75205718E+08
     -136.6841619107      142.6011290098     1  0.77080838E+08
     -136.6837183704      136.7955506034     1  0.73986200E+08
     -136.6835527902      141.5692335384     1  0.78773550E+08
     -136.6826849816      141.7125006524     1  0.72729848E+08
     -136.6819442135      143.4076554118     1  0.77673931E+08
     -136.6808436079      140.7868010015     1  0.79944556E+08
     -136.6803756237      138.6045109568     1  0.76371265E+08
     -136.6792415796      138.0796220692     1  0.79904688E+08
     -136.6777333848      138.6579828886     1  0.78370838E+08
     -136.6774339995      136.8455963959     1  0.73473195E+08
     -136.6773334758      142.5786161286     1  0.78835243E+08
     -136.6754436066      136.1440224568     1  0.77357798E+08
     -136.6750553140      138.3236338943     1  0.75616128E+08
     -136.6750234960      143.1440654568     1  0.77501595E+08
     -136.6745595233      141.2169707529     1  0.75414128E+08
     -136.6738777837      139.3016240557     1  0.76876879E+08
     -136.6738461287      139.4465738383     1  0.79700387E+08
     -136.6737527105      143.9901780782     1  0.77387657E+08
     -136.6730009147      139.8683918511     1  0.80349621E+08
     -136.6722906421      139.7919485767     1  0.74121213E+08
     -136.6719702698      141.7454709420     1  0.77396206E+08
     -136.6714475969      136.2597805148     1  0.80412161E+08
     -136.6714309115      140.3605184207     1  0.78905816E+08
     -136.6713327987      137.3969546175     1  0.76006539E+08
     -136.6711406490      139.4929312446     1  0.76831523E+08
     -136.6708760939      142.5955872591     1  0.74581499E+08
     -136.6708315022      146.4216202996     1  0.76539909E+08
     -136.6701257455      141.6559805223     1  0.82293705E+08
     -136.6694674552      139.0819107020     1  0.75850877E+08
     -136.6691044748      137.8880444535     1  0.74710766E+08
     -136.6688008150      145.6537046874     1  0.80206374E+08
     -136.6685615257      143.7244151303     1  0.80758029E+08
     -136.6684507078      145.3518258909     1  0.78904085E+08
     -136.6673871502      139.5673925169     1  0.79617199E+08
     -136.6669169124      141.1482542146     1  0.74778007E+08
     -136.6668966170      138.0597740429     1  0.77890831E+08
     -136.6664385987      143.0461386736     1  0.74306046E+08
     -136.6664152005      138.0183706275     1  0.76875755E+08
     -136.6663470267      137.0432143636     1  0.78502004E+08
     -136.6663003236      139.2021539330     1  0.79585761E+08
     -136.6661926207      137.7985852856     1  0.72146865E+08
     -136.6661518806      139.0335622329     1  0.77306990E+08
     -136.6641176288      140.8496689201     1  0.77611701E+08
     -136.6640345847      140.9347384395     1  0.72271360E+08
     -136.6619072233      144.1279693163     1  0.81112893E+08
     -136.6618709688      139.3755973589     1  0.76317448E+08
     -136.6615972402      139.9481783342     1  0.78154899E+08
     -136.6614637890      137.2776155649     1  0.74410286E+08
     -136.6614053058      140.2239893518     1  0.76054341E+08
     -136.6613486171      138.7680795753     1  0.77167144E+08
     -136.6611839143      138.5415896723     1  0.76556632E+08
     -136.6610996470      142.9584277051     1  0.76727671E+08
     -136.6597596454      140.9115599419     1  0.79184620E+08
     -136.6596463628      146.5881731370     1  0.78984720E+08
     -136.6595563724      137.5325278298     1  0.73383131E+08
     -136.6589130808      136.3777210445     1  0.77001379E+08
     -136.6574355209      140.6480432474     1  0.77690811E+08
     -136.6573107266      138.4955228646     1  0.76874670E+08
     -136.6569930442      137.6522360198     1  0.76591759E+08
     -136.6563283740      139.8717153354     1  0.80424659E+08
     -136.6560681690      143.4927087370     1  0.75766593E+08
     -136.6560424712      137.9973398289     1  0.75604717E+08
     -136.6556030607      136.7076003199     1  0.76178717E+08
     -136.6523635294      137.7884172497     1  0.76186526E+08
     -136.6512691375      139.7544975288     1  0.76357043E+08
     -136.6511927525      137.6437305925     1  0.78855780E+08
     -136.6507557476      141.8566209813     1  0.81770941E+08
     -136.6504825634      138.8014699636     1  0.78010412E+08
     -136.6499752447      137.6758494568     1  0.74231938E+08
     -136.6485793941      141.2916324465     1  0.79137463E+08
     -136.6483977069      136.7244659565     1  0.74538137E+08
