# Supplementary material for: Structure, thermodynamics, and rearrangement mechanisms in gold clusters—insights from the energy landscapes framework
Source: Nanoscale. 2017 Dec 15;10(4):2004–16. doi: 10.1039/c7nr07123j (PMC5901115; doi:10.1039/c7nr07123j)
Supplement: Supplementary file 1 [file NR-010-C7NR07123J-s001.zip › minima/39_Au/min.data.fcc]

     -137.1843698416      150.3746756900     8  0.68550202E+08
     -136.9264485295      149.0984339481     2  0.72647984E+08
     -136.9251940375      149.1161928495     2  0.72775478E+08
     -136.9147068531      149.1378368595     1  0.72853859E+08
     -136.9072989408      149.0314210379     2  0.72278950E+08
     -136.9003494970      148.9979745800     1  0.72420355E+08
     -136.8949131883      149.0639799805     1  0.72461346E+08
     -136.8945014109      148.9549891232     2  0.72629177E+08
     -136.8553751913      148.7880454623     2  0.68981795E+08
     -136.8551175367      148.7725885969     2  0.68964088E+08
     -136.8311629730      142.3640360297     1  0.76257192E+08
     -136.8257764698      148.6289174634     1  0.77002385E+08
     -136.8203703924      148.4233413719     1  0.76241370E+08
     -136.7847399396      144.0227225781     1  0.68834560E+08
     -136.7545767109      145.5494963646     1  0.84341006E+08
     -136.7410378316      140.9629630455     1  0.75368632E+08
     -136.7352257815      145.6867344997     1  0.85214731E+08
     -136.7063393711      140.3568363139     1  0.76246087E+08
     -136.7043109379      141.4325041992     1  0.74770436E+08
     -136.6984421825      141.1300680750     1  0.76520263E+08
     -136.6899972010      141.2604040686     1  0.74215803E+08
     -136.6835090625      141.3419786832     1  0.74356693E+08
     -136.6690473480      144.5723740771     1  0.71750885E+08
     -136.6673683531      138.0354974772     1  0.75386442E+08
     -136.6525019462      140.9607998668     2  0.73465700E+08
