# Supplementary material for: Structure, thermodynamics, and rearrangement mechanisms in gold clusters—insights from the energy landscapes framework
Source: Nanoscale. 2017 Dec 15;10(4):2004–16. doi: 10.1039/c7nr07123j (PMC5901115; doi:10.1039/c7nr07123j)
Supplement: Supplementary file 1 [file NR-010-C7NR07123J-s001.zip › minima/39_Au/min.data.hcp]

     -136.8494803134      145.0180386216     2  0.78516378E+08
     -136.7684086222      147.7963277016     2  0.75673882E+08
     -136.7244084243      140.2953976855     1  0.78073776E+08
     -136.6767060894      144.1196966045     2  0.80210037E+08
