# Supplementary material for: Structure, thermodynamics, and rearrangement mechanisms in gold clusters—insights from the energy landscapes framework
Source: Nanoscale. 2017 Dec 15;10(4):2004–16. doi: 10.1039/c7nr07123j (PMC5901115; doi:10.1039/c7nr07123j)
Supplement: Supplementary file 1 [file NR-010-C7NR07123J-s001.zip › minima/39_Au/min.data.twi]

     -136.9992957908      149.1716339653     2  0.69562954E+08
     -136.9977785935      144.5295648025     4  0.68664826E+08
     -136.9117055916      148.5632255821     1  0.74549089E+08
     -136.8995682998      148.1177850357     2  0.71971886E+08
     -136.8945163665      149.4290552569     2  0.85325073E+08
     -136.8910529229      148.7788859593     1  0.76183135E+08
     -136.8857329863      148.9587576920     2  0.72348648E+08
     -136.8738001422      148.4822140310     2  0.76106349E+08
     -136.8713934480      148.4251651167     1  0.73824690E+08
     -136.8696598633      148.1982705241     1  0.70967953E+08
     -136.8666425591      148.8106947324     2  0.87433392E+08
     -136.8645221065      148.2397160290     1  0.71257290E+08
     -136.8635799834      148.3911521051     2  0.75830578E+08
     -136.8631280422      148.9712835292     1  0.72969274E+08
     -136.8598192964      148.3393088498     1  0.71264745E+08
     -136.8588196293      148.2545192118     1  0.75367800E+08
     -136.8568375799      145.3611873564     2  0.75522457E+08
     -136.8549337378      148.4165921424     2  0.74370483E+08
     -136.8548596416      148.6966342041     2  0.78763889E+08
     -136.8449373876      148.3499305533     2  0.74088847E+08
     -136.8388199843      147.9066524130     2  0.73026960E+08
     -136.8375792590      148.1466042887     1  0.74456577E+08
     -136.8373892539      148.9252792032     1  0.71932493E+08
     -136.8370304635      143.4635445349     2  0.71286340E+08
     -136.8361456579      145.2869926489     1  0.75112505E+08
     -136.8359651921      142.9896096394     2  0.71323675E+08
     -136.8319804511      145.3331051918     2  0.75530107E+08
     -136.8317928767      147.8702037155     1  0.73520858E+08
     -136.8310636550      148.0169554322     1  0.73965147E+08
     -136.8262958864      148.4469040423     1  0.70249756E+08
     -136.8232957581      147.9461154012     1  0.78856047E+08
     -136.8220424974      147.9440041886     1  0.80147789E+08
     -136.8218082365      148.5103267590     2  0.70412047E+08
     -136.8214760521      144.9579614124     1  0.75272022E+08
     -136.8196618500      144.0883000765     2  0.71201795E+08
     -136.8188659788      148.4695141179     1  0.77698375E+08
     -136.8175975040      148.3073668479     1  0.79425466E+08
     -136.8173410858      148.5355165408     1  0.77419567E+08
     -136.8116320146      148.3623778979     1  0.80434766E+08
     -136.8107668073      148.7055825063     1  0.78992097E+08
     -136.8087239931      148.3255829858     1  0.80279612E+08
     -136.8084230588      148.6219078174     2  0.77321984E+08
     -136.8062730379      148.2556001934     2  0.78821023E+08
     -136.8055150945      148.0827207219     1  0.80692900E+08
     -136.8019662684      147.5320021684     1  0.78806121E+08
     -136.7989821289      147.6029327252     2  0.79471514E+08
     -136.7962255551      142.8122567887     1  0.74424023E+08
     -136.7951973149      148.4030226592     1  0.76724796E+08
     -136.7932308616      148.4274676165     1  0.75701116E+08
     -136.7931097749      147.9289119607     1  0.80050568E+08
     -136.7925983187      148.1715814058     1  0.72675563E+08
     -136.7917948129      148.1800910793     1  0.73758472E+08
     -136.7910940838      144.5158903341     2  0.72160827E+08
     -136.7884180513      145.0398295340     1  0.71166068E+08
     -136.7868742440      143.9464489429     1  0.73966783E+08
     -136.7865962215      147.8877503924     1  0.78808747E+08
     -136.7840734375      147.1102135310     2  0.78248343E+08
     -136.7833989328      148.1695008119     1  0.78246201E+08
     -136.7813932950      144.9254376171     1  0.74104091E+08
     -136.7786970887      143.6457073700     1  0.74752566E+08
     -136.7781682644      148.3122238115     1  0.76207125E+08
     -136.7773700368      147.8185908975     1  0.78489550E+08
     -136.7769664251      148.0781444342     1  0.71095306E+08
     -136.7768255448      148.5031318709     1  0.76161656E+08
     -136.7765441541      143.4612238854     1  0.75660266E+08
     -136.7752948181      144.3672313673     1  0.73665567E+08
     -136.7737808010      147.7173648422     1  0.76577834E+08
     -136.7734433500      148.4262459561     2  0.76507396E+08
     -136.7732842555      148.5429354265     1  0.74349180E+08
     -136.7721751579      148.5998156344     1  0.77673590E+08
     -136.7716746799      147.7297165132     1  0.77819308E+08
     -136.7693328205      143.0346188364     1  0.76638132E+08
     -136.7681195683      144.4042039080     1  0.75670937E+08
     -136.7679996522      147.4282992225     1  0.76236037E+08
     -136.7678957787      148.1033764683     1  0.74204616E+08
     -136.7673889245      139.2829097875     1  0.76122384E+08
     -136.7672157398      145.3533738695     1  0.72350100E+08
     -136.7668714646      145.3031986650     1  0.73887726E+08
     -136.7668163062      142.7608370749     1  0.76278016E+08
     -136.7664237648      144.8089973387     2  0.71014324E+08
     -136.7657373620      147.4721019178     1  0.76966261E+08
     -136.7641290566      148.2983143115     1  0.80098086E+08
     -136.7624239950      144.0556304355     1  0.70392996E+08
     -136.7612579587      147.8354241417     1  0.76738673E+08
     -136.7607298937      148.2942345848     1  0.74175540E+08
     -136.7606133198      147.8610021956     1  0.73402723E+08
     -136.7604480725      148.3083079239     1  0.75760580E+08
     -136.7603215587      148.0759425261     1  0.74323826E+08
     -136.7591215393      143.7499017588     1  0.75485777E+08
     -136.7586217092      148.0754970843     1  0.77679721E+08
     -136.7582332937      147.6126258443     1  0.76543045E+08
     -136.7577109513      148.4856961900     1  0.71965342E+08
     -136.7559987162      148.3543756758     1  0.75436549E+08
     -136.7558110643      148.1194504538     1  0.78754587E+08
     -136.7556128820      148.5095295387     1  0.76623216E+08
     -136.7546659269      147.8645013127     1  0.75837212E+08
     -136.7529513516      147.9412590833     1  0.77060502E+08
     -136.7526900574      147.3143694039     1  0.80969659E+08
     -136.7525648292      147.6629346917     1  0.77333264E+08
     -136.7520700240      147.5787685021     1  0.77163925E+08
     -136.7505222923      140.1990956971     1  0.77247376E+08
     -136.7504949838      144.4626386579     1  0.73393706E+08
     -136.7492147062      148.0104890263     1  0.78288880E+08
     -136.7483402109      144.3024450437     1  0.76310974E+08
     -136.7468431020      147.9920266116     1  0.77651225E+08
     -136.7458813435      148.3926858055     1  0.75873736E+08
     -136.7457634380      147.2042491289     1  0.79821831E+08
     -136.7426853069      144.7312243891     1  0.74793624E+08
     -136.7407418095      148.2225944285     1  0.78204795E+08
     -136.7404726540      148.2732695732     1  0.74202945E+08
     -136.7399922506      148.2306064959     1  0.76525135E+08
     -136.7373592338      147.4073338301     1  0.75748336E+08
     -136.7371484107      148.3379265256     1  0.73617107E+08
     -136.7365670154      148.5707632974     1  0.78274391E+08
     -136.7360646957      145.4967861570     1  0.71944163E+08
     -136.7357851235      140.9335204662     1  0.74640364E+08
     -136.7352540741      140.9704322364     1  0.74636350E+08
     -136.7339922451      148.1751563550     1  0.77416000E+08
     -136.7330994877      148.0615521754     1  0.77010362E+08
     -136.7322068216      147.5423567997     1  0.76905059E+08
     -136.7320096395      147.8664335011     1  0.78345786E+08
     -136.7304141367      143.5232792310     1  0.79968354E+08
     -136.7299167896      148.2274013527     1  0.74476402E+08
     -136.7295938829      140.0846777675     1  0.76145192E+08
     -136.7266145685      147.6587559536     1  0.76397455E+08
     -136.7263343818      148.6338914358     1  0.76491134E+08
     -136.7250952430      139.9355487311     1  0.77522698E+08
     -136.7249806089      147.6882063259     1  0.76395919E+08
     -136.7248423622      143.3629095985     1  0.80060709E+08
     -136.7248187033      147.9519040645     1  0.77806045E+08
     -136.7227830170      148.0966535051     1  0.78503477E+08
     -136.7227038137      147.8374462703     1  0.77574113E+08
     -136.7210611892      147.3102432951     1  0.75413703E+08
     -136.7126234889      143.4215510467     1  0.76070178E+08
     -136.7093886836      148.0970215042     1  0.75601792E+08
     -136.7055076221      146.6887007206     1  0.75354202E+08
     -136.7053753849      148.2362366088     1  0.73439607E+08
     -136.7031575921      142.8629958003     2  0.74878523E+08
     -136.7030860531      146.7655355978     1  0.75869303E+08
     -136.7023932990      147.7882350864     1  0.75473646E+08
     -136.6983571102      142.5375442940     1  0.71215193E+08
     -136.6980856007      142.5880520931     1  0.71271051E+08
     -136.6975003018      142.1106094117     1  0.72814271E+08
     -136.6956937304      147.6343723072     1  0.75619208E+08
     -136.6946773006      147.6285149545     1  0.75616540E+08
     -136.6930665956      141.2691509662     1  0.71977240E+08
     -136.6921463783      143.4466384848     1  0.74667593E+08
     -136.6900626626      147.8893264396     1  0.76929562E+08
     -136.6898057962      138.4622547683     1  0.70924915E+08
     -136.6895906068      147.8173491932     1  0.77218731E+08
     -136.6877379985      144.7073715506     1  0.75223288E+08
     -136.6876853872      147.9592402749     1  0.76741282E+08
     -136.6854540757      147.4778992322     1  0.75259123E+08
     -136.6827989028      147.0984702326     1  0.77951049E+08
     -136.6813972114      147.7006049361     1  0.75853751E+08
     -136.6731616576      143.1231016029     1  0.71474428E+08
     -136.6730405723      143.1967404587     1  0.71498071E+08
     -136.6653533690      143.1352997816     1  0.74054948E+08
     -136.6649393497      144.1471193689     1  0.73325959E+08
     -136.6539931887      141.8251407984     1  0.77324043E+08
