# Supplementary material for: Structure, thermodynamics, and rearrangement mechanisms in gold clusters—insights from the energy landscapes framework
Source: Nanoscale. 2017 Dec 15;10(4):2004–16. doi: 10.1039/c7nr07123j (PMC5901115; doi:10.1039/c7nr07123j)
Supplement: Supplementary file 1 [file NR-010-C7NR07123J-s001.zip › minima/40_Au/gmin.xyz]

          40
     -140.7898632488      149.9815599837     2  0.85425626E+08
L1         2.2137575120         2.5955545558         2.9616947855   -0.25468    0.15094   -3.42228
L1         0.1597050541        -0.3702965070        -4.9149985438    0.14559    0.36238   -3.38412
L1        -1.4653855754         0.3598197571         0.7149787328    0.77275    0.54586   -3.80120
L1         2.4410689462        -4.1272556921         1.8027513283   -0.16117    0.21496   -3.32678
L1        -3.7617977672        -0.3478312206         2.1733808577   -0.03718    0.17127   -3.40319
L1        -1.4978766925         2.5402591237        -1.1008292261    0.07803    0.05294   -3.66798
L1        -3.5305704146        -1.7111285554        -2.9877997818    0.14559    0.41299   -3.38412
L1        -2.5428954772         3.9733199915         0.9566201534   -0.15897    0.11317   -3.32490
L1         1.0908477482        -0.6364780322         4.7108529489   -0.21466    0.22145   -3.42069
L1         0.9664173525         1.2433958962        -0.5549989881    0.77275    0.15435   -3.80120
L1        -3.3936213807         0.9993797305        -2.3613870850   -0.35317    0.19772   -3.48902
L1         3.0389095395        -1.5413046567         1.3402028682    0.13686    0.19478   -3.62024
L1        -0.0786442808         1.7626287070         4.1588720676   -0.25468    0.27615   -3.42228
L1        -0.2666112585         4.8003896519        -0.2321399298   -0.15897    0.23256   -3.32490
L1        -1.1210414299        -2.5188911369        -3.8991108597   -0.24672    0.15977   -3.48593
L1         3.0545921057        -0.4920513668        -1.1969790488   -0.21573    0.32378   -3.56294
L1         2.1268067155         3.6397482482         0.3684702164   -0.24545    0.20129   -3.49942
L1        -1.0189762119        -0.3256840427        -2.1777673314   -0.24358    0.30258   -3.83440
L1        -1.7734798018        -2.9045765655        -1.2396887502    0.16101    0.12342   -3.57731
L1         0.3688021009        -4.1702556190        -2.1952229685   -0.10510    0.21339   -3.35095
L1         2.4820429436        -3.2914045942        -0.7669310906   -0.31278    0.10571   -3.48444
L1        -1.3789420744        -0.5153305382         3.4652218085   -0.06827    0.07787   -3.56703
L1         0.0806782703        -4.1639212240         0.4871506396   -0.31278    0.39563   -3.48444
L1        -3.8211778223         1.7027159260         0.3141625462   -0.30507    0.33590   -3.49369
L1         1.7047300603         0.9665895438        -3.2121277773    0.21979    0.27480   -3.53458
L1         2.9119786193        -2.4371441815         3.8803481501   -0.15207    0.22784   -3.32599
L1        -0.8347289259         1.9291328282        -3.6977356626   -0.35317    0.26689   -3.48902
L1         3.3899419148         2.2506961628        -1.5615229716   -0.03718    0.19393   -3.40319
L1        -2.4302440296        -0.0336812083        -4.6769596076    0.09782    0.28129   -3.38033
L1         3.3696799947         0.1915174303         3.5207621913   -0.21466    0.20410   -3.42069
L1         0.9719588195         3.4442637741        -2.1889912609   -0.30507    0.25105   -3.49369
L1        -1.9298087535        -2.3030935284         1.4060600185   -0.21573    0.24542   -3.56294
L1        -3.6107034499        -0.9647306717        -0.4362111864    0.21979    0.33077   -3.53458
L1        -2.5101088985         1.9549620603         2.7900396168   -0.24545    0.12047   -3.49942
L1         1.0080741223         0.2506249178         2.1046698193    1.31064    0.13513   -3.76751
L1        -0.1856901032         2.8102470789         1.5996386980    0.59785    0.22270   -3.66415
L1         1.3323034837        -1.7761150759        -2.8616440113    0.16101    0.17158   -3.57731
L1         0.5060938325        -2.4615829688         2.6629332082    0.13686    0.20661   -3.62024
L1         0.5065172060        -1.5535026657        -0.1109372499    0.28423    0.47292   -3.81574
L1         3.4273980060         1.2310146673         0.9551726767   -0.06827    0.05758   -3.56703
