# Supplementary material for: Structure, thermodynamics, and rearrangement mechanisms in gold clusters—insights from the energy landscapes framework
Source: Nanoscale. 2017 Dec 15;10(4):2004–16. doi: 10.1039/c7nr07123j (PMC5901115; doi:10.1039/c7nr07123j)
Supplement: Supplementary file 1 [file NR-010-C7NR07123J-s001.zip › minima/40_Au/min.data.amb]

     -140.7898632488      149.9815599837     2  0.85425626E+08
     -140.7706166817      146.9732219716     2  0.83605597E+08
     -140.7568561695      150.0078231876     2  0.84443818E+08
     -140.7317399659      148.2929024337     1  0.86151605E+08
     -140.7265927128      144.2911023965     1  0.82451714E+08
     -140.7164662027      150.3656584265     2  0.87250863E+08
     -140.7132944331      147.1056365214     2  0.91051021E+08
     -140.7102100357      142.8061032666     1  0.84847953E+08
     -140.6875792432      149.4135226934     2  0.91674488E+08
     -140.6875457561      149.3345671794     2  0.91674963E+08
     -140.6799715326      148.6071687271     2  0.91738726E+08
     -140.6789152766      150.1446799362     2  0.82222541E+08
     -140.6779880712      143.5184692899     1  0.85629045E+08
     -140.6764436298      149.6412172623     2  0.92892782E+08
     -140.6710847721      145.9095127278     2  0.91497253E+08
     -140.6691600053      148.2810868926     2  0.90997965E+08
     -140.6675403167      147.4472850423     2  0.86736293E+08
     -140.6663337346      149.9421872388     2  0.92216979E+08
     -140.6624001107      148.6363060974     2  0.93583267E+08
     -140.6606842032      148.3903997875     4  0.83673865E+08
     -140.6588945665      147.7246916959     2  0.84062782E+08
     -140.6586118108      146.8672118453     1  0.82994527E+08
     -140.6536170860      147.0954822586     1  0.81648015E+08
     -140.6523617252      149.6948230424     2  0.89144783E+08
     -140.6506034008      148.5610166833     2  0.83067604E+08
     -140.6502880110      142.3970232955     1  0.88980152E+08
     -140.6496149337      148.7153384988     2  0.82652417E+08
     -140.6459081709      149.1713470457     1  0.82876909E+08
     -140.6439442252      149.7400873148     2  0.87534390E+08
     -140.6426118935      148.7016401456     1  0.89945247E+08
     -140.6411436799      145.4994977497     2  0.83572826E+08
     -140.6393929385      148.1710337934     1  0.84057847E+08
     -140.6391451826      149.2776563472     1  0.88773262E+08
     -140.6388579149      148.2806553028     2  0.91558157E+08
     -140.6347696572      149.3638705621     2  0.87540081E+08
     -140.6298253982      146.3819872143     2  0.82213886E+08
     -140.6293233260      146.1341738929     1  0.85509441E+08
     -140.6277110090      148.7167466788     1  0.88635116E+08
     -140.6276882632      149.5986814268     2  0.89083840E+08
     -140.6243902852      143.5476166180     4  0.88957811E+08
     -140.6228250980      149.7042989060     1  0.82289699E+08
     -140.6219115044      147.7722762637     1  0.84647425E+08
     -140.6206421925      149.7327114303     2  0.82339867E+08
     -140.6195414595      145.0295237487     1  0.88025956E+08
     -140.6194746032      146.3948109293     1  0.86910022E+08
     -140.6158605397      147.2496514799     2  0.99350668E+08
     -140.6158453848      149.0502253887     2  0.87682749E+08
     -140.6140724620      146.9264624432     2  0.82221635E+08
     -140.6135032771      149.1780373543     2  0.80521415E+08
     -140.6118648122      147.9468257406     1  0.82774270E+08
     -140.6109047875      149.5387851206     2  0.82134837E+08
     -140.6105872089      149.6493565566     2  0.88088266E+08
     -140.6100237765      145.1759634554     2  0.92196644E+08
     -140.6087810927      147.6646385841     1  0.82889736E+08
     -140.6071216724      146.4490637435     1  0.85970031E+08
     -140.6063173948      148.0134325791     1  0.86337841E+08
     -140.6028390545      146.9710408134     2  0.86043685E+08
     -140.6022289092      146.3583064709     2  0.86380314E+08
     -140.6021699452      139.5826540574     1  0.82755848E+08
     -140.5991986830      148.5488190704     1  0.90530444E+08
     -140.5984822753      146.2776841435     1  0.83823471E+08
     -140.5984368546      147.9562907298     1  0.88177927E+08
     -140.5960975575      141.9554338353     1  0.89340359E+08
     -140.5956427193      144.3883420344     1  0.85199553E+08
     -140.5953669962      147.0845243793     1  0.89409116E+08
     -140.5948394116      144.7300193700     1  0.84738134E+08
     -140.5945470079      149.2738574826     1  0.89688999E+08
     -140.5922802432      143.6184776773     1  0.83790504E+08
     -140.5918733652      144.8651285997     1  0.90499188E+08
     -140.5902018224      143.4668765307     1  0.83093876E+08
     -140.5881910975      148.5759862955     1  0.88367178E+08
     -140.5880453003      141.8122560573     2  0.86106305E+08
     -140.5866139720      148.2208636535     1  0.88964221E+08
     -140.5861504694      146.4022737011     1  0.83955608E+08
     -140.5849724795      143.2588810124     1  0.84658077E+08
     -140.5845688940      141.7369247010     1  0.82290737E+08
     -140.5833994308      144.6850368881     1  0.85737125E+08
     -140.5823546241      147.6015108108     2  0.81417808E+08
     -140.5822636148      144.9415362646     2  0.88079226E+08
     -140.5819403530      147.5734434353     2  0.81429149E+08
     -140.5796730746      147.6994263034     1  0.84919483E+08
     -140.5780247814      145.6634670538     1  0.86716203E+08
     -140.5776841079      144.8872264657     1  0.88002923E+08
     -140.5772316471      148.4134324433     2  0.87899270E+08
     -140.5769353212      148.2507027219     2  0.87407233E+08
     -140.5766163774      148.2837414272     1  0.87197062E+08
     -140.5752908077      148.7943530082     1  0.84939414E+08
     -140.5749576992      142.7480259684     1  0.81243653E+08
     -140.5743188644      141.4746778957     1  0.84132315E+08
     -140.5742177039      144.6262961470     1  0.88289837E+08
     -140.5741993190      147.2879812325     1  0.83835261E+08
     -140.5738569768      147.5301568162     1  0.84255424E+08
     -140.5725312669      145.6174213365     1  0.87921732E+08
     -140.5721183744      146.4583373121     1  0.88775073E+08
     -140.5706870429      138.5468512227     1  0.82813327E+08
     -140.5702885992      147.0510921910     1  0.85151962E+08
     -140.5700907496      140.5573459635     2  0.82998609E+08
     -140.5677732348      146.1515495743     2  0.87998403E+08
     -140.5677173194      145.1661484213     1  0.98365105E+08
     -140.5676428022      142.9783979185     1  0.86939835E+08
     -140.5675344447      145.1342715167     1  0.85972289E+08
     -140.5670232121      144.3016867442     1  0.88575918E+08
     -140.5656168958      144.3475475837     1  0.85221907E+08
     -140.5653010853      144.0045434162     1  0.82816233E+08
     -140.5652801122      142.0622181962     1  0.87823137E+08
     -140.5644944009      145.4220347099     1  0.84292086E+08
     -140.5644861896      149.1326259157     1  0.88448450E+08
     -140.5640686301      142.1279108540     1  0.80480734E+08
     -140.5638647503      145.3300724576     1  0.84143825E+08
     -140.5638171615      140.2554968862     1  0.83392313E+08
     -140.5635657223      137.7492803607     1  0.82635317E+08
     -140.5633384276      144.9169540933     1  0.83588806E+08
     -140.5633254879      144.5712465612     1  0.86038070E+08
     -140.5626096552      146.1086690885     2  0.89486028E+08
     -140.5625565237      148.8129865459     1  0.88870479E+08
     -140.5625463760      141.6082340399     1  0.82894709E+08
     -140.5620709076      147.7234101992     2  0.81465647E+08
     -140.5619387783      148.0116229608     1  0.87723841E+08
     -140.5618681995      144.3594708447     1  0.87729896E+08
     -140.5618176408      144.7117473656     2  0.93888587E+08
     -140.5609277041      142.2463139472     1  0.87648104E+08
     -140.5605938697      146.4226582510     1  0.89108379E+08
     -140.5605317099      145.5727329869     1  0.84556679E+08
     -140.5601047742      143.8947893686     1  0.82998918E+08
     -140.5596809375      147.9081706948     2  0.86191548E+08
     -140.5591948386      144.3925949757     1  0.90588822E+08
     -140.5591642040      147.6494852572     1  0.86725083E+08
     -140.5590478108      142.3033006322     1  0.83322709E+08
     -140.5587116971      148.2345129378     1  0.89005589E+08
     -140.5582932046      143.7247648162     1  0.86323406E+08
     -140.5580521724      144.7563227031     1  0.90629084E+08
     -140.5580496333      145.5894389442     1  0.96922144E+08
     -140.5579806888      144.8808813133     1  0.84141920E+08
     -140.5578023908      145.0254667837     2  0.82125788E+08
     -140.5575586359      149.2187061857     1  0.89779399E+08
     -140.5565748437      142.5898246130     2  0.86079635E+08
     -140.5556492258      140.8198038931     1  0.82767747E+08
     -140.5555350981      141.3967821484     1  0.84074527E+08
     -140.5547331198      143.4350551106     1  0.86751280E+08
     -140.5545296122      145.6829088338     1  0.85752226E+08
     -140.5544747812      143.9843263030     1  0.80778817E+08
     -140.5536920703      142.6607131688     1  0.83203179E+08
     -140.5534698412      136.3857282725     1  0.82742855E+08
     -140.5534188484      145.2773408239     1  0.86180056E+08
     -140.5532994420      149.5085357319     2  0.10074636E+09
     -140.5529174132      146.2931740179     1  0.91448786E+08
     -140.5528169224      145.9643510033     1  0.91067708E+08
     -140.5525394365      146.6037614450     1  0.86122580E+08
     -140.5521515205      141.3675879561     1  0.83695410E+08
     -140.5512441946      144.1386390635     1  0.83067085E+08
     -140.5510814923      147.1350202350     1  0.83741099E+08
     -140.5510770373      145.4280505112     1  0.85432177E+08
     -140.5510577551      148.9699204695     1  0.87083716E+08
     -140.5509603521      148.3585279275     1  0.90065206E+08
     -140.5508652097      147.5430065499     1  0.81442101E+08
     -140.5501550396      143.4311843832     1  0.90206207E+08
     -140.5500552640      146.6525371891     1  0.87020028E+08
     -140.5499521701      143.9274076354     1  0.90406735E+08
     -140.5493185564      147.4779176344     1  0.87613998E+08
     -140.5492566231      146.6625923398     1  0.82387288E+08
     -140.5491610448      144.9532910664     1  0.90704465E+08
     -140.5490392746      149.0305753583     1  0.87790256E+08
     -140.5485062095      145.7736720190     1  0.85300571E+08
     -140.5481047341      145.1609701886     1  0.98406942E+08
     -140.5475857309      146.0636515542     1  0.85164269E+08
     -140.5474698510      144.9841821054     1  0.85206312E+08
     -140.5473822502      143.3753832830     1  0.83365973E+08
     -140.5472697350      146.4712374570     1  0.86040472E+08
     -140.5471329963      146.5283508583     1  0.86213996E+08
     -140.5469164233      142.4763645355     2  0.86343360E+08
     -140.5463575992      149.2514769573     1  0.87119161E+08
     -140.5459375665      148.0545446866     1  0.89435450E+08
     -140.5459044005      145.8737270273     1  0.82512024E+08
     -140.5454683938      143.6965370621     1  0.88254629E+08
     -140.5453764395      148.3879965478     1  0.88816652E+08
     -140.5452817574      142.0081958147     2  0.81636322E+08
     -140.5451526524      146.2177267666     1  0.97742707E+08
     -140.5449987167      142.0882028946     1  0.89143779E+08
     -140.5447511359      144.1042587046     1  0.10041430E+09
     -140.5446434391      146.4428070388     1  0.93472621E+08
     -140.5444116447      143.2033846021     1  0.86875089E+08
     -140.5443326497      148.1576049394     1  0.86333125E+08
     -140.5443209806      146.5933710653     1  0.86120222E+08
     -140.5438619568      144.8813582521     1  0.82316144E+08
     -140.5427552905      146.0179652726     1  0.90188380E+08
     -140.5422046905      141.1240184489     1  0.87443888E+08
     -140.5418166686      136.9375356938     2  0.85384490E+08
     -140.5415723881      140.5677847723     1  0.81443717E+08
     -140.5413266016      141.8427597659     1  0.81762062E+08
     -140.5411028977      148.2333806726     1  0.92630180E+08
     -140.5405994268      146.5876380502     1  0.86729887E+08
     -140.5405967320      139.2837876518     1  0.83607347E+08
     -140.5405773105      144.5980489604     1  0.83321869E+08
     -140.5404662428      143.8385275149     1  0.88056704E+08
     -140.5403682800      144.2614369665     2  0.83703308E+08
     -140.5396344866      143.4204369216     1  0.91037634E+08
     -140.5392697206      146.2669221572     1  0.83642310E+08
     -140.5391539575      145.7700594092     1  0.91170118E+08
     -140.5391322013      147.5812793680     1  0.91659374E+08
     -140.5386147681      142.7130073949     1  0.90395320E+08
     -140.5382921591      142.0281919206     1  0.85295708E+08
     -140.5375605365      144.7861746860     1  0.84067989E+08
     -140.5372933955      146.3817439400     1  0.85272971E+08
     -140.5367715410      137.6298639495     1  0.84266862E+08
     -140.5367600267      147.7230793572     1  0.87892332E+08
     -140.5367136918      140.4021599104     1  0.80785160E+08
     -140.5366094383      149.3763925911     2  0.95264607E+08
     -140.5361655621      148.2567384282     1  0.86767882E+08
     -140.5361471479      145.6552065700     1  0.84017504E+08
     -140.5361245856      144.2955407256     1  0.86339560E+08
     -140.5357567007      145.6508762587     1  0.89242658E+08
     -140.5355512516      139.5797909293     1  0.82853980E+08
     -140.5353965633      144.8711916391     1  0.88485866E+08
     -140.5349047712      143.8460614496     1  0.84188199E+08
     -140.5347848114      138.6901153240     1  0.81101579E+08
     -140.5347836795      148.8263037493     2  0.86110106E+08
     -140.5347368930      144.5492902057     1  0.86267295E+08
     -140.5345688031      140.7659225923     2  0.80954761E+08
     -140.5341278419      141.0554869857     1  0.81526752E+08
     -140.5340400235      148.2278803510     1  0.86986850E+08
     -140.5336478761      143.5249193870     1  0.83825190E+08
     -140.5335101974      145.5427135969     1  0.87523029E+08
     -140.5328891545      144.1409456533     1  0.87975975E+08
     -140.5328867073      146.5870508546     1  0.86197450E+08
     -140.5327018813      147.4860347723     1  0.89860473E+08
     -140.5326794948      139.7443322722     1  0.83975614E+08
     -140.5322521726      142.4356052049     1  0.88269886E+08
     -140.5321155996      145.7833482205     1  0.82599903E+08
     -140.5315092283      145.8339983560     1  0.83762281E+08
     -140.5313729366      143.4119979113     1  0.85272114E+08
     -140.5313194947      145.9037995959     1  0.88925257E+08
     -140.5311479502      146.2192689815     1  0.86309977E+08
     -140.5311426048      143.2226796805     1  0.87104544E+08
     -140.5306007367      148.5586961354     1  0.88450630E+08
     -140.5304702165      143.3581178975     1  0.81972020E+08
     -140.5297259458      146.2986856916     1  0.83851299E+08
     -140.5296555277      144.2396917550     1  0.84427776E+08
     -140.5294607166      144.8981851215     1  0.84345084E+08
     -140.5293292005      143.1086557102     1  0.88310041E+08
     -140.5290497026      142.9135219223     1  0.84780354E+08
     -140.5288485198      148.2050618876     1  0.88210373E+08
     -140.5286367072      143.8865983572     1  0.88584155E+08
     -140.5285656491      145.1016540543     1  0.84634624E+08
     -140.5281994705      139.7127517580     1  0.84230137E+08
     -140.5281281460      146.1028608246     1  0.92434849E+08
     -140.5278551428      144.9427527624     1  0.89309195E+08
     -140.5276550208      140.7870913252     1  0.85066645E+08
     -140.5275603318      149.1224277851     2  0.87043531E+08
     -140.5273778748      141.1028116748     1  0.85154145E+08
     -140.5271580969      146.5026276036     1  0.83456491E+08
     -140.5271206374      144.3858117154     1  0.89285976E+08
     -140.5270796015      143.5503147832     1  0.84430037E+08
     -140.5269642321      138.7400371830     1  0.83040995E+08
     -140.5266926110      144.2115648117     2  0.86492263E+08
     -140.5264070218      145.9479647385     1  0.91287047E+08
     -140.5264033069      147.0326708385     1  0.89791191E+08
     -140.5258197467      142.2482970961     1  0.82188596E+08
     -140.5258114312      144.7296687912     2  0.84528350E+08
     -140.5255131627      146.0210048645     1  0.83839667E+08
     -140.5254969819      146.0965672519     1  0.88331412E+08
     -140.5253631842      148.2741117959     1  0.86135479E+08
     -140.5253487978      145.7428314403     1  0.88692258E+08
     -140.5252121381      146.1709873891     1  0.88154481E+08
     -140.5250373988      141.3321648808     1  0.86227244E+08
     -140.5249655133      145.6629364044     1  0.88528151E+08
     -140.5248964781      145.3941178664     1  0.84498599E+08
     -140.5248952596      142.5110536594     1  0.82278083E+08
     -140.5245281286      142.1847461805     1  0.82721607E+08
     -140.5244905626      148.3650035749     4  0.92105221E+08
     -140.5244447985      143.8362461002     1  0.84953334E+08
     -140.5243837136      138.7427236330     1  0.80577392E+08
     -140.5243726089      142.3772722836     1  0.86133977E+08
     -140.5242423455      144.1147136093     1  0.85208244E+08
     -140.5240893317      145.3338885760     1  0.85658872E+08
     -140.5238623313      143.8255629749     1  0.87051895E+08
     -140.5237043824      149.0105850128     1  0.84631793E+08
     -140.5236608525      141.6690434388     1  0.84671145E+08
     -140.5232754952      147.3982132609     1  0.85052561E+08
     -140.5231934744      143.9048333499     1  0.86412584E+08
     -140.5226938898      145.1218758284     2  0.84249669E+08
     -140.5224220896      144.8456340779     1  0.88716675E+08
     -140.5221060613      143.0235550442     2  0.91831135E+08
     -140.5217560401      144.4632295904     1  0.86068402E+08
     -140.5217379957      144.2023544216     1  0.85374832E+08
     -140.5216689725      145.3503755446     1  0.82327121E+08
     -140.5214143771      140.0538168778     1  0.92791277E+08
     -140.5211179502      141.0662571192     1  0.84422998E+08
     -140.5210919607      148.8506156202     1  0.86020487E+08
     -140.5210578312      145.6098748766     2  0.87038882E+08
     -140.5209588624      144.2219045863     1  0.90729532E+08
     -140.5208697313      144.7634415168     1  0.87914138E+08
     -140.5208272090      142.5620689611     1  0.83071257E+08
     -140.5207799403      145.6320501356     1  0.84977508E+08
     -140.5207744082      146.3196136569     1  0.80758917E+08
     -140.5206463394      145.4247144203     1  0.80354922E+08
     -140.5206229909      143.3062013168     1  0.81271782E+08
     -140.5206210029      148.8752310155     2  0.87272434E+08
     -140.5205762442      148.3269732013     1  0.84256957E+08
     -140.5204831140      143.1403776581     1  0.81894267E+08
     -140.5202664355      140.8617014009     1  0.82612527E+08
     -140.5202472037      138.8839853456     1  0.84242859E+08
     -140.5201872572      147.9806559893     1  0.90256000E+08
     -140.5200554745      145.2168477400     1  0.85710872E+08
     -140.5200401433      143.0118030052     1  0.81750668E+08
     -140.5198539238      144.8432469672     1  0.91021601E+08
     -140.5196261350      148.7222707993     2  0.86457100E+08
     -140.5194545894      142.0189354778     1  0.88689153E+08
     -140.5193904727      138.9337214881     1  0.83463146E+08
     -140.5193085137      145.1019298855     1  0.87265873E+08
     -140.5190916783      144.3390042589     1  0.85971118E+08
     -140.5190152842      145.4051735831     1  0.84273528E+08
     -140.5189581589      145.3138842896     1  0.87430288E+08
     -140.5188862264      148.2592216422     1  0.89941443E+08
     -140.5188617836      145.2271985477     1  0.89985042E+08
     -140.5188456793      146.2742951560     1  0.83889730E+08
     -140.5185204659      143.4472561783     1  0.85643753E+08
     -140.5183830262      148.4329553999     1  0.86992288E+08
     -140.5182718855      146.3456328571     1  0.86608192E+08
     -140.5182647910      145.3800581262     1  0.85894875E+08
     -140.5182043786      143.3988809710     1  0.88258570E+08
     -140.5181266786      147.1187525799     1  0.90332923E+08
     -140.5181201018      145.8035980486     1  0.85382210E+08
     -140.5180298414      145.6876083459     1  0.81926773E+08
     -140.5175861907      143.0048215167     1  0.80889643E+08
     -140.5175821555      137.9032180416     1  0.82993585E+08
     -140.5174998832      143.3591439090     1  0.86174764E+08
     -140.5172261564      144.5232610090     1  0.83468933E+08
     -140.5169284407      148.7983878342     1  0.85698538E+08
     -140.5169225800      148.2477758236     1  0.89911602E+08
     -140.5166163670      147.4204094412     1  0.87983825E+08
     -140.5165955806      144.6173717051     1  0.86926012E+08
     -140.5165458480      144.2752471422     1  0.83700561E+08
     -140.5164395204      144.7644573333     1  0.85389317E+08
     -140.5164118129      147.1786380229     2  0.81368844E+08
     -140.5163555305      139.2375294600     1  0.81294417E+08
     -140.5162518164      144.6282397439     1  0.87012756E+08
     -140.5161342209      145.2134419843     1  0.99716002E+08
     -140.5160993994      149.4113486694     1  0.89659044E+08
     -140.5157244594      141.4438867945     1  0.84623083E+08
     -140.5156185228      144.6736016642     1  0.88712296E+08
     -140.5155653077      145.8604573465     1  0.83615825E+08
     -140.5155515149      148.5138796849     1  0.87514496E+08
     -140.5155459235      148.0127795204     1  0.84854636E+08
     -140.5155385503      140.8956989123     1  0.80892785E+08
     -140.5154117024      142.4346176103     1  0.88161643E+08
     -140.5153804996      142.4765677406     1  0.85636649E+08
     -140.5152792126      146.5063777444     1  0.86902381E+08
     -140.5150758826      148.8981226890     2  0.86965652E+08
     -140.5150038760      140.6071064652     1  0.90432455E+08
     -140.5149642757      143.3102497545     1  0.84995156E+08
     -140.5149214147      145.1141553519     1  0.86309084E+08
     -140.5146428701      145.9639034915     1  0.85026428E+08
     -140.5145700773      143.5145004975     1  0.88720768E+08
     -140.5141391866      145.2728654577     1  0.88925659E+08
     -140.5140950745      143.8222068361     1  0.86091302E+08
     -140.5138117287      142.7447675844     1  0.87576677E+08
     -140.5138068858      146.3680448783     1  0.91051732E+08
     -140.5136759219      138.6227829411     1  0.84596397E+08
     -140.5136444543      145.1183570131     1  0.90479440E+08
     -140.5135337332      144.9889804436     1  0.97118125E+08
     -140.5135003611      145.0198663952     1  0.84206312E+08
     -140.5134439589      147.6073888357     1  0.92265815E+08
     -140.5133595798      144.5220563060     1  0.85543687E+08
     -140.5132181992      146.0382711539     1  0.86937686E+08
     -140.5130151310      141.4539235094     1  0.87688778E+08
     -140.5129525908      143.1995356428     2  0.87498494E+08
     -140.5126126515      144.3235188552     1  0.86491077E+08
     -140.5125871687      144.0936110405     1  0.88284169E+08
     -140.5124281627      144.9430771102     1  0.91039675E+08
     -140.5121793059      144.3409510386     1  0.90329900E+08
     -140.5120841286      145.4070624615     1  0.82135538E+08
     -140.5118572698      142.8727416266     1  0.89049524E+08
     -140.5118479430      143.4398227260     1  0.88727422E+08
     -140.5117823463      145.2871400738     1  0.88911230E+08
     -140.5117781495      144.4118775332     2  0.91204313E+08
     -140.5116622291      139.0961601482     1  0.80664563E+08
     -140.5115778860      148.9056551811     1  0.85592635E+08
     -140.5115285931      147.3456791723     2  0.83486675E+08
     -140.5114804519      145.0825166680     1  0.85456613E+08
     -140.5111489097      140.7097324944     1  0.89535215E+08
     -140.5111170910      143.4224296826     2  0.81122270E+08
     -140.5108818221      142.4941352825     1  0.90569918E+08
     -140.5106441615      148.5605982867     2  0.86092697E+08
     -140.5106107373      145.1274803210     1  0.85006103E+08
     -140.5104193371      145.8521893076     1  0.94138127E+08
     -140.5102498402      143.9015093514     1  0.92732692E+08
     -140.5101121965      144.2998159720     1  0.87176363E+08
     -140.5099592552      143.7103093690     1  0.84317178E+08
     -140.5099353824      146.5810558457     1  0.93679408E+08
     -140.5098889719      141.0708570058     1  0.84408843E+08
     -140.5097938879      144.8960166485     1  0.85072663E+08
     -140.5097481493      145.0907242990     1  0.85377358E+08
     -140.5097029254      147.2303743184     1  0.86874788E+08
     -140.5095862518      141.2059016593     2  0.84426423E+08
     -140.5095710397      148.1803153149     1  0.89344022E+08
     -140.5094528623      143.1606380245     1  0.82694376E+08
     -140.5091502089      144.8459100913     2  0.95084160E+08
     -140.5087898991      147.1526746935     1  0.87726918E+08
     -140.5087075952      144.6280092304     2  0.86988710E+08
     -140.5086759204      142.6002415247     1  0.88657087E+08
     -140.5086103930      145.6233123813     1  0.86875648E+08
     -140.5086014001      146.5377429528     1  0.83394492E+08
     -140.5085265885      140.0172049785     1  0.83130879E+08
     -140.5085008079      149.1591381203     1  0.89898715E+08
     -140.5084980978      140.8432664052     1  0.89061770E+08
     -140.5077675107      144.5053361515     2  0.87034424E+08
     -140.5077271193      148.1680355248     1  0.85030065E+08
     -140.5076910839      141.9194773932     1  0.90764016E+08
     -140.5076449734      143.3345214226     2  0.90169944E+08
     -140.5076408646      146.7440340139     2  0.81944874E+08
     -140.5075808859      143.1954709998     1  0.85902899E+08
     -140.5072354688      147.7596663621     1  0.92274320E+08
     -140.5072100056      145.3453435111     1  0.85313202E+08
     -140.5071825020      146.2393807700     1  0.87903590E+08
     -140.5070765693      147.6755775410     1  0.85391588E+08
     -140.5069201721      141.6614651976     1  0.84291007E+08
     -140.5068943451      142.4968082393     1  0.82128755E+08
     -140.5068795695      145.6036037596     1  0.90055631E+08
     -140.5068691851      141.8327996013     1  0.81862414E+08
     -140.5068416770      144.3831828296     2  0.87263793E+08
     -140.5067894668      144.6756654952     1  0.83862497E+08
     -140.5063681494      142.4369608003     2  0.84046873E+08
     -140.5062813739      145.7370638743     1  0.89137208E+08
     -140.5059684900      148.3193594498     1  0.84833467E+08
     -140.5059469370      145.7217268164     1  0.83469981E+08
     -140.5059106618      147.5051360626     1  0.85543844E+08
     -140.5058940640      144.1709987781     1  0.84432683E+08
     -140.5057503954      144.7175820734     1  0.87259703E+08
     -140.5055992583      144.7743993078     1  0.88552603E+08
     -140.5055874384      146.3957554093     1  0.84797843E+08
     -140.5055606048      144.3011459585     1  0.89236027E+08
     -140.5054881967      141.0176526984     1  0.83844489E+08
     -140.5053660604      144.4610191094     1  0.90551571E+08
     -140.5053221794      144.2231959737     1  0.86663294E+08
     -140.5051424350      142.8001892327     1  0.89309803E+08
     -140.5051320909      144.8184468481     1  0.92656761E+08
     -140.5051298585      145.0014647791     1  0.88534193E+08
     -140.5049386253      147.7964652631     1  0.92274512E+08
     -140.5048360895      147.7378780730     2  0.87702481E+08
     -140.5047083283      149.3172269465     1  0.91626024E+08
     -140.5045038782      146.5315491999     1  0.88344076E+08
     -140.5043653643      143.8210082167     1  0.88985660E+08
     -140.5043629624      140.3647422855     1  0.85199701E+08
     -140.5043213371      143.4238152033     1  0.87021544E+08
     -140.5042336245      146.7763990135     1  0.84485356E+08
     -140.5041611958      137.4510852205     1  0.83139049E+08
     -140.5040846654      144.7117854476     2  0.87284350E+08
     -140.5039318455      144.7965214296     1  0.86426416E+08
     -140.5038963322      144.2881276805     1  0.89899125E+08
     -140.5038749257      148.1046831741     1  0.89351405E+08
     -140.5038589172      142.2439108467     2  0.81228766E+08
     -140.5038218397      145.7993903238     1  0.87867054E+08
     -140.5037602599      141.1532833264     1  0.81580593E+08
     -140.5037143149      145.8803076307     1  0.84556865E+08
     -140.5035990562      145.4886517654     2  0.90516728E+08
     -140.5033966614      139.4887836089     2  0.84059344E+08
     -140.5032906886      147.0118500354     1  0.85752658E+08
     -140.5027934604      145.8552214462     1  0.88115708E+08
     -140.5027335849      142.3481103674     1  0.84595514E+08
     -140.5026539109      144.9810284479     1  0.93170338E+08
     -140.5026091035      146.1135294904     1  0.86877314E+08
     -140.5025914874      143.2418856051     1  0.82048100E+08
     -140.5023006866      142.4374889469     1  0.87835858E+08
     -140.5022920548      144.6777351087     1  0.86242524E+08
     -140.5018146151      143.3808588335     1  0.83995034E+08
     -140.5017560453      145.6763672274     1  0.90162240E+08
     -140.5016688434      143.5729347885     1  0.88585262E+08
     -140.5014677109      147.5143587875     1  0.85736027E+08
     -140.5013358393      148.4149406291     1  0.87563802E+08
     -140.5012705067      144.3165484941     1  0.93295103E+08
     -140.5008771775      142.4740518797     1  0.82344561E+08
     -140.5007963521      148.1736639612     1  0.86108002E+08
     -140.5007865507      144.9033887626     1  0.90026658E+08
     -140.5007127754      147.5072826435     1  0.86117770E+08
     -140.5005687650      137.8508913868     1  0.83472733E+08
     -140.5005195858      143.3907902786     1  0.85540439E+08
     -140.5000608859      143.0758201120     1  0.89381929E+08
     -140.5000116336      142.4787173869     1  0.91529278E+08
     -140.4999428397      146.9155319390     1  0.83654817E+08
     -140.4994264006      146.0558322352     1  0.85637217E+08
     -140.4993694618      144.4149789292     1  0.88007813E+08
     -140.4992787705      146.0671690396     1  0.86782070E+08
     -140.4992216738      143.7705727244     1  0.85613863E+08
     -140.4991298779      142.7853358074     1  0.86710996E+08
     -140.4990954170      148.0406977357     1  0.84752796E+08
     -140.4990840288      146.0656058838     1  0.89115816E+08
     -140.4990547566      141.6737514537     1  0.86329361E+08
     -140.4990184902      141.6084281049     1  0.81723119E+08
     -140.4989346675      145.7347873039     1  0.84142565E+08
     -140.4989092659      144.7445796198     1  0.85471700E+08
     -140.4988932362      145.6161473346     1  0.88505255E+08
     -140.4988772056      141.8676455805     1  0.85143122E+08
     -140.4988651352      146.7028469125     1  0.86521255E+08
     -140.4987941468      146.7976422897     1  0.87651150E+08
     -140.4986218788      147.6025980456     1  0.88127425E+08
     -140.4983286133      145.6382793479     1  0.91187330E+08
     -140.4983271084      145.0806580033     1  0.89320590E+08
     -140.4982563425      141.5115155298     1  0.85091466E+08
     -140.4981966618      142.3636190886     1  0.86277025E+08
     -140.4981559157      142.9245460783     1  0.85278562E+08
     -140.4980696920      145.6312499080     1  0.85129137E+08
     -140.4980427242      143.5271171298     1  0.87187157E+08
     -140.4979235054      144.3679101168     1  0.85793310E+08
     -140.4977782822      144.7584375898     1  0.86109766E+08
     -140.4977715196      141.6758293487     1  0.87190937E+08
     -140.4976566700      145.1350772200     1  0.82975543E+08
     -140.4974997421      135.7664096960     1  0.85091060E+08
     -140.4972367173      144.5784648103     1  0.89015599E+08
     -140.4971017467      143.9124576271     1  0.90888080E+08
     -140.4970243943      145.5274895528     1  0.84968971E+08
     -140.4968510905      146.5574898983     1  0.88691986E+08
     -140.4968278187      148.9747540304     1  0.90244654E+08
     -140.4967885928      144.5412332065     1  0.90521366E+08
     -140.4967400184      146.5713541079     1  0.85131615E+08
     -140.4966637601      144.7522897621     1  0.88269119E+08
     -140.4964765241      142.8795477288     1  0.90985095E+08
     -140.4964371016      147.7792236624     1  0.86061167E+08
     -140.4963662797      142.3076062390     1  0.87902002E+08
     -140.4963116028      143.9723413062     1  0.85729542E+08
     -140.4961370425      142.6580897918     1  0.89074240E+08
     -140.4960744544      147.8093879190     1  0.91102161E+08
     -140.4960431941      141.7498282378     1  0.85506187E+08
     -140.4959364045      144.5718169292     1  0.84260904E+08
     -140.4959197584      146.3868642663     1  0.88168338E+08
     -140.4955589762      145.3981637092     1  0.87481631E+08
     -140.4955367844      144.6470716319     1  0.89260187E+08
     -140.4954535242      144.4671409871     1  0.97328506E+08
     -140.4952858725      143.0819601288     1  0.86966299E+08
     -140.4952732832      143.7107911120     1  0.82915194E+08
     -140.4949068337      148.4513190022     1  0.92160295E+08
     -140.4941839273      146.7730608038     1  0.86248351E+08
     -140.4941823329      144.9203592647     1  0.92898612E+08
     -140.4941687830      145.5615274899     1  0.83978800E+08
     -140.4940301861      143.5635302388     1  0.88483653E+08
     -140.4939983881      143.7695977976     1  0.82098441E+08
     -140.4939290972      144.7715596505     1  0.87336548E+08
     -140.4939067759      141.6354937995     1  0.87813157E+08
     -140.4937580723      138.7771040285     1  0.82919339E+08
     -140.4937494951      147.0217322355     1  0.84769601E+08
     -140.4936298647      148.2421517187     1  0.84570656E+08
     -140.4936058675      146.5636601987     1  0.93713451E+08
     -140.4932785081      145.2844542127     1  0.94059189E+08
     -140.4932000389      142.3733665465     1  0.87838789E+08
     -140.4930999857      146.5088951837     1  0.89759384E+08
     -140.4930829616      139.9261849642     1  0.85534602E+08
     -140.4930332729      145.8525513737     1  0.84374913E+08
     -140.4929744604      140.9294220998     1  0.86706094E+08
     -140.4928726932      144.4635007479     1  0.88215430E+08
     -140.4928045758      145.7478626728     1  0.83392123E+08
     -140.4927507448      145.1126455475     1  0.89382455E+08
     -140.4927297056      141.1545685709     1  0.93496844E+08
     -140.4926964279      143.7402699900     1  0.89762120E+08
     -140.4925949335      139.8369330276     1  0.82856263E+08
     -140.4925671650      144.7357766396     1  0.85279697E+08
     -140.4925455643      146.0763129708     1  0.90530510E+08
     -140.4923458227      145.7118452407     1  0.91325868E+08
     -140.4922967740      143.5074855073     1  0.98952937E+08
     -140.4921885222      145.9655045570     1  0.86291690E+08
     -140.4921080956      149.0148370527     1  0.89298322E+08
     -140.4920087585      143.0505209759     1  0.88939921E+08
     -140.4919820850      143.9516004806     1  0.85632385E+08
     -140.4917865222      142.9675202314     1  0.97686387E+08
     -140.4917504667      145.2720621851     1  0.88247878E+08
     -140.4916845482      143.0501002032     1  0.89086495E+08
     -140.4915835469      146.7859808950     1  0.89690787E+08
     -140.4915400510      142.5790670185     1  0.87178268E+08
     -140.4915285028      146.3470996446     1  0.84882076E+08
     -140.4914321218      140.6510426890     1  0.84840791E+08
     -140.4913260334      144.7851950308     1  0.87478215E+08
     -140.4912908347      142.3279357730     1  0.84325683E+08
     -140.4912819837      143.8412047807     1  0.90119026E+08
     -140.4912716614      141.8652031790     1  0.89529738E+08
     -140.4909706727      142.8820318772     1  0.85385592E+08
     -140.4908667777      146.8121178348     1  0.86058825E+08
     -140.4908636781      144.8676522369     1  0.88086697E+08
     -140.4907571532      141.2301065205     1  0.85586200E+08
     -140.4906860145      143.3731905067     1  0.90994646E+08
     -140.4906462198      143.9151265509     1  0.85027450E+08
     -140.4904852795      142.7363344855     2  0.88287067E+08
     -140.4904206119      144.5132126306     1  0.85439662E+08
     -140.4902574814      145.2659516090     1  0.84095525E+08
     -140.4900699600      145.8114757661     1  0.88567283E+08
     -140.4900341968      144.4996481132     1  0.88013044E+08
     -140.4900287997      142.4918375283     1  0.87283472E+08
     -140.4899594407      143.2741016038     1  0.90238796E+08
     -140.4899540775      145.2350248126     1  0.92094431E+08
     -140.4899301503      142.5214367862     1  0.87101385E+08
     -140.4898641117      142.8968694866     1  0.85935434E+08
     -140.4898477423      145.9172230916     1  0.92593028E+08
     -140.4898023850      141.1439715757     1  0.99629136E+08
     -140.4897592909      146.7368226754     1  0.88894043E+08
     -140.4896993358      143.9198124794     1  0.83312609E+08
     -140.4896909838      141.4533985441     1  0.93588196E+08
     -140.4896680852      146.0008793871     1  0.92044657E+08
     -140.4896480448      142.5724000953     1  0.83340391E+08
     -140.4896157155      141.5000329108     1  0.86693000E+08
     -140.4895531684      144.0993106734     1  0.83426123E+08
     -140.4894494014      145.7017782523     1  0.87015451E+08
     -140.4892631784      143.5558184246     1  0.86016444E+08
     -140.4891233946      146.9386109070     1  0.10095920E+09
     -140.4890897515      147.7067707313     1  0.83699147E+08
     -140.4890554290      145.0689910711     1  0.92498239E+08
     -140.4890143720      139.8236484036     1  0.83950955E+08
     -140.4889637078      139.7713739999     1  0.82898516E+08
     -140.4889066175      139.7435340806     1  0.92026241E+08
     -140.4888695574      140.6076680932     1  0.97797116E+08
     -140.4887604586      148.8178165565     2  0.87701524E+08
     -140.4887221459      143.3741314826     1  0.91047386E+08
     -140.4886224751      144.8012097313     1  0.90327276E+08
     -140.4886035514      142.0009490999     1  0.89455845E+08
     -140.4885544744      141.8737453176     1  0.88350105E+08
     -140.4884400924      147.5661148712     1  0.89319551E+08
     -140.4884006138      144.4978619389     1  0.87022334E+08
     -140.4882630927      142.5066928929     1  0.85693763E+08
     -140.4882511574      146.4428239324     2  0.86821829E+08
     -140.4882391286      146.9796060590     1  0.89478234E+08
     -140.4880573408      144.1141732023     1  0.90268645E+08
     -140.4880221889      139.2878711350     1  0.92269842E+08
     -140.4879908180      145.1171833943     1  0.85236451E+08
     -140.4879358707      147.8409230554     1  0.87656368E+08
     -140.4878612848      147.6075714988     1  0.10200201E+09
     -140.4878559842      144.7070347526     1  0.89277758E+08
     -140.4877323593      142.3288537785     1  0.85803261E+08
     -140.4877276646      145.5900333733     1  0.88374983E+08
     -140.4876401811      146.6134866775     1  0.91519884E+08
     -140.4876204018      140.5306910827     1  0.87884874E+08
     -140.4875796469      145.2713812080     1  0.89467822E+08
     -140.4874850739      145.1013506150     1  0.87776479E+08
     -140.4874153568      147.9301788572     1  0.85610101E+08
     -140.4873470728      147.2851284100     1  0.89639534E+08
     -140.4872765310      148.6868118478     2  0.84838458E+08
     -140.4871092257      142.9194309613     1  0.83146233E+08
     -140.4870884475      148.1972077935     1  0.91110852E+08
     -140.4869536975      147.9669580432     2  0.89288958E+08
     -140.4869267216      142.4416623378     1  0.81718287E+08
     -140.4868325178      141.5056645725     1  0.82984763E+08
     -140.4867191553      147.3978077952     1  0.84970709E+08
     -140.4865787631      146.1084199202     1  0.93200157E+08
     -140.4865629802      142.6852489559     1  0.84963320E+08
     -140.4865593149      144.6238047887     1  0.84752861E+08
     -140.4864219455      144.8226123878     1  0.84619156E+08
     -140.4864008867      142.9869265987     1  0.91371688E+08
     -140.4863911355      143.5320578365     1  0.83257060E+08
     -140.4863350671      148.9778874812     1  0.85093930E+08
     -140.4863189444      141.8265510321     1  0.81866126E+08
     -140.4863028954      143.3747601727     1  0.89615255E+08
     -140.4860852683      146.0536757543     1  0.90446621E+08
     -140.4859285032      145.4273104787     1  0.85657697E+08
     -140.4858725266      146.3044217211     1  0.90085685E+08
     -140.4858302878      145.7644568028     1  0.83591565E+08
     -140.4858275047      147.5341988481     1  0.84222395E+08
     -140.4856311758      144.3635397569     1  0.88331351E+08
     -140.4856275844      145.6680692273     1  0.86366108E+08
     -140.4854651080      145.4089141431     1  0.85148444E+08
     -140.4854626034      141.6282328282     1  0.80906652E+08
     -140.4854574321      144.5568175851     1  0.86531230E+08
     -140.4852989743      142.8591937892     1  0.87548274E+08
     -140.4852200721      139.9002940274     1  0.83615559E+08
     -140.4852098220      145.5976200713     1  0.91942147E+08
     -140.4850967538      146.5408300157     1  0.85800879E+08
     -140.4849934072      143.8118629104     1  0.87905682E+08
     -140.4849671971      143.7387280087     1  0.96075103E+08
     -140.4848764292      146.7937811164     1  0.95826620E+08
     -140.4847156429      148.1121169313     1  0.88797673E+08
     -140.4846463782      145.0885102515     1  0.86389515E+08
     -140.4846224860      145.8034359542     1  0.93185040E+08
     -140.4846115193      143.6127410872     1  0.84899440E+08
     -140.4845168198      139.6333118630     1  0.82762516E+08
     -140.4845008524      147.9753219797     1  0.85241587E+08
     -140.4843605908      140.6092414514     1  0.86514099E+08
     -140.4842960747      139.0187442154     1  0.87010948E+08
     -140.4842878498      143.1242568771     2  0.82555438E+08
     -140.4842642353      145.9891974717     1  0.83164399E+08
     -140.4842313355      137.4360964545     1  0.83613103E+08
     -140.4841714781      146.1512987573     1  0.89711977E+08
     -140.4841195029      146.2469865983     1  0.87464919E+08
     -140.4841139752      142.0562860945     1  0.86159055E+08
     -140.4840700051      146.2168761746     1  0.89807579E+08
     -140.4840365653      143.1030535608     1  0.86027396E+08
     -140.4839680135      142.0353123921     1  0.84097755E+08
     -140.4838465984      143.6492010657     1  0.82975890E+08
     -140.4836475564      148.1681163732     1  0.86826248E+08
     -140.4836047440      145.8100737737     1  0.86587359E+08
     -140.4835857998      146.3241789526     1  0.82507326E+08
     -140.4835023148      142.0007236389     1  0.85686728E+08
     -140.4834664654      144.2446005164     1  0.88870059E+08
     -140.4834303861      142.9636133115     2  0.88620091E+08
     -140.4833925007      142.7594130124     1  0.89208669E+08
     -140.4833160563      146.7039837933     1  0.10129648E+09
     -140.4831665263      143.1488269348     1  0.97545777E+08
     -140.4830222374      147.8182011883     2  0.86239137E+08
     -140.4828977211      146.2232429362     1  0.85274434E+08
     -140.4828753917      137.9508427326     1  0.84198471E+08
     -140.4828421479      142.1198483964     1  0.86965230E+08
     -140.4827678571      136.3689584998     1  0.84594656E+08
     -140.4827411384      144.7704217468     1  0.88671220E+08
     -140.4826005764      141.7738837504     1  0.86227491E+08
     -140.4824981211      143.0161763878     1  0.82459397E+08
     -140.4824214361      147.0679726004     1  0.86381705E+08
     -140.4820707375      146.5026245910     1  0.86089100E+08
     -140.4820189406      143.2898390176     1  0.84256725E+08
     -140.4820050328      143.9265838636     1  0.90280847E+08
     -140.4818542819      144.6953610584     1  0.95078778E+08
     -140.4818148804      149.5866183531     1  0.93484086E+08
     -140.4817444881      143.6414209902     2  0.86787918E+08
     -140.4816372242      144.7489401774     1  0.84652517E+08
     -140.4815472364      141.8394153540     1  0.89122783E+08
     -140.4814078717      144.7546073213     1  0.89576513E+08
     -140.4813724145      142.7248974636     1  0.86559311E+08
     -140.4813146144      143.0532897342     1  0.87013026E+08
     -140.4812926719      148.1200203124     1  0.92125810E+08
     -140.4812814416      148.2681551897     4  0.96725953E+08
     -140.4812723897      147.3437460728     1  0.10227598E+09
     -140.4811736517      138.8269062293     1  0.85109596E+08
     -140.4811724347      147.1516229345     1  0.92480257E+08
     -140.4810784785      146.0824220698     1  0.85946990E+08
     -140.4809979275      146.9467665646     1  0.87729335E+08
     -140.4809659532      141.5624163819     1  0.89699356E+08
     -140.4808025807      147.1166780766     1  0.87464530E+08
     -140.4806347066      145.4826470122     1  0.86011574E+08
     -140.4806164853      143.4478368660     1  0.83007910E+08
     -140.4805924443      148.5765807515     2  0.85511216E+08
     -140.4805778011      145.9537273058     1  0.86079244E+08
     -140.4804761684      150.0823437699     1  0.92272464E+08
     -140.4802457398      141.9410584359     1  0.85895264E+08
     -140.4802103542      144.7156686256     1  0.88807917E+08
     -140.4801870653      145.5680897329     1  0.86024026E+08
     -140.4801482966      143.0770882666     1  0.92473708E+08
     -140.4801100063      144.1579355065     1  0.89691411E+08
     -140.4798524571      140.1766674237     1  0.91367224E+08
     -140.4797846691      144.7196927113     1  0.85932995E+08
     -140.4797095951      141.2449711422     1  0.84182954E+08
     -140.4795399787      144.8164593685     1  0.86745152E+08
     -140.4793444458      144.4343737713     1  0.90570495E+08
     -140.4792822599      146.0397410779     1  0.85354700E+08
     -140.4792545319      148.1985107478     1  0.89727343E+08
     -140.4791646042      144.1411222937     2  0.82493610E+08
     -140.4791569490      145.4613842124     1  0.88045700E+08
     -140.4791458356      147.9299263890     2  0.86478908E+08
     -140.4790857821      143.8366935623     1  0.85657066E+08
     -140.4789652835      145.0610646941     1  0.86861012E+08
     -140.4789634123      146.7478821389     1  0.84382906E+08
     -140.4789380949      143.8005261949     1  0.88144079E+08
     -140.4787752054      148.7963705907     1  0.89773289E+08
     -140.4786865191      142.9777311840     1  0.85120653E+08
     -140.4786049436      143.5747154837     1  0.87241316E+08
     -140.4785992170      145.3856966217     1  0.88079051E+08
     -140.4785248024      144.1490231511     1  0.88676855E+08
     -140.4785017907      146.6118937607     1  0.86182570E+08
     -140.4784389202      144.8820009792     1  0.87936981E+08
     -140.4783470384      144.5722945791     1  0.89715903E+08
     -140.4783105034      140.5878031090     1  0.85150525E+08
     -140.4782923368      144.3819975947     1  0.87846260E+08
     -140.4782394831      145.1795838400     1  0.84677269E+08
     -140.4781739020      139.1523208887     1  0.81916838E+08
     -140.4781369353      143.8879175136     1  0.88043755E+08
     -140.4781189915      146.3552579386     1  0.92485252E+08
     -140.4780909814      143.4595075518     1  0.86216632E+08
     -140.4780303945      146.6231446699     1  0.85767799E+08
     -140.4779487473      143.5754517605     1  0.87198497E+08
     -140.4779024166      144.1929053311     1  0.92056530E+08
     -140.4778087918      148.4440892953     1  0.92286622E+08
     -140.4777606193      144.3758681609     1  0.86583243E+08
     -140.4776768998      144.8287272430     1  0.92399470E+08
     -140.4776485962      144.7101804147     1  0.90440209E+08
     -140.4776445214      138.9493131796     1  0.86631532E+08
     -140.4776021084      144.4363288356     1  0.86317267E+08
     -140.4775674499      141.5477138095     1  0.85733486E+08
     -140.4774757753      146.3504711092     1  0.88976219E+08
     -140.4774044317      139.4109315255     1  0.81102847E+08
     -140.4773491863      144.5878579033     1  0.91704953E+08
     -140.4772805548      146.7462693565     1  0.89768681E+08
     -140.4770802808      143.2329787608     1  0.81780902E+08
     -140.4769417795      143.0466269250     1  0.85883111E+08
     -140.4769125969      145.6141449879     1  0.81606969E+08
     -140.4768900933      141.9683224487     2  0.85208604E+08
     -140.4768744532      144.5237255122     1  0.94956317E+08
     -140.4768701910      144.3346421206     1  0.89828635E+08
     -140.4768379251      143.0058356638     1  0.84694130E+08
     -140.4768359509      146.1444882032     1  0.90187479E+08
     -140.4768153195      143.8554376206     1  0.85867519E+08
     -140.4767526601      145.1056909373     1  0.87577230E+08
     -140.4766738562      147.2325200322     1  0.85151917E+08
     -140.4766561580      146.4429246107     1  0.86685967E+08
     -140.4765002740      147.0752916406     1  0.85821876E+08
     -140.4763747989      147.3230910923     1  0.83689525E+08
     -140.4763633981      142.4854558341     1  0.86851045E+08
     -140.4762792662      147.7818278006     2  0.86518978E+08
     -140.4762535808      147.0330862003     1  0.87241737E+08
     -140.4762505766      145.9281049723     1  0.84192884E+08
     -140.4762244966      144.3747722409     1  0.89790984E+08
     -140.4762088673      144.9450810679     1  0.88281292E+08
     -140.4762040855      147.2133159587     1  0.86592833E+08
     -140.4761979232      141.3074632670     1  0.89521152E+08
     -140.4760077739      144.3665067658     1  0.86015745E+08
     -140.4760031277      143.5312340088     1  0.87450019E+08
     -140.4757188718      143.3582833437     1  0.91078809E+08
     -140.4756452296      143.7605902528     1  0.87386920E+08
     -140.4756329260      143.3798574588     1  0.85587269E+08
     -140.4756260696      141.7411202688     1  0.86256621E+08
     -140.4755538529      144.9853304380     1  0.86523140E+08
     -140.4754230255      147.1767918418     1  0.85412558E+08
     -140.4752740014      144.7474298742     1  0.84550519E+08
     -140.4752526705      144.2959465809     1  0.91160389E+08
     -140.4752449428      148.1146217557     1  0.84446831E+08
     -140.4752325534      141.8715167564     1  0.83779051E+08
     -140.4752118661      144.8655819507     1  0.89253154E+08
     -140.4751895272      142.9277192894     1  0.88006469E+08
     -140.4751150204      142.9523045608     1  0.87380990E+08
     -140.4750386234      144.1658960079     1  0.87395606E+08
     -140.4750071693      146.2298855458     1  0.92034751E+08
     -140.4750050310      145.7943750054     1  0.86429329E+08
     -140.4749860597      141.1878607388     1  0.83822201E+08
     -140.4748219745      142.9609537086     1  0.85513101E+08
     -140.4748080052      144.7683841102     1  0.90022463E+08
     -140.4747935150      144.2275488891     1  0.85001623E+08
     -140.4747561296      143.3785022584     1  0.91208539E+08
     -140.4747206784      145.9670408357     1  0.90434824E+08
     -140.4747054725      141.7746562050     1  0.84741580E+08
     -140.4746397355      144.4496469518     1  0.84646970E+08
     -140.4745910427      146.4954930324     1  0.88241737E+08
     -140.4745025688      145.5430628413     1  0.86869120E+08
     -140.4744543766      145.3592538881     1  0.89306055E+08
     -140.4744447088      139.6534903211     1  0.84052029E+08
     -140.4744258483      142.1189392678     1  0.81786787E+08
     -140.4742644516      144.1710536037     1  0.88267376E+08
     -140.4742124442      144.8899210904     1  0.89151212E+08
     -140.4740605775      144.2640013967     1  0.86082309E+08
     -140.4740391811      142.0609169205     1  0.85209151E+08
     -140.4739821806      144.7023102634     1  0.91570233E+08
     -140.4739602921      140.5522855640     1  0.83207193E+08
     -140.4739229313      146.3879185251     1  0.96333939E+08
     -140.4739167694      146.8510711330     1  0.90363175E+08
     -140.4738448415      143.6865286234     1  0.84669017E+08
     -140.4737873284      144.3228671977     1  0.88420209E+08
     -140.4737809661      145.2080152045     1  0.86142632E+08
     -140.4737240737      141.0200561948     1  0.87685886E+08
     -140.4735246167      144.2343878375     1  0.94508544E+08
     -140.4735100225      144.7244257594     1  0.84317755E+08
     -140.4732400160      146.5708565210     1  0.89314253E+08
     -140.4732217643      144.9075703043     1  0.92235513E+08
     -140.4731908527      148.5108822509     1  0.92942625E+08
     -140.4731826875      147.7676642004     1  0.82811037E+08
     -140.4731211565      147.8786089957     2  0.86814477E+08
     -140.4730530719      140.8183564015     1  0.81298072E+08
     -140.4730203420      145.6875343697     1  0.84284482E+08
     -140.4730158496      141.8683108584     1  0.85276193E+08
     -140.4730004867      143.3632219864     1  0.87757964E+08
     -140.4729345846      140.1352045828     1  0.82798522E+08
     -140.4728593767      144.2635339537     1  0.92313899E+08
     -140.4727998635      141.6301966564     1  0.87543728E+08
     -140.4727844886      142.4805373957     1  0.85540320E+08
     -140.4727629246      143.2733355918     1  0.82154945E+08
     -140.4726610485      144.1358714556     1  0.82916104E+08
     -140.4726509432      142.9792314731     1  0.80942337E+08
     -140.4726366557      144.3878226991     1  0.86917973E+08
     -140.4726343346      140.8992691293     1  0.84392611E+08
     -140.4725737438      141.6019019026     1  0.85290742E+08
     -140.4725684686      146.8492219274     1  0.90509341E+08
     -140.4725268790      140.2352275778     1  0.83998732E+08
     -140.4724752500      138.5806425287     1  0.83336142E+08
     -140.4724708979      147.6686326012     1  0.91510619E+08
     -140.4724566300      140.2912674540     1  0.83589634E+08
     -140.4724026740      144.7455923299     1  0.88008338E+08
     -140.4723984303      147.6416682089     1  0.91510983E+08
     -140.4723732492      142.4051897265     1  0.88087402E+08
     -140.4723010032      141.8791272421     1  0.87862525E+08
     -140.4722804382      144.2342904321     1  0.83586966E+08
     -140.4722243258      145.2672824472     1  0.90591742E+08
     -140.4721880434      142.7853187403     1  0.87460484E+08
     -140.4721131931      142.2274996635     1  0.86697493E+08
     -140.4719986381      141.6479060338     1  0.90097253E+08
     -140.4719791144      145.6528711349     1  0.87566078E+08
     -140.4719241977      140.8918833543     1  0.87884383E+08
     -140.4719192206      144.3906163551     1  0.86931271E+08
     -140.4718645591      145.1344758820     1  0.10225859E+09
     -140.4718364943      143.6122823518     1  0.90947589E+08
     -140.4718003427      146.0495750959     1  0.87262066E+08
     -140.4717739762      142.1267231004     1  0.89035418E+08
     -140.4717366624      141.4111416271     1  0.85366629E+08
     -140.4717013236      142.0187485357     1  0.84387355E+08
     -140.4716065328      143.2044561979     1  0.87602298E+08
     -140.4716033951      146.2325193016     1  0.86681059E+08
     -140.4714915144      149.7576880603     1  0.86350590E+08
     -140.4714275660      146.2391993172     1  0.90120762E+08
     -140.4714057987      143.2342562673     1  0.85590428E+08
     -140.4713054057      144.9659400028     1  0.86920053E+08
     -140.4712509586      142.3562575144     1  0.84295895E+08
     -140.4711981241      146.1388440492     1  0.86356633E+08
     -140.4710992702      142.4087071091     1  0.86805797E+08
     -140.4710496263      143.3488803899     1  0.93934831E+08
     -140.4710182986      142.2961625530     1  0.86861573E+08
     -140.4709956581      141.5480479004     1  0.81742146E+08
     -140.4709638397      140.3655441113     1  0.84347178E+08
     -140.4709534418      142.8357245449     1  0.88066982E+08
     -140.4709518386      143.9143223160     1  0.87658521E+08
     -140.4709376852      143.7093769728     1  0.89088971E+08
     -140.4709012050      145.7917495631     1  0.88128942E+08
     -140.4708772571      140.5194126326     1  0.86882602E+08
     -140.4708174203      142.1655940701     1  0.87643264E+08
     -140.4708042915      138.3176869099     1  0.83690217E+08
     -140.4707885363      144.3588187070     1  0.86216997E+08
     -140.4707701493      147.5794545638     1  0.90345145E+08
     -140.4707592001      147.5597532696     1  0.89438899E+08
     -140.4707543535      145.1751261252     1  0.91081592E+08
     -140.4707089622      144.0041812371     1  0.91972511E+08
     -140.4706194367      141.7869532592     1  0.86351076E+08
     -140.4705793188      143.5151956685     1  0.86245821E+08
     -140.4705468544      143.7535214185     1  0.88433608E+08
     -140.4705053622      143.8766190751     1  0.83386024E+08
     -140.4705006032      145.8609382608     1  0.88147484E+08
     -140.4704953406      144.5696171879     1  0.84545908E+08
     -140.4703900199      143.7632249085     1  0.85834989E+08
     -140.4703467926      147.8129429141     1  0.86939479E+08
     -140.4703393731      144.0080820234     1  0.86538411E+08
     -140.4702673825      140.4904444818     1  0.84847516E+08
     -140.4701958983      139.4476301651     2  0.81979100E+08
     -140.4701209611      146.4942229030     1  0.89293753E+08
     -140.4701029235      144.4657372677     1  0.90500828E+08
     -140.4700397090      138.4397280734     2  0.82089920E+08
     -140.4700140965      146.1840526251     1  0.86289997E+08
     -140.4699882159      145.5705522209     1  0.91567817E+08
     -140.4699622653      143.2921102040     1  0.86880993E+08
     -140.4699569185      142.8781963801     1  0.91498822E+08
     -140.4698995751      142.4956741233     1  0.89933083E+08
     -140.4698944213      148.4973061095     1  0.92839324E+08
     -140.4698625181      146.2184160845     1  0.89491457E+08
     -140.4698291043      148.4849071371     1  0.90421841E+08
     -140.4697883665      144.7535108731     1  0.88858929E+08
     -140.4696079593      141.0199871604     1  0.84645642E+08
     -140.4696022353      141.6367148534     1  0.88371826E+08
     -140.4696011769      145.4503520911     1  0.86412672E+08
     -140.4695223308      141.4883771187     1  0.85706518E+08
     -140.4695179374      144.1608896144     1  0.91245530E+08
     -140.4694458344      140.2869595042     1  0.87818529E+08
     -140.4694010534      140.5593810683     1  0.85612743E+08
     -140.4693485231      145.5884886234     1  0.88199933E+08
     -140.4692944707      144.6579111685     1  0.85576502E+08
     -140.4692412174      146.6971461032     1  0.89756362E+08
     -140.4691924927      148.7364182632     1  0.92720100E+08
     -140.4690541854      140.4883950894     1  0.84024004E+08
     -140.4690161682      146.7165048631     1  0.90963294E+08
     -140.4689893124      148.3888933358     1  0.88773697E+08
     -140.4688862821      140.5483387624     1  0.81524126E+08
     -140.4688803492      142.7898850318     1  0.86373584E+08
     -140.4688057390      139.5479894708     1  0.81541917E+08
     -140.4684709233      139.6088386987     1  0.83374653E+08
     -140.4684638759      143.1540389452     1  0.86387264E+08
     -140.4684598881      144.7858124939     1  0.89217722E+08
     -140.4684221645      144.7271969055     1  0.83131533E+08
     -140.4683296461      143.5250545730     1  0.90638212E+08
     -140.4682186709      145.1630738589     1  0.86190437E+08
     -140.4681931803      144.1254527910     1  0.82827978E+08
     -140.4681773589      140.3232009776     1  0.84186074E+08
     -140.4680713557      142.7865039847     1  0.90843148E+08
     -140.4680407084      141.6237989369     1  0.84160335E+08
     -140.4680047942      144.8070443127     1  0.83150759E+08
     -140.4679264918      145.6363035211     1  0.90251282E+08
     -140.4678113151      147.2781359273     1  0.89700337E+08
     -140.4675941341      145.2724028421     1  0.85720456E+08
     -140.4674623021      144.8578392303     2  0.88459809E+08
     -140.4673908985      149.4910122126     2  0.88814552E+08
     -140.4673726148      145.4502724120     1  0.85710759E+08
     -140.4673690825      143.4386230453     1  0.82913568E+08
     -140.4672962741      140.5600104573     1  0.88751586E+08
     -140.4672819583      143.8688541695     1  0.89484389E+08
     -140.4672793507      143.7196075537     1  0.83603692E+08
     -140.4672709184      140.8770381627     1  0.88490668E+08
     -140.4672544960      142.3270349534     1  0.88321882E+08
     -140.4671413634      142.5442331398     1  0.93663765E+08
     -140.4671273521      141.6934125374     1  0.81143687E+08
     -140.4671024578      141.3927778822     1  0.92302888E+08
     -140.4670980416      149.4549061143     1  0.91596211E+08
     -140.4670081123      146.0284017983     1  0.92787671E+08
     -140.4669331262      144.4773454877     1  0.89275689E+08
     -140.4668760433      136.7355307225     2  0.83339557E+08
     -140.4668017851      141.1689708807     1  0.86754831E+08
     -140.4667281879      140.6045729878     1  0.81378406E+08
     -140.4666847628      143.7314864354     1  0.85914494E+08
     -140.4666813863      137.2490447608     1  0.82680648E+08
     -140.4666748940      140.7418978683     1  0.90700625E+08
     -140.4666566019      145.6343623693     1  0.86027509E+08
     -140.4666485641      146.3709052496     1  0.88003705E+08
     -140.4666300751      144.4264255634     1  0.84661908E+08
     -140.4665034770      139.5201419713     1  0.85226492E+08
     -140.4664927352      144.9367215487     1  0.83409770E+08
     -140.4664813651      138.1971898596     1  0.85713240E+08
     -140.4664638019      140.9431224754     1  0.82291963E+08
     -140.4664592113      146.6002992675     1  0.86923857E+08
     -140.4664313177      145.0939627400     1  0.87234249E+08
     -140.4664294278      143.8166870461     1  0.85099783E+08
     -140.4664041699      146.6892800749     1  0.86228152E+08
     -140.4663461356      145.5362892142     1  0.87209869E+08
     -140.4663229014      143.8514089206     1  0.87373716E+08
     -140.4662489501      146.3333670518     1  0.86145052E+08
     -140.4662232817      144.8760920761     1  0.85681054E+08
     -140.4661509432      145.0689341100     1  0.87762394E+08
     -140.4661456610      142.0105202978     1  0.90974663E+08
     -140.4661426580      146.5593538110     1  0.91068338E+08
     -140.4660835152      143.1529081897     1  0.83094207E+08
     -140.4660812295      145.7198606481     1  0.89983361E+08
     -140.4659140366      141.7912739689     1  0.85404308E+08
     -140.4659113128      142.3403292091     1  0.84722842E+08
     -140.4658413176      142.9101009172     1  0.87553067E+08
     -140.4657555420      146.2846386853     1  0.90899032E+08
     -140.4657092061      143.8878954714     1  0.87867666E+08
     -140.4656211710      142.9494899325     1  0.88748545E+08
     -140.4655797999      144.2649716329     1  0.85415794E+08
     -140.4655773182      142.8720673394     1  0.82113234E+08
     -140.4655722894      142.3978407330     1  0.84762038E+08
     -140.4654331965      145.3468460046     1  0.91673794E+08
     -140.4653595507      147.8296911829     1  0.91960295E+08
     -140.4652877321      144.6776453502     1  0.83091539E+08
     -140.4652512723      144.2242954380     1  0.89019880E+08
     -140.4652091851      145.3936245741     1  0.83587003E+08
     -140.4651760379      147.1759114658     1  0.91841778E+08
     -140.4651660179      142.4095298058     1  0.86207176E+08
     -140.4651047320      140.4898607862     1  0.82801791E+08
     -140.4650752416      143.4201358324     1  0.90150355E+08
     -140.4650706239      140.8486349699     1  0.90419577E+08
     -140.4650401390      140.4846671922     1  0.85033951E+08
     -140.4650270271      143.2097919705     1  0.88158452E+08
     -140.4650075611      143.3788857797     1  0.86557175E+08
     -140.4649957821      145.0340616679     1  0.92919372E+08
     -140.4649312572      143.2560934005     1  0.88433305E+08
     -140.4646683711      143.9103741645     1  0.85909165E+08
     -140.4644503062      145.6654371240     1  0.89219105E+08
     -140.4644116066      145.7486022295     1  0.87365083E+08
     -140.4643892368      141.4302256901     1  0.90280219E+08
     -140.4643411686      145.0220087865     1  0.86232589E+08
     -140.4643295600      146.7415225063     2  0.82949855E+08
     -140.4641749378      141.4607986940     1  0.86043255E+08
     -140.4641670389      140.5606972337     1  0.86529514E+08
     -140.4641579413      144.9821844206     1  0.87750046E+08
     -140.4641275296      143.1941528975     1  0.86464161E+08
     -140.4639934878      144.3204089488     1  0.89251107E+08
     -140.4639687660      148.4966014963     2  0.91609064E+08
     -140.4639633943      143.3397779310     1  0.85776870E+08
     -140.4638093119      141.4231548302     1  0.10258115E+09
     -140.4637331778      142.8170549009     1  0.88862526E+08
     -140.4637038963      146.5620303922     1  0.89651825E+08
     -140.4635169122      143.7976224621     1  0.88650320E+08
     -140.4634611719      144.6218040847     1  0.89941645E+08
     -140.4634394967      146.4569180248     1  0.82734646E+08
     -140.4633994967      147.5763001684     1  0.90321207E+08
     -140.4633694835      145.8116423642     1  0.89180036E+08
     -140.4633206412      145.3149706091     1  0.90733075E+08
     -140.4633012901      147.3625590511     1  0.91046760E+08
     -140.4632819139      144.5410373765     1  0.85408402E+08
     -140.4632565294      140.3859834145     1  0.83779431E+08
     -140.4632111723      141.3123447975     1  0.84425578E+08
     -140.4631987337      143.5801422928     1  0.87440259E+08
     -140.4631617761      144.4998262703     1  0.87655294E+08
     -140.4631256936      145.7435283482     1  0.87583971E+08
     -140.4629810147      149.6672318490     2  0.92826824E+08
     -140.4629183191      140.6592024995     1  0.85916065E+08
     -140.4628797870      144.5210955478     1  0.89737790E+08
     -140.4628713624      143.0116018957     1  0.91225118E+08
     -140.4628382365      140.1782143779     1  0.87850580E+08
     -140.4627921119      146.7420009348     1  0.86535279E+08
     -140.4627082026      144.0358408891     1  0.84199154E+08
     -140.4626411831      145.0288796085     1  0.88394551E+08
     -140.4626125762      141.6559397668     1  0.87408785E+08
     -140.4624790458      145.5140566363     1  0.87853512E+08
     -140.4624132627      140.2701903941     1  0.86021695E+08
     -140.4624007679      144.4735129905     1  0.87439563E+08
     -140.4623969880      145.7212073077     1  0.89517977E+08
     -140.4623586264      145.7661062131     1  0.94434450E+08
     -140.4622451880      147.7388487603     2  0.96146996E+08
     -140.4621375711      147.4185703033     1  0.89793147E+08
     -140.4621308640      143.9746861766     1  0.90343076E+08
     -140.4620859428      142.6115728669     1  0.82857072E+08
     -140.4620369062      142.2722410815     1  0.85650188E+08
     -140.4619091877      143.4385216165     1  0.89318035E+08
     -140.4618265451      142.8160032528     1  0.88226971E+08
     -140.4618136215      141.5442705368     1  0.88984253E+08
     -140.4617928519      145.9487875702     1  0.82943058E+08
     -140.4617473900      145.2946231778     1  0.94172044E+08
     -140.4617282931      143.2152258740     1  0.87960157E+08
     -140.4616838288      142.2547623061     1  0.85569952E+08
     -140.4616564202      143.7743049947     1  0.89684227E+08
     -140.4616202486      138.8763757855     1  0.81774486E+08
     -140.4615796412      148.0424154856     1  0.88782563E+08
     -140.4615610390      143.1686393228     1  0.87325631E+08
     -140.4615575104      146.1286103289     1  0.85539097E+08
     -140.4615375051      146.1748238321     1  0.91221473E+08
     -140.4615221852      146.6852234566     1  0.89362085E+08
     -140.4614669032      144.5473653183     1  0.82403539E+08
     -140.4614646803      139.2204296695     1  0.86946134E+08
     -140.4614550656      145.3440563631     1  0.85959583E+08
     -140.4614255205      140.7203219189     1  0.84061707E+08
     -140.4614044218      138.4060134152     1  0.84618349E+08
     -140.4613599546      143.4564997302     1  0.87900010E+08
     -140.4611764330      143.2606951120     1  0.88315527E+08
     -140.4611748080      144.4980781480     1  0.90827417E+08
     -140.4611458409      140.2101883688     1  0.88244860E+08
     -140.4611041487      141.6700843697     1  0.83904074E+08
     -140.4610841283      146.1982205489     1  0.92105959E+08
     -140.4610768517      139.9649945051     1  0.82256855E+08
     -140.4610072239      147.1901916082     1  0.91545541E+08
     -140.4610021912      144.2042616869     1  0.87929324E+08
     -140.4609767055      138.4935530752     1  0.83603135E+08
     -140.4609565363      144.4557501649     1  0.83954003E+08
     -140.4609424122      139.8397320245     1  0.83848531E+08
     -140.4609156118      144.4033019526     1  0.86722294E+08
     -140.4609016706      140.1617401694     1  0.87739161E+08
     -140.4608233475      144.8395687143     1  0.85549204E+08
     -140.4606558222      142.8621187459     1  0.90676337E+08
     -140.4605841669      145.2605961506     1  0.88664282E+08
     -140.4605509936      147.2049713275     1  0.89677914E+08
     -140.4604766460      142.8380761222     1  0.86084400E+08
     -140.4604732731      142.0389150624     1  0.88695991E+08
     -140.4604546761      140.6251871125     1  0.84854814E+08
     -140.4604346603      142.6873228828     1  0.94512914E+08
     -140.4604145562      144.4782188157     1  0.85253065E+08
     -140.4603607886      143.3579354693     1  0.85456866E+08
     -140.4603450991      143.0504490675     1  0.87310154E+08
     -140.4603228860      141.0121662666     1  0.88106568E+08
     -140.4602904314      143.1255491315     1  0.86031052E+08
     -140.4602124525      138.6790490076     1  0.81769829E+08
     -140.4602076074      147.4999404552     1  0.85307420E+08
     -140.4601044018      143.4014607106     1  0.89407211E+08
     -140.4600108843      138.1867855711     1  0.86518047E+08
     -140.4599645406      143.1704679339     1  0.85619337E+08
     -140.4598809195      148.0328919790     1  0.85093107E+08
     -140.4598093779      139.1917222891     1  0.83662299E+08
     -140.4596991211      146.1366168527     1  0.88128356E+08
     -140.4595494204      139.9743935002     1  0.81613540E+08
     -140.4595216147      142.1219139804     1  0.86290698E+08
     -140.4594655848      142.1013066018     1  0.88678933E+08
     -140.4594210550      143.1609579534     1  0.86776138E+08
     -140.4593340421      142.2522220675     1  0.82477029E+08
     -140.4593148474      141.4085258404     1  0.83977129E+08
     -140.4592376540      142.8811510164     1  0.83828640E+08
     -140.4591494743      138.1168276309     1  0.81042215E+08
     -140.4591294889      142.6252273858     1  0.82307651E+08
     -140.4591216807      143.7015645284     1  0.85627674E+08
     -140.4590257440      142.5964425037     1  0.85593834E+08
     -140.4589844244      148.8133546832     2  0.82754525E+08
     -140.4589420981      143.4825395331     1  0.85893091E+08
     -140.4589107027      147.1763631311     1  0.89244375E+08
     -140.4588927491      145.9579788949     1  0.84496432E+08
     -140.4588702861      139.0787861255     1  0.86621932E+08
     -140.4588238453      147.2473161516     2  0.90741367E+08
     -140.4587897198      146.7335468299     1  0.88161620E+08
     -140.4587648681      143.3062450611     1  0.86249890E+08
     -140.4587461105      145.2996803520     1  0.87767043E+08
     -140.4587163332      141.4817494454     1  0.82820189E+08
     -140.4587077460      140.9965626052     1  0.86312055E+08
     -140.4586447596      145.3193185171     1  0.85594055E+08
     -140.4585963827      147.7828232191     1  0.86864930E+08
     -140.4585206909      146.3269343047     1  0.88135292E+08
     -140.4584835911      145.1668633960     1  0.88725350E+08
     -140.4584560222      143.6357775119     1  0.86101129E+08
     -140.4583237055      145.8672918612     1  0.93665715E+08
     -140.4582739728      144.8431577640     1  0.87957518E+08
     -140.4581735578      144.5787693278     1  0.84973419E+08
     -140.4581191213      144.1877973713     1  0.87955969E+08
     -140.4581036367      142.8955110185     1  0.88587433E+08
     -140.4580888448      146.2726279998     1  0.90830423E+08
     -140.4580427509      145.7546792626     1  0.86814560E+08
     -140.4580300076      143.7609291409     1  0.85906302E+08
     -140.4579978683      144.9450268941     2  0.87710049E+08
     -140.4577694697      142.6388018596     2  0.96730924E+08
     -140.4577498722      142.3123656922     1  0.83299818E+08
     -140.4577353437      142.0002451924     1  0.82433688E+08
     -140.4577035915      146.3293570107     1  0.83837668E+08
     -140.4576379182      145.9695804099     1  0.88199786E+08
     -140.4576030931      141.2116793342     1  0.85150055E+08
     -140.4575837095      142.2062258057     1  0.88529568E+08
     -140.4575564362      140.5517655914     1  0.85302519E+08
     -140.4575353522      143.9103419871     1  0.88904462E+08
     -140.4575237560      143.9691326161     1  0.83266499E+08
     -140.4574849669      143.2782336757     1  0.82955195E+08
     -140.4574641438      137.9178463271     1  0.85835085E+08
     -140.4574502133      139.9509228399     2  0.82941827E+08
     -140.4574485728      147.2516517269     1  0.93396600E+08
     -140.4574409505      140.5879706588     1  0.84574846E+08
     -140.4574006715      140.5113298679     1  0.85928617E+08
     -140.4573907075      143.6883807663     1  0.90367511E+08
     -140.4573542392      143.2083931982     1  0.92012276E+08
     -140.4572955702      140.9867621204     1  0.85314974E+08
     -140.4572875991      145.9602962840     1  0.86835125E+08
     -140.4570888378      146.5348976381     1  0.91946246E+08
     -140.4570850313      143.9025619028     1  0.87349850E+08
     -140.4570524718      143.7510791625     1  0.85317183E+08
     -140.4569866779      142.2086794235     1  0.85615757E+08
     -140.4569691872      144.3858609056     1  0.89491902E+08
     -140.4569566153      144.4137145871     1  0.87880677E+08
     -140.4568382139      142.8683006179     1  0.90774057E+08
     -140.4568291143      142.8986661956     2  0.84631385E+08
     -140.4568026187      142.1446772830     1  0.87329788E+08
     -140.4567987818      146.0214218162     1  0.85681739E+08
     -140.4567226275      143.9542270234     1  0.87326549E+08
     -140.4566393802      145.5460810948     1  0.84775590E+08
     -140.4565553315      144.3057027886     1  0.90249948E+08
     -140.4565432014      145.3985000175     1  0.88913209E+08
     -140.4564263327      143.3317414419     2  0.87820933E+08
     -140.4563301856      141.1226238290     1  0.82919207E+08
     -140.4563213936      144.0278580537     1  0.86312495E+08
     -140.4563139514      143.2789785437     1  0.85785291E+08
     -140.4562986169      141.1124733896     1  0.86320440E+08
     -140.4562466344      141.0306535423     1  0.86037929E+08
     -140.4561584576      142.2526052812     1  0.90800309E+08
     -140.4561544552      141.7618801011     1  0.83229186E+08
     -140.4561056343      143.1738362510     1  0.93338775E+08
     -140.4560910233      145.3934547905     1  0.85498298E+08
     -140.4560672920      144.5590974447     1  0.88181051E+08
     -140.4560601714      145.5467812300     1  0.88313891E+08
     -140.4560586178      143.0860353099     1  0.86576559E+08
     -140.4559378564      144.8584831327     1  0.86292860E+08
     -140.4559118483      142.4656410261     1  0.89111418E+08
     -140.4559049353      143.4482454454     2  0.80608878E+08
     -140.4558640031      147.3591650612     1  0.87532409E+08
     -140.4558614456      141.7502170321     1  0.86924999E+08
     -140.4558475938      143.6814858948     1  0.82694031E+08
     -140.4557846339      143.9036107881     1  0.85271224E+08
     -140.4557622827      140.9520062483     1  0.89521849E+08
     -140.4557114557      144.0535463145     1  0.84442551E+08
     -140.4555935686      145.1246307829     1  0.82884643E+08
     -140.4555914314      142.0625990706     1  0.85472646E+08
     -140.4555822125      145.1267444325     1  0.86311155E+08
     -140.4555449147      144.8088130956     1  0.91704102E+08
     -140.4555361725      139.6684402582     1  0.84823487E+08
     -140.4555173946      141.3213033425     1  0.85681740E+08
     -140.4552434649      146.4161920290     1  0.86589977E+08
     -140.4551305559      140.2780656876     1  0.88846508E+08
     -140.4550791036      144.9431901357     1  0.88119715E+08
     -140.4550758335      143.1108998521     1  0.89357414E+08
     -140.4550708915      140.8910198947     2  0.81407571E+08
     -140.4550686827      144.3486768666     1  0.89719766E+08
     -140.4550594017      143.6152366655     1  0.89533868E+08
     -140.4549965711      145.2655677308     1  0.89437135E+08
     -140.4549525526      145.2041624897     1  0.90760597E+08
     -140.4549494475      144.0521637482     1  0.85795516E+08
     -140.4549233589      145.4216555354     1  0.85977282E+08
     -140.4548515026      144.2386884028     1  0.81472779E+08
     -140.4548466626      146.1051331762     1  0.87557843E+08
     -140.4548315882      141.7958229658     1  0.88116806E+08
     -140.4547396920      143.2122186224     1  0.93353256E+08
     -140.4547299978      143.8834329590     1  0.89156740E+08
     -140.4546697688      145.2313136886     1  0.89675846E+08
     -140.4546088948      146.9945814224     2  0.82645930E+08
     -140.4546057185      141.0866951165     1  0.83779734E+08
     -140.4545747163      144.9605633581     1  0.87820905E+08
     -140.4545530985      143.6813710540     1  0.86721782E+08
     -140.4544208069      143.7096023448     1  0.86341123E+08
     -140.4543961818      145.1593721007     1  0.85905346E+08
     -140.4543784631      145.3408683879     1  0.88824250E+08
     -140.4542623901      139.0623176822     1  0.83115423E+08
     -140.4542518650      145.6389459670     1  0.89838870E+08
     -140.4542249236      142.0708855035     1  0.90284866E+08
     -140.4541825856      141.7105563824     1  0.84833182E+08
     -140.4541538679      145.4347182121     1  0.84998878E+08
     -140.4541116292      140.5870491342     1  0.84827116E+08
     -140.4540635412      144.5027154400     1  0.97244095E+08
     -140.4540489874      143.6626353767     1  0.86843149E+08
     -140.4540463469      136.7806275738     1  0.84563704E+08
     -140.4539322326      148.2134542437     1  0.94799737E+08
     -140.4538803955      146.6954238924     1  0.88360254E+08
     -140.4538775441      143.2350767141     1  0.91064063E+08
     -140.4538546387      145.3643214727     1  0.88413776E+08
     -140.4535875831      139.9097656165     1  0.89884795E+08
     -140.4535838809      142.7906534605     1  0.91940971E+08
     -140.4535650730      140.6486400078     1  0.86621192E+08
     -140.4535496397      144.8579584241     1  0.84749530E+08
     -140.4534744605      140.8846913034     1  0.87266037E+08
     -140.4534705453      144.0648317837     1  0.89208827E+08
     -140.4534251443      141.7961777200     1  0.82622404E+08
     -140.4534179845      142.4210703362     1  0.85548354E+08
     -140.4533638763      146.5715609584     1  0.88198177E+08
     -140.4533417542      144.5865591783     1  0.91838121E+08
     -140.4532976104      140.4096751058     1  0.90594937E+08
     -140.4532403542      142.7675665238     1  0.84428773E+08
     -140.4532004708      145.7059850530     1  0.88597482E+08
     -140.4531499081      145.7174231870     1  0.87031106E+08
     -140.4531144651      143.6420253001     1  0.88529395E+08
     -140.4531054310      141.2326030787     1  0.86822744E+08
     -140.4530303666      143.9404009698     1  0.86618042E+08
     -140.4529791846      145.5214122508     1  0.92566879E+08
     -140.4528797734      140.5413588518     1  0.85879231E+08
     -140.4528502721      141.4220772170     1  0.86342305E+08
     -140.4528237299      143.2014823226     1  0.89208146E+08
     -140.4528161972      141.4581766288     1  0.85888262E+08
     -140.4527987527      142.3048429858     1  0.84515779E+08
     -140.4526331825      144.2421814645     1  0.87382070E+08
     -140.4525884099      145.0693617970     1  0.89016047E+08
     -140.4525836230      146.8265711700     1  0.88300401E+08
     -140.4525624957      143.6833119156     1  0.88532692E+08
     -140.4525594382      141.0885782385     1  0.88741074E+08
     -140.4525124190      144.8471336086     1  0.89568309E+08
     -140.4525002442      147.6850803794     1  0.88884461E+08
     -140.4524499054      142.6538544879     1  0.83047571E+08
     -140.4524216177      143.1464685855     1  0.87611841E+08
     -140.4523803733      144.3379810134     1  0.86245399E+08
     -140.4523079546      145.4515734140     1  0.10109137E+09
     -140.4522925476      140.9048548105     1  0.82815461E+08
     -140.4522802599      139.7287045487     1  0.81160766E+08
     -140.4522071785      142.8625119720     1  0.85786279E+08
     -140.4521206063      144.4077723448     1  0.85910867E+08
     -140.4520959703      143.6036628526     1  0.85087883E+08
     -140.4520491956      143.6834346173     1  0.86482350E+08
     -140.4520154765      144.8727424594     1  0.87522362E+08
     -140.4520067616      141.7086595754     1  0.88255338E+08
     -140.4519767014      137.9428119045     1  0.87482811E+08
     -140.4519470537      141.8385609980     1  0.85695707E+08
     -140.4518950284      143.5836614538     1  0.86435061E+08
     -140.4518832635      145.5384812974     1  0.90737119E+08
     -140.4518700068      139.9626904521     1  0.90260714E+08
     -140.4518114601      145.1334233730     1  0.92531678E+08
     -140.4517847789      146.1504271980     1  0.87712138E+08
     -140.4517672001      146.9344505839     1  0.86948076E+08
     -140.4517188729      145.5381559693     1  0.89951936E+08
     -140.4516530096      148.6831469112     1  0.89011449E+08
     -140.4516020710      145.3567745834     1  0.83564685E+08
     -140.4515348169      142.7677030422     1  0.86367457E+08
     -140.4514976959      144.4270943927     1  0.91232162E+08
     -140.4514857438      146.8270582169     1  0.87702465E+08
     -140.4514195201      143.3282700285     1  0.89760816E+08
     -140.4514163426      146.1664885958     1  0.90770628E+08
     -140.4514087324      146.8260010878     1  0.86016093E+08
     -140.4513394251      141.8116077229     1  0.83713701E+08
     -140.4513383788      142.2843818351     1  0.88183750E+08
     -140.4513091731      141.8704517269     1  0.88306363E+08
     -140.4512870111      145.7872155171     2  0.87905553E+08
     -140.4512200493      141.9392108535     1  0.87053472E+08
     -140.4510841651      144.8029669784     1  0.91215496E+08
     -140.4510472501      144.5267443461     1  0.85560701E+08
     -140.4510214184      143.8130842510     1  0.86229044E+08
     -140.4509916260      145.0495471810     1  0.90344195E+08
     -140.4509844171      148.4398778453     1  0.84639231E+08
     -140.4509426596      142.2898765167     1  0.88940815E+08
     -140.4508763335      141.9768644496     1  0.82404704E+08
     -140.4508389823      138.9526145454     1  0.82372240E+08
     -140.4507235229      145.0330368207     1  0.84034066E+08
     -140.4507103237      141.7694748969     1  0.85924615E+08
     -140.4506968958      148.0384705912     1  0.89915413E+08
     -140.4506885860      146.5819703817     1  0.88395409E+08
     -140.4505963059      136.8653673974     1  0.91228941E+08
     -140.4505019687      143.6716120739     1  0.85564083E+08
     -140.4504678330      143.8648821871     1  0.87860584E+08
     -140.4503995331      148.1354065541     1  0.83953116E+08
     -140.4503013883      142.5489253432     1  0.83523943E+08
     -140.4502973027      145.7547915865     1  0.87622786E+08
     -140.4502573653      140.9490341503     1  0.86600356E+08
     -140.4502364467      148.8543176367     1  0.84644098E+08
     -140.4502066944      144.2608650909     1  0.88316049E+08
     -140.4501828358      143.8242401982     1  0.90980815E+08
     -140.4501696154      146.1305296103     1  0.90945994E+08
     -140.4501625969      143.3460659434     1  0.89118245E+08
     -140.4500828475      145.2203884487     1  0.85196244E+08
     -140.4500463031      144.4175817004     1  0.88639609E+08
     -140.4500394092      140.9353649221     1  0.86389569E+08
     -140.4499859327      144.7449127694     1  0.83381783E+08
     -140.4499538350      147.8938924293     2  0.93784410E+08
     -140.4499428133      144.6196049583     1  0.90215572E+08
     -140.4498703733      144.1346636056     1  0.85819979E+08
     -140.4498255777      142.4009102220     1  0.87436394E+08
     -140.4497837678      144.5751120054     1  0.89153978E+08
     -140.4497404141      142.4997891997     1  0.90311727E+08
     -140.4496709999      142.4425324871     1  0.84831421E+08
     -140.4496634742      145.7331173664     1  0.98588395E+08
     -140.4496185164      145.5337058561     1  0.91396216E+08
     -140.4495943389      144.4920957853     1  0.84059062E+08
     -140.4495718660      148.7092144429     1  0.90231742E+08
     -140.4495504496      144.0146732434     1  0.93844401E+08
     -140.4495262867      143.4641556534     1  0.82196406E+08
     -140.4494493437      142.7098638437     1  0.85876420E+08
     -140.4494470589      145.4991199721     1  0.86670728E+08
     -140.4493969068      145.7905006073     1  0.91709086E+08
     -140.4493782182      142.3126786745     1  0.83785546E+08
     -140.4493316385      144.3329884062     1  0.87769180E+08
     -140.4492746083      145.8388288275     1  0.86692415E+08
     -140.4492661197      144.8239112893     1  0.87538842E+08
     -140.4492449778      145.2520740908     1  0.89075949E+08
     -140.4492402992      141.0061852818     1  0.84356881E+08
     -140.4492377145      141.2874693753     1  0.82284705E+08
     -140.4492198803      145.2482299515     1  0.86231291E+08
     -140.4492113173      148.5155854236     1  0.85134507E+08
     -140.4490672833      143.0477270961     1  0.88321486E+08
     -140.4490634242      141.7956230722     1  0.83113913E+08
     -140.4490001376      143.3813288245     1  0.83198544E+08
     -140.4489956032      142.1216274972     1  0.87581227E+08
     -140.4489646908      144.1449669551     1  0.93065489E+08
     -140.4489517511      137.4945165103     2  0.84331615E+08
     -140.4489178642      142.9578134051     1  0.87759428E+08
     -140.4488631985      142.6594209518     1  0.90647052E+08
     -140.4486856429      143.7940663052     1  0.86544073E+08
     -140.4486644770      145.2741761731     1  0.87717798E+08
     -140.4486587311      145.3221984851     1  0.88177000E+08
     -140.4486456192      144.4567346209     1  0.84547234E+08
     -140.4484782533      142.5044321669     1  0.87833488E+08
     -140.4484767615      143.0756839166     1  0.86891535E+08
     -140.4484198740      144.4857971698     1  0.86164873E+08
     -140.4483754828      145.0722520882     1  0.90054950E+08
     -140.4482746219      144.9753377349     1  0.87540323E+08
     -140.4481018064      141.7027455626     1  0.10302577E+09
     -140.4480781170      141.4969099077     1  0.94092685E+08
     -140.4480730884      144.9925031133     1  0.87243257E+08
     -140.4480605491      144.6569815796     1  0.89877742E+08
     -140.4479322734      143.0134465341     1  0.89423195E+08
     -140.4479247614      143.1792545749     1  0.87398959E+08
     -140.4479097518      143.7457366480     1  0.83576056E+08
     -140.4478651727      143.6943309237     1  0.90654484E+08
     -140.4478441743      139.1327952082     1  0.82612843E+08
     -140.4478416990      144.1401563062     1  0.85689486E+08
     -140.4478309388      143.6219137387     1  0.83183746E+08
     -140.4478054045      144.4207952871     1  0.88326471E+08
     -140.4478028883      141.8431004016     1  0.87234067E+08
     -140.4477790737      146.3580571313     1  0.86925627E+08
     -140.4477520941      141.3339505667     1  0.85811855E+08
     -140.4477026887      139.8935319052     1  0.86635888E+08
     -140.4476572875      142.0031132869     1  0.86269081E+08
     -140.4476496712      142.5513619093     1  0.80405777E+08
     -140.4476479377      144.1940422391     1  0.86363513E+08
     -140.4475954909      144.5113569806     1  0.89705246E+08
     -140.4475382443      138.8798698678     1  0.82056672E+08
     -140.4475067543      143.6557988874     1  0.87460129E+08
     -140.4474284483      144.8007430859     1  0.88247785E+08
     -140.4473921251      144.9617137275     1  0.89439618E+08
     -140.4473330753      140.8152854297     1  0.87619125E+08
     -140.4473284575      145.7971009580     1  0.89121609E+08
     -140.4473046977      138.1749297404     1  0.84713857E+08
     -140.4472905132      143.3603169642     1  0.88982961E+08
     -140.4472698522      143.5266403182     1  0.86761975E+08
     -140.4471710998      140.6435979652     1  0.87639672E+08
     -140.4471651385      147.4417659309     1  0.90104741E+08
     -140.4471634586      145.2104719690     1  0.89315093E+08
     -140.4470937498      145.5683414908     1  0.83783650E+08
     -140.4470909540      139.1159831615     1  0.85169119E+08
     -140.4470855718      145.6608788958     1  0.85828815E+08
     -140.4469192463      145.7241695997     1  0.88209719E+08
     -140.4469112412      144.1048515595     1  0.87795083E+08
     -140.4468840975      148.2746676092     1  0.81685772E+08
     -140.4468432295      140.9123115371     1  0.87797378E+08
     -140.4468345331      146.1376240919     1  0.87652552E+08
     -140.4468056161      144.4701568308     1  0.87038940E+08
     -140.4467816897      147.7419716624     1  0.86681262E+08
     -140.4467786722      146.1001519352     1  0.88978525E+08
     -140.4467595886      145.2496310214     1  0.89522052E+08
     -140.4466208591      141.9275613791     1  0.85556205E+08
     -140.4466133454      143.2497275440     1  0.87729713E+08
     -140.4466112478      145.3349063781     1  0.90588552E+08
     -140.4465720829      143.4898646917     1  0.88060493E+08
     -140.4465534812      144.6497295451     1  0.86566290E+08
     -140.4464964419      141.8648184208     1  0.96272006E+08
     -140.4464850387      144.3599190543     1  0.89718627E+08
     -140.4464329247      143.0092464107     1  0.87424213E+08
     -140.4464318222      144.0655293205     1  0.87123542E+08
     -140.4464201365      145.1239190347     1  0.10272745E+09
     -140.4463982343      144.3377029032     2  0.86072241E+08
     -140.4463875348      146.2763731367     1  0.88591658E+08
     -140.4463818607      146.0394271197     1  0.88060937E+08
     -140.4463753563      144.8043249589     1  0.86912413E+08
     -140.4463704205      146.0974041348     1  0.86872829E+08
     -140.4463682425      144.1134649581     1  0.83917830E+08
     -140.4463590226      144.1140871627     1  0.84621544E+08
     -140.4463437447      144.9967145627     1  0.86622365E+08
     -140.4463291673      142.5495001023     1  0.85402136E+08
     -140.4462900696      145.3939983842     1  0.88570559E+08
     -140.4462565053      144.0803663572     1  0.90460738E+08
     -140.4462483095      140.7408407936     1  0.83383888E+08
     -140.4462234562      145.5487739593     1  0.82907770E+08
     -140.4461542671      144.5567929499     1  0.84201400E+08
     -140.4460793288      143.6737823037     1  0.87320622E+08
     -140.4460616690      143.4469450071     1  0.88142958E+08
     -140.4460555616      145.7185206638     1  0.83035774E+08
     -140.4460447738      144.2544230578     1  0.87553639E+08
     -140.4460082934      144.0976235139     1  0.89088009E+08
     -140.4459917227      140.3882568328     1  0.85470243E+08
     -140.4459720744      147.2952540323     1  0.88258163E+08
     -140.4459123203      145.8497398029     1  0.90176901E+08
     -140.4458646752      143.2453956651     1  0.89829226E+08
     -140.4458237538      144.2107740464     1  0.88608221E+08
     -140.4458076870      146.9355464694     1  0.87163041E+08
     -140.4457730346      145.7207661336     1  0.89803730E+08
     -140.4457712772      141.2770841601     1  0.89021158E+08
     -140.4456870582      142.9410297861     1  0.89053382E+08
     -140.4456857721      144.7227445867     1  0.88196639E+08
     -140.4456295451      145.4916772162     1  0.84520583E+08
     -140.4456216666      146.0583875091     1  0.85638513E+08
     -140.4455847265      144.5155219411     1  0.90694976E+08
     -140.4454796383      144.1852459105     1  0.90906551E+08
     -140.4454785138      140.2515086060     2  0.84264094E+08
     -140.4453731477      144.8311360047     1  0.92691468E+08
     -140.4453503783      140.7446510981     1  0.86651349E+08
     -140.4453292270      142.6538371661     1  0.83763919E+08
     -140.4452787475      138.5434588986     1  0.83027014E+08
     -140.4452089420      145.3947359311     1  0.85676157E+08
     -140.4451871524      142.9837754160     1  0.85766630E+08
     -140.4451560872      141.5990695610     1  0.90016533E+08
     -140.4451533391      144.7349564791     1  0.86212880E+08
     -140.4451293438      147.4035788501     1  0.88216998E+08
     -140.4450734013      135.8453587308     2  0.85709258E+08
     -140.4450683052      146.1806888500     1  0.89044399E+08
     -140.4450625946      138.3119979397     1  0.83008210E+08
     -140.4450348725      144.3712987949     1  0.92299493E+08
     -140.4450312515      147.0181482332     1  0.86786614E+08
     -140.4449786696      144.1492757054     1  0.94151881E+08
     -140.4449587370      141.5059871945     1  0.85190490E+08
     -140.4449343664      142.4043493163     1  0.84098688E+08
     -140.4448406892      145.3851053853     1  0.83293156E+08
     -140.4448361608      147.0473424073     1  0.86962342E+08
     -140.4448280328      142.9821002004     1  0.88473443E+08
     -140.4448178629      148.5189317605     1  0.88581341E+08
     -140.4448123136      143.8911712001     1  0.84231062E+08
     -140.4447521697      141.4896172977     1  0.87079952E+08
     -140.4447470916      144.8587488507     1  0.82848665E+08
     -140.4447273520      139.5975197012     1  0.89614267E+08
     -140.4447010310      144.9649676628     1  0.93332110E+08
     -140.4446923620      145.3376678948     1  0.88317000E+08
     -140.4446701146      143.3974594706     1  0.85308396E+08
     -140.4446186908      143.2422431816     1  0.82163005E+08
     -140.4445929440      142.8454199089     1  0.84912999E+08
     -140.4445229617      145.8900602049     1  0.89657820E+08
     -140.4444716187      145.7192446425     1  0.88530895E+08
     -140.4444491400      146.1587185166     1  0.85494877E+08
     -140.4444457389      143.8978830892     1  0.87913058E+08
     -140.4444169837      141.1638061079     1  0.91413560E+08
     -140.4444065065      146.2391334956     1  0.88692070E+08
     -140.4443896381      145.5595231143     1  0.88245332E+08
     -140.4443626863      147.4297822228     1  0.91696125E+08
     -140.4443236139      144.7205783902     1  0.89948406E+08
     -140.4442527398      143.2778992737     1  0.87527177E+08
     -140.4441564030      140.9455576604     1  0.88283637E+08
     -140.4441435387      140.0682160652     1  0.82167602E+08
     -140.4441402282      145.3112005220     1  0.85786127E+08
     -140.4441353337      144.2704752775     1  0.82617500E+08
     -140.4441112382      145.2063673512     1  0.86813177E+08
     -140.4441093058      143.5134041903     1  0.85596926E+08
     -140.4440621343      143.7842794946     1  0.91865435E+08
     -140.4440344881      145.6210728217     1  0.88626518E+08
     -140.4440027837      142.6393464030     1  0.88613214E+08
     -140.4439597043      149.4565889030     1  0.86213139E+08
     -140.4439427829      145.5565508138     1  0.89142518E+08
     -140.4439123074      146.6554870108     1  0.92091943E+08
     -140.4439000301      144.2531813955     2  0.89106543E+08
     -140.4438751646      144.0924164972     1  0.90661575E+08
     -140.4438679887      144.8111090908     1  0.90018430E+08
     -140.4438474661      148.8451048098     1  0.91551050E+08
     -140.4438180664      141.0847438449     1  0.86760141E+08
     -140.4437294727      138.9500743729     1  0.83665603E+08
     -140.4437212440      142.7595234786     1  0.88071158E+08
     -140.4436961621      143.2122736023     1  0.90736517E+08
     -140.4435654745      143.5962859697     1  0.88064310E+08
     -140.4434747189      140.3305259370     1  0.84533786E+08
     -140.4434457725      140.7030166387     1  0.84805172E+08
     -140.4434297562      143.1410406563     1  0.87159577E+08
     -140.4434048274      142.7749974132     1  0.90790088E+08
     -140.4433787697      143.6893057090     1  0.88162196E+08
     -140.4433772971      143.2298964501     1  0.84745771E+08
     -140.4433614919      143.9654625953     1  0.91086606E+08
     -140.4432829195      145.6286240633     1  0.89845718E+08
     -140.4432573163      143.0474565466     1  0.86853194E+08
     -140.4432287094      146.2840931236     1  0.91968986E+08
     -140.4431394549      145.6543522200     1  0.95295092E+08
     -140.4430937281      142.1926372968     1  0.91383800E+08
     -140.4430861798      143.3100014973     1  0.88713781E+08
     -140.4430276885      142.5183629132     1  0.86739949E+08
     -140.4430255568      143.0063727208     1  0.84804994E+08
     -140.4430166965      135.2590723814     1  0.85443070E+08
     -140.4429990770      145.0412895325     1  0.89410231E+08
     -140.4429738392      146.5784175938     1  0.90679659E+08
     -140.4429598421      145.3431392241     1  0.92310430E+08
     -140.4429368999      141.9384271912     1  0.90696751E+08
     -140.4429050996      143.8374475024     1  0.85879902E+08
     -140.4428591076      148.2020034566     2  0.89724068E+08
     -140.4428545093      143.4948804060     1  0.90260453E+08
     -140.4428531781      141.3167509130     1  0.84846139E+08
     -140.4427981988      142.2869804375     1  0.90676577E+08
     -140.4427297607      144.9999037967     1  0.87399947E+08
     -140.4427136194      143.1205488819     1  0.87180999E+08
     -140.4427032728      147.6659749893     1  0.85810057E+08
     -140.4426495635      144.5256692719     1  0.85233240E+08
     -140.4426435385      142.6510571737     1  0.85260444E+08
     -140.4425970608      145.6210119751     1  0.86257257E+08
     -140.4425861319      142.4942956187     1  0.85170722E+08
     -140.4425774788      140.1938467596     1  0.84227128E+08
     -140.4425667042      144.5995959077     1  0.84239575E+08
     -140.4424921952      143.4043574738     1  0.87788163E+08
     -140.4424297476      144.8361013255     1  0.85021855E+08
     -140.4423733422      143.4530452426     1  0.88740554E+08
     -140.4423599258      148.8752906678     1  0.89679879E+08
     -140.4423235250      143.4286122300     1  0.90282656E+08
     -140.4423151305      147.6386667162     1  0.85514166E+08
     -140.4423018259      143.9994027570     1  0.87658846E+08
     -140.4422491591      143.3479989879     1  0.85592277E+08
     -140.4422119552      143.5613040406     1  0.82880841E+08
     -140.4421927254      148.3921610293     1  0.84718175E+08
     -140.4421843324      142.0732938532     1  0.87136247E+08
     -140.4421822079      146.4954473458     1  0.88015461E+08
     -140.4421603959      146.6251663359     1  0.86813587E+08
     -140.4420572744      146.3227984190     1  0.85512428E+08
     -140.4419794491      143.3717613754     1  0.88490491E+08
     -140.4419769750      142.8436144729     1  0.92705473E+08
     -140.4419613634      145.3084742920     1  0.90067210E+08
     -140.4419155768      137.7260113556     1  0.82025484E+08
     -140.4418833319      141.0051552192     1  0.84270817E+08
     -140.4418673641      146.3983058636     1  0.98786957E+08
     -140.4418363168      146.6448850357     1  0.91682214E+08
     -140.4418132369      144.7204426000     1  0.91704063E+08
     -140.4418033871      143.8254330503     1  0.91695651E+08
     -140.4417828547      141.5276657203     1  0.90627498E+08
     -140.4417401002      147.4638159026     1  0.85146127E+08
     -140.4417114016      139.5957343000     1  0.85329215E+08
     -140.4416870230      145.8271834709     1  0.88585602E+08
     -140.4416766689      144.8624769096     1  0.85500772E+08
     -140.4416532142      144.8437326556     1  0.85102786E+08
     -140.4416342834      145.1143185006     1  0.83166051E+08
     -140.4416286729      142.0702958731     1  0.89444709E+08
     -140.4416202389      146.9493949675     1  0.87001445E+08
     -140.4415012245      146.7921970238     1  0.88107884E+08
     -140.4414727518      142.6532126667     1  0.89264247E+08
     -140.4413468370      146.7372125483     1  0.97616018E+08
     -140.4412937147      143.7478461663     1  0.86321587E+08
     -140.4412739679      141.3244323749     1  0.88802772E+08
     -140.4412402969      141.8053926386     1  0.89576352E+08
     -140.4412364806      140.6681569962     1  0.90319451E+08
     -140.4412334317      141.4502818635     1  0.81780864E+08
     -140.4411132667      145.6052700047     1  0.87482075E+08
     -140.4410809704      147.3264247243     1  0.84584728E+08
     -140.4410772341      146.2718593425     1  0.88484968E+08
     -140.4410576328      140.4156293760     1  0.83716701E+08
     -140.4410390402      145.0124133120     1  0.89388997E+08
     -140.4410077412      146.5911657671     1  0.87617848E+08
     -140.4410031187      145.0141151116     2  0.87599701E+08
     -140.4409871683      146.2303324697     1  0.89829195E+08
     -140.4409672107      145.1229963927     1  0.89505509E+08
     -140.4409419443      139.2256274396     1  0.88519420E+08
     -140.4409404654      143.3097411900     1  0.88143188E+08
     -140.4408526291      144.6863141457     1  0.85748957E+08
     -140.4408513522      147.7499900808     1  0.96868046E+08
     -140.4407631498      142.7284420024     1  0.84987138E+08
     -140.4407357149      147.5456312705     1  0.93003953E+08
     -140.4407229642      145.8911808269     1  0.89844926E+08
     -140.4406987523      143.4963717969     1  0.88118238E+08
     -140.4406910603      144.4142042323     2  0.85674211E+08
     -140.4406571173      145.2192298138     1  0.91501681E+08
     -140.4406407947      145.5307178779     1  0.87287147E+08
     -140.4406260571      141.9374328699     1  0.86499199E+08
     -140.4406176093      140.0040361002     1  0.88005470E+08
     -140.4406108396      140.4338825078     1  0.82969710E+08
     -140.4405781372      146.2362847188     1  0.90200969E+08
     -140.4404988496      145.7082119217     1  0.88639297E+08
     -140.4404613109      143.2368767465     1  0.98532065E+08
     -140.4404273684      143.2402393091     1  0.89683986E+08
     -140.4403726041      145.1788052440     1  0.91390924E+08
     -140.4402851906      146.4577357751     1  0.86097526E+08
     -140.4402666772      144.7960456855     1  0.90177102E+08
     -140.4402255312      142.2956098786     1  0.86383636E+08
     -140.4401313896      144.6034461595     1  0.87744088E+08
     -140.4400877748      143.7127620900     1  0.91719837E+08
     -140.4400661197      141.2491436841     1  0.82431007E+08
     -140.4400607516      142.4887902120     1  0.91147995E+08
     -140.4400176280      145.8086122686     1  0.86544973E+08
     -140.4399751019      143.9340040396     1  0.82750762E+08
     -140.4399701508      143.1493736829     1  0.82996894E+08
     -140.4399677550      143.2383020320     1  0.88132040E+08
     -140.4398968463      145.4477211498     1  0.92489200E+08
     -140.4398917247      144.2715137404     1  0.84201128E+08
     -140.4398658192      143.6790840730     1  0.85031640E+08
     -140.4398593602      144.7322340731     1  0.89550396E+08
     -140.4398308929      143.4762866646     1  0.85732138E+08
     -140.4397969342      139.8793330169     1  0.83581697E+08
     -140.4397819388      146.6303511658     1  0.86063497E+08
     -140.4397698837      141.8105529834     1  0.86189848E+08
     -140.4397688826      141.1225141508     1  0.85014172E+08
     -140.4397292633      136.0006995716     1  0.84333344E+08
     -140.4397137713      137.8844529930     1  0.84984323E+08
     -140.4396831654      146.4093821245     1  0.92207923E+08
     -140.4396195819      142.0909392472     1  0.87042366E+08
     -140.4396098250      146.9402973444     1  0.87978128E+08
     -140.4396068307      146.4891285168     1  0.86799435E+08
     -140.4396040801      142.9335991122     1  0.85863765E+08
     -140.4396017778      143.4787892739     2  0.87687603E+08
     -140.4395203639      148.4477928780     1  0.88918997E+08
     -140.4394974242      147.0900340400     1  0.92209094E+08
     -140.4393821359      145.3885515920     1  0.89113649E+08
     -140.4393463136      146.2522408827     1  0.87726380E+08
     -140.4393405041      148.9876631724     1  0.91565982E+08
     -140.4393353755      142.3142168896     1  0.88860582E+08
     -140.4393054043      143.7805538795     1  0.88835859E+08
     -140.4392318186      147.6797755173     1  0.97092140E+08
     -140.4392219991      143.0062763385     1  0.93826517E+08
     -140.4391436974      143.1628285611     1  0.88702205E+08
     -140.4391027397      145.1000792412     1  0.91885751E+08
     -140.4390986217      141.1809925821     1  0.84550388E+08
     -140.4390626675      142.7488943532     1  0.86881205E+08
     -140.4390141372      143.0716681686     1  0.99819859E+08
     -140.4389956967      142.0888418506     1  0.85428724E+08
     -140.4389811817      140.7737945229     1  0.84728737E+08
     -140.4388102270      140.6580251385     1  0.85865888E+08
     -140.4387602245      144.1208961678     1  0.89409487E+08
     -140.4387344125      143.0206054751     1  0.88801431E+08
     -140.4387236727      147.6610164796     1  0.85403001E+08
     -140.4386497600      145.4692671212     1  0.89145088E+08
     -140.4385815270      144.6051829430     1  0.87716374E+08
     -140.4385767717      140.0622303061     1  0.87128187E+08
     -140.4385642917      144.7412411983     1  0.87405708E+08
     -140.4385519047      142.4790065000     1  0.87576939E+08
     -140.4385504622      144.9189358833     1  0.88756759E+08
     -140.4385434574      147.9286447096     2  0.90004642E+08
     -140.4385348536      145.3230868505     1  0.89359225E+08
     -140.4385315683      141.2168414313     1  0.85106564E+08
     -140.4385185234      143.1539033291     1  0.87113200E+08
     -140.4385106219      143.5583551453     1  0.86818688E+08
     -140.4384460303      142.9737942043     1  0.84121020E+08
     -140.4383624069      144.4424291400     1  0.92818925E+08
     -140.4383301607      140.6122544820     2  0.84878476E+08
     -140.4383042651      143.9119856348     1  0.88600876E+08
     -140.4382798842      143.6848508539     1  0.81711407E+08
     -140.4381922078      145.6512032416     1  0.87662758E+08
     -140.4381753666      141.4677900657     1  0.84543605E+08
     -140.4381675183      146.5902844967     1  0.80746172E+08
     -140.4381535333      142.3972748222     1  0.88664523E+08
     -140.4380936377      143.6676886858     1  0.86509826E+08
     -140.4380419357      139.9563541082     1  0.91222629E+08
     -140.4379454231      146.8802429282     1  0.89481033E+08
     -140.4378118746      144.4031649895     1  0.86985550E+08
     -140.4377729738      144.7802556042     1  0.87213825E+08
     -140.4377376187      144.3692411214     1  0.87297688E+08
     -140.4377061142      136.6044702118     1  0.87439341E+08
     -140.4376987158      145.1082632149     1  0.87976219E+08
     -140.4376900743      141.2687476227     1  0.89354231E+08
     -140.4375314231      142.9970622342     1  0.85618332E+08
     -140.4375190563      144.1298920805     1  0.87813178E+08
     -140.4375168713      143.1346164997     1  0.85676149E+08
     -140.4375034425      141.3415027869     1  0.82156989E+08
     -140.4374935547      143.9426149748     1  0.84486922E+08
     -140.4374651042      143.5852672724     1  0.87424767E+08
     -140.4374382781      144.7901796500     1  0.81801309E+08
     -140.4374371378      145.7045085632     1  0.85884776E+08
     -140.4374202232      142.4090101518     1  0.85188294E+08
     -140.4374179683      149.6785059245     2  0.91884525E+08
     -140.4373886598      143.7688691652     1  0.86529365E+08
     -140.4373847293      142.4811908614     2  0.88145221E+08
     -140.4373343165      142.3330937223     1  0.86654638E+08
     -140.4372792382      142.8990680284     1  0.91095159E+08
     -140.4372776974      143.7367051488     1  0.87846535E+08
     -140.4372711939      145.7054224786     1  0.86263888E+08
     -140.4372687199      144.5849083835     1  0.86983894E+08
     -140.4371740014      144.5761647423     1  0.87496700E+08
     -140.4371454630      147.3922571054     1  0.85316798E+08
     -140.4371272901      147.1186331868     1  0.87256559E+08
     -140.4371185796      143.3811222638     1  0.90574015E+08
     -140.4371106128      143.9072084324     1  0.92246776E+08
     -140.4370766755      142.7389429723     1  0.89210674E+08
     -140.4370740446      142.5806378325     1  0.88448245E+08
     -140.4370444256      143.8361108504     1  0.85497122E+08
     -140.4370412216      141.9832829076     1  0.87543713E+08
     -140.4370336680      144.6110617016     1  0.90583315E+08
     -140.4370109089      143.7979875247     1  0.86208315E+08
     -140.4370097872      139.4600562026     1  0.87636937E+08
     -140.4369980792      141.9007100470     1  0.89173281E+08
     -140.4369412041      143.3700875013     1  0.84192391E+08
     -140.4369246728      144.4806726955     1  0.86443816E+08
     -140.4368854618      141.2097463553     1  0.87704932E+08
     -140.4368710001      145.1217282705     1  0.89165219E+08
     -140.4368587704      143.8887913985     1  0.92171233E+08
     -140.4367938465      141.4586898477     1  0.84668908E+08
     -140.4367743346      141.9406641869     1  0.85786937E+08
     -140.4367369359      143.4168441225     1  0.85887029E+08
     -140.4367308015      140.1567945879     1  0.89767191E+08
     -140.4366833577      143.9531493813     1  0.84617080E+08
     -140.4366673331      145.6881205164     1  0.89985438E+08
     -140.4366655625      145.4810710441     1  0.91931515E+08
     -140.4366612786      145.9705947299     1  0.87813069E+08
     -140.4366172306      144.8202883662     1  0.89805255E+08
     -140.4366133723      147.1409876616     1  0.85870462E+08
     -140.4366046669      143.8490838251     1  0.88961015E+08
     -140.4366018190      140.3911139603     1  0.82852205E+08
     -140.4365932548      143.2629869549     1  0.87257803E+08
     -140.4365843297      145.7043650724     1  0.87744450E+08
     -140.4365643683      146.7525724780     1  0.87856114E+08
     -140.4365474892      143.3685676288     1  0.98595346E+08
     -140.4365351316      144.2723287121     1  0.88068977E+08
     -140.4365015225      145.6828112257     1  0.87318358E+08
     -140.4364890359      147.9710744626     1  0.84617381E+08
     -140.4364741130      144.5164093216     1  0.85330121E+08
     -140.4364182991      142.5519483913     1  0.88622658E+08
     -140.4364070884      142.1274178620     1  0.86118737E+08
     -140.4364003761      141.8205899638     1  0.83539880E+08
     -140.4363980442      145.1346547507     1  0.83844461E+08
     -140.4363800904      144.5508504172     1  0.87505335E+08
     -140.4363248454      143.1212576171     1  0.83252497E+08
     -140.4362998670      144.2068754089     1  0.91087304E+08
     -140.4362025488      142.6106866966     1  0.87724884E+08
     -140.4362012877      146.5516621171     1  0.97411882E+08
     -140.4361874136      144.6463474468     1  0.89992554E+08
     -140.4361686530      146.9734814131     1  0.91881924E+08
     -140.4361225381      141.9199074333     1  0.90086507E+08
     -140.4361053229      141.3984562566     1  0.87615129E+08
     -140.4360789372      143.9347146177     1  0.87028696E+08
     -140.4360551009      141.4107864023     1  0.85492743E+08
     -140.4360155598      142.6204090968     1  0.87829323E+08
     -140.4360004446      142.7643485893     1  0.83386322E+08
     -140.4359144640      144.1775120492     1  0.88928280E+08
     -140.4358467977      143.2955224490     1  0.89842773E+08
     -140.4358083936      143.8418492744     1  0.85796700E+08
     -140.4357963312      139.7004888271     1  0.84905991E+08
     -140.4357885236      144.0027457848     1  0.86628410E+08
     -140.4357499207      140.6245176293     1  0.86398298E+08
     -140.4357485525      141.6166718265     1  0.88847932E+08
     -140.4356620169      138.0054976009     1  0.84095083E+08
     -140.4356260444      139.7478416595     1  0.88333619E+08
     -140.4356076469      149.5489511904     1  0.88178582E+08
     -140.4354897943      148.4989584886     1  0.92546052E+08
     -140.4354561794      144.4322200715     1  0.90391572E+08
     -140.4354476747      143.0417035333     1  0.86394605E+08
     -140.4354425466      148.4924099451     1  0.85027682E+08
     -140.4354191999      142.1719495093     1  0.87969699E+08
     -140.4353995617      141.4013674845     1  0.88590009E+08
     -140.4353482764      141.4136390754     1  0.86319249E+08
     -140.4353432441      141.8937557560     1  0.83358864E+08
     -140.4353381323      143.9217998964     1  0.87474256E+08
     -140.4353370182      141.4733765834     1  0.87807125E+08
     -140.4353324774      146.0432434895     1  0.88393241E+08
     -140.4352876383      143.9290943229     1  0.85850799E+08
     -140.4352670374      143.6639297655     1  0.88905194E+08
     -140.4352322996      145.1929373558     1  0.97730366E+08
     -140.4352201176      144.6982406715     1  0.93459902E+08
     -140.4352153410      139.5459674431     1  0.87706911E+08
     -140.4352044590      145.6181183444     1  0.94559785E+08
     -140.4352016952      144.5279831472     1  0.95398669E+08
     -140.4351837566      143.4238102428     1  0.85722550E+08
     -140.4351673393      140.3056445068     1  0.85364529E+08
     -140.4350435390      147.0262706499     1  0.89464173E+08
     -140.4349882159      144.6789675138     1  0.90407653E+08
     -140.4348705738      146.1915569687     1  0.89973110E+08
     -140.4348689239      143.0419411588     1  0.85582847E+08
     -140.4348197220      145.2146168834     1  0.89701574E+08
     -140.4347801783      146.8539793543     1  0.91798227E+08
     -140.4347625236      142.4681830365     1  0.87718705E+08
     -140.4347375971      151.5264936593     1  0.94150609E+08
     -140.4347351633      144.8703247693     1  0.84228255E+08
     -140.4346941026      143.6206778430     1  0.87809901E+08
     -140.4346067183      145.3777643552     1  0.87972471E+08
     -140.4346043603      139.5616986767     1  0.83134706E+08
     -140.4345846974      144.5350278478     1  0.88916042E+08
     -140.4345694728      143.6804322660     1  0.84805172E+08
     -140.4345283298      142.0351271295     1  0.87488876E+08
     -140.4344421236      142.7141760247     1  0.82621071E+08
     -140.4344367877      144.8581769358     1  0.84893899E+08
     -140.4344214434      141.9114010144     1  0.87259034E+08
     -140.4343740320      143.6697723820     1  0.86956236E+08
     -140.4343714110      140.2710034982     1  0.83250008E+08
     -140.4343680802      143.2908151482     1  0.86481928E+08
     -140.4343407169      144.5306392177     1  0.88417985E+08
     -140.4343212733      142.5828612242     1  0.82205156E+08
     -140.4343169956      141.3984470918     1  0.87982946E+08
     -140.4342856903      145.8062752206     1  0.86183729E+08
     -140.4342624957      145.8635361435     1  0.86982044E+08
     -140.4342357387      144.4801868160     1  0.88638216E+08
     -140.4341639391      143.8730449610     1  0.91562163E+08
     -140.4341586098      141.2884731511     1  0.81490952E+08
     -140.4341223315      142.1078653979     1  0.86509637E+08
     -140.4341063802      145.7160105368     1  0.88344744E+08
     -140.4341038247      144.5000503365     1  0.93941898E+08
     -140.4340883471      141.2643838417     1  0.85374804E+08
     -140.4340850202      143.3024354081     1  0.85955860E+08
     -140.4340252509      145.7084391000     1  0.84846620E+08
     -140.4340027222      143.3704603569     1  0.92798277E+08
     -140.4339892815      140.6428182951     1  0.84964260E+08
     -140.4339742761      140.7144768586     1  0.89582506E+08
     -140.4339702101      141.0066892904     1  0.86507588E+08
     -140.4339512658      144.7665370970     1  0.86474353E+08
     -140.4339412716      146.7610512916     1  0.85772775E+08
     -140.4339392257      145.0418298235     1  0.87885100E+08
     -140.4339217322      142.8461186831     1  0.90485459E+08
     -140.4339102467      144.9685549340     1  0.86521281E+08
     -140.4339069692      142.4799028583     1  0.83899933E+08
     -140.4339004411      146.7039007683     1  0.91075646E+08
     -140.4338676806      142.3961238626     1  0.89726970E+08
     -140.4338605426      141.9012687912     1  0.89110607E+08
     -140.4338467087      141.8868540817     1  0.87478124E+08
     -140.4337911229      143.2806005191     1  0.85124705E+08
     -140.4337845943      142.2836405325     1  0.88739546E+08
     -140.4337306660      144.5674069702     1  0.88162100E+08
     -140.4337290477      144.3388528211     1  0.86648282E+08
     -140.4337028982      144.7144771340     1  0.85196905E+08
     -140.4336914546      146.5872707017     2  0.84041825E+08
     -140.4336703439      143.2893953772     1  0.87843770E+08
     -140.4336655706      141.2376411016     1  0.85410104E+08
     -140.4336441189      149.3099123662     1  0.85696046E+08
     -140.4335846254      145.4154547645     1  0.84314084E+08
     -140.4335783639      141.0470879806     1  0.88446083E+08
     -140.4335704530      143.2260167786     1  0.90526138E+08
     -140.4335669994      143.1087208992     1  0.89843581E+08
     -140.4335642450      141.9270913988     1  0.87138783E+08
     -140.4335203299      143.3728109756     1  0.90512869E+08
     -140.4335114359      144.2356720204     1  0.87643543E+08
     -140.4335020181      143.1483108362     1  0.89165841E+08
     -140.4334997746      143.4688246406     1  0.86212671E+08
     -140.4334587932      143.7804745948     1  0.85811248E+08
     -140.4334548022      137.9616420473     1  0.86049684E+08
     -140.4334390457      139.9192927107     1  0.90413132E+08
     -140.4334366647      137.0198806386     1  0.85334942E+08
     -140.4334206914      144.6695495618     1  0.88519042E+08
     -140.4334162231      149.6035462796     1  0.86370242E+08
     -140.4333885496      147.4201420951     1  0.88247565E+08
     -140.4332542647      139.4598784554     1  0.83563181E+08
     -140.4331412532      145.9404618714     1  0.86538139E+08
     -140.4331376452      139.5510855366     1  0.85925102E+08
     -140.4331268385      146.0291979959     1  0.83060714E+08
     -140.4330875023      142.2565249417     1  0.89020319E+08
     -140.4330805319      143.2865034850     1  0.88294357E+08
     -140.4330752276      144.7370880694     1  0.83267031E+08
     -140.4330737767      140.8755414115     1  0.89578624E+08
     -140.4329881356      145.2705466897     1  0.88649541E+08
     -140.4329063370      141.2473093548     1  0.86958635E+08
     -140.4329038916      143.5046056504     4  0.80668018E+08
     -140.4328726267      141.9253956015     1  0.83669706E+08
     -140.4328577105      145.9890551837     1  0.90108575E+08
     -140.4327529568      145.0590312758     1  0.88167556E+08
     -140.4327363853      141.4486403448     1  0.88073245E+08
     -140.4327101937      141.9147951258     1  0.85423908E+08
     -140.4326938833      140.8709888615     1  0.88509139E+08
     -140.4326785233      147.0436369100     1  0.85101834E+08
     -140.4326766948      142.5594592744     1  0.89026420E+08
     -140.4326719520      139.5210605614     2  0.82260834E+08
     -140.4326670436      141.2137885449     1  0.91007686E+08
     -140.4326221140      143.9553378219     1  0.88376806E+08
     -140.4326011671      143.0593896930     1  0.86259418E+08
     -140.4325353821      144.3043958513     1  0.91102473E+08
     -140.4325283468      144.8846323667     1  0.84022961E+08
     -140.4325076918      144.9499214668     1  0.88076586E+08
     -140.4324751659      145.3707369309     1  0.85674463E+08
     -140.4324733275      145.7720576230     1  0.91641543E+08
     -140.4324595803      145.0288782462     1  0.92202681E+08
     -140.4323650168      144.1189555287     1  0.82763616E+08
     -140.4323148775      144.4978904029     1  0.84376931E+08
     -140.4322560052      143.9680055762     1  0.85763160E+08
     -140.4322476598      137.0626203194     1  0.86712170E+08
     -140.4322403663      144.3475177377     1  0.90774581E+08
     -140.4322365352      142.4564924681     1  0.89493976E+08
     -140.4321656573      146.5269902261     1  0.81443059E+08
     -140.4321183568      145.8049687033     1  0.87451517E+08
     -140.4321092991      143.9889584153     1  0.83259756E+08
     -140.4320899697      143.5463777109     1  0.88836382E+08
     -140.4320270250      144.4690114875     1  0.95767600E+08
     -140.4320216982      141.0711989798     1  0.85938735E+08
     -140.4319323610      145.3463233851     1  0.89731242E+08
     -140.4319269040      146.0061897325     1  0.87521188E+08
     -140.4318874508      141.2445110021     1  0.86513214E+08
     -140.4318764277      143.5907599269     1  0.86306235E+08
     -140.4318541692      141.9968630791     1  0.84089877E+08
     -140.4318333496      146.1580989770     1  0.85910679E+08
     -140.4318256324      145.1735997198     2  0.91893596E+08
     -140.4317977199      146.0106135752     1  0.85850287E+08
     -140.4317756774      141.6596985318     1  0.87044499E+08
     -140.4317082234      143.2386192632     1  0.82289508E+08
     -140.4315910470      144.3054403865     1  0.82977892E+08
     -140.4315884888      143.2904896771     1  0.87416061E+08
     -140.4315191733      141.8184468832     2  0.82627350E+08
     -140.4314480288      145.0341162632     1  0.85063102E+08
     -140.4314099929      145.6934259530     1  0.85220434E+08
     -140.4313738645      141.8548656729     1  0.86149274E+08
     -140.4313159005      143.8895858163     1  0.87550513E+08
     -140.4313069552      146.0647488766     1  0.84201087E+08
     -140.4312837336      141.5797304809     1  0.92066952E+08
     -140.4311780366      142.8272411073     1  0.87830988E+08
     -140.4311195067      148.2551557015     1  0.91223399E+08
     -140.4310385878      141.6699726997     1  0.85446941E+08
     -140.4309486602      144.3164453397     1  0.91581475E+08
     -140.4309436596      144.6573956006     1  0.88642653E+08
     -140.4309413649      142.0076846301     1  0.92017251E+08
     -140.4309258229      139.0977865257     1  0.88853550E+08
     -140.4309103318      137.8493251554     1  0.88752340E+08
     -140.4308531376      143.2324617119     1  0.91111667E+08
     -140.4308430360      144.3165400242     1  0.89504777E+08
     -140.4308070925      142.2281454545     1  0.85451226E+08
     -140.4307727572      144.2449507149     1  0.85702149E+08
     -140.4307426818      143.3110456188     1  0.88561329E+08
     -140.4307289669      143.2808877283     1  0.89376912E+08
     -140.4307171545      145.6260871726     1  0.92727480E+08
     -140.4306821217      140.8628150710     1  0.88284436E+08
     -140.4306740297      138.8386934336     1  0.83617072E+08
     -140.4306151832      143.6053697798     1  0.90877461E+08
     -140.4306010984      139.8830653920     1  0.82637761E+08
     -140.4304903340      142.5826747395     1  0.87441943E+08
     -140.4304219438      142.9496845616     1  0.89044928E+08
     -140.4303885881      141.5223866673     1  0.85062177E+08
     -140.4303822601      139.4105841215     1  0.83250537E+08
     -140.4303070914      144.6564819928     1  0.92646895E+08
     -140.4303011366      144.3856774430     1  0.92435383E+08
     -140.4302998311      142.5887383524     1  0.86794111E+08
     -140.4302969986      144.3288291260     1  0.84948973E+08
     -140.4302415216      141.0685085240     1  0.85837874E+08
     -140.4301249419      146.1618527745     1  0.87873351E+08
     -140.4301001673      144.1965541273     1  0.86534683E+08
     -140.4300507138      142.2958066098     1  0.89956445E+08
     -140.4300326215      145.3812035008     1  0.83126099E+08
     -140.4300303404      141.1364363212     1  0.94115119E+08
     -140.4300239481      142.1218751045     1  0.94063187E+08
     -140.4300010498      143.0303509090     1  0.87725613E+08
     -140.4299649856      143.5026398007     1  0.85476482E+08
     -140.4299404216      139.4759624942     1  0.85193340E+08
     -140.4299354430      147.2446900997     1  0.88988439E+08
     -140.4299184244      139.7404503423     1  0.83221858E+08
     -140.4298921639      143.2659492567     1  0.91885145E+08
     -140.4298771507      141.0920042548     1  0.83323339E+08
     -140.4298634829      145.8633214191     1  0.82891128E+08
     -140.4298337323      141.0266643977     1  0.81854511E+08
     -140.4298316990      144.6400841888     1  0.85095973E+08
     -140.4298127149      141.4926744725     1  0.82044517E+08
     -140.4298041180      143.7233172481     1  0.83855275E+08
     -140.4297897871      141.2348821879     1  0.88966487E+08
     -140.4297607492      144.5469600841     1  0.88318149E+08
     -140.4297444926      147.5417453260     1  0.86684861E+08
     -140.4297149977      145.5503101126     1  0.86559325E+08
     -140.4297075412      144.8446764208     1  0.90522599E+08
     -140.4297028795      145.0344025249     2  0.90839344E+08
     -140.4294769490      143.8508199854     1  0.94951134E+08
     -140.4293627861      140.9900536500     1  0.85121647E+08
     -140.4293096267      142.4713800089     1  0.83210792E+08
     -140.4292796353      138.9061274802     1  0.88566082E+08
     -140.4292726189      145.1396359575     1  0.92120387E+08
     -140.4292421672      143.1669474237     1  0.84506797E+08
     -140.4291626754      138.5979056852     1  0.84074329E+08
     -140.4291413160      140.6017514876     1  0.81077121E+08
     -140.4291224489      145.8252879419     1  0.88201398E+08
     -140.4290993695      141.5598595195     1  0.86961659E+08
     -140.4290949034      143.8308297846     1  0.83643924E+08
     -140.4290476704      145.1037662395     1  0.88281211E+08
     -140.4290413649      147.0250987701     1  0.86000938E+08
     -140.4290307334      143.2193093495     1  0.90716455E+08
     -140.4289850558      144.0599451025     1  0.87745396E+08
     -140.4289491137      144.0077396112     1  0.85086061E+08
     -140.4289079627      145.0954830148     1  0.84810625E+08
     -140.4289026743      142.8158632964     2  0.86612760E+08
     -140.4288584486      139.6375682864     1  0.89073152E+08
     -140.4288330470      143.3127859408     1  0.87262531E+08
     -140.4287804511      143.1671960704     1  0.86838856E+08
     -140.4287611221      139.3685942086     1  0.86560588E+08
     -140.4287408664      147.1854502600     1  0.86791651E+08
     -140.4287247614      141.7027336030     1  0.87915222E+08
     -140.4286738470      141.2056657198     1  0.86551762E+08
     -140.4286640666      143.7871707660     1  0.87015702E+08
     -140.4286235743      140.7210229394     1  0.89008569E+08
     -140.4285865785      147.3837407077     1  0.86573292E+08
     -140.4285843609      144.7950724354     1  0.84390793E+08
     -140.4285425272      140.6105806861     1  0.86098529E+08
     -140.4285012219      140.2906221477     1  0.80547115E+08
     -140.4284948098      145.0764426831     1  0.89446496E+08
     -140.4284811780      143.4362998047     1  0.88003910E+08
     -140.4284612127      143.0093192662     1  0.82453981E+08
     -140.4284176143      142.4791927182     1  0.86784009E+08
     -140.4283845193      144.3652449732     1  0.91277486E+08
     -140.4283790577      147.1954350839     1  0.89244170E+08
     -140.4283372605      143.7919621445     1  0.89174893E+08
     -140.4283344227      145.0811183950     1  0.88325596E+08
     -140.4283282994      136.7678240744     1  0.84451134E+08
     -140.4283245597      143.8467425666     1  0.87845245E+08
     -140.4282175456      143.7443455991     1  0.84452095E+08
     -140.4281787344      146.1058218590     1  0.89259080E+08
     -140.4281632940      142.7134667322     1  0.90928419E+08
     -140.4281401718      146.0472472400     1  0.86078354E+08
     -140.4280861480      143.6720941007     1  0.87633428E+08
     -140.4280591715      143.5981816983     1  0.83558941E+08
     -140.4280372841      144.3670289241     1  0.88573672E+08
     -140.4278930310      144.7567966695     1  0.89883998E+08
     -140.4278482363      147.8432574455     1  0.91999887E+08
     -140.4278030703      144.1144639406     1  0.85707583E+08
     -140.4277684197      140.1218180239     1  0.92788232E+08
     -140.4277452410      146.2394341394     1  0.90154012E+08
     -140.4277426081      145.3269161535     1  0.87931139E+08
     -140.4276303337      143.6709892950     1  0.92335993E+08
     -140.4275975818      144.6589869304     1  0.88293117E+08
     -140.4275585839      144.5946937770     1  0.85963065E+08
     -140.4275270381      146.0968051556     1  0.91824275E+08
     -140.4275220806      143.9521806424     1  0.84549552E+08
     -140.4275087308      142.8225282932     1  0.84160351E+08
     -140.4275015084      148.1928555992     1  0.89518342E+08
     -140.4274927248      147.8728572049     1  0.87232417E+08
     -140.4274481490      146.1798672272     2  0.90331343E+08
     -140.4274444076      141.5772672450     1  0.85693676E+08
     -140.4274389709      143.8699241028     1  0.82075109E+08
     -140.4273976216      139.9639259814     1  0.85870630E+08
     -140.4273747319      146.8413993159     1  0.86950326E+08
     -140.4273657968      145.1967034146     1  0.88452404E+08
     -140.4273615448      145.3093104809     1  0.88366746E+08
     -140.4273579214      144.7500550803     1  0.89073671E+08
     -140.4273385959      144.6442765260     1  0.90184786E+08
     -140.4273335299      142.5904605145     2  0.82921207E+08
     -140.4273262330      139.9161303132     1  0.86239177E+08
     -140.4272744279      142.6818587832     1  0.87807757E+08
     -140.4271061726      144.1613428409     1  0.86401853E+08
     -140.4270985833      145.7520145620     1  0.87039946E+08
     -140.4270862710      141.8692800210     1  0.90913933E+08
     -140.4270798547      146.7502845601     1  0.91807696E+08
     -140.4270762802      143.8705327659     1  0.89454643E+08
     -140.4270508316      142.1262635318     1  0.92464070E+08
     -140.4270278926      142.4767267388     1  0.85288402E+08
     -140.4270263143      144.6153367764     1  0.85702382E+08
     -140.4269297466      141.8014821818     1  0.85465317E+08
     -140.4268400264      143.3238377076     1  0.82419564E+08
     -140.4267889065      140.1806199802     1  0.86483884E+08
     -140.4267863002      140.0922840130     1  0.84330304E+08
     -140.4267688467      139.4506757098     1  0.86987815E+08
     -140.4267393223      146.4159017072     1  0.86224019E+08
     -140.4266654506      145.3930021542     1  0.85332045E+08
     -140.4266505316      145.1930744726     1  0.91464898E+08
     -140.4266396447      142.9984754850     1  0.89776071E+08
     -140.4266264991      145.5294029291     1  0.86544247E+08
     -140.4266219403      145.0731899423     1  0.88881105E+08
     -140.4266207999      144.9424826196     1  0.87337295E+08
     -140.4265921436      142.1039107409     1  0.86943261E+08
     -140.4265753122      146.9687336160     1  0.92892100E+08
     -140.4265291033      142.7811681797     1  0.87883706E+08
     -140.4265269667      146.4170295330     2  0.83027808E+08
     -140.4265177143      139.1184340260     1  0.84601729E+08
     -140.4264733011      142.8518057999     1  0.84686983E+08
     -140.4264439354      146.4958470297     1  0.81555161E+08
     -140.4264085390      143.3157267953     1  0.88256816E+08
     -140.4263795737      146.3708287548     1  0.89059563E+08
     -140.4263684067      142.6076557921     1  0.83263197E+08
     -140.4263514047      148.6133739590     1  0.93788316E+08
     -140.4263011379      140.5407753391     1  0.92614093E+08
     -140.4262976234      140.2066825863     1  0.85943441E+08
     -140.4262794915      144.4855047516     1  0.85560294E+08
     -140.4262485577      143.6265734459     1  0.83333658E+08
     -140.4262431814      144.5915704306     1  0.87969312E+08
     -140.4261760470      142.9457340477     1  0.87267565E+08
     -140.4261742365      147.0960362974     1  0.87554834E+08
     -140.4261695393      143.7525826698     1  0.90655105E+08
     -140.4261483118      139.2945256480     1  0.83180212E+08
     -140.4261368118      140.4782812470     1  0.84379724E+08
     -140.4261248846      140.9317484335     1  0.89574720E+08
     -140.4260919653      142.4487371224     2  0.88133541E+08
     -140.4260853666      144.4870182907     1  0.89805496E+08
     -140.4260638936      145.3459216899     1  0.89918503E+08
     -140.4260484309      140.8029637888     1  0.89415157E+08
     -140.4260367200      145.0170707540     1  0.88717049E+08
     -140.4260107813      145.6498818015     1  0.87528395E+08
     -140.4260001003      140.6455146551     1  0.85992860E+08
     -140.4259802114      146.6132725497     1  0.85510026E+08
     -140.4259637942      143.9944037142     1  0.88298945E+08
     -140.4259017084      139.7558678480     1  0.84323041E+08
     -140.4258851096      147.8255775904     2  0.88525643E+08
     -140.4257497451      143.7039034942     1  0.87731661E+08
     -140.4257066976      143.9588714116     1  0.88389357E+08
     -140.4256677889      138.8806597742     1  0.83085239E+08
     -140.4256634791      146.4699387454     1  0.85288065E+08
     -140.4256337575      143.8649057109     1  0.89057325E+08
     -140.4256243142      146.4036998340     1  0.86733862E+08
     -140.4256187795      139.3689375735     1  0.85679840E+08
     -140.4255961242      139.8537538266     1  0.87036577E+08
     -140.4255504213      142.2364051822     1  0.83988558E+08
     -140.4255349648      141.7119796503     1  0.86737268E+08
     -140.4255211721      143.9150899520     1  0.90921646E+08
     -140.4255081166      145.3442416440     1  0.87322951E+08
     -140.4254675626      143.6105761874     1  0.88854564E+08
     -140.4254602924      144.0650560267     1  0.86886705E+08
     -140.4254372554      145.2164624879     1  0.85150719E+08
     -140.4254329145      142.6164878708     1  0.83608006E+08
     -140.4254149449      142.1808782660     1  0.83675634E+08
     -140.4253473417      145.5390461830     1  0.90111968E+08
     -140.4253446720      141.1883160299     1  0.83552392E+08
     -140.4253365558      146.5441654292     1  0.89282075E+08
     -140.4253134455      137.8010577033     1  0.82541145E+08
     -140.4252818981      141.8271377294     1  0.84488083E+08
     -140.4252797439      145.1835879527     1  0.94374356E+08
     -140.4252761931      142.4999091201     1  0.88449493E+08
     -140.4252702015      144.6208175628     1  0.88169717E+08
     -140.4252409153      146.1784485624     1  0.87941727E+08
     -140.4252272881      145.6735337481     1  0.89864772E+08
     -140.4252150566      141.7338370963     1  0.88736639E+08
     -140.4252083699      143.6778196452     1  0.86677130E+08
     -140.4250606898      137.0851745106     1  0.84763881E+08
     -140.4250468845      142.0443721814     1  0.94345645E+08
     -140.4250283837      144.1902168011     1  0.86616866E+08
     -140.4250157552      142.1100612740     1  0.86839858E+08
     -140.4249954101      142.5363599771     1  0.84054515E+08
     -140.4249930779      146.2757837113     1  0.86618212E+08
     -140.4249577479      142.5341102308     1  0.88521722E+08
     -140.4248848506      141.0810516286     1  0.84407828E+08
     -140.4248756114      145.1684109249     1  0.87997995E+08
     -140.4248730175      149.1132530439     1  0.87282075E+08
     -140.4248582349      138.8560665953     1  0.84754701E+08
     -140.4248509817      146.4011175757     1  0.89778695E+08
     -140.4248458259      146.3499497858     1  0.88026484E+08
     -140.4248420114      141.2178000547     2  0.86651710E+08
     -140.4248305801      142.9822995147     1  0.86425243E+08
     -140.4248154533      145.3221908146     1  0.88919421E+08
     -140.4248086256      142.5318848282     1  0.85840628E+08
     -140.4247793126      147.7345728713     1  0.84914895E+08
     -140.4247747354      141.9383500229     1  0.86671355E+08
     -140.4247663044      141.6849204058     1  0.88302152E+08
     -140.4247338355      142.7061735933     1  0.82890167E+08
     -140.4247099354      146.1420512878     1  0.88876041E+08
     -140.4246878395      140.0916782856     1  0.82894096E+08
     -140.4246474742      142.0610104426     1  0.84923102E+08
     -140.4246106824      144.7116087124     1  0.10184759E+09
     -140.4246088839      144.8868222927     1  0.88953749E+08
     -140.4246067254      149.2005537669     1  0.91369727E+08
     -140.4245655254      143.4658661291     1  0.89828531E+08
     -140.4245047883      136.7983256264     1  0.83592913E+08
     -140.4244758692      138.6667726332     1  0.85080109E+08
     -140.4244233842      144.5071530472     1  0.86413020E+08
     -140.4244008423      142.8355342695     1  0.95994073E+08
     -140.4243770352      143.1007263110     1  0.86263012E+08
     -140.4243602289      141.5672274320     1  0.89828933E+08
     -140.4242925688      144.0505869164     1  0.87783307E+08
     -140.4242349646      141.2201336134     1  0.81981788E+08
     -140.4242074026      143.9698841426     1  0.85192869E+08
     -140.4241975929      144.6807554432     1  0.87127407E+08
     -140.4241463147      146.9350003065     1  0.86657571E+08
     -140.4240838917      148.8448199467     1  0.91030562E+08
     -140.4240622228      139.4579501852     1  0.86872846E+08
     -140.4240536114      146.3532853125     1  0.88194933E+08
     -140.4240130512      140.6089399477     1  0.87338364E+08
     -140.4240019210      139.8926024307     1  0.90246832E+08
     -140.4238708363      145.1643525519     1  0.89590577E+08
     -140.4237718847      149.2075153830     1  0.85508012E+08
     -140.4237373535      143.7878134588     1  0.89948794E+08
     -140.4237221641      144.2675428807     1  0.86105115E+08
     -140.4236787101      142.5848923229     1  0.88363601E+08
     -140.4236637793      144.8512279827     1  0.87881434E+08
     -140.4236488584      139.7420328520     1  0.84827164E+08
     -140.4236420651      140.6703114367     1  0.82686741E+08
     -140.4236373052      145.5522920375     2  0.84904450E+08
     -140.4236199812      148.7408158245     1  0.87260852E+08
     -140.4236126154      141.1383686525     1  0.89665634E+08
     -140.4236090182      147.3217669216     1  0.90553708E+08
     -140.4235816433      142.6673676351     1  0.84075614E+08
     -140.4235784539      139.1466769376     1  0.82865698E+08
     -140.4235411366      142.7343517351     1  0.85193137E+08
     -140.4235183634      143.9037968611     1  0.85420712E+08
     -140.4234703600      146.4743339611     1  0.89416724E+08
     -140.4234205197      140.2896999000     1  0.90367137E+08
     -140.4233895402      146.9657357463     1  0.88310947E+08
     -140.4233180802      144.5290926330     1  0.86616382E+08
     -140.4233102344      146.5955657163     2  0.84425774E+08
     -140.4233086945      141.1629001058     1  0.88690443E+08
     -140.4232773522      140.6501181723     1  0.82795667E+08
     -140.4232472083      143.7459222902     1  0.89932372E+08
     -140.4232267255      146.4569949386     1  0.84964251E+08
     -140.4232099691      145.2399638003     1  0.89009594E+08
     -140.4231672424      139.6771314265     1  0.89357302E+08
     -140.4231480737      142.1797364026     1  0.89530643E+08
     -140.4231115231      142.8029349513     1  0.83019938E+08
     -140.4231012831      145.6587628831     1  0.92234177E+08
     -140.4230395317      145.3794438059     1  0.87448202E+08
     -140.4230383646      143.7161721906     1  0.88645810E+08
     -140.4230328323      144.3062991851     1  0.87747774E+08
     -140.4230311974      143.1643554479     1  0.87299987E+08
     -140.4230149704      142.9796561024     1  0.83955692E+08
     -140.4229763276      141.8159520738     1  0.88170972E+08
     -140.4229630764      145.1652004190     1  0.85559439E+08
     -140.4229481999      144.1966185071     2  0.88683323E+08
     -140.4228843212      146.7592001039     1  0.92120186E+08
     -140.4228371676      143.2874771386     1  0.83795184E+08
     -140.4227689492      145.0811633361     1  0.91242918E+08
     -140.4227546821      141.1924236539     1  0.83823461E+08
     -140.4227189271      142.2006231176     1  0.83951194E+08
     -140.4226460629      142.0059837068     1  0.91585978E+08
     -140.4226109096      141.2946441878     1  0.91695658E+08
     -140.4225893747      145.2208807576     1  0.92810727E+08
     -140.4225542231      142.7748230075     1  0.85548044E+08
     -140.4225502604      147.3740180351     1  0.89970427E+08
     -140.4225183838      142.5226085215     1  0.85653882E+08
     -140.4225067559      141.5962140094     1  0.89068764E+08
     -140.4224835338      147.0669950368     1  0.94307517E+08
     -140.4224580860      148.5483119785     1  0.85356798E+08
     -140.4224452330      142.1955904963     1  0.87688537E+08
     -140.4224278181      141.9019411087     1  0.83379337E+08
     -140.4224148009      144.0501161873     1  0.83125154E+08
     -140.4223824558      144.1034074546     1  0.81931398E+08
     -140.4223675118      141.9561256303     1  0.85110708E+08
     -140.4223237988      140.8238141583     1  0.87558680E+08
     -140.4222824586      139.6922093457     1  0.84105590E+08
     -140.4222654489      147.3763723291     2  0.94434096E+08
     -140.4222628026      145.9837496349     1  0.89639215E+08
     -140.4222353272      143.4466712781     1  0.87865976E+08
     -140.4222270048      144.6354981378     1  0.98641311E+08
     -140.4222080234      140.2918222474     1  0.87721856E+08
     -140.4222065495      140.3801311626     1  0.84249277E+08
     -140.4221820107      142.9906325697     1  0.84450223E+08
     -140.4221769899      143.9210165582     1  0.91145320E+08
     -140.4221741834      142.4509635889     1  0.84778705E+08
     -140.4221282744      143.3801036779     1  0.92735080E+08
     -140.4220730944      145.4726050506     1  0.89959381E+08
     -140.4220563001      144.3017794529     1  0.92154001E+08
     -140.4220326646      147.3729959792     2  0.93438414E+08
     -140.4220305393      147.6817938296     1  0.86286762E+08
     -140.4220201984      143.3584375036     1  0.90601197E+08
     -140.4220170508      141.2360560200     1  0.86946796E+08
     -140.4220062162      142.8839195834     1  0.83227672E+08
     -140.4220040973      143.8380468686     1  0.86818430E+08
     -140.4220030655      141.1164175768     1  0.87940736E+08
     -140.4219475001      143.0190479662     1  0.88026633E+08
     -140.4218801032      143.1181496680     1  0.86099096E+08
     -140.4218581992      143.1982025904     1  0.87846871E+08
     -140.4218208082      143.3387275906     1  0.83782050E+08
     -140.4218195221      140.9264415997     1  0.82877214E+08
     -140.4217810387      145.2348436935     1  0.89950112E+08
     -140.4217640235      139.6459019607     1  0.89822258E+08
     -140.4217405321      144.4667342502     1  0.93187554E+08
     -140.4217366024      145.3871309472     1  0.90932028E+08
     -140.4216738928      147.5668631485     1  0.92582172E+08
     -140.4216406661      144.9918342112     1  0.95532538E+08
     -140.4215694600      145.7530965171     1  0.85137104E+08
     -140.4215409525      139.9021177790     1  0.92943179E+08
     -140.4215228825      141.4821641256     1  0.88130938E+08
     -140.4215083899      146.7363671568     1  0.89089197E+08
     -140.4214960706      144.7754419260     1  0.90340835E+08
     -140.4214888472      141.7489693450     1  0.89483441E+08
     -140.4214766817      143.5459160744     1  0.91809117E+08
     -140.4214446901      143.3204618803     1  0.89488745E+08
     -140.4213797701      145.5811732568     1  0.83939975E+08
     -140.4213731301      143.7603556372     1  0.84300841E+08
     -140.4213462802      144.7690463553     1  0.87632337E+08
     -140.4213328870      145.8557933361     1  0.86926400E+08
     -140.4213217838      142.7869695321     1  0.92286873E+08
     -140.4213167131      139.5330707762     1  0.92440674E+08
     -140.4213125928      143.1438123474     1  0.83432017E+08
     -140.4212789195      143.6945852681     1  0.85588218E+08
     -140.4212627055      140.5754256779     1  0.83365713E+08
     -140.4212312735      140.2301160485     1  0.80224593E+08
     -140.4212065823      138.3844714318     1  0.86157079E+08
     -140.4212033895      144.2118984728     1  0.88193403E+08
     -140.4211999322      140.8194006399     1  0.85125511E+08
     -140.4211872812      139.3803374239     1  0.87138566E+08
     -140.4211715014      142.4162007505     1  0.91270709E+08
     -140.4211554028      143.7165173724     1  0.83893934E+08
     -140.4211471795      145.4823410272     1  0.88313783E+08
     -140.4211417077      141.5052266956     1  0.86228365E+08
     -140.4211171129      144.7930722206     1  0.89533189E+08
     -140.4211058077      144.2402642632     1  0.84429927E+08
     -140.4210927326      139.7167109545     1  0.85719338E+08
     -140.4210588883      142.2458151030     1  0.85594429E+08
     -140.4210327790      142.3857701244     1  0.86306532E+08
     -140.4210187244      141.1555943734     1  0.81412953E+08
     -140.4209973755      137.7342006594     1  0.84105461E+08
     -140.4209834357      140.7050295061     1  0.91723501E+08
     -140.4209795865      144.9406895219     1  0.87277495E+08
     -140.4209659653      144.9748504116     1  0.87733627E+08
     -140.4209506219      141.6263841965     1  0.85125885E+08
     -140.4209369192      138.9281819710     1  0.90248209E+08
     -140.4208460901      144.7416972630     1  0.87180628E+08
     -140.4208127202      146.9037671341     1  0.88028244E+08
     -140.4207723069      141.7423543293     1  0.87998714E+08
     -140.4207619622      146.3727290657     1  0.92095775E+08
     -140.4207352983      142.1360844037     1  0.86265725E+08
     -140.4206836493      141.1073233028     1  0.88766027E+08
     -140.4206803774      144.7867837183     1  0.86056454E+08
     -140.4206486386      142.6375037935     1  0.85455948E+08
     -140.4206391291      141.9563109937     1  0.87295845E+08
     -140.4206236607      143.8686762625     1  0.87558407E+08
     -140.4206112526      145.5651202918     1  0.86674694E+08
     -140.4206076195      141.1718330964     1  0.83049654E+08
     -140.4205975797      140.7664701939     1  0.86025278E+08
     -140.4205854432      138.3206436036     2  0.85871485E+08
     -140.4205627468      144.2455671147     1  0.87440120E+08
     -140.4205541249      143.2505128134     1  0.89831614E+08
     -140.4205374320      143.9788885702     1  0.86566362E+08
     -140.4205151199      143.8475819509     1  0.87106619E+08
     -140.4204916397      143.2666164820     1  0.86758891E+08
     -140.4204699787      147.5715871110     1  0.84601158E+08
     -140.4204541170      145.3047255978     1  0.88575046E+08
     -140.4204391628      143.0350534448     1  0.90367350E+08
     -140.4203846121      148.3524875445     1  0.83756178E+08
     -140.4203415176      146.0088553116     1  0.89405493E+08
     -140.4203180210      144.6387648594     1  0.90427203E+08
     -140.4203154907      145.7726974938     1  0.86868625E+08
     -140.4202902512      144.8932707499     1  0.83491093E+08
     -140.4202848118      145.7698178266     1  0.86861802E+08
     -140.4202799295      138.3860032545     1  0.85097785E+08
     -140.4202669563      136.3172479197     1  0.84486020E+08
     -140.4202449894      143.4397002507     1  0.86987083E+08
     -140.4202314587      146.9064178358     1  0.90454421E+08
     -140.4202196796      143.2491404359     1  0.87115671E+08
     -140.4202167365      140.5543766214     1  0.85419725E+08
     -140.4202109039      146.0791006624     1  0.87785356E+08
     -140.4201893360      141.9273094434     1  0.83724641E+08
     -140.4201836639      142.9142711463     1  0.85521668E+08
     -140.4201226854      147.9960703483     1  0.88638424E+08
     -140.4201205606      144.9759456927     1  0.89776227E+08
     -140.4201021051      146.3363051137     1  0.86730152E+08
     -140.4200928553      140.3889121369     1  0.84593495E+08
     -140.4200854218      147.3498597220     1  0.90504272E+08
     -140.4200543157      142.8068312313     1  0.86896399E+08
     -140.4200302068      139.1619349646     1  0.83753219E+08
     -140.4200183682      146.6014011626     1  0.95197781E+08
     -140.4200124213      141.1291420055     1  0.90304179E+08
     -140.4200113307      144.3811140029     1  0.91477605E+08
     -140.4199915234      146.6009803785     1  0.90178900E+08
     -140.4199848328      142.8561337220     1  0.90216245E+08
     -140.4199656907      139.0116049716     1  0.84386048E+08
     -140.4199385988      143.7812809806     1  0.83937891E+08
     -140.4199304466      140.1505263807     1  0.82783546E+08
     -140.4199178005      147.0038613881     1  0.91566060E+08
     -140.4198818397      140.3162801707     1  0.86697921E+08
     -140.4198499410      145.9309081778     1  0.90968414E+08
     -140.4198371856      142.4229941941     1  0.86499550E+08
     -140.4198134913      139.7616987477     1  0.84485046E+08
     -140.4198027266      147.7482449686     2  0.85431939E+08
     -140.4197918616      142.7586038510     1  0.82489796E+08
     -140.4197906270      140.5235006769     1  0.82198988E+08
     -140.4197535560      145.8226098914     1  0.95410502E+08
     -140.4197359893      142.5656264051     1  0.86362364E+08
     -140.4197165977      138.1784545113     1  0.85831974E+08
     -140.4197150688      146.1067944192     1  0.82355592E+08
     -140.4197069771      143.2418092253     1  0.90303798E+08
     -140.4196916509      146.5554386757     1  0.86498388E+08
     -140.4196566527      142.0045961337     1  0.91408316E+08
     -140.4196408529      141.7745608332     1  0.83471700E+08
     -140.4196001665      145.4237930908     1  0.91498053E+08
     -140.4195932905      144.3546134838     1  0.87603418E+08
     -140.4195911375      140.8075130939     1  0.86623120E+08
     -140.4195865774      141.0084049554     1  0.89237282E+08
     -140.4195726130      142.9711385358     1  0.87858040E+08
     -140.4194508817      141.5373990699     1  0.87693488E+08
     -140.4194127714      142.4316583121     1  0.86167277E+08
     -140.4193978905      142.0058461160     1  0.87539724E+08
     -140.4193654739      143.2239713881     1  0.87058073E+08
     -140.4193582308      144.3624985829     1  0.81054560E+08
     -140.4193497775      140.9292141900     1  0.81828457E+08
     -140.4193249331      145.7429212155     1  0.91306056E+08
     -140.4193061062      142.5408140667     1  0.89001298E+08
     -140.4193001597      147.3712320439     1  0.91026415E+08
     -140.4192907629      144.6302778516     1  0.87834339E+08
     -140.4192813752      140.4787507579     1  0.85743245E+08
     -140.4192704863      144.1646382685     1  0.87394067E+08
     -140.4192526935      145.3719276618     1  0.86649078E+08
     -140.4192160714      143.2288778125     1  0.87114404E+08
     -140.4191820435      143.0317381159     1  0.92483144E+08
     -140.4191642438      144.2736751128     1  0.89012208E+08
     -140.4191589891      140.0530909095     1  0.86656784E+08
     -140.4191434771      143.8347776500     1  0.82236278E+08
     -140.4191312152      142.4968525471     1  0.87258674E+08
     -140.4191135064      143.7533081204     1  0.88634458E+08
     -140.4190753751      142.2764560858     1  0.86571278E+08
     -140.4190716582      143.8491474753     1  0.81360864E+08
     -140.4190399790      145.6104477301     1  0.89429725E+08
     -140.4190259198      145.1245112579     1  0.83456538E+08
     -140.4189761824      141.3421985804     1  0.91483132E+08
     -140.4189728173      145.3177664155     1  0.86203597E+08
     -140.4189405138      145.3862097663     1  0.88398828E+08
     -140.4189358742      145.0349578436     1  0.87156701E+08
     -140.4189309874      147.4830657469     2  0.82531477E+08
     -140.4189292220      141.9337980409     1  0.89749208E+08
     -140.4189175110      142.5792064111     1  0.82650300E+08
     -140.4189070555      143.4332582651     1  0.90465266E+08
     -140.4188991205      143.5508860057     1  0.87789631E+08
     -140.4188637505      142.7022798937     1  0.86708706E+08
     -140.4188139748      145.0720961585     1  0.86073179E+08
     -140.4187594789      142.5524512692     1  0.87300556E+08
     -140.4187197619      143.8141262094     1  0.84894306E+08
     -140.4187185600      145.7478478268     1  0.89739017E+08
     -140.4186944741      148.1919411045     1  0.88471665E+08
     -140.4186770933      145.2628931995     1  0.87403165E+08
     -140.4186562355      147.0068789680     1  0.90202266E+08
     -140.4186421270      144.5902240728     1  0.87754010E+08
     -140.4186271448      151.3382653909     1  0.92683788E+08
     -140.4186207799      143.3418617439     1  0.92426806E+08
     -140.4186186614      142.8607656241     1  0.88503785E+08
     -140.4185820747      145.3398945590     1  0.91298423E+08
     -140.4185577062      142.5658983892     1  0.86605162E+08
     -140.4185435402      139.9939374005     1  0.82623500E+08
     -140.4185182451      144.0852047101     1  0.85573800E+08
     -140.4184951402      140.4872498259     2  0.87021593E+08
     -140.4184826910      143.8024867732     1  0.89386343E+08
     -140.4184581131      145.7971943523     1  0.90254987E+08
     -140.4184489954      144.1001930504     1  0.89785027E+08
     -140.4184257680      142.7378001055     1  0.88306086E+08
     -140.4184183708      143.7628782754     1  0.85761633E+08
     -140.4184013613      145.3759013297     1  0.87072439E+08
     -140.4183968339      143.3320809370     1  0.87850596E+08
     -140.4183553082      140.9959686227     1  0.84853587E+08
     -140.4183325755      141.0269808411     1  0.86054470E+08
     -140.4183164878      146.8392002051     1  0.90832784E+08
     -140.4182801491      145.1430899325     1  0.84947268E+08
     -140.4182640823      147.2631761337     1  0.88155255E+08
     -140.4182606158      140.7291504545     1  0.82038322E+08
     -140.4182534644      140.8085886373     1  0.82641312E+08
     -140.4182494127      141.6813504560     1  0.83288823E+08
     -140.4182341150      146.3027377591     1  0.85314035E+08
     -140.4182310524      145.0074153651     1  0.85520356E+08
     -140.4182201803      143.8457953848     1  0.90439302E+08
     -140.4182153856      143.4202721295     1  0.90382145E+08
     -140.4181873338      147.5850103029     1  0.91345241E+08
     -140.4181712297      145.0964711376     1  0.82808743E+08
     -140.4181642690      143.7055020454     1  0.89295395E+08
     -140.4181624530      143.7653483890     1  0.87236386E+08
     -140.4181539793      145.8783334301     1  0.85500619E+08
     -140.4181360967      144.4168101601     1  0.94593911E+08
     -140.4180911303      144.7281034880     1  0.88379190E+08
     -140.4180498538      145.4834942099     1  0.82536958E+08
     -140.4180421473      139.8039425388     1  0.87811214E+08
     -140.4180147933      139.6995170701     1  0.84851375E+08
     -140.4179643830      140.5317346009     1  0.88668792E+08
     -140.4178430186      141.0464346738     1  0.82068782E+08
     -140.4178254054      143.8499513539     1  0.89128274E+08
     -140.4177668219      141.8845381203     1  0.91519292E+08
     -140.4177545022      143.0992857180     1  0.85120018E+08
     -140.4177238939      144.3885081561     1  0.86919781E+08
     -140.4177178234      145.1210866840     1  0.90732992E+08
     -140.4177158107      140.0965537031     1  0.88076890E+08
     -140.4176706914      144.4829861485     1  0.87810022E+08
     -140.4176418555      147.3617733486     1  0.89679493E+08
     -140.4176315758      143.5224740587     1  0.83244079E+08
     -140.4176254978      139.3362445348     1  0.88708510E+08
     -140.4176047346      143.0910621037     1  0.90282489E+08
     -140.4175833389      144.4101800054     1  0.84124951E+08
     -140.4175692888      140.7816467071     1  0.86322440E+08
     -140.4175651778      142.2382633484     1  0.85424309E+08
     -140.4175639529      143.8779888120     1  0.87224352E+08
     -140.4175586317      145.1022412317     1  0.89242012E+08
     -140.4175574938      141.9656236401     1  0.85929201E+08
     -140.4175537670      145.4998636747     1  0.85281791E+08
     -140.4175205564      141.5338990431     1  0.86295781E+08
     -140.4175107625      142.3001354363     1  0.86642728E+08
     -140.4175014629      139.2553883850     1  0.86119922E+08
     -140.4174967403      143.2230837825     1  0.86096012E+08
     -140.4174870323      143.6000189180     1  0.85813482E+08
     -140.4174785812      144.3910808602     1  0.91273216E+08
     -140.4174457925      143.6159818673     1  0.85565528E+08
     -140.4173873948      144.8232157720     1  0.87397155E+08
     -140.4173845418      144.2898408722     1  0.88813272E+08
     -140.4173329533      144.6680962520     1  0.88898933E+08
     -140.4173274829      143.1765944265     1  0.90120474E+08
     -140.4173263856      142.8164041688     1  0.87679918E+08
     -140.4173238082      142.2104471837     1  0.86831133E+08
     -140.4172491126      141.8368308384     1  0.83211354E+08
     -140.4172285969      143.9624241399     1  0.84867783E+08
     -140.4172142571      143.3507266956     1  0.86050909E+08
     -140.4171863502      146.7185682249     1  0.85413582E+08
     -140.4171747891      144.1225936425     1  0.89111209E+08
     -140.4171556529      139.0134020650     1  0.86378042E+08
     -140.4171495627      142.4726222551     1  0.86772845E+08
     -140.4171101403      142.4877356015     1  0.88586339E+08
     -140.4170766896      140.1484424954     1  0.87138287E+08
     -140.4170615219      140.6278988443     1  0.82569032E+08
     -140.4170475823      144.8153518764     1  0.89901620E+08
     -140.4170204103      141.3882661559     1  0.87832282E+08
     -140.4170186737      141.5651146875     1  0.86021554E+08
     -140.4170131573      143.2363163362     1  0.83988708E+08
     -140.4169748316      144.9051167188     1  0.90707273E+08
     -140.4169524567      142.1541357065     1  0.88178115E+08
     -140.4169470768      143.9575893372     1  0.86262842E+08
     -140.4169193658      141.1521391848     1  0.81413661E+08
     -140.4168928760      142.3393540130     1  0.82860664E+08
     -140.4168825273      149.3006307941     1  0.87188794E+08
     -140.4168578703      141.6161291805     1  0.84691598E+08
     -140.4168518535      147.2046676628     1  0.86933317E+08
     -140.4168293314      143.0242449412     1  0.90307432E+08
     -140.4167872217      141.1775648702     1  0.86662401E+08
     -140.4167601359      146.6386588617     1  0.87630377E+08
     -140.4167455271      141.8991512545     1  0.85886990E+08
     -140.4167284831      146.8996486577     1  0.84743154E+08
     -140.4166546410      144.4018364871     1  0.87715356E+08
     -140.4166507429      143.2885891611     1  0.88296504E+08
     -140.4166442839      142.8528388298     1  0.89427197E+08
     -140.4166396741      143.8684468394     1  0.88988767E+08
     -140.4166033341      141.5215772572     1  0.85956050E+08
     -140.4164617677      145.5891536975     1  0.85685430E+08
     -140.4164051074      146.9497775118     1  0.86650791E+08
     -140.4163821428      143.8408724506     2  0.87783836E+08
     -140.4163692696      145.3502393921     1  0.89586660E+08
     -140.4163329633      146.6947468865     1  0.82862654E+08
     -140.4163310235      144.3534664762     1  0.89468245E+08
     -140.4163222321      140.6210985260     1  0.88291818E+08
     -140.4163067089      143.2930966128     2  0.87579596E+08
     -140.4162516084      141.7188574804     1  0.91498393E+08
     -140.4162493376      145.4442926039     1  0.87880501E+08
     -140.4162142542      143.7012557461     1  0.88606355E+08
     -140.4162024048      144.6695947007     1  0.85597013E+08
     -140.4161992914      144.7901414113     1  0.91225698E+08
     -140.4161771080      140.7633779090     1  0.88133446E+08
     -140.4161651026      146.5476028221     1  0.87799789E+08
     -140.4160624458      143.4883250479     1  0.81446688E+08
     -140.4160603031      141.8849954602     1  0.89468735E+08
     -140.4160276486      139.6793916433     1  0.85696127E+08
     -140.4159892222      146.2481804691     1  0.84723125E+08
     -140.4159690688      140.0718976038     1  0.87088583E+08
     -140.4159618693      146.0528453951     1  0.89458766E+08
     -140.4159523246      147.8370651227     1  0.93606501E+08
     -140.4159441584      144.1602330621     1  0.90048638E+08
     -140.4159258637      148.3578653050     2  0.97152789E+08
     -140.4158748305      144.2676525113     1  0.82650059E+08
     -140.4158712402      146.9276246941     1  0.88318024E+08
     -140.4158211957      144.3309248453     1  0.90506630E+08
     -140.4158128624      145.0031564816     1  0.83149099E+08
     -140.4157811197      142.4793571263     1  0.88865043E+08
     -140.4157787913      142.5042380709     1  0.88530576E+08
     -140.4157575975      142.4760222949     1  0.88561161E+08
     -140.4157327674      147.7241016051     1  0.84393445E+08
     -140.4157243894      141.7365901832     1  0.89246971E+08
     -140.4157233452      143.7452257886     1  0.85102676E+08
     -140.4157161814      143.7925271302     1  0.83763147E+08
     -140.4157027658      140.2934612584     1  0.81362909E+08
     -140.4156502889      141.8075260648     1  0.82748483E+08
     -140.4156222789      142.0621782212     1  0.84699697E+08
     -140.4155687048      147.2136499576     1  0.86256720E+08
     -140.4155349332      144.4038419733     1  0.85842188E+08
     -140.4155204740      142.9936558914     1  0.88267477E+08
     -140.4154791113      147.8784142861     2  0.93407699E+08
     -140.4154724945      142.0824235567     1  0.86148014E+08
     -140.4154713465      145.2655694476     1  0.89297255E+08
     -140.4154550346      145.0464839048     1  0.88718083E+08
     -140.4154395128      147.3627040661     1  0.89987916E+08
     -140.4154336925      144.6201378195     1  0.87516791E+08
     -140.4154217437      148.4409694989     1  0.92030767E+08
     -140.4154195851      148.0384371722     1  0.93161820E+08
     -140.4154149301      142.9410765646     1  0.89242460E+08
     -140.4154052056      144.8110569833     1  0.89596329E+08
     -140.4153767994      146.2421940104     1  0.98228098E+08
     -140.4153599201      145.0609692916     1  0.89336384E+08
     -140.4153469104      141.1452645743     1  0.90307657E+08
     -140.4153316262      143.8897218710     1  0.86465450E+08
     -140.4152693778      145.1255431908     1  0.88394389E+08
     -140.4152277307      148.5125951112     2  0.95260309E+08
     -140.4152009441      144.3140271353     1  0.94065498E+08
     -140.4151117642      143.5092146547     1  0.91259921E+08
     -140.4151080322      147.6406145530     1  0.89696683E+08
     -140.4151023566      140.3913819622     1  0.87033371E+08
     -140.4150821490      144.0110734403     1  0.86893875E+08
     -140.4150731921      138.1535030613     1  0.84447779E+08
     -140.4150682066      147.7055155581     1  0.85236338E+08
     -140.4150596735      141.2036464970     1  0.84203065E+08
     -140.4150503922      144.2183263156     1  0.88694947E+08
     -140.4150451920      145.9312867980     1  0.87776697E+08
     -140.4150322485      143.1488780096     1  0.90946843E+08
     -140.4150098076      144.4720463939     1  0.88402530E+08
     -140.4149977426      144.2640927851     1  0.86052665E+08
     -140.4149665104      143.3148182195     1  0.86021551E+08
     -140.4149201238      142.9990630486     1  0.85181285E+08
     -140.4149135578      144.4341521561     1  0.86122866E+08
     -140.4148792939      144.3042626569     1  0.90123472E+08
     -140.4148473087      141.3865943159     1  0.85589794E+08
     -140.4148382605      147.5309492791     1  0.85025456E+08
     -140.4148154385      144.7911773887     1  0.89538612E+08
     -140.4147858168      144.5715047731     1  0.95035038E+08
     -140.4147819592      144.6177202780     1  0.86364136E+08
     -140.4147721765      139.9041643222     1  0.84302666E+08
     -140.4147661612      141.7861132752     1  0.89418303E+08
     -140.4147477319      146.2974666555     1  0.91224369E+08
     -140.4147381813      141.5900835852     1  0.86391970E+08
     -140.4147087140      146.3409415946     1  0.85297639E+08
     -140.4146970400      147.1237716748     1  0.86889214E+08
     -140.4146786173      146.9804206670     2  0.88303725E+08
     -140.4146584432      142.6594199653     1  0.85181316E+08
     -140.4146142731      144.6343878187     1  0.85512211E+08
     -140.4146111185      144.2175069816     1  0.85436667E+08
     -140.4145939570      144.3005478610     1  0.90093067E+08
     -140.4145650892      145.0367692504     1  0.88503782E+08
     -140.4145093343      141.1669851545     1  0.88746048E+08
     -140.4144751409      142.5537619284     1  0.88416486E+08
     -140.4144371604      144.5086034663     1  0.91211179E+08
     -140.4144345508      139.3156896368     1  0.87250520E+08
     -140.4144215190      146.2150456837     1  0.88299997E+08
     -140.4144054071      140.7365004510     1  0.85205897E+08
     -140.4143874744      145.5625126098     1  0.83140781E+08
     -140.4143768087      142.0054654082     1  0.84798555E+08
     -140.4143669399      145.5237430622     1  0.84894593E+08
     -140.4143645594      143.9284654089     1  0.83612584E+08
     -140.4143348118      140.6693000781     1  0.86246896E+08
     -140.4143231594      145.3733295454     1  0.84532521E+08
     -140.4142747494      138.5875014091     1  0.92012642E+08
     -140.4142583954      145.0021677487     1  0.89677389E+08
     -140.4142335149      148.2810423800     2  0.97021439E+08
     -140.4141781417      147.0358434988     2  0.89169151E+08
     -140.4141575967      140.0112787249     1  0.89202804E+08
     -140.4141561562      147.4896253379     1  0.87867861E+08
     -140.4141300242      146.4891815328     1  0.88262793E+08
     -140.4141245498      140.6188226594     1  0.85634354E+08
     -140.4141187303      139.9486719359     1  0.88001080E+08
     -140.4141021432      140.9501353642     1  0.89004656E+08
     -140.4140951120      143.6611315397     1  0.91127314E+08
     -140.4139978416      145.5231940542     1  0.87353830E+08
     -140.4139318991      144.5924530700     1  0.88735379E+08
     -140.4139266091      145.8581944115     1  0.87970984E+08
     -140.4139065655      144.6023428461     1  0.91106305E+08
     -140.4138935566      141.3348402083     1  0.89274916E+08
     -140.4138910854      140.3208209392     1  0.81483145E+08
     -140.4138546402      145.6879928210     1  0.90592436E+08
     -140.4138517221      140.7753214197     1  0.82078720E+08
     -140.4138405796      142.6536433279     1  0.83691890E+08
     -140.4138096206      143.3558765577     1  0.87655729E+08
     -140.4137712791      147.2478965727     1  0.85120532E+08
     -140.4137216967      147.1216761033     1  0.89460837E+08
     -140.4136947509      142.7705779834     1  0.86786476E+08
     -140.4136834965      142.9967064072     1  0.89592125E+08
     -140.4136699291      145.6638543009     1  0.86820741E+08
     -140.4136278136      143.2123417743     1  0.92842550E+08
     -140.4136001282      144.9782093871     1  0.89159225E+08
     -140.4135933120      143.8845926133     2  0.87967179E+08
     -140.4135183700      146.1706145483     1  0.90981144E+08
     -140.4135107107      141.7509991640     1  0.88528834E+08
     -140.4134920373      144.1542363862     1  0.88023578E+08
     -140.4134535230      148.4251122661     2  0.94927833E+08
     -140.4134477495      139.4307379369     1  0.85735938E+08
     -140.4134351519      139.3504472196     1  0.85646580E+08
     -140.4133993917      143.5262015875     1  0.86398324E+08
     -140.4133954102      141.3103816428     1  0.85632745E+08
     -140.4133886181      146.2988638466     1  0.89383312E+08
     -140.4133814158      142.0305061793     1  0.86891881E+08
     -140.4133686746      139.0977765680     1  0.84638732E+08
     -140.4133618400      142.4487246260     1  0.88527586E+08
     -140.4133440327      144.3205307500     1  0.83243399E+08
     -140.4133335489      144.3062214196     1  0.91691101E+08
     -140.4133142190      145.9697065352     1  0.85854571E+08
     -140.4133127046      146.4982384663     1  0.86777665E+08
     -140.4132893788      145.8246890873     1  0.87280053E+08
     -140.4132816150      143.7232259861     1  0.84080473E+08
     -140.4132515957      148.0683755648     1  0.91273522E+08
     -140.4132031768      141.0165919721     1  0.88952171E+08
     -140.4131992536      143.1994708423     1  0.85801767E+08
     -140.4131905045      146.8263890997     1  0.86990520E+08
     -140.4131738204      145.1515828698     1  0.86854822E+08
     -140.4131621507      144.1982226962     1  0.82704789E+08
     -140.4131330398      141.2160042543     1  0.82479124E+08
     -140.4131248704      143.6671520716     1  0.88857095E+08
     -140.4131008479      145.6356947507     1  0.89347784E+08
     -140.4130668275      143.5463845571     1  0.86349000E+08
     -140.4130625579      146.7796892659     2  0.93680080E+08
     -140.4130534502      143.1624075147     1  0.91859103E+08
     -140.4130476079      147.0216636002     1  0.85329973E+08
     -140.4130248656      143.4025340168     1  0.91300131E+08
     -140.4129702255      141.3048664579     1  0.87091624E+08
     -140.4129586118      141.0079699668     1  0.82913191E+08
     -140.4129555194      143.9049217085     1  0.89961947E+08
     -140.4129495619      138.8794940046     1  0.86098836E+08
     -140.4129484429      140.2219073337     1  0.86350073E+08
     -140.4129421744      143.6907269055     1  0.89869069E+08
     -140.4129376250      141.0680926926     1  0.85851897E+08
     -140.4129245745      144.0172216069     1  0.88598051E+08
     -140.4129175761      137.8309469309     1  0.84185132E+08
     -140.4129154982      143.9956940671     1  0.88298684E+08
     -140.4128823761      142.4067500560     1  0.86642273E+08
     -140.4128801679      144.2688466877     1  0.86373122E+08
     -140.4128618925      145.0798876129     1  0.83210276E+08
     -140.4128270447      147.9437892587     1  0.90727446E+08
     -140.4128152142      148.1438912844     1  0.87816408E+08
     -140.4128127584      141.6657338635     1  0.82612411E+08
     -140.4127963954      142.5703131593     1  0.84001036E+08
     -140.4127892359      146.0077126656     1  0.88083507E+08
     -140.4127806594      148.6379830311     1  0.87934462E+08
     -140.4127512203      146.2229627307     1  0.90511341E+08
     -140.4127419025      142.6337367153     1  0.86776460E+08
     -140.4127341854      147.2979244686     1  0.86092106E+08
     -140.4126543600      143.7394525290     1  0.85050597E+08
     -140.4126347983      142.2106820007     1  0.82012705E+08
     -140.4126214960      143.1311884502     1  0.89041197E+08
     -140.4126073186      144.4426520234     1  0.82880028E+08
     -140.4126039447      143.2911559398     1  0.83500257E+08
     -140.4126022881      138.4863509804     1  0.87255782E+08
     -140.4125625410      145.5345629379     1  0.85525561E+08
     -140.4125553566      142.9305412802     1  0.85284888E+08
     -140.4124731467      144.9168404462     1  0.90435619E+08
     -140.4124551205      147.2784549168     1  0.83090128E+08
     -140.4124017342      142.7314110895     1  0.87656849E+08
     -140.4123946143      140.5734896253     1  0.84471411E+08
     -140.4123686085      143.4554118730     1  0.91067295E+08
     -140.4123551356      147.5415056812     1  0.85266390E+08
     -140.4123178754      143.0741353210     1  0.90719375E+08
     -140.4123057378      147.8628660996     1  0.92083963E+08
     -140.4122955467      139.1286180922     1  0.82298107E+08
     -140.4122582173      144.2327816646     1  0.90698458E+08
     -140.4122357686      143.6487389717     1  0.89977318E+08
     -140.4122241919      143.7971553065     1  0.89610258E+08
     -140.4122213246      143.8669783388     1  0.89409912E+08
     -140.4121972224      144.6170193845     1  0.97431270E+08
     -140.4121925009      143.8920314975     1  0.84478308E+08
     -140.4121901733      142.7666318992     1  0.85646612E+08
     -140.4121751745      142.6362286983     1  0.90080893E+08
     -140.4121583138      144.7200356985     1  0.89843146E+08
     -140.4121513385      145.0581783555     1  0.87911169E+08
     -140.4121446959      146.6015751029     1  0.83778802E+08
     -140.4121152417      143.4741837580     1  0.85767120E+08
     -140.4121020465      141.8597055261     1  0.80623933E+08
     -140.4120912161      143.4425074178     1  0.82430568E+08
     -140.4120718128      140.8939266815     1  0.81943565E+08
     -140.4120624121      140.4800198926     1  0.81938914E+08
     -140.4120410738      148.3813835728     1  0.90474899E+08
     -140.4120369217      141.4324284681     1  0.92231581E+08
     -140.4120044924      144.9875030387     1  0.87574302E+08
     -140.4119873831      143.1788705857     1  0.84454723E+08
     -140.4119350132      141.9480141115     1  0.83981934E+08
     -140.4119123800      142.3382303479     1  0.87607138E+08
     -140.4119098346      141.1525950929     1  0.86499620E+08
     -140.4118723083      146.7062050342     1  0.86777116E+08
     -140.4118468654      141.2274188657     1  0.84471248E+08
     -140.4118259050      145.1873480315     1  0.89607716E+08
     -140.4117973850      136.8516804003     1  0.93840406E+08
     -140.4117907534      145.2190503096     1  0.89643672E+08
     -140.4117689051      144.4029902923     1  0.92134255E+08
     -140.4117275780      139.8691609513     1  0.85333082E+08
     -140.4117000307      140.3707427984     1  0.90979679E+08
     -140.4116967020      140.6156686327     1  0.89411790E+08
     -140.4116739406      141.7640226299     1  0.81944114E+08
     -140.4115712372      142.0390244604     1  0.86076317E+08
     -140.4115368704      144.9352506735     1  0.93704096E+08
     -140.4115346992      140.4726042430     1  0.85651602E+08
     -140.4115301964      145.2957287282     1  0.87368967E+08
     -140.4115191772      143.0191189351     1  0.84975435E+08
     -140.4115115282      144.0881117922     1  0.88206872E+08
     -140.4115068061      143.6296748940     1  0.85124245E+08
     -140.4115003940      141.5737827262     1  0.86839507E+08
     -140.4114493102      139.3443781812     1  0.89863171E+08
     -140.4113999178      143.4156159812     1  0.88238893E+08
     -140.4113927302      141.3251411518     1  0.84090075E+08
     -140.4113688171      145.1833795890     1  0.86698213E+08
     -140.4112978577      140.9818017913     1  0.84725942E+08
     -140.4112910367      142.9596825367     1  0.89780960E+08
     -140.4112891714      145.5476724964     1  0.83588313E+08
     -140.4112654594      143.8232908609     1  0.89198125E+08
     -140.4112251458      142.5224676579     1  0.86249333E+08
     -140.4111808764      142.9953428326     1  0.87799045E+08
     -140.4111697913      141.1130107835     1  0.89127948E+08
     -140.4111644713      141.0406265645     1  0.86259804E+08
     -140.4111610471      142.1364432362     1  0.88069965E+08
     -140.4111425497      146.9501365014     1  0.87935429E+08
     -140.4111278498      145.2682735021     1  0.85513931E+08
     -140.4111172835      142.5911815037     1  0.89659030E+08
     -140.4110663344      144.2242527780     1  0.90307553E+08
     -140.4110473331      142.7347470735     1  0.87143967E+08
     -140.4110111249      143.4189080400     1  0.92193575E+08
     -140.4109921380      140.6227363428     1  0.89609027E+08
     -140.4109849046      141.6133246559     1  0.93014597E+08
     -140.4109801007      147.2907173016     1  0.85643873E+08
     -140.4108996129      142.6247164168     1  0.86034119E+08
     -140.4108884546      144.7272731979     1  0.85377011E+08
     -140.4108532925      143.3525781072     1  0.96361981E+08
     -140.4108470656      141.1055979757     1  0.86744703E+08
     -140.4107670363      141.6152507552     1  0.91048485E+08
     -140.4107523474      146.0303056664     1  0.84219379E+08
     -140.4107379297      142.3548550257     1  0.86669107E+08
     -140.4107292570      142.1961378314     1  0.93066076E+08
     -140.4107139541      146.6114691750     1  0.84188241E+08
     -140.4107089093      148.1875641095     1  0.85350331E+08
     -140.4106778954      142.0457027268     1  0.87371792E+08
     -140.4106731260      146.3995732020     1  0.84966432E+08
     -140.4106492491      143.1554848766     1  0.89195340E+08
     -140.4106402850      141.4632570344     1  0.91721084E+08
     -140.4106386243      145.2336830184     1  0.86254667E+08
     -140.4106316321      142.6862694995     1  0.84639367E+08
     -140.4106303969      144.7331654441     1  0.85671470E+08
     -140.4106058460      140.3944245416     1  0.84308212E+08
     -140.4105811888      146.0766489148     1  0.89457270E+08
     -140.4105710171      143.6288576760     1  0.88043586E+08
     -140.4105665308      143.1742944579     1  0.84367038E+08
     -140.4105572625      142.8080690536     1  0.85668755E+08
     -140.4105440757      142.2742439795     1  0.87562962E+08
     -140.4105348655      145.9141675430     1  0.81608357E+08
     -140.4105190618      145.3067264727     1  0.91507210E+08
     -140.4104939463      143.6292273527     1  0.87827572E+08
     -140.4104814672      144.1161132414     1  0.82055706E+08
     -140.4104164774      136.6157833656     1  0.83812885E+08
     -140.4104003035      145.6500635174     1  0.84051447E+08
     -140.4103959119      139.9137355796     1  0.85391234E+08
     -140.4103946541      143.8702198505     1  0.89108779E+08
     -140.4103194986      142.5538346555     1  0.85367692E+08
     -140.4102957018      141.5297015906     1  0.87317202E+08
     -140.4102808829      147.8054453871     1  0.89794239E+08
     -140.4102563027      144.0142538852     1  0.99328853E+08
     -140.4102423284      144.5153587883     1  0.92221467E+08
     -140.4102366753      140.8229759086     1  0.85720745E+08
     -140.4102245296      144.4259999950     1  0.87504954E+08
     -140.4101457759      146.4511820286     1  0.86316773E+08
     -140.4101274736      140.7683959671     1  0.87016819E+08
     -140.4101113306      142.0817514329     1  0.91419133E+08
     -140.4100962292      146.0645886355     1  0.89138863E+08
     -140.4099953110      143.2083069165     1  0.10072756E+09
     -140.4099917222      145.7485508031     1  0.85522105E+08
     -140.4099850215      141.6131667136     1  0.86203188E+08
     -140.4099689478      138.9248735700     1  0.85968666E+08
     -140.4099174247      144.6293783716     1  0.87478199E+08
     -140.4099135272      146.0793422742     1  0.83702604E+08
     -140.4099023383      139.5397533614     2  0.88768900E+08
     -140.4098875914      140.1174575231     1  0.86268518E+08
     -140.4098752559      148.2697954132     1  0.90559324E+08
     -140.4098616876      146.9357122594     1  0.83060671E+08
     -140.4097937524      141.5106482670     1  0.88978119E+08
     -140.4097819555      143.7891954895     1  0.86288981E+08
     -140.4097614363      136.5797792334     1  0.83814752E+08
     -140.4097167320      144.8308855286     1  0.89632754E+08
     -140.4096915066      142.5614454023     1  0.84211650E+08
     -140.4096557896      140.6893826109     1  0.86441807E+08
     -140.4096529840      138.7343300982     1  0.86300214E+08
     -140.4096354953      146.8536624976     1  0.93463089E+08
     -140.4096297953      146.0750825371     1  0.91667096E+08
     -140.4096201460      144.3908603092     1  0.92382243E+08
     -140.4096114785      146.7631664027     1  0.90485388E+08
     -140.4096040243      142.1944358483     1  0.83873400E+08
     -140.4095839700      145.7453348374     2  0.84296537E+08
     -140.4095446211      145.6479472861     1  0.84717701E+08
     -140.4095354853      143.4958269493     1  0.89873603E+08
     -140.4095199960      144.9385418950     1  0.83610526E+08
     -140.4095161985      140.3369823490     1  0.87125655E+08
     -140.4095129731      141.6998345108     1  0.86317964E+08
     -140.4094999301      143.3606116900     1  0.88553880E+08
     -140.4094889862      142.3303770729     1  0.86270010E+08
     -140.4094723073      146.2315362311     1  0.91990702E+08
     -140.4094560267      144.5476129261     1  0.87234952E+08
     -140.4094358578      145.3937410493     1  0.90981845E+08
     -140.4094279432      148.0663053255     1  0.85421041E+08
     -140.4094175172      144.0509396537     1  0.90495699E+08
     -140.4094043993      145.1132991410     1  0.88664050E+08
     -140.4093771611      145.2536910909     1  0.86618320E+08
     -140.4093658637      145.3834923707     1  0.84801596E+08
     -140.4093607558      145.8090083740     1  0.88124900E+08
     -140.4093287276      141.6954920282     1  0.86040040E+08
     -140.4093121769      145.1884502232     1  0.88073986E+08
     -140.4093070353      140.3023814862     1  0.88280442E+08
     -140.4092876566      147.6795170062     1  0.89604114E+08
     -140.4092665528      145.3459907865     1  0.86907989E+08
     -140.4092601592      141.0652602209     1  0.87355239E+08
     -140.4092543541      143.6681962309     1  0.83520891E+08
     -140.4092445120      147.4205288725     1  0.83461407E+08
     -140.4092075122      142.6998913063     1  0.86246132E+08
     -140.4092004365      140.3583712372     1  0.89786213E+08
     -140.4091742918      145.6600425540     1  0.85025841E+08
     -140.4091712056      144.8790654311     1  0.87607904E+08
     -140.4091181227      140.4396420002     1  0.84270314E+08
     -140.4090907571      144.2864867509     1  0.85091569E+08
     -140.4090778094      137.7357085657     1  0.88299740E+08
     -140.4090482169      142.7978498201     1  0.88396939E+08
     -140.4090319150      141.6622814755     1  0.87388480E+08
     -140.4090064061      144.5470688572     2  0.88623583E+08
     -140.4089828339      144.4171763372     1  0.89672403E+08
     -140.4089724926      142.4132548991     1  0.98473656E+08
     -140.4089438795      146.2201216791     1  0.90520815E+08
     -140.4089417590      144.7641853370     1  0.88166362E+08
     -140.4088902499      146.7605597004     1  0.88457652E+08
     -140.4088787163      146.6999483573     1  0.87442351E+08
     -140.4088761593      143.6392661961     1  0.87486064E+08
     -140.4088677338      144.0102308406     1  0.89757801E+08
     -140.4088667299      142.6052974243     1  0.85996894E+08
     -140.4088655940      137.7785025612     1  0.83662065E+08
     -140.4088522006      142.9456594464     1  0.88794011E+08
     -140.4088478078      144.5832772111     2  0.84844985E+08
     -140.4088345886      140.9418179917     1  0.82983345E+08
     -140.4087845554      148.1741486003     1  0.87794656E+08
     -140.4087818757      141.2764209871     1  0.85084435E+08
     -140.4087774376      143.4015327174     1  0.91417123E+08
     -140.4087707018      143.7284128641     1  0.87479870E+08
     -140.4087513236      143.7641094459     1  0.86982444E+08
     -140.4087256536      143.4715290233     1  0.92116446E+08
     -140.4087091572      143.5029147769     1  0.89632739E+08
     -140.4086923322      142.0693618786     1  0.87043088E+08
     -140.4086901228      145.8167555747     1  0.88474723E+08
     -140.4086346253      140.3749835272     1  0.85714606E+08
     -140.4086266208      140.2488757230     1  0.89377224E+08
     -140.4086121273      147.5519974136     1  0.86424553E+08
     -140.4085932070      142.6060269883     1  0.83776924E+08
     -140.4085864459      147.8316467437     1  0.85442799E+08
     -140.4085835439      140.9499891152     1  0.87553923E+08
     -140.4085810614      143.1150312822     1  0.95714794E+08
     -140.4085794046      142.6411180587     1  0.89835521E+08
     -140.4085730676      145.0053243217     1  0.85505907E+08
     -140.4085578950      140.8997617451     1  0.87448826E+08
     -140.4085550875      144.0588493796     1  0.86363464E+08
     -140.4084962547      141.4638211580     1  0.85769749E+08
     -140.4084313638      144.9139235743     1  0.86437742E+08
     -140.4084291905      146.5865082384     1  0.92320377E+08
     -140.4084217783      143.9800533170     1  0.89797544E+08
     -140.4083985889      144.3143511865     1  0.84586789E+08
     -140.4083464341      142.0886819443     1  0.86506109E+08
     -140.4083414282      143.9067429789     1  0.82884283E+08
     -140.4083362205      143.4329010201     1  0.86405856E+08
     -140.4083209542      145.9402888897     1  0.88739898E+08
     -140.4082702341      141.3783245502     1  0.87943688E+08
     -140.4082551377      138.5746906575     1  0.81956524E+08
     -140.4082425541      144.6720230039     1  0.89097462E+08
     -140.4082411589      146.2986643572     1  0.85435150E+08
     -140.4081916058      146.9015566053     1  0.86163517E+08
     -140.4081903320      142.9722553153     1  0.87051401E+08
     -140.4081741415      141.7517033211     2  0.87560752E+08
     -140.4081472417      138.7815625590     1  0.86204196E+08
     -140.4081338699      142.0003000278     1  0.86932882E+08
     -140.4081323740      145.2723775580     1  0.84872961E+08
     -140.4081234366      145.6290627420     1  0.83730113E+08
     -140.4081118261      146.2467392167     1  0.90688281E+08
     -140.4081038158      142.8559538838     1  0.82808497E+08
     -140.4080845803      147.2074901340     1  0.91011995E+08
     -140.4080673035      143.5359637092     1  0.90105900E+08
     -140.4080563626      144.0097438143     1  0.84908891E+08
     -140.4080418400      145.0478119559     1  0.88538020E+08
     -140.4080301314      143.6371303359     1  0.86586289E+08
     -140.4080088204      144.0841311459     1  0.88284828E+08
     -140.4079841300      139.7187865549     1  0.87922829E+08
     -140.4079623549      142.5362763664     1  0.92358484E+08
     -140.4079422627      144.9474783503     1  0.85115731E+08
     -140.4079062577      144.9713395671     1  0.88623536E+08
     -140.4079027822      143.1568790170     1  0.86477958E+08
     -140.4078531975      140.9368405477     1  0.84890311E+08
     -140.4078477765      145.2542405356     2  0.90395856E+08
     -140.4078437332      140.7239284169     1  0.88562574E+08
     -140.4078419547      144.5675054606     1  0.83962642E+08
     -140.4078402859      143.7942690775     1  0.91253591E+08
     -140.4078180311      146.3637685852     1  0.88788378E+08
     -140.4078084969      146.1479706922     1  0.88597225E+08
     -140.4077681679      141.9611290356     1  0.87064367E+08
     -140.4077433457      142.1049600282     1  0.87822702E+08
     -140.4077329374      144.0205989316     1  0.86822924E+08
     -140.4077111883      144.3309360909     1  0.86064002E+08
     -140.4075898446      140.9747247930     1  0.87898696E+08
     -140.4075745134      146.0785971319     1  0.84995127E+08
     -140.4075597410      143.6356271262     1  0.89523302E+08
     -140.4074949957      141.4042694029     1  0.85376036E+08
     -140.4074911788      143.1096819761     1  0.87643792E+08
     -140.4074597195      144.5008610071     1  0.84163076E+08
     -140.4074458414      142.1728639834     1  0.88977594E+08
     -140.4074339584      141.8442740964     1  0.91390789E+08
     -140.4074306392      143.9436307037     1  0.85636787E+08
     -140.4074238861      140.5949980451     1  0.88896294E+08
     -140.4074212872      147.0509696956     1  0.90837563E+08
     -140.4073739200      139.6733919602     1  0.86864465E+08
     -140.4073459676      144.3927061676     1  0.84598178E+08
     -140.4073078829      144.3137043973     1  0.95253523E+08
     -140.4073052761      143.2304680616     1  0.89784239E+08
     -140.4072957864      138.2102368904     1  0.89727860E+08
     -140.4072911154      145.3181869227     1  0.87721438E+08
     -140.4072656547      140.9331660897     1  0.90536751E+08
     -140.4071864448      143.5607268900     1  0.95409649E+08
     -140.4071128893      142.6306426052     1  0.88942086E+08
     -140.4070997650      141.0623459889     1  0.90520533E+08
     -140.4070947762      141.2142909245     1  0.87943310E+08
     -140.4070926302      142.1452858592     1  0.86551899E+08
     -140.4070695697      144.6922783774     2  0.86732467E+08
     -140.4070489018      139.5864569339     1  0.89020391E+08
     -140.4070048225      143.3408959640     1  0.88326988E+08
     -140.4069917780      144.7697487837     1  0.89646167E+08
     -140.4069569050      139.6100005261     1  0.87448707E+08
     -140.4069470840      145.0175792070     1  0.85310706E+08
     -140.4069434493      145.8409932239     2  0.83606931E+08
     -140.4069229864      145.6263425283     1  0.88845396E+08
     -140.4068965263      141.9491675001     1  0.87466712E+08
     -140.4068689284      142.3720484919     1  0.87229933E+08
     -140.4068606871      147.6376472829     1  0.91587392E+08
     -140.4068513011      144.6025039488     1  0.88031168E+08
     -140.4068128111      143.3539257628     1  0.81167233E+08
     -140.4067877871      143.4759667469     1  0.87571020E+08
     -140.4067673503      142.8903621668     1  0.84471155E+08
     -140.4067549108      141.4488002046     1  0.90077408E+08
     -140.4067509008      144.3041802030     1  0.89550648E+08
     -140.4067454201      143.1437128514     1  0.90714538E+08
     -140.4067315103      146.0618125642     1  0.90752678E+08
     -140.4067296609      141.6198390502     1  0.86163273E+08
     -140.4067117601      143.3771319339     1  0.85826592E+08
     -140.4066289285      142.3704271755     1  0.90848361E+08
     -140.4066157214      145.4072560593     1  0.90261365E+08
     -140.4066024550      144.1285036375     1  0.90551361E+08
     -140.4065774944      143.9510533491     1  0.87796474E+08
     -140.4065208032      142.5761884336     1  0.85152915E+08
     -140.4064829112      145.5137942179     1  0.93473107E+08
     -140.4064803175      141.6954222224     1  0.88308808E+08
     -140.4064084502      147.7430411607     1  0.88673071E+08
     -140.4063562486      144.5014992279     1  0.87714323E+08
     -140.4063539657      143.9646070330     1  0.88548492E+08
     -140.4063429415      141.9369701760     1  0.87794851E+08
     -140.4063196595      143.2837128365     1  0.87716261E+08
     -140.4062835062      144.2167639146     1  0.84871629E+08
     -140.4062784977      140.6105636226     1  0.81994961E+08
     -140.4062768721      141.5380884001     1  0.84906931E+08
     -140.4062610677      142.1194285148     1  0.90907408E+08
     -140.4062345001      146.9139073812     1  0.87262843E+08
     -140.4062269358      142.1659100106     1  0.87747076E+08
     -140.4062195513      142.7833513184     1  0.92731051E+08
     -140.4061981547      145.8625142909     1  0.87088889E+08
     -140.4061959282      143.3168271141     1  0.85752795E+08
     -140.4061847588      143.9775760725     1  0.85028463E+08
     -140.4061733905      146.6987668744     1  0.92102042E+08
     -140.4061708802      146.2830409000     1  0.89799057E+08
     -140.4061603145      142.5617184386     1  0.87233970E+08
     -140.4061500207      144.5467584688     1  0.91327903E+08
     -140.4061132732      147.0188662678     1  0.85275412E+08
     -140.4061095495      143.5490923981     1  0.87715292E+08
     -140.4061022376      143.0076530075     1  0.91386618E+08
     -140.4060745316      145.3495972477     1  0.89747865E+08
     -140.4060369425      142.6583701386     1  0.84691660E+08
     -140.4060243260      143.9526766104     1  0.85338586E+08
     -140.4060183743      142.6678785569     1  0.88045479E+08
     -140.4060059675      145.1193629592     1  0.88667755E+08
     -140.4059792248      137.7630911724     1  0.86756694E+08
     -140.4059625517      142.0070426207     1  0.99809094E+08
     -140.4059465747      146.5813775300     1  0.91755139E+08
     -140.4059453177      140.5207819946     1  0.86033684E+08
     -140.4059392562      141.5907753087     1  0.85669205E+08
     -140.4059138667      143.8447944787     1  0.88362045E+08
     -140.4059089208      140.1512478658     1  0.85393653E+08
     -140.4059031344      143.7573014103     1  0.90584196E+08
     -140.4058955618      141.7516689690     1  0.84541805E+08
     -140.4058863805      145.3757727351     1  0.86360539E+08
     -140.4058739925      141.6600958944     1  0.90395411E+08
     -140.4058633082      141.8077769766     1  0.82771689E+08
     -140.4057812078      143.0826146339     1  0.88728309E+08
     -140.4057636828      144.1286127131     1  0.90621944E+08
     -140.4057080591      147.4745723149     1  0.90709825E+08
     -140.4057049115      140.0418789273     1  0.91350977E+08
     -140.4056855989      145.2639477891     1  0.87385754E+08
     -140.4056607738      142.6214704865     1  0.86741212E+08
     -140.4056359686      141.0551100111     1  0.89518587E+08
     -140.4056345651      143.7140585276     1  0.88028241E+08
     -140.4056294872      144.1784289542     1  0.85652882E+08
     -140.4056115012      145.8293854901     1  0.88092491E+08
     -140.4055881345      142.3599893824     1  0.88507305E+08
     -140.4055834728      145.9687609493     1  0.84649195E+08
     -140.4055587925      145.6688049579     1  0.86188378E+08
     -140.4055392978      147.7931880179     1  0.89530950E+08
     -140.4055323075      143.3651572930     1  0.89417043E+08
     -140.4054878920      143.5417752648     1  0.88760774E+08
     -140.4054795122      144.9120654407     1  0.88023869E+08
     -140.4053843561      139.4820044589     1  0.89415894E+08
     -140.4053822572      143.0369042632     1  0.84538883E+08
     -140.4053681939      141.8990085872     1  0.86043021E+08
     -140.4053566917      145.2966637928     1  0.89089008E+08
     -140.4052968282      144.2407933550     1  0.84810857E+08
     -140.4052934757      143.6978986263     1  0.83798591E+08
     -140.4052807991      140.9718056801     1  0.89492747E+08
     -140.4052603755      141.8378686884     1  0.88085143E+08
     -140.4052586963      143.8897515122     1  0.89158023E+08
     -140.4052491749      142.8567846851     1  0.84059477E+08
     -140.4052426488      142.7733369272     1  0.88936633E+08
     -140.4052389362      145.6471608920     1  0.85290187E+08
     -140.4052315338      142.8241119020     1  0.84863431E+08
     -140.4052088350      144.0713069864     1  0.86673659E+08
     -140.4052055112      144.3358804359     1  0.87646162E+08
     -140.4051694112      145.4422287949     1  0.85905661E+08
     -140.4051655746      143.2779503883     1  0.87097164E+08
     -140.4051476677      143.3036890370     1  0.83786019E+08
     -140.4051110152      144.8698145703     1  0.87336828E+08
     -140.4051008366      146.0614808339     1  0.86364177E+08
     -140.4050896618      142.3388240125     1  0.81800941E+08
     -140.4050658947      142.7033387718     1  0.89251100E+08
     -140.4050004451      140.7014334682     1  0.89139124E+08
     -140.4049501776      145.4203686971     1  0.85039147E+08
     -140.4049488616      143.0584489428     1  0.85352431E+08
     -140.4049346018      137.6574859785     1  0.88047002E+08
     -140.4049251425      141.6360324772     1  0.86274618E+08
     -140.4049218778      142.3622945790     1  0.93557286E+08
     -140.4049200535      143.0883626971     1  0.82796572E+08
     -140.4049071263      148.4928225765     1  0.91153222E+08
     -140.4048754036      141.0355917565     1  0.87939772E+08
     -140.4048720491      140.9593187740     1  0.88544092E+08
     -140.4048685906      144.2365185233     1  0.89211414E+08
     -140.4048665245      142.4070363897     1  0.86812889E+08
     -140.4048607050      143.1525557992     1  0.84805397E+08
     -140.4048373091      143.9175573981     1  0.90432389E+08
     -140.4048137929      143.1853530944     1  0.92346875E+08
     -140.4048088153      138.8152528438     1  0.87866289E+08
     -140.4048061362      141.3895030189     1  0.91628227E+08
     -140.4048006085      142.6168170341     1  0.88799824E+08
     -140.4047662016      146.3293340923     1  0.88309217E+08
     -140.4047543787      142.3348545247     1  0.93585297E+08
     -140.4047412262      142.4703966954     1  0.91306394E+08
     -140.4047282771      145.1255251781     2  0.86012366E+08
     -140.4047268211      147.1458335437     1  0.94798010E+08
     -140.4047054953      141.7694461163     1  0.85925149E+08
     -140.4047037148      140.5313757411     1  0.87114249E+08
     -140.4046891309      143.9409196774     1  0.87110805E+08
     -140.4046819581      145.4317729449     1  0.85940739E+08
     -140.4046646726      145.1715231098     1  0.84252891E+08
     -140.4046633419      145.4060806794     1  0.88063623E+08
     -140.4046602602      142.4901740075     1  0.85860871E+08
     -140.4046374575      144.4046188200     1  0.91753782E+08
     -140.4046335770      141.7234995617     1  0.89463885E+08
     -140.4046279600      147.9520681353     2  0.89725870E+08
     -140.4046255703      142.6981548323     1  0.89646679E+08
     -140.4046199487      142.9127330105     1  0.91995314E+08
     -140.4046088165      139.8246132700     1  0.86153121E+08
     -140.4045766621      144.0131764647     1  0.93438706E+08
     -140.4045585429      136.4702982717     1  0.83068755E+08
     -140.4045466332      144.1389830084     1  0.87966592E+08
     -140.4045259746      144.0193207841     1  0.89140935E+08
     -140.4045143883      142.3685177542     1  0.86360808E+08
     -140.4044819891      145.3089624004     1  0.91803230E+08
     -140.4044368759      142.6644326887     1  0.86087039E+08
     -140.4044302367      144.5413279119     1  0.91081960E+08
     -140.4044236094      142.3211205457     1  0.90688764E+08
     -140.4044026060      144.6766570608     2  0.91113250E+08
     -140.4043657644      138.6749697540     1  0.86167107E+08
     -140.4043534078      140.6996618096     1  0.85963884E+08
     -140.4043417658      143.3924545478     1  0.88582679E+08
     -140.4043218957      144.1773436348     1  0.90100857E+08
     -140.4042828752      146.2874303896     1  0.87335760E+08
     -140.4042776065      140.4943667111     1  0.85952566E+08
     -140.4042521337      141.2366357609     1  0.84850248E+08
     -140.4042303551      144.6483206662     1  0.84968414E+08
     -140.4042230958      141.5110043654     1  0.88898065E+08
     -140.4042140405      143.8018745545     1  0.85892972E+08
     -140.4042021313      146.6158695989     2  0.87149448E+08
     -140.4041732421      145.6890414982     1  0.90493898E+08
     -140.4041606950      145.0061657823     1  0.87366909E+08
     -140.4041443576      143.6169720405     1  0.89771253E+08
     -140.4040857868      139.6990587577     1  0.85496591E+08
     -140.4040825928      146.3773348325     1  0.85691822E+08
     -140.4040780063      140.0536525471     1  0.87312401E+08
     -140.4040375199      146.6654290470     1  0.91165524E+08
     -140.4040361552      141.7366363989     1  0.85442943E+08
     -140.4040269859      147.5868109065     1  0.82741089E+08
     -140.4040135668      148.2370558146     1  0.87032146E+08
     -140.4039986351      141.1510181757     1  0.88723891E+08
     -140.4039900075      144.4802977807     1  0.89822214E+08
     -140.4039853811      142.4361839994     1  0.89617349E+08
     -140.4039839348      146.1989492895     1  0.89973354E+08
     -140.4039689510      143.5518816879     1  0.84017402E+08
     -140.4039632760      145.2063922152     1  0.89201998E+08
     -140.4039555122      143.2380784693     1  0.89342882E+08
     -140.4039523725      147.7985449316     2  0.82798104E+08
     -140.4039408466      141.4398036506     1  0.86596679E+08
     -140.4039383792      144.6407840684     1  0.91610885E+08
     -140.4039061540      146.2440636597     1  0.86609470E+08
     -140.4038465146      147.7462536019     1  0.89875811E+08
     -140.4037784054      142.6785386748     1  0.89196102E+08
     -140.4037433462      145.0733102388     1  0.83497145E+08
     -140.4036717753      141.6059272774     1  0.88394358E+08
     -140.4036635723      141.9899463053     1  0.88658913E+08
     -140.4036545004      143.4425030402     1  0.83689168E+08
     -140.4036117921      142.5693944818     1  0.88218947E+08
     -140.4035983476      143.2969252485     1  0.85145680E+08
     -140.4035938734      137.4093362608     1  0.88818424E+08
     -140.4035801313      141.4945162344     1  0.89017503E+08
     -140.4035640779      140.2489361373     1  0.86905806E+08
     -140.4035273567      141.0909812082     1  0.84254972E+08
     -140.4035139950      143.9298190384     1  0.90043548E+08
     -140.4034932139      143.4956887452     1  0.84068127E+08
     -140.4034848380      149.5427145732     1  0.10083091E+09
     -140.4034778026      144.5574363391     1  0.85426699E+08
     -140.4034564945      143.3907249919     1  0.86827882E+08
     -140.4034443586      144.6975621588     1  0.84180741E+08
     -140.4033985480      142.8045790863     1  0.87889219E+08
     -140.4033514957      141.6472379020     1  0.87143709E+08
     -140.4033038923      144.5123249433     1  0.87524977E+08
     -140.4032824752      148.2506293832     1  0.85039405E+08
     -140.4032797040      144.5492254564     1  0.91362807E+08
     -140.4032665908      145.9295990407     1  0.92967698E+08
     -140.4032339095      142.9998201743     1  0.90441066E+08
     -140.4032114713      147.7984361885     1  0.86704817E+08
     -140.4032052629      145.2252303130     1  0.87506258E+08
     -140.4031974300      142.0568333628     1  0.88129298E+08
     -140.4031794312      144.7541491266     1  0.87183948E+08
     -140.4031754990      144.1641162137     1  0.88263069E+08
     -140.4031729156      145.9890671892     1  0.88425217E+08
     -140.4031654266      143.5210063884     1  0.88442834E+08
     -140.4031534880      145.2123880076     1  0.86542725E+08
     -140.4031470814      141.5880917468     1  0.87459149E+08
     -140.4031217018      142.8104802711     1  0.92368694E+08
     -140.4031073298      140.7919785720     1  0.88189121E+08
     -140.4030573297      141.0133167679     1  0.88308421E+08
     -140.4030481837      143.6980728578     1  0.88910538E+08
     -140.4030335767      138.1539765135     1  0.86058864E+08
     -140.4029718208      143.5874886065     1  0.87460681E+08
     -140.4029597549      148.3553856714     1  0.90355273E+08
     -140.4029480949      144.2801698186     1  0.91015864E+08
     -140.4029254935      138.5728847900     1  0.89793233E+08
     -140.4029154506      144.0488194172     1  0.88255413E+08
     -140.4028595937      141.2866767256     1  0.85326810E+08
     -140.4027768315      142.1646805087     1  0.84876917E+08
     -140.4027582509      141.6618563028     1  0.89617415E+08
     -140.4027524246      141.7108622012     1  0.87984823E+08
     -140.4027342437      145.7222633018     1  0.90579484E+08
     -140.4027115124      141.3581568070     1  0.89043094E+08
     -140.4026833817      140.4070634364     1  0.92004313E+08
     -140.4026807589      141.1547468138     1  0.85911148E+08
     -140.4026319957      142.2489427069     1  0.90657474E+08
     -140.4026303129      145.7128086627     1  0.88378497E+08
     -140.4026173213      139.9950461506     1  0.85807907E+08
     -140.4026022150      143.4705892619     1  0.84361771E+08
     -140.4025940630      144.6420007183     1  0.86962687E+08
     -140.4025417523      145.7512796539     1  0.88495337E+08
     -140.4025403296      141.8424349818     1  0.86292130E+08
     -140.4025298940      142.5460892675     1  0.84729456E+08
     -140.4025266745      139.0299731522     1  0.84417332E+08
     -140.4025208247      143.7826206625     1  0.85112735E+08
     -140.4024968884      146.5887218465     1  0.88920915E+08
     -140.4024877001      147.5133553655     1  0.84206684E+08
     -140.4024740703      141.7969427451     1  0.87849510E+08
     -140.4024712777      143.9783773140     1  0.90438733E+08
     -140.4024688159      143.0011127336     1  0.85742782E+08
     -140.4024649305      146.9254180528     1  0.85075109E+08
     -140.4024557141      139.2320575103     1  0.87768788E+08
     -140.4024331493      144.6799260076     1  0.82530316E+08
     -140.4024126115      143.7187840368     1  0.89675295E+08
     -140.4024030680      148.3391953071     1  0.87930528E+08
     -140.4023997911      144.3318005431     1  0.90917345E+08
     -140.4023688787      143.3540809705     1  0.83329713E+08
     -140.4023486592      146.9853964711     1  0.84614757E+08
     -140.4023158765      138.9992848789     1  0.84619176E+08
     -140.4022792907      145.0790733173     1  0.86841055E+08
     -140.4022545496      141.8359414697     1  0.85806808E+08
     -140.4022441208      143.4772254957     1  0.86248493E+08
     -140.4022330237      143.1424438512     1  0.84094226E+08
     -140.4022257365      141.5291320506     1  0.89883457E+08
     -140.4022160192      146.1335121952     1  0.86377658E+08
     -140.4022089102      140.9644358022     1  0.87469331E+08
     -140.4022071724      146.5009781915     1  0.84838605E+08
     -140.4021817800      141.5439006082     1  0.86487130E+08
     -140.4021807768      143.1807075958     1  0.85739010E+08
     -140.4021128255      142.4461589624     1  0.90720079E+08
     -140.4021055657      147.9348788675     1  0.87157353E+08
     -140.4020902907      141.5166097538     1  0.88031544E+08
     -140.4020818427      140.1325498381     1  0.84453094E+08
     -140.4020711483      146.1892849420     1  0.89580258E+08
     -140.4020406754      140.0684356097     1  0.81870156E+08
     -140.4020383322      139.6637118777     1  0.82552107E+08
     -140.4020218842      143.3230331583     1  0.85418286E+08
     -140.4020118438      145.6698418095     1  0.87687108E+08
     -140.4020096850      143.0906014779     1  0.91731847E+08
     -140.4019934398      141.9629668180     1  0.98183781E+08
     -140.4019829210      145.8461661466     1  0.92446437E+08
     -140.4019815709      140.7667554262     1  0.85027900E+08
     -140.4019661132      140.1695687771     1  0.87273324E+08
     -140.4019534739      146.3494953033     1  0.87238671E+08
     -140.4019478081      142.4121142803     1  0.84487163E+08
     -140.4018776412      146.1539597339     1  0.88345714E+08
     -140.4018565790      143.4659379006     1  0.89736839E+08
     -140.4018472823      139.2131632226     1  0.85911108E+08
     -140.4018234802      138.1138546997     1  0.82632150E+08
     -140.4018129582      144.1449995451     1  0.92428606E+08
     -140.4017837997      147.6863160237     1  0.87030500E+08
     -140.4017598323      143.2807548377     1  0.86375114E+08
     -140.4017584215      142.3379896701     1  0.89752441E+08
     -140.4016726638      144.8791216754     1  0.90716918E+08
     -140.4016536292      143.1964714668     1  0.84277700E+08
     -140.4016398716      144.8233148021     1  0.86535475E+08
     -140.4016330771      142.7650399308     1  0.88448904E+08
     -140.4016186857      144.0045564248     1  0.86922184E+08
     -140.4016119364      141.9582157448     1  0.83493959E+08
     -140.4015732123      143.3252958480     1  0.85758961E+08
     -140.4015668282      142.9157407210     1  0.91325600E+08
     -140.4015630470      143.3486767551     1  0.84581249E+08
     -140.4015448681      142.4304355738     1  0.87834106E+08
     -140.4015223703      142.0318242850     1  0.85951689E+08
     -140.4015167308      144.1239664314     1  0.91980018E+08
     -140.4014973031      144.1336523772     1  0.85783987E+08
     -140.4014923418      141.1635107462     1  0.89386380E+08
     -140.4014661695      142.4374122733     1  0.89462893E+08
     -140.4014397991      140.7192120044     1  0.87401931E+08
     -140.4014379475      143.1374662730     1  0.83589444E+08
     -140.4014345040      146.6093978806     1  0.90111024E+08
     -140.4014198646      143.9978017203     1  0.89074199E+08
     -140.4014017699      140.2990478031     1  0.86924372E+08
     -140.4013623095      143.5568459118     1  0.89799029E+08
     -140.4013529649      145.0949167360     1  0.87851703E+08
     -140.4013435545      142.6889455211     1  0.86644495E+08
     -140.4013420119      143.9425797284     1  0.85484406E+08
     -140.4013333006      143.5473864440     1  0.92226541E+08
     -140.4013256216      138.9760541662     1  0.86099275E+08
     -140.4013237940      142.4801773252     1  0.86142623E+08
     -140.4013138131      143.3918867252     1  0.90231622E+08
     -140.4012876444      145.7825764306     1  0.89145695E+08
     -140.4012813922      145.8230069583     1  0.86722132E+08
     -140.4012602703      143.2718431971     1  0.86637548E+08
     -140.4012459517      144.5593332607     1  0.86095526E+08
     -140.4012177337      141.5689292610     1  0.86091675E+08
     -140.4012104987      144.7231632605     1  0.89139820E+08
     -140.4012069659      142.6334029467     1  0.87740799E+08
     -140.4011664839      142.3285074845     1  0.88072731E+08
     -140.4011626899      141.6143558068     1  0.91113086E+08
     -140.4011576078      145.5090237374     1  0.88703494E+08
     -140.4011497941      148.5376831320     1  0.89015094E+08
     -140.4011444376      140.8732507611     1  0.87092612E+08
     -140.4011301654      143.3634663676     1  0.98494967E+08
     -140.4011195561      145.6631971895     1  0.84187279E+08
     -140.4011070181      143.6028142437     1  0.86622319E+08
     -140.4010911122      141.8609303894     1  0.85518759E+08
     -140.4010852345      138.3976304390     1  0.87266518E+08
     -140.4010737579      143.8753441661     1  0.86657210E+08
     -140.4010556538      148.1188612562     1  0.83733143E+08
     -140.4010107385      144.0062743629     1  0.86789103E+08
     -140.4010062305      148.1733984609     1  0.87849723E+08
     -140.4010017017      143.0473147554     1  0.86592968E+08
     -140.4010005024      142.9346875228     1  0.88225303E+08
     -140.4009598810      145.9711416760     1  0.88076393E+08
     -140.4009546500      143.1288217632     1  0.86201395E+08
     -140.4009468742      144.2920738378     1  0.87406269E+08
     -140.4009315606      143.3192821346     1  0.85396464E+08
     -140.4008770147      145.7917461839     1  0.88350540E+08
     -140.4008668367      144.1127570830     1  0.88968643E+08
     -140.4008615145      142.5820990361     1  0.85645583E+08
     -140.4008396484      141.0371773115     1  0.87988704E+08
     -140.4008266948      141.8641758375     1  0.87612405E+08
     -140.4008239186      143.3603700969     1  0.85158797E+08
     -140.4008186331      144.7240334347     1  0.87821684E+08
     -140.4008130293      141.9133277991     1  0.84982213E+08
     -140.4008095145      141.2449056160     1  0.89701806E+08
     -140.4007717017      144.2915595786     1  0.84675440E+08
     -140.4007373151      140.3986931692     1  0.85350147E+08
     -140.4007167614      142.6245692211     1  0.88860459E+08
     -140.4007134186      141.6372537372     1  0.84109164E+08
     -140.4006448216      138.9082785734     1  0.85210076E+08
     -140.4006295034      141.2869875882     1  0.86718644E+08
     -140.4006277137      145.5276123188     1  0.91216974E+08
     -140.4006240382      145.7576612210     1  0.92492928E+08
     -140.4006118104      138.2471031075     1  0.84143298E+08
     -140.4006096552      139.3373121331     1  0.82431403E+08
     -140.4005913711      144.1482921631     1  0.85274098E+08
     -140.4005783435      144.7920360962     1  0.84797248E+08
     -140.4005623732      141.7779007773     1  0.86373153E+08
     -140.4005463901      144.8148662866     1  0.87788188E+08
     -140.4005265535      141.7117359878     1  0.86433122E+08
     -140.4005145101      141.4851921032     1  0.86925460E+08
     -140.4005079438      145.3830726791     1  0.89210654E+08
     -140.4005056121      145.8315781391     1  0.83327633E+08
     -140.4004843926      141.4324809983     1  0.86521095E+08
     -140.4004823023      141.1163029444     1  0.86389732E+08
     -140.4004740159      137.6847731035     1  0.85498092E+08
     -140.4004654965      140.9515371712     1  0.85747878E+08
     -140.4004640842      144.8973506344     1  0.86254567E+08
     -140.4004630825      145.4600199977     1  0.86793192E+08
     -140.4004604323      143.4870151322     1  0.84332141E+08
     -140.4004479416      146.4862801246     1  0.83446092E+08
     -140.4004268335      141.7207557585     1  0.89163714E+08
     -140.4003851208      144.1073085570     1  0.86739979E+08
     -140.4003575738      140.2324171948     1  0.85974087E+08
     -140.4003480093      140.0445707044     1  0.83671032E+08
     -140.4003396833      144.3552589578     1  0.85275100E+08
     -140.4003255564      137.7595166828     1  0.87552799E+08
     -140.4003227573      141.4736675840     1  0.88452687E+08
     -140.4003212809      143.4940517207     1  0.83536072E+08
     -140.4003046299      141.7517327015     1  0.83742706E+08
     -140.4003002002      146.9630558211     1  0.93358022E+08
     -140.4002646513      144.8374874268     1  0.89617668E+08
     -140.4002321784      146.3714033721     1  0.89593631E+08
     -140.4002134195      143.9107463977     1  0.90481188E+08
     -140.4001934096      143.2871197140     1  0.89687080E+08
     -140.4001535567      146.9555055433     1  0.88732879E+08
     -140.4001424360      144.1553441376     1  0.83813236E+08
     -140.4001303186      140.6166129727     1  0.88713445E+08
     -140.4001247896      143.3994196322     1  0.92624103E+08
     -140.4000804573      147.1622004735     1  0.85244439E+08
     -140.4000628906      142.4197058038     1  0.90729969E+08
     -140.4000561070      139.5361100161     1  0.84984262E+08
     -140.4000544249      141.2241059509     1  0.87139730E+08
     -140.4000509238      144.1528220278     1  0.89826956E+08
     -140.4000429175      142.8909106242     1  0.88896125E+08
     -140.4000323952      141.5838458262     1  0.90258498E+08
     -140.3999927974      143.0559851607     1  0.89429943E+08
     -140.3999830382      145.5457394403     1  0.82238536E+08
     -140.3999676747      141.7632889719     1  0.87064905E+08
     -140.3999651329      138.4115170217     1  0.87455126E+08
     -140.3999338363      144.2724285832     1  0.87395286E+08
     -140.3999287605      146.0372960176     1  0.88581983E+08
     -140.3999189754      143.4961805287     1  0.85032176E+08
     -140.3999162151      143.8172717605     1  0.84388113E+08
     -140.3998835737      143.5101144070     1  0.83787001E+08
     -140.3998724861      141.5658874564     1  0.89025284E+08
     -140.3998602115      143.5156755839     1  0.88218534E+08
     -140.3998569078      142.2080471520     1  0.88245038E+08
     -140.3998540621      140.8834050786     1  0.82801763E+08
     -140.3998246845      142.8075478550     1  0.85158150E+08
     -140.3997961872      141.9254898092     1  0.81442243E+08
     -140.3997567296      144.8754383947     1  0.90971157E+08
     -140.3997350339      141.0511613228     1  0.86917217E+08
     -140.3997330626      148.6528764734     1  0.86559820E+08
     -140.3997299327      142.1210704740     1  0.89087624E+08
     -140.3997198862      142.1090896461     1  0.89836304E+08
     -140.3996850670      142.9276236874     1  0.85914796E+08
     -140.3996234405      147.0089976554     1  0.91082068E+08
     -140.3995940805      142.5456583588     1  0.85475102E+08
     -140.3995897189      144.0089613220     1  0.85403257E+08
     -140.3995789578      142.0231272166     1  0.83842395E+08
     -140.3995345282      139.0362608101     1  0.83608409E+08
     -140.3995279705      140.0193392886     1  0.86387627E+08
     -140.3995031008      140.3177927687     1  0.86088566E+08
     -140.3994847885      143.3770299156     1  0.88462934E+08
     -140.3994402410      145.9355968718     1  0.85816605E+08
     -140.3994313115      141.6056409490     1  0.93104942E+08
     -140.3994213242      141.9418392968     1  0.85535966E+08
     -140.3994184657      147.1881437249     1  0.89585580E+08
     -140.3993877834      142.6375073715     1  0.84989871E+08
     -140.3993862685      145.1116330169     1  0.88797695E+08
     -140.3993767902      146.8976608089     1  0.87117771E+08
     -140.3993713007      146.6522714610     1  0.87472265E+08
     -140.3993660429      145.3480866237     1  0.92666637E+08
     -140.3993364175      140.1860359464     1  0.88082894E+08
     -140.3993345460      144.1046029823     1  0.88312357E+08
     -140.3993234727      145.2593931577     1  0.87901304E+08
     -140.3993165348      145.5459508264     1  0.91527514E+08
     -140.3993069795      142.6589162532     1  0.84970801E+08
     -140.3993005111      148.2159183950     2  0.96750850E+08
     -140.3992697217      144.4852635463     1  0.87503456E+08
     -140.3992671037      143.9464482970     1  0.91424850E+08
     -140.3992380831      141.9376652574     1  0.87809328E+08
     -140.3992240702      141.1411026215     1  0.83492147E+08
     -140.3992214994      142.3398962082     1  0.87013767E+08
     -140.3992172569      143.9524366619     1  0.88476401E+08
     -140.3991968396      143.1779232065     1  0.87138859E+08
     -140.3991902663      140.0768741973     1  0.86641050E+08
     -140.3991800733      141.8757602795     1  0.95059502E+08
     -140.3991781613      143.7839064150     1  0.89692118E+08
     -140.3991753875      143.5350971664     1  0.86329268E+08
     -140.3991433034      143.9950504148     1  0.86444039E+08
     -140.3991324719      145.2152239834     1  0.89919778E+08
     -140.3991281255      142.7811742422     1  0.80806950E+08
     -140.3991241328      142.1909103932     1  0.88483458E+08
     -140.3991205679      139.7963916282     1  0.83286679E+08
     -140.3991101121      141.8624255789     1  0.90951000E+08
     -140.3990892641      145.6349896872     1  0.84619043E+08
     -140.3990808091      145.1190911947     2  0.88912709E+08
     -140.3990746010      140.6587170881     1  0.88031424E+08
     -140.3990645450      144.3247953272     1  0.88465068E+08
     -140.3990633552      145.4160351641     1  0.89904337E+08
     -140.3990618708      141.5718323439     1  0.88336514E+08
     -140.3990262094      142.3352102827     1  0.85916555E+08
     -140.3990176267      148.1281021620     1  0.91581814E+08
     -140.3990065090      141.8464590792     1  0.85629852E+08
     -140.3989750163      142.4634457778     1  0.87124099E+08
     -140.3989706624      147.2024733899     1  0.84885172E+08
     -140.3989665671      146.2378296624     1  0.85604047E+08
     -140.3989646589      148.6466379155     1  0.93175325E+08
     -140.3989540763      144.4287599191     1  0.88063784E+08
     -140.3989452889      148.3285613360     1  0.92707300E+08
     -140.3989394015      143.3763329004     1  0.86866126E+08
     -140.3989235639      143.2592756067     1  0.91346901E+08
     -140.3989224472      142.1985611588     1  0.87694239E+08
     -140.3989190572      147.6281882129     1  0.91071732E+08
     -140.3988978014      143.4577900056     1  0.88649740E+08
     -140.3988834814      139.5334314264     1  0.85207230E+08
     -140.3988537264      145.6298690835     1  0.83890208E+08
     -140.3988433423      145.2466057865     1  0.87719471E+08
     -140.3988136451      140.8737045053     1  0.82958287E+08
     -140.3988011185      147.8220265656     1  0.91110486E+08
     -140.3987519013      143.8569597651     1  0.83701852E+08
     -140.3987448831      136.4451773123     1  0.83898955E+08
     -140.3987153657      142.7955516036     1  0.87384426E+08
     -140.3987045636      141.7466540826     1  0.85948883E+08
     -140.3986710751      146.1989998315     1  0.88720311E+08
     -140.3986348532      145.1305200594     1  0.88318301E+08
     -140.3986087784      145.7493337999     1  0.88666130E+08
     -140.3986054056      145.0297055148     1  0.84504774E+08
     -140.3985927696      141.9268679173     1  0.91096120E+08
     -140.3985889264      145.0990869861     1  0.87856163E+08
     -140.3985583589      143.9494605203     1  0.87953407E+08
     -140.3985139096      141.2910194268     1  0.89501730E+08
     -140.3985039709      143.0278521736     1  0.85571249E+08
     -140.3984883517      143.1408239113     1  0.84831634E+08
     -140.3984850243      143.2613285702     1  0.86745199E+08
     -140.3984702662      144.1643221843     1  0.84160358E+08
     -140.3983892651      145.2318170449     1  0.86260525E+08
     -140.3983832816      142.6950228025     1  0.86494314E+08
     -140.3983467976      146.0716558134     1  0.90012030E+08
     -140.3983442115      144.7969102782     1  0.88139265E+08
     -140.3983060555      142.8055469555     1  0.84457496E+08
     -140.3982955982      143.9511396128     1  0.83775696E+08
     -140.3982615548      146.8931505914     1  0.84997997E+08
     -140.3982474227      138.3739035784     1  0.86266998E+08
     -140.3982389489      143.2673569226     1  0.87540548E+08
     -140.3982353800      142.8723194342     1  0.86373843E+08
     -140.3982151259      143.7977312397     1  0.84816155E+08
     -140.3981968367      144.6644185864     1  0.90836676E+08
     -140.3981922377      139.8833323380     1  0.83467920E+08
     -140.3981823704      143.7041533590     1  0.83627523E+08
     -140.3981739572      143.5250530448     1  0.86963776E+08
     -140.3981552209      143.4499500586     1  0.87538356E+08
     -140.3981340823      146.6975806554     1  0.88813116E+08
     -140.3980776891      142.8796758050     1  0.84360973E+08
     -140.3980620383      142.4948522183     1  0.89760732E+08
     -140.3980489588      137.5726986089     1  0.85886186E+08
     -140.3980251942      141.3753493649     1  0.87515244E+08
     -140.3979933238      143.1658411276     1  0.84714828E+08
     -140.3979776288      141.9263777377     1  0.84022788E+08
     -140.3979486316      144.8501819023     1  0.87008801E+08
     -140.3979171463      146.6724925839     1  0.91772436E+08
     -140.3979098671      146.0365443143     1  0.88005336E+08
     -140.3979064612      142.0656594436     1  0.86836329E+08
     -140.3978615723      144.7686614489     1  0.85986227E+08
     -140.3978492905      142.4062531521     1  0.87011192E+08
     -140.3978297196      139.6973414395     1  0.87268427E+08
     -140.3978181851      146.0769315556     1  0.85835433E+08
     -140.3978046578      141.1143182097     1  0.89889076E+08
     -140.3977781231      143.7355613547     1  0.86642757E+08
     -140.3977692149      141.2272043317     1  0.89238822E+08
     -140.3977503964      146.7725836376     1  0.90886898E+08
     -140.3977432985      145.7563624872     1  0.89188141E+08
     -140.3977341420      146.5091956653     1  0.86367010E+08
     -140.3977301484      146.8370396805     1  0.88395343E+08
     -140.3977218251      143.4223120922     1  0.89260301E+08
     -140.3976964909      141.3716911364     1  0.89267924E+08
     -140.3976340683      144.3181469778     1  0.88182158E+08
     -140.3976221606      142.8434625982     1  0.88254394E+08
     -140.3975891803      144.2560214316     1  0.92405862E+08
     -140.3975843357      142.8564646196     1  0.87220794E+08
     -140.3975800263      138.5547346850     1  0.83919594E+08
     -140.3975452949      142.7563600716     1  0.86111526E+08
     -140.3975369174      142.0435034230     1  0.82330678E+08
     -140.3975032549      139.3304976975     1  0.86028441E+08
     -140.3975018617      144.6780185522     1  0.87770668E+08
     -140.3974897092      138.4619211304     1  0.87161379E+08
     -140.3974364803      147.2369213549     1  0.88190337E+08
     -140.3974232001      143.6708101413     1  0.90349390E+08
     -140.3974217010      146.2922187085     1  0.86234036E+08
     -140.3974197981      140.9416708788     1  0.89654612E+08
     -140.3973682759      144.4558168928     1  0.88572211E+08
     -140.3973649472      143.3512178278     1  0.85663139E+08
     -140.3973366638      144.4104258190     1  0.86346771E+08
     -140.3973053100      138.5574685442     1  0.89726496E+08
     -140.3973030638      141.3702464260     1  0.87801414E+08
     -140.3972754243      142.9361558042     1  0.88710261E+08
     -140.3972529985      143.0396991215     1  0.88353309E+08
     -140.3972398106      143.8918748691     1  0.86307865E+08
     -140.3972310228      145.5251680760     1  0.92277930E+08
     -140.3972028994      141.8883784762     1  0.86813148E+08
     -140.3972009698      141.9482017304     1  0.90082729E+08
     -140.3971957601      147.5567218798     1  0.88174669E+08
     -140.3971936762      144.9027169761     1  0.88587705E+08
     -140.3971642346      143.2461744136     1  0.85253109E+08
     -140.3971414323      146.7531956127     1  0.89825382E+08
     -140.3971313917      143.1439122016     1  0.87240143E+08
     -140.3971237715      141.3944214813     1  0.88290833E+08
     -140.3971199667      144.8767863696     1  0.84839275E+08
     -140.3971049473      138.8358095170     1  0.93013577E+08
     -140.3970687158      143.3769549034     1  0.88918475E+08
     -140.3970612428      144.1890525934     1  0.84710669E+08
     -140.3970391205      142.3883406499     1  0.87654614E+08
     -140.3970322862      148.1297544596     1  0.88992371E+08
     -140.3970305100      143.3469787387     1  0.88147234E+08
     -140.3970142141      139.1408066770     1  0.85207959E+08
     -140.3970089831      147.6576729164     1  0.88256844E+08
     -140.3969726178      146.6072448327     1  0.89368953E+08
     -140.3969323088      146.7909977997     1  0.92178152E+08
     -140.3969235945      149.1097664665     1  0.87345436E+08
     -140.3969188033      142.5349800894     1  0.84219562E+08
     -140.3969057763      142.8773656399     1  0.93962369E+08
     -140.3968834193      142.9662447645     1  0.86059050E+08
     -140.3968349517      142.1777851844     1  0.86308492E+08
     -140.3968273220      141.9779515128     1  0.86957343E+08
     -140.3968145616      141.9904187025     1  0.88704719E+08
     -140.3968115054      144.8674251255     1  0.87997732E+08
     -140.3968027470      146.1837774068     1  0.90193962E+08
     -140.3967910438      141.6359153178     1  0.85950531E+08
     -140.3967827106      136.3202080962     1  0.84408088E+08
     -140.3967688965      143.8128315322     1  0.94137338E+08
     -140.3967650583      139.1563042946     1  0.87287487E+08
     -140.3967634644      148.0413619108     1  0.91114580E+08
     -140.3967363083      139.6947450881     1  0.91085903E+08
     -140.3967196645      142.0661495966     1  0.91556347E+08
     -140.3967086609      142.1276542725     1  0.88699790E+08
     -140.3966913961      144.7880218533     1  0.90151678E+08
     -140.3966824427      146.7326309686     1  0.88782727E+08
     -140.3966758338      147.7658017032     1  0.92866265E+08
     -140.3966717905      139.8380801700     1  0.90859391E+08
     -140.3966475436      144.4175169439     1  0.89394103E+08
     -140.3966441202      142.1938091393     1  0.90768807E+08
     -140.3965895722      141.7570759097     1  0.85252234E+08
     -140.3965593842      142.3352443039     1  0.88196821E+08
     -140.3965504538      143.5545124972     1  0.87007403E+08
     -140.3965494271      147.3948684697     1  0.90698051E+08
     -140.3965301376      149.3236823443     1  0.85860947E+08
     -140.3965226852      144.3343113912     1  0.83795714E+08
     -140.3964706905      142.6762354175     1  0.89151630E+08
     -140.3964547244      141.5482872470     1  0.96294187E+08
     -140.3964218216      139.0851829155     1  0.87997041E+08
     -140.3964198253      144.3544390433     1  0.86002109E+08
     -140.3963992170      143.2807082091     1  0.86440221E+08
     -140.3963955065      141.0907718358     1  0.86375306E+08
     -140.3963896682      148.0152088139     1  0.89171357E+08
     -140.3963809403      144.5199720856     1  0.88895927E+08
     -140.3963773809      142.3194628908     1  0.91588445E+08
     -140.3963741106      141.0265559922     1  0.87023054E+08
     -140.3963676689      142.1700986622     1  0.86413804E+08
     -140.3963052649      142.7271624635     1  0.88438697E+08
     -140.3962979570      144.1583120469     1  0.90204816E+08
     -140.3962866395      142.2151937893     1  0.89834708E+08
     -140.3962810304      141.4758494356     1  0.83905351E+08
     -140.3962422606      136.6476183916     1  0.83928450E+08
     -140.3962305012      142.9527962326     2  0.89703319E+08
     -140.3962169966      143.6907683395     1  0.88258633E+08
     -140.3961846526      141.2125717003     1  0.89714643E+08
     -140.3961662080      141.4279465072     1  0.82721405E+08
     -140.3961018421      146.3788062955     1  0.89657452E+08
     -140.3960817130      145.0504373862     1  0.83789594E+08
     -140.3960757346      140.7817118193     1  0.86757163E+08
     -140.3960597485      140.9771235925     1  0.87947308E+08
     -140.3960362089      144.6914084750     1  0.88855969E+08
     -140.3960288559      142.7906652233     1  0.88387762E+08
     -140.3960239973      141.8702803019     1  0.85037684E+08
     -140.3960218550      145.8499057226     2  0.87652124E+08
     -140.3960112749      145.9679060879     1  0.87531568E+08
     -140.3959697111      140.7147248116     1  0.88699904E+08
     -140.3959659172      146.7227563494     1  0.92157902E+08
     -140.3959556482      143.2132957305     1  0.81845308E+08
     -140.3959123331      141.6821195399     1  0.83153132E+08
     -140.3958658350      143.1937002547     1  0.91051341E+08
     -140.3958617931      143.2127572431     1  0.89039943E+08
     -140.3958215284      142.1963887205     1  0.88023026E+08
     -140.3958144787      141.2766434461     1  0.83467684E+08
     -140.3958007960      144.6305330745     1  0.89106189E+08
     -140.3957962428      139.4032047612     1  0.88063328E+08
     -140.3957936880      144.2735573175     1  0.90115255E+08
     -140.3957810132      143.8271538128     1  0.82866807E+08
     -140.3957737594      142.9795647407     1  0.89839432E+08
     -140.3957712014      143.2866219139     1  0.90879625E+08
     -140.3957632677      139.0705032194     1  0.84855000E+08
     -140.3957604639      142.2967377307     1  0.85962643E+08
     -140.3957332254      141.5560684075     1  0.80489870E+08
     -140.3957321227      140.3504046013     1  0.87542727E+08
     -140.3957290851      143.8536020485     1  0.89671221E+08
     -140.3957123961      150.0559604190     1  0.84679087E+08
     -140.3957107572      146.4125346329     1  0.90633572E+08
     -140.3957045828      144.8246667892     1  0.87111946E+08
     -140.3956901268      145.3326236482     1  0.83066975E+08
     -140.3956680887      138.9038098833     1  0.88807784E+08
     -140.3956667270      140.4179519664     1  0.90109143E+08
     -140.3956632834      144.0994072379     1  0.88280110E+08
     -140.3956557784      145.0455709251     1  0.85987388E+08
     -140.3956532645      146.9710601954     1  0.90793311E+08
     -140.3956484240      145.4792658367     1  0.83380928E+08
     -140.3956440993      141.5561466748     1  0.84793578E+08
     -140.3956338857      147.3963548742     1  0.85326139E+08
     -140.3956320846      142.4492130560     1  0.88629845E+08
     -140.3956156096      144.8461821950     1  0.92201458E+08
     -140.3956044743      138.6321882150     1  0.82701611E+08
     -140.3956011713      142.1225203862     1  0.85828553E+08
     -140.3955980985      140.2335354299     1  0.87169322E+08
     -140.3955697663      141.5273824682     1  0.85735141E+08
     -140.3955168747      145.3281411747     1  0.88402967E+08
     -140.3954916168      144.3085853356     1  0.85967842E+08
     -140.3954876584      141.3628054016     1  0.87006840E+08
     -140.3954748777      143.6869914787     1  0.88226934E+08
     -140.3954709937      139.0892068627     1  0.85342527E+08
     -140.3954678263      145.3962779550     1  0.84861075E+08
     -140.3954457752      145.9287204311     1  0.84151876E+08
     -140.3954371473      141.8204268234     1  0.87050850E+08
     -140.3954302825      141.8942226561     1  0.88225525E+08
     -140.3954245471      145.9418178814     2  0.88558173E+08
     -140.3954110470      139.0875764810     1  0.87528027E+08
     -140.3954012198      140.2862333116     1  0.82544373E+08
     -140.3954001394      143.8658130808     1  0.93086398E+08
     -140.3953461918      142.2923154468     1  0.85215288E+08
     -140.3953389913      144.4689463967     1  0.87696470E+08
     -140.3953316089      144.2251346660     1  0.86564289E+08
     -140.3953290664      144.3002513475     1  0.90930023E+08
     -140.3953245291      144.1861241871     1  0.88288141E+08
     -140.3953094424      143.7829153662     1  0.87749190E+08
     -140.3952988743      139.2062910634     1  0.90451590E+08
     -140.3952967700      140.0356434855     1  0.88045985E+08
     -140.3952852198      143.0958705181     1  0.87980425E+08
     -140.3952837575      141.9360661299     1  0.90878064E+08
     -140.3952800177      147.3120540965     1  0.83265927E+08
     -140.3952368204      143.9427278134     1  0.87543447E+08
     -140.3951830286      146.0610533843     1  0.88691003E+08
     -140.3951762005      149.1537162194     1  0.90631372E+08
     -140.3951488418      140.5989148662     1  0.85785724E+08
     -140.3951396202      146.4103841849     1  0.89262455E+08
     -140.3951380992      139.6280666263     1  0.86189410E+08
     -140.3950953797      147.3642285448     1  0.84666317E+08
     -140.3950881476      148.6244455530     1  0.90676949E+08
     -140.3950754306      145.4325387119     1  0.92288883E+08
     -140.3950707244      144.1848716947     1  0.88381983E+08
     -140.3950472151      142.9833445012     1  0.86654264E+08
     -140.3950276837      141.9001531102     1  0.92485180E+08
     -140.3950140615      145.5587445969     1  0.89233503E+08
     -140.3949670398      143.6355261273     1  0.90508487E+08
     -140.3949409554      143.3736460506     1  0.93089925E+08
     -140.3949375212      145.6567997652     1  0.90035348E+08
     -140.3949217219      142.7211709885     1  0.87154673E+08
     -140.3949102765      143.1719195858     1  0.87979199E+08
     -140.3949084620      143.9932192398     1  0.83234798E+08
     -140.3949059979      142.0450928421     1  0.87861444E+08
     -140.3949043410      141.0259293470     1  0.86163927E+08
     -140.3948914276      146.1448433912     1  0.85422155E+08
     -140.3948865849      145.8150899751     1  0.83389561E+08
     -140.3948837101      139.1047815413     1  0.84127995E+08
     -140.3948563656      147.7517676556     1  0.82829287E+08
     -140.3948503265      141.6981863903     1  0.88519354E+08
     -140.3948449012      138.6742353347     1  0.86211191E+08
     -140.3948362454      141.5851925480     1  0.87720426E+08
     -140.3948352399      143.2136980866     1  0.84502299E+08
     -140.3948253417      140.2876463850     1  0.82619612E+08
     -140.3948191174      147.5586598636     1  0.87601112E+08
     -140.3948070631      142.7533141967     1  0.83774646E+08
     -140.3947688820      146.4397737383     1  0.86665442E+08
     -140.3947037980      139.5073634030     1  0.82337613E+08
     -140.3946903941      138.8470030414     1  0.82404622E+08
     -140.3946840054      140.2670131819     1  0.81534423E+08
     -140.3946802212      142.7950547357     1  0.92987150E+08
     -140.3946780849      140.2759976066     1  0.86835462E+08
     -140.3946748316      146.1043346922     1  0.91425878E+08
     -140.3946709760      143.2208250769     1  0.82785987E+08
     -140.3946465692      146.0617151279     1  0.88443703E+08
     -140.3946428884      141.4686672234     1  0.86680230E+08
     -140.3946233230      143.8620161593     1  0.87209773E+08
     -140.3945864376      145.7283618880     1  0.90382550E+08
     -140.3945540620      141.3021569194     1  0.90536680E+08
     -140.3945483493      142.1109122029     1  0.88026836E+08
     -140.3945245369      146.9735199623     1  0.89403587E+08
     -140.3945178962      143.7719562033     1  0.88446280E+08
     -140.3945091859      144.6563170496     2  0.93470885E+08
     -140.3945023841      142.8333999918     1  0.94132320E+08
     -140.3944731957      146.6779437649     1  0.86186985E+08
     -140.3944574482      145.2633871615     1  0.91209167E+08
     -140.3944385246      147.9196372660     1  0.85363009E+08
     -140.3944204414      140.6457296460     1  0.87079747E+08
     -140.3943919366      143.4158044113     1  0.85629882E+08
     -140.3943693018      138.7696411008     1  0.87907787E+08
     -140.3943505111      144.2523904783     1  0.89889204E+08
     -140.3943432157      143.6035960964     1  0.89224259E+08
     -140.3943111628      147.6496769041     1  0.90164402E+08
     -140.3942947288      142.2829335607     1  0.89899176E+08
     -140.3942870117      138.6844221780     1  0.83873558E+08
     -140.3942858182      139.9648157810     1  0.86243985E+08
     -140.3942565472      140.8920057496     1  0.88006537E+08
     -140.3942392710      146.5841803040     1  0.88070438E+08
     -140.3942381208      141.7638612247     1  0.87087244E+08
     -140.3942131546      142.8517489230     1  0.86425887E+08
     -140.3941848876      145.3523576014     1  0.85409806E+08
     -140.3941779497      141.4712739588     1  0.89127769E+08
     -140.3941515595      143.1394679908     1  0.90889570E+08
     -140.3941500349      145.9466806094     1  0.85311499E+08
     -140.3941377029      140.2946755127     1  0.86912801E+08
     -140.3941265536      140.8195458635     1  0.86159312E+08
     -140.3940901760      142.5668992849     1  0.86314872E+08
     -140.3940405194      142.3233015506     1  0.86919490E+08
     -140.3940078435      143.4579218086     1  0.84881141E+08
     -140.3939963284      149.5872965131     1  0.90670535E+08
     -140.3939751844      136.5579709984     1  0.85513963E+08
     -140.3939527640      144.6054274295     1  0.85850967E+08
     -140.3939398956      138.3872277365     1  0.81000017E+08
     -140.3939192319      139.8654815623     1  0.88854935E+08
     -140.3939072024      141.9132348904     1  0.90042184E+08
     -140.3938793098      142.4820955199     1  0.85454296E+08
     -140.3938600753      137.4472695511     1  0.86702649E+08
     -140.3938541623      139.1203797186     1  0.82944044E+08
     -140.3938529200      137.9778680156     1  0.84474537E+08
     -140.3938487754      143.8804414187     1  0.86479217E+08
     -140.3938372529      139.9188124195     1  0.87503895E+08
     -140.3938346086      142.6145355467     1  0.85967983E+08
     -140.3938099517      145.2502708780     1  0.90244685E+08
     -140.3938020768      144.2021195988     1  0.87187077E+08
     -140.3937652998      146.2971932702     1  0.87358772E+08
     -140.3937633379      140.7135063695     1  0.88028700E+08
     -140.3937549200      140.6300569490     1  0.85803561E+08
     -140.3937378912      142.8482408505     1  0.86397000E+08
     -140.3937274780      142.5814706808     1  0.81040135E+08
     -140.3937208054      147.3104563058     1  0.84081388E+08
     -140.3936952632      143.1483671563     1  0.89009210E+08
     -140.3936548160      141.9641371985     1  0.86594568E+08
     -140.3936506854      145.1063228603     1  0.83622126E+08
     -140.3936351713      138.1815829669     1  0.82178096E+08
     -140.3936204518      144.4408841005     1  0.82938944E+08
     -140.3936096741      143.6807303335     1  0.84863967E+08
     -140.3935916025      144.4916543443     1  0.89028749E+08
     -140.3935844696      144.4438404669     1  0.86436852E+08
     -140.3935629349      142.0900049944     1  0.88954563E+08
     -140.3935573104      142.9017209519     1  0.88929148E+08
     -140.3935462335      142.8971980753     1  0.87832603E+08
     -140.3935232426      144.5449378801     1  0.90393473E+08
     -140.3935079374      143.3724189764     1  0.88258953E+08
     -140.3934742215      138.4748418559     1  0.83440598E+08
     -140.3934702137      139.3476401919     1  0.87419729E+08
     -140.3934684380      142.3137666726     1  0.92702424E+08
     -140.3934602331      143.3344290854     1  0.85520500E+08
     -140.3934525979      144.8656676566     1  0.91833575E+08
     -140.3934182139      146.4039349407     1  0.85781294E+08
     -140.3934090985      147.6066789055     1  0.89799767E+08
     -140.3933820540      140.0060743782     1  0.86308355E+08
     -140.3933775619      141.3421091764     1  0.87112529E+08
     -140.3933133328      142.0920701257     1  0.91538422E+08
     -140.3932945638      144.6418654273     1  0.85284438E+08
     -140.3932715610      137.8461502243     1  0.85088142E+08
     -140.3932549516      140.0258345081     1  0.87776044E+08
     -140.3932518167      140.8505219532     2  0.89445635E+08
     -140.3932473014      140.3298387673     1  0.89382058E+08
     -140.3932452626      143.0864549879     1  0.86638985E+08
     -140.3932376253      142.1600263863     1  0.87057042E+08
     -140.3932352307      143.8232288297     1  0.88361043E+08
     -140.3932293385      144.0503683987     1  0.85513428E+08
     -140.3931971435      143.0646761367     1  0.86029375E+08
     -140.3931908090      141.6181458345     1  0.83041943E+08
     -140.3931807738      142.4885780694     1  0.91451748E+08
     -140.3931716653      145.2315219714     1  0.89087311E+08
     -140.3931670154      146.7816682737     1  0.86311509E+08
     -140.3931620935      146.5585122384     1  0.92656319E+08
     -140.3931568622      142.3943860977     1  0.91746069E+08
     -140.3931324533      143.6025923011     1  0.88005008E+08
     -140.3931235103      144.2891849879     1  0.89432254E+08
     -140.3930929619      139.5741159763     1  0.88558464E+08
     -140.3930840964      141.9988414468     1  0.86022671E+08
     -140.3930771394      145.1415380937     1  0.88961100E+08
     -140.3930748016      142.7534180758     1  0.92046048E+08
     -140.3930673900      145.1536945162     1  0.84368527E+08
     -140.3930229810      143.4590666730     1  0.84970451E+08
     -140.3930125141      141.8981195942     1  0.86930749E+08
     -140.3930101471      148.3609778380     1  0.92992315E+08
     -140.3929928733      145.8197947027     1  0.88297807E+08
     -140.3929890288      142.8993771217     1  0.88646248E+08
     -140.3929306950      143.2079512954     1  0.91652016E+08
     -140.3928705008      144.8810189869     1  0.89777633E+08
     -140.3928539601      143.5872032791     1  0.90910441E+08
     -140.3928465813      143.2948942130     1  0.84663166E+08
     -140.3928443657      145.7918518841     1  0.88639102E+08
     -140.3928405772      143.3344164127     1  0.90796974E+08
     -140.3928394704      142.6182508154     1  0.91258062E+08
     -140.3928171478      142.8337329922     1  0.87423259E+08
     -140.3928120965      141.6448039944     1  0.84641941E+08
     -140.3927802463      143.2343289416     1  0.91098768E+08
     -140.3927730064      141.9311474523     1  0.85791090E+08
     -140.3927698433      148.8517891087     1  0.92439951E+08
     -140.3927556670      148.4546170505     1  0.90452057E+08
     -140.3927514612      140.5026005611     1  0.86571892E+08
     -140.3927378969      142.5627134878     1  0.88172238E+08
     -140.3927239144      136.5647382152     1  0.86092330E+08
     -140.3927185460      141.6885359044     1  0.84095244E+08
     -140.3927169425      143.1063641518     1  0.90541499E+08
     -140.3927081504      138.4508552296     1  0.93106540E+08
     -140.3926983753      142.0145673050     1  0.87872852E+08
     -140.3926905540      143.1678119533     1  0.88426978E+08
     -140.3926435687      145.5211581944     1  0.88847781E+08
     -140.3926420079      142.5739019576     1  0.86515250E+08
     -140.3926361019      142.7773834891     1  0.87558720E+08
     -140.3926338531      142.7466177985     1  0.85207838E+08
     -140.3926300434      138.1868148582     1  0.83087623E+08
     -140.3925825599      141.8418979720     1  0.92133417E+08
     -140.3925695464      144.2758100569     1  0.90321685E+08
     -140.3925643203      142.8747291250     1  0.90015839E+08
     -140.3925310180      140.1424868130     1  0.83690586E+08
     -140.3925282387      142.3495483027     1  0.90368172E+08
     -140.3925236287      143.1047153527     1  0.87729704E+08
     -140.3924999651      146.3012279945     1  0.89036541E+08
     -140.3924979954      138.7958457076     1  0.90638182E+08
     -140.3924930710      145.4730593650     1  0.84444018E+08
     -140.3924839623      141.1918802562     1  0.81860475E+08
     -140.3924360424      141.9622143521     1  0.85498101E+08
     -140.3924131620      141.0249377371     1  0.87009492E+08
     -140.3924092529      137.7695672600     1  0.82123734E+08
     -140.3924075796      145.5064869215     1  0.91605960E+08
     -140.3924048975      144.5748092569     1  0.88287934E+08
     -140.3924007481      140.6903451904     1  0.84898214E+08
     -140.3923979789      143.6986725823     1  0.85250643E+08
     -140.3923933596      144.4242976766     1  0.85051986E+08
     -140.3923769002      141.0628059542     1  0.84436004E+08
     -140.3923642762      147.2874986553     1  0.92042754E+08
     -140.3923608573      141.9396349650     1  0.86929989E+08
     -140.3923596434      142.0899270835     1  0.88098299E+08
     -140.3923209902      135.9177503612     1  0.86206361E+08
     -140.3923165616      146.6527136593     1  0.91364583E+08
     -140.3923150159      141.5912769906     1  0.94061312E+08
     -140.3923127146      142.7563126033     1  0.83702743E+08
     -140.3923044455      143.4736182749     1  0.85045995E+08
     -140.3922909461      147.8297526320     1  0.83420899E+08
     -140.3922874581      144.1889080831     1  0.85838802E+08
     -140.3922731743      146.2526172566     1  0.91013909E+08
     -140.3922429468      143.6008379565     1  0.90978653E+08
     -140.3922317314      143.4963483737     1  0.85522529E+08
     -140.3922212473      144.8380090953     1  0.88419323E+08
     -140.3922101864      138.8718696926     1  0.87901043E+08
     -140.3921968267      146.9918453490     1  0.87898348E+08
     -140.3921728181      143.5571706081     1  0.84424789E+08
     -140.3921489515      141.3783979457     1  0.84409307E+08
     -140.3921228907      143.4913329336     1  0.89685185E+08
     -140.3921093597      142.1136743958     1  0.87599715E+08
     -140.3920990827      140.0287517958     1  0.86387946E+08
     -140.3920922559      142.0824841746     1  0.90852005E+08
     -140.3920758270      146.5335219405     1  0.91193042E+08
     -140.3920684840      142.8438488605     1  0.90840929E+08
     -140.3920541248      145.0697216459     1  0.94019829E+08
     -140.3920153980      140.5549381686     1  0.86186532E+08
     -140.3919917615      143.7698762300     1  0.91052647E+08
     -140.3919896059      144.5358995795     1  0.88877599E+08
     -140.3919736597      142.5721240541     1  0.88517235E+08
     -140.3919523716      143.4884824288     1  0.84808729E+08
     -140.3919512202      147.0032856108     2  0.84643568E+08
     -140.3919224747      143.6035901950     1  0.84892993E+08
     -140.3919006416      141.1128574677     1  0.83367676E+08
     -140.3918876381      143.5763234209     1  0.83619055E+08
     -140.3918853685      142.0694300321     1  0.85635776E+08
     -140.3918842539      143.6364224590     1  0.97093347E+08
     -140.3918692231      142.7072587386     1  0.87621819E+08
     -140.3918490644      144.0815963549     1  0.92257396E+08
     -140.3918289688      143.5289054072     1  0.86941394E+08
     -140.3918056236      140.2531170395     1  0.89468194E+08
     -140.3918024978      143.8502036406     1  0.86913843E+08
     -140.3918004490      140.3629487573     1  0.85497949E+08
     -140.3917968920      146.4827202527     1  0.87177915E+08
     -140.3917806064      141.2904841402     1  0.82965083E+08
     -140.3917742648      140.6946820271     1  0.88802283E+08
     -140.3917586197      147.2992358785     1  0.86198049E+08
     -140.3917526632      141.1413133842     1  0.88681666E+08
     -140.3917466356      145.7280418986     1  0.86449946E+08
     -140.3917454280      145.6471843439     1  0.90896498E+08
     -140.3917429704      142.4584574399     1  0.90877676E+08
     -140.3917398339      143.6658892627     1  0.86528261E+08
     -140.3917248867      144.1591166170     1  0.84356031E+08
     -140.3916890429      144.3572138066     1  0.86921695E+08
     -140.3916863194      142.7377049905     1  0.88898043E+08
     -140.3916679425      142.8402448977     1  0.86559575E+08
     -140.3916635722      143.2629942657     1  0.86009034E+08
     -140.3916508090      144.1493080390     1  0.85583602E+08
     -140.3916492017      144.2791700128     1  0.88083532E+08
     -140.3916316629      141.2711431638     1  0.90044543E+08
     -140.3916305578      143.9264957783     1  0.84078160E+08
     -140.3916144789      141.3596128532     1  0.88637923E+08
     -140.3915773848      146.4681245136     1  0.87814195E+08
     -140.3915729831      147.1596946657     1  0.89972345E+08
     -140.3915589784      142.3909597631     1  0.89282649E+08
     -140.3915524070      146.6833943248     1  0.88765531E+08
     -140.3915502999      142.0520665546     1  0.87039300E+08
     -140.3915302805      143.4488055730     1  0.87706561E+08
     -140.3915025053      145.5032324122     1  0.88874417E+08
     -140.3914785396      146.8540796447     1  0.88625564E+08
     -140.3914571516      146.2297764783     1  0.90917086E+08
     -140.3914460152      141.8690840154     1  0.86055296E+08
     -140.3914189639      145.0610714836     1  0.84517637E+08
     -140.3913812823      142.6753271084     1  0.83481157E+08
     -140.3913679073      147.1241758114     1  0.88804163E+08
     -140.3913573937      149.1812928812     1  0.84803958E+08
     -140.3913492332      139.4051958374     1  0.87541017E+08
     -140.3913316539      143.9553776219     1  0.87092950E+08
     -140.3913254016      138.6526202783     1  0.88050490E+08
     -140.3913190677      143.0869393321     1  0.85343799E+08
     -140.3913179122      141.8785380274     1  0.87043870E+08
     -140.3913006622      142.2125870749     1  0.84065783E+08
     -140.3912903569      142.8405800203     1  0.87239974E+08
     -140.3912843669      141.4894671693     1  0.86952269E+08
     -140.3912654693      139.5467419834     1  0.82775129E+08
     -140.3912574912      144.2408492260     1  0.87878905E+08
     -140.3912418788      148.4281864253     1  0.86848427E+08
     -140.3912247004      145.0067597935     1  0.87540142E+08
     -140.3912233201      146.3744918470     1  0.88394255E+08
     -140.3912182208      145.3308520161     1  0.86946207E+08
     -140.3912140775      144.2997574981     1  0.90484247E+08
     -140.3912037695      142.4532999592     1  0.89038290E+08
     -140.3911957692      141.9158475549     1  0.82640981E+08
     -140.3911828375      143.5892187229     1  0.85876092E+08
     -140.3911673069      141.1799414027     1  0.85327892E+08
     -140.3911116231      143.3855628044     1  0.88855040E+08
     -140.3910832097      140.9107738165     1  0.90374801E+08
     -140.3910678728      143.5811017512     1  0.83945535E+08
     -140.3910623746      143.7047692045     1  0.91231437E+08
     -140.3910319580      148.2696349581     1  0.89113798E+08
     -140.3910102122      142.9081128574     1  0.83649096E+08
     -140.3909925673      140.1646956885     1  0.85804930E+08
     -140.3909780869      147.1320681575     1  0.92394153E+08
     -140.3909058853      148.2866509233     1  0.86548837E+08
     -140.3908899218      140.3988308314     1  0.91735613E+08
     -140.3908836122      143.4100934762     1  0.90387856E+08
     -140.3908717655      143.9414322534     1  0.90055176E+08
     -140.3908662438      142.4104443743     1  0.91806766E+08
     -140.3908558691      144.0482322619     1  0.87545460E+08
     -140.3908367932      143.9065226475     1  0.83341116E+08
     -140.3908337609      140.8791456038     1  0.90146240E+08
     -140.3908227915      143.1842529345     1  0.91353357E+08
     -140.3908020380      144.8331866692     1  0.85684581E+08
     -140.3908010076      141.2143280765     1  0.88807654E+08
     -140.3907731986      141.5410495974     1  0.93338837E+08
     -140.3907650119      145.4629951683     1  0.90164187E+08
     -140.3907362879      138.0299465760     1  0.84776556E+08
     -140.3907233444      145.2150818885     1  0.83760143E+08
     -140.3907112297      145.7281715911     1  0.85618058E+08
     -140.3906937463      141.3434476061     1  0.94246358E+08
     -140.3906918590      147.9342880397     1  0.87283177E+08
     -140.3906725349      142.7591675445     1  0.84997414E+08
     -140.3906695249      144.8316759497     1  0.86071095E+08
     -140.3906259315      143.9590123485     1  0.84813611E+08
     -140.3906099655      137.5843540634     1  0.89545089E+08
     -140.3906081475      140.1071457849     1  0.93710804E+08
     -140.3905943703      141.5144949503     1  0.81615095E+08
     -140.3905903378      141.0761567246     1  0.87283308E+08
     -140.3905640906      142.4275098678     1  0.87427146E+08
     -140.3905589703      141.5244885753     1  0.89685999E+08
     -140.3905490519      147.3547418355     1  0.89573724E+08
     -140.3905343491      146.1973529193     1  0.84129620E+08
     -140.3905087693      145.4945178216     1  0.88891957E+08
     -140.3905077342      142.5338615886     1  0.87841228E+08
     -140.3905024005      142.7867790148     1  0.92298450E+08
     -140.3904806926      145.1209138762     1  0.82351479E+08
     -140.3904781424      147.4972115643     1  0.83166081E+08
     -140.3904726858      145.7749468349     1  0.85678563E+08
     -140.3904662745      143.1346371084     1  0.90883527E+08
     -140.3904462700      143.7670203479     1  0.89225603E+08
     -140.3904425783      145.4170019341     1  0.87406107E+08
     -140.3904379256      141.2315931975     1  0.83399649E+08
     -140.3904165106      143.6712869823     1  0.85519501E+08
     -140.3904028805      145.3425776861     1  0.88614965E+08
     -140.3903775091      141.0731058262     1  0.87830832E+08
     -140.3903760365      144.6346237092     1  0.86801873E+08
     -140.3903648557      145.9001659455     1  0.89184370E+08
     -140.3903566170      143.6340011711     1  0.83545142E+08
     -140.3903521163      146.4826147470     1  0.85415579E+08
     -140.3903285878      141.8765158918     1  0.82483271E+08
     -140.3903107673      144.0759838597     1  0.86932266E+08
     -140.3903020605      143.6227337943     1  0.85591567E+08
     -140.3902807494      140.2244811845     1  0.84247143E+08
     -140.3902643644      143.8055439414     1  0.89322296E+08
     -140.3902548318      142.3043389218     1  0.88530614E+08
     -140.3902132849      143.3800033986     1  0.86831075E+08
     -140.3901739779      139.0660654777     1  0.82678037E+08
     -140.3901476011      144.2814695038     1  0.88103076E+08
     -140.3901152016      141.4858420857     1  0.83256543E+08
     -140.3901076165      140.0007817566     1  0.85764857E+08
     -140.3900743055      142.3051848612     1  0.91181355E+08
     -140.3900665287      145.6801183932     1  0.90576182E+08
     -140.3900375338      143.7813518853     1  0.93014948E+08
     -140.3900361258      145.5053288202     1  0.85036521E+08
     -140.3900267450      140.2780364409     1  0.83752545E+08
     -140.3900230774      142.1785301367     1  0.84536740E+08
     -140.3900213129      140.5534426626     1  0.82738369E+08
     -140.3900076386      143.8777176711     1  0.91682985E+08
     -140.3900043058      144.7244604546     1  0.86286951E+08
     -140.3899892588      138.1377718656     1  0.89440845E+08
     -140.3899781281      143.5675258218     1  0.88425681E+08
     -140.3899675697      139.4613413443     1  0.87321720E+08
     -140.3899587090      147.3521424062     1  0.88915142E+08
     -140.3899403070      140.1893909714     1  0.84387827E+08
     -140.3899358870      143.0606169996     1  0.85539452E+08
     -140.3899280164      142.7042344614     1  0.92664935E+08
     -140.3899266988      142.8045211095     1  0.82214830E+08
     -140.3899028611      143.3751310266     1  0.84256451E+08
     -140.3898833126      145.0225777792     1  0.89288264E+08
     -140.3898674576      143.1415962971     1  0.85765247E+08
     -140.3898649584      141.4645332023     1  0.90112569E+08
     -140.3898500484      143.2030843109     1  0.86500294E+08
     -140.3898417781      139.8156276453     1  0.86198121E+08
     -140.3898401488      146.2881602346     1  0.89780633E+08
     -140.3898280857      146.1980054397     1  0.91515969E+08
     -140.3898214261      141.8925467305     1  0.85292863E+08
     -140.3898095250      144.8837597019     1  0.85142406E+08
     -140.3897915725      144.2130281774     1  0.93418174E+08
     -140.3897838781      141.3079755940     1  0.86963739E+08
     -140.3897761842      144.0487188893     1  0.84995321E+08
     -140.3897244949      144.3194223617     1  0.89187958E+08
     -140.3897214764      143.0518000850     1  0.88552476E+08
     -140.3896919471      145.4031067098     1  0.86497367E+08
     -140.3896708324      145.0241492411     1  0.92404188E+08
     -140.3896641229      141.8987206071     1  0.85545981E+08
     -140.3896335714      142.2568633393     1  0.86249483E+08
     -140.3895887276      144.2672326945     1  0.88116134E+08
     -140.3895677542      141.5327286597     1  0.87904989E+08
     -140.3895609836      142.0236212320     1  0.84755499E+08
     -140.3895448889      139.7454257374     1  0.86540885E+08
     -140.3895372344      141.6107383960     1  0.87452806E+08
     -140.3895245307      141.1694492629     1  0.92593195E+08
     -140.3895032565      141.3593166333     1  0.89966219E+08
     -140.3894727501      144.6938223827     1  0.84906763E+08
     -140.3894665667      141.1706759934     1  0.81784384E+08
     -140.3894422274      143.9645826383     1  0.86113556E+08
     -140.3894398265      142.9865027941     1  0.89033282E+08
     -140.3894208220      147.0905417399     1  0.91431799E+08
     -140.3894122861      142.6056459242     1  0.92998053E+08
     -140.3894076590      143.3342319706     1  0.90258662E+08
     -140.3893890676      143.9295368468     1  0.90298690E+08
     -140.3893585995      142.6550569936     1  0.82277610E+08
     -140.3893533337      141.9243453721     1  0.86935817E+08
     -140.3893286740      142.4728665519     1  0.84910075E+08
     -140.3893259649      143.0389905835     1  0.87589830E+08
     -140.3893116795      144.1938842786     1  0.90305028E+08
     -140.3893054560      141.6683638544     1  0.84490025E+08
     -140.3892846521      145.5054583634     2  0.85800347E+08
     -140.3892823757      141.9960311659     1  0.84079302E+08
     -140.3892741093      147.0139892978     1  0.91877248E+08
     -140.3892569657      144.8885050726     1  0.85959282E+08
     -140.3892496110      142.7451805027     1  0.92950578E+08
     -140.3892188259      143.5941331908     1  0.87770016E+08
     -140.3891901984      142.2167318566     1  0.84350065E+08
     -140.3891664882      140.3415719298     1  0.89558653E+08
     -140.3891506556      141.6641371084     1  0.85489609E+08
     -140.3891420404      144.3167693524     1  0.87668449E+08
     -140.3891388429      144.6199671065     1  0.84381313E+08
     -140.3891295736      147.0603405900     1  0.96161329E+08
     -140.3891244315      140.3329132919     1  0.86946434E+08
     -140.3891130280      146.3107627599     1  0.87129577E+08
     -140.3891013476      138.4161988535     1  0.83223647E+08
     -140.3890766037      142.0187627592     1  0.90940717E+08
     -140.3890689100      140.9500312295     1  0.83058481E+08
     -140.3890461616      143.6510147661     1  0.88177846E+08
     -140.3890442259      143.6621510028     1  0.85594593E+08
     -140.3890422559      142.4706959972     1  0.88259037E+08
     -140.3890392721      143.8846010472     1  0.85312649E+08
     -140.3890367868      139.6032592384     1  0.87741733E+08
     -140.3890109806      144.4380816321     1  0.88245142E+08
     -140.3889955760      142.1087060937     1  0.82286050E+08
     -140.3889881532      145.1603347331     1  0.87823492E+08
     -140.3889824206      143.7362875385     1  0.81157458E+08
     -140.3889601133      143.8690081892     1  0.87231007E+08
     -140.3889491060      140.9140149116     1  0.86095722E+08
     -140.3889397931      143.1116712964     1  0.90708498E+08
     -140.3889009507      143.1842733450     1  0.86009233E+08
     -140.3888900087      146.4152470928     1  0.88779779E+08
     -140.3888835492      140.5411462538     1  0.85035031E+08
     -140.3888755513      138.9643288469     1  0.91166166E+08
     -140.3888470964      139.0795633788     1  0.85238418E+08
     -140.3888346124      141.9188696166     1  0.86348683E+08
     -140.3888299941      140.3552651917     1  0.88503655E+08
     -140.3888274346      145.4562419932     1  0.89198818E+08
     -140.3888256201      143.1942552872     1  0.84378088E+08
     -140.3888234935      148.1939967109     1  0.88313416E+08
     -140.3888218043      146.7156451586     1  0.88414485E+08
     -140.3888122625      143.2129328259     1  0.89115214E+08
     -140.3887943299      143.5695237523     1  0.85182045E+08
     -140.3887860399      146.6776724505     1  0.89815760E+08
     -140.3887539692      141.7276297755     1  0.90366499E+08
     -140.3887499635      136.4463985638     1  0.84158957E+08
     -140.3887400212      143.5837084561     1  0.89326376E+08
     -140.3887262340      145.1112608514     1  0.89862787E+08
     -140.3886768439      147.4447741117     1  0.87574315E+08
     -140.3886621271      141.9738620289     1  0.88738900E+08
     -140.3886611186      139.5863135530     1  0.86272284E+08
     -140.3886552664      148.0833035400     1  0.88835600E+08
     -140.3886415798      146.0945025363     1  0.87720468E+08
     -140.3886163093      140.7501810483     1  0.84534646E+08
     -140.3885927687      143.4850140148     1  0.87860907E+08
     -140.3885666699      144.9642116099     1  0.85468065E+08
     -140.3885563755      143.5035648004     1  0.88973878E+08
     -140.3885553481      143.1667547400     1  0.89679986E+08
     -140.3885306786      144.9472865607     1  0.88884788E+08
     -140.3885288882      146.0433384859     1  0.89569380E+08
     -140.3885026397      145.1705045057     1  0.87795624E+08
     -140.3884874369      146.1916353728     1  0.91103473E+08
     -140.3884851668      146.2330763617     1  0.85489635E+08
     -140.3884831123      144.1766201714     1  0.89143520E+08
     -140.3884687796      144.6215585869     1  0.86691230E+08
     -140.3884534269      147.3960612540     1  0.89179843E+08
     -140.3884493962      145.3814428649     1  0.88550293E+08
     -140.3884464353      147.3370133498     1  0.89009904E+08
     -140.3884212386      144.8568979254     1  0.85036557E+08
     -140.3883998326      145.9486932085     1  0.87707077E+08
     -140.3883973392      141.6909976299     1  0.85100145E+08
     -140.3883894036      144.6167680639     1  0.89765391E+08
     -140.3883864979      145.1153526726     1  0.93751181E+08
     -140.3883824732      142.0419815757     1  0.88300985E+08
     -140.3883732819      143.2789241557     1  0.85126855E+08
     -140.3883719735      143.3913376839     1  0.86800526E+08
     -140.3883684201      146.1521777494     1  0.90995302E+08
     -140.3883629459      139.7798672081     1  0.89411348E+08
     -140.3883529104      142.7963798419     1  0.87294699E+08
     -140.3883473539      144.3767416836     1  0.82588383E+08
     -140.3883328776      138.7991160040     1  0.82021486E+08
     -140.3883105497      142.6328830929     1  0.88084985E+08
     -140.3882955638      144.4315201395     1  0.89839866E+08
     -140.3882633355      145.8038335990     1  0.86028970E+08
     -140.3882606152      146.6704586165     1  0.89091862E+08
     -140.3882488185      142.0310046153     1  0.86096743E+08
     -140.3882420916      146.6447178903     1  0.86580718E+08
     -140.3882305830      145.5514668446     1  0.87124368E+08
     -140.3882209108      143.9194177192     1  0.90062864E+08
     -140.3882069574      145.5144853192     1  0.86943456E+08
     -140.3881812888      147.5657731370     1  0.91328479E+08
     -140.3881673984      144.9739288421     1  0.87135092E+08
     -140.3881622590      143.5569286941     1  0.84950183E+08
     -140.3881464263      147.2001231019     1  0.93919508E+08
     -140.3881438187      138.9677210312     1  0.84783256E+08
     -140.3881200560      145.4349344636     1  0.91338818E+08
     -140.3881148709      142.8099725068     1  0.84822863E+08
     -140.3881133009      143.6862841563     1  0.86438998E+08
     -140.3881037443      139.8144108002     1  0.92678369E+08
     -140.3880899133      139.4010142916     1  0.91572571E+08
     -140.3880880363      139.8533396923     1  0.85885418E+08
     -140.3880796791      141.5264191951     1  0.85866246E+08
     -140.3880701653      141.0902463679     1  0.86235510E+08
     -140.3880686747      141.5820450228     1  0.82254857E+08
     -140.3880441678      147.3999471301     1  0.89832398E+08
     -140.3880410171      143.5928238834     1  0.88072581E+08
     -140.3880108133      144.6391619296     1  0.83447877E+08
     -140.3879893086      143.7553403337     1  0.89723151E+08
     -140.3879788576      141.8463274676     1  0.84475257E+08
     -140.3879757142      140.0554884694     1  0.85553086E+08
     -140.3879705616      143.8350828798     1  0.87895571E+08
     -140.3879657893      143.0138430725     1  0.90363659E+08
     -140.3879455155      143.0007793886     1  0.91506844E+08
     -140.3879370437      145.7948951449     1  0.91755411E+08
     -140.3879194181      141.2950377574     1  0.90850563E+08
     -140.3879123882      146.4400974841     1  0.89046330E+08
     -140.3878872456      143.1266988932     1  0.84825199E+08
     -140.3878601993      142.4101498206     1  0.97706123E+08
     -140.3878429856      140.6729079854     1  0.86868571E+08
     -140.3878309702      143.9064785089     1  0.82592480E+08
     -140.3877663072      139.2777183342     1  0.91325280E+08
     -140.3877540941      139.5614773672     1  0.83769146E+08
     -140.3877461284      145.4363426624     1  0.86594929E+08
     -140.3877397117      141.9081202957     1  0.87220638E+08
     -140.3877349872      146.2633167330     1  0.87479004E+08
     -140.3877155786      142.8803143755     1  0.83467960E+08
     -140.3877015833      142.0660131429     1  0.86065440E+08
     -140.3876872687      136.7196734708     1  0.85652963E+08
     -140.3876843043      142.4942996621     1  0.85134968E+08
     -140.3876819132      143.7732157977     1  0.83337569E+08
     -140.3876742071      145.6648780777     1  0.85305076E+08
     -140.3876386005      143.5741036616     2  0.82803130E+08
     -140.3876353346      145.0352222950     1  0.90497933E+08
     -140.3876262690      145.0859233883     2  0.90344153E+08
     -140.3876215271      142.6968169360     1  0.84669176E+08
     -140.3876197071      144.2438170536     1  0.85483266E+08
     -140.3876161016      145.0620036983     1  0.91352311E+08
     -140.3876054877      140.3923730726     1  0.83659761E+08
     -140.3875824061      147.3021786600     1  0.87174656E+08
     -140.3875767410      139.4448500300     2  0.84093497E+08
     -140.3875576646      141.6290970659     1  0.83714066E+08
     -140.3875233063      143.6712139821     1  0.87926526E+08
     -140.3875068504      143.6102979382     1  0.87619209E+08
     -140.3874890254      144.4446917586     1  0.92405252E+08
     -140.3874547464      142.2974513231     1  0.85178454E+08
     -140.3874523130      140.4438778151     1  0.89787678E+08
     -140.3874452530      142.2026016579     1  0.86350455E+08
     -140.3874406167      143.6207037421     1  0.89564827E+08
     -140.3874248045      146.9535204478     1  0.92021152E+08
     -140.3874067963      140.4518141732     1  0.84208122E+08
     -140.3873890811      144.3585255884     1  0.86738006E+08
     -140.3873822739      143.4709573423     1  0.85847557E+08
     -140.3873754443      147.0095372347     1  0.87818654E+08
     -140.3873425051      140.3331781621     1  0.84052128E+08
     -140.3873291485      142.1042267711     1  0.88398296E+08
     -140.3873101423      142.5219884568     1  0.10017180E+09
     -140.3872815812      146.2920275746     1  0.88603721E+08
     -140.3872749397      139.7778770684     1  0.85120003E+08
     -140.3872734536      145.6060544202     1  0.84851657E+08
     -140.3872346398      144.7970767903     1  0.10405164E+09
     -140.3871973413      143.5328178259     1  0.87713633E+08
     -140.3871820612      145.4341249614     1  0.87208308E+08
     -140.3871532267      146.0225590123     1  0.90223121E+08
     -140.3871395935      143.0218143598     1  0.88688088E+08
     -140.3871195894      148.1829853073     1  0.91090203E+08
     -140.3871184998      145.9548277058     1  0.86940344E+08
     -140.3871152051      141.8197421662     1  0.86920612E+08
     -140.3871120963      147.0378185638     1  0.90606133E+08
     -140.3871035280      143.0651100967     1  0.91272381E+08
     -140.3871015758      142.0488629768     2  0.85918676E+08
     -140.3870907056      144.7226727092     1  0.92570914E+08
     -140.3870860638      138.5182551268     1  0.87308614E+08
     -140.3870842083      140.7064725282     1  0.88694733E+08
     -140.3870772766      145.7082925013     1  0.88754749E+08
     -140.3870725686      145.5546360330     1  0.87462380E+08
     -140.3870399250      143.3869538382     1  0.86434043E+08
     -140.3870275630      145.7314162777     1  0.85245616E+08
     -140.3870109833      139.9730916897     1  0.86991569E+08
     -140.3869891937      140.5581024921     1  0.85522408E+08
     -140.3869837021      145.4006978200     1  0.91581079E+08
     -140.3869797454      143.0234197366     1  0.87390993E+08
     -140.3869682860      142.2082450470     1  0.85239268E+08
     -140.3869579720      140.8700051036     1  0.90125163E+08
     -140.3869530056      144.2819181954     1  0.85920403E+08
     -140.3869393061      141.6464308447     1  0.87008158E+08
     -140.3869116307      141.6975968327     1  0.87889710E+08
     -140.3869007174      142.8660134783     1  0.85781282E+08
     -140.3868783764      144.0255428076     1  0.86396154E+08
     -140.3868631379      143.3691377582     1  0.87969869E+08
     -140.3868608090      142.3169774937     1  0.85552003E+08
     -140.3868344123      140.4285910471     1  0.83186457E+08
     -140.3868290420      143.1733903540     1  0.91965766E+08
     -140.3868109014      143.7859951094     1  0.87983731E+08
     -140.3868093367      143.4826437905     1  0.86205992E+08
     -140.3868020733      144.8714964820     1  0.81971998E+08
     -140.3867877813      145.7399527593     1  0.85068519E+08
     -140.3867821992      144.0513308178     1  0.98191623E+08
     -140.3867690653      139.0797928564     1  0.91386563E+08
     -140.3867652041      142.8701218706     1  0.84440845E+08
     -140.3867233712      148.1672987323     1  0.88394153E+08
     -140.3867200668      143.0255298918     1  0.84531717E+08
     -140.3867147404      140.3836624846     1  0.84980696E+08
     -140.3866953733      145.1441441073     1  0.88945390E+08
     -140.3866726043      141.0707533450     1  0.83694312E+08
     -140.3866685188      147.1548808582     1  0.83817091E+08
     -140.3866493400      144.0574599248     1  0.87394412E+08
     -140.3866467703      146.2358627423     1  0.86090955E+08
     -140.3866363955      143.7372708953     1  0.86259485E+08
     -140.3866301960      139.1551071863     1  0.88105231E+08
     -140.3865950523      142.7794406536     1  0.86144546E+08
     -140.3865903160      143.7068500790     1  0.88466785E+08
     -140.3865821480      142.4320922145     1  0.90639994E+08
     -140.3865804006      137.8368931005     1  0.87456989E+08
     -140.3865493902      141.2395234433     1  0.88744818E+08
     -140.3865476370      143.6865047248     1  0.87807857E+08
     -140.3865243285      139.4527324427     1  0.84540595E+08
     -140.3865195064      142.4490934014     1  0.90287424E+08
     -140.3864874259      140.5373376805     1  0.84869579E+08
     -140.3864678895      144.7741793824     1  0.88707612E+08
     -140.3864494771      146.6574886234     1  0.90018955E+08
     -140.3864405802      145.4798920240     1  0.86832869E+08
     -140.3863953855      141.4209536185     1  0.91611134E+08
     -140.3863908704      143.0548682880     1  0.81767509E+08
     -140.3863845217      146.2722605322     1  0.88004206E+08
     -140.3863803736      144.3329628984     1  0.87414121E+08
     -140.3863702053      147.6058969931     2  0.86438594E+08
     -140.3863596711      145.1756240981     1  0.94398110E+08
     -140.3863135310      143.8845776112     1  0.82192954E+08
     -140.3862854044      143.6615868185     1  0.89121755E+08
     -140.3862634926      142.4094027270     1  0.83879526E+08
     -140.3862621604      144.7339880423     1  0.84392898E+08
     -140.3862331078      138.0304995994     1  0.82041908E+08
     -140.3862320454      144.3833117800     1  0.85702028E+08
     -140.3862119752      140.7760782943     1  0.87691343E+08
     -140.3862047112      146.6443938817     1  0.84943591E+08
     -140.3861748111      144.3102402305     2  0.89950752E+08
     -140.3861526862      141.0991623521     1  0.85984965E+08
     -140.3861497717      142.5574047145     1  0.87260519E+08
     -140.3861389145      144.6317496466     1  0.85408448E+08
     -140.3861377756      147.8806050529     1  0.86016605E+08
     -140.3861328104      144.6051847968     1  0.88176320E+08
     -140.3861317630      147.4437232992     1  0.88700879E+08
     -140.3861136975      141.1897547373     1  0.83737577E+08
     -140.3861082424      138.1336439237     1  0.83967968E+08
     -140.3861061832      147.1986704271     1  0.90156471E+08
     -140.3860926673      146.4719291062     1  0.86946287E+08
     -140.3860810488      142.5409333491     1  0.91350148E+08
     -140.3860746899      143.9509424129     1  0.84553664E+08
     -140.3860680623      142.2251700206     1  0.90715072E+08
     -140.3860614141      142.8942224424     1  0.87029205E+08
     -140.3860458101      145.2708953864     1  0.88260603E+08
     -140.3860439767      141.1518365804     1  0.81572816E+08
     -140.3860352674      143.5056132099     1  0.84081941E+08
     -140.3860235670      143.7698365882     1  0.89740877E+08
     -140.3860006361      140.0994624232     1  0.84115544E+08
     -140.3859840439      143.1752135344     1  0.84721115E+08
     -140.3859608896      139.1366801342     1  0.86706340E+08
     -140.3859003827      139.7345413310     1  0.86000715E+08
     -140.3858406553      144.1581789295     1  0.87827724E+08
     -140.3858217175      142.4806477199     1  0.87129000E+08
     -140.3858085265      147.0868154351     1  0.89813286E+08
     -140.3857937289      144.8523334656     1  0.91220109E+08
     -140.3857924894      147.7641840242     1  0.90879876E+08
     -140.3857794668      143.7877592976     1  0.89187706E+08
     -140.3857658473      142.6769629483     1  0.89345831E+08
     -140.3857409218      138.0421259125     1  0.88958406E+08
     -140.3857341958      142.1713802136     1  0.84919888E+08
     -140.3857261360      140.7273415704     1  0.83511514E+08
     -140.3857248589      142.0761118501     1  0.90369689E+08
     -140.3857122781      142.7885684242     1  0.85929189E+08
     -140.3857090580      141.1752779458     1  0.86539702E+08
     -140.3856901056      141.5116224057     1  0.85845011E+08
     -140.3856874297      141.0054782896     1  0.86711225E+08
     -140.3856675131      145.4269040187     1  0.87541512E+08
     -140.3856251463      143.7064791931     1  0.87769207E+08
     -140.3856135169      141.7783955895     1  0.83564384E+08
     -140.3855930007      142.7994540409     1  0.88463249E+08
     -140.3855725279      145.6816205421     1  0.91244534E+08
     -140.3855709375      146.1608594051     1  0.89188580E+08
     -140.3855569832      141.8917430653     2  0.89050099E+08
     -140.3855312848      143.7466778731     1  0.92808474E+08
     -140.3855234529      141.4632277824     1  0.95756875E+08
     -140.3855185303      142.4230227345     1  0.85362547E+08
     -140.3855119285      143.2078161247     1  0.90272206E+08
     -140.3855013890      140.6609374267     1  0.83064394E+08
     -140.3854832757      143.1440027990     1  0.87854099E+08
     -140.3854710962      145.3851283469     1  0.88786307E+08
     -140.3854638733      141.7890357893     1  0.88480758E+08
     -140.3854617181      141.7086248805     1  0.85282523E+08
     -140.3854605963      146.1907080009     1  0.87425789E+08
     -140.3854492895      144.4278118512     1  0.85712981E+08
     -140.3854402422      138.2802311068     1  0.82276158E+08
     -140.3854197869      140.9027105936     1  0.86357288E+08
     -140.3854013177      145.0857606532     1  0.86150722E+08
     -140.3853821398      144.9940070004     1  0.91931409E+08
     -140.3853643275      139.0798893397     1  0.83285902E+08
     -140.3853481618      143.2714610972     1  0.84786130E+08
     -140.3853206375      141.3714844192     1  0.87109891E+08
     -140.3852999071      142.3043987181     1  0.85794198E+08
     -140.3852921131      142.8356544222     1  0.84980384E+08
     -140.3852667857      143.4991609611     1  0.87844839E+08
     -140.3852619899      140.4848912383     1  0.87720109E+08
     -140.3852515380      141.8141576520     1  0.89404399E+08
     -140.3852071812      145.6599283446     1  0.87112287E+08
     -140.3851935351      145.2541473199     1  0.90425627E+08
     -140.3851851413      142.5770389215     1  0.87625491E+08
     -140.3851761498      138.9259547422     1  0.84140595E+08
     -140.3851670089      140.4408767331     1  0.86301618E+08
     -140.3851535655      145.7673830939     1  0.86274486E+08
     -140.3851431202      142.0709129425     1  0.83939873E+08
     -140.3851335983      144.9327213091     1  0.87504784E+08
     -140.3851286565      141.7423241375     1  0.90008927E+08
     -140.3851072767      142.0332947202     1  0.87915829E+08
     -140.3851023069      143.3387373673     1  0.83624770E+08
     -140.3851004006      145.5514180971     1  0.92475875E+08
     -140.3850918499      140.9686000687     1  0.88156143E+08
     -140.3850835924      142.5423172818     1  0.92960733E+08
     -140.3850800431      141.4868039314     1  0.84300313E+08
     -140.3850116745      143.6315611622     1  0.90575520E+08
     -140.3849980916      142.4774967248     1  0.88237549E+08
     -140.3849962604      141.8878568800     1  0.83060880E+08
     -140.3849904162      146.8981494958     1  0.83849731E+08
     -140.3849804697      141.4278402099     1  0.84954259E+08
     -140.3849557397      145.5145934401     1  0.91455942E+08
     -140.3849197008      143.6198398204     1  0.90089190E+08
     -140.3849098637      144.6450676507     1  0.87983669E+08
     -140.3848667555      141.1755808117     1  0.82286317E+08
     -140.3848647848      140.4931501693     1  0.94715763E+08
     -140.3848360460      139.1936627826     1  0.89646783E+08
     -140.3848050889      143.9968374333     1  0.82865004E+08
     -140.3848005914      139.1008552702     1  0.82730624E+08
     -140.3847917920      146.2790817317     1  0.90861189E+08
     -140.3847841883      145.5711948165     1  0.85050123E+08
     -140.3847685450      141.2780271538     1  0.84410898E+08
     -140.3847645340      139.4747330117     1  0.85634882E+08
     -140.3847462720      143.0919793797     1  0.92957257E+08
     -140.3847373034      146.8641853860     1  0.88252977E+08
     -140.3847292132      141.1343344439     1  0.91958251E+08
     -140.3847184592      141.8054718152     1  0.85518074E+08
     -140.3847098254      143.8591504646     1  0.92819953E+08
     -140.3847025966      139.1746987933     1  0.86287302E+08
     -140.3846577509      140.1313390908     1  0.86422222E+08
     -140.3846484061      145.0386916637     1  0.89566113E+08
     -140.3846398083      143.0672615598     1  0.89597077E+08
     -140.3846362376      143.9715533572     1  0.92902647E+08
     -140.3846322790      141.9353127369     1  0.94704152E+08
     -140.3846213041      143.1438206347     2  0.89227669E+08
     -140.3846075985      145.2128652117     1  0.87310325E+08
     -140.3845769040      144.4680879717     1  0.85072616E+08
     -140.3845735207      145.6609941026     1  0.93263893E+08
     -140.3845580581      143.2184924440     1  0.88875559E+08
     -140.3845267692      143.5613489296     1  0.84956236E+08
     -140.3845195608      146.3008133623     1  0.88594728E+08
     -140.3845046069      139.4809737724     1  0.88656897E+08
     -140.3844604870      142.4669833289     1  0.93021447E+08
     -140.3844593315      143.8719548030     1  0.88924536E+08
     -140.3844550257      141.2860355935     1  0.83555821E+08
     -140.3844516503      137.1136853317     1  0.84101258E+08
     -140.3844449627      147.3380033113     1  0.83065428E+08
     -140.3844135261      143.3096673879     1  0.84553327E+08
     -140.3843876082      142.5842667105     1  0.87839874E+08
     -140.3843839251      141.6902705110     1  0.85722692E+08
     -140.3843587778      145.4580307894     1  0.91262856E+08
     -140.3843236082      139.9840330105     1  0.85706649E+08
     -140.3843203559      144.3945269962     1  0.88157521E+08
     -140.3843075152      146.6934858536     1  0.81394624E+08
     -140.3843057023      144.7478763480     1  0.88930765E+08
     -140.3842772617      148.1315798558     2  0.91219731E+08
     -140.3842761371      144.9477566105     1  0.85121332E+08
     -140.3842436864      141.3641035880     1  0.87025070E+08
     -140.3842390612      146.3574395709     1  0.86044058E+08
     -140.3842362793      146.7947017635     1  0.93532488E+08
     -140.3842290334      140.6333154312     1  0.91501919E+08
     -140.3842220681      144.5661103408     1  0.90582189E+08
     -140.3842148846      143.0868408786     1  0.88301348E+08
     -140.3842053709      145.2087003854     1  0.88161104E+08
     -140.3841983584      139.9552438894     1  0.89587920E+08
     -140.3841915342      140.7132100682     1  0.87104946E+08
     -140.3841862454      140.3179409338     1  0.88330826E+08
     -140.3841716888      147.6136375155     1  0.88240187E+08
     -140.3841371192      144.2781352419     1  0.91925929E+08
     -140.3841148749      142.8013458564     1  0.87509075E+08
     -140.3841122032      145.3239328377     1  0.86560981E+08
     -140.3841065361      141.7385426712     1  0.84827010E+08
     -140.3840920337      142.9196273999     1  0.84499175E+08
     -140.3840570704      139.4092375803     1  0.84789539E+08
     -140.3840377816      144.8836839149     1  0.88624244E+08
     -140.3840318624      144.7328686926     1  0.87349088E+08
     -140.3840304359      143.2662673982     1  0.87474930E+08
     -140.3840262231      142.9505769145     1  0.85908530E+08
     -140.3840173400      142.4890817398     1  0.83398343E+08
     -140.3840048849      140.7075085257     1  0.85338582E+08
     -140.3839791433      144.3140141151     1  0.99077313E+08
     -140.3839730201      145.0551920203     1  0.90310818E+08
     -140.3839395995      143.0903764714     1  0.83002701E+08
     -140.3839337896      146.3395543079     1  0.86006365E+08
     -140.3839193767      142.2182271644     1  0.91438835E+08
     -140.3839140349      146.5647055294     1  0.85051587E+08
     -140.3839111132      139.2793050788     1  0.82611321E+08
     -140.3838980144      143.8047220504     1  0.83253578E+08
     -140.3838815267      145.7220620151     1  0.85945651E+08
     -140.3838701374      141.0517349231     1  0.87644741E+08
     -140.3838657158      140.2618453902     1  0.84067840E+08
     -140.3838567694      141.9608959375     1  0.86015957E+08
     -140.3838463843      147.0166005018     1  0.89804622E+08
     -140.3838356985      147.4887431724     2  0.86836468E+08
     -140.3838261276      140.6200571375     1  0.85453741E+08
     -140.3838163640      141.4754175597     1  0.88252706E+08
     -140.3838136014      142.4607529805     1  0.85015366E+08
     -140.3838057675      144.4309749942     1  0.86887343E+08
     -140.3837950981      146.3493072577     1  0.82785012E+08
     -140.3837913573      143.3450042036     1  0.92312459E+08
     -140.3837800087      142.7546440026     1  0.85736828E+08
     -140.3837784942      142.7470522950     1  0.86621522E+08
     -140.3837613251      144.7372252781     1  0.88448634E+08
     -140.3837576110      143.3746459425     1  0.83910600E+08
     -140.3837482748      145.8071620675     1  0.87233027E+08
     -140.3837382509      143.5993788932     1  0.85177775E+08
     -140.3837362654      146.4146808147     1  0.82925068E+08
     -140.3837262893      146.1880696557     1  0.88271769E+08
     -140.3837220129      143.0575674992     1  0.86128773E+08
     -140.3837172014      140.9157949024     1  0.88999725E+08
     -140.3837159237      139.6161093129     1  0.88133059E+08
     -140.3836769527      142.9539972100     1  0.93491010E+08
     -140.3836636130      139.4312059626     1  0.82810745E+08
     -140.3836489682      145.2664982686     1  0.89507018E+08
     -140.3835991362      145.9493633555     1  0.87928475E+08
     -140.3835965842      147.7245811343     1  0.86907461E+08
     -140.3835784776      142.7587443441     1  0.89299585E+08
     -140.3835738668      145.1934402519     1  0.86612427E+08
     -140.3835542736      142.3171943837     1  0.89642016E+08
     -140.3835531643      149.2541375866     1  0.87670370E+08
     -140.3835441229      138.7281041108     1  0.83423722E+08
     -140.3835381138      142.2250908872     1  0.90186566E+08
     -140.3835340835      146.3858245047     1  0.87995520E+08
     -140.3835314695      146.1309782235     1  0.89155316E+08
     -140.3835156939      145.5360022124     1  0.89428631E+08
     -140.3835097036      143.5521791507     1  0.85196475E+08
     -140.3834868866      144.0230755063     1  0.87014589E+08
     -140.3834814501      141.0877082253     1  0.84975349E+08
     -140.3834701465      145.0001715459     1  0.88531096E+08
     -140.3834640641      143.5343190666     1  0.89192054E+08
     -140.3834288222      142.1822503468     1  0.89865739E+08
     -140.3834129589      147.6476567437     1  0.83375263E+08
     -140.3834041814      147.3372998973     1  0.85088045E+08
     -140.3834005029      143.6923220248     1  0.82707718E+08
     -140.3833854830      142.2997847115     2  0.85436678E+08
     -140.3833573577      145.2250952472     1  0.86077212E+08
     -140.3833418529      142.1890394586     1  0.90280407E+08
     -140.3833312064      144.9677879764     1  0.89683752E+08
     -140.3833201247      144.4491426760     1  0.88787724E+08
     -140.3833173514      143.3286769695     1  0.91650173E+08
     -140.3833049636      145.6420003356     1  0.86763745E+08
     -140.3833035895      144.1891559860     1  0.87870304E+08
     -140.3833010034      145.3231265237     1  0.87059956E+08
     -140.3832218549      140.3100000958     1  0.86036855E+08
     -140.3832072115      145.0276296005     1  0.89113919E+08
     -140.3832055664      141.2214560301     1  0.91246596E+08
     -140.3831978904      145.6332222665     1  0.86063826E+08
     -140.3831767452      145.3819103776     1  0.89887256E+08
     -140.3831695469      144.4010412261     1  0.85378021E+08
     -140.3831636248      139.5162138313     1  0.83820158E+08
     -140.3831443066      142.6457999452     1  0.86618876E+08
     -140.3831384520      142.0978099089     1  0.87940837E+08
     -140.3831370588      140.2258254525     1  0.84443635E+08
     -140.3831331363      146.7304671979     1  0.90716243E+08
     -140.3831282952      142.4953590536     1  0.83962473E+08
     -140.3831181007      143.3090445618     1  0.88376241E+08
     -140.3831130070      145.0951342524     1  0.87648546E+08
     -140.3830979913      144.1254548998     1  0.85504305E+08
     -140.3830861994      143.6615386178     1  0.89076731E+08
     -140.3830779941      145.2805902232     1  0.86727537E+08
     -140.3830656704      143.3773609486     1  0.85277767E+08
     -140.3830534390      143.6169062680     1  0.86880785E+08
     -140.3830390756      142.2962687097     1  0.88397534E+08
     -140.3830197506      145.0713969085     1  0.92168568E+08
     -140.3830041535      142.2341836068     1  0.82410380E+08
     -140.3829910857      142.2913073351     1  0.88365054E+08
     -140.3829886985      143.7094219560     1  0.93275682E+08
     -140.3829835919      145.5457910077     1  0.89018481E+08
     -140.3829666405      142.8151157658     1  0.89981400E+08
     -140.3829437556      135.3689631136     1  0.83386145E+08
     -140.3829413855      140.9918988723     1  0.90592802E+08
     -140.3829333545      144.5087729052     1  0.89294133E+08
     -140.3828477485      139.2497387621     1  0.85709390E+08
     -140.3828439825      140.7465347541     1  0.85169265E+08
     -140.3828397712      147.5046224499     1  0.87110671E+08
     -140.3827978783      146.7517351637     1  0.93082982E+08
     -140.3827700706      142.1407948619     1  0.81404241E+08
     -140.3827153942      140.2985781043     1  0.86783392E+08
     -140.3827117343      142.1596266434     1  0.85000536E+08
     -140.3827022393      139.7009372968     1  0.83054247E+08
     -140.3826859083      143.1871687735     1  0.85636893E+08
     -140.3826847713      146.4464139193     1  0.83760137E+08
     -140.3826817753      140.4568225939     1  0.90082929E+08
     -140.3826726857      142.4486418838     1  0.88304648E+08
     -140.3826633647      144.7323756987     1  0.89200862E+08
     -140.3826493874      146.2355973818     1  0.85866341E+08
     -140.3826234866      142.1974333152     1  0.89140985E+08
     -140.3826141223      143.5543588418     1  0.89457913E+08
     -140.3826115957      142.4613568813     1  0.91945039E+08
     -140.3826100324      139.4720233761     1  0.86106575E+08
     -140.3826073032      146.3822191700     1  0.88487300E+08
     -140.3825975935      144.7520437750     1  0.87920870E+08
     -140.3825786486      143.1610356859     1  0.85246450E+08
     -140.3825722332      140.8609824479     1  0.92034356E+08
     -140.3825565585      145.0200436704     1  0.92267298E+08
     -140.3825355180      146.8097479286     1  0.86917676E+08
     -140.3825168056      148.7509637877     1  0.89073694E+08
     -140.3824754614      141.4692450421     1  0.84514078E+08
     -140.3824674140      141.5035619206     1  0.86665674E+08
     -140.3824584498      143.2125409374     1  0.86459898E+08
     -140.3824521615      143.7810105247     1  0.85985511E+08
     -140.3824431532      142.1496147080     1  0.84454626E+08
     -140.3824340594      141.6944680869     1  0.89437630E+08
     -140.3824046699      144.3716454225     1  0.86142160E+08
     -140.3824000819      143.2186363819     1  0.87004931E+08
     -140.3823911275      143.4019233228     1  0.89157257E+08
     -140.3823894954      139.2567959625     1  0.85637976E+08
     -140.3823516866      137.0206880966     1  0.87332584E+08
     -140.3823481700      141.4808198062     1  0.85822507E+08
     -140.3823399362      138.6432150964     1  0.86644243E+08
     -140.3823300075      142.9361806895     1  0.89903813E+08
     -140.3823163810      148.5856497943     1  0.84173353E+08
     -140.3823076678      139.3296000676     1  0.83116936E+08
     -140.3823025241      144.5479681735     1  0.87570136E+08
     -140.3823003122      145.8435957552     1  0.90467679E+08
     -140.3822952861      143.1607111820     1  0.85986478E+08
     -140.3822373229      145.3282760666     1  0.90017220E+08
     -140.3822351293      140.4653315269     1  0.83993838E+08
     -140.3822340571      143.6088099179     1  0.92190127E+08
     -140.3822279522      142.4030382361     1  0.86868236E+08
     -140.3822016789      144.7216309500     1  0.82709402E+08
     -140.3821950294      144.8638870444     1  0.87004360E+08
     -140.3821785536      142.5413653752     1  0.87460319E+08
     -140.3821720020      143.9426393159     1  0.86397087E+08
     -140.3821686408      140.9704478840     1  0.87025583E+08
     -140.3821650618      143.2134560761     1  0.85298607E+08
     -140.3821463778      141.8185270348     1  0.83245833E+08
     -140.3821204623      144.1575306852     1  0.85317084E+08
     -140.3821179549      146.8290934614     1  0.91169506E+08
     -140.3820995844      140.5098805391     1  0.88909399E+08
     -140.3820939373      141.7677731003     1  0.88752145E+08
     -140.3820899871      142.7190433701     1  0.88011439E+08
     -140.3820786553      140.2909441837     1  0.86702660E+08
     -140.3820766259      143.4067526854     1  0.89890572E+08
     -140.3820043188      144.9522942539     1  0.91499505E+08
     -140.3820025616      144.8950691424     1  0.84805979E+08
     -140.3819912370      144.7304879896     1  0.89059227E+08
     -140.3819489442      140.6272674042     1  0.83145866E+08
     -140.3819424810      144.2099210120     1  0.88348862E+08
     -140.3819276881      138.7908755540     1  0.90717292E+08
     -140.3818938210      142.7809070244     1  0.93892834E+08
     -140.3818910956      142.9183874825     1  0.85626185E+08
     -140.3818849644      143.8238637996     1  0.84747203E+08
     -140.3818700768      146.1435170689     1  0.91438525E+08
     -140.3818666654      140.5492198850     1  0.88634339E+08
     -140.3818612688      140.1026848164     1  0.90159779E+08
     -140.3818458173      145.8347230033     1  0.88311253E+08
     -140.3818379753      143.3223369250     1  0.86382582E+08
     -140.3818309154      143.1786209201     1  0.91730279E+08
     -140.3818285883      146.0596143401     1  0.85666611E+08
     -140.3818267360      140.4212134176     1  0.84206549E+08
     -140.3818219096      145.6540912130     1  0.91070033E+08
     -140.3818168269      138.3896795518     1  0.87686236E+08
     -140.3818065528      140.9498748025     1  0.89475456E+08
     -140.3817589840      144.9086059491     1  0.89720270E+08
     -140.3817472269      141.7394236618     1  0.82521534E+08
     -140.3817374837      144.8447954496     1  0.84060479E+08
     -140.3817196832      143.5723765761     1  0.90490473E+08
     -140.3817182431      143.1587776942     1  0.84823026E+08
     -140.3816938308      145.3445862388     1  0.89363103E+08
     -140.3816309561      143.0229187150     1  0.85662131E+08
     -140.3816298876      144.4053592954     1  0.88060793E+08
     -140.3816045552      141.5965820053     1  0.92571233E+08
     -140.3815982143      141.2398680632     1  0.86658570E+08
     -140.3815907685      146.2362123213     1  0.87373472E+08
     -140.3815854262      141.6985053101     1  0.85013453E+08
     -140.3815739068      138.6846430749     1  0.85940565E+08
     -140.3815516946      140.4407395447     1  0.87123194E+08
     -140.3815388775      145.0766563829     1  0.85861906E+08
     -140.3815265951      144.4553170281     1  0.83199314E+08
     -140.3815132596      138.2154715094     1  0.84983002E+08
     -140.3815061448      139.8842307478     1  0.86812863E+08
     -140.3814990661      138.1138741690     1  0.82493281E+08
     -140.3814858427      140.8740419058     1  0.86391109E+08
     -140.3814705807      146.0808106332     1  0.87980671E+08
     -140.3814649677      145.7602366565     1  0.86509456E+08
     -140.3814523137      143.3845588622     1  0.86822976E+08
     -140.3814466084      144.8261951724     1  0.93584630E+08
     -140.3814389404      142.1960827171     1  0.10200498E+09
     -140.3814355664      142.5838359650     1  0.97268557E+08
     -140.3814062989      143.1648596997     1  0.88592033E+08
     -140.3813941358      145.0486060204     1  0.83325744E+08
     -140.3813844989      142.4502359928     1  0.84621653E+08
     -140.3813834455      143.8167347693     1  0.85503823E+08
     -140.3813816345      144.3083544431     1  0.95501168E+08
     -140.3813766293      139.2442224127     1  0.83515429E+08
     -140.3813600384      144.4129378814     1  0.88787166E+08
     -140.3813577041      143.7358452024     1  0.84905998E+08
     -140.3813314081      147.5774910263     1  0.92607895E+08
     -140.3813161111      143.4710072900     1  0.83676217E+08
     -140.3813132474      136.6843437987     1  0.83967081E+08
     -140.3813033017      141.7091008239     1  0.85535418E+08
     -140.3813015783      143.5506062369     1  0.88452974E+08
     -140.3812823254      145.4059198213     1  0.91101257E+08
     -140.3812717152      143.3432108783     1  0.85214614E+08
     -140.3812689459      138.8469884293     1  0.84489585E+08
     -140.3812547715      145.8882093227     1  0.88167966E+08
     -140.3812511063      141.5386082115     1  0.88430553E+08
     -140.3812449098      143.5285209531     1  0.96765831E+08
     -140.3812370777      141.7699724624     1  0.82867553E+08
     -140.3812345315      142.3994219860     1  0.89649713E+08
     -140.3812285462      143.4809044414     1  0.95256361E+08
     -140.3812128016      139.1928621621     1  0.83224694E+08
     -140.3812092733      140.0007472213     1  0.84560940E+08
     -140.3812007722      142.9630760518     1  0.88799460E+08
     -140.3811927568      141.4059339665     1  0.85114617E+08
     -140.3811670197      140.7070148556     1  0.89853073E+08
     -140.3811601256      139.4952195532     1  0.90428241E+08
     -140.3811539450      139.3492082435     1  0.86241053E+08
     -140.3811472971      141.0608299698     1  0.87449550E+08
     -140.3811457103      144.6561938999     1  0.88579602E+08
     -140.3811418729      142.1085860223     1  0.88850969E+08
     -140.3810663579      140.6852687794     1  0.87519157E+08
     -140.3810296933      143.3055058107     1  0.88580826E+08
     -140.3810114518      145.7009473766     1  0.85513309E+08
     -140.3810102284      143.7782651636     1  0.87450979E+08
     -140.3809929931      140.7083628707     1  0.86449602E+08
     -140.3809881935      140.4771918116     1  0.86239173E+08
     -140.3809817593      142.9860404627     1  0.86160345E+08
     -140.3809630506      143.8248849645     1  0.83416937E+08
     -140.3809477313      144.1307959526     1  0.90276432E+08
     -140.3809447830      147.8957946474     1  0.84553092E+08
     -140.3809236642      143.9224797330     1  0.85478046E+08
     -140.3809139564      145.4333569847     1  0.90573412E+08
     -140.3809120405      140.2653674768     1  0.89521959E+08
     -140.3808887843      143.6116783457     1  0.90679120E+08
     -140.3808850025      143.2774949005     1  0.86043291E+08
     -140.3808811632      143.1421976595     1  0.92837162E+08
     -140.3808637307      143.7756929696     1  0.91675023E+08
     -140.3808623261      147.9224629056     1  0.91095597E+08
     -140.3808419223      142.6127785047     2  0.88671183E+08
     -140.3808286108      145.0580901663     1  0.90763156E+08
     -140.3808215733      140.6016977668     1  0.82938386E+08
     -140.3808167122      139.6959487360     1  0.88369233E+08
     -140.3808119296      143.5671614091     1  0.88519856E+08
     -140.3807992143      147.7286742322     1  0.86805583E+08
     -140.3807932201      142.6683259033     1  0.95295368E+08
     -140.3807797635      145.6939506453     1  0.82140638E+08
     -140.3807448203      142.4208795332     1  0.90060434E+08
     -140.3807294146      143.8772865428     1  0.87161340E+08
     -140.3807221674      143.7775888658     1  0.92772344E+08
     -140.3806980491      145.5211222592     1  0.84758838E+08
     -140.3806823230      144.5153264482     1  0.87326556E+08
     -140.3806797552      140.4022845102     1  0.89327233E+08
     -140.3806490736      139.9605909567     1  0.87223768E+08
     -140.3806443636      144.4664512406     1  0.84266539E+08
     -140.3806357332      138.9140699843     1  0.84270106E+08
     -140.3806295079      143.6341221862     1  0.81942624E+08
     -140.3806238239      146.8202152121     1  0.89779741E+08
     -140.3806059202      143.9051292545     1  0.86805025E+08
     -140.3805950715      141.2634492155     1  0.81673455E+08
     -140.3805910865      144.3787683430     1  0.88911654E+08
     -140.3805878937      149.5263675215     1  0.89047148E+08
     -140.3805770701      144.0348667521     1  0.84883730E+08
     -140.3805644310      144.5927721759     1  0.93131263E+08
     -140.3805484288      143.9009475438     1  0.83186843E+08
     -140.3805455586      147.5762968358     1  0.88721970E+08
     -140.3805338384      141.4689367428     1  0.86910682E+08
     -140.3805118258      140.9751334801     1  0.87261672E+08
     -140.3805013743      143.0824058226     1  0.88002157E+08
     -140.3804868792      144.4331533015     1  0.90263429E+08
     -140.3804716769      142.5797888430     1  0.82938015E+08
     -140.3804540594      140.6681677784     1  0.84879862E+08
     -140.3804503246      145.2597959743     2  0.88538046E+08
     -140.3804465242      142.6396430564     1  0.80397390E+08
     -140.3804305059      139.4518593503     1  0.84478788E+08
     -140.3803904587      142.9399346189     1  0.88749734E+08
     -140.3803783476      146.6142101256     1  0.85333568E+08
     -140.3803739947      145.3521793932     1  0.92084562E+08
     -140.3803620375      140.5749682692     1  0.86594047E+08
     -140.3803594232      142.7787598464     1  0.81836219E+08
     -140.3803546794      146.3408008818     2  0.84370643E+08
     -140.3803413989      144.8486881283     1  0.87762713E+08
     -140.3803173924      142.3279367248     1  0.86940905E+08
     -140.3802972537      143.2291562705     1  0.85709392E+08
     -140.3802941555      147.2145045430     1  0.87212910E+08
     -140.3802899461      143.8275935841     1  0.85301276E+08
     -140.3802733650      144.7085003582     1  0.87803855E+08
     -140.3802638180      142.8168998928     1  0.85297334E+08
     -140.3802616379      143.1926389301     1  0.88238896E+08
     -140.3802602271      140.8682089939     1  0.87364494E+08
     -140.3802501699      146.3576148066     1  0.87910378E+08
     -140.3802416821      145.2690474601     1  0.87399953E+08
     -140.3802393866      140.9182012345     1  0.89349266E+08
     -140.3802352275      141.7933338665     1  0.85202152E+08
     -140.3802096608      142.2121376148     1  0.85399025E+08
     -140.3801946733      146.0951604793     1  0.84956182E+08
     -140.3801932112      145.2596228593     1  0.91160368E+08
     -140.3801864989      139.6440995758     1  0.83592208E+08
     -140.3801495467      146.0563800241     1  0.87132041E+08
     -140.3801312958      138.7568238408     1  0.90612820E+08
     -140.3801251917      143.0327911318     1  0.84111579E+08
     -140.3801192494      137.5032341213     1  0.82831048E+08
     -140.3801106461      145.0716651616     1  0.87599172E+08
     -140.3801062205      144.4571824779     1  0.92516935E+08
     -140.3800934778      141.2570751907     1  0.89772853E+08
     -140.3800518661      142.5415745259     1  0.85492632E+08
     -140.3800454601      140.3986810700     1  0.84685833E+08
     -140.3800215357      142.9851844019     1  0.85638019E+08
     -140.3800197992      140.3120736472     1  0.84532399E+08
     -140.3800014463      142.8245818389     1  0.90917210E+08
     -140.3799929576      142.6709959597     1  0.84339003E+08
     -140.3799832601      142.2465990370     1  0.84996674E+08
     -140.3799790163      143.7073206216     1  0.89379880E+08
     -140.3799712024      143.9856397512     1  0.84394491E+08
     -140.3799677424      147.9306799257     1  0.86296469E+08
     -140.3799402584      145.8601880752     1  0.89348555E+08
     -140.3799380225      145.7009165161     1  0.89046479E+08
     -140.3799367824      139.5978793152     1  0.88292444E+08
     -140.3799217970      140.5708289108     1  0.88881623E+08
     -140.3799077577      143.5077235170     1  0.93475515E+08
     -140.3799020874      142.3723184980     1  0.85482146E+08
     -140.3798886551      144.5520464333     1  0.87408961E+08
     -140.3798851642      143.6397710674     1  0.87642128E+08
     -140.3798671452      143.2444453822     1  0.87964557E+08
     -140.3798615675      145.7283986577     1  0.82295917E+08
     -140.3798574519      145.0417423991     1  0.86683185E+08
     -140.3798540233      142.7409043882     1  0.89893521E+08
     -140.3798496122      142.5498886258     1  0.85655481E+08
     -140.3798424136      141.2972671948     1  0.89516906E+08
     -140.3798387688      142.7738568803     1  0.90726750E+08
     -140.3797990941      146.2062585223     1  0.85709811E+08
     -140.3797870874      142.8527597408     1  0.85914081E+08
     -140.3797818657      143.9335681042     1  0.90479623E+08
     -140.3797666857      142.2696941488     1  0.88570754E+08
     -140.3797615642      139.7318540964     1  0.87204112E+08
     -140.3797588676      144.7011751359     1  0.87442116E+08
     -140.3797500476      140.1652856387     1  0.90709619E+08
     -140.3797426791      144.3061602103     1  0.88612399E+08
     -140.3797405763      138.7535199971     1  0.89434755E+08
     -140.3796992099      137.1487645834     1  0.84996580E+08
     -140.3796623529      144.8562720213     1  0.90061835E+08
     -140.3796503847      144.7042654680     1  0.90730506E+08
     -140.3796178846      147.5575468135     1  0.85596336E+08
     -140.3796131465      142.9048141047     1  0.81019294E+08
     -140.3796026994      139.0730867305     1  0.81758114E+08
     -140.3795962303      145.5477572771     1  0.94202158E+08
     -140.3795902461      142.9787491333     1  0.86801058E+08
     -140.3795822732      144.0288032619     1  0.87443946E+08
     -140.3795779536      144.7304830740     1  0.88008542E+08
     -140.3795700038      143.2453330989     1  0.86998082E+08
     -140.3795201021      141.7841766503     1  0.88213169E+08
     -140.3795133776      145.8697001910     2  0.90613519E+08
     -140.3795008965      146.3229603241     1  0.90174800E+08
     -140.3794923597      142.8529329981     1  0.97579435E+08
     -140.3794880129      142.7002905137     1  0.95561235E+08
     -140.3794860804      142.6249675766     1  0.85419238E+08
     -140.3794764846      142.7149677865     1  0.85798723E+08
     -140.3794533996      139.9199595922     1  0.85946512E+08
     -140.3794379920      145.8269742835     1  0.88604823E+08
     -140.3794264016      142.1745424963     1  0.85685068E+08
     -140.3794092784      148.1099088553     1  0.91083257E+08
     -140.3794062955      143.8105680576     1  0.89329002E+08
     -140.3794043226      142.4926619283     2  0.80674534E+08
     -140.3793924244      143.5564102723     1  0.91636801E+08
     -140.3793746711      139.9905526813     1  0.89088351E+08
     -140.3793386653      145.0400858253     1  0.84375361E+08
     -140.3793247027      145.7744880807     1  0.85801097E+08
     -140.3793106466      148.7580133470     1  0.85530551E+08
     -140.3793000681      147.0079356961     1  0.88737179E+08
     -140.3792905956      146.5378118203     1  0.93268575E+08
     -140.3792851256      145.1896252442     1  0.91834083E+08
     -140.3792617905      140.3571439770     1  0.90505220E+08
     -140.3792551760      142.4304788332     1  0.83993900E+08
     -140.3792470494      140.2495458660     1  0.89277728E+08
     -140.3792069948      141.5964041551     1  0.87935506E+08
     -140.3791948560      140.1924761585     1  0.87889784E+08
     -140.3791803513      142.0185303521     1  0.88657842E+08
     -140.3791750003      145.5544573237     1  0.83239515E+08
     -140.3791729773      139.8656559972     1  0.86687445E+08
     -140.3791605045      141.2056456015     1  0.87115757E+08
     -140.3791526897      141.5972659432     1  0.84277039E+08
     -140.3791267178      140.1427683777     1  0.87996470E+08
     -140.3791038670      143.3735530971     1  0.87648830E+08
     -140.3790857433      140.1703464971     1  0.87976583E+08
     -140.3790725247      142.1645117445     1  0.89294218E+08
     -140.3790623243      144.0820845999     1  0.90010060E+08
     -140.3790531259      138.3305742368     1  0.85245048E+08
     -140.3790516910      140.3862619489     1  0.87014315E+08
     -140.3790341670      144.1367745525     1  0.86803044E+08
     -140.3790244116      142.3350786416     1  0.86802782E+08
     -140.3790153282      143.9603442022     1  0.88672264E+08
     -140.3790103692      144.4260537288     2  0.84938496E+08
     -140.3790024973      144.6899009215     1  0.83420817E+08
     -140.3789958799      144.6333717474     1  0.83457129E+08
     -140.3789837536      142.5011635617     1  0.86978688E+08
     -140.3789755698      140.0827045415     1  0.83143985E+08
     -140.3789686512      144.6812310160     1  0.89885335E+08
     -140.3789359860      140.7354936287     1  0.85718708E+08
     -140.3789346355      138.7826316354     1  0.87367946E+08
     -140.3789321107      145.9091680625     1  0.87274955E+08
     -140.3789197142      146.3574422492     1  0.90105967E+08
     -140.3789160468      141.6600716349     1  0.92144771E+08
     -140.3789031721      143.6929659241     1  0.84509114E+08
     -140.3788876091      140.3454913889     1  0.85005032E+08
     -140.3788621874      140.1417502569     1  0.92575960E+08
     -140.3788495794      147.5760815702     1  0.83815721E+08
     -140.3788459193      146.9127263599     1  0.92118947E+08
     -140.3787749142      141.6177137340     1  0.87493540E+08
     -140.3787715856      144.9841728973     1  0.86847664E+08
     -140.3787434629      146.3460856113     1  0.89803583E+08
     -140.3787401065      143.9572834393     1  0.87850137E+08
     -140.3787165457      141.7890786405     1  0.89373191E+08
     -140.3787117487      143.5769005589     1  0.86062877E+08
     -140.3786754868      146.4707826859     1  0.85849800E+08
     -140.3786592980      143.6322597599     1  0.84449668E+08
     -140.3786439054      145.4207878005     1  0.88142932E+08
     -140.3786341168      140.5266701524     1  0.88778648E+08
     -140.3785918919      142.5250961593     1  0.89644608E+08
     -140.3785778846      147.6661662158     1  0.90160120E+08
     -140.3785712525      139.8290467103     1  0.87115978E+08
     -140.3785294118      141.9600956350     1  0.87702660E+08
     -140.3785161581      140.7071532020     1  0.87097813E+08
     -140.3785109431      144.3766172409     1  0.89402229E+08
     -140.3785082818      143.7041789568     1  0.88841327E+08
     -140.3785043282      149.3467403683     1  0.85659642E+08
     -140.3785032490      146.9944965894     1  0.92833374E+08
     -140.3785021508      139.2399299978     1  0.86934639E+08
     -140.3785005017      142.4775026539     1  0.88342013E+08
     -140.3784750557      146.6752286665     1  0.88392110E+08
     -140.3784737583      137.4953043341     1  0.85443663E+08
     -140.3784605081      142.0426454094     1  0.87869458E+08
     -140.3784285864      143.5721313902     1  0.86390605E+08
     -140.3784229290      141.9378809117     1  0.81512889E+08
     -140.3784198564      138.0274837102     1  0.89788789E+08
     -140.3783989499      144.7259986454     1  0.87713119E+08
     -140.3783971733      143.9075653000     1  0.88773894E+08
     -140.3783874370      142.1227683803     1  0.88510792E+08
     -140.3783831396      144.0354180499     1  0.87530553E+08
     -140.3783817451      146.5835968078     1  0.90093916E+08
     -140.3783702283      142.5105112271     1  0.85082977E+08
     -140.3783650944      144.1369242579     1  0.84404609E+08
     -140.3783496474      144.3951606911     1  0.90384768E+08
     -140.3783128184      144.9469571803     1  0.93525382E+08
     -140.3782838334      142.0418551178     1  0.87049940E+08
     -140.3782819314      142.0653560677     1  0.99722358E+08
     -140.3782766752      143.7813561602     1  0.86391027E+08
     -140.3782633719      141.1778456942     1  0.90279837E+08
     -140.3782618606      141.9364875487     1  0.87774189E+08
     -140.3782395780      143.5473390509     1  0.85418009E+08
     -140.3782356178      145.3302498089     1  0.85368486E+08
     -140.3782258453      136.6198820361     1  0.84660042E+08
     -140.3782029530      141.0705900937     1  0.85074231E+08
     -140.3781887169      145.1577923617     1  0.89095406E+08
     -140.3781790963      143.8338323145     1  0.84672562E+08
     -140.3781689296      137.7394536946     1  0.83312834E+08
     -140.3781661893      144.0279495889     1  0.88642765E+08
     -140.3780890803      143.5240551385     1  0.85923907E+08
     -140.3780623764      139.8027892663     1  0.85721005E+08
     -140.3780488911      143.5267884528     1  0.87803633E+08
     -140.3780310727      143.4352086702     1  0.88662332E+08
     -140.3779797113      142.3096364810     1  0.82717043E+08
     -140.3779451692      140.3250382906     1  0.85502236E+08
     -140.3779067774      146.2189098045     1  0.89715223E+08
     -140.3778937462      141.5667565857     1  0.87703422E+08
     -140.3778820299      141.8982361757     1  0.88238010E+08
     -140.3778593462      138.0818342037     1  0.89500895E+08
     -140.3778477480      141.4474726714     1  0.86809093E+08
     -140.3778408206      142.8959816419     1  0.84475489E+08
     -140.3777964842      146.0699726174     1  0.95395317E+08
     -140.3777785367      137.3188388586     1  0.85188806E+08
     -140.3777701687      145.5679801977     1  0.84907127E+08
     -140.3777652044      142.0850100063     1  0.86806416E+08
     -140.3777637997      139.6790730029     1  0.83173352E+08
     -140.3777617612      141.3648455184     1  0.89222262E+08
     -140.3777564867      145.9944978951     2  0.87755917E+08
     -140.3777216646      141.8239678078     1  0.87409837E+08
     -140.3777080453      140.5683214653     1  0.90326228E+08
     -140.3777056388      141.7259724867     1  0.91514106E+08
     -140.3777023764      139.5812294821     1  0.85988809E+08
     -140.3776999983      141.8435900584     1  0.82313961E+08
     -140.3776956272      146.2648840448     1  0.82842510E+08
     -140.3776859622      142.7030087897     1  0.85480826E+08
     -140.3776731283      138.3553628269     1  0.85037906E+08
     -140.3776716102      141.3898715852     1  0.87640098E+08
     -140.3776696734      142.0532923660     1  0.86752320E+08
     -140.3776663563      144.4124796736     1  0.94005271E+08
     -140.3776628362      142.2577770099     1  0.87348896E+08
     -140.3776495667      144.6135809865     1  0.84184929E+08
     -140.3776451830      147.4097328213     1  0.83514047E+08
     -140.3776406750      146.7032678191     1  0.84382699E+08
     -140.3776381923      142.4878585130     1  0.87593599E+08
     -140.3776242329      139.7560621617     1  0.88578210E+08
     -140.3776142791      141.3506220781     1  0.85319546E+08
     -140.3775938398      143.7102531474     1  0.88586839E+08
     -140.3775892136      141.7594266955     1  0.88051214E+08
     -140.3775862889      146.7347368691     1  0.83559219E+08
     -140.3775800660      149.0101469874     1  0.93582180E+08
     -140.3775746610      147.9965054366     1  0.93440633E+08
     -140.3775669367      143.4339136890     1  0.89693472E+08
     -140.3775631525      145.4346845192     1  0.86205621E+08
     -140.3775457075      146.9417022077     1  0.85388268E+08
     -140.3775385219      142.8725994046     1  0.84965099E+08
     -140.3775281886      140.8605941450     1  0.87697445E+08
     -140.3774834572      142.0337671987     1  0.82746862E+08
     -140.3774756000      141.7568515414     1  0.86161104E+08
     -140.3774427699      143.4161379707     1  0.83696722E+08
     -140.3774397315      143.4283630190     1  0.86848060E+08
     -140.3774349974      140.6739195010     1  0.87248236E+08
     -140.3774254702      141.5334222385     1  0.84656222E+08
     -140.3774157579      144.3652249289     1  0.87908596E+08
     -140.3774033815      145.6823754789     1  0.89726975E+08
     -140.3773483645      141.3585209459     1  0.88405954E+08
     -140.3773115358      142.2490604219     1  0.91382722E+08
     -140.3772975724      142.1140400422     1  0.90315792E+08
     -140.3772784459      143.8252929145     1  0.88772009E+08
     -140.3772733373      145.0557391222     1  0.91733685E+08
     -140.3772654529      142.7915037802     1  0.86964171E+08
     -140.3772599163      142.5506946420     1  0.82771699E+08
     -140.3772583662      143.4951527892     1  0.91487478E+08
     -140.3772418255      144.5798867001     1  0.91200826E+08
     -140.3772184404      144.4649771441     1  0.86980208E+08
     -140.3771993804      143.7692816243     1  0.88912359E+08
     -140.3771895079      145.3706622677     1  0.97825213E+08
     -140.3771871054      141.4288965675     1  0.87047847E+08
     -140.3771739157      143.1191830830     1  0.85350988E+08
     -140.3771543287      143.6761470617     1  0.86410931E+08
     -140.3771484316      146.4902746687     1  0.84817952E+08
     -140.3771372368      142.8413621303     1  0.88652815E+08
     -140.3771131733      137.3224859125     1  0.81610470E+08
     -140.3770963264      148.1603132581     1  0.92449737E+08
     -140.3770888189      144.3797033739     1  0.90943421E+08
     -140.3770809232      142.5940838388     1  0.90531904E+08
     -140.3770758290      146.2738853644     1  0.89010314E+08
     -140.3770480133      142.4244267225     1  0.85054704E+08
     -140.3770461337      140.8850145003     1  0.85795730E+08
     -140.3770380214      145.0636925317     1  0.93757399E+08
     -140.3770330561      145.1933919921     1  0.91355545E+08
     -140.3770276904      143.8865380610     1  0.91210683E+08
     -140.3770208556      144.1590156634     1  0.86523145E+08
     -140.3770177619      145.5074773960     1  0.91894668E+08
     -140.3770102824      145.0791633102     1  0.89639121E+08
     -140.3770090315      143.1029774355     1  0.86144956E+08
     -140.3770014373      146.7558941057     1  0.88200194E+08
     -140.3769977350      143.1447088317     1  0.88632500E+08
     -140.3769875054      143.3476745474     1  0.83329967E+08
     -140.3769815668      148.8001812356     1  0.85565659E+08
     -140.3769756842      140.4077702938     1  0.84486184E+08
     -140.3769630621      141.2069312800     1  0.86099774E+08
     -140.3769575866      143.6893938261     1  0.83729339E+08
     -140.3769446031      145.6667507909     1  0.92836924E+08
     -140.3769298890      141.9069009873     1  0.89626945E+08
     -140.3769279905      143.0990263612     1  0.82629960E+08
     -140.3769159902      141.8587883792     1  0.88983420E+08
     -140.3769029138      138.7762975284     1  0.90531572E+08
     -140.3768853082      144.2302374356     1  0.89055107E+08
     -140.3768834471      143.3228365720     1  0.88015942E+08
     -140.3768823929      143.0188965250     1  0.86020253E+08
     -140.3768808803      142.7530890002     1  0.88729490E+08
     -140.3768654210      145.5050915806     1  0.87401969E+08
     -140.3768574963      145.1834373871     1  0.88299438E+08
     -140.3768532481      143.4083585478     1  0.92806727E+08
     -140.3768465841      146.2550909524     1  0.89117810E+08
     -140.3768451112      142.2377161303     1  0.88920655E+08
     -140.3768423226      143.6799736961     1  0.85767396E+08
     -140.3768402577      138.0628919942     1  0.84021492E+08
     -140.3768092360      145.9468263967     1  0.85412198E+08
     -140.3767962793      140.8329315279     1  0.86419229E+08
     -140.3767857663      142.3338303847     1  0.88932098E+08
     -140.3767844690      142.8785232134     1  0.90008483E+08
     -140.3767524158      142.3650946242     1  0.81516478E+08
     -140.3767414949      147.8584460446     2  0.90484040E+08
     -140.3767375534      145.8363510252     1  0.89284860E+08
     -140.3767361710      142.6878826789     1  0.90938282E+08
     -140.3767148252      146.3087568919     1  0.88288245E+08
     -140.3767116711      142.6284707714     1  0.83248594E+08
     -140.3766730695      143.1859849523     1  0.92089823E+08
     -140.3766687334      139.0024212711     1  0.85837187E+08
     -140.3766673854      144.0318626098     1  0.87004579E+08
     -140.3766597756      145.3942749274     1  0.88681051E+08
     -140.3766554276      143.7145526661     1  0.90246500E+08
     -140.3766478023      142.4695369135     1  0.84409325E+08
     -140.3766191161      143.5743563477     1  0.91246532E+08
     -140.3765859566      145.7366653648     1  0.84275402E+08
     -140.3765823740      141.5594945481     1  0.83869403E+08
     -140.3765616158      136.5475354293     1  0.84602182E+08
     -140.3765507481      145.2233383810     1  0.90899080E+08
     -140.3765100970      142.8893025660     1  0.87791793E+08
     -140.3765089778      143.9925022267     1  0.92533925E+08
     -140.3765061837      143.3763219635     1  0.87217227E+08
     -140.3765008958      139.1560330095     1  0.83667715E+08
     -140.3764993034      143.4486748269     1  0.89727347E+08
     -140.3764979910      144.3549080960     1  0.86673811E+08
     -140.3764359839      143.7516981434     1  0.85343902E+08
     -140.3764331570      141.6453239881     1  0.86027911E+08
     -140.3764162460      142.6851917554     1  0.86633074E+08
     -140.3763826774      143.0617500881     1  0.88116509E+08
     -140.3763737290      141.2715077313     1  0.84485843E+08
     -140.3763648813      143.1271321350     1  0.89625437E+08
     -140.3763602659      142.5783083080     1  0.94005218E+08
     -140.3763474610      145.9693318064     1  0.87391421E+08
     -140.3763418555      141.7062603889     1  0.84778014E+08
     -140.3763360340      144.7508602049     1  0.90756045E+08
     -140.3763346574      142.5665909309     1  0.88471448E+08
     -140.3763303031      145.6135006415     1  0.88568991E+08
     -140.3763095863      139.1746483570     1  0.83224561E+08
     -140.3763017170      143.9184437382     1  0.91913697E+08
     -140.3762423073      146.7641728148     1  0.88735840E+08
     -140.3762293401      140.6626806496     1  0.89404929E+08
     -140.3762083321      142.1904806296     1  0.84728952E+08
     -140.3761966454      142.2476455952     1  0.85122748E+08
     -140.3761598856      141.3797903847     1  0.82008891E+08
     -140.3761440486      143.3135053734     1  0.91084208E+08
     -140.3761408273      141.1428830562     1  0.88123971E+08
     -140.3761370704      141.2583067738     1  0.81506823E+08
     -140.3761291001      143.1731843056     1  0.90842515E+08
     -140.3760905244      143.1850069411     1  0.87431765E+08
     -140.3760861872      144.8502983731     1  0.90203737E+08
     -140.3760648149      142.5409513560     1  0.85083107E+08
     -140.3760606894      141.7403666598     1  0.90639028E+08
     -140.3760501695      144.8803732621     1  0.88608968E+08
     -140.3760343991      145.2025177244     1  0.89309567E+08
     -140.3760268749      143.9202894879     1  0.89634658E+08
     -140.3760250011      143.9331379698     1  0.88254165E+08
     -140.3760161468      139.4887469458     1  0.86750930E+08
     -140.3760046495      141.3996562359     1  0.88998496E+08
     -140.3759483430      144.7156733233     1  0.86356203E+08
     -140.3759382816      141.2820137861     1  0.87568231E+08
     -140.3759281933      148.1107787252     1  0.92391093E+08
     -140.3759201118      141.2893289312     1  0.85496903E+08
     -140.3759181928      144.9252714069     1  0.87694595E+08
     -140.3759155499      141.2367310696     1  0.90994453E+08
     -140.3759124509      138.8964607347     1  0.91001979E+08
     -140.3759074168      143.9716801552     1  0.89207739E+08
     -140.3758724119      142.9697122033     1  0.86293299E+08
     -140.3758626078      142.0838806905     1  0.90925458E+08
     -140.3758541900      143.5914520515     1  0.88239466E+08
     -140.3758469040      145.7682960463     1  0.88578684E+08
     -140.3758392089      147.8309040880     1  0.88409116E+08
     -140.3758315816      141.9947224704     1  0.89879883E+08
     -140.3758280320      139.7039615260     1  0.85002903E+08
     -140.3758224554      142.8844183153     1  0.85193799E+08
     -140.3758154071      143.3315200277     1  0.84957262E+08
     -140.3757855211      144.4238172123     1  0.90474405E+08
     -140.3757797677      139.7966294796     1  0.88510649E+08
     -140.3757734555      137.9900177936     1  0.89611246E+08
     -140.3757599125      142.2389644169     1  0.84693530E+08
     -140.3757345503      142.2959102774     1  0.85419910E+08
     -140.3757330284      141.0268961867     1  0.91146353E+08
     -140.3757134736      145.6173259052     1  0.85717130E+08
     -140.3756834814      144.9417344945     1  0.85727917E+08
     -140.3756560037      141.4252088128     1  0.89044366E+08
     -140.3756234191      138.9398766472     1  0.81175997E+08
     -140.3756212090      143.1782806712     1  0.92226869E+08
     -140.3756150402      144.5247219764     1  0.86856559E+08
     -140.3756086680      144.3324021259     1  0.83195200E+08
     -140.3756042288      141.8972231078     1  0.90532889E+08
     -140.3755991655      144.4314678286     1  0.87670671E+08
     -140.3755904045      140.9400688644     1  0.90884621E+08
     -140.3755862689      138.1355121586     1  0.83320499E+08
     -140.3755748690      146.5606782136     1  0.93445261E+08
     -140.3755696503      144.6945037677     1  0.86385056E+08
     -140.3755645712      142.9343340071     1  0.85208945E+08
     -140.3755462199      141.4046673095     1  0.87609583E+08
     -140.3755384806      144.5408234557     1  0.91453162E+08
     -140.3755191177      142.3093631662     1  0.86295059E+08
     -140.3755127496      144.2997812370     1  0.85373937E+08
     -140.3755026681      146.0284106875     1  0.90448397E+08
     -140.3754791229      144.3023841994     1  0.90573447E+08
     -140.3754733572      143.7078683246     1  0.90313964E+08
     -140.3754696252      141.1264435390     1  0.84710441E+08
     -140.3754477453      146.5888071714     1  0.92828607E+08
     -140.3754377154      143.5761637458     1  0.82528083E+08
     -140.3754353388      144.5502788835     1  0.91007215E+08
     -140.3754319654      143.8289159120     1  0.87634928E+08
     -140.3753980889      143.1446888034     1  0.88276886E+08
     -140.3753952615      139.1763481762     1  0.85106347E+08
     -140.3753854115      140.1285238044     1  0.88882398E+08
     -140.3753689037      143.8913483491     1  0.88575965E+08
     -140.3753673914      140.7382413418     1  0.87148475E+08
     -140.3753518616      143.8789359691     1  0.88062042E+08
     -140.3753053099      139.4805117873     1  0.87380748E+08
     -140.3753031974      145.3168109645     1  0.89557880E+08
     -140.3752998276      142.8861580106     1  0.92667545E+08
     -140.3752799617      147.0652381861     1  0.92467168E+08
     -140.3752613175      140.3334503096     1  0.88901500E+08
     -140.3752594765      141.6572841545     1  0.85780305E+08
     -140.3752507684      138.5380976453     1  0.87319527E+08
     -140.3752346472      142.5624154682     1  0.87922995E+08
     -140.3752311701      141.0643430989     1  0.85217273E+08
     -140.3752174577      142.1973161466     1  0.87501537E+08
     -140.3751886865      141.9009070486     1  0.85478615E+08
     -140.3751640420      145.8131129854     1  0.89030551E+08
     -140.3751347436      143.6029588466     1  0.88236977E+08
     -140.3751198727      143.0650047940     1  0.84235608E+08
     -140.3751079084      145.3373601244     1  0.84774190E+08
     -140.3751009889      142.8105907514     1  0.89082379E+08
     -140.3750822446      140.2025230926     1  0.87626705E+08
     -140.3750771863      147.1134160114     1  0.84010348E+08
     -140.3750725122      148.0295408714     1  0.92396108E+08
     -140.3750658363      147.7067634483     1  0.87665102E+08
     -140.3750465552      138.9545424155     1  0.85395003E+08
     -140.3750286792      144.7770112529     1  0.89687048E+08
     -140.3750077237      147.0060717431     1  0.86923051E+08
     -140.3749964014      137.2868748775     1  0.82176818E+08
     -140.3749659119      140.8024126201     1  0.87403525E+08
     -140.3749546845      146.9752649166     2  0.87526252E+08
     -140.3749520461      141.9477292955     1  0.84831394E+08
     -140.3749385420      145.3344922006     1  0.92942990E+08
     -140.3748878297      144.3165531662     1  0.90181315E+08
     -140.3748837333      141.2209373509     1  0.90159887E+08
     -140.3748784757      143.0045017681     1  0.84888013E+08
     -140.3748756527      145.1644532027     1  0.82384480E+08
     -140.3748605593      143.7960073243     1  0.86198185E+08
     -140.3748431934      145.0012575799     1  0.90066908E+08
     -140.3748404239      141.3796364720     1  0.87254982E+08
     -140.3748393791      143.5464874586     1  0.86909196E+08
     -140.3748227262      143.1186353404     1  0.86854356E+08
     -140.3748212771      142.6958577829     1  0.87327279E+08
     -140.3747961011      143.8314431312     1  0.87325021E+08
     -140.3747898014      143.3357559453     1  0.88567037E+08
     -140.3747786753      142.8364988354     1  0.87493998E+08
     -140.3747687904      141.8487793946     1  0.91467482E+08
     -140.3747647049      141.9239608307     1  0.87145058E+08
     -140.3746976252      138.5901248303     1  0.85736391E+08
     -140.3746860404      146.1571378219     1  0.90830708E+08
     -140.3746408776      140.2383259400     1  0.88517462E+08
     -140.3746280479      143.8643003388     1  0.90644261E+08
     -140.3746105707      139.6950333904     1  0.84846454E+08
     -140.3745921233      143.7700539750     1  0.84873945E+08
     -140.3745905021      139.3699287396     1  0.92251487E+08
     -140.3745819795      143.5562632370     1  0.89472939E+08
     -140.3745473076      141.8423613934     1  0.85927786E+08
     -140.3745449240      142.2315109767     1  0.87381259E+08
     -140.3745431745      143.0043251294     1  0.87133768E+08
     -140.3745414149      139.8337893097     1  0.83950650E+08
     -140.3745280851      144.1469727105     1  0.88238225E+08
     -140.3745163080      144.4028266865     1  0.89035726E+08
     -140.3745097389      146.9896568049     1  0.86802568E+08
     -140.3745087199      146.8729657729     2  0.87964935E+08
     -140.3745059853      138.5088053761     1  0.86347798E+08
     -140.3744827623      143.8673765893     1  0.86440291E+08
     -140.3744798071      145.9877587621     1  0.86171222E+08
     -140.3744785292      144.9336071572     1  0.88799107E+08
     -140.3744755617      139.0704414489     1  0.81462516E+08
     -140.3744705207      146.2699664417     1  0.83499324E+08
     -140.3744611910      143.8391991674     1  0.89872987E+08
     -140.3744399751      145.0297668604     1  0.87034283E+08
     -140.3744307994      144.0095653540     1  0.88521906E+08
     -140.3744267079      143.1587000082     1  0.86631477E+08
     -140.3744133415      142.5895478695     1  0.90293314E+08
     -140.3744051153      141.5609614846     1  0.87059827E+08
     -140.3744033184      143.4490277996     1  0.87571063E+08
     -140.3743947891      143.5196865087     1  0.87035006E+08
     -140.3743823328      142.6429916116     1  0.91994416E+08
     -140.3743716362      142.4780848861     1  0.86693215E+08
     -140.3743587982      145.3735046442     1  0.84729615E+08
     -140.3743511084      140.8574940524     1  0.91457682E+08
     -140.3743442647      146.3611869906     1  0.85830710E+08
     -140.3743430003      142.3423764884     1  0.89832552E+08
     -140.3743392195      144.8271073411     1  0.91341179E+08
     -140.3743364267      142.7516447142     1  0.88951180E+08
     -140.3743205253      143.9979537930     1  0.88130626E+08
     -140.3743186670      141.3088738896     1  0.83994583E+08
     -140.3743144840      144.9145852701     1  0.88828504E+08
     -140.3743130463      141.0760384983     1  0.84166696E+08
     -140.3743109615      143.0709131376     1  0.86383389E+08
     -140.3743040461      144.2890506414     1  0.90367837E+08
     -140.3742991496      140.3248814268     2  0.82035987E+08
     -140.3742619881      141.6628783225     1  0.82834390E+08
     -140.3742556363      142.2809092269     1  0.88079862E+08
     -140.3742342093      143.8545082370     1  0.91889500E+08
     -140.3742244492      145.4183677574     1  0.86131312E+08
     -140.3742171218      146.3191604676     1  0.89291014E+08
     -140.3742131295      141.4679447603     1  0.87890297E+08
     -140.3741788846      142.9234873340     1  0.92481292E+08
     -140.3741708054      139.9673544085     1  0.85371189E+08
     -140.3741677924      144.6360258683     1  0.89143313E+08
     -140.3741201130      145.3009897526     1  0.88240199E+08
     -140.3741138267      140.6747389055     1  0.86432345E+08
     -140.3741070646      141.6291313061     1  0.85134243E+08
     -140.3740971027      142.0392710839     1  0.86475335E+08
     -140.3740883036      144.6956657649     1  0.87169343E+08
     -140.3740761905      142.5692191188     1  0.83696447E+08
     -140.3740732355      143.5330370121     1  0.87063624E+08
     -140.3740572516      142.8700671167     1  0.89823838E+08
     -140.3740475783      138.9231108234     1  0.84001600E+08
     -140.3740456670      143.8580714073     1  0.86089975E+08
     -140.3740431559      143.4421605958     1  0.87953405E+08
     -140.3740297028      139.2054847266     1  0.85849321E+08
     -140.3740176115      138.6243289556     1  0.81261022E+08
     -140.3740165777      145.0111260791     1  0.86186567E+08
     -140.3740144019      143.3546588713     1  0.88704757E+08
     -140.3739987682      142.0246351480     1  0.88951806E+08
     -140.3739806361      143.2808819195     1  0.85814976E+08
     -140.3739785853      142.3527137594     1  0.88760786E+08
     -140.3739767606      144.5213126505     1  0.86554379E+08
     -140.3739612400      139.8187619062     1  0.82001064E+08
     -140.3739571771      142.2252219252     1  0.86435269E+08
     -140.3739463130      141.4938878972     1  0.85985405E+08
     -140.3739405491      146.5336090937     1  0.85037095E+08
     -140.3739284065      141.7034712449     1  0.89705309E+08
     -140.3739090870      145.6633959564     1  0.92350269E+08
     -140.3738773499      139.2104236215     1  0.87716858E+08
     -140.3738740876      144.3872932525     1  0.90767917E+08
     -140.3738703123      145.0482679363     1  0.90423503E+08
     -140.3738678302      148.6534624413     2  0.90790611E+08
     -140.3738651718      141.4066400471     1  0.90439622E+08
     -140.3738581400      147.5500687624     1  0.91307975E+08
     -140.3738493909      140.6498301144     1  0.89294171E+08
     -140.3738457457      139.6368488648     1  0.85507075E+08
     -140.3738373978      145.9159224497     1  0.86844240E+08
     -140.3738272405      144.2886044116     1  0.89198725E+08
     -140.3737922925      142.5523070199     1  0.83247921E+08
     -140.3737149094      142.5618250278     1  0.86153522E+08
     -140.3736701970      146.9433513308     1  0.87105757E+08
     -140.3736476270      139.8026130337     1  0.86417397E+08
     -140.3736407709      144.6696033999     1  0.90826994E+08
     -140.3736397371      141.8247749529     1  0.87596252E+08
     -140.3736325024      138.7403789453     1  0.86210589E+08
     -140.3736277935      143.7410185370     1  0.84935416E+08
     -140.3736211562      145.3265496191     1  0.85484019E+08
     -140.3736198358      143.9382926861     1  0.85185494E+08
     -140.3736159745      143.1514698846     1  0.87312292E+08
     -140.3736067910      143.2002846686     1  0.85933704E+08
     -140.3735651301      145.0405101141     1  0.85090816E+08
     -140.3735620353      144.3572241804     1  0.87476664E+08
     -140.3735531674      141.1870434989     1  0.85241426E+08
     -140.3735493602      136.7463171740     1  0.88899198E+08
     -140.3735409068      142.6856276700     1  0.84270194E+08
     -140.3735394622      147.5627694992     1  0.92022436E+08
     -140.3735186900      141.5984421094     1  0.95368862E+08
     -140.3735171300      139.6750048070     1  0.87877370E+08
     -140.3735082994      143.8228851732     1  0.88876972E+08
     -140.3734833084      141.1725314628     1  0.89392975E+08
     -140.3734705728      144.8497890309     1  0.88960026E+08
     -140.3734637101      137.9985474003     1  0.86273445E+08
     -140.3734403918      142.5695408472     1  0.88982596E+08
     -140.3734219093      145.6556796815     1  0.87944229E+08
     -140.3734143019      137.1754522801     1  0.88018952E+08
     -140.3734065302      140.7996120177     1  0.91410305E+08
     -140.3734044054      146.8589008237     1  0.88977367E+08
     -140.3733966792      143.2726399062     1  0.91644326E+08
     -140.3733935029      140.1282653370     1  0.82765124E+08
     -140.3733885992      144.3200422333     1  0.87474130E+08
     -140.3733726803      143.3133130330     1  0.87314416E+08
     -140.3733702009      146.5274342248     1  0.89266136E+08
     -140.3733107368      140.7737947060     1  0.83020900E+08
     -140.3732952807      143.9002063817     1  0.90363879E+08
     -140.3732836893      141.6480541033     1  0.85653654E+08
     -140.3732814817      139.0744594691     1  0.83795784E+08
     -140.3732546182      145.7993392859     2  0.89413452E+08
     -140.3732394747      144.9264141038     1  0.82807688E+08
     -140.3732239617      144.2823066608     1  0.84249618E+08
     -140.3732051032      141.6257682620     1  0.87958682E+08
     -140.3731985869      139.0764318381     1  0.89219407E+08
     -140.3731876865      143.8244079104     1  0.85696341E+08
     -140.3731754237      143.0844475718     1  0.85611637E+08
     -140.3731420708      141.8634969457     1  0.83427381E+08
     -140.3731265045      139.1043728767     1  0.86961592E+08
     -140.3731177312      142.2229156389     1  0.84187168E+08
     -140.3730897886      140.4806838317     1  0.86141662E+08
     -140.3730813774      143.3775253424     1  0.87813510E+08
     -140.3730797877      138.2383626073     1  0.81436528E+08
     -140.3730581340      143.3954759932     1  0.85598136E+08
     -140.3730472799      145.0766108413     1  0.85388263E+08
     -140.3730312625      143.0345637868     1  0.86979721E+08
     -140.3730263199      143.6092235887     6  0.83859488E+08
     -140.3730187808      145.2141151607     1  0.88028487E+08
     -140.3730091615      141.2969711548     1  0.82985093E+08
     -140.3730008578      144.0102230731     1  0.89470701E+08
     -140.3729940791      142.8527887311     1  0.87695187E+08
     -140.3729814307      140.6179853886     1  0.84178657E+08
     -140.3729569509      145.4485108964     1  0.84726652E+08
     -140.3729483119      141.2902513992     1  0.85917570E+08
     -140.3729443403      144.3659961354     1  0.84351311E+08
     -140.3729304562      143.8591256994     1  0.91302051E+08
     -140.3729246040      143.3597482068     1  0.85343474E+08
     -140.3729226963      141.4352098219     1  0.86940117E+08
     -140.3729209414      144.0165547100     1  0.90497158E+08
     -140.3728925335      142.2680213536     1  0.89283362E+08
     -140.3728795330      140.9319506558     1  0.83772837E+08
     -140.3728657241      140.4637081162     1  0.83297864E+08
     -140.3728453464      140.0115299468     1  0.84862756E+08
     -140.3728410909      147.7596230244     1  0.86337991E+08
     -140.3728324698      141.6836322500     1  0.89727334E+08
     -140.3728281602      138.6555580020     1  0.83455442E+08
     -140.3728218898      146.5101168665     1  0.87984291E+08
     -140.3727978060      142.4267677602     1  0.88276238E+08
     -140.3727658035      142.0575370709     1  0.86149957E+08
     -140.3727492421      143.9257367805     1  0.87266622E+08
     -140.3727455462      143.0517740711     1  0.87940123E+08
     -140.3727288882      142.0261046564     1  0.85515544E+08
     -140.3727267913      141.7567435102     1  0.87355681E+08
     -140.3727154912      142.9623035577     1  0.83581007E+08
     -140.3727028914      142.3454313555     1  0.87632275E+08
     -140.3726998328      147.0709111369     2  0.83550920E+08
     -140.3726968572      145.4455690393     1  0.92808289E+08
     -140.3726837711      146.4707429997     1  0.87780712E+08
     -140.3726821734      142.1770538348     1  0.86265427E+08
     -140.3726730408      142.0723111353     1  0.86756238E+08
     -140.3726433464      146.1424796016     1  0.84939844E+08
     -140.3726244007      144.2262134539     1  0.89494339E+08
     -140.3726211489      143.5034082278     1  0.85375288E+08
     -140.3726186685      143.0261187593     1  0.86999713E+08
     -140.3726062056      138.7903793052     1  0.92472640E+08
     -140.3726015147      141.5274279228     1  0.85901933E+08
     -140.3725879993      141.4539028821     1  0.86882876E+08
     -140.3725524100      144.1054167087     1  0.87321000E+08
     -140.3725392904      142.0882811358     1  0.86200639E+08
     -140.3725354328      146.5553897680     1  0.86341042E+08
     -140.3725213727      142.7710407642     1  0.86671142E+08
     -140.3725170348      142.3579974476     1  0.91882375E+08
     -140.3725002068      142.5845325326     1  0.87144450E+08
     -140.3724971676      143.4682450976     1  0.91060453E+08
     -140.3724911402      145.0339225135     1  0.84803081E+08
     -140.3724866618      144.1013565055     1  0.92416160E+08
     -140.3724735861      141.4552140104     1  0.87246538E+08
     -140.3724448609      141.9558421221     1  0.85186992E+08
     -140.3724391030      137.1478538419     1  0.84751087E+08
     -140.3724352439      140.2485950920     1  0.86403764E+08
     -140.3724242384      142.6183558174     1  0.86238040E+08
     -140.3724221179      144.9158120083     1  0.87848461E+08
     -140.3723905079      140.2842474866     1  0.89283805E+08
     -140.3723756178      145.0598725972     1  0.83757718E+08
     -140.3723630022      140.6308000199     1  0.87214016E+08
     -140.3723376418      143.4192905454     1  0.92474955E+08
     -140.3723223850      141.6397341669     1  0.87040818E+08
     -140.3723174225      142.2576175325     1  0.90653137E+08
     -140.3723042255      145.8988820106     1  0.90462357E+08
     -140.3722733030      142.8029453633     1  0.85696145E+08
     -140.3722666250      143.2793352427     1  0.90933365E+08
     -140.3722618628      144.5856633161     1  0.87219567E+08
     -140.3722578024      142.2157880230     1  0.86481499E+08
     -140.3722557156      144.8222968899     1  0.84722575E+08
     -140.3722369669      144.3231801811     1  0.87972508E+08
     -140.3722306116      142.0303401808     1  0.86937085E+08
     -140.3722218205      142.7280377345     1  0.87825755E+08
     -140.3722186304      143.7550267524     1  0.86586869E+08
     -140.3721876216      141.9036555308     1  0.81620108E+08
     -140.3721673578      142.2625285297     1  0.88248560E+08
     -140.3721454398      145.1267281854     1  0.87962186E+08
     -140.3721310637      144.2855055408     1  0.84029410E+08
     -140.3721212990      139.2905020626     1  0.90414669E+08
     -140.3721190171      143.6667893574     1  0.87202837E+08
     -140.3721153690      144.0224689103     1  0.90498305E+08
     -140.3721084465      145.5564633408     1  0.88431191E+08
     -140.3721049325      139.7704526150     1  0.87454281E+08
     -140.3721037070      141.3905394822     1  0.87273241E+08
     -140.3720981022      145.1946633783     1  0.88732190E+08
     -140.3720933747      142.6667544613     1  0.91481305E+08
     -140.3720639106      142.6353527891     1  0.88665661E+08
     -140.3720607759      143.0162802244     1  0.86106388E+08
     -140.3720584002      142.8441784323     1  0.83886673E+08
     -140.3720470043      138.1257778768     1  0.87537392E+08
     -140.3720358177      142.9508148206     1  0.90224155E+08
     -140.3720312462      145.5493103275     1  0.90141534E+08
     -140.3720141984      142.5511668981     1  0.87341510E+08
     -140.3720081412      143.2254597615     1  0.82740793E+08
     -140.3719991801      138.4278907794     1  0.84558421E+08
     -140.3719975795      140.1833312013     1  0.84677627E+08
     -140.3719849719      141.6152721657     1  0.86789236E+08
     -140.3719760878      144.4518420381     1  0.89007248E+08
     -140.3719651891      140.0990811660     1  0.85989252E+08
     -140.3719629918      138.9496828323     1  0.90347781E+08
     -140.3719526959      142.6332310768     1  0.89904469E+08
     -140.3719139337      147.7300746167     1  0.91123162E+08
     -140.3719107873      137.5771127337     1  0.85457170E+08
     -140.3719057420      141.6625640563     1  0.88887604E+08
     -140.3718900807      144.3003819629     1  0.86411757E+08
     -140.3718861345      143.1508244652     1  0.85955316E+08
     -140.3718849352      144.9105715023     1  0.90280023E+08
     -140.3718754093      142.0759103533     1  0.82398869E+08
     -140.3718736223      140.0810241725     1  0.85071898E+08
     -140.3718664432      145.0052066524     1  0.87386921E+08
     -140.3718589359      147.0436614592     1  0.89628038E+08
     -140.3718571315      142.7659737568     1  0.88283458E+08
     -140.3718503834      141.6678361576     1  0.88003818E+08
     -140.3718460632      142.3195200117     1  0.86072651E+08
     -140.3718383659      144.7787038658     1  0.87379505E+08
     -140.3718117838      143.2824609155     1  0.88195197E+08
     -140.3718106005      142.9151646841     1  0.84488367E+08
     -140.3718073157      144.4123062580     1  0.88201553E+08
     -140.3717859078      142.4413612972     1  0.86485077E+08
     -140.3717824803      146.4360761859     1  0.87846976E+08
     -140.3717789647      142.1627769191     1  0.86647359E+08
     -140.3717758948      146.2850634185     1  0.89568154E+08
     -140.3717739093      143.6865882303     1  0.87528379E+08
     -140.3717703615      145.9251398386     1  0.83745292E+08
     -140.3717657893      137.6084349442     1  0.87149656E+08
     -140.3717550258      139.2906983565     1  0.86197204E+08
     -140.3717513173      140.1269884498     1  0.85387751E+08
     -140.3717442321      137.8759100961     1  0.87239264E+08
     -140.3717213351      142.6161769250     1  0.86672405E+08
     -140.3717187959      142.7971976231     1  0.88008910E+08
     -140.3717170753      144.1422542755     1  0.91343963E+08
     -140.3717132953      137.2186774594     1  0.85445687E+08
     -140.3717108433      138.4512380414     1  0.86694096E+08
     -140.3716939751      147.0263438509     1  0.92607179E+08
     -140.3716783325      143.8353598914     1  0.85403605E+08
     -140.3716673114      142.1252538027     1  0.82899950E+08
     -140.3716522840      141.4588902221     1  0.88654800E+08
     -140.3716348403      146.9217030727     1  0.85013623E+08
     -140.3715984177      140.3336811834     1  0.86614496E+08
     -140.3715923753      138.9076657714     1  0.84238501E+08
     -140.3715836329      143.4380660484     1  0.88082670E+08
     -140.3715779756      142.4242815382     1  0.87614739E+08
     -140.3715559450      140.8777653879     1  0.88815922E+08
     -140.3715511364      145.6064504318     1  0.83120813E+08
     -140.3715454135      140.3883275332     1  0.84309422E+08
     -140.3715296222      141.3580434221     1  0.84322146E+08
     -140.3714892888      146.8715209494     1  0.82722341E+08
     -140.3714711967      146.2698052318     1  0.89196607E+08
     -140.3714368645      142.2695378543     1  0.89063452E+08
     -140.3714338609      140.8178236169     1  0.84852561E+08
     -140.3714171103      143.5119491478     1  0.88361076E+08
     -140.3713976102      143.8695816778     1  0.87832016E+08
     -140.3713874453      141.8897357724     1  0.82413042E+08
     -140.3713814727      144.5141500303     1  0.84278359E+08
     -140.3713334726      142.1810161375     1  0.88614090E+08
     -140.3713107365      148.1719982044     1  0.89151079E+08
     -140.3713009270      140.0599282746     1  0.93786359E+08
     -140.3712984893      144.0771649819     1  0.91230592E+08
     -140.3712760110      144.8310504047     1  0.87594145E+08
     -140.3712507320      143.1357960273     1  0.85118823E+08
     -140.3712378246      147.0443299179     1  0.90477909E+08
     -140.3712352977      142.4441758411     1  0.88867432E+08
     -140.3712197944      143.5914671583     1  0.89773700E+08
     -140.3712019324      144.5427442775     1  0.81547425E+08
     -140.3711952275      146.1500191746     1  0.89113874E+08
     -140.3711812570      146.3676739254     1  0.85292676E+08
     -140.3711209260      142.6340868670     1  0.84184794E+08
     -140.3711107431      140.3622759909     1  0.91714987E+08
     -140.3710557608      140.2027298312     1  0.89769965E+08
     -140.3710497010      147.4269544882     1  0.87057985E+08
     -140.3710249912      146.3242281674     1  0.90221686E+08
     -140.3710219232      144.0235607904     1  0.95461650E+08
     -140.3710105941      143.8619627393     1  0.84231569E+08
     -140.3709975145      138.2951908402     1  0.84992128E+08
     -140.3709862855      138.0046070103     1  0.82172374E+08
     -140.3709807524      145.8295697861     1  0.97783747E+08
     -140.3709706783      142.2803679941     1  0.84835486E+08
     -140.3709639555      145.0970694555     1  0.89626083E+08
     -140.3709463474      145.5071301521     1  0.84440086E+08
     -140.3709416786      144.8330651751     1  0.87008378E+08
     -140.3709361138      143.9766521783     1  0.89112822E+08
     -140.3709126920      144.1865049896     1  0.84440879E+08
     -140.3709074790      148.8182936638     1  0.85727840E+08
     -140.3709025992      140.9033756210     1  0.88105372E+08
     -140.3708870273      143.4439873337     1  0.84077332E+08
     -140.3708782194      141.1835718804     1  0.90081659E+08
     -140.3708727858      143.1882107144     1  0.90598416E+08
     -140.3708485356      144.4280036256     1  0.86900350E+08
     -140.3708451887      140.7896063075     1  0.89379431E+08
     -140.3708360765      143.5588067844     1  0.88528863E+08
     -140.3708281180      144.2392206561     1  0.85982071E+08
     -140.3707988765      143.7732321966     1  0.87868878E+08
     -140.3707920878      142.7472068097     1  0.87855400E+08
     -140.3707902737      139.5897900428     1  0.90976647E+08
     -140.3707860270      142.2204446147     1  0.87011233E+08
     -140.3707605629      143.9735777027     1  0.86201716E+08
     -140.3707549957      139.4548286889     1  0.82778622E+08
     -140.3707466733      144.8265449228     1  0.87284207E+08
     -140.3707438913      139.8887904134     1  0.89367078E+08
     -140.3707252977      141.7261009011     1  0.84576469E+08
     -140.3707111412      140.2832109417     1  0.88429234E+08
     -140.3707013186      142.8042493921     1  0.85833596E+08
     -140.3706969270      145.4748249883     1  0.93268208E+08
     -140.3706850158      141.5654978656     1  0.89485949E+08
     -140.3706838755      143.2607131626     1  0.85845933E+08
     -140.3706786629      144.0612190267     1  0.85681253E+08
     -140.3706745920      147.0867809507     2  0.87682984E+08
     -140.3706730061      141.5584491188     1  0.89563071E+08
     -140.3706685498      144.5070001698     1  0.83820119E+08
     -140.3706671554      146.4003308531     1  0.84162422E+08
     -140.3706589901      139.8309335882     1  0.87675228E+08
     -140.3706478291      140.5183731322     1  0.88861741E+08
     -140.3706258692      141.5219790709     1  0.87967509E+08
     -140.3706237064      141.9849284001     1  0.88926460E+08
     -140.3706219397      142.8009718431     1  0.85166748E+08
     -140.3706178635      146.7716958446     1  0.90413542E+08
     -140.3706127997      141.7729393329     1  0.84312721E+08
     -140.3705907091      142.6942339132     1  0.90843724E+08
     -140.3705756910      141.4948784591     1  0.88966915E+08
     -140.3705734215      142.8611431980     1  0.87853887E+08
     -140.3705707836      143.6526547860     1  0.85173222E+08
     -140.3705691275      147.2448903382     1  0.87417973E+08
     -140.3705619708      143.8591524794     1  0.84526297E+08
     -140.3705606476      142.9504826527     1  0.87034651E+08
     -140.3705558115      142.3642081120     1  0.84806082E+08
     -140.3705342111      146.1012763343     1  0.85640872E+08
     -140.3705174037      143.7194274864     1  0.88657573E+08
     -140.3704960801      144.9447932749     1  0.88222650E+08
     -140.3704804223      141.2321822080     1  0.87755237E+08
     -140.3704751403      143.0101041615     1  0.85802557E+08
     -140.3704719656      139.0296958463     1  0.84913894E+08
     -140.3704675644      144.7329713572     1  0.88461133E+08
     -140.3704597221      141.3774705976     1  0.89023720E+08
     -140.3704437213      143.7471710240     1  0.87843242E+08
     -140.3704424167      138.4435752833     1  0.86729019E+08
     -140.3704332586      142.0926322834     1  0.85812696E+08
     -140.3704309935      147.2428307498     1  0.93394803E+08
     -140.3704211548      141.6382916074     1  0.84574103E+08
     -140.3704176914      142.7876780335     1  0.96523188E+08
     -140.3704141252      141.2465008451     1  0.82663307E+08
     -140.3704105379      140.3194943007     1  0.83897939E+08
     -140.3703973285      146.7195702843     1  0.87574512E+08
     -140.3703862196      144.5764080054     1  0.89164736E+08
     -140.3703841324      142.5893699897     1  0.84255141E+08
     -140.3703827751      139.4047822863     1  0.98036785E+08
     -140.3703775719      141.3315728436     1  0.83818546E+08
     -140.3703479393      145.4601596670     1  0.89639674E+08
     -140.3703444296      147.6688910263     1  0.91173302E+08
     -140.3703420338      139.5990328372     1  0.84898567E+08
     -140.3703375277      145.2881180056     1  0.88617791E+08
     -140.3703347759      146.6103114817     1  0.85110025E+08
     -140.3703150751      144.1356143537     1  0.84784256E+08
     -140.3703091985      142.5321455062     1  0.85560413E+08
     -140.3702949326      144.9272536204     1  0.90473835E+08
     -140.3702876346      142.0382311311     1  0.87448770E+08
     -140.3702782185      146.5667311885     1  0.90258636E+08
     -140.3702358799      143.9486139346     1  0.84570967E+08
     -140.3702309766      141.4788997296     1  0.84956313E+08
     -140.3701960103      139.8842295138     1  0.83153838E+08
     -140.3701759307      144.3840861412     1  0.88690306E+08
     -140.3701703885      143.1417918673     1  0.90836527E+08
     -140.3701563027      140.6732575403     1  0.85544156E+08
     -140.3701389810      147.1444257009     1  0.85895960E+08
     -140.3701258952      145.8906965398     1  0.90557372E+08
     -140.3701245235      139.3769794913     1  0.89783476E+08
     -140.3700737965      146.3060857513     1  0.89189071E+08
     -140.3700629976      137.9084971891     1  0.83476136E+08
     -140.3700534744      143.2730872415     2  0.89321179E+08
     -140.3700462273      141.0397856181     1  0.87474091E+08
     -140.3700441014      146.4899339133     1  0.86009653E+08
     -140.3700383602      146.0173790097     1  0.86511361E+08
     -140.3700232908      143.5709530174     1  0.91945407E+08
     -140.3700083773      144.8881850408     1  0.90187241E+08
     -140.3700053352      142.5376726498     1  0.90451798E+08
     -140.3700034450      141.7529858010     1  0.89773651E+08
     -140.3699891967      141.9965215728     1  0.85764143E+08
     -140.3699750696      140.7382802812     1  0.83264489E+08
     -140.3699665154      145.6639645483     1  0.90746954E+08
     -140.3699483438      144.9725636476     1  0.85463564E+08
     -140.3699424070      140.4889460506     1  0.84943465E+08
     -140.3699406449      143.8217040599     1  0.87822152E+08
     -140.3699350973      142.1988801097     1  0.91877784E+08
     -140.3699330181      143.8096408327     1  0.87239843E+08
     -140.3699189620      144.5992195885     1  0.88809297E+08
     -140.3699093776      143.0607247614     1  0.86552099E+08
     -140.3698799880      145.3697997436     1  0.86150744E+08
     -140.3698500739      140.6151020541     1  0.88201758E+08
     -140.3698327853      144.4844095990     1  0.88530934E+08
     -140.3698317374      138.4275803970     1  0.84581163E+08
     -140.3698219461      140.3607290538     1  0.88655826E+08
     -140.3698170772      140.6441026865     1  0.84862505E+08
     -140.3698117048      144.5487002097     1  0.88341120E+08
     -140.3697571602      147.0875040543     1  0.89753256E+08
     -140.3697494664      144.8882577306     1  0.85012583E+08
     -140.3697355431      142.2466269961     1  0.89657222E+08
     -140.3697260975      142.7172133798     1  0.94618640E+08
     -140.3697238302      138.0992810135     1  0.88918576E+08
     -140.3697127121      140.4231442778     1  0.84445685E+08
     -140.3697058693      139.4555149675     1  0.86250094E+08
     -140.3696944948      142.9487100273     1  0.83056881E+08
     -140.3696905457      143.1270554536     1  0.86443893E+08
     -140.3696867848      140.2794071789     1  0.83027619E+08
     -140.3696856247      145.3260705302     1  0.85346544E+08
     -140.3696826749      144.6441402362     1  0.91403203E+08
     -140.3696661507      139.8097105248     1  0.86012825E+08
     -140.3696603460      140.4919719049     1  0.88137155E+08
     -140.3696492597      145.6893681097     1  0.88066106E+08
     -140.3696408633      140.1947536677     1  0.89253965E+08
     -140.3696358116      145.0014829100     1  0.86824775E+08
     -140.3696283990      142.3601634623     1  0.87636863E+08
     -140.3695702139      141.6662790676     1  0.85798977E+08
     -140.3695647591      146.2886096233     1  0.89570405E+08
     -140.3695540899      146.1983757023     1  0.89548472E+08
     -140.3695436438      139.2384692159     1  0.88921127E+08
     -140.3695419763      144.1995680657     1  0.88544171E+08
     -140.3695363442      146.6533509498     1  0.88521287E+08
     -140.3695089423      142.9758599681     1  0.99654527E+08
     -140.3694841943      143.8128944370     1  0.92787987E+08
     -140.3694789766      146.7238376707     1  0.85341706E+08
     -140.3694599604      146.2257918837     1  0.91225881E+08
     -140.3694387313      141.3945215973     1  0.89898459E+08
     -140.3694376252      142.6703636111     1  0.87484645E+08
     -140.3694325547      145.3453512058     1  0.91929936E+08
     -140.3694224489      141.9135986944     1  0.88053071E+08
     -140.3694191655      144.6949442648     1  0.88196769E+08
     -140.3694170578      146.0328443624     1  0.87690939E+08
     -140.3694022051      143.7249910289     1  0.81370497E+08
     -140.3694011458      147.0267055527     1  0.88051545E+08
     -140.3693998724      144.4601248238     1  0.89398977E+08
     -140.3693951852      141.0863820383     1  0.91388203E+08
     -140.3693760914      147.7101500388     1  0.93916229E+08
     -140.3693723343      140.7068072321     1  0.85098821E+08
     -140.3693652782      142.3244797533     1  0.85640908E+08
     -140.3693487020      139.3981941639     1  0.84709831E+08
     -140.3693474146      147.3459142990     1  0.90508687E+08
     -140.3693409272      143.9000086447     1  0.94624906E+08
     -140.3693337672      145.7580591033     1  0.92969576E+08
     -140.3693242210      148.8429488208     1  0.90834134E+08
     -140.3693114341      142.0163571842     1  0.87181104E+08
     -140.3692927344      143.6408937622     1  0.85594487E+08
     -140.3692846462      139.6112407642     1  0.92211043E+08
     -140.3692693912      143.0675232800     1  0.89662933E+08
     -140.3692477149      143.3771862050     1  0.82429825E+08
     -140.3692460281      142.5386262710     1  0.87760753E+08
     -140.3692326182      142.4932483214     1  0.92972700E+08
     -140.3692207151      143.4508055568     1  0.85613697E+08
     -140.3692172200      144.8959820021     1  0.88198437E+08
     -140.3692132336      144.7620782281     1  0.88453744E+08
     -140.3691892289      144.0865651113     1  0.87030361E+08
     -140.3691703400      144.7181173888     1  0.90172503E+08
     -140.3691372049      140.5329226371     1  0.88866725E+08
     -140.3691298581      142.2408742866     1  0.85612348E+08
     -140.3690880718      137.1504230448     1  0.85297181E+08
     -140.3690859510      142.1927706684     1  0.86032287E+08
     -140.3690849287      147.4157669792     1  0.90059889E+08
     -140.3690823146      140.5211725757     1  0.85373652E+08
     -140.3690709542      143.0030292790     1  0.89389149E+08
     -140.3690477073      140.7702260152     1  0.80918383E+08
     -140.3690441288      144.3741896113     1  0.89021589E+08
     -140.3690386280      140.4660305897     1  0.85737069E+08
     -140.3690234634      142.6451005588     1  0.86918334E+08
     -140.3689987522      142.0913117270     1  0.88663519E+08
     -140.3689913450      141.4092697466     1  0.91736353E+08
     -140.3689781954      144.3147191631     1  0.89995845E+08
     -140.3689766028      143.7187618806     1  0.89299574E+08
     -140.3689566045      142.2461114494     1  0.86678736E+08
     -140.3689551719      141.9593171983     1  0.84372791E+08
     -140.3689535807      142.4887311786     1  0.89834773E+08
     -140.3689490300      143.3755198317     1  0.89196236E+08
     -140.3689448379      143.9224179132     1  0.83868281E+08
     -140.3689099512      144.9292049788     1  0.92947310E+08
     -140.3689032735      145.5180846513     1  0.87301879E+08
     -140.3688854065      143.6270897441     1  0.85360149E+08
     -140.3688655710      143.2744178698     1  0.87603825E+08
     -140.3688533647      139.7602611675     1  0.91624302E+08
     -140.3688333106      147.4358291417     1  0.84094373E+08
     -140.3688264796      145.2285659200     1  0.86083681E+08
     -140.3688246914      142.0441672564     1  0.87143128E+08
     -140.3688228437      147.0195524588     1  0.88278879E+08
     -140.3687858217      140.8830757565     1  0.85210537E+08
     -140.3687799630      141.0806219498     1  0.83760246E+08
     -140.3687630293      139.4165304015     1  0.88752653E+08
     -140.3687566971      145.3070866585     1  0.85618495E+08
     -140.3687503453      147.5075156248     1  0.91110542E+08
     -140.3687328655      144.1160913586     1  0.91456468E+08
     -140.3687261128      142.6329369511     1  0.89285309E+08
     -140.3687172657      142.8146176237     1  0.87702396E+08
     -140.3687137189      142.9153926534     1  0.86238456E+08
     -140.3687074465      142.3565325855     1  0.87831448E+08
     -140.3686730768      140.9860785195     1  0.87829370E+08
     -140.3686656380      143.3095754695     1  0.89265682E+08
     -140.3686631061      143.7555696415     2  0.89811819E+08
     -140.3686544254      144.4442431649     1  0.85733736E+08
     -140.3686532923      139.4116422015     1  0.89393647E+08
     -140.3686456350      141.0756867489     1  0.84944106E+08
     -140.3686186055      143.4304678943     1  0.90295935E+08
     -140.3686157341      144.2144585569     1  0.95329636E+08
     -140.3686144860      143.6961649750     1  0.89470218E+08
     -140.3685850729      140.7023934143     1  0.80563962E+08
     -140.3685422382      141.5577015910     1  0.93631231E+08
     -140.3685350331      147.0392356738     1  0.90684885E+08
     -140.3685074853      141.9146304375     1  0.87081380E+08
     -140.3685036009      141.6333370614     1  0.88463476E+08
     -140.3684919194      146.0233571413     1  0.87951774E+08
     -140.3684785885      138.9843054853     1  0.83151788E+08
     -140.3684675054      144.0216899148     1  0.82596405E+08
     -140.3684593151      144.3812370059     1  0.92471327E+08
     -140.3684409723      141.7513123454     1  0.88206209E+08
     -140.3683967282      140.5385124503     1  0.84433063E+08
     -140.3683863846      143.6373515490     1  0.86406750E+08
     -140.3683794687      141.2539913759     1  0.86963533E+08
     -140.3683692037      137.8828395268     1  0.85817479E+08
     -140.3683658585      143.6064382965     1  0.85299238E+08
     -140.3683504169      144.8782948420     1  0.88641119E+08
     -140.3683391524      142.5581115632     1  0.88922642E+08
     -140.3683342377      143.1406240379     1  0.85757273E+08
     -140.3683303332      147.1900082715     1  0.85352236E+08
     -140.3683204652      144.2151098149     1  0.88405941E+08
     -140.3683104189      142.7143192793     1  0.85510483E+08
     -140.3683049197      140.7854026451     1  0.86245070E+08
     -140.3683023103      144.6541677466     1  0.88775821E+08
     -140.3682817036      144.3223900997     1  0.91038015E+08
     -140.3682708466      145.7200978984     1  0.91225224E+08
     -140.3682650089      139.0897680607     1  0.87594195E+08
     -140.3682613733      146.7728399877     1  0.86466036E+08
     -140.3682597401      143.6745174836     1  0.89616235E+08
     -140.3682561530      144.0518897663     1  0.85407006E+08
     -140.3682437975      138.5454540042     1  0.89947626E+08
     -140.3682419158      144.6511503294     1  0.95540339E+08
     -140.3682347432      143.3023429674     1  0.90709426E+08
     -140.3682263366      147.6753878809     1  0.93142777E+08
     -140.3682242373      142.2348588915     1  0.81857661E+08
     -140.3682102407      140.5162730327     1  0.86800625E+08
     -140.3682038672      143.0614173606     1  0.86747301E+08
     -140.3681498406      146.5842537117     1  0.87693267E+08
     -140.3681461041      137.5551412505     1  0.89528652E+08
     -140.3681450823      142.6990141315     1  0.87219360E+08
     -140.3681321768      140.8311029897     1  0.84241637E+08
     -140.3681304058      142.6232217927     1  0.87614622E+08
     -140.3681255130      143.1833089866     1  0.83690170E+08
     -140.3681144236      144.8979593943     1  0.87992348E+08
     -140.3681108007      138.5436535547     1  0.88597902E+08
     -140.3680722245      142.7058034935     1  0.89444574E+08
     -140.3680560502      138.9244464723     1  0.93111543E+08
     -140.3679923740      143.0272036610     1  0.90124750E+08
     -140.3679686083      142.4333744719     1  0.84681012E+08
     -140.3679619089      145.6815402821     1  0.86971910E+08
     -140.3679578391      142.9315319652     2  0.83668007E+08
     -140.3679542555      147.0758350427     1  0.91483801E+08
     -140.3679263347      139.7000571940     1  0.88635664E+08
     -140.3679173039      144.0039716304     1  0.90282073E+08
     -140.3679117011      144.1359755569     1  0.88128440E+08
     -140.3679084294      144.9815192112     1  0.88113490E+08
     -140.3679047283      139.3453648323     1  0.88922625E+08
     -140.3679027896      139.5683812890     1  0.84810464E+08
     -140.3678932450      141.1968693522     1  0.88696180E+08
     -140.3678841938      134.9589066253     1  0.84365884E+08
     -140.3678826127      140.8072271449     1  0.88676942E+08
     -140.3678757404      141.4560687781     1  0.85467296E+08
     -140.3678593007      142.5499074530     1  0.85787515E+08
     -140.3678577673      140.8742747423     1  0.88476995E+08
     -140.3678564652      147.5701959741     1  0.92497402E+08
     -140.3678535499      147.1992640874     1  0.90208191E+08
     -140.3678442617      141.2998659638     1  0.83621282E+08
     -140.3678415356      139.1949284614     1  0.84577127E+08
     -140.3677917282      142.7246891121     1  0.92751798E+08
     -140.3677881189      137.2769022929     1  0.85567352E+08
     -140.3677853988      142.9590060330     1  0.93157115E+08
     -140.3677724789      143.8907375437     1  0.88119175E+08
     -140.3677710968      143.4704449916     1  0.87506951E+08
     -140.3677565587      142.7721154470     1  0.94089876E+08
     -140.3677337942      145.0300223538     1  0.87635766E+08
     -140.3677322243      142.5724465666     1  0.87397284E+08
     -140.3677255702      143.7186414470     1  0.84047115E+08
     -140.3677175300      140.6111093958     1  0.86675147E+08
     -140.3676984994      143.4998306097     1  0.90781350E+08
     -140.3676894422      145.9487383217     1  0.91215373E+08
     -140.3676709536      140.8051553553     1  0.87768136E+08
     -140.3676146927      145.4777206447     1  0.87830046E+08
     -140.3675965153      141.4497999317     1  0.86623040E+08
     -140.3675930765      142.1250094476     1  0.97592516E+08
     -140.3675799071      140.0229219589     1  0.90266470E+08
     -140.3675767620      143.5968179074     1  0.86204453E+08
     -140.3675736910      141.9193838475     1  0.88362576E+08
     -140.3675640401      143.2570716944     1  0.88461664E+08
     -140.3675565421      143.5191927171     1  0.86341786E+08
     -140.3675524251      143.2276582580     1  0.92711636E+08
     -140.3675491122      141.5151716381     1  0.85602916E+08
     -140.3675433129      136.0000948913     1  0.82961895E+08
     -140.3675419237      141.1767839369     1  0.89759118E+08
     -140.3675359507      141.6656874379     1  0.90433461E+08
     -140.3675324521      143.2587165380     1  0.87259173E+08
     -140.3675160618      141.6420841838     1  0.86457017E+08
     -140.3674983241      146.7286412520     1  0.83718882E+08
     -140.3674812800      145.7593962857     2  0.91536356E+08
     -140.3674778662      140.7306738335     1  0.86524350E+08
     -140.3674669358      145.2414584309     1  0.86451795E+08
     -140.3674641219      144.9072794434     1  0.87995495E+08
     -140.3674571159      143.6366214205     1  0.85514699E+08
     -140.3674469407      146.5827298170     1  0.85324965E+08
     -140.3674335778      142.1402943056     1  0.86113459E+08
     -140.3674290817      141.4957073612     1  0.90260568E+08
     -140.3674260337      146.7625396540     1  0.89593663E+08
     -140.3674196255      144.0453877329     1  0.87662848E+08
     -140.3673921634      144.0916153918     1  0.86189651E+08
     -140.3673662497      145.7369826741     1  0.87448868E+08
     -140.3673610666      147.3836924999     1  0.92785656E+08
     -140.3673492631      142.6632756809     1  0.83871741E+08
     -140.3673447836      142.5311890027     1  0.88774044E+08
     -140.3673100312      137.7136775061     1  0.84432786E+08
     -140.3673087798      138.9714623133     1  0.87841798E+08
     -140.3673075722      142.5095550537     1  0.87518715E+08
     -140.3672954666      137.9095495304     1  0.91683881E+08
     -140.3672890695      143.0848426653     1  0.87001844E+08
     -140.3672868654      143.0397552675     1  0.91738831E+08
     -140.3672831653      144.2897896042     1  0.83440660E+08
     -140.3672687525      145.8016312364     1  0.92028437E+08
     -140.3672672641      137.6615857221     1  0.89974182E+08
     -140.3672605860      146.1141992327     1  0.82536854E+08
     -140.3672409810      144.3174915334     1  0.87890824E+08
     -140.3672290117      143.3243169975     1  0.91995990E+08
     -140.3672200749      139.6592389557     1  0.88929565E+08
     -140.3671980325      141.2351084037     1  0.86086065E+08
     -140.3671856192      143.2727899098     1  0.86153705E+08
     -140.3671673692      143.9377183584     1  0.83490595E+08
     -140.3671651142      140.6004764842     1  0.85262340E+08
     -140.3671580960      139.5450472652     1  0.88254567E+08
     -140.3671290200      146.4708129619     2  0.81012566E+08
     -140.3671240479      143.5285016506     1  0.87828133E+08
     -140.3671116136      142.6282093257     1  0.86398688E+08
     -140.3671058180      139.7950757891     1  0.86938417E+08
     -140.3670723050      147.1989535271     1  0.88224839E+08
     -140.3670690930      139.9520790654     1  0.90105224E+08
     -140.3670655740      142.3709869032     1  0.85304280E+08
     -140.3670588345      145.4827060502     1  0.88709729E+08
     -140.3670545588      142.1944673592     1  0.85772827E+08
     -140.3670432953      145.9313182172     1  0.87647402E+08
     -140.3670075959      138.6458593703     2  0.84063963E+08
     -140.3669821896      143.0115695020     1  0.83162908E+08
     -140.3669566862      146.4148363654     1  0.90708387E+08
     -140.3669532764      142.6319507484     1  0.89902576E+08
     -140.3669465688      144.9063941470     1  0.88051484E+08
     -140.3669454222      141.6131261208     1  0.87926384E+08
     -140.3669309999      141.9517309646     1  0.88828043E+08
     -140.3669221438      141.8964173681     1  0.90286262E+08
     -140.3669183564      139.3140779020     1  0.81907303E+08
     -140.3669115727      139.9300551593     1  0.88211255E+08
     -140.3669102476      145.0392040001     2  0.82761584E+08
     -140.3669083973      143.9128043680     1  0.92557044E+08
     -140.3668973322      147.8859196432     1  0.87924738E+08
     -140.3668930017      138.4014392790     1  0.86306862E+08
     -140.3668919619      146.0749820589     2  0.89853205E+08
     -140.3668867511      143.7157578606     1  0.88917613E+08
     -140.3668822439      142.7819055422     1  0.89078720E+08
     -140.3668773238      142.3781993068     1  0.89449428E+08
     -140.3668713849      140.8775750426     1  0.85244733E+08
     -140.3668659126      142.9981173763     1  0.89741287E+08
     -140.3668447167      142.1837003486     1  0.89663886E+08
     -140.3668416381      144.3357867404     1  0.89522266E+08
     -140.3668394123      145.1807246571     1  0.91590738E+08
     -140.3668337210      143.3711198520     1  0.85347264E+08
     -140.3668266187      146.2393570525     1  0.86312231E+08
     -140.3668084546      140.5534252364     1  0.87781163E+08
     -140.3667557364      144.0917590029     1  0.89200568E+08
     -140.3667520825      145.1090306464     1  0.88634925E+08
     -140.3667284579      145.5227365081     1  0.88317326E+08
     -140.3667261625      146.9501947444     1  0.87116363E+08
     -140.3667014564      144.7351381323     1  0.87693728E+08
     -140.3666893187      143.4960204279     1  0.88670185E+08
     -140.3666847782      145.2252509810     1  0.89650676E+08
     -140.3666779062      141.6679280822     1  0.86711718E+08
     -140.3666722174      142.5426462266     1  0.85382585E+08
     -140.3666681742      142.4807603298     1  0.88416226E+08
     -140.3666386747      146.0627559479     1  0.91033527E+08
     -140.3666370364      146.1251568960     1  0.85427045E+08
     -140.3666344860      143.9149419683     1  0.88749305E+08
     -140.3666148714      147.3010566916     1  0.86662823E+08
     -140.3666114065      143.4147246509     1  0.86246211E+08
     -140.3666048341      143.5139754552     1  0.81911624E+08
     -140.3666009000      142.3394825973     1  0.90501136E+08
     -140.3665855270      143.5534831087     1  0.84548596E+08
     -140.3665712452      143.7011256880     1  0.87373636E+08
     -140.3665634059      143.8191835503     1  0.88151969E+08
     -140.3665015654      143.4882421851     1  0.85175284E+08
     -140.3664829136      138.3570708802     1  0.83517021E+08
     -140.3664677746      143.2038726303     1  0.91503888E+08
     -140.3664645076      139.8228889280     1  0.84844247E+08
     -140.3664405568      141.5160097456     1  0.90411089E+08
     -140.3664226412      140.6743132276     1  0.89365049E+08
     -140.3664085651      145.5059262027     1  0.88876346E+08
     -140.3664058925      141.9340238884     1  0.84926009E+08
     -140.3663591177      142.0668788163     1  0.90535962E+08
     -140.3663456979      140.0283759054     1  0.82970498E+08
     -140.3663301590      143.2090257401     1  0.87216040E+08
     -140.3663235301      143.9574779191     1  0.88685826E+08
     -140.3663196441      143.9419174225     1  0.93298823E+08
     -140.3663142584      137.1904180285     1  0.87846241E+08
     -140.3663060044      144.7078719396     1  0.85666834E+08
     -140.3662956162      143.6681859181     1  0.88609837E+08
     -140.3662804820      139.9313421495     1  0.89605376E+08
     -140.3662790035      147.1073571882     1  0.88204583E+08
     -140.3662703070      141.9330968512     1  0.88090675E+08
     -140.3662599082      145.7911795607     1  0.88734396E+08
     -140.3662532030      142.7477007598     1  0.86733165E+08
     -140.3662439084      144.4719072473     1  0.85773177E+08
     -140.3662378933      144.8921302357     1  0.87560911E+08
     -140.3662368344      145.5861298056     1  0.90091158E+08
     -140.3662222392      143.9792625740     1  0.88451473E+08
     -140.3662117022      143.6338487767     1  0.84257786E+08
     -140.3661999145      143.8326289102     1  0.96345014E+08
     -140.3661938869      143.6627014726     1  0.83028874E+08
     -140.3661721649      139.8350821133     1  0.86952848E+08
     -140.3661446788      144.2601160810     2  0.88970936E+08
     -140.3661388956      139.0020034331     1  0.87139131E+08
     -140.3661366465      142.4964338753     1  0.89490397E+08
     -140.3661319282      145.5901627741     1  0.83472905E+08
     -140.3661201356      138.6729420338     1  0.85518086E+08
     -140.3661097049      144.6760055482     1  0.89301393E+08
     -140.3661049756      142.0074017439     1  0.87128326E+08
     -140.3660986725      147.8366092179     1  0.87502826E+08
     -140.3660871177      141.3927873153     1  0.82698230E+08
     -140.3660760849      142.5427757092     1  0.85242094E+08
     -140.3660368380      144.3880160135     1  0.87414397E+08
     -140.3660337643      139.9892838090     1  0.89015566E+08
     -140.3660298195      140.9846239383     1  0.92716917E+08
     -140.3660036969      144.0114803676     1  0.97586778E+08
     -140.3659988641      141.9414072150     1  0.86832106E+08
     -140.3659687496      144.1429923430     1  0.85487442E+08
     -140.3659592542      143.4597663586     1  0.88783205E+08
     -140.3659469137      147.9011471938     1  0.86205936E+08
     -140.3659389256      147.4579755632     1  0.87155537E+08
     -140.3659294629      142.3690885398     1  0.87124312E+08
     -140.3659223252      139.9397098624     1  0.89100284E+08
     -140.3659119742      141.1477253700     1  0.88749450E+08
     -140.3659011187      141.9327192836     1  0.80570638E+08
     -140.3658870178      144.1368558763     1  0.85725493E+08
     -140.3658840369      140.5103633338     1  0.86401475E+08
     -140.3658737223      142.0035657617     1  0.87818157E+08
     -140.3658649547      141.3188833781     1  0.83292436E+08
     -140.3658299983      141.0042248516     1  0.90470592E+08
     -140.3658260917      146.4646598727     1  0.86232884E+08
     -140.3658043583      142.8578695373     1  0.89226802E+08
     -140.3657836941      144.4020725521     1  0.89301854E+08
     -140.3657794344      146.6451132266     1  0.88485419E+08
     -140.3657654783      144.1247864433     1  0.89088224E+08
     -140.3657622553      140.4163187020     1  0.88001087E+08
     -140.3657582681      145.1393361444     1  0.88705334E+08
     -140.3657567554      143.7591381550     1  0.85595528E+08
     -140.3657449458      142.9534225692     1  0.86042628E+08
     -140.3657433940      146.4738342738     1  0.88401782E+08
     -140.3657389724      140.6964646571     1  0.86758107E+08
     -140.3657377829      142.0530661316     1  0.90087023E+08
     -140.3657340524      143.7331009031     1  0.86822267E+08
     -140.3657223130      144.8969714521     1  0.85457973E+08
     -140.3657178542      140.9643275881     1  0.89323588E+08
     -140.3657141530      140.6977531949     1  0.83431845E+08
     -140.3657118688      140.2561126745     1  0.90439848E+08
     -140.3657090294      142.9892989845     1  0.84089318E+08
     -140.3656835681      140.4307391964     1  0.93144564E+08
     -140.3656673751      148.0685735373     1  0.94085319E+08
     -140.3656619862      140.3448539141     1  0.85036584E+08
     -140.3656512584      142.6175622587     1  0.86295151E+08
     -140.3656490906      141.3731615699     1  0.84984090E+08
     -140.3656423632      142.2768802400     1  0.90621792E+08
     -140.3656339644      143.1782072127     1  0.87790138E+08
     -140.3655999118      143.7364650846     1  0.89539653E+08
     -140.3655884667      138.5509632326     1  0.84024326E+08
     -140.3655826682      145.8208875019     1  0.83897249E+08
     -140.3655619815      147.1096604108     1  0.88004934E+08
     -140.3655536075      141.1886073625     1  0.85115021E+08
     -140.3655490104      137.2509188816     1  0.84444743E+08
     -140.3655454126      143.0355954625     1  0.89049365E+08
     -140.3655392653      142.4387336120     1  0.92305554E+08
     -140.3655291226      145.5115661683     1  0.86891420E+08
     -140.3655159088      142.3579107367     1  0.89224551E+08
     -140.3655139650      140.7374706319     1  0.88130746E+08
     -140.3654848641      149.0080558878     1  0.90264969E+08
     -140.3654736400      146.1210341556     1  0.86305890E+08
     -140.3654655633      142.5569233868     1  0.83469594E+08
     -140.3654606321      143.6331747481     1  0.84041073E+08
     -140.3654560891      143.5235184899     1  0.88300237E+08
     -140.3654402363      145.8968483435     1  0.87093369E+08
     -140.3654141966      142.3367821361     1  0.91624405E+08
     -140.3654061165      145.9563652365     1  0.84060918E+08
     -140.3653942807      141.3714865013     1  0.83712311E+08
     -140.3653796652      141.9332560350     1  0.89268980E+08
     -140.3653708403      144.8090955135     1  0.86201932E+08
     -140.3653616861      145.5321327020     1  0.90632477E+08
     -140.3653585532      140.8908657335     1  0.86215150E+08
     -140.3653436035      143.3034158778     1  0.82878311E+08
     -140.3653359102      146.3767430792     2  0.85117287E+08
     -140.3653249349      141.6381128308     2  0.91319072E+08
     -140.3653224345      142.4115090762     1  0.94815156E+08
     -140.3653189609      141.8475671517     1  0.89275487E+08
     -140.3653107874      141.9012093316     1  0.88011225E+08
     -140.3652876082      137.8969023247     1  0.87989406E+08
     -140.3652820226      139.7336250459     1  0.89617607E+08
     -140.3652604686      141.9632205238     1  0.86778436E+08
     -140.3652564000      143.8271296187     1  0.90629252E+08
     -140.3652470231      139.3988634264     1  0.88122573E+08
     -140.3652421983      141.7994674773     1  0.84894246E+08
     -140.3652320482      146.4019384575     1  0.85331528E+08
     -140.3652129101      143.3526705613     1  0.89723780E+08
     -140.3652113535      143.1692037862     1  0.88271288E+08
     -140.3652077931      142.7964417089     1  0.91479207E+08
     -140.3652067325      143.0794462543     1  0.86029004E+08
     -140.3651917286      143.0794866133     1  0.86501812E+08
     -140.3651811224      141.9415282873     1  0.91209654E+08
     -140.3651746308      141.5526003126     1  0.84751465E+08
     -140.3651708078      143.6849758029     1  0.91163135E+08
     -140.3651556099      146.8934097946     1  0.86953530E+08
     -140.3651368034      142.5989529909     1  0.85129102E+08
     -140.3651198462      141.8607377944     1  0.89419485E+08
     -140.3651177305      143.3024398831     1  0.89219321E+08
     -140.3651076342      147.3626583976     1  0.86392861E+08
     -140.3650960747      141.8386812256     1  0.83063722E+08
     -140.3650568501      143.0891832147     1  0.83728792E+08
     -140.3650521908      139.7397843297     1  0.85549581E+08
     -140.3650497391      143.8915343043     1  0.87985835E+08
     -140.3650421641      146.1353178024     1  0.88180845E+08
     -140.3650260045      142.5270188839     1  0.85554213E+08
     -140.3650220714      142.1770675871     1  0.88570914E+08
     -140.3649822334      141.3621107817     1  0.85100220E+08
     -140.3649733780      139.8638663654     1  0.83747677E+08
     -140.3649530603      143.0222703170     1  0.90439042E+08
     -140.3649350973      143.4382005954     1  0.86580934E+08
     -140.3649242222      140.7014575363     1  0.85508423E+08
     -140.3649214806      145.2402706765     1  0.90354535E+08
     -140.3649194129      141.5097268209     1  0.87383024E+08
     -140.3649172777      145.7716525928     1  0.89757957E+08
     -140.3649084647      141.7840972140     1  0.85791854E+08
     -140.3648950205      142.4224607174     1  0.83623985E+08
     -140.3648792853      142.0376676297     1  0.87628343E+08
     -140.3648656321      142.4481098653     1  0.84359576E+08
     -140.3648588880      145.3889837540     1  0.90806883E+08
     -140.3648517838      145.3938350808     1  0.82563082E+08
     -140.3648374609      141.7652893875     1  0.89798506E+08
     -140.3648210258      140.5325720550     1  0.83361028E+08
     -140.3648166251      143.4945586924     1  0.90219949E+08
     -140.3648074741      142.6801137615     1  0.85040468E+08
     -140.3647923503      145.5848657746     1  0.88236576E+08
     -140.3647835090      146.1574191204     1  0.89926030E+08
     -140.3647817233      146.9016024098     1  0.90347123E+08
     -140.3647589550      141.7311832898     1  0.87983416E+08
     -140.3647350301      146.5314035535     1  0.88391717E+08
     -140.3646998922      142.1671120525     1  0.84836070E+08
     -140.3646886380      140.9152033648     1  0.86980814E+08
     -140.3646742837      139.7140063976     1  0.85082462E+08
     -140.3646718680      144.4220025526     1  0.95068976E+08
     -140.3646691621      142.5929404786     1  0.87439602E+08
     -140.3646593772      141.8799735049     1  0.82904602E+08
     -140.3646583361      138.1595118608     1  0.84904861E+08
     -140.3646573037      145.7338999553     1  0.90455335E+08
     -140.3646350111      147.6535872260     1  0.90453953E+08
     -140.3646213623      142.6462113783     1  0.83025790E+08
     -140.3646090654      141.4412003558     1  0.83129587E+08
     -140.3646019558      140.8139135344     1  0.88964001E+08
     -140.3645973247      141.4212954937     1  0.89146881E+08
     -140.3645954921      142.3335579891     1  0.89291818E+08
     -140.3645811182      142.8716124117     1  0.89726826E+08
     -140.3645676323      145.7524385161     1  0.92010095E+08
     -140.3645508962      144.2891951192     1  0.88414948E+08
     -140.3645358554      140.7601928465     1  0.88351792E+08
     -140.3645338480      141.6179155137     1  0.89735238E+08
     -140.3645323624      143.4671825542     1  0.89739069E+08
     -140.3645313344      143.0253323118     1  0.84122842E+08
     -140.3645209924      143.2580033031     1  0.85302168E+08
     -140.3645138166      147.5294323657     1  0.84141288E+08
     -140.3645113335      142.7734313415     1  0.93268762E+08
     -140.3644901487      141.1072247085     1  0.88278752E+08
     -140.3644625621      142.9595883599     1  0.89057068E+08
     -140.3644586497      141.9929522644     1  0.84594963E+08
     -140.3644477243      146.5919218271     1  0.90801162E+08
     -140.3644411115      142.4051338116     1  0.88952314E+08
     -140.3644366331      143.0369201803     1  0.84517789E+08
     -140.3644327623      143.3054578146     1  0.92648232E+08
     -140.3644279920      144.9604904547     2  0.87181925E+08
     -140.3644082862      148.5363927214     1  0.92477763E+08
     -140.3644035014      143.8137522905     1  0.92131407E+08
     -140.3643986606      139.9489776435     1  0.90645443E+08
     -140.3643927457      143.6709953522     1  0.98776187E+08
     -140.3643614879      143.8150142710     1  0.88914961E+08
     -140.3643599209      140.2953082949     1  0.86798753E+08
     -140.3643424883      146.9267441797     1  0.91910592E+08
     -140.3643068170      141.7094172092     1  0.94973728E+08
     -140.3642859193      143.6611133689     1  0.90737008E+08
     -140.3642829730      145.0042241733     1  0.89452571E+08
     -140.3642804241      137.9452051173     1  0.88567985E+08
     -140.3642792807      141.3503666693     1  0.85713477E+08
     -140.3642598285      141.0582415149     1  0.89807603E+08
     -140.3642584095      144.2549735580     1  0.85899078E+08
     -140.3642452218      143.4863903391     1  0.89516903E+08
     -140.3642424719      143.1988046658     1  0.89800980E+08
     -140.3642366528      141.1138919940     1  0.89504968E+08
     -140.3642246621      143.8505050598     1  0.88633225E+08
     -140.3642124727      140.1518420465     1  0.87418471E+08
     -140.3641996239      140.4465402186     1  0.86233510E+08
     -140.3641901948      145.1780137297     1  0.83799449E+08
     -140.3641825139      139.6230068489     1  0.89337205E+08
     -140.3641748315      145.5814075616     1  0.89123710E+08
     -140.3641507071      142.9081466233     1  0.86044276E+08
     -140.3641480082      142.1402814091     1  0.87039528E+08
     -140.3641253985      143.8745076026     1  0.94248168E+08
     -140.3641233906      143.3023628615     1  0.90244183E+08
     -140.3641139940      142.3533613388     1  0.85017358E+08
     -140.3640933735      139.7541496049     1  0.84072254E+08
     -140.3640810378      146.7531378422     1  0.91940056E+08
     -140.3640629573      144.8048769476     1  0.86696790E+08
     -140.3640537814      147.1671834126     1  0.89604072E+08
     -140.3640477307      145.9801793146     2  0.84481654E+08
     -140.3640464080      143.3285856671     1  0.91691741E+08
     -140.3640361967      140.3254206918     1  0.89329698E+08
     -140.3640347952      140.8485328532     1  0.88421124E+08
     -140.3640282589      141.0132297797     1  0.86878444E+08
     -140.3640268958      142.6403924765     1  0.86746153E+08
     -140.3640194416      141.7765742748     1  0.90523266E+08
     -140.3640170017      142.0008226467     1  0.88471084E+08
     -140.3640003709      141.5585461398     1  0.85798146E+08
     -140.3639804146      141.7163694446     1  0.83100884E+08
     -140.3639789834      141.5999049753     1  0.84655050E+08
     -140.3639717144      145.4462523369     1  0.84484343E+08
     -140.3639617530      142.8038373240     1  0.83668791E+08
     -140.3639529474      143.4894831391     1  0.90155852E+08
     -140.3639515655      136.3322743683     1  0.81771457E+08
     -140.3639490718      141.7725785365     1  0.84460011E+08
     -140.3639399640      141.4240623147     1  0.84641028E+08
     -140.3639361208      137.5519529938     1  0.83303855E+08
     -140.3639216114      142.5882932352     1  0.87145910E+08
     -140.3639180141      142.8942598507     1  0.88522146E+08
     -140.3639109703      142.8420254776     1  0.88944592E+08
     -140.3638998069      141.8632639855     1  0.87948283E+08
     -140.3638953542      137.5978607669     1  0.87002450E+08
     -140.3638845613      147.6204908549     1  0.89583191E+08
     -140.3638826931      143.6564225089     1  0.87738771E+08
     -140.3638802078      141.2305483077     1  0.89248114E+08
     -140.3638732691      144.0175269623     1  0.86317432E+08
     -140.3638695990      145.6823408015     1  0.89361122E+08
     -140.3638580031      142.1653595824     1  0.86327245E+08
     -140.3638327652      142.4361784567     1  0.92320455E+08
     -140.3638228370      143.1054504265     1  0.84270935E+08
     -140.3638151489      143.7714261186     1  0.87750660E+08
     -140.3638045366      142.5135278125     1  0.90697694E+08
     -140.3637956678      145.3001087172     1  0.91766422E+08
     -140.3637932681      144.0847037824     1  0.89107270E+08
     -140.3637907319      144.0285463488     1  0.89796444E+08
     -140.3637701934      145.5388626741     1  0.84152039E+08
     -140.3637662201      143.1747800732     1  0.91441271E+08
     -140.3637585958      142.0428436704     1  0.91549215E+08
     -140.3637471898      141.1735390087     1  0.87349727E+08
     -140.3637446706      144.5593039724     1  0.89897424E+08
     -140.3637215451      139.9453463149     1  0.84164281E+08
     -140.3637111795      142.7367956256     1  0.87178865E+08
     -140.3636922279      142.3956576989     1  0.87090626E+08
     -140.3636859601      147.0389127880     1  0.86796589E+08
     -140.3636746688      142.6131673462     1  0.87980729E+08
     -140.3636483446      144.2713809125     1  0.85152458E+08
     -140.3636468140      137.7836899173     1  0.86092971E+08
     -140.3636401859      142.1029066442     1  0.89895790E+08
     -140.3636267425      143.5286612020     1  0.87018210E+08
     -140.3636166910      140.4032769061     1  0.86112644E+08
     -140.3636143143      145.7098283438     1  0.91901457E+08
     -140.3636063737      140.4722226424     1  0.81346035E+08
     -140.3635985972      146.3849356373     2  0.84937862E+08
     -140.3635861770      143.5644122630     1  0.84107373E+08
     -140.3635674621      145.1903743132     1  0.85961976E+08
     -140.3635583296      148.1365985132     1  0.91854552E+08
     -140.3635568843      141.3959268134     1  0.85915290E+08
     -140.3635547987      142.8933719481     1  0.89454017E+08
     -140.3635497771      142.6380971210     1  0.85892052E+08
     -140.3635292248      145.9806563969     1  0.90413937E+08
     -140.3635246141      139.9130374863     1  0.85433494E+08
     -140.3635216989      145.6991498017     1  0.86171409E+08
     -140.3634972141      139.5727255915     1  0.83557701E+08
     -140.3634919122      141.9166105470     1  0.89510979E+08
     -140.3634884981      145.4563453501     1  0.89817875E+08
     -140.3634823247      145.4216487754     1  0.86333900E+08
     -140.3634808281      141.4944764379     1  0.86090625E+08
     -140.3634745343      144.5013688609     1  0.85229529E+08
     -140.3634209700      140.7314632332     1  0.84556142E+08
     -140.3633990944      140.5340579117     1  0.91634990E+08
     -140.3633682508      138.5070384653     1  0.91323879E+08
     -140.3633203766      135.5957849439     1  0.83315377E+08
     -140.3632908534      143.1328685734     1  0.89296116E+08
     -140.3632821200      143.2438008439     1  0.84216619E+08
     -140.3632724193      142.3277268249     1  0.94445145E+08
     -140.3632663680      140.8409698565     1  0.87151712E+08
     -140.3632554070      140.6251403157     1  0.86648572E+08
     -140.3632503890      143.4406269115     1  0.92970501E+08
     -140.3632411171      142.1077111197     1  0.86200117E+08
     -140.3632393647      146.5747241058     1  0.90474536E+08
     -140.3632363498      147.8429140352     1  0.91524703E+08
     -140.3632123801      141.3720696504     1  0.87239558E+08
     -140.3632083185      145.9324795991     1  0.90011886E+08
     -140.3632055373      138.8784012169     1  0.87084049E+08
     -140.3632015223      144.1110502539     1  0.86553606E+08
     -140.3631911844      139.5969899442     1  0.85790956E+08
     -140.3631790374      141.8307273072     1  0.85602618E+08
     -140.3631751162      147.8372390253     1  0.89493141E+08
     -140.3631726413      147.9308921044     1  0.86392281E+08
     -140.3631695035      145.9014204990     1  0.88519389E+08
     -140.3631637524      143.6689899813     1  0.83531774E+08
     -140.3631625169      141.7408557733     1  0.90576541E+08
     -140.3631344931      139.9357682134     1  0.85011069E+08
     -140.3631300852      140.2820933396     1  0.88547164E+08
     -140.3631230439      142.7182606216     1  0.86185447E+08
     -140.3631175614      141.7205247604     1  0.84389273E+08
     -140.3630954442      141.2215310243     1  0.89703955E+08
     -140.3630808084      144.0140560781     1  0.87271090E+08
     -140.3630623579      144.1794506401     1  0.83121002E+08
     -140.3630597628      142.6344518239     1  0.91182181E+08
     -140.3630422364      144.5194569198     1  0.86122277E+08
     -140.3630357934      141.4681981549     1  0.88672852E+08
     -140.3630243506      140.0599549821     1  0.85596751E+08
     -140.3630205795      142.6056129133     1  0.85176705E+08
     -140.3629942472      145.1878910158     1  0.89264144E+08
     -140.3629887342      143.6311080277     1  0.83040743E+08
     -140.3629875809      143.8039332492     1  0.90946174E+08
     -140.3629738934      139.6416164941     1  0.91162113E+08
     -140.3629691384      144.4833415310     1  0.83651695E+08
     -140.3629606786      142.5955477770     1  0.89459561E+08
     -140.3629480394      142.1833127615     1  0.85409633E+08
     -140.3629297624      144.7937787511     1  0.89838390E+08
     -140.3629084653      144.1730328565     1  0.85833195E+08
     -140.3629022255      144.2728244764     1  0.86015501E+08
     -140.3628998027      145.8341723644     1  0.84636056E+08
     -140.3628847019      141.3447693886     1  0.90739814E+08
     -140.3628782004      139.2507255853     1  0.88777627E+08
     -140.3628680488      138.9948755381     1  0.87614665E+08
     -140.3628567531      142.5351797847     1  0.82670672E+08
     -140.3628491153      143.2378757017     1  0.85480511E+08
     -140.3628443669      145.1930755237     1  0.84794903E+08
     -140.3628376642      138.7007941300     1  0.82008632E+08
     -140.3628294188      142.5783302766     1  0.85461436E+08
     -140.3628279224      144.3158487995     1  0.89960195E+08
     -140.3628149174      147.2271672871     1  0.90893033E+08
     -140.3628118131      144.5592789521     1  0.85097095E+08
     -140.3628015431      139.7895200788     1  0.83485713E+08
     -140.3627929606      142.8318501603     1  0.88898510E+08
     -140.3627768801      141.8598379816     1  0.88170192E+08
     -140.3627366604      142.2646733855     1  0.86953227E+08
     -140.3627284933      142.6041903251     1  0.83433557E+08
     -140.3627154901      144.2312335983     1  0.87059095E+08
[truncated: 333,019 more chars]
