# Supplementary material for: Structure, thermodynamics, and rearrangement mechanisms in gold clusters—insights from the energy landscapes framework
Source: Nanoscale. 2017 Dec 15;10(4):2004–16. doi: 10.1039/c7nr07123j (PMC5901115; doi:10.1039/c7nr07123j)
Supplement: Supplementary file 1 [file NR-010-C7NR07123J-s001.zip › minima/40_Au/min.data.dec]

     -140.7500270013      152.8023220073     2  0.86938513E+08
     -140.7013407762      148.6547792191     2  0.88238068E+08
     -140.6899373008      151.9562989800     4  0.87637653E+08
     -140.6441254249      151.6513075442     2  0.94825920E+08
     -140.6404103578      152.3619855676     2  0.92998479E+08
     -140.6296578954      152.3997922037     2  0.90205910E+08
     -140.6291876850      151.3597781962     4  0.93451385E+08
     -140.6278320773      152.0323161128     1  0.85524813E+08
     -140.6275072005      152.3269218561     2  0.93300556E+08
     -140.6248136092      150.5823685096     1  0.87839720E+08
     -140.6235576706      151.4942761440     2  0.86540929E+08
     -140.6195919357      151.3645198757     2  0.86660065E+08
     -140.5997786210      142.4379133543     4  0.80150156E+08
     -140.5991056647      150.2962968889     2  0.94608869E+08
     -140.5960150157      151.7894681847     2  0.95193164E+08
     -140.5947564851      151.3876106494     2  0.85217664E+08
     -140.5942371098      151.7494580252     2  0.95218777E+08
     -140.5924841006      151.4024460352     2  0.85279676E+08
     -140.5918769762      152.0904199698     4  0.96995132E+08
     -140.5909031716      151.4633365237     2  0.85510066E+08
     -140.5894416056      151.7566082005     1  0.92169177E+08
     -140.5886722705      146.3891815354     1  0.83594934E+08
     -140.5883329280      152.0298535787     2  0.89070546E+08
     -140.5840793647      151.4017498073     2  0.85745035E+08
     -140.5808874018      150.5109892426     2  0.85429989E+08
     -140.5785668432      148.1374566616     1  0.83758961E+08
     -140.5754414592      151.9428217906     2  0.89498476E+08
     -140.5742411354      151.6310494671     1  0.90745397E+08
     -140.5736023365      151.3812386450     2  0.92664527E+08
     -140.5717970997      144.1532653473     1  0.84799200E+08
     -140.5711401428      149.1448676682     1  0.87838141E+08
     -140.5670192965      150.5213179159     1  0.87917055E+08
     -140.5643716857      150.6804747214     2  0.84105252E+08
     -140.5636352014      147.3422903375     1  0.89666099E+08
     -140.5627906245      144.4442695741     1  0.84564018E+08
     -140.5617851909      151.2685461112     2  0.93817923E+08
     -140.5593579352      144.2173019567     1  0.84296440E+08
     -140.5582350116      150.5206576219     2  0.84408396E+08
     -140.5576540720      151.8474197155     1  0.89452341E+08
     -140.5565008349      150.3829540665     1  0.87345869E+08
     -140.5528947672      148.7832529283     1  0.89872548E+08
     -140.5517726128      151.6070605355     1  0.89650646E+08
     -140.5506061506      151.5498523410     2  0.90690554E+08
     -140.5501428405      146.9152313049     1  0.87998545E+08
     -140.5495983658      151.6822312280     2  0.92659942E+08
     -140.5488330380      147.3459828602     1  0.90891283E+08
     -140.5482938772      151.7610076598     1  0.88757911E+08
     -140.5473710573      149.9196162606     1  0.86122156E+08
     -140.5458392933      149.5120432202     1  0.85782240E+08
     -140.5448302294      147.5072101463     1  0.87337333E+08
     -140.5411891571      146.9919352917     1  0.81169126E+08
     -140.5404470567      147.0924332122     1  0.81218773E+08
     -140.5390815029      147.3844282168     1  0.87228420E+08
     -140.5380253233      151.6560937378     1  0.90265702E+08
     -140.5365830058      151.3482324987     2  0.91428934E+08
     -140.5360648586      146.1222930148     1  0.85995091E+08
     -140.5344962276      150.0568499126     2  0.93783258E+08
     -140.5337986805      148.5348574647     2  0.87843850E+08
     -140.5327312778      149.0224566374     1  0.87455573E+08
     -140.5317478067      148.8655157010     1  0.87199827E+08
     -140.5316823540      141.5756111585     1  0.85447277E+08
     -140.5303347972      141.0564653038     1  0.85424212E+08
     -140.5298174323      148.9818478388     1  0.86869913E+08
     -140.5294915424      146.9016081015     1  0.81219647E+08
     -140.5294706884      149.0252745958     1  0.87062003E+08
     -140.5292926118      144.0560549273     1  0.82388668E+08
     -140.5280994408      148.9584650853     1  0.86826709E+08
     -140.5279228637      149.5498348295     1  0.86402624E+08
     -140.5239326508      145.3612204229     1  0.86644952E+08
     -140.5239118924      149.5591188885     1  0.86314931E+08
     -140.5237215989      141.7633314737     1  0.85298841E+08
     -140.5219642044      144.2765336468     2  0.79819856E+08
     -140.5208941784      149.0358813798     1  0.86797047E+08
     -140.5196386996      148.2029778453     1  0.83896510E+08
     -140.5193316522      147.3925096307     1  0.90388872E+08
     -140.5185863278      146.1368488640     1  0.81208455E+08
     -140.5185776960      147.7708324948     1  0.10151429E+09
     -140.5175763918      147.8086657550     1  0.10135621E+09
     -140.5142065700      143.8677751212     1  0.82812419E+08
     -140.5130340196      144.5100799254     1  0.90072111E+08
     -140.5122479780      151.5510701109     1  0.89684222E+08
     -140.5121262449      150.1275285279     1  0.86657852E+08
     -140.5120054285      144.1016173590     1  0.84983505E+08
     -140.5116955834      147.9655595476     1  0.92524923E+08
     -140.5112431605      145.4717988061     1  0.85850771E+08
     -140.5111204655      149.3783679099     1  0.86225556E+08
     -140.5085352805      149.8960458609     1  0.94531881E+08
     -140.5080386523      145.7997281115     1  0.87606295E+08
     -140.5069260022      149.2468722724     1  0.86217019E+08
     -140.5052355562      151.4821603912     1  0.90331264E+08
     -140.5043376760      148.9564964924     1  0.85929281E+08
     -140.5036248124      146.0231989505     1  0.87710001E+08
     -140.5032324674      147.6813885480     1  0.88671357E+08
     -140.5030978330      149.9910372424     1  0.86782632E+08
     -140.5027166394      150.9272103019     2  0.90284220E+08
     -140.5025896094      151.0230724941     1  0.89951494E+08
     -140.5014467099      149.1215340846     1  0.86226465E+08
     -140.5003445884      151.3868564006     1  0.89846887E+08
     -140.4984642085      149.2042485276     1  0.85801601E+08
     -140.4973737025      145.5110109078     2  0.88038464E+08
     -140.4968755127      147.4114925232     1  0.89239805E+08
     -140.4965920306      144.9052676179     1  0.85541786E+08
     -140.4959428059      149.1849548639     1  0.95964622E+08
     -140.4956917921      149.0877984158     1  0.86524260E+08
     -140.4955721568      151.4856786868     1  0.89975546E+08
     -140.4954923309      149.2226326306     1  0.95887452E+08
     -140.4948745807      147.8997346646     1  0.90453720E+08
     -140.4945253563      146.6668549308     1  0.93808974E+08
     -140.4933340580      149.0436266805     1  0.85861814E+08
     -140.4931536279      147.4802365019     2  0.89603816E+08
     -140.4928584049      146.9094524018     1  0.89369209E+08
     -140.4918167641      148.7525130458     1  0.91875629E+08
     -140.4915511520      148.8960089184     1  0.86195576E+08
     -140.4915446412      149.4491143110     1  0.96080449E+08
     -140.4911512822      146.8485414206     1  0.89733185E+08
     -140.4908181956      147.0000328251     1  0.91224324E+08
     -140.4895670455      147.2880586997     1  0.89159190E+08
     -140.4887409836      150.7418586748     1  0.87407396E+08
     -140.4886002733      146.0970370611     1  0.86139128E+08
     -140.4884925919      144.4885930927     1  0.91472943E+08
     -140.4880459350      151.0458568034     1  0.88065455E+08
     -140.4877653451      149.3600789251     1  0.90805424E+08
     -140.4866774009      145.3113239354     1  0.86033006E+08
     -140.4866566920      151.3385244652     1  0.89214651E+08
     -140.4865305942      145.7259227509     1  0.86698349E+08
     -140.4863676534      140.4483465316     1  0.81891304E+08
     -140.4861141422      144.1902937644     1  0.87851265E+08
     -140.4835674311      147.8264883116     1  0.95285055E+08
     -140.4829852047      146.3536486938     1  0.87418701E+08
     -140.4828471468      147.0832788522     2  0.88633578E+08
     -140.4827777770      146.6414641484     1  0.88767248E+08
     -140.4825210159      151.2387562301     1  0.88625739E+08
     -140.4816738691      151.4014331451     1  0.90197190E+08
     -140.4806475294      144.1382435801     1  0.81184269E+08
     -140.4799689505      140.6167132460     1  0.81792600E+08
     -140.4799420573      144.4058230651     1  0.85586116E+08
     -140.4797994435      143.3495714967     1  0.82070285E+08
     -140.4796435391      143.8019999590     2  0.88209094E+08
     -140.4783918043      145.8793204022     1  0.89451262E+08
     -140.4751076598      147.2069172722     1  0.89951507E+08
     -140.4746445917      144.9364044881     1  0.87377695E+08
     -140.4739968040      141.4772500497     1  0.86339316E+08
     -140.4736629033      142.6644688678     1  0.85482918E+08
     -140.4720547759      145.7471430353     1  0.86308701E+08
     -140.4709891883      146.6240359484     1  0.91334298E+08
     -140.4707804475      150.8425492841     1  0.89723946E+08
     -140.4703250365      145.5578831290     1  0.86066088E+08
     -140.4694126810      146.5015324485     1  0.88973576E+08
     -140.4690250599      146.5360443922     1  0.89324048E+08
     -140.4678494196      144.7554153565     1  0.91107393E+08
     -140.4671980480      147.1710839471     1  0.91465383E+08
     -140.4668041042      141.2979467237     1  0.89612649E+08
     -140.4666939192      146.1856560602     1  0.89590779E+08
     -140.4665962636      148.2983606027     1  0.89065974E+08
     -140.4662797134      145.9921446186     1  0.90066841E+08
     -140.4649393550      151.2824216234     1  0.87680377E+08
     -140.4640843625      145.5214004282     1  0.89442840E+08
     -140.4637551375      146.0851775786     1  0.91492450E+08
     -140.4634803612      145.9682016990     1  0.91216230E+08
     -140.4630599833      150.9808823672     1  0.88565933E+08
     -140.4629483014      151.2363406445     2  0.90534342E+08
     -140.4628091524      143.9517538442     1  0.87330374E+08
     -140.4623714155      145.9567706341     1  0.87720021E+08
     -140.4616654214      148.7055545486     1  0.91129508E+08
     -140.4615722986      144.8852778853     1  0.87339350E+08
     -140.4608408858      145.0782857490     1  0.88389811E+08
     -140.4605988902      146.2323150393     1  0.93297255E+08
     -140.4603683467      148.0823432536     1  0.88770317E+08
     -140.4603326359      150.9231650501     1  0.87489397E+08
     -140.4602262845      147.2967565488     1  0.91072083E+08
     -140.4600003090      149.0077799712     1  0.89206027E+08
     -140.4599186176      142.7703155600     2  0.86907100E+08
     -140.4599157063      143.9151564494     1  0.86775288E+08
     -140.4598907567      143.1422666060     1  0.84539378E+08
     -140.4598458289      151.2206219082     1  0.87820015E+08
     -140.4583395472      141.8432474521     1  0.87423831E+08
     -140.4576488285      151.2978772534     2  0.88110546E+08
     -140.4574110737      143.9953364099     1  0.88543711E+08
     -140.4569507213      151.5823395204     1  0.85919936E+08
     -140.4565408612      143.7708049841     1  0.88822755E+08
     -140.4557203575      146.7361519766     1  0.90249040E+08
     -140.4550136629      144.7442227778     1  0.81318676E+08
     -140.4548259747      151.2461086620     1  0.87172085E+08
     -140.4547610651      147.9738733740     1  0.88099794E+08
     -140.4541655481      150.6912760360     1  0.85433385E+08
     -140.4537360288      141.2163055617     1  0.85575725E+08
     -140.4528319066      150.0857930634     2  0.90660673E+08
     -140.4524448396      147.4989390918     1  0.87732068E+08
     -140.4523396978      147.3283739226     1  0.86222366E+08
     -140.4515963207      150.9195810222     1  0.88353268E+08
     -140.4512378662      146.7253925820     1  0.81335732E+08
     -140.4508511074      145.2774715325     1  0.91588837E+08
     -140.4508290368      142.4635554252     1  0.85633662E+08
     -140.4499246504      148.8330634441     1  0.92588741E+08
     -140.4487257672      149.3706293963     1  0.86757660E+08
     -140.4480345165      142.7797350718     1  0.84771142E+08
     -140.4474945308      149.4459742432     1  0.88419564E+08
     -140.4472154867      144.6737317248     1  0.90928235E+08
     -140.4471077246      141.3871646712     1  0.83919176E+08
     -140.4468794581      143.0005282183     1  0.87693784E+08
     -140.4467693424      145.5128906046     1  0.90343008E+08
     -140.4466505084      149.4235015754     1  0.88418354E+08
     -140.4447208616      147.9269580138     1  0.87815112E+08
     -140.4446821130      146.4152412172     1  0.88543934E+08
     -140.4436270421      150.0585398908     1  0.87064660E+08
     -140.4432751798      140.7706387758     1  0.80528423E+08
     -140.4426633278      151.0769110328     1  0.87521509E+08
     -140.4416792178      151.0058036047     1  0.87054332E+08
     -140.4409074275      145.0995742746     1  0.87161781E+08
     -140.4406624959      145.9591511781     2  0.82373384E+08
     -140.4402479346      145.1409092222     1  0.84538400E+08
     -140.4401594475      147.1651250114     1  0.91726895E+08
     -140.4399150682      149.0973041108     1  0.91092540E+08
     -140.4398338447      145.2581651591     1  0.90260803E+08
     -140.4385923053      146.0916452896     1  0.90405610E+08
     -140.4383911192      141.2844390538     1  0.89675730E+08
     -140.4380466947      149.7316780058     2  0.91050115E+08
     -140.4379978031      151.1031391473     1  0.87509101E+08
     -140.4379789606      143.8674120044     1  0.89584330E+08
     -140.4379307202      149.2703983167     1  0.86886587E+08
     -140.4377828487      141.8168814056     1  0.87178436E+08
     -140.4372534344      150.3429201105     2  0.83358229E+08
     -140.4370378827      146.5385106679     1  0.86914935E+08
     -140.4356639735      148.5088147846     1  0.91181201E+08
     -140.4351783978      147.4088702529     1  0.90839509E+08
     -140.4348959029      147.5456272254     1  0.97002538E+08
     -140.4348745283      146.8856584840     1  0.90707552E+08
     -140.4346278461      146.1153883287     1  0.87859273E+08
     -140.4344764334      150.4340372283     1  0.92155999E+08
     -140.4342584208      142.1002742389     1  0.92060468E+08
     -140.4341273013      142.0266498211     1  0.81260079E+08
     -140.4340949213      148.0024329985     1  0.88725982E+08
     -140.4338898950      146.3189261470     1  0.90094455E+08
     -140.4337561222      144.8793390664     1  0.87588344E+08
     -140.4336512988      151.2312111237     1  0.95917903E+08
     -140.4327982504      150.6676650619     2  0.87353069E+08
     -140.4327300320      148.9335316612     1  0.89928510E+08
     -140.4325494996      144.7663136061     1  0.86443122E+08
     -140.4324093048      149.0234062509     1  0.92036656E+08
     -140.4319193698      146.3216260935     1  0.85477769E+08
     -140.4317850800      150.2528726567     1  0.83439802E+08
     -140.4317466435      148.9945740664     1  0.92169044E+08
     -140.4315738490      151.8645819374     1  0.87847420E+08
     -140.4310306704      150.0952861332     1  0.85508476E+08
     -140.4306616416      145.6683276797     1  0.90275021E+08
     -140.4304028697      146.9464073262     1  0.88915326E+08
     -140.4297588185      145.5511508432     1  0.86720680E+08
     -140.4295603087      144.7960778748     1  0.90110923E+08
     -140.4293160049      145.3813316034     1  0.88141602E+08
     -140.4289836824      142.2880187275     1  0.86952946E+08
     -140.4286126657      142.9020471597     1  0.89010063E+08
     -140.4280960122      148.7263536324     1  0.88192520E+08
     -140.4276769625      143.4818773053     1  0.85992980E+08
     -140.4276715318      143.3564542965     1  0.86803808E+08
     -140.4271234417      146.3845673155     1  0.88099252E+08
     -140.4268907138      150.9993446447     1  0.87277543E+08
     -140.4266449188      143.3150624037     1  0.83396896E+08
     -140.4266332826      146.5840225909     1  0.90252200E+08
     -140.4265406734      150.6083440398     2  0.87729760E+08
     -140.4259480544      145.6243344627     1  0.87930425E+08
     -140.4256200184      147.3973611602     1  0.88049328E+08
     -140.4254641910      143.5680890856     1  0.88515323E+08
     -140.4253864972      143.1941709490     1  0.82520047E+08
     -140.4253511809      149.9932511374     2  0.87746223E+08
     -140.4249556253      145.8519676161     1  0.88187485E+08
     -140.4249423516      146.6197036736     1  0.90080482E+08
     -140.4247011114      144.1028964055     1  0.82045598E+08
     -140.4243464319      142.4198358329     1  0.86363036E+08
     -140.4241198580      147.1633339602     1  0.87988483E+08
     -140.4240437576      143.7092064054     1  0.86899590E+08
     -140.4237926368      148.6896609975     1  0.89196880E+08
     -140.4237103553      145.0445250130     1  0.89677034E+08
     -140.4236178113      142.9774970828     1  0.98690549E+08
     -140.4235375143      146.2389784108     1  0.85094931E+08
     -140.4231130180      146.5169531668     1  0.84889142E+08
     -140.4227792441      142.3855315894     1  0.89615369E+08
     -140.4226865914      150.8134618329     1  0.86953383E+08
     -140.4226730087      149.1767454368     1  0.90449984E+08
     -140.4225266785      145.2411849083     1  0.85891950E+08
     -140.4222433051      148.5073218445     1  0.86149180E+08
     -140.4208042442      145.3852763874     1  0.86409253E+08
     -140.4207128414      150.9619920753     1  0.88536915E+08
     -140.4205328446      151.2601050790     1  0.89497249E+08
     -140.4202884875      149.2961381076     1  0.91177961E+08
     -140.4201824646      143.1332642912     1  0.88314349E+08
     -140.4195564028      147.4125125261     1  0.92750813E+08
     -140.4195317053      151.2492129594     1  0.89561122E+08
     -140.4192229362      145.4605935516     1  0.92050432E+08
     -140.4187762659      151.0664049224     1  0.92694794E+08
     -140.4186846539      143.0282515709     1  0.83455279E+08
     -140.4179380917      151.0280693498     1  0.88369000E+08
     -140.4178490652      150.8016356129     1  0.85481602E+08
     -140.4169402622      150.8992930540     1  0.94180316E+08
     -140.4166348291      146.1384437454     1  0.86998696E+08
     -140.4163444254      141.5352939991     1  0.81427803E+08
     -140.4157080124      144.8550590812     1  0.85923770E+08
     -140.4156383471      146.0040418819     1  0.84773647E+08
     -140.4155374197      145.5973270694     1  0.86869154E+08
     -140.4155335251      149.0255107994     1  0.88890734E+08
     -140.4155119536      141.0582997319     1  0.85485975E+08
     -140.4154032047      148.9952205769     1  0.89296294E+08
     -140.4144112196      142.2714973420     1  0.86281612E+08
     -140.4143892174      146.9301051853     1  0.85884920E+08
     -140.4139396224      147.3521245496     1  0.86603896E+08
     -140.4138601321      144.7114722506     1  0.92496484E+08
     -140.4134595618      149.0475993912     1  0.89262583E+08
     -140.4132138025      146.8830462729     1  0.92041814E+08
     -140.4126417730      146.2205069125     1  0.86566781E+08
     -140.4126249912      143.7220502027     1  0.86269379E+08
     -140.4125748715      146.7849626483     1  0.90219929E+08
     -140.4123282623      150.7319284148     1  0.86182782E+08
     -140.4119791655      145.9070610139     1  0.90342157E+08
     -140.4110378798      146.5256486953     1  0.90994219E+08
     -140.4110036502      144.0341756441     2  0.86041587E+08
     -140.4105748322      146.9684494668     1  0.90993322E+08
     -140.4094754240      143.9217425291     1  0.88640769E+08
     -140.4091950526      140.8986716902     1  0.88083090E+08
     -140.4085694640      149.3354627367     2  0.86203668E+08
     -140.4085340580      148.9940916886     1  0.88248295E+08
     -140.4083284862      143.4722448462     1  0.86930643E+08
     -140.4079550487      143.7690039935     1  0.85085087E+08
     -140.4078836188      146.1281982073     1  0.90040979E+08
     -140.4074050710      146.9033374182     1  0.88919955E+08
     -140.4073006323      146.7321508358     1  0.85106670E+08
     -140.4072603398      147.0536147792     1  0.86154320E+08
     -140.4072171115      147.8244756089     1  0.86286556E+08
     -140.4071749512      148.4930646828     1  0.89846653E+08
     -140.4068723815      148.4153955839     1  0.86683191E+08
     -140.4067917433      145.0722348643     1  0.80919819E+08
     -140.4066359508      146.4414212429     1  0.87656811E+08
     -140.4063102525      148.7569232155     1  0.91296668E+08
     -140.4061746692      148.5253095920     1  0.87973325E+08
     -140.4060082736      149.2055628557     1  0.90563789E+08
     -140.4058652372      148.1966832135     1  0.89052072E+08
     -140.4055240670      145.8003981695     1  0.86842179E+08
     -140.4050885127      141.2322042608     1  0.86330636E+08
     -140.4049330328      145.6401166995     1  0.87248289E+08
     -140.4046102724      148.5829536346     1  0.87897489E+08
     -140.4045610153      142.7964120721     1  0.84778585E+08
     -140.4044039050      144.5824293778     1  0.85052456E+08
     -140.4039294218      148.2655028528     1  0.88420190E+08
     -140.4038686992      142.0763341535     1  0.85449038E+08
     -140.4037699128      144.3302111387     1  0.90082456E+08
     -140.4035409874      141.1068430203     1  0.85771448E+08
     -140.4032066122      142.6454006227     1  0.87038290E+08
     -140.4028946309      142.6209475334     1  0.87380454E+08
     -140.4026755796      150.0202054315     1  0.90145941E+08
     -140.4026398836      145.3767738192     1  0.87245016E+08
     -140.4023360905      144.4946219527     1  0.91838493E+08
     -140.4021857719      141.5857351803     1  0.89276789E+08
     -140.4019767681      148.9866375328     1  0.90729798E+08
     -140.4019406096      142.8974565787     1  0.87240992E+08
     -140.4017766037      146.6306333441     1  0.86371940E+08
     -140.4014545980      142.8430035155     1  0.87499103E+08
     -140.4008170703      142.6519274340     1  0.91242149E+08
     -140.4007320289      145.6348549021     1  0.87863246E+08
     -140.4002257499      146.7399978743     1  0.91927842E+08
     -140.3998513849      147.7773912485     1  0.93550147E+08
     -140.3997840990      148.2328653856     2  0.92675139E+08
     -140.3996403621      148.8607756900     1  0.89793341E+08
     -140.3995685098      148.3033960753     1  0.88054891E+08
     -140.3995172241      142.5986380513     1  0.84308014E+08
     -140.3995006279      145.8810006030     1  0.84984075E+08
     -140.3991949182      145.1483808825     1  0.88527750E+08
     -140.3991580351      145.2669988947     1  0.84623390E+08
     -140.3990414170      144.3279093542     1  0.87283306E+08
     -140.3990204356      147.1216641638     1  0.92960226E+08
     -140.3982995861      148.6205149911     1  0.88857814E+08
     -140.3981791608      143.4756990964     1  0.82074350E+08
     -140.3978318826      143.2994013241     1  0.82505744E+08
     -140.3973478412      146.6030821665     1  0.87672042E+08
     -140.3972126073      143.8656517591     1  0.81420313E+08
     -140.3971437616      148.9595244537     1  0.93517725E+08
     -140.3969396516      144.0148199680     1  0.87803894E+08
     -140.3968235905      146.6691858075     2  0.82876612E+08
     -140.3966779249      145.1076656787     1  0.83437665E+08
     -140.3966232280      144.4899903582     1  0.86792222E+08
     -140.3963972647      144.3381177892     1  0.85211968E+08
     -140.3963087920      145.7133726757     1  0.87492947E+08
     -140.3960908336      149.4255989234     2  0.88073304E+08
     -140.3959927061      145.2561694232     1  0.90598851E+08
     -140.3958908482      144.3278417621     1  0.88385686E+08
     -140.3958099914      146.9496412769     1  0.87230361E+08
     -140.3955057390      145.6314487394     1  0.87404397E+08
     -140.3954433363      145.4319281415     1  0.87893430E+08
     -140.3952668258      146.7568783037     1  0.89952252E+08
     -140.3947854090      139.6792557231     1  0.88494646E+08
     -140.3947010078      142.8922100693     1  0.86150861E+08
     -140.3945041795      145.5622641907     1  0.86176927E+08
     -140.3942769814      144.5043628707     1  0.10157949E+09
     -140.3939050440      142.6331516299     1  0.86376768E+08
     -140.3938996796      149.0407839438     1  0.89543207E+08
     -140.3937591014      148.9095589132     1  0.90086774E+08
     -140.3936124462      145.7148514247     2  0.93200399E+08
     -140.3935820337      145.5719720960     1  0.88674008E+08
     -140.3934033683      146.2089457838     1  0.86867130E+08
     -140.3930805576      143.1758552797     1  0.87661861E+08
     -140.3927602034      146.5620279034     2  0.82886919E+08
     -140.3926889381      142.4942153084     1  0.91032772E+08
     -140.3923296665      143.2775075064     1  0.85146578E+08
     -140.3923114103      143.4429391872     1  0.84299895E+08
     -140.3921700192      142.1488849566     1  0.87277909E+08
     -140.3921270815      143.4578584654     1  0.84384050E+08
     -140.3920091989      146.0477429235     1  0.87197642E+08
     -140.3916711046      144.5069118914     1  0.87077872E+08
     -140.3916356558      137.5096241017     1  0.81687173E+08
     -140.3916241026      145.7648796147     1  0.87192480E+08
     -140.3912817140      138.6829787450     1  0.86934582E+08
     -140.3912468264      145.8884882751     1  0.86317204E+08
     -140.3912319990      147.4150864872     1  0.86664223E+08
     -140.3911450129      141.9629037508     1  0.87808289E+08
     -140.3911181383      140.9285114558     1  0.84937903E+08
     -140.3909606222      144.9761530715     1  0.85041221E+08
     -140.3907209501      147.4697660927     1  0.86538602E+08
     -140.3906736972      145.0796341860     1  0.87489669E+08
     -140.3905501683      143.7468129645     1  0.86668937E+08
     -140.3904477234      140.0349686837     1  0.84269585E+08
     -140.3903820885      144.0793288795     1  0.85051455E+08
     -140.3903629545      146.4411316198     1  0.88662434E+08
     -140.3901891788      144.7899766574     1  0.86000777E+08
     -140.3900022739      148.2700156376     1  0.90852307E+08
     -140.3896450418      147.9619427044     1  0.88420333E+08
     -140.3895957200      142.4593548053     1  0.86367968E+08
     -140.3893730836      141.9249238736     1  0.84187085E+08
     -140.3893460414      141.0478072675     1  0.81905735E+08
     -140.3891924622      143.8500629412     1  0.86611784E+08
     -140.3890790714      149.7847756239     2  0.87882458E+08
     -140.3889094407      143.9845542867     1  0.85094677E+08
     -140.3889056616      144.8507328178     1  0.90557095E+08
     -140.3888394711      147.9731883687     1  0.89891265E+08
     -140.3887196815      147.3849913109     1  0.88087514E+08
     -140.3886696664      143.7934127981     1  0.85191773E+08
     -140.3886030329      141.3878167046     1  0.85056140E+08
     -140.3877303192      142.3459081061     1  0.84674412E+08
     -140.3873205648      142.3959596685     1  0.86014249E+08
     -140.3868989480      145.1159985943     1  0.87005946E+08
     -140.3868723243      150.5008765682     1  0.89842718E+08
     -140.3860915529      148.4532641639     1  0.90680318E+08
     -140.3858141599      150.5428413389     1  0.89949587E+08
     -140.3857547675      136.4832628567     1  0.85924515E+08
     -140.3856408485      143.9407755385     1  0.86522115E+08
     -140.3854351712      141.8590003960     1  0.86968603E+08
     -140.3854070091      144.6418167744     1  0.87633706E+08
     -140.3850056553      143.8615145698     1  0.88336799E+08
     -140.3843368185      142.2687201032     1  0.90204664E+08
     -140.3837643354      144.7499088708     1  0.88036242E+08
     -140.3836253768      148.7788615193     1  0.88022250E+08
     -140.3835295088      146.3229432501     1  0.92276013E+08
     -140.3834504196      145.6488684044     1  0.88803987E+08
     -140.3834199202      150.9606861392     1  0.91309040E+08
     -140.3833750376      141.0424346903     1  0.92139364E+08
     -140.3832320395      142.3681800320     1  0.84609112E+08
     -140.3831487323      144.9645594884     1  0.86993520E+08
     -140.3828266215      142.3274164949     1  0.85630673E+08
     -140.3827729131      145.5480816972     1  0.92916482E+08
     -140.3825469522      148.2882644072     1  0.90833337E+08
     -140.3824098078      148.5028619976     1  0.89769602E+08
     -140.3823650564      142.0638386104     2  0.81726490E+08
     -140.3823572321      144.3157087605     1  0.89706119E+08
     -140.3820490211      146.4760724725     1  0.88747264E+08
     -140.3817319885      142.9958984558     1  0.80460452E+08
     -140.3815614732      148.0847849056     1  0.85291176E+08
     -140.3813911677      144.5596783921     1  0.89034223E+08
     -140.3812637189      141.7833906697     1  0.86586368E+08
     -140.3809715953      151.0259798968     1  0.91293795E+08
     -140.3807842066      143.2607441743     1  0.91413673E+08
     -140.3805727073      141.4180619531     1  0.88389794E+08
     -140.3805364781      148.4690315329     1  0.89623062E+08
     -140.3803967578      140.6537358550     1  0.83925313E+08
     -140.3802032329      149.9502362307     2  0.86999312E+08
     -140.3801390346      143.2117745641     1  0.86027432E+08
     -140.3800384607      142.7698032171     1  0.88564414E+08
     -140.3799813422      147.6859152967     1  0.86668400E+08
     -140.3799775359      147.1157811140     1  0.83550890E+08
     -140.3794330643      144.3054419335     1  0.81753629E+08
     -140.3794079912      146.4311289828     1  0.88223777E+08
     -140.3792631154      143.2433501989     1  0.82622167E+08
     -140.3789977065      148.5043695120     1  0.86264147E+08
     -140.3787313895      149.8501739401     2  0.83273026E+08
     -140.3781242480      142.8874003525     1  0.84642684E+08
     -140.3780422074      144.0767735636     1  0.86204739E+08
     -140.3779608697      144.3967928661     1  0.86456077E+08
     -140.3776926860      145.7997787296     1  0.88256295E+08
     -140.3776804428      141.4546099876     1  0.83984156E+08
     -140.3775310734      148.0965714095     1  0.90911409E+08
     -140.3775257722      149.5072052426     1  0.93431293E+08
     -140.3774879306      150.5822511805     1  0.90758825E+08
     -140.3772844538      150.8341872941     1  0.85091637E+08
     -140.3772136439      144.3802418912     1  0.89518928E+08
     -140.3771118800      145.0639919125     1  0.82595010E+08
     -140.3769845753      141.1836204621     1  0.84622636E+08
     -140.3769380712      142.7917862466     1  0.86532078E+08
     -140.3767340226      144.2288405366     1  0.87777881E+08
     -140.3767176396      147.3133222387     1  0.92120595E+08
     -140.3766401076      145.1386054251     1  0.91195777E+08
     -140.3766363370      143.7314344171     1  0.85794291E+08
     -140.3765582895      142.5182462692     1  0.81794564E+08
     -140.3765496936      145.5180456233     1  0.84171916E+08
     -140.3762831030      139.5879016059     1  0.84563870E+08
     -140.3758048374      143.0462840422     1  0.88840703E+08
     -140.3757512832      143.3846047460     1  0.85157926E+08
     -140.3755826036      148.0603275053     1  0.86802727E+08
     -140.3754453548      141.4622597067     1  0.89228982E+08
     -140.3751249301      143.9795281084     1  0.84554036E+08
     -140.3749164142      147.0314794680     1  0.83549027E+08
     -140.3745226141      145.2562147144     1  0.90312345E+08
     -140.3739056684      146.4229485826     1  0.90706234E+08
     -140.3738302704      144.4498171714     1  0.87426352E+08
     -140.3737590877      142.7669779291     1  0.84714903E+08
     -140.3736818395      150.0409131860     2  0.97915359E+08
     -140.3735056689      146.2232180449     1  0.82923826E+08
     -140.3733319838      144.2415868151     1  0.92710984E+08
     -140.3733229939      145.6959807658     1  0.88649998E+08
     -140.3727881612      148.1752182601     1  0.87004240E+08
     -140.3726797955      143.8851728144     1  0.86250892E+08
     -140.3722144030      144.6800491653     1  0.82799537E+08
     -140.3721262505      140.4915153785     1  0.86036684E+08
     -140.3720951536      143.9845572126     1  0.83401129E+08
     -140.3719897816      145.7786993397     1  0.91643539E+08
     -140.3719741557      148.7702714260     1  0.92992285E+08
     -140.3715962137      143.6904763519     1  0.83873216E+08
     -140.3713606276      146.1898000589     1  0.89277230E+08
     -140.3713160732      143.2182010626     1  0.85837774E+08
     -140.3710882923      139.9919202541     1  0.90314699E+08
     -140.3710284753      145.0601986643     2  0.90499964E+08
     -140.3710154809      141.0699416874     1  0.84725479E+08
     -140.3709402374      144.6780892355     1  0.88088184E+08
     -140.3706886501      147.3447943713     1  0.87866923E+08
     -140.3701357976      145.5454260492     2  0.91288799E+08
     -140.3700412720      144.2219617381     1  0.84801735E+08
     -140.3696445433      142.2738039026     1  0.88232973E+08
     -140.3694625136      142.4300049919     1  0.85694656E+08
     -140.3694495038      148.5596324941     1  0.87249251E+08
     -140.3693822995      142.5495248724     1  0.87926677E+08
     -140.3693219891      150.9549883619     1  0.91606850E+08
     -140.3692885100      143.6670000191     1  0.87605076E+08
     -140.3691285445      144.4783091985     1  0.86380871E+08
     -140.3690892501      143.0274590087     1  0.86454321E+08
     -140.3686894619      142.5271391400     1  0.85878956E+08
     -140.3685314426      138.7678099244     1  0.81207101E+08
     -140.3685181740      141.8251286405     1  0.93045396E+08
     -140.3681572729      148.4558900089     1  0.89980425E+08
     -140.3679524966      150.6363356871     1  0.87080640E+08
     -140.3678474329      140.8940954666     1  0.87137949E+08
     -140.3678072361      150.5410067111     1  0.90491803E+08
     -140.3677832657      143.2369931383     1  0.82516405E+08
     -140.3677761072      144.4260119397     1  0.91234181E+08
     -140.3677044672      145.2993915176     1  0.87977777E+08
     -140.3676029167      149.3989612886     1  0.88765147E+08
     -140.3675047792      145.2816370587     1  0.85308354E+08
     -140.3673990933      150.5366028517     1  0.90551914E+08
     -140.3673509570      142.6045041561     1  0.90999502E+08
     -140.3671188542      147.5897326301     1  0.88918879E+08
     -140.3665918594      145.4652166395     1  0.88769590E+08
     -140.3665438214      145.1209955040     1  0.89441506E+08
     -140.3664150197      144.2724842507     1  0.87423368E+08
     -140.3662833503      148.4019514375     1  0.90104177E+08
     -140.3661012507      151.5668908661     1  0.91000136E+08
     -140.3659796097      149.5026267953     1  0.94918110E+08
     -140.3659656260      150.8619735843     2  0.98348715E+08
     -140.3658537951      143.0316996410     1  0.85260226E+08
     -140.3657906822      144.0816396023     1  0.85737740E+08
     -140.3656577002      143.4670835618     1  0.89732700E+08
     -140.3656444748      144.5842073850     1  0.90343256E+08
     -140.3652916063      144.3617092848     1  0.88975124E+08
     -140.3651868829      142.0141765795     1  0.82164236E+08
     -140.3647744794      144.8010458484     1  0.87187707E+08
     -140.3646850302      150.4176395378     1  0.90920003E+08
     -140.3646320211      141.7585985695     1  0.88761840E+08
     -140.3644001351      150.8496281790     2  0.98190053E+08
     -140.3640337375      146.1579966565     1  0.86715373E+08
     -140.3639083624      146.3065866677     1  0.86237350E+08
     -140.3639055804      151.3140657386     1  0.89053809E+08
     -140.3639025369      141.4083310472     1  0.91483105E+08
     -140.3638639971      149.5257518367     1  0.94737862E+08
     -140.3636640003      139.3312100760     1  0.84523285E+08
     -140.3635906068      143.1033329873     1  0.83526885E+08
     -140.3635082825      144.3300337259     1  0.84918949E+08
     -140.3634616443      144.2854712040     1  0.87737201E+08
     -140.3630868552      143.6863521403     1  0.88006938E+08
     -140.3630552677      143.9515401277     1  0.86311263E+08
     -140.3630138843      143.8211772283     1  0.88443583E+08
     -140.3628540566      147.6986873639     1  0.83979097E+08
     -140.3626660968      144.0401771650     1  0.85670288E+08
     -140.3620954032      148.7634522916     1  0.87524818E+08
     -140.3619050362      141.4957150774     1  0.88141519E+08
     -140.3618832645      145.3681194841     1  0.86220782E+08
     -140.3618109096      146.9093456201     1  0.86657061E+08
     -140.3617648453      145.5135763520     1  0.83842436E+08
     -140.3616503721      146.6851718657     1  0.87959563E+08
     -140.3615646152      141.7365868414     1  0.85207656E+08
     -140.3614466213      146.9990262611     1  0.89423523E+08
     -140.3609189939      143.0572046710     1  0.88330426E+08
     -140.3608179163      142.0601445260     1  0.88006717E+08
     -140.3605106975      145.5622500738     1  0.87954044E+08
     -140.3597574857      142.9608775321     1  0.85326425E+08
     -140.3597356556      146.8337538351     1  0.85837710E+08
     -140.3596839548      141.9414140675     1  0.91283533E+08
     -140.3596754666      150.2308202924     2  0.83904182E+08
     -140.3595630141      143.7938329137     1  0.90283705E+08
     -140.3594456120      145.2856352687     1  0.85202465E+08
     -140.3593031477      143.0265173131     1  0.90335417E+08
     -140.3592972317      144.9914639680     1  0.86639832E+08
     -140.3592469288      151.0901052683     2  0.87054607E+08
     -140.3591944075      146.8630041319     1  0.88815224E+08
     -140.3591789511      142.6831293185     1  0.86866685E+08
     -140.3591302165      141.5493069998     1  0.86216237E+08
     -140.3590570769      147.3637954383     1  0.88149692E+08
     -140.3588812695      145.5861927252     1  0.85057589E+08
     -140.3586143400      144.5714096625     1  0.82916627E+08
     -140.3585123082      143.6430507349     1  0.85131518E+08
     -140.3582914792      143.1339467925     1  0.89561906E+08
     -140.3580909490      147.5508648307     1  0.87921577E+08
     -140.3579268176      144.4568479872     1  0.85381408E+08
     -140.3579211316      144.5188099728     2  0.93101383E+08
     -140.3578031553      144.0184820161     1  0.81369871E+08
     -140.3577331329      150.7552876381     1  0.95452090E+08
     -140.3575813822      142.3453032529     1  0.86549076E+08
     -140.3575243073      144.7118274786     1  0.89290825E+08
     -140.3574662047      142.1292131059     1  0.85758524E+08
     -140.3574574293      143.1091460341     1  0.86644432E+08
     -140.3573959784      141.9845675068     1  0.84927572E+08
     -140.3573679847      141.4864246556     1  0.84901463E+08
     -140.3570199733      143.3932622163     1  0.82944242E+08
     -140.3570123122      150.8749344765     1  0.91755481E+08
     -140.3564186972      141.9149116234     1  0.83606788E+08
     -140.3561481755      144.3809990253     1  0.94220862E+08
     -140.3558436595      141.5588495749     1  0.86117438E+08
     -140.3558307182      149.7103978013     1  0.87468125E+08
     -140.3557719957      150.7074100505     1  0.87501230E+08
     -140.3555378396      143.1340610844     1  0.92464169E+08
     -140.3552795889      150.6977458839     1  0.94262204E+08
     -140.3552731688      145.9393064258     1  0.87740036E+08
     -140.3550607148      146.9269574578     1  0.91227715E+08
     -140.3549102990      150.8518071925     2  0.96985842E+08
     -140.3545340376      142.6764963991     1  0.85944202E+08
     -140.3544422408      145.7414630253     2  0.88414933E+08
     -140.3543864016      145.2825141558     1  0.88052458E+08
     -140.3540255275      147.4599394588     1  0.88275800E+08
     -140.3540141674      151.3171392566     1  0.89375273E+08
     -140.3539609484      143.9930582821     1  0.87232905E+08
     -140.3537706854      137.2351296018     1  0.86214909E+08
     -140.3535899126      150.8557662365     1  0.93554201E+08
     -140.3535080651      145.9491010008     1  0.90127786E+08
     -140.3534959722      145.1581477565     1  0.90776754E+08
     -140.3534427461      144.1109605470     1  0.89777685E+08
     -140.3531408878      145.2854110779     1  0.86330087E+08
     -140.3531158216      145.1321878890     1  0.87851246E+08
     -140.3523847793      144.1254731705     1  0.86785331E+08
     -140.3522146569      144.6474685303     2  0.92912929E+08
     -140.3521262387      146.4588753238     1  0.88759004E+08
     -140.3520338090      142.0995974316     1  0.95162009E+08
     -140.3516362177      145.1813854854     1  0.87075608E+08
     -140.3514655894      150.6516715535     1  0.87433332E+08
     -140.3512103406      144.1834282905     1  0.84228924E+08
     -140.3511485370      146.3896116632     1  0.83570059E+08
     -140.3509023237      144.7079968062     1  0.86710306E+08
     -140.3508732346      146.2428120490     1  0.87137693E+08
     -140.3505544221      144.8412262964     1  0.89609445E+08
     -140.3503949421      141.5493231113     1  0.87795567E+08
     -140.3503105077      143.2204082249     1  0.85015667E+08
     -140.3500963633      143.3410352290     1  0.86757469E+08
     -140.3499255040      142.0815627347     1  0.93218252E+08
     -140.3498703748      145.8751313867     1  0.89280990E+08
     -140.3498215103      150.5692312068     1  0.92737460E+08
     -140.3495131688      144.4565836622     1  0.85656906E+08
     -140.3490465840      148.4008363669     1  0.88898333E+08
     -140.3488313616      144.9680374488     1  0.86931108E+08
     -140.3481197852      150.1704019429     1  0.82563371E+08
     -140.3480951287      151.1880868841     1  0.88608487E+08
     -140.3476730274      150.3974756360     1  0.94136116E+08
     -140.3476123815      147.4607911359     1  0.87607195E+08
     -140.3471645463      145.0778099322     1  0.90895201E+08
     -140.3471345492      142.2309712887     1  0.90547186E+08
     -140.3470895791      148.5032329826     1  0.89966432E+08
     -140.3468966542      144.1552243841     1  0.84777131E+08
     -140.3468331559      144.4768391000     1  0.86864360E+08
     -140.3465263339      142.9165412577     1  0.84979490E+08
     -140.3463742329      141.3324236201     1  0.88928675E+08
     -140.3463120343      147.4724979213     1  0.91613645E+08
     -140.3462897644      141.8613391759     1  0.86185381E+08
     -140.3461295192      150.7848110568     1  0.85520364E+08
     -140.3459292457      145.1597506310     1  0.88738521E+08
     -140.3458866811      144.9469298633     1  0.82310293E+08
     -140.3458853771      143.5720292113     1  0.91407337E+08
     -140.3457874594      143.8889594837     1  0.87660819E+08
     -140.3455491456      140.6617328634     1  0.87540392E+08
     -140.3454453870      143.6231104045     1  0.90387079E+08
     -140.3453596266      146.2351547547     1  0.90814266E+08
     -140.3452318058      144.3451768345     1  0.82883783E+08
     -140.3450341868      144.4696474252     1  0.88840539E+08
     -140.3449815724      150.2389046511     1  0.91948923E+08
     -140.3449104698      140.4040745312     1  0.86562554E+08
     -140.3447600543      146.0856883061     1  0.88942026E+08
     -140.3446706465      144.8723838223     1  0.85082273E+08
     -140.3442537099      145.2837276254     1  0.89153541E+08
     -140.3439718270      144.4188190901     1  0.87426317E+08
     -140.3438474585      150.3705665181     1  0.86966330E+08
     -140.3437105780      143.1606903072     1  0.88090360E+08
     -140.3435957982      145.0277165013     1  0.90072455E+08
     -140.3434594725      142.2081344975     1  0.82471336E+08
     -140.3433944065      144.6487791575     1  0.86278766E+08
     -140.3433647134      142.1329284635     1  0.81287651E+08
     -140.3432219221      144.5388386066     1  0.90114035E+08
     -140.3430216934      143.1408618857     1  0.85980180E+08
     -140.3429221897      145.3796862886     1  0.90931304E+08
     -140.3426407840      139.4509423011     1  0.85211357E+08
     -140.3425727603      145.2598894359     1  0.84804091E+08
     -140.3424009195      140.9753002419     1  0.84669738E+08
     -140.3421276298      145.3203981035     1  0.87360244E+08
     -140.3418696425      144.4416411363     1  0.89115329E+08
     -140.3414208894      142.1766491000     1  0.87797435E+08
     -140.3414035342      145.3416164615     1  0.91566873E+08
     -140.3412638810      143.9634097695     1  0.88038704E+08
     -140.3410422545      140.0260031807     1  0.81764758E+08
     -140.3409078203      144.5366259718     1  0.90594004E+08
     -140.3408735596      142.0673649762     1  0.85126390E+08
     -140.3408219539      149.9831067995     1  0.88506636E+08
     -140.3400994319      142.5804925422     1  0.87699774E+08
     -140.3400577688      140.6574016222     1  0.86853132E+08
     -140.3400166780      145.8720626526     1  0.88462181E+08
     -140.3399447697      146.6960697890     1  0.85317204E+08
     -140.3396945538      139.2678792411     1  0.88397748E+08
     -140.3396875433      141.1531674107     1  0.84555324E+08
     -140.3395566481      142.2593491468     1  0.84278734E+08
     -140.3395349672      147.2784552345     1  0.93675077E+08
     -140.3386981842      139.7093530140     1  0.89518434E+08
     -140.3386495605      142.5473857497     1  0.87849221E+08
     -140.3379614250      137.3178934601     1  0.81828964E+08
     -140.3377028767      145.7096258874     1  0.88473748E+08
     -140.3376580904      140.0754106801     1  0.89722847E+08
     -140.3376358597      150.7548423730     1  0.85951819E+08
     -140.3375545310      145.1199100106     1  0.86856369E+08
     -140.3371438641      143.9630575506     1  0.83338112E+08
     -140.3369463898      140.9954114872     1  0.86425873E+08
     -140.3364799251      150.8857773201     1  0.91115215E+08
     -140.3364476283      140.4238615620     1  0.88997616E+08
     -140.3364059788      145.3152319594     1  0.91577884E+08
     -140.3359466359      144.9047762806     1  0.89040046E+08
     -140.3359280403      141.3654006229     1  0.83171756E+08
     -140.3356716449      147.1355754352     1  0.83443574E+08
     -140.3349725008      144.1169316967     1  0.85777459E+08
     -140.3349071203      144.9363744953     1  0.89611386E+08
     -140.3348968995      146.5462528465     1  0.92445322E+08
     -140.3348445605      149.6423055484     1  0.90313131E+08
     -140.3348336476      145.8527039334     1  0.85981461E+08
     -140.3341855997      144.5607413753     1  0.86555984E+08
     -140.3341356234      143.3912148084     1  0.86046819E+08
     -140.3337597350      142.7384113623     1  0.87456230E+08
     -140.3334086043      150.0119086081     1  0.85859883E+08
     -140.3331913155      143.2214254853     1  0.88753785E+08
     -140.3331173958      143.6648334878     1  0.87765465E+08
     -140.3330824039      141.9277808136     1  0.85549406E+08
     -140.3330386409      138.1270019689     1  0.85751101E+08
     -140.3329123506      145.5592764616     1  0.86329003E+08
     -140.3328905042      142.0099975550     1  0.91170943E+08
     -140.3327722705      145.2440767323     1  0.85872571E+08
     -140.3324507375      143.9234379132     1  0.86439036E+08
     -140.3322737709      142.8732711783     1  0.83048896E+08
     -140.3322377801      142.3218622972     1  0.86898789E+08
     -140.3316325126      147.3852529093     1  0.83423486E+08
     -140.3316220776      138.9443567709     1  0.80975898E+08
     -140.3315004752      144.4972729390     1  0.90575574E+08
     -140.3310536290      145.1352340714     1  0.89422909E+08
     -140.3309903515      143.5399424670     1  0.88234118E+08
     -140.3307362697      144.6402591677     1  0.86697153E+08
     -140.3307035185      147.6239097976     1  0.83671243E+08
     -140.3305394508      150.7270658177     1  0.93529093E+08
     -140.3304036374      150.2482503458     1  0.82850445E+08
     -140.3301487582      142.8805489635     1  0.83418598E+08
     -140.3300062002      144.9378615245     1  0.89188989E+08
     -140.3287901696      149.3254609274     1  0.89798018E+08
     -140.3284373459      147.3179977122     2  0.86230676E+08
     -140.3279920090      150.3310659085     2  0.90597411E+08
     -140.3279249716      147.1390344266     1  0.89225714E+08
     -140.3278003327      142.6656944530     1  0.89353559E+08
     -140.3277301437      142.4549863982     1  0.87654242E+08
     -140.3275885287      142.6384864589     1  0.86530347E+08
     -140.3274265749      141.1101139301     1  0.84089080E+08
     -140.3267897363      142.3654487110     1  0.88608472E+08
     -140.3265062680      145.8058442397     1  0.83091147E+08
     -140.3264546419      146.0974245585     1  0.91223517E+08
     -140.3262163110      142.7753405994     1  0.87129050E+08
     -140.3255034709      150.4681630872     1  0.91172863E+08
     -140.3251597006      144.6204200283     1  0.85674072E+08
     -140.3246450567      147.0685311390     1  0.84668134E+08
     -140.3245761605      146.5151764326     1  0.88492105E+08
     -140.3245347079      143.0260800429     1  0.85722861E+08
     -140.3241621670      143.2158988747     1  0.83423370E+08
     -140.3240288975      147.4414813151     1  0.90674263E+08
     -140.3233978810      144.2848867460     1  0.84649913E+08
     -140.3229051378      141.3084465922     1  0.80819778E+08
     -140.3226963487      142.4624168092     1  0.85721342E+08
     -140.3226157420      150.5046252162     1  0.89475010E+08
     -140.3224265828      150.7526134670     1  0.93019862E+08
     -140.3222692586      143.8410539607     1  0.81588707E+08
     -140.3222384699      149.9368886195     1  0.87559056E+08
     -140.3221408615      149.1102773049     1  0.95197777E+08
     -140.3221242605      146.0369738875     1  0.84965742E+08
     -140.3217971953      144.2904967868     1  0.88970203E+08
     -140.3216679467      149.0576614897     1  0.91233536E+08
     -140.3208343418      144.2264502825     1  0.87591620E+08
     -140.3207462735      145.6116916812     1  0.83076283E+08
     -140.3206384425      150.1818410896     1  0.88305074E+08
     -140.3199264581      146.8290914708     1  0.86726089E+08
     -140.3197559956      144.5648261782     1  0.88846985E+08
     -140.3193207204      146.0804587642     1  0.86267166E+08
     -140.3192771205      146.5373948008     1  0.91262372E+08
     -140.3191133127      142.6678821316     1  0.87600391E+08
     -140.3188917881      145.6424590849     1  0.90331442E+08
     -140.3187200479      142.5578933076     1  0.85528244E+08
     -140.3186137401      149.5413878589     1  0.90985120E+08
     -140.3184362977      144.8066431823     1  0.88350105E+08
     -140.3179629829      150.4611495922     1  0.83176995E+08
     -140.3177903550      140.7513075368     1  0.90539948E+08
     -140.3176463156      143.3732397053     1  0.90086112E+08
     -140.3175809295      143.0789305511     1  0.88908364E+08
     -140.3175313636      141.8348327327     1  0.82760713E+08
     -140.3172190988      144.0996078573     1  0.84296370E+08
     -140.3171953536      144.5554664249     1  0.89507517E+08
     -140.3170808604      141.0073239661     1  0.83317753E+08
     -140.3169002830      142.5862498496     1  0.81684869E+08
     -140.3167739716      142.9842468102     1  0.87559765E+08
     -140.3167575721      150.5565579554     1  0.87572782E+08
     -140.3163649697      144.9776390670     1  0.91580994E+08
     -140.3163361568      142.9432705272     1  0.84498132E+08
     -140.3162140191      145.6809881961     1  0.86181039E+08
     -140.3160334107      149.7816757232     1  0.86862040E+08
     -140.3158598820      140.9046336929     1  0.83242228E+08
     -140.3156457118      143.2478972481     1  0.89132099E+08
     -140.3152570688      141.9415485072     1  0.91053978E+08
     -140.3150242516      143.6839926401     1  0.85266219E+08
     -140.3150189862      147.1505358880     1  0.89587518E+08
     -140.3146216707      143.2254849551     1  0.86030172E+08
     -140.3142438553      143.4262026019     1  0.82474761E+08
     -140.3140417942      143.3599114700     1  0.84938033E+08
     -140.3138307126      146.5153997992     1  0.87095669E+08
     -140.3131559065      144.0966572748     1  0.88717950E+08
     -140.3129677480      146.7932458367     1  0.85534499E+08
     -140.3121948260      148.1587835144     1  0.89095636E+08
     -140.3121592061      138.8056988308     1  0.85318413E+08
     -140.3112638413      143.6618326101     1  0.82160295E+08
     -140.3111368567      143.7512704253     1  0.85691457E+08
     -140.3103626941      144.4173233578     1  0.82617691E+08
     -140.3101002580      142.5363666415     1  0.84753624E+08
     -140.3098843445      144.8812349099     1  0.88695920E+08
     -140.3094539141      140.4841583181     1  0.89503600E+08
     -140.3091203811      143.2324156192     1  0.89602367E+08
     -140.3089827328      139.8219206126     1  0.87708707E+08
     -140.3089135242      140.2535391869     1  0.85064685E+08
     -140.3086783465      145.3509975450     1  0.89528772E+08
     -140.3081169795      150.3811746789     1  0.93396122E+08
     -140.3080861527      144.1096719670     1  0.88061870E+08
     -140.3080216661      142.0508445010     1  0.85014029E+08
     -140.3079065504      141.2305194395     1  0.87140636E+08
     -140.3078645476      144.7875872869     1  0.88469124E+08
     -140.3076766893      142.6091468334     1  0.88204795E+08
     -140.3075443329      143.0737874614     1  0.81755713E+08
     -140.3071853738      139.3913628707     1  0.84673774E+08
     -140.3071689688      150.7458864551     1  0.89747062E+08
     -140.3064214717      141.8655514139     1  0.90385206E+08
     -140.3064123450      143.6742695799     1  0.85168565E+08
     -140.3063717874      144.4652971478     1  0.88575994E+08
     -140.3063536708      149.7001424298     1  0.89823092E+08
     -140.3062675481      144.8089211777     1  0.90780623E+08
     -140.3056979019      143.6082872094     1  0.87954938E+08
     -140.3056145179      144.0727897177     1  0.85568263E+08
     -140.3054937311      150.3559239898     1  0.82625296E+08
     -140.3053721063      144.6472297328     1  0.92151278E+08
     -140.3044228751      147.0976039688     1  0.86432285E+08
     -140.3038804056      142.9787544659     1  0.86981136E+08
     -140.3033835484      150.3700581234     2  0.91420532E+08
     -140.3026029219      144.0435229292     1  0.86081673E+08
     -140.3025668334      148.1495326719     1  0.86362707E+08
     -140.3024646401      143.8783666100     1  0.87435928E+08
     -140.3022694116      141.5571248174     1  0.82996734E+08
     -140.3018095877      149.8027338723     1  0.92492362E+08
     -140.3013409595      140.6260501599     1  0.82487591E+08
     -140.3013036825      145.8380948761     1  0.88290255E+08
     -140.3002339114      144.8697471428     2  0.89063305E+08
     -140.3002152809      143.4813287723     1  0.84538949E+08
     -140.3001879985      143.9491354323     1  0.85420469E+08
     -140.3001767684      145.1799001514     1  0.91182353E+08
     -140.3000750570      142.9694454205     1  0.86548138E+08
     -140.2999689796      144.4059503250     1  0.89059555E+08
     -140.2991589808      140.8526967713     1  0.87297856E+08
     -140.2988478695      144.4434589553     1  0.90217878E+08
     -140.2984441845      137.7344551240     1  0.86251169E+08
     -140.2982414837      149.8659830360     1  0.87804400E+08
     -140.2972294903      140.8176996485     1  0.88728704E+08
     -140.2966624579      143.6634537797     1  0.87294142E+08
     -140.2953189497      145.5838066280     1  0.87712478E+08
     -140.2951212866      142.9245183959     1  0.90394383E+08
     -140.2948876187      142.3172759328     1  0.92943001E+08
     -140.2938832980      147.2454387594     1  0.83498094E+08
     -140.2934049204      140.1673500935     1  0.83559019E+08
     -140.2924399219      140.9506844173     1  0.86318398E+08
     -140.2918498871      150.6946000927     1  0.87301436E+08
     -140.2902083979      150.0530968644     1  0.89748983E+08
     -140.2898945774      139.3669213479     1  0.88573703E+08
     -140.2897822418      139.5758552915     1  0.92048961E+08
     -140.2894239584      144.3281813719     1  0.88527974E+08
     -140.2891867107      144.0694776596     1  0.84187015E+08
     -140.2882072557      150.2198722448     2  0.82679928E+08
     -140.2878511331      141.6394635440     1  0.87581443E+08
     -140.2864849892      144.4655991727     1  0.84849795E+08
     -140.2863594147      145.5574436321     1  0.91663964E+08
     -140.2858267255      141.4558983858     1  0.84473869E+08
     -140.2856858740      144.3766510930     1  0.85197082E+08
     -140.2850939803      144.5199772437     1  0.82318198E+08
     -140.2850387332      143.3841411157     1  0.90022178E+08
     -140.2843063596      144.6213294375     1  0.90623580E+08
     -140.2820298141      149.6349642014     1  0.86417003E+08
     -140.2819735049      150.1987204643     1  0.82447116E+08
     -140.2814559318      143.5662860807     1  0.87503377E+08
     -140.2814251702      145.6614908976     1  0.83301593E+08
     -140.2812391074      142.9404822978     1  0.83255287E+08
     -140.2803105527      143.6689811324     1  0.89327863E+08
     -140.2778937226      143.6087243158     1  0.88647037E+08
     -140.2777255368      141.7013670348     1  0.88221335E+08
     -140.2761766750      143.3812674407     1  0.90446457E+08
     -140.2753148650      144.4157324639     1  0.88093049E+08
     -140.2751775766      149.8481960770     1  0.90631979E+08
     -140.2750676464      144.6318334781     1  0.88215014E+08
     -140.2743237257      140.9273462896     1  0.91249131E+08
     -140.2736325430      141.7872525126     1  0.86816161E+08
     -140.2735268382      140.9948312351     1  0.88785636E+08
     -140.2728634371      143.7633036421     1  0.91613898E+08
     -140.2721124211      149.8775507938     1  0.90291183E+08
     -140.2720731763      144.5481953919     1  0.86891811E+08
     -140.2709720777      149.9014508167     2  0.82114044E+08
     -140.2709676337      140.7298570973     1  0.83647285E+08
     -140.2705028841      144.2927824111     1  0.83927938E+08
     -140.2697710917      145.7755105000     1  0.81135751E+08
     -140.2696249881      140.6285282251     1  0.87903935E+08
     -140.2676278658      139.0370276048     1  0.83270898E+08
     -140.2674841746      143.3206365063     1  0.83928748E+08
     -140.2665964241      139.8471573445     1  0.89353194E+08
     -140.2640017275      149.0534387957     1  0.91412941E+08
     -140.2628102977      145.1667198511     1  0.89334337E+08
     -140.2620825551      143.9731323607     1  0.84915358E+08
     -140.2617664075      145.4455844189     1  0.92806559E+08
     -140.2594557865      144.1095799277     1  0.85754028E+08
     -140.2592943784      143.0889140314     1  0.89008305E+08
     -140.2560003182      142.7934935296     1  0.92376000E+08
     -140.2552184029      143.4252657697     1  0.88966554E+08
     -140.2545339098      142.9661257157     1  0.82629691E+08
     -140.2539205144      146.3771456257     1  0.81335044E+08
     -140.2535106635      150.1717318869     1  0.82173662E+08
     -140.2528128350      143.8550003150     1  0.89152211E+08
     -140.2526657382      150.3841654015     1  0.87054068E+08
     -140.2522641139      150.2842568867     1  0.86265923E+08
     -140.2518283336      143.9059913199     1  0.89727127E+08
     -140.2512478597      145.0469452573     1  0.89273569E+08
     -140.2506769213      151.0629790505     1  0.91272395E+08
