# Supplementary material for: Structure, thermodynamics, and rearrangement mechanisms in gold clusters—insights from the energy landscapes framework
Source: Nanoscale. 2017 Dec 15;10(4):2004–16. doi: 10.1039/c7nr07123j (PMC5901115; doi:10.1039/c7nr07123j)
Supplement: Supplementary file 1 [file NR-010-C7NR07123J-s001.zip › minima/40_Au/min.data.fcc]

     -140.7883221172      153.9948886183    16  0.80399006E+08
     -140.7826243778      154.0733667673     4  0.80346232E+08
     -140.5915716072      153.5169929391    24  0.89629888E+08
     -140.5441988042      149.5967847585     2  0.79878268E+08
     -140.5183539245      152.9414678427     2  0.85010147E+08
     -140.5081044050      152.9511707994     1  0.85032220E+08
     -140.5065185335      152.9684061906     1  0.85248802E+08
     -140.5018897936      152.9263839793     2  0.85381345E+08
     -140.4892750093      152.8439209299     1  0.84596377E+08
     -140.4871069665      152.7502440335     2  0.84889364E+08
     -140.4826878774      152.8003232413     2  0.84920877E+08
     -140.4655435807      152.2274671541     1  0.80357438E+08
     -140.4607260424      152.3296340544     2  0.80495276E+08
     -140.4593947412      152.3473931960     2  0.80884997E+08
     -140.4583990402      152.3334614616     1  0.80860411E+08
     -140.4564474634      152.3771257518     1  0.80873582E+08
     -140.4551827276      152.3720687064     2  0.80835739E+08
     -140.4371077045      152.0598348254     1  0.80122995E+08
     -140.4172877646      152.4931628099     1  0.89525949E+08
     -140.4135792240      143.1173535368     2  0.81419417E+08
     -140.4052640976      151.5281393108     2  0.80111442E+08
     -140.4024452152      151.5491756771     2  0.80126540E+08
     -140.3991559527      147.9904050952     1  0.80363940E+08
     -140.3949817678      152.3597557291     1  0.88995936E+08
     -140.3881700066      149.4245008136     1  0.81330937E+08
     -140.3867909974      147.6301133276     1  0.80680197E+08
     -140.3830422013      147.5714119708     1  0.80588269E+08
     -140.3743169539      147.3892968117     1  0.80685542E+08
     -140.3569855552      145.6504790420     1  0.88311176E+08
     -140.3038508161      148.6673154631     1  0.82788845E+08
     -140.2950491296      143.3424284915     1  0.80359419E+08
     -140.2806967069      144.8749263545     1  0.89618736E+08
     -140.2513448576      147.2730907683     1  0.85695657E+08
     -140.2506875404      145.6085216702     1  0.87964345E+08
