# Supplementary material for: Structure, thermodynamics, and rearrangement mechanisms in gold clusters—insights from the energy landscapes framework
Source: Nanoscale. 2017 Dec 15;10(4):2004–16. doi: 10.1039/c7nr07123j (PMC5901115; doi:10.1039/c7nr07123j)
Supplement: Supplementary file 1 [file NR-010-C7NR07123J-s001.zip › minima/40_Au/min.data.twi]

     -140.6248710485      152.4915999776     2  0.84182424E+08
     -140.6117275762      152.7832513576     2  0.81080446E+08
     -140.6105607001      152.5295157660     2  0.83975177E+08
     -140.5987218992      152.7921757394     1  0.81647153E+08
     -140.5844382378      147.9527156964     2  0.80541209E+08
     -140.5681667974      148.0540051604     2  0.80756564E+08
     -140.5603860641      153.0341330802     1  0.80529515E+08
     -140.5563632980      152.6437881256     2  0.91789401E+08
     -140.5466862318      152.3336557733     2  0.90617295E+08
     -140.5426957287      148.6215634444     1  0.84521456E+08
     -140.5346264239      152.8949113143     1  0.80144782E+08
     -140.5158910010      148.8376120344     1  0.79870599E+08
     -140.5108585799      152.6306747000     2  0.84693756E+08
     -140.4992656913      152.5728062654     1  0.88360444E+08
     -140.4981812981      152.6152709684     2  0.82168358E+08
     -140.4938552120      151.8322066078     6  0.84112460E+08
     -140.4918126503      152.2887787791     1  0.87823101E+08
     -140.4912140193      152.5449060490     1  0.88609207E+08
     -140.4890125018      152.4323249477     1  0.87170232E+08
     -140.4831434502      152.2321496384     1  0.90065501E+08
     -140.4812879050      152.3347783096     1  0.86681302E+08
     -140.4799969141      152.6555800047     1  0.89209869E+08
     -140.4777933260      152.9146465772     1  0.86558280E+08
     -140.4733888445      148.4000855041     2  0.80805521E+08
     -140.4694979277      152.5321700124     1  0.80671589E+08
     -140.4669150478      151.8775789303     1  0.83137448E+08
     -140.4663884887      152.7660817364     1  0.84809668E+08
     -140.4634770101      152.4973221280     1  0.85694896E+08
     -140.4629890884      152.5520363909     1  0.88435456E+08
     -140.4625139316      151.9707578879     1  0.83117401E+08
     -140.4624811916      152.1840154881     1  0.87996076E+08
     -140.4624278172      151.8431914652     2  0.86974374E+08
     -140.4608109246      152.1231972412     2  0.89193013E+08
     -140.4571982225      151.9987781282     1  0.83495069E+08
     -140.4567732910      148.1431330781     2  0.91967356E+08
     -140.4546580134      142.8679617303     2  0.90346400E+08
     -140.4519619934      151.9422050333     1  0.87820862E+08
     -140.4513497554      152.1394941767     1  0.85648546E+08
     -140.4503405379      152.1802866788     1  0.87029629E+08
     -140.4472556657      152.1029104715     1  0.86012931E+08
     -140.4457132923      151.8390041406     2  0.86760846E+08
     -140.4438285374      152.4440662707     1  0.86947057E+08
     -140.4438018178      146.6796140640     1  0.81456425E+08
     -140.4433348245      151.8206377578     1  0.86360570E+08
     -140.4409452089      151.7359255411     1  0.87572591E+08
     -140.4407671778      152.1162159867     1  0.86982814E+08
     -140.4403658072      152.5982916401     1  0.83060504E+08
     -140.4392545731      151.8283586653     1  0.87222215E+08
     -140.4383227408      152.3694866521     1  0.86113087E+08
     -140.4364656394      152.6455866226     1  0.88432862E+08
     -140.4344950301      143.4018789262     1  0.80419270E+08
     -140.4336527381      152.8962209138     2  0.87062978E+08
     -140.4330030728      151.9929681613     1  0.82086105E+08
     -140.4325160812      151.8993308892     2  0.87862172E+08
     -140.4319763570      151.9224443149     1  0.85936306E+08
     -140.4316676848      152.9681910285     2  0.87010231E+08
     -140.4307840308      152.0305231497     1  0.86422302E+08
     -140.4287375678      152.0336112494     2  0.87382116E+08
     -140.4286361121      152.0501147101     1  0.82260710E+08
     -140.4277845285      152.1019316545     1  0.82078811E+08
     -140.4272648531      151.6175934000     1  0.86307081E+08
     -140.4267261703      149.1809687164     2  0.88882797E+08
     -140.4254976751      152.6821156093     1  0.84121171E+08
     -140.4237090073      152.1043356851     1  0.82415345E+08
     -140.4227955712      151.8256438959     2  0.87554312E+08
     -140.4223077481      152.6962894933     1  0.84491752E+08
     -140.4166904363      151.5381799825     2  0.85173996E+08
     -140.4156057877      152.1464410142     1  0.88172106E+08
     -140.4145123816      151.5483244763     1  0.84893117E+08
     -140.4144181894      151.7806026186     1  0.85552528E+08
     -140.4138238972      152.5491655698     1  0.91332563E+08
     -140.4126506002      148.1175232038     1  0.83611168E+08
     -140.4115510393      152.8514368356     2  0.86647965E+08
     -140.4113429185      151.5173766001     1  0.85752825E+08
     -140.4092210760      151.4847868592     1  0.84501473E+08
     -140.4091762012      152.5487807751     1  0.87774732E+08
     -140.4083424327      148.9522623532     1  0.88684226E+08
     -140.4072329405      151.7064186520     2  0.85839562E+08
     -140.4063811915      146.8112425464     2  0.81585002E+08
     -140.4037311058      148.1580832086     1  0.91839489E+08
     -140.4028073046      151.9522521822     1  0.85815047E+08
     -140.3955267572      147.2914903456     1  0.83345326E+08
     -140.3951954594      152.0901071540     1  0.86137257E+08
     -140.3951639187      151.8458184094     6  0.84120725E+08
     -140.3946118633      152.6491904545     2  0.83123263E+08
     -140.3942345050      152.2704792023     1  0.82321135E+08
     -140.3908155972      152.2351148927     3  0.81027630E+08
     -140.3896797684      152.4697255149     1  0.87998813E+08
     -140.3891074172      151.9851736477     1  0.86397336E+08
     -140.3878183750      148.1884912723     2  0.84584259E+08
     -140.3871460931      152.0914515294     1  0.81886365E+08
     -140.3848843230      152.0738624227     2  0.82217757E+08
     -140.3846673262      148.9382208156     1  0.88658000E+08
     -140.3835571463      151.6385787821     1  0.85600480E+08
     -140.3824788134      152.2495077220     1  0.82486938E+08
     -140.3824222462      152.2846932459     1  0.82624729E+08
     -140.3814759593      152.0482940043     1  0.85386898E+08
     -140.3814112995      151.5560450007     1  0.83317208E+08
     -140.3808251348      151.6497417419     1  0.85420944E+08
     -140.3795061818      146.8403271302     2  0.83191275E+08
     -140.3787481972      151.6481210982     1  0.84460026E+08
     -140.3773283924      147.6767188544     1  0.86472263E+08
     -140.3770422940      151.6718525906     1  0.84235691E+08
     -140.3761278223      151.9958276761     1  0.82319524E+08
     -140.3752405744      151.8640749045     1  0.87595496E+08
     -140.3750155593      151.3668578950     1  0.82352657E+08
     -140.3746661326      152.4244973054     1  0.90027921E+08
     -140.3735998599      146.9433633206     1  0.88480253E+08
     -140.3731017016      147.6918004066     1  0.87933579E+08
     -140.3727141721      148.8215625023     1  0.83451102E+08
     -140.3726043122      148.5458786605     1  0.88104357E+08
     -140.3724785954      152.5460041804     2  0.91472642E+08
     -140.3713945093      151.9164332672     1  0.87926828E+08
     -140.3690635300      147.8952894790     1  0.84441853E+08
     -140.3690302101      148.7267280090     1  0.83382249E+08
     -140.3687731741      147.2829729938     2  0.81954505E+08
     -140.3676737774      151.9172951680     1  0.85474821E+08
     -140.3661568442      151.5375608480     1  0.87671273E+08
     -140.3596991082      148.4809485599     2  0.83319647E+08
     -140.3583953818      147.3049162974     1  0.84914005E+08
     -140.3580148740      151.1944291599     1  0.86602324E+08
     -140.3577979784      147.6292353229     1  0.83199587E+08
     -140.3572417101      152.3420719890     1  0.88724005E+08
     -140.3567991880      151.5497117114     1  0.84011700E+08
     -140.3556774158      146.8072846658     1  0.82025800E+08
     -140.3555765698      151.9558746488     1  0.86088692E+08
     -140.3554329591      148.6715354011     1  0.83740336E+08
     -140.3551429944      151.2423274564     2  0.94934160E+08
     -140.3550106607      151.5975793256     1  0.91277691E+08
     -140.3541846478      148.1918762219     1  0.82789674E+08
     -140.3533667446      152.3610091858     1  0.87682211E+08
     -140.3525033927      152.2181306838     1  0.86240850E+08
     -140.3518736857      151.7266513849     1  0.91801836E+08
     -140.3483452000      152.2074213839     1  0.80937406E+08
     -140.3467126155      151.3002398607     1  0.90613663E+08
     -140.3466760265      151.7374327182     2  0.92046595E+08
     -140.3454782506      151.6957833171     1  0.82026270E+08
     -140.3446766719      152.2085492853     1  0.86773517E+08
     -140.3441917278      152.1893626804     1  0.84467126E+08
     -140.3433440843      151.1549353709     1  0.89761938E+08
     -140.3428226450      144.9252073458     1  0.88661444E+08
     -140.3422661522      147.8302181771     1  0.85289417E+08
     -140.3409140107      151.7288250181     1  0.82156173E+08
     -140.3405883071      151.2369150187     1  0.89265676E+08
     -140.3405401125      149.3124389964     1  0.85149173E+08
     -140.3401077504      147.1692764343     1  0.82482564E+08
     -140.3394620716      151.7664333355     1  0.82349917E+08
     -140.3391042863      149.2028861327     1  0.84847157E+08
     -140.3385489063      151.4491313998     1  0.83441044E+08
     -140.3347446126      151.6999015612     1  0.90317400E+08
     -140.3338983405      147.5694867261     1  0.81090896E+08
     -140.3336557360      147.5595450351     1  0.89095032E+08
     -140.3334270020      147.9086498061     1  0.82019762E+08
     -140.3308948320      146.5642944951     1  0.88733078E+08
     -140.3304277548      151.8486175143     1  0.92135515E+08
     -140.3291954112      147.8813063377     1  0.82320349E+08
     -140.3284417773      148.2273600948     1  0.83712287E+08
     -140.3265956372      147.4851217121     1  0.81098021E+08
     -140.3230557905      152.1245546680     1  0.85892884E+08
     -140.3206640886      151.7396135537     1  0.90184032E+08
     -140.3196117307      147.9963237112     1  0.82478828E+08
     -140.3178486099      151.4552970510     1  0.85959366E+08
     -140.3170931769      149.4403747285     1  0.84433501E+08
     -140.3170384209      147.4729743709     1  0.82297184E+08
     -140.3149441761      147.6640248976     1  0.82196165E+08
     -140.3118300517      147.7690702758     1  0.82533086E+08
     -140.3102184130      151.3735363604     1  0.85943272E+08
     -140.3078462473      149.0682712522     1  0.85612270E+08
     -140.3066660223      148.5262437045     1  0.82051021E+08
     -140.3034002923      144.3282292144     1  0.87993218E+08
     -140.2929254103      148.9169925296     1  0.84563793E+08
     -140.2907980424      150.4353244464     1  0.89806083E+08
     -140.2894515332      151.7758862937     1  0.90947229E+08
     -140.2881912526      140.9540240220     1  0.84663968E+08
     -140.2861373239      151.4687324681     1  0.88926535E+08
     -140.2857118761      151.5300670896     1  0.88610841E+08
     -140.2780297468      151.2597212673     1  0.91840387E+08
     -140.2743620070      146.7750955808     1  0.82308833E+08
     -140.2693285304      146.0855009409     1  0.80642544E+08
     -140.2685773268      147.0796205576     1  0.90728288E+08
