# Supplementary material for: Structure, thermodynamics, and rearrangement mechanisms in gold clusters—insights from the energy landscapes framework
Source: Nanoscale. 2017 Dec 15;10(4):2004–16. doi: 10.1039/c7nr07123j (PMC5901115; doi:10.1039/c7nr07123j)
Supplement: Supplementary file 1 [file NR-010-C7NR07123J-s001.zip › minima/41_Au/gmin.xyz]

          41
     -144.4030589489      153.1514038506     2  0.94372484E+08
L1         0.9264167407         0.2808843181         4.5047369699    0.06970    0.11990   -3.40551
L1        -0.2755610212        -0.5900947844         2.0588902509   -0.70064    0.10506   -3.85715
L1        -2.6843135883         3.6332886720         1.9142437605   -0.29901    0.26392   -3.41054
L1        -3.6195740858         1.9681627264        -1.4377057265   -0.19042    0.16363   -3.42665
L1         3.5446216246         0.7135705333         0.5306985908   -0.23184    0.33583   -3.56519
L1        -1.6909266130        -0.2829633679         4.4690715711   -0.15701    0.11362   -3.45007
L1        -1.0031074606         1.8281833157        -2.2311818273    0.33091    0.32054   -3.67662
L1         3.0204153213         2.0235121289        -1.8436262151   -0.01265    0.18398   -3.56138
L1         3.2243021125         0.6124729676        -4.1427388421   -0.18122    0.09408   -3.32957
L1        -1.8626846313         3.8920930408        -0.6511502075   -0.19042    0.23627   -3.42665
L1        -1.7829759273        -2.6861109421         3.2917478629    0.06970    0.07333   -3.40551
L1         2.6967521357         3.3881076905         0.4740562370   -0.06026    0.17563   -3.40339
L1         0.8770158781         1.3310843489        -0.0229993264    0.78297    0.12725   -3.79618
L1         0.8152949745         3.7305151063        -1.4495257001   -0.30299    0.18921   -3.50274
L1        -3.8055327441        -0.5503808201        -0.4954804546   -0.22746    0.20873   -3.55494
L1        -2.3212437172        -2.7122931874         0.6418313190    0.02463    0.22389   -3.53140
L1         1.2027323251         2.3935796751        -3.8455585992   -0.26882    0.03238   -3.42358
L1        -0.8074244479         1.9978730122         3.2237566532    0.16501    0.17864   -3.58320
L1         1.9492662971        -2.6631544737        -2.5914624235   -0.34696    0.29107   -3.51077
L1         2.3300519482        -3.9914423280        -0.2345873104   -0.30526    0.32645   -3.41050
L1         2.7446366498        -3.4712082961         2.3600872639   -0.08948    0.22921   -3.35005
L1         1.8494595622         1.8549506182         2.5090459451    0.02463    0.23607   -3.53140
L1        -1.0602506568        -0.7903728938        -0.8903092602    0.78297    0.41298   -3.79618
L1        -3.4438727813         1.6801733717         3.5826679740   -0.08464    0.17558   -3.34967
L1        -2.8201247493        -2.6533007330        -1.9958373501   -0.06026    0.16408   -3.40339
L1        -4.4774431438         1.6696726336         1.1114636268   -0.29901    0.37280   -3.41054
L1         1.5237783104        -1.2497325816        -4.9040595844   -0.18122    0.12089   -3.32957
L1        -1.8304317228         1.4094924441         0.6408968275    0.85529    0.43410   -3.76765
L1         0.2043537787        -3.3914401123         1.5204457499    0.18034    0.25791   -3.57944
L1         3.7222797071        -0.7215671708        -1.7976882486   -0.34696    0.31037   -3.51077
L1         2.5620824139        -0.8095442651         2.5759956454    0.18034    0.27605   -3.57944
L1        -0.5494055343         0.4748527326        -4.6299868325   -0.26882    0.20929   -3.42358
L1         1.1324862485        -0.0149587591        -2.4929880519    1.74145    0.18509   -3.72393
L1         4.1185884684        -2.0328560170         0.5661365313   -0.30526    0.35282   -3.41050
L1         0.0534548898         3.6755101708         1.2321797797   -0.22746    0.29636   -3.55494
L1        -3.1608475229        -0.5793079149         2.1701343489    0.16501    0.25109   -3.58320
L1         0.7817959517        -2.3436034179         3.9862419090   -0.16800    0.11491   -3.44999
L1        -0.6559296922        -2.0023710277        -3.4895177458   -0.01265    0.06080   -3.56138
L1         1.5590680304        -1.4196954450        -0.0098086696    0.68060    0.34590   -3.78796
L1        -2.7282114282        -0.1498994480        -3.0359456659   -0.30299    0.04816   -3.50274
L1        -0.2589919006        -3.4516815210        -1.1721707749   -0.23184    0.40727   -3.56519
