# Supplementary material for: Structure, thermodynamics, and rearrangement mechanisms in gold clusters—insights from the energy landscapes framework
Source: Nanoscale. 2017 Dec 15;10(4):2004–16. doi: 10.1039/c7nr07123j (PMC5901115; doi:10.1039/c7nr07123j)
Supplement: Supplementary file 1 [file NR-010-C7NR07123J-s001.zip › minima/41_Au/min.data.amb]

     -144.4030589489      153.1514038506     2  0.94372484E+08
     -144.3951979547      151.3047774726     1  0.94198649E+08
     -144.3653287583      154.0677025136     2  0.10002159E+09
     -144.3628243038      150.2812057797     1  0.94995039E+08
     -144.3413682036      152.1612014860     2  0.93314204E+08
     -144.3367989375      150.4617965988     2  0.97924525E+08
     -144.3320405978      153.5776299137     4  0.98695921E+08
     -144.3169544735      150.4491979332     1  0.95292001E+08
     -144.3168456782      150.5377438831     2  0.91757729E+08
     -144.3137326900      152.5152359840     2  0.99631144E+08
     -144.3119339371      147.9931445680     1  0.98064055E+08
     -144.3054235528      150.3507661039     1  0.92285975E+08
     -144.3032770341      149.2836784276     1  0.96234399E+08
     -144.3016784851      148.0809483567     1  0.97051506E+08
     -144.2969438488      152.6866280417     2  0.10037015E+09
     -144.2931171875      147.5391547728     1  0.96205099E+08
     -144.2918115343      152.9151031985     1  0.10100906E+09
     -144.2871331555      150.2462291953     1  0.95663173E+08
     -144.2816799319      151.9823131599     2  0.99617133E+08
     -144.2808608587      149.4400250819     1  0.95960596E+08
     -144.2778575493      153.4492529358     1  0.10033990E+09
     -144.2760496538      152.3898514932     1  0.10146783E+09
     -144.2736942256      152.8019133973     2  0.98599195E+08
     -144.2712561561      152.6840070836     2  0.97687749E+08
     -144.2701727788      152.9376590733     2  0.98125342E+08
     -144.2685725478      153.6078247185     1  0.10333334E+09
     -144.2685098288      146.4063070986     4  0.97141011E+08
     -144.2659110578      148.7075251268     2  0.96192570E+08
     -144.2657661709      151.2646549568     4  0.10691212E+09
     -144.2650305087      147.6040346172     4  0.97520455E+08
     -144.2631019476      147.2616348217     1  0.98364963E+08
     -144.2617334949      153.1863701742     2  0.98107990E+08
     -144.2600289901      153.1095327244     1  0.97568527E+08
     -144.2588482469      152.3490516918     2  0.99345027E+08
     -144.2558704945      147.6237225031     1  0.95885960E+08
     -144.2541343964      151.9813534966     2  0.97897237E+08
     -144.2530467930      146.0051573849     1  0.99523882E+08
     -144.2519462140      153.7592323252     2  0.10063041E+09
     -144.2519165491      147.8049604499     1  0.97006213E+08
     -144.2518903219      152.5844927313     2  0.99934290E+08
     -144.2518272770      146.4734482219     1  0.97642889E+08
     -144.2515246731      152.2243114778     2  0.98259378E+08
     -144.2505407906      148.2440871927     4  0.98798609E+08
     -144.2501237754      148.5712669514     1  0.95511822E+08
     -144.2497314002      148.7264479230     1  0.93473470E+08
     -144.2483863797      151.3946301460     2  0.92431234E+08
     -144.2481595394      153.4279372801     2  0.10750692E+09
     -144.2480903047      152.4022268847     1  0.98041587E+08
     -144.2471478557      147.9370983208     1  0.95266380E+08
     -144.2467756569      149.2752270112     4  0.94289861E+08
     -144.2464535010      151.5418223272     2  0.97466037E+08
     -144.2460354870      152.7659671753     2  0.96722965E+08
     -144.2460110993      152.1614665075     2  0.98623970E+08
     -144.2456379000      153.6885888485     1  0.96723994E+08
     -144.2411486452      147.2017599169     1  0.93802979E+08
     -144.2411258785      152.6668865902     2  0.10873523E+09
     -144.2410468183      152.6403165615     2  0.10856290E+09
     -144.2397407046      148.9420398434     1  0.97216758E+08
     -144.2379599228      145.5120172540     1  0.92095245E+08
     -144.2371880051      151.9016280752     2  0.97182207E+08
     -144.2370744947      151.6733607981     1  0.98374445E+08
     -144.2355975830      150.4579687281     1  0.98477125E+08
     -144.2355098073      152.7436658965     2  0.96619176E+08
     -144.2353812080      150.0847299721     2  0.10148100E+09
     -144.2350507272      152.7252288626     2  0.97433173E+08
     -144.2349466548      149.4725672927     1  0.94336058E+08
     -144.2341691681      151.3787453370     2  0.96995610E+08
     -144.2324910141      150.0294860803     1  0.95274309E+08
     -144.2311782844      147.8211772194     1  0.99582062E+08
     -144.2285675626      150.6327389515     2  0.96993227E+08
     -144.2280401781      150.0930626018     1  0.10148183E+09
     -144.2270593175      145.1594475163     1  0.94532851E+08
     -144.2266800717      148.9883935060     1  0.10240488E+09
     -144.2249870431      143.8166305310     1  0.96914905E+08
     -144.2247865138      148.9235541818     1  0.99908211E+08
     -144.2224876380      152.1936419039     1  0.10346543E+09
     -144.2222692991      152.3676653242     1  0.96838067E+08
     -144.2218562617      151.4258685050     1  0.94138935E+08
     -144.2205396843      148.6970769184     1  0.95633803E+08
     -144.2201886482      152.1508340634     1  0.10349819E+09
     -144.2192461069      150.7928387870     2  0.93868791E+08
     -144.2191973299      153.3004045624     2  0.11203948E+09
     -144.2183922727      151.4050683526     4  0.10884858E+09
     -144.2174123997      147.8167836366     1  0.98154671E+08
     -144.2161372248      147.3714053371     2  0.93421446E+08
     -144.2159187923      148.3972415081     1  0.94523515E+08
     -144.2146109705      149.2023089960     1  0.95817444E+08
     -144.2141998314      144.8522974498     1  0.97410486E+08
     -144.2127891612      148.9572869818     1  0.98724242E+08
     -144.2117259432      147.6474483935     2  0.10643785E+09
     -144.2114877222      147.0137283377     1  0.99077439E+08
     -144.2109865303      147.4792308928     1  0.94248133E+08
     -144.2107498067      152.5104804961     1  0.96216391E+08
     -144.2105843488      151.8719294328     2  0.95285998E+08
     -144.2104101151      150.4970180376     1  0.10112947E+09
     -144.2102604186      147.1468310532     1  0.97682696E+08
     -144.2093334730      152.1683038664     1  0.95010814E+08
     -144.2073909780      150.3607763644     1  0.99293390E+08
     -144.2059132763      146.4179534755     1  0.95715236E+08
     -144.2055529412      153.0831353228     2  0.94222124E+08
     -144.2053150950      149.0023603587     1  0.97451714E+08
     -144.2049843273      154.3222656371     2  0.97027964E+08
     -144.2049244439      153.2960194382     1  0.10263015E+09
     -144.2043848635      152.9357098396     1  0.10524966E+09
     -144.2041952538      144.6106885686     1  0.95663142E+08
     -144.2040366420      147.3193977913     2  0.93777808E+08
     -144.2039592344      148.6939956600     1  0.10122531E+09
     -144.2035857204      148.7132076723     1  0.95483256E+08
     -144.2032273382      151.4965223633     2  0.10851458E+09
     -144.2029831159      150.8104408975     1  0.10302828E+09
     -144.2027273076      152.5834174104     2  0.97125813E+08
     -144.2020368674      145.9033146549     1  0.91741291E+08
     -144.2014208165      145.2819786385     1  0.93282185E+08
     -144.1997437999      152.0147409215     1  0.96039727E+08
     -144.1995836855      152.5188568305     1  0.95833960E+08
     -144.1985593549      150.0173090545     1  0.94487195E+08
     -144.1985078878      149.5109714584     1  0.98364172E+08
     -144.1977013020      147.7474780114     1  0.97685579E+08
     -144.1965392535      143.3364457335     1  0.97377672E+08
     -144.1963312152      148.0746693859     1  0.98094428E+08
     -144.1961534181      146.6677783905     1  0.92030831E+08
     -144.1952789918      141.6774968718     1  0.97594060E+08
     -144.1951085642      147.5538595856     1  0.95063647E+08
     -144.1938695537      151.1036122437     1  0.97608802E+08
     -144.1934180947      153.0271253547     1  0.94114457E+08
     -144.1929203115      146.5516016786     1  0.96592963E+08
     -144.1922705980      152.9445598837     2  0.10671148E+09
     -144.1920183907      149.9763263852     1  0.10322191E+09
     -144.1917640658      147.5692841933     1  0.96081446E+08
     -144.1917555036      152.4576714919     1  0.10071550E+09
     -144.1915885461      145.3502930640     1  0.97569050E+08
     -144.1914009787      152.6865061889     2  0.10363416E+09
     -144.1898501977      150.6272305657     1  0.10260401E+09
     -144.1884725899      151.4893483943     1  0.10190923E+09
     -144.1881100861      144.7164229655     1  0.94724345E+08
     -144.1873433084      152.5300882337     2  0.10320033E+09
     -144.1862199674      144.8195156668     1  0.96731931E+08
     -144.1861825158      147.8989600752     1  0.95739233E+08
     -144.1855340196      153.0878918385     2  0.94271671E+08
     -144.1848440925      144.6899330516     1  0.98890884E+08
     -144.1848378297      146.2665658442     1  0.95568325E+08
     -144.1844992046      152.6305098751     1  0.10424958E+09
     -144.1844685407      146.6107657886     1  0.96896371E+08
     -144.1844057904      153.0244294078     1  0.10113899E+09
     -144.1842013578      151.7771010442     1  0.98592146E+08
     -144.1835097708      150.2514551103     1  0.96221045E+08
     -144.1831959036      141.9383465878     1  0.97717309E+08
     -144.1827021148      145.8300355708     1  0.97885781E+08
     -144.1824215897      149.8658794827     1  0.97533581E+08
     -144.1823543467      152.1751349567     1  0.98669356E+08
     -144.1815133296      146.4439626855     1  0.97273701E+08
     -144.1814247251      153.3274086587     1  0.10110945E+09
     -144.1805898368      148.7463300482     1  0.10117902E+09
     -144.1804384140      149.0454926569     1  0.10141758E+09
     -144.1804095971      146.4907537238     1  0.96094930E+08
     -144.1800476675      147.9439253304     1  0.96670681E+08
     -144.1797770000      150.5421887712     2  0.10261750E+09
     -144.1796533777      143.4729265142     1  0.96842782E+08
     -144.1790428850      149.4308726366     1  0.10252651E+09
     -144.1788352736      146.9542541162     1  0.95298706E+08
     -144.1782403493      144.6311755680     1  0.97258234E+08
     -144.1781873762      151.6342082541     1  0.99661861E+08
     -144.1781118075      144.5448409528     1  0.95151290E+08
     -144.1780696974      147.0386278635     1  0.98196112E+08
     -144.1779255645      151.8298313154     1  0.10021633E+09
     -144.1779140681      152.5502639463     1  0.10218122E+09
     -144.1778821640      148.5738022347     1  0.93885787E+08
     -144.1777525833      148.8138323173     1  0.95859705E+08
     -144.1777086278      146.2970861998     1  0.97029178E+08
     -144.1772043483      150.8866906027     1  0.98631977E+08
     -144.1771818377      152.4756017436     2  0.10251968E+09
     -144.1771648751      147.9344240129     1  0.95274681E+08
     -144.1768933734      149.6719704128     1  0.10061582E+09
     -144.1767778206      147.5844261440     1  0.92861198E+08
     -144.1767066808      149.3880275227     1  0.98604766E+08
     -144.1764473046      149.8145051593     1  0.10006868E+09
     -144.1756851591      149.2637153978     1  0.94382732E+08
     -144.1756659469      149.9481674402     1  0.97995825E+08
     -144.1754956537      150.3083277396     1  0.93817222E+08
     -144.1754232451      151.5844679271     1  0.99522597E+08
     -144.1753734363      147.8999105929     2  0.92404622E+08
     -144.1752218235      145.4386506209     1  0.95045725E+08
     -144.1746068180      145.8393941076     2  0.10115319E+09
     -144.1743681611      152.5319970328     1  0.10628731E+09
     -144.1742562540      147.0920219837     1  0.95006370E+08
     -144.1741468717      147.7885211618     1  0.10119297E+09
     -144.1741093997      147.7575283433     1  0.97513834E+08
     -144.1738982135      151.2915939787     1  0.10110201E+09
     -144.1737942594      153.0137702815     2  0.10641471E+09
     -144.1729050103      152.3453820663     1  0.10394135E+09
     -144.1728235434      150.9812748149     1  0.99075437E+08
     -144.1727643888      145.6876454406     1  0.96595844E+08
     -144.1724498417      143.1768177372     1  0.95567383E+08
     -144.1723520434      147.5108866473     1  0.98630888E+08
     -144.1720895199      146.3441739181     1  0.96832540E+08
     -144.1715380344      145.5420214415     1  0.96007361E+08
     -144.1708575890      149.2097729121     1  0.96955069E+08
     -144.1701560063      147.7926389338     1  0.96515546E+08
     -144.1699688071      150.7871628802     1  0.10024929E+09
     -144.1690652022      147.2511624150     1  0.10053905E+09
     -144.1686558379      145.9389329306     1  0.95271984E+08
     -144.1680792576      146.5542149825     1  0.94870110E+08
     -144.1679116078      144.2198748104     1  0.97400868E+08
     -144.1678836235      148.4515971138     1  0.10002155E+09
     -144.1670887791      150.8111511197     1  0.98411184E+08
     -144.1667018258      146.9264329259     1  0.98187312E+08
     -144.1662803230      151.2723293705     1  0.96734869E+08
     -144.1662265743      149.6954993804     1  0.97786041E+08
     -144.1661045981      149.4950367201     1  0.10484588E+09
     -144.1660710823      141.9673217983     1  0.95506738E+08
     -144.1660403025      147.0849314369     1  0.94808136E+08
     -144.1655556770      146.9332800505     1  0.93778153E+08
     -144.1654298864      148.4140877150     1  0.98275170E+08
     -144.1653245627      149.7668396291     1  0.98353767E+08
     -144.1651316850      146.0501549906     1  0.98997591E+08
     -144.1651115853      150.4903489948     1  0.97589623E+08
     -144.1649227878      151.5085753488     1  0.98762064E+08
     -144.1647813801      149.5482254330     1  0.10090606E+09
     -144.1646469950      148.6929152973     1  0.98886661E+08
     -144.1645968854      145.3272680649     1  0.94650982E+08
     -144.1643423049      145.1536431102     1  0.99752913E+08
     -144.1639413553      151.9806765858     1  0.10350006E+09
     -144.1637966782      152.8958577626     2  0.10523361E+09
     -144.1637407250      150.2664275963     1  0.99957664E+08
     -144.1635337992      148.3778638546     1  0.10063989E+09
     -144.1631702254      147.2722420881     1  0.96069695E+08
     -144.1631251040      150.5528603326     1  0.10035271E+09
     -144.1627908209      149.2052446651     1  0.10140906E+09
     -144.1624979177      148.3524666555     2  0.10206804E+09
     -144.1619764526      146.4072280490     1  0.98823394E+08
     -144.1619032484      147.6182951128     1  0.98072421E+08
     -144.1617534408      150.3505932417     1  0.10030284E+09
     -144.1613054958      148.8791487152     1  0.10317715E+09
     -144.1608302408      149.9158319255     1  0.95892136E+08
     -144.1608083605      145.8463256524     1  0.98837528E+08
     -144.1604772923      144.2199196488     1  0.97212291E+08
     -144.1600699377      143.5339732037     1  0.98230915E+08
     -144.1599762788      148.8806819170     1  0.97510363E+08
     -144.1597280238      144.1220441219     1  0.94078065E+08
     -144.1596355199      149.1564198355     1  0.95977078E+08
     -144.1592539075      144.2760902551     1  0.92919551E+08
     -144.1591385146      146.3072339460     1  0.95727182E+08
     -144.1591038667      148.7092795363     1  0.98724810E+08
     -144.1589776196      147.3988505753     1  0.10109928E+09
     -144.1589619172      149.9462636673     1  0.97011988E+08
     -144.1588370301      149.0566986866     1  0.10152777E+09
     -144.1588306208      144.6659922787     1  0.10048892E+09
     -144.1586678174      144.3040380167     1  0.94532996E+08
     -144.1585156281      151.2910139424     1  0.93036022E+08
     -144.1583841049      151.7731118877     1  0.10626693E+09
     -144.1581651059      143.3861618321     1  0.98675497E+08
     -144.1581367097      150.6242007114     1  0.93403838E+08
     -144.1577960172      143.1174753812     1  0.97724016E+08
     -144.1576818553      150.5995031576     1  0.99390108E+08
     -144.1576249686      152.0086307022     1  0.10227658E+09
     -144.1575792215      143.8280340516     1  0.98708951E+08
     -144.1574186329      151.0438750797     1  0.99273755E+08
     -144.1573480029      151.3050583825     1  0.10308429E+09
     -144.1571765167      143.4560389216     1  0.99053676E+08
     -144.1571614244      148.0243673645     1  0.97315063E+08
     -144.1568699100      151.4311668869     1  0.96555266E+08
     -144.1567223535      149.8288401544     1  0.10230999E+09
     -144.1566366689      148.3605550034     1  0.94253916E+08
     -144.1566146648      149.7051026617     1  0.11697362E+09
     -144.1565675142      147.9778089840     1  0.96958919E+08
     -144.1564980475      152.9524496656     1  0.10497665E+09
     -144.1562525000      145.0624246323     1  0.97439290E+08
     -144.1556369845      151.8628805636     1  0.10402422E+09
     -144.1554267917      147.6670846236     1  0.95970935E+08
     -144.1554168090      142.5763839969     1  0.97350355E+08
     -144.1548673510      150.5228933361     1  0.10008104E+09
     -144.1545905127      149.2644367258     1  0.10124739E+09
     -144.1544234104      149.3072097963     1  0.98153770E+08
     -144.1543509353      148.6793486545     1  0.98433406E+08
     -144.1542300456      147.4731173634     1  0.97616049E+08
     -144.1540439774      152.8446171163     1  0.99422000E+08
     -144.1539957423      147.5455715362     1  0.99139804E+08
     -144.1539343686      150.3646706911     1  0.10207768E+09
     -144.1539169992      147.1394886916     1  0.99329276E+08
     -144.1537179899      147.8662346504     1  0.96020508E+08
     -144.1536674299      148.5451404444     1  0.99725250E+08
     -144.1535432961      147.4894575603     1  0.98678344E+08
     -144.1534830487      147.4365621045     1  0.99881008E+08
     -144.1533991649      150.2868052116     1  0.10000245E+09
     -144.1523792574      150.4144293013     1  0.97006605E+08
     -144.1523030129      142.6444165146     1  0.97021020E+08
     -144.1522893637      149.2851848567     1  0.10150118E+09
     -144.1522803298      149.9138566788     1  0.96466759E+08
     -144.1520026547      142.6495960208     1  0.95116073E+08
     -144.1519614353      142.4143305925     1  0.99916117E+08
     -144.1517127961      149.5057208654     1  0.11710017E+09
     -144.1515397647      150.3813179015     1  0.94784537E+08
     -144.1513865182      147.1693052883     1  0.97093681E+08
     -144.1509219409      150.3954497976     2  0.94013534E+08
     -144.1507969834      146.8615286211     1  0.94218615E+08
     -144.1507099761      152.8727611021     1  0.95795976E+08
     -144.1503641653      152.8256554498     1  0.99467744E+08
     -144.1501096908      146.3216401510     1  0.10492022E+09
     -144.1499959546      151.3951591152     1  0.98489304E+08
     -144.1497984277      151.1252250338     1  0.10536625E+09
     -144.1497398214      151.9545908139     1  0.99366148E+08
     -144.1495566219      150.8943941727     1  0.10053713E+09
     -144.1492492941      145.3682561899     1  0.94690291E+08
     -144.1491644185      146.3345095440     1  0.96516490E+08
     -144.1487916221      145.4644201251     1  0.93789037E+08
     -144.1487572840      150.9156262464     1  0.10193137E+09
     -144.1486807686      152.4714660381     1  0.93540704E+08
     -144.1483051967      145.9973012012     1  0.97147965E+08
     -144.1482626795      151.3428437895     1  0.98056259E+08
     -144.1481667806      153.3128513631     1  0.94146544E+08
     -144.1479785193      151.4199437871     1  0.10541007E+09
     -144.1479402787      148.7339020676     1  0.10170278E+09
     -144.1478477850      145.5077851611     1  0.97418498E+08
     -144.1475583561      150.8550328914     1  0.98605710E+08
     -144.1474010334      145.8102224203     1  0.97370742E+08
     -144.1473481943      149.7279258947     1  0.10044027E+09
     -144.1472686675      149.6837215805     1  0.94087518E+08
     -144.1470272096      148.2732804806     1  0.97026665E+08
     -144.1469922618      147.9103209684     1  0.98362894E+08
     -144.1468313647      151.5476081651     1  0.97469387E+08
     -144.1466750825      146.6507173077     1  0.97895207E+08
     -144.1465994324      142.9142560868     1  0.96165115E+08
     -144.1462776836      147.3559438531     1  0.95804607E+08
     -144.1462763598      144.6425208626     1  0.98877718E+08
     -144.1462546562      152.0972971886     1  0.95755160E+08
     -144.1460417510      148.9755588739     1  0.10156884E+09
     -144.1459218326      147.7177169272     1  0.96505784E+08
     -144.1458100658      147.7909121480     1  0.96895990E+08
     -144.1457408450      152.6600591163     1  0.95201611E+08
     -144.1457148287      148.1007860780     1  0.96970384E+08
     -144.1456714788      150.4272768026     1  0.10165674E+09
     -144.1456642466      147.7732075141     1  0.95567948E+08
     -144.1453856870      148.7914243420     1  0.95901672E+08
     -144.1451451868      149.0255406066     1  0.97014540E+08
     -144.1450046412      140.3341375370     1  0.98391910E+08
     -144.1449363358      150.3897140731     1  0.98070688E+08
     -144.1449197926      147.3177350114     1  0.98932726E+08
     -144.1448518403      148.8175814331     1  0.94284199E+08
     -144.1448403626      150.3411671518     1  0.10481197E+09
     -144.1447104757      149.3783546560     1  0.96942570E+08
     -144.1444077698      152.5644727451     1  0.10315188E+09
     -144.1443785093      149.6744869012     1  0.99936927E+08
     -144.1442222879      148.0381705866     1  0.10305358E+09
     -144.1441715536      152.5528387785     1  0.95551820E+08
     -144.1440496096      147.0624310091     2  0.94234189E+08
     -144.1437699278      146.5189088256     1  0.95639230E+08
     -144.1437273680      149.3823339405     1  0.95143337E+08
     -144.1436238784      148.0874841611     1  0.10232921E+09
     -144.1435825252      147.9074183298     1  0.93839897E+08
     -144.1435248435      146.7007624434     1  0.99278599E+08
     -144.1435090096      146.0664497549     1  0.96016910E+08
     -144.1434133481      152.3324324512     1  0.10224059E+09
     -144.1432983686      150.9735802132     1  0.94687122E+08
     -144.1432681400      151.3993867863     1  0.97948781E+08
     -144.1428676446      146.5405861981     1  0.99897750E+08
     -144.1428155157      150.7595760454     2  0.96927630E+08
     -144.1427577796      148.6469595222     1  0.99778830E+08
     -144.1426734053      144.3581135830     1  0.94171740E+08
     -144.1424877023      150.4693352824     1  0.96347981E+08
     -144.1423290546      149.3498303488     1  0.10117174E+09
     -144.1422396117      146.9310365800     1  0.98680975E+08
     -144.1421622970      146.7168743155     1  0.10055131E+09
     -144.1421313074      146.3721301376     1  0.95251518E+08
     -144.1420258402      148.0552188368     1  0.10082988E+09
     -144.1419143053      149.0794881331     1  0.10368366E+09
     -144.1418198617      145.9789122657     1  0.98834818E+08
     -144.1417079680      142.7571126192     1  0.98958413E+08
     -144.1414144032      151.3498827092     1  0.94746910E+08
     -144.1413238368      147.4988930995     1  0.10081864E+09
     -144.1412853666      147.5938818331     1  0.93197134E+08
     -144.1410874170      148.6056125756     1  0.10011817E+09
     -144.1410071234      149.3222978777     1  0.10299660E+09
     -144.1409965149      140.8953909317     1  0.97613644E+08
     -144.1409156155      149.8920669412     1  0.10174007E+09
     -144.1408832174      150.3972218087     1  0.97846491E+08
     -144.1405250939      150.1069488367     1  0.95724879E+08
     -144.1404791477      144.7742784043     2  0.93299303E+08
     -144.1404491904      146.3541282423     1  0.98218994E+08
     -144.1403524301      146.9111734626     1  0.97687077E+08
     -144.1403445532      144.1685436904     1  0.98234852E+08
     -144.1401888324      145.2558797413     1  0.98426146E+08
     -144.1398654166      151.4712307394     1  0.98715567E+08
     -144.1394123814      151.1263842131     1  0.97962365E+08
     -144.1393677166      147.9851804943     1  0.93736046E+08
     -144.1392523711      152.6457695880     2  0.10184820E+09
     -144.1392419662      145.4767877504     1  0.10066658E+09
     -144.1391471737      149.5320237801     1  0.94916814E+08
     -144.1389586261      149.8805696968     1  0.10498130E+09
     -144.1388424866      145.7792360545     1  0.97378079E+08
     -144.1387993676      144.9784142473     1  0.96540988E+08
     -144.1386255465      146.3666154127     1  0.94643863E+08
     -144.1386148981      147.6977496556     1  0.97659334E+08
     -144.1385955074      149.3039695795     1  0.99144916E+08
     -144.1383968973      145.9731587119     1  0.96314888E+08
     -144.1383902014      146.4193248724     1  0.97013940E+08
     -144.1383311613      149.4188725626     2  0.10046201E+09
     -144.1380258654      150.3158510470     1  0.98662943E+08
     -144.1379616288      148.6163390358     1  0.99058253E+08
     -144.1375675019      146.5623953399     1  0.92777317E+08
     -144.1374838559      145.8213952847     1  0.10015985E+09
     -144.1374493269      149.5648946106     1  0.10017527E+09
     -144.1373983259      148.5303588384     1  0.97361685E+08
     -144.1372165407      143.7068633527     1  0.96156520E+08
     -144.1370854460      144.4707225472     1  0.96984869E+08
     -144.1369260799      153.6559504375     2  0.94524683E+08
     -144.1368665712      148.8035386284     1  0.10575110E+09
     -144.1368181847      146.4285658609     1  0.93701862E+08
     -144.1366339970      147.1681625571     1  0.94646684E+08
     -144.1365664582      141.8392611516     2  0.10162265E+09
     -144.1365582938      151.1781310624     1  0.92934623E+08
     -144.1364623542      148.9486840521     1  0.97990047E+08
     -144.1363068503      148.2548338919     1  0.95985699E+08
     -144.1362404697      149.4763827252     1  0.97736697E+08
     -144.1361904792      139.1797536691     1  0.95453879E+08
     -144.1361660736      150.1986765618     2  0.96492553E+08
     -144.1361162036      148.4238440242     1  0.98600577E+08
     -144.1361064059      144.4833218552     1  0.96189059E+08
     -144.1360890367      146.4792654368     1  0.10087177E+09
     -144.1360534518      151.3050978584     2  0.95679661E+08
     -144.1359479829      147.6264313630     1  0.10663862E+09
     -144.1358913529      147.3280475660     1  0.99019690E+08
     -144.1358476976      141.0253771957     1  0.99393377E+08
     -144.1358211096      145.5928375744     1  0.93961227E+08
     -144.1357988512      149.7641504879     1  0.10315366E+09
     -144.1357504241      145.9300759981     1  0.99730903E+08
     -144.1356918492      144.8836033029     1  0.96014513E+08
     -144.1356732293      151.9121901626     1  0.10067198E+09
     -144.1356229332      146.9464900371     1  0.99950087E+08
     -144.1355898904      144.1866068784     1  0.96019388E+08
     -144.1354521288      144.7940544011     1  0.98932228E+08
     -144.1351641889      151.6952974631     1  0.95750932E+08
     -144.1350677634      147.8905649655     1  0.95369731E+08
     -144.1349697676      151.5636217446     1  0.99618183E+08
     -144.1349368876      147.2026572910     1  0.10079273E+09
     -144.1347543813      150.6062501614     1  0.10045951E+09
     -144.1347397321      150.1779932293     2  0.98059247E+08
     -144.1344787292      145.9066411514     1  0.10143853E+09
     -144.1343558660      146.1346095984     1  0.94585017E+08
     -144.1340892050      148.8936775216     1  0.99333853E+08
     -144.1334484968      145.9481289239     1  0.94881668E+08
     -144.1332093221      147.6395592553     1  0.93688580E+08
     -144.1331345241      147.8765135685     1  0.98020436E+08
     -144.1330790808      146.5695303395     1  0.94683720E+08
     -144.1330208052      145.2027943009     1  0.95106521E+08
     -144.1329447335      144.0541575223     1  0.95394311E+08
     -144.1327761620      147.5581141089     1  0.97253997E+08
     -144.1327535233      145.4360124141     1  0.11405395E+09
     -144.1327323338      149.7437494844     1  0.10063809E+09
     -144.1325427056      149.3751459499     1  0.93627588E+08
     -144.1325120975      151.2682749394     1  0.95589007E+08
     -144.1324563438      151.5237331934     1  0.93732584E+08
     -144.1324152896      147.1536219762     1  0.98159108E+08
     -144.1323937527      152.4617153723     1  0.10145288E+09
     -144.1320895639      152.8570928849     1  0.10406801E+09
     -144.1320439625      144.1439190921     1  0.95946092E+08
     -144.1319329500      149.7192199364     1  0.93578818E+08
     -144.1318306762      142.4119553053     1  0.99181241E+08
     -144.1317207298      152.4942224229     1  0.10386895E+09
     -144.1316910863      148.7968384823     1  0.10059507E+09
     -144.1312662466      146.0523093415     2  0.93270666E+08
     -144.1310989422      145.3611641618     1  0.97284527E+08
     -144.1310812347      150.2697938119     1  0.10488640E+09
     -144.1310343747      145.0548460015     1  0.10071688E+09
     -144.1309386119      148.4958795365     1  0.96478582E+08
     -144.1308504543      143.0875459488     1  0.94090973E+08
     -144.1306375847      149.4125635767     1  0.95919148E+08
     -144.1305747390      148.6179974723     1  0.10420391E+09
     -144.1305512291      151.4160363989     4  0.10201622E+09
     -144.1302645455      145.6878051551     1  0.94511938E+08
     -144.1302576653      147.9756349611     1  0.99970308E+08
     -144.1302025477      150.4756766956     2  0.98733263E+08
     -144.1301400220      152.5091139414     1  0.10256537E+09
     -144.1300860913      143.3668417656     1  0.94432511E+08
     -144.1300647072      146.8774444225     1  0.96695497E+08
     -144.1300101718      153.0766037256     1  0.10181239E+09
     -144.1297268882      149.0689168153     1  0.97853087E+08
     -144.1294891816      146.2030366564     1  0.93597359E+08
     -144.1292263095      151.1288098877     1  0.10248638E+09
     -144.1290502607      151.0409905734     1  0.10411702E+09
     -144.1290280249      149.1002813107     1  0.95768877E+08
     -144.1289048990      146.8537522169     1  0.94857657E+08
     -144.1288182323      151.1475912300     2  0.10230005E+09
     -144.1287566820      146.8317763325     1  0.10025776E+09
     -144.1286914913      145.1895738469     1  0.95402180E+08
     -144.1286180720      146.4923065608     1  0.96790037E+08
     -144.1284565068      147.3415166954     1  0.97691797E+08
     -144.1284518723      142.1181754085     1  0.95531332E+08
     -144.1284455610      151.1843106908     1  0.99660682E+08
     -144.1283923247      142.8290196449     1  0.95252356E+08
     -144.1280377499      145.2968076818     1  0.10018536E+09
     -144.1280183150      150.2749243363     1  0.10320805E+09
     -144.1279334122      151.2946760746     2  0.95455116E+08
     -144.1277817588      150.2335242064     1  0.10710451E+09
     -144.1277322759      151.9024022628     1  0.10340882E+09
     -144.1276825395      145.0897364132     1  0.10048820E+09
     -144.1275430872      149.9568143896     1  0.10035843E+09
     -144.1274065314      145.0174342324     1  0.94846730E+08
     -144.1273996356      151.6808891605     1  0.98977492E+08
     -144.1270943268      152.8660162203     1  0.95756229E+08
     -144.1270373379      148.5732535691     1  0.97242134E+08
     -144.1269440509      142.1027369763     1  0.95179360E+08
     -144.1266784308      144.9026445839     1  0.95379377E+08
     -144.1266305431      152.9256499717     1  0.10320201E+09
     -144.1265536333      145.4965262758     1  0.96103234E+08
     -144.1264137959      150.1628282315     1  0.98835871E+08
     -144.1263755497      149.2575788852     1  0.99075565E+08
     -144.1263386870      144.0200907041     1  0.96622395E+08
     -144.1262693103      147.7685452248     1  0.99809133E+08
     -144.1262042798      151.7152360897     1  0.96873381E+08
     -144.1261804720      147.3925325528     1  0.10889648E+09
     -144.1261629820      148.6516265221     1  0.10233600E+09
     -144.1258289452      149.2705194321     1  0.10190557E+09
     -144.1255874617      150.8160188586     1  0.97140989E+08
     -144.1255530864      140.3704349524     1  0.96414266E+08
     -144.1254183892      147.6068594851     1  0.99203458E+08
     -144.1253989895      142.0663574375     1  0.96809782E+08
     -144.1253677499      141.3359385000     1  0.97487757E+08
     -144.1253489962      150.3237765697     1  0.11005954E+09
     -144.1253138971      152.2924476617     1  0.98120334E+08
     -144.1247767510      141.2875133268     1  0.96901919E+08
     -144.1247394099      144.8546027129     1  0.97093198E+08
     -144.1247045985      147.2002248039     1  0.95248861E+08
     -144.1246298421      146.8116646867     1  0.98674835E+08
     -144.1245831280      145.4837295499     1  0.10288223E+09
     -144.1245394513      149.0867053354     1  0.10187132E+09
     -144.1244430383      149.6831813978     1  0.10163328E+09
     -144.1243443380      150.5735331174     1  0.94557023E+08
     -144.1239281802      145.5721533689     1  0.95551446E+08
     -144.1238668881      149.4923941397     1  0.98530774E+08
     -144.1238225963      150.2434969293     1  0.99888947E+08
     -144.1238142456      149.7633819537     1  0.95448560E+08
     -144.1237446234      149.9498460339     1  0.94581895E+08
     -144.1236221589      151.1775865283     1  0.94583865E+08
     -144.1234686516      148.2060039588     1  0.95342577E+08
     -144.1231729721      150.6930074020     1  0.94894665E+08
     -144.1228937677      147.0336950092     1  0.97364471E+08
     -144.1228883261      145.3314797952     1  0.96533075E+08
     -144.1227574998      145.8964416736     1  0.99338186E+08
     -144.1227550061      144.8721074999     1  0.94229889E+08
     -144.1224638654      147.7001667823     1  0.98401023E+08
     -144.1223845989      151.7113672197     1  0.10300756E+09
     -144.1223752757      152.3432742873     1  0.10101979E+09
     -144.1221041608      145.5413991175     1  0.96827881E+08
     -144.1220250558      145.9366868999     1  0.98225479E+08
     -144.1219694431      146.5719073802     1  0.96811233E+08
     -144.1218985374      151.5582429618     1  0.98353105E+08
     -144.1217998420      145.7657638673     1  0.95546434E+08
     -144.1217678403      150.9185516148     1  0.97485300E+08
     -144.1217442377      148.2734508858     1  0.97282195E+08
     -144.1217402584      151.5189061855     1  0.96071399E+08
     -144.1216611996      147.3063027083     1  0.97452040E+08
     -144.1216555485      149.2955791074     1  0.98536996E+08
     -144.1216507935      148.7867591472     1  0.10398871E+09
     -144.1215550414      148.3430553309     1  0.98153712E+08
     -144.1212773218      151.4565839584     1  0.95656767E+08
     -144.1212594188      145.5970577271     1  0.10375573E+09
     -144.1211501095      148.5563721316     1  0.10076801E+09
     -144.1211285856      150.2012539799     2  0.94395885E+08
     -144.1209896206      148.4686219343     1  0.10462212E+09
     -144.1209880785      147.0572980823     1  0.10651091E+09
     -144.1209687113      149.0393402455     1  0.95307400E+08
     -144.1208808775      150.1606069449     1  0.98984764E+08
     -144.1208735740      144.2756503670     1  0.95696762E+08
     -144.1208576126      151.2216971634     1  0.10798611E+09
     -144.1208173299      149.9515544845     1  0.11211388E+09
     -144.1207964223      143.6786407564     1  0.96677827E+08
     -144.1207173123      147.3671419307     1  0.94258747E+08
     -144.1205452728      144.1386400378     1  0.96342190E+08
     -144.1203944530      149.3460153876     1  0.93404703E+08
     -144.1203323638      145.7422273841     1  0.93575294E+08
     -144.1202725033      147.6466388943     2  0.99322032E+08
     -144.1201954220      145.4615080021     1  0.96670560E+08
     -144.1201010242      147.5196068595     1  0.98919216E+08
     -144.1200833650      147.8014047471     1  0.10320710E+09
     -144.1200230941      145.9438371380     1  0.96517027E+08
     -144.1196163087      145.9678277321     1  0.95041675E+08
     -144.1195283312      144.5577667139     1  0.98971418E+08
     -144.1194292874      150.2097036487     1  0.96925259E+08
     -144.1194082718      151.0229174936     1  0.96307453E+08
     -144.1193979630      151.8670803784     1  0.10747850E+09
     -144.1192948399      142.4997578093     1  0.99113034E+08
     -144.1191338679      152.0626063650     1  0.10209896E+09
     -144.1189399208      151.7468157293     1  0.10222622E+09
     -144.1188319172      145.4979385689     1  0.10221543E+09
     -144.1187529049      141.5540177027     1  0.99744231E+08
     -144.1187080484      152.0044997546     2  0.10111701E+09
     -144.1185854685      151.2181686719     1  0.10219076E+09
     -144.1185628046      149.6315268136     1  0.96868859E+08
     -144.1184365861      148.5934005111     1  0.10005137E+09
     -144.1180644827      145.3904516615     1  0.98512198E+08
     -144.1178177134      146.0174390601     1  0.97032259E+08
     -144.1175859540      148.2760821681     1  0.10002356E+09
     -144.1175393529      146.2997510747     1  0.97511403E+08
     -144.1175182635      150.8816457268     1  0.96724948E+08
     -144.1174299379      152.8521254549     1  0.10304044E+09
     -144.1172958643      146.2829887658     1  0.95276201E+08
     -144.1172460298      147.5148180104     1  0.10051745E+09
     -144.1172281879      148.5101429728     1  0.10248420E+09
     -144.1171369594      148.7517150308     1  0.95174315E+08
     -144.1170862413      148.1719518718     1  0.10018404E+09
     -144.1169468968      148.9884860807     1  0.94228783E+08
     -144.1167652928      144.7470983580     1  0.96058571E+08
     -144.1166387384      152.0080569513     1  0.98628380E+08
     -144.1166217731      152.6821758038     2  0.10011624E+09
     -144.1165673398      150.2841523568     1  0.97703188E+08
     -144.1165566664      149.6740956329     1  0.10059346E+09
     -144.1165282762      139.4563110568     1  0.95219662E+08
     -144.1165187462      147.4943821738     1  0.95569082E+08
     -144.1161997789      151.5139588878     1  0.95521896E+08
     -144.1161312366      148.0235186896     1  0.95206449E+08
     -144.1160645536      149.1957181053     1  0.99831379E+08
     -144.1160620460      143.7431160164     1  0.10192695E+09
     -144.1160387592      151.6338517473     1  0.99787747E+08
     -144.1160214394      151.1192482316     1  0.10478838E+09
     -144.1158835756      148.8122115743     1  0.98571012E+08
     -144.1157368206      148.4097108138     1  0.10001378E+09
     -144.1157319580      148.2712928121     1  0.92833445E+08
     -144.1155437270      148.7899610712     1  0.99678254E+08
     -144.1154273779      148.4907030659     1  0.96855977E+08
     -144.1153412441      146.4971564186     1  0.99440178E+08
     -144.1153151274      143.9097434126     1  0.98460353E+08
     -144.1152772809      149.5903497723     1  0.95765306E+08
     -144.1151884294      148.7166143684     1  0.99486604E+08
     -144.1151572801      149.6079759449     1  0.99957028E+08
     -144.1151007311      143.4001186807     1  0.96715351E+08
     -144.1150569246      148.0441406870     1  0.99490371E+08
     -144.1149871950      146.0952507721     2  0.98383769E+08
     -144.1149690020      149.8062107582     1  0.99763175E+08
     -144.1149093270      147.2418264925     1  0.95395034E+08
     -144.1148538199      146.1817679991     1  0.97543868E+08
     -144.1148249114      147.7885020824     1  0.95807423E+08
     -144.1148142121      148.1543383641     1  0.10657865E+09
     -144.1147635880      152.2826059651     2  0.95804318E+08
     -144.1147239549      144.3621264963     1  0.97848374E+08
     -144.1146927366      146.7901720655     1  0.94513978E+08
     -144.1146910960      144.3464294732     1  0.97098421E+08
     -144.1144122651      152.8919997080     1  0.10307937E+09
     -144.1143926280      150.9259883752     1  0.99657062E+08
     -144.1142972050      151.4425946824     1  0.10234105E+09
     -144.1142186665      145.7581877160     1  0.10005060E+09
     -144.1141896860      151.2788787777     1  0.10454044E+09
     -144.1141174834      141.4928659794     1  0.10068111E+09
     -144.1140472415      146.5823552873     1  0.10011502E+09
     -144.1140390277      149.7784353542     1  0.95637885E+08
     -144.1140211803      143.5754507960     1  0.96972067E+08
     -144.1140196897      149.4714213961     1  0.98744207E+08
     -144.1139269514      148.5890413831     1  0.10226237E+09
     -144.1138024398      146.9405781217     1  0.10227716E+09
     -144.1137965590      150.0740250601     1  0.10018187E+09
     -144.1136914751      148.5402008633     1  0.95536877E+08
     -144.1136163063      151.4936191357     1  0.11512578E+09
     -144.1135919291      147.7355003933     1  0.93914195E+08
     -144.1135604052      145.2245714426     1  0.96616704E+08
     -144.1135011576      150.9544146445     1  0.10188272E+09
     -144.1134330749      151.5781522114     1  0.94681664E+08
     -144.1133564626      150.3655318643     1  0.10559221E+09
     -144.1133282312      147.5383737849     1  0.94676979E+08
     -144.1133178289      149.7224765193     2  0.11369476E+09
     -144.1133016703      149.8459993305     1  0.10180920E+09
     -144.1132921423      149.9461884333     1  0.98301515E+08
     -144.1132789540      150.4219756534     1  0.98296104E+08
     -144.1132222098      145.4468072670     1  0.97960124E+08
     -144.1131049020      144.6498860148     1  0.98258884E+08
     -144.1130766119      147.3089495888     1  0.94509021E+08
     -144.1128388474      149.3699121241     1  0.97740620E+08
     -144.1128216174      151.9384478105     1  0.10164974E+09
     -144.1126813128      149.0969298756     1  0.96332572E+08
     -144.1126076148      143.9079107885     1  0.98479653E+08
     -144.1125939260      150.8070823635     1  0.99490882E+08
     -144.1122983333      141.9681923713     1  0.95593582E+08
     -144.1121952338      149.5096944211     1  0.99671996E+08
     -144.1121179533      151.4518691840     1  0.10451261E+09
     -144.1119788551      147.3556070197     1  0.99656817E+08
     -144.1118966297      148.7198519650     1  0.98613865E+08
     -144.1118123293      146.5938346569     1  0.10066694E+09
     -144.1118075319      141.5593477564     1  0.97457971E+08
     -144.1117865750      148.9798314757     1  0.94524250E+08
     -144.1117400184      147.9427926605     1  0.94733323E+08
     -144.1116170246      147.7456089260     1  0.98708392E+08
     -144.1116082280      148.6222471682     1  0.96102112E+08
     -144.1115288949      150.1537894850     1  0.97923643E+08
     -144.1113316022      149.6971095590     1  0.99560840E+08
     -144.1111990293      145.4837625288     1  0.96428653E+08
     -144.1111925419      148.9470731331     1  0.99902595E+08
     -144.1111529180      151.0362442409     1  0.95019196E+08
     -144.1110923180      147.9617253826     1  0.10550825E+09
     -144.1110652872      143.7805524351     1  0.96278561E+08
     -144.1110617597      149.3980079996     1  0.10056062E+09
     -144.1109652585      149.5468348091     1  0.11556000E+09
     -144.1109322560      147.9112443737     1  0.98945773E+08
     -144.1109274598      142.7245720186     1  0.96157971E+08
     -144.1108237798      144.9532618737     1  0.96973271E+08
     -144.1107900065      150.5275387663     1  0.98398429E+08
     -144.1107475782      151.1693869757     1  0.10426813E+09
     -144.1107445791      148.0887559191     1  0.96798725E+08
     -144.1107206685      152.5693834049     2  0.10003959E+09
     -144.1106017108      144.9515793706     1  0.92546942E+08
     -144.1105971796      148.7987397825     1  0.96941902E+08
     -144.1105833905      146.6332383416     1  0.96283917E+08
     -144.1105462842      148.2099993193     1  0.97290452E+08
     -144.1105372395      146.7745888903     1  0.94135824E+08
     -144.1105177366      149.6779243471     1  0.94219355E+08
     -144.1105085268      148.4990509416     1  0.97591229E+08
     -144.1104598420      145.4418902030     1  0.97226896E+08
     -144.1103963709      150.9597259387     1  0.95731540E+08
     -144.1103795057      146.5035751852     1  0.97046243E+08
     -144.1103381157      149.2819062968     1  0.11521466E+09
     -144.1102745320      141.7025995414     1  0.96531361E+08
     -144.1102482185      152.6283445367     1  0.10449867E+09
     -144.1102148814      145.1727089920     1  0.95316945E+08
     -144.1099019242      151.8757338548     2  0.10203067E+09
     -144.1098729740      140.6421352686     1  0.95246749E+08
     -144.1098630729      150.3812478519     1  0.98304058E+08
     -144.1098454333      142.0393281451     1  0.92855730E+08
     -144.1097545611      147.9693985722     1  0.96419750E+08
     -144.1096887878      146.6897478006     1  0.98907854E+08
     -144.1096570331      151.0196325258     1  0.10218263E+09
     -144.1096225395      148.9102937651     1  0.11736806E+09
     -144.1094590050      147.5516274312     1  0.98248062E+08
     -144.1094386165      146.9941239773     1  0.99234834E+08
     -144.1094191900      147.5829194994     1  0.98154917E+08
     -144.1093042285      151.1650379429     1  0.94830775E+08
     -144.1092292613      149.8738064961     1  0.98313453E+08
     -144.1090974062      140.1367534090     1  0.96572877E+08
     -144.1090662794      144.1133161877     1  0.97846127E+08
     -144.1089889759      149.4800398153     1  0.99894180E+08
     -144.1089435594      143.5320111446     1  0.96394321E+08
     -144.1089411323      152.0325789075     1  0.99669797E+08
     -144.1089182984      149.0410089120     1  0.10279796E+09
     -144.1088533925      148.4026504910     1  0.10069845E+09
     -144.1087505778      144.4740773948     1  0.97350431E+08
     -144.1086884077      141.7686520626     1  0.97465116E+08
     -144.1084612083      149.5252236354     1  0.94774400E+08
     -144.1084103722      145.5151213482     1  0.95618646E+08
     -144.1083352199      148.5789904169     1  0.96630560E+08
     -144.1083256457      150.8441906428     2  0.98861603E+08
     -144.1083145453      149.3904915424     1  0.10135839E+09
     -144.1082510773      146.5837842897     1  0.98456667E+08
     -144.1081853002      142.2096656898     1  0.96919019E+08
     -144.1081454648      141.7379152758     1  0.98392540E+08
     -144.1081291426      148.0621011595     1  0.96493830E+08
     -144.1079442161      145.9019200251     1  0.10246495E+09
     -144.1077647102      144.0851474241     1  0.97809162E+08
     -144.1077273635      151.8947697705     2  0.10194034E+09
     -144.1077166356      151.9817017779     2  0.94889654E+08
     -144.1077098548      151.6970057512     1  0.10002621E+09
     -144.1076910088      144.6790987912     2  0.99147927E+08
     -144.1076492560      152.1581994686     1  0.99653267E+08
     -144.1076303819      146.7626806295     1  0.96230294E+08
     -144.1075833204      151.5454065272     1  0.10236953E+09
     -144.1075626437      152.4963481295     1  0.10563591E+09
     -144.1075139837      145.0391366163     1  0.98691661E+08
     -144.1074842505      147.2292312515     1  0.10050168E+09
     -144.1072971005      148.4469276937     1  0.95568075E+08
     -144.1071987000      149.6235990181     1  0.96386907E+08
     -144.1070711922      148.8545803522     1  0.10239056E+09
     -144.1070463135      150.0419150259     1  0.10532666E+09
     -144.1069301732      146.9702224279     1  0.99215508E+08
     -144.1068056064      149.5989068016     1  0.93890504E+08
     -144.1066385804      143.4043562497     1  0.98789028E+08
     -144.1065151554      147.7138224040     1  0.10052406E+09
     -144.1064779820      148.9441543540     1  0.98310171E+08
     -144.1064141516      143.6225233632     1  0.98506609E+08
     -144.1062929143      143.7468796611     1  0.94488681E+08
     -144.1062575596      143.3861444538     1  0.98224638E+08
     -144.1062463283      152.1900626294     1  0.10123030E+09
     -144.1062333304      147.8342715699     1  0.99532787E+08
     -144.1062137869      146.8998472575     1  0.96912744E+08
     -144.1061722220      149.7858501532     1  0.94333375E+08
     -144.1061416537      148.1874950296     1  0.94816668E+08
     -144.1060566850      145.1354136022     1  0.97482408E+08
     -144.1060108561      147.0891510666     2  0.10136106E+09
     -144.1060076822      148.5194188358     1  0.10310448E+09
     -144.1059693596      147.6831294074     1  0.96326665E+08
     -144.1057236850      145.0986570426     1  0.96109888E+08
     -144.1056855282      149.3421541521     1  0.10080436E+09
     -144.1056486406      151.6686712460     1  0.94194847E+08
     -144.1056178457      151.0290938094     2  0.10376402E+09
     -144.1055733694      146.4990429340     1  0.99297623E+08
     -144.1055379442      148.7131844727     1  0.10192529E+09
     -144.1054930175      147.1420615532     1  0.96057538E+08
     -144.1053551864      146.8617071891     1  0.96844901E+08
     -144.1053168245      151.8905348634     1  0.10249112E+09
     -144.1052943571      148.1762433705     1  0.10074892E+09
     -144.1052491766      144.4747242187     1  0.92777039E+08
     -144.1052112802      151.3179517942     1  0.95626189E+08
     -144.1051580374      151.3080925903     1  0.95332825E+08
     -144.1049750821      150.2248104816     2  0.98675636E+08
     -144.1049512287      148.4112626815     1  0.98595370E+08
     -144.1049193867      153.1686067053     1  0.10326826E+09
     -144.1048595968      148.6312164220     1  0.94938020E+08
     -144.1048581508      144.2915282007     1  0.96688838E+08
     -144.1048473647      146.0166659445     1  0.93440688E+08
     -144.1047252956      144.3686986876     1  0.93203842E+08
     -144.1046614129      149.9828782383     1  0.97999718E+08
     -144.1045405506      148.3436387165     1  0.98558731E+08
     -144.1045364164      138.4836184792     1  0.96921335E+08
     -144.1044921095      152.4968379299     1  0.10631255E+09
     -144.1044734263      148.8897889872     1  0.98161925E+08
     -144.1044525578      151.3307622240     1  0.94512174E+08
     -144.1044456344      149.7197090759     1  0.96845191E+08
     -144.1042784541      147.6098892320     1  0.99688029E+08
     -144.1040137648      147.9643875036     1  0.95613408E+08
     -144.1040116644      150.4344664624     1  0.10317603E+09
     -144.1039367523      151.1264425599     1  0.10115617E+09
     -144.1039218420      143.5857028558     1  0.93105263E+08
     -144.1039030817      144.3528991325     1  0.99520074E+08
     -144.1038776404      147.2837256275     1  0.97926980E+08
     -144.1037411775      151.7755323938     1  0.93876267E+08
     -144.1037254782      145.8815452791     1  0.97147752E+08
     -144.1037214763      149.3696287772     1  0.98863217E+08
     -144.1036845407      149.9979822387     1  0.10402911E+09
     -144.1036597059      149.8672790229     1  0.10297277E+09
     -144.1036488722      151.8667540837     1  0.97505748E+08
     -144.1034977513      151.3815532155     2  0.10148722E+09
     -144.1034621584      144.8364742695     1  0.95742864E+08
     -144.1034150796      147.7587713802     1  0.98917301E+08
     -144.1032783161      146.8913474616     1  0.94661551E+08
     -144.1032177666      150.3315456558     1  0.98793225E+08
     -144.1031760791      149.4750899172     1  0.10062617E+09
     -144.1031592098      150.6195977433     1  0.10139064E+09
     -144.1031514542      149.5272956040     1  0.10004034E+09
     -144.1024193297      147.4254884612     1  0.95108668E+08
     -144.1023250029      148.9824976493     1  0.97109841E+08
     -144.1022940652      150.2918358217     1  0.10096265E+09
     -144.1022857449      152.5247454171     1  0.10464655E+09
     -144.1022663307      140.3890399115     1  0.99252220E+08
     -144.1021798461      145.2091857607     1  0.93624862E+08
     -144.1021522715      148.9632218933     1  0.99104802E+08
     -144.1021343730      147.3041694334     1  0.97929590E+08
     -144.1021067430      150.4516544323     1  0.10261270E+09
     -144.1019213679      149.7202718705     1  0.93375313E+08
     -144.1017562738      152.5264743892     2  0.10088491E+09
     -144.1017347928      144.2821993794     1  0.96283375E+08
     -144.1017285179      142.1088551509     1  0.95223110E+08
     -144.1016786808      147.8771021647     1  0.96763016E+08
     -144.1016255229      150.8516905066     1  0.95595171E+08
     -144.1014360896      147.9428583325     1  0.95289214E+08
     -144.1014226111      149.6636852916     1  0.10012094E+09
     -144.1014083294      151.3444426205     1  0.10047415E+09
     -144.1014006678      148.5127365852     1  0.10089710E+09
     -144.1013503246      147.8539232877     1  0.97027807E+08
     -144.1012757042      149.2232332824     1  0.93906157E+08
     -144.1012649190      151.8354512124     2  0.10241245E+09
     -144.1012548780      145.9942430937     1  0.98073903E+08
     -144.1012420699      147.5946161804     1  0.98658380E+08
     -144.1011792857      145.9591227837     1  0.98043649E+08
     -144.1011122375      147.3313116852     1  0.99318357E+08
     -144.1010264202      150.4953382080     1  0.10244041E+09
     -144.1009837241      147.1741335619     1  0.99881960E+08
     -144.1006574678      146.3766632061     1  0.97088435E+08
     -144.1006441932      145.2044790808     1  0.10122078E+09
     -144.1006320337      146.4188614031     1  0.10106592E+09
     -144.1006030760      146.4971346083     1  0.95018777E+08
     -144.1005380391      148.8658476476     1  0.10246633E+09
     -144.1005139469      150.4350230437     1  0.10136106E+09
     -144.1004134096      148.9811407770     1  0.99527142E+08
     -144.1003511830      146.5134158033     1  0.95066470E+08
     -144.1003480798      146.4612675756     1  0.95336697E+08
     -144.1002047640      148.7400425110     1  0.10300129E+09
     -144.1001810081      142.9465322713     1  0.95808850E+08
     -144.1001187308      149.4152959256     1  0.98005094E+08
     -144.1000179511      146.6131130116     1  0.94659832E+08
     -144.0999000704      150.0882955901     1  0.94558507E+08
     -144.0998484745      143.5366320849     1  0.97166035E+08
     -144.0998063206      147.7924441969     2  0.94831409E+08
     -144.0997441795      143.1259139005     1  0.97184216E+08
     -144.0997286126      151.5746417440     1  0.96317015E+08
     -144.0997014770      148.6604119235     1  0.99671835E+08
     -144.0996615463      142.1164380045     1  0.95656505E+08
     -144.0996431737      148.4019136943     1  0.10675674E+09
     -144.0996368541      147.5400820073     1  0.10093492E+09
     -144.0995924820      145.1619770125     1  0.93353151E+08
     -144.0995221480      145.1787983169     1  0.97214912E+08
     -144.0995199260      145.4478556669     1  0.99708522E+08
     -144.0994555707      145.3610977175     1  0.97078586E+08
     -144.0994495441      147.4095873524     1  0.96893563E+08
     -144.0994065872      144.9778705158     1  0.98285249E+08
     -144.0992985092      147.8146400418     1  0.99841237E+08
     -144.0992891127      148.0772658165     1  0.97964639E+08
     -144.0992022021      147.5009519654     1  0.94184965E+08
     -144.0991989709      149.9413803535     1  0.96410641E+08
     -144.0991175653      146.9398769938     1  0.10701432E+09
     -144.0991084421      147.3752067359     1  0.95434882E+08
     -144.0990825198      150.5972413147     1  0.93492326E+08
     -144.0990441606      147.9860078697     2  0.10022783E+09
     -144.0990086536      144.9478286126     1  0.97534444E+08
     -144.0989674430      146.3023479137     1  0.98608505E+08
     -144.0989190574      145.7274211507     1  0.97902391E+08
     -144.0988856910      146.2166334383     1  0.10186982E+09
     -144.0987219107      150.6934833843     1  0.96362442E+08
     -144.0986990084      148.7038107632     1  0.96118325E+08
     -144.0986945811      147.5885331019     1  0.96700073E+08
     -144.0986412180      146.8734385143     1  0.97758394E+08
     -144.0985828143      151.8315514407     1  0.10023587E+09
     -144.0985137993      150.6950004643     1  0.98877631E+08
     -144.0984849991      146.3533498367     1  0.93146108E+08
     -144.0984108849      147.5380993815     1  0.99679417E+08
     -144.0983699184      145.6383304738     1  0.96809701E+08
     -144.0983089459      147.9503312241     1  0.10395300E+09
     -144.0982248893      145.9887540614     1  0.10170484E+09
     -144.0982105601      148.9857140881     1  0.99036820E+08
     -144.0982075897      146.5538817538     1  0.96689390E+08
     -144.0981477287      152.3651055374     1  0.10365143E+09
     -144.0980337960      144.6778713750     1  0.96563752E+08
     -144.0980019005      149.2554868313     1  0.93942641E+08
     -144.0979739404      151.3621485426     1  0.10285608E+09
     -144.0979694476      150.9045437671     1  0.10159084E+09
     -144.0979386645      146.3980316252     1  0.97975972E+08
     -144.0978551651      142.4768179365     1  0.97840142E+08
     -144.0978230467      148.6373523212     1  0.95853045E+08
     -144.0976383360      146.1188317498     1  0.97973068E+08
     -144.0975718791      150.1840107257     1  0.97290018E+08
     -144.0975284319      150.6745850649     1  0.10181856E+09
     -144.0974788987      148.8532773321     1  0.99308145E+08
     -144.0974552330      144.2227698694     1  0.10026312E+09
     -144.0972980280      138.4225178794     2  0.97817224E+08
     -144.0971896179      151.5531573404     1  0.98585744E+08
     -144.0971660874      149.5548747224     1  0.10031352E+09
     -144.0970910291      148.6325936224     1  0.98227275E+08
     -144.0969558160      144.9233849078     1  0.95938534E+08
     -144.0969060562      144.5112192181     1  0.96692621E+08
     -144.0968450858      147.1732754758     1  0.93559861E+08
     -144.0968268464      146.3467501431     1  0.94736091E+08
     -144.0967949401      147.9152476278     1  0.94727337E+08
     -144.0967692591      143.8621260510     1  0.97915996E+08
     -144.0966679431      148.3618656578     1  0.99013969E+08
     -144.0966166759      148.6608971435     1  0.97227678E+08
     -144.0963018047      145.5891313801     1  0.97365244E+08
     -144.0962756646      151.6978914451     1  0.95824912E+08
     -144.0962614080      148.2675928328     1  0.99765874E+08
     -144.0962289989      145.1785586945     1  0.99294609E+08
     -144.0961929512      152.7356262766     1  0.10181911E+09
     -144.0961232563      146.3184889536     1  0.94633575E+08
     -144.0959597776      144.9598377134     1  0.99394358E+08
     -144.0957946724      150.9702206169     1  0.94304809E+08
     -144.0957056113      147.0363048822     1  0.94664485E+08
     -144.0956027043      150.5095412140     1  0.98001224E+08
     -144.0955468735      149.4961612310     1  0.10037150E+09
     -144.0955219315      144.2334409674     1  0.96054517E+08
     -144.0954000188      151.6705463133     1  0.10078021E+09
     -144.0953716744      144.1851361605     1  0.97957756E+08
     -144.0950895186      146.7693363306     1  0.96214101E+08
     -144.0950368032      145.2969932326     1  0.10056215E+09
     -144.0950297954      146.3970716300     1  0.97766948E+08
     -144.0949900905      148.8716990385     1  0.96470881E+08
     -144.0949092075      146.7016675557     1  0.10753299E+09
     -144.0948507019      149.1478653577     1  0.97608973E+08
     -144.0948315604      148.3397894015     1  0.97063587E+08
     -144.0948277814      150.7865483376     1  0.10118800E+09
     -144.0948041836      152.4307077030     1  0.98971310E+08
     -144.0946901474      148.4236517790     1  0.97042650E+08
     -144.0946745782      152.8510075117     1  0.10066547E+09
     -144.0946496680      148.7249572945     1  0.97776470E+08
     -144.0946327541      147.2819772259     1  0.96225372E+08
     -144.0945953481      145.7098438467     1  0.99179018E+08
     -144.0945728875      145.4009373682     1  0.99727097E+08
     -144.0945204088      142.5936562073     1  0.98116486E+08
     -144.0944539821      144.3437797502     1  0.96300119E+08
     -144.0943077869      149.1022946667     1  0.10276921E+09
     -144.0943055935      149.4981357793     1  0.99663206E+08
     -144.0942799128      146.5241747797     1  0.99206619E+08
     -144.0942309184      147.4172660606     1  0.98673292E+08
     -144.0942131702      147.6052327965     1  0.95770672E+08
     -144.0940471543      150.2634032150     1  0.95209357E+08
     -144.0939131310      148.0302738442     1  0.97327035E+08
     -144.0939041939      149.6357866296     1  0.95774182E+08
     -144.0938828223      147.2414400961     1  0.99004033E+08
     -144.0938661535      144.8893571156     1  0.96461576E+08
     -144.0938112554      149.9375949087     1  0.97562282E+08
     -144.0937268748      148.7608781416     1  0.93425025E+08
     -144.0936475043      147.1358340770     1  0.10143564E+09
     -144.0936268147      145.8931104665     1  0.10050816E+09
     -144.0935925591      145.7863089271     2  0.97151827E+08
     -144.0935264353      145.3990185606     1  0.10093476E+09
     -144.0934676859      145.4016790407     1  0.98724851E+08
     -144.0933370447      149.2237705156     1  0.10111240E+09
     -144.0933032460      144.0615158211     1  0.94884190E+08
     -144.0932997937      146.9006214503     1  0.95681433E+08
     -144.0932878812      144.9202988384     1  0.99039639E+08
     -144.0932645336      145.7069464838     1  0.93536996E+08
     -144.0932327332      152.2469583821     1  0.99686377E+08
     -144.0932115160      150.6533922225     1  0.10232576E+09
     -144.0931832063      147.5479996634     1  0.93088536E+08
     -144.0930851889      147.8965128259     1  0.98340245E+08
     -144.0930670013      148.4296908544     1  0.96287760E+08
     -144.0930440347      148.9718428990     1  0.10028336E+09
     -144.0929508793      149.9395089210     1  0.98090402E+08
     -144.0929438268      149.7003940590     2  0.93632077E+08
     -144.0928549374      146.9592637301     1  0.10473314E+09
     -144.0927625182      150.0529509539     1  0.95547057E+08
     -144.0927308592      151.6081973223     1  0.10237767E+09
     -144.0927226112      149.9276689294     1  0.96218325E+08
     -144.0927058165      147.1201925976     1  0.99648179E+08
     -144.0925674615      146.7007076124     1  0.96661585E+08
     -144.0925390558      149.2330762313     1  0.95771507E+08
     -144.0925132106      141.4608051989     1  0.95121991E+08
     -144.0925001702      148.1686390830     1  0.96042973E+08
     -144.0924682958      144.8332723735     1  0.96822580E+08
     -144.0924594171      150.0887684315     1  0.94105627E+08
     -144.0924442369      152.9028759866     1  0.10065879E+09
     -144.0924225881      147.8003412280     1  0.93508319E+08
     -144.0924096551      144.4581611988     1  0.96208086E+08
     -144.0923871911      147.0643827621     1  0.97266627E+08
     -144.0923817584      147.9629678701     1  0.98970105E+08
     -144.0923240950      147.7195867941     1  0.10055258E+09
     -144.0923135132      149.4135341233     1  0.10249385E+09
     -144.0922460190      148.2985913946     1  0.96448135E+08
     -144.0921957804      149.6653898435     1  0.10655911E+09
     -144.0920673908      151.4141710653     1  0.10727357E+09
     -144.0920402623      145.7443571055     1  0.10505673E+09
     -144.0920349117      149.0999053439     1  0.98414913E+08
     -144.0920228959      150.9375697969     1  0.10040780E+09
     -144.0919791909      148.5047333602     1  0.96760517E+08
     -144.0919527627      148.6456360561     1  0.96547289E+08
     -144.0918859921      152.3582633893     1  0.10157791E+09
     -144.0918759602      152.3283188826     2  0.10381350E+09
     -144.0916961232      142.4884082910     1  0.96726790E+08
     -144.0916865790      146.4262355487     1  0.10205802E+09
     -144.0916701350      152.2687616456     1  0.99862792E+08
     -144.0916624675      146.4866852086     1  0.10672243E+09
     -144.0916346627      150.3758104188     1  0.10224410E+09
     -144.0915972050      150.8783275957     1  0.93924204E+08
     -144.0915532435      144.7864122201     1  0.98489762E+08
     -144.0915235118      146.4387642510     1  0.10086450E+09
     -144.0913709300      145.3643079021     1  0.99248767E+08
     -144.0913381984      148.3852726688     1  0.99663986E+08
     -144.0913283490      145.1528468441     1  0.10404406E+09
     -144.0912298352      146.6223159246     1  0.98064804E+08
     -144.0911877065      147.7968624008     1  0.96610034E+08
     -144.0911602161      148.7241624085     1  0.99413399E+08
     -144.0911581915      145.5333695752     1  0.98117006E+08
     -144.0911495531      145.5865977458     1  0.10104880E+09
     -144.0911440770      146.6681694456     1  0.98098478E+08
     -144.0911209043      150.1866270229     1  0.10545587E+09
     -144.0908211760      146.9008272976     2  0.10068006E+09
     -144.0908184133      150.7436619664     1  0.98975813E+08
     -144.0907588705      149.2812032250     1  0.10146752E+09
     -144.0907510405      150.5627429624     2  0.96872917E+08
     -144.0906434087      142.0306222548     1  0.99552686E+08
     -144.0906091989      145.2477725724     1  0.10026145E+09
     -144.0905800685      150.0121576337     1  0.98059958E+08
     -144.0905068378      145.6493894566     1  0.95685966E+08
     -144.0903760265      148.5387749137     1  0.99151413E+08
     -144.0903077528      146.5370681812     1  0.10091579E+09
     -144.0902627306      145.7679081574     1  0.96931315E+08
     -144.0901539492      146.0132735687     1  0.98244432E+08
     -144.0901304197      150.5748531184     1  0.10200052E+09
     -144.0900656498      148.3600271777     1  0.96673838E+08
     -144.0899517607      148.6572055261     1  0.11085816E+09
     -144.0899029271      145.1157292153     1  0.95940896E+08
     -144.0898815761      145.2008106293     1  0.10175953E+09
     -144.0898458804      141.3293190634     1  0.95459199E+08
     -144.0898034607      150.7175877324     1  0.99962943E+08
     -144.0897303786      140.9491457897     1  0.96663556E+08
     -144.0897057276      146.8654099197     1  0.97761693E+08
     -144.0896928443      150.5066959557     1  0.95017119E+08
     -144.0896918203      148.6345384034     1  0.10049169E+09
     -144.0895262166      144.9034816177     1  0.98197049E+08
     -144.0894558282      146.9001791780     1  0.94163521E+08
     -144.0894236324      151.4197567978     1  0.95089294E+08
     -144.0893898964      146.3499244346     1  0.95873774E+08
     -144.0893432445      147.0890129201     1  0.99927161E+08
     -144.0892835682      145.0966785786     1  0.96249923E+08
     -144.0891921714      144.2113737032     1  0.99419782E+08
     -144.0891511962      146.1688478682     1  0.98891051E+08
     -144.0891447374      149.4227000994     1  0.97382414E+08
     -144.0890355571      144.1402261859     1  0.93940530E+08
     -144.0889947364      146.8252556172     1  0.97246490E+08
     -144.0889475489      148.8434135591     1  0.97836664E+08
     -144.0889257903      148.4652658828     1  0.95096698E+08
     -144.0888718704      148.0826981085     1  0.98314502E+08
     -144.0888659973      151.1756274206     1  0.99364483E+08
     -144.0888187648      151.9420893336     1  0.10384130E+09
     -144.0887426260      143.3399415147     1  0.10185185E+09
     -144.0887249107      145.3778692273     1  0.96756616E+08
     -144.0886800470      144.6175248549     1  0.97311931E+08
     -144.0886469641      142.9659591966     1  0.96715949E+08
     -144.0886046791      148.7435591666     1  0.98756394E+08
     -144.0885930224      143.8229340291     1  0.96959085E+08
     -144.0885809498      146.2348515255     1  0.99940568E+08
     -144.0885521542      152.0347806585     1  0.99875660E+08
     -144.0884821111      147.3351749814     1  0.10188887E+09
     -144.0884647455      144.8464947155     1  0.96825595E+08
     -144.0884169304      150.1712305054     2  0.97338886E+08
     -144.0883799749      145.4378523699     1  0.94971518E+08
     -144.0883010228      149.3748546817     1  0.96160135E+08
     -144.0882931897      146.3010737977     1  0.95038049E+08
     -144.0882903308      151.4855693312     1  0.95485649E+08
     -144.0882714338      143.5503657530     1  0.99033386E+08
     -144.0882126345      147.4444344291     1  0.96761012E+08
     -144.0882049850      146.6279376837     1  0.99175944E+08
     -144.0882026736      145.0491087348     1  0.95631556E+08
     -144.0880583184      147.2073681989     1  0.99825440E+08
     -144.0880228446      147.4501715724     1  0.99800681E+08
     -144.0880094109      151.3177010285     1  0.99482263E+08
     -144.0879915914      143.3302870590     1  0.95379235E+08
     -144.0879851495      141.2865017572     1  0.96494345E+08
     -144.0879735861      145.8065903527     1  0.98863075E+08
     -144.0878949646      150.7930791296     2  0.91681786E+08
     -144.0878134167      143.7810278180     1  0.98875683E+08
     -144.0877961127      150.3230396778     1  0.10278734E+09
     -144.0877370575      148.9514545410     1  0.97733719E+08
     -144.0877231469      151.0915788801     1  0.93527293E+08
     -144.0876978389      146.1074752308     1  0.96793085E+08
     -144.0876831049      146.3443008466     1  0.98971121E+08
     -144.0876496047      145.8225880738     1  0.10201285E+09
     -144.0876187857      142.8754830776     1  0.99303499E+08
     -144.0876080965      147.7826675176     1  0.97790046E+08
     -144.0876036131      151.4100195804     1  0.94193959E+08
     -144.0875954752      148.4632782991     1  0.10117905E+09
     -144.0874894268      146.5181097076     1  0.97082079E+08
     -144.0874662506      150.5477112786     1  0.96634154E+08
     -144.0874565908      145.4169494054     1  0.99871905E+08
     -144.0874135792      147.6173769583     1  0.93370082E+08
     -144.0873468862      145.0697758057     1  0.97423057E+08
     -144.0872714846      146.9424662399     1  0.10459240E+09
     -144.0872348073      151.1132763908     1  0.10497897E+09
     -144.0871894763      146.4282594928     1  0.10258942E+09
     -144.0871732692      148.2261954901     1  0.10008061E+09
     -144.0871688513      146.7973860747     1  0.98253587E+08
     -144.0871663921      144.3167787243     1  0.99420551E+08
     -144.0871323843      140.5972347372     1  0.98552797E+08
     -144.0870959324      148.5673765837     1  0.11109342E+09
     -144.0870892676      147.5476156968     1  0.95617215E+08
     -144.0870544599      149.0608901727     1  0.95351306E+08
     -144.0870257497      148.0566469644     1  0.98657652E+08
     -144.0869884550      139.5420115362     1  0.99138528E+08
     -144.0869836284      144.5395520606     1  0.97887819E+08
     -144.0869772605      151.2532439609     1  0.10264428E+09
     -144.0869699424      146.0793234566     1  0.95361597E+08
     -144.0869193340      147.1516363424     1  0.98925605E+08
     -144.0868434227      143.5792667599     1  0.97406714E+08
     -144.0868138901      149.5519119798     1  0.97069296E+08
     -144.0867003522      143.5128182527     1  0.95734860E+08
     -144.0866821797      146.3940806638     1  0.93915681E+08
     -144.0866771814      151.3800488653     1  0.95780939E+08
     -144.0866676260      147.8011836615     1  0.98238669E+08
     -144.0866447098      147.6560078947     1  0.99312075E+08
     -144.0866210129      147.8232920746     1  0.98802032E+08
     -144.0866189086      150.8855583623     1  0.98976572E+08
     -144.0866033962      147.8929965320     1  0.99445303E+08
     -144.0865849194      150.6585608127     1  0.10225229E+09
     -144.0864792144      150.2971193563     1  0.95029029E+08
     -144.0864762696      142.1739467303     1  0.95896123E+08
     -144.0864434215      150.3575845152     1  0.99077259E+08
     -144.0863252330      151.1348789682     1  0.10317313E+09
     -144.0862745049      147.0931036655     1  0.99458989E+08
     -144.0862521596      148.1882784299     1  0.97493983E+08
     -144.0862261934      147.5606317796     1  0.98813279E+08
     -144.0862176572      149.0953487671     1  0.10068179E+09
     -144.0862100980      145.6338749707     1  0.96961351E+08
     -144.0861885698      151.2876577863     1  0.98198486E+08
     -144.0860950284      147.0643271594     1  0.96215815E+08
     -144.0859933419      147.3181685231     1  0.10406597E+09
     -144.0859912268      145.3101876013     1  0.98263755E+08
     -144.0858780884      150.2795321272     1  0.96511431E+08
     -144.0857965619      150.2183291901     1  0.98270295E+08
     -144.0856943568      151.7090977971     1  0.99695904E+08
     -144.0856828376      142.2770518026     1  0.99762515E+08
     -144.0855719218      149.4671992589     1  0.10335194E+09
     -144.0855536771      149.1845088302     1  0.97347786E+08
     -144.0855183588      144.7485573569     1  0.94563830E+08
     -144.0854057827      143.4786169075     1  0.10047007E+09
     -144.0853922576      149.4556729539     2  0.97972119E+08
     -144.0853705668      147.5521959831     1  0.10027238E+09
     -144.0853673804      148.2631127381     1  0.10215609E+09
     -144.0853363557      144.8993386658     1  0.10283886E+09
     -144.0852694203      147.0556396349     1  0.99209166E+08
     -144.0851687402      148.8440368964     1  0.99598622E+08
     -144.0851672213      144.8752037894     1  0.99777460E+08
     -144.0851605124      148.9886191857     1  0.94546263E+08
     -144.0848299072      150.6453213491     1  0.10305175E+09
     -144.0848121456      144.7573240505     1  0.10020394E+09
     -144.0847969227      145.2569699446     1  0.10077029E+09
     -144.0847835527      144.2631629332     1  0.97244478E+08
     -144.0847770432      150.4330541768     1  0.99522064E+08
     -144.0846842855      148.3926632476     1  0.98738739E+08
     -144.0846806558      144.2798654653     1  0.96862241E+08
     -144.0846623748      149.1646866260     1  0.10070013E+09
     -144.0845849927      147.9291730473     1  0.97984040E+08
     -144.0845722526      147.5395954157     1  0.98956658E+08
     -144.0844276119      148.2932449952     1  0.96563130E+08
     -144.0844144744      151.4777865952     1  0.11061851E+09
     -144.0843842195      146.8470847120     1  0.99159321E+08
     -144.0843804690      143.8212668173     1  0.98714245E+08
     -144.0843191630      146.2229843447     1  0.10248370E+09
     -144.0842918877      143.3776491282     1  0.10153764E+09
     -144.0842781478      144.5708004693     1  0.10067288E+09
     -144.0842644646      149.7887008920     1  0.10095624E+09
     -144.0842469022      145.7505630876     1  0.99072004E+08
     -144.0841778558      151.0568213056     1  0.10544862E+09
     -144.0840411955      148.0572586520     1  0.94424993E+08
     -144.0840132314      143.6302754149     1  0.95534378E+08
     -144.0839133279      147.2383296279     2  0.10692242E+09
     -144.0838393940      149.1721153082     1  0.93161562E+08
     -144.0837743993      150.2608030676     1  0.10050919E+09
     -144.0837702969      144.5707347378     1  0.98210688E+08
     -144.0837442392      142.6016974662     1  0.96886747E+08
     -144.0836877651      142.1503576940     1  0.96686711E+08
     -144.0836536604      150.6252207154     1  0.10105830E+09
     -144.0836402259      149.0052306595     1  0.94674390E+08
     -144.0836370313      149.8060142179     1  0.98387093E+08
     -144.0836145243      151.0255553803     1  0.95414641E+08
     -144.0834583634      146.3325187617     1  0.93628356E+08
     -144.0834495729      152.6190043227     1  0.10056467E+09
     -144.0834204662      144.6678505027     1  0.10413089E+09
     -144.0833863453      146.7872752952     1  0.98630209E+08
     -144.0833728639      146.1114839971     1  0.95815108E+08
     -144.0833516193      147.4959018920     1  0.10001770E+09
     -144.0832943591      146.8137336362     1  0.94528957E+08
     -144.0832276888      141.4935477752     1  0.97608294E+08
     -144.0831964620      146.4846562518     1  0.98740895E+08
     -144.0831706337      148.1013867937     1  0.10346291E+09
     -144.0831412216      149.6771666154     1  0.10070886E+09
     -144.0831289520      146.5278687808     1  0.99842240E+08
     -144.0829589443      145.0529266119     1  0.99179130E+08
     -144.0829156420      151.4777752591     1  0.99110985E+08
     -144.0828933291      147.0742661195     1  0.10129968E+09
     -144.0826946522      149.1475119515     1  0.10349251E+09
     -144.0826553296      150.8246707703     1  0.10036066E+09
     -144.0826400203      146.3583863884     1  0.97600558E+08
     -144.0825917484      152.7361243444     1  0.10056851E+09
     -144.0825715644      149.8629430408     1  0.95523005E+08
     -144.0825156123      143.8997501190     1  0.94119016E+08
     -144.0825086633      147.5476800166     1  0.93259113E+08
     -144.0825013884      142.6942533092     1  0.97057138E+08
     -144.0824853763      147.3202184599     1  0.10044105E+09
     -144.0824777598      147.8957412092     1  0.99530623E+08
     -144.0824384834      146.2485853095     1  0.99509335E+08
     -144.0823986623      142.8084874623     1  0.98929655E+08
     -144.0823956266      147.2023802955     1  0.10227252E+09
     -144.0822869090      150.2903037563     1  0.98972083E+08
     -144.0822150267      149.3067436892     1  0.99296314E+08
     -144.0822011361      143.3804211263     2  0.93448739E+08
     -144.0821717168      146.3206468453     1  0.99369845E+08
     -144.0821522521      147.1936011984     1  0.97720673E+08
     -144.0821175961      144.3257309033     1  0.10093162E+09
     -144.0821036742      146.1111267395     1  0.10261477E+09
     -144.0820939550      143.6742429594     1  0.99898541E+08
     -144.0819913538      147.5213951710     1  0.98641287E+08
     -144.0819624831      148.6486521825     1  0.96682694E+08
     -144.0819114513      150.3399935776     1  0.10081362E+09
     -144.0818864244      141.5417478676     1  0.97571515E+08
     -144.0818719558      146.0008391215     1  0.95354564E+08
     -144.0818356848      146.3982706037     1  0.10212639E+09
     -144.0818046163      148.3871357007     1  0.10542923E+09
     -144.0817986858      144.9728694653     1  0.99934410E+08
     -144.0817527125      144.8341519905     1  0.97616804E+08
     -144.0817146836      146.4962443557     1  0.98149949E+08
     -144.0816550630      145.9213201261     1  0.98299795E+08
     -144.0816390155      144.6445418011     1  0.96551562E+08
     -144.0815662213      144.5937504871     1  0.96591178E+08
     -144.0815363255      144.3051433564     1  0.96264048E+08
     -144.0814683727      143.8984652566     1  0.96390318E+08
     -144.0814186358      147.2672780583     1  0.98985456E+08
     -144.0814045514      146.3544711456     1  0.10038421E+09
     -144.0814020474      149.3863768536     1  0.99779909E+08
     -144.0813570100      144.5957219739     1  0.99148547E+08
     -144.0812330203      147.2241249830     1  0.95147241E+08
     -144.0811701259      152.6947026316     1  0.10105985E+09
     -144.0811295456      148.9281367531     1  0.95639416E+08
     -144.0810994170      148.8238420506     1  0.97015140E+08
     -144.0810839944      145.3734549724     1  0.98800056E+08
     -144.0810721647      147.0399750982     1  0.96671206E+08
     -144.0810261243      145.0844594325     1  0.98694466E+08
     -144.0809845812      149.2681780882     1  0.97913730E+08
     -144.0809816916      147.6510786028     1  0.99015576E+08
     -144.0809414441      140.6483133883     1  0.98143700E+08
     -144.0809185371      141.9349549547     1  0.99623849E+08
     -144.0808324759      140.2129277741     1  0.97958432E+08
     -144.0808125557      151.4343260062     1  0.10150042E+09
     -144.0807552286      139.1086626430     1  0.98041456E+08
     -144.0807196670      147.6618242656     1  0.98902142E+08
     -144.0806888355      148.6195211903     1  0.98445354E+08
     -144.0806617217      144.0495902438     1  0.95044492E+08
     -144.0806211283      144.6412496971     1  0.93811916E+08
     -144.0806177828      151.0877959957     1  0.98818349E+08
     -144.0805717285      147.6163232140     1  0.96763033E+08
     -144.0805560098      148.9122322443     1  0.94679021E+08
     -144.0805309174      146.8665731925     1  0.95508814E+08
     -144.0804491129      145.9771274137     1  0.93500573E+08
     -144.0803861324      145.7768612226     1  0.10018334E+09
     -144.0803379544      143.2639994177     1  0.95203483E+08
     -144.0803245195      147.4426383388     1  0.98912475E+08
     -144.0802862161      143.4939335875     1  0.10082866E+09
     -144.0801828266      146.4956846215     1  0.97704206E+08
     -144.0801139204      144.4341073155     1  0.10164230E+09
     -144.0800773998      144.7696507256     1  0.10101490E+09
     -144.0800319459      150.8529308599     1  0.10625957E+09
     -144.0799926486      150.3726566648     1  0.10107572E+09
     -144.0799561162      144.2717273845     1  0.10252509E+09
     -144.0799335113      145.9312010672     1  0.10292592E+09
     -144.0799001340      149.0333638854     1  0.10361785E+09
     -144.0797483015      150.3025102131     1  0.98072935E+08
     -144.0796901599      146.3518497652     1  0.10095732E+09
     -144.0796314714      151.8247629513     1  0.99861437E+08
     -144.0795788975      146.1033456490     1  0.10137548E+09
     -144.0795752045      145.7888195949     1  0.10054190E+09
     -144.0795522975      151.4788839755     1  0.98920878E+08
     -144.0795212623      146.4626892585     1  0.96376563E+08
     -144.0794929281      144.5113110955     1  0.96449715E+08
     -144.0794760994      148.0268627807     1  0.98432631E+08
     -144.0794738571      145.7703553814     1  0.10020836E+09
     -144.0794654783      144.9062253369     1  0.98844573E+08
     -144.0794045310      147.9274474492     1  0.96667848E+08
     -144.0793886088      148.4454752176     1  0.10046893E+09
     -144.0793754109      146.0896500496     1  0.10022098E+09
     -144.0793565485      148.9006262748     2  0.10185012E+09
     -144.0793501713      146.7829621049     1  0.97445760E+08
     -144.0793275698      145.4605053358     1  0.92563211E+08
     -144.0793184816      149.3263769896     1  0.10332808E+09
     -144.0793038101      145.9729317532     1  0.96415647E+08
     -144.0791384878      147.6685495768     2  0.99952035E+08
     -144.0791177309      146.0108800853     1  0.96515724E+08
     -144.0790882316      146.3761686087     1  0.10017772E+09
     -144.0790602782      148.7107535307     1  0.10028435E+09
     -144.0790540071      150.5688829941     1  0.94880184E+08
     -144.0790322927      146.0836314784     1  0.98769885E+08
     -144.0789172399      143.3933267679     1  0.99864970E+08
     -144.0788690569      148.1552978402     1  0.10036292E+09
     -144.0788588532      147.2485942458     1  0.10080609E+09
     -144.0788459221      142.9980960235     1  0.96728221E+08
     -144.0787362794      147.9199533880     1  0.95928987E+08
     -144.0786977027      148.3766830292     1  0.10004754E+09
     -144.0786943172      149.8655808372     1  0.10277364E+09
     -144.0786585799      147.3720432160     1  0.97535699E+08
     -144.0786400127      151.2178809095     1  0.94281109E+08
     -144.0785855699      143.1931235312     1  0.95299969E+08
     -144.0785613992      150.2481583977     1  0.98846083E+08
     -144.0785461944      148.7126793607     1  0.10138316E+09
     -144.0785258189      146.8915826664     1  0.10224428E+09
     -144.0783167966      151.5746018491     1  0.10000818E+09
     -144.0782816234      145.5299222065     1  0.96299959E+08
     -144.0782791498      146.9349672112     1  0.10324521E+09
     -144.0782616762      140.1499194404     1  0.96313799E+08
     -144.0782445750      146.2624664258     1  0.10079390E+09
     -144.0782257615      147.9431018969     1  0.94489976E+08
     -144.0781762113      143.7587320926     1  0.96272397E+08
     -144.0780911841      146.3331547110     1  0.95025042E+08
     -144.0780863198      140.1114103286     2  0.99191097E+08
     -144.0780796421      148.1544593415     1  0.10007764E+09
     -144.0780761814      151.5131790425     1  0.10001392E+09
     -144.0780219898      149.3479915342     1  0.10678841E+09
     -144.0779784099      146.8488275833     1  0.96166843E+08
     -144.0779210251      144.5421184451     1  0.99384012E+08
     -144.0778957471      145.7400351200     1  0.96711961E+08
     -144.0778655702      150.8020186732     1  0.10292125E+09
     -144.0778194650      146.1682787938     1  0.10008024E+09
     -144.0778121988      148.7636537869     1  0.10372211E+09
     -144.0777963001      147.2481120210     1  0.10308088E+09
     -144.0777828036      145.7997733127     1  0.96916565E+08
     -144.0777596438      150.8970732711     1  0.10224153E+09
     -144.0777537523      152.8842214219     1  0.95234787E+08
     -144.0777332355      143.2957173065     1  0.95711436E+08
     -144.0777218465      145.0239700193     1  0.95168596E+08
     -144.0776489181      150.4695613327     1  0.97997846E+08
     -144.0776092137      147.8494854341     1  0.98441917E+08
     -144.0775808501      143.4304318464     1  0.97048389E+08
     -144.0775557298      148.6059760980     1  0.10545012E+09
     -144.0775407554      149.1115019767     1  0.10041370E+09
     -144.0775115699      152.7027452603     1  0.95615230E+08
     -144.0774904750      145.4810803444     1  0.94660358E+08
     -144.0774844402      147.8460155261     1  0.10090371E+09
     -144.0774420323      145.0543160001     1  0.10012300E+09
     -144.0773735582      144.6776577144     1  0.10137563E+09
     -144.0773455452      148.7499087162     1  0.97375522E+08
     -144.0773044975      144.3524531735     1  0.93747243E+08
     -144.0772876934      143.9456476236     1  0.98565562E+08
     -144.0772834096      147.2145321158     1  0.99395088E+08
     -144.0772036146      143.9002072285     1  0.95198476E+08
     -144.0771559923      142.9678289119     1  0.95130971E+08
     -144.0771454304      151.6945743302     2  0.94543391E+08
     -144.0770286354      145.9394392267     1  0.99015971E+08
     -144.0769667120      143.5111579372     1  0.94705849E+08
     -144.0769289316      147.7977884835     1  0.96016422E+08
     -144.0768884031      148.7088360025     1  0.10003781E+09
     -144.0768612722      142.6081994523     1  0.97726550E+08
     -144.0768322153      151.3486036593     1  0.10185978E+09
     -144.0767476921      146.1862966632     1  0.99695139E+08
     -144.0766487803      147.0064098197     1  0.10214020E+09
     -144.0766447898      147.1187542316     1  0.95496290E+08
     -144.0766326420      149.1216010141     1  0.94689909E+08
     -144.0766277883      148.6719438780     1  0.99317468E+08
     -144.0765618038      143.5101323141     1  0.95887948E+08
     -144.0765492211      148.9560752794     1  0.97203001E+08
     -144.0765239982      148.0570431207     1  0.10405358E+09
     -144.0765059471      150.7013807001     1  0.10428428E+09
     -144.0764698228      148.2913269681     1  0.97964251E+08
     -144.0764544735      146.6317333028     1  0.96740474E+08
     -144.0764373209      147.4417167833     1  0.97035205E+08
     -144.0764197234      145.1734435265     1  0.95957438E+08
     -144.0763939893      151.1990265842     1  0.94468217E+08
     -144.0762365297      145.6415859388     1  0.99630795E+08
     -144.0762318447      150.8696037435     2  0.96007049E+08
     -144.0762253792      144.1331808849     1  0.99684624E+08
     -144.0762082205      143.6332001100     1  0.97181454E+08
     -144.0761854164      148.6908189151     1  0.10328469E+09
     -144.0761490051      145.5188786061     1  0.10016498E+09
     -144.0761328610      146.7980282102     1  0.10006027E+09
     -144.0761009464      151.6997211877     1  0.10062933E+09
     -144.0760851536      143.9821205902     1  0.92895878E+08
     -144.0760296754      145.7591979405     1  0.95830708E+08
     -144.0760136907      145.7794746994     1  0.94515766E+08
     -144.0759980208      147.2472266426     1  0.96370667E+08
     -144.0758862837      148.6868258197     1  0.98772713E+08
     -144.0758253658      149.4244086770     2  0.98621364E+08
     -144.0758102029      144.3694971619     1  0.10173641E+09
     -144.0757527052      146.3766871897     1  0.95913971E+08
     -144.0757301252      147.6385523671     1  0.10184659E+09
     -144.0756842003      142.4515021438     1  0.98084734E+08
     -144.0756714902      143.5759576721     1  0.92976030E+08
     -144.0756114146      143.9505967322     1  0.95328401E+08
     -144.0756053160      152.5545188856     1  0.10276204E+09
     -144.0755667328      146.3188376356     1  0.10176508E+09
     -144.0755122303      148.2596839304     1  0.10640249E+09
     -144.0754858225      143.7789928645     1  0.96877312E+08
     -144.0754538608      145.5770956206     1  0.97540133E+08
     -144.0754390224      144.4048243794     1  0.97616539E+08
     -144.0754041448      145.0939604989     1  0.97919962E+08
     -144.0754001685      148.1446174606     1  0.98928180E+08
     -144.0752593081      145.9100061870     1  0.99567365E+08
     -144.0752525951      145.5168966138     1  0.98692066E+08
     -144.0751781918      146.7160285481     1  0.97741325E+08
     -144.0751412095      145.2305357888     1  0.96086344E+08
     -144.0751338466      151.1397287722     1  0.93676550E+08
     -144.0750681930      152.1863967696     1  0.94759272E+08
     -144.0750613472      151.3280278158     1  0.95272520E+08
     -144.0750184719      148.9555998752     1  0.95642093E+08
     -144.0749815497      149.5436538865     1  0.96560311E+08
     -144.0749699593      147.8480986898     1  0.96189990E+08
     -144.0749215761      144.4526007380     1  0.96075461E+08
     -144.0748689591      152.2750030044     1  0.10284510E+09
     -144.0747774850      145.8681992211     1  0.99558188E+08
     -144.0746657557      146.5719261103     1  0.10011964E+09
     -144.0746627677      141.3696161362     1  0.97607947E+08
     -144.0746587905      146.0401572352     1  0.10063165E+09
     -144.0745475648      146.1796313955     1  0.94345468E+08
     -144.0744575015      151.9203742065     1  0.10158180E+09
     -144.0744323257      147.1693953105     1  0.95352337E+08
     -144.0744001557      143.2425724588     1  0.94669076E+08
     -144.0743046052      147.6077332954     1  0.10015872E+09
     -144.0742671921      143.7417656031     1  0.96099371E+08
     -144.0742277365      145.6623628019     1  0.96393596E+08
     -144.0741175808      149.9434659743     1  0.95513219E+08
     -144.0740823486      147.7860054606     1  0.95322379E+08
     -144.0740809938      142.8261560864     1  0.98080365E+08
     -144.0740616977      149.1813183864     1  0.10067895E+09
     -144.0740146829      146.2662639175     1  0.97560047E+08
     -144.0740054984      143.7678881459     1  0.96865209E+08
     -144.0739619607      146.7519524773     1  0.93464757E+08
     -144.0739293040      142.6983305333     1  0.96687808E+08
     -144.0739076475      148.5914912743     1  0.97698551E+08
     -144.0738792229      142.9908184309     1  0.96359209E+08
     -144.0738751719      150.4889228606     1  0.97229057E+08
     -144.0738555403      142.7230377916     1  0.96383390E+08
     -144.0738344028      149.6367830329     1  0.10567511E+09
     -144.0737973087      147.1296601182     1  0.95565296E+08
     -144.0737781606      147.7636369918     1  0.99152725E+08
     -144.0737551757      148.0557831318     1  0.99960402E+08
     -144.0737535174      145.6020383766     1  0.97145265E+08
     -144.0737430846      146.7258769009     1  0.96451457E+08
     -144.0737333235      147.3040220352     1  0.95507796E+08
     -144.0737318862      149.2725498622     1  0.10067344E+09
     -144.0736035563      148.9746966469     1  0.98253689E+08
     -144.0735654468      150.0779009659     1  0.94566213E+08
     -144.0734951706      140.6370551717     1  0.98780715E+08
     -144.0734275339      143.5797583288     1  0.97941599E+08
     -144.0734160515      145.9318617685     1  0.96208908E+08
     -144.0733984751      146.7292716186     1  0.95759733E+08
     -144.0733710725      142.6141231921     1  0.98711632E+08
     -144.0733452111      152.2020842720     1  0.95945194E+08
     -144.0732821851      151.3059352079     1  0.96967572E+08
     -144.0732711635      149.3578778359     1  0.10032958E+09
     -144.0732597144      148.9412048035     1  0.10027916E+09
     -144.0732244248      150.0330930676     1  0.96980346E+08
     -144.0732193277      148.8591743622     2  0.10143006E+09
     -144.0731008619      144.8100921310     1  0.95303517E+08
     -144.0730499604      147.2711424598     1  0.98752268E+08
     -144.0730344368      149.3821362373     1  0.10024644E+09
     -144.0730325833      145.7659077206     1  0.10131646E+09
     -144.0729997160      144.0644793289     1  0.98935215E+08
     -144.0729845939      145.3305050345     1  0.95726803E+08
     -144.0729712056      145.5059896522     1  0.96950312E+08
     -144.0729685010      145.9174344589     1  0.98616043E+08
     -144.0729545927      147.4377090864     1  0.10037635E+09
     -144.0729371080      147.1924836671     1  0.10266541E+09
     -144.0729155615      147.0383721038     1  0.10003689E+09
     -144.0729123300      143.8009201158     1  0.93783023E+08
     -144.0728992616      146.0177035301     1  0.98698522E+08
     -144.0728694776      149.5206181068     1  0.96766999E+08
     -144.0728649217      150.8525094295     1  0.96458289E+08
     -144.0728274856      147.3435642969     1  0.99977378E+08
     -144.0728047532      144.1878923719     1  0.98980960E+08
     -144.0728023359      146.3534439504     1  0.97099427E+08
     -144.0727171218      146.9051005700     1  0.99041363E+08
     -144.0726913161      144.3851001551     1  0.97810524E+08
     -144.0726770039      145.9183061893     1  0.10559746E+09
     -144.0726403910      143.7082133121     1  0.96291864E+08
     -144.0725866331      146.4619512134     1  0.99572605E+08
     -144.0725639550      139.9922325646     1  0.97624229E+08
     -144.0725502255      144.1362235084     1  0.97517265E+08
     -144.0725304999      145.0358428499     1  0.99550054E+08
     -144.0725129055      144.5926019406     1  0.98576118E+08
     -144.0724994106      151.3289029286     1  0.96209063E+08
     -144.0724914480      148.3358788971     1  0.10030761E+09
     -144.0724628552      148.9273880881     1  0.10603298E+09
     -144.0724089046      148.1616408142     1  0.97267570E+08
     -144.0723783103      149.3597621007     1  0.99070791E+08
     -144.0723557097      147.5086957451     1  0.96784203E+08
     -144.0723264770      148.4208331543     1  0.10462064E+09
     -144.0722562679      147.3052400493     1  0.97729701E+08
     -144.0721866343      145.5349341832     1  0.97867386E+08
     -144.0721697885      142.8985004289     1  0.98280368E+08
     -144.0721161296      148.0265397069     1  0.10001466E+09
     -144.0720857914      150.7417865986     1  0.98643991E+08
     -144.0719039660      141.7619374608     1  0.98846943E+08
     -144.0718998733      143.5832078125     1  0.98695710E+08
     -144.0718810714      150.5580636350     1  0.96108267E+08
     -144.0718413436      145.6793983901     1  0.10451139E+09
     -144.0718281997      145.9371320504     1  0.98631222E+08
     -144.0717796968      149.2665864320     1  0.97694495E+08
     -144.0717348204      149.0704651436     1  0.97089769E+08
     -144.0716792572      142.9860819439     1  0.96686613E+08
     -144.0716778009      147.2687982850     1  0.95306172E+08
     -144.0716634242      148.8272151556     1  0.10047094E+09
     -144.0716461220      146.7751222999     1  0.10069350E+09
     -144.0716308989      145.3547198829     1  0.10307279E+09
     -144.0716049587      146.4191960437     1  0.97858860E+08
     -144.0715825931      149.2884337452     1  0.98735441E+08
     -144.0715086472      147.1212423168     1  0.10016225E+09
     -144.0714780955      149.7686957396     1  0.95366200E+08
     -144.0714727562      146.3069621715     1  0.10601937E+09
     -144.0713640885      146.8286534061     1  0.98777436E+08
     -144.0713596382      146.8124910055     1  0.10009974E+09
     -144.0713172700      146.3708342075     1  0.95931759E+08
     -144.0713015371      146.2947093654     1  0.10164805E+09
     -144.0712817335      149.4207251400     2  0.10176381E+09
     -144.0712656537      149.2931709010     1  0.99882924E+08
     -144.0712057493      146.4446566478     1  0.96576739E+08
     -144.0712010652      143.2629117143     1  0.98204359E+08
     -144.0711971603      145.9123147739     1  0.96829798E+08
     -144.0711721704      150.5343197040     1  0.97639744E+08
     -144.0711172467      146.6597488198     1  0.95712572E+08
     -144.0709683111      146.2394766818     1  0.10401544E+09
     -144.0709175778      141.7348478298     1  0.98732509E+08
     -144.0708439366      147.9674529799     1  0.99412365E+08
     -144.0708256525      145.9407056373     1  0.95586427E+08
     -144.0708239190      147.8716572366     1  0.99581939E+08
     -144.0707803368      147.8713918763     1  0.10309756E+09
     -144.0707692542      147.9091420674     1  0.96537005E+08
     -144.0707417609      150.2297923510     1  0.97507855E+08
     -144.0707402271      145.2215590580     1  0.96857613E+08
     -144.0707278010      145.4442959861     1  0.10136324E+09
     -144.0707153101      147.2032349367     1  0.97050086E+08
     -144.0706793198      152.0625924312     1  0.10080371E+09
     -144.0706420759      148.9672577982     2  0.10039719E+09
     -144.0706284820      145.2308256703     1  0.96574397E+08
     -144.0706226173      150.3764632761     1  0.10126270E+09
     -144.0705085598      146.7024086562     1  0.96075339E+08
     -144.0704846636      148.1129447054     1  0.96415517E+08
     -144.0704792509      146.4048934482     1  0.95607273E+08
     -144.0704380970      147.0920067366     1  0.10180395E+09
     -144.0704084883      149.8911147193     1  0.10198711E+09
     -144.0703999573      147.8445038448     1  0.95718461E+08
     -144.0703888028      146.9946622556     1  0.95434674E+08
     -144.0703856992      152.5437326621     1  0.10047569E+09
     -144.0703721362      147.6680371066     1  0.10056779E+09
     -144.0703373558      142.7807581476     1  0.98527710E+08
     -144.0703115684      146.1116795361     1  0.94194916E+08
     -144.0703055421      147.3525024289     1  0.95553808E+08
     -144.0702438720      149.2068688036     1  0.10003820E+09
     -144.0702320383      150.8971331483     1  0.95372910E+08
     -144.0702061144      149.3920091294     1  0.10063587E+09
     -144.0701608056      150.2568526527     1  0.10408417E+09
     -144.0701588486      147.0853013434     1  0.10204031E+09
     -144.0701210238      144.7690790112     1  0.95438237E+08
     -144.0701100633      146.3285517234     1  0.10649785E+09
     -144.0700719025      150.9091739631     1  0.10190626E+09
     -144.0700163127      150.5667256774     1  0.98546181E+08
     -144.0698749479      146.1687431778     1  0.10153973E+09
     -144.0698679222      142.4501296759     1  0.97937497E+08
     -144.0698551189      148.3321193648     1  0.97798396E+08
     -144.0697671074      139.4359932360     1  0.98557067E+08
     -144.0697556661      150.7695350812     1  0.10269687E+09
     -144.0697510408      146.0110012950     1  0.10010732E+09
     -144.0697353908      145.3199270769     1  0.95845424E+08
     -144.0697226912      150.1909331686     1  0.10879619E+09
     -144.0697197912      144.1122427190     1  0.10056873E+09
     -144.0697138277      144.7769943562     1  0.97021523E+08
     -144.0697123146      151.8441462606     1  0.98666570E+08
     -144.0696946865      144.1244090433     1  0.96527701E+08
     -144.0696862980      150.7026631467     2  0.98018551E+08
     -144.0696756716      146.0988105777     1  0.98274150E+08
     -144.0696662146      146.2073326875     1  0.93463336E+08
     -144.0696648211      150.3562976358     1  0.10178170E+09
     -144.0696347625      146.3253264008     1  0.95522469E+08
     -144.0696117071      147.3125966625     1  0.99348176E+08
     -144.0696024011      146.6985285410     1  0.99091347E+08
     -144.0695807926      149.3957435140     1  0.98648154E+08
     -144.0695783269      146.5477067589     1  0.99752664E+08
     -144.0695349221      148.0646114714     1  0.97483810E+08
     -144.0695042408      147.9069440364     1  0.95008757E+08
     -144.0694920452      144.2695578887     1  0.97375927E+08
     -144.0694429434      147.4156266969     1  0.95155233E+08
     -144.0694321259      142.8730272714     1  0.94308102E+08
     -144.0694275258      143.3299237245     1  0.95798150E+08
     -144.0693667727      150.1243013653     1  0.97757013E+08
     -144.0693111056      145.3488498691     1  0.10177979E+09
     -144.0692968850      150.2786654188     1  0.10276069E+09
     -144.0692765041      144.9600924459     1  0.99026921E+08
     -144.0692549815      149.2862183187     1  0.96225735E+08
     -144.0692487518      144.5228999478     1  0.99825014E+08
     -144.0692366670      145.4234059175     1  0.10162281E+09
     -144.0692191219      145.2991969897     1  0.98368560E+08
     -144.0691583838      149.2334051457     1  0.97245535E+08
     -144.0691153467      146.6664673111     1  0.10383020E+09
     -144.0690948330      148.1968244115     1  0.10297533E+09
     -144.0689591085      149.2115717966     1  0.98112736E+08
     -144.0689381268      150.0469407934     1  0.95830834E+08
     -144.0689251704      143.1440285877     1  0.98087230E+08
     -144.0688727316      144.2873041881     1  0.99443978E+08
     -144.0687881646      148.2483069631     1  0.95444945E+08
     -144.0687842248      148.3348123856     1  0.99848480E+08
     -144.0687645857      142.9394328098     1  0.97603880E+08
     -144.0687428962      150.8990247791     1  0.96120811E+08
     -144.0687083841      149.3525928228     1  0.99112632E+08
     -144.0687038203      150.8864358141     2  0.96048142E+08
     -144.0686991612      144.0801101358     1  0.97812307E+08
     -144.0686918081      149.3608858209     1  0.94725101E+08
     -144.0686861325      145.2704221113     1  0.96704276E+08
     -144.0686498200      142.4312995995     1  0.95642796E+08
     -144.0686480163      146.4843214211     1  0.95854164E+08
     -144.0686137697      147.2809453465     1  0.98253204E+08
     -144.0685935991      144.7629913565     1  0.97715377E+08
     -144.0685803949      145.2266133596     1  0.96815108E+08
     -144.0685774923      146.8611768814     1  0.99454434E+08
     -144.0685340059      148.3933524320     1  0.10185765E+09
     -144.0685086885      145.0299906380     1  0.93056249E+08
     -144.0684763901      147.5053320041     1  0.99679559E+08
     -144.0684552187      145.9939047006     1  0.96009097E+08
     -144.0684433882      151.1686915544     1  0.10292331E+09
     -144.0684392783      143.9332725408     1  0.95874540E+08
     -144.0684251122      145.2880918133     1  0.97911149E+08
     -144.0684196466      151.5506279352     1  0.10261090E+09
     -144.0683410982      150.3501828135     1  0.99732073E+08
     -144.0683118724      146.8569789050     1  0.10300494E+09
     -144.0682474479      146.6798275038     1  0.10156217E+09
     -144.0682106112      149.0719532863     1  0.10595511E+09
     -144.0681971012      146.6498068816     1  0.10460069E+09
     -144.0681792347      147.0790368573     1  0.10043494E+09
     -144.0680828693      146.8600689966     1  0.92386889E+08
     -144.0680815430      140.4919386646     1  0.98421392E+08
     -144.0678770356      146.4685323391     1  0.94664129E+08
     -144.0678261286      144.4225612776     1  0.99962252E+08
     -144.0678199145      147.0866294470     1  0.10028072E+09
     -144.0677928591      144.8071314717     1  0.99500035E+08
     -144.0677917390      147.6792696792     1  0.10331617E+09
     -144.0677528053      147.0705314390     1  0.99371023E+08
     -144.0677500674      148.2394392738     1  0.10271831E+09
     -144.0676724869      149.3899566807     1  0.93193208E+08
     -144.0676543881      147.9595482594     1  0.10421136E+09
     -144.0676379980      149.2235455099     1  0.10073904E+09
     -144.0676351916      145.0098890835     1  0.99385877E+08
     -144.0676091986      147.8867220680     1  0.99438426E+08
     -144.0675744351      144.2115518318     1  0.93118050E+08
     -144.0675568609      145.5939070244     1  0.97957398E+08
     -144.0674813102      148.1866800473     1  0.10065131E+09
     -144.0674208961      147.0961556156     1  0.97143420E+08
     -144.0673820759      141.3183127801     1  0.99524265E+08
     -144.0673703551      148.0613814795     1  0.95016923E+08
     -144.0673117969      149.4566561830     1  0.10007432E+09
     -144.0673008215      148.5291539529     1  0.97834297E+08
     -144.0672991686      146.4193309617     1  0.98942655E+08
     -144.0672559757      147.3181674202     1  0.96210548E+08
     -144.0672127824      146.8480580191     1  0.95122544E+08
     -144.0671692644      147.0129129699     1  0.10056011E+09
     -144.0671663865      147.4030365827     1  0.10622180E+09
     -144.0671451565      150.4481695464     1  0.95122629E+08
     -144.0671267140      142.3245238662     1  0.95760124E+08
     -144.0671251247      148.6673258308     1  0.10083263E+09
     -144.0670937145      147.3484859158     1  0.10251571E+09
     -144.0670693862      150.2448006181     1  0.94860359E+08
     -144.0670426469      149.9121062265     1  0.97424407E+08
     -144.0669953355      149.9303090877     1  0.98783130E+08
     -144.0669703252      146.2414632655     1  0.96077892E+08
     -144.0669338953      142.1514484495     1  0.99499428E+08
     -144.0669072371      147.1744442680     1  0.10288856E+09
     -144.0669004173      141.5687206209     1  0.95505825E+08
     -144.0668766421      150.5530263689     1  0.99969652E+08
     -144.0668034923      151.1368657569     1  0.10256185E+09
     -144.0667833513      146.6886505353     1  0.98282571E+08
     -144.0667489046      144.7900185948     1  0.97567585E+08
     -144.0667386196      146.8119762549     1  0.93975363E+08
     -144.0666596283      143.0042338375     1  0.98035479E+08
     -144.0666545328      145.4605447275     1  0.98335906E+08
     -144.0666391845      148.8726025237     1  0.10044488E+09
     -144.0665954148      148.2921636563     1  0.10603883E+09
     -144.0665559397      149.7547028307     1  0.98849283E+08
     -144.0665372669      143.2594035157     1  0.10168428E+09
     -144.0665341449      150.8425519700     1  0.99972942E+08
     -144.0665080157      149.8448244368     1  0.95324062E+08
     -144.0664948673      148.5504429491     1  0.10027651E+09
     -144.0664637784      144.7111870573     1  0.99119561E+08
     -144.0664600417      149.3577486279     1  0.94167679E+08
     -144.0664410793      148.3463584484     2  0.95738450E+08
     -144.0664015277      144.0286889228     1  0.10057912E+09
     -144.0663924341      148.9214163566     1  0.10148819E+09
     -144.0663804455      150.6939348556     1  0.96016965E+08
     -144.0663477987      145.6559469131     1  0.99550493E+08
     -144.0663417978      149.2503158652     1  0.10206508E+09
     -144.0663331608      148.0511121420     1  0.99757701E+08
     -144.0663128337      147.6176158374     1  0.98993258E+08
     -144.0663064588      142.7277225083     1  0.96127667E+08
     -144.0662512031      147.2410350681     1  0.95692067E+08
     -144.0662288581      147.8926697933     1  0.97838824E+08
     -144.0662275034      143.3238799777     1  0.96252885E+08
     -144.0662238971      146.9154481768     1  0.10185005E+09
     -144.0662215560      145.0317479806     1  0.10031484E+09
     -144.0661924188      150.3970898975     1  0.94756576E+08
     -144.0661547748      147.0083537360     1  0.97711702E+08
     -144.0660860323      149.4675746389     1  0.10573248E+09
     -144.0660725302      147.6875325212     1  0.95446369E+08
     -144.0660686500      148.7072502049     1  0.10039806E+09
     -144.0660535129      145.7478717249     1  0.93679134E+08
     -144.0659970451      145.2282783628     1  0.98225425E+08
     -144.0659675275      143.7701145462     1  0.93907308E+08
     -144.0659489120      144.8546185413     1  0.96041820E+08
     -144.0659477665      142.8812177029     1  0.97923065E+08
     -144.0659420061      140.4176604554     1  0.95363323E+08
     -144.0658901862      144.2710276632     1  0.10713000E+09
     -144.0658836827      147.6909555529     1  0.98646193E+08
     -144.0658461332      144.4649497410     1  0.10344398E+09
     -144.0658317835      147.3427652128     1  0.92764529E+08
     -144.0658131601      145.4025905024     1  0.94678310E+08
     -144.0657573914      142.7026454192     1  0.97099540E+08
     -144.0656911118      150.5986012235     1  0.99036389E+08
     -144.0656624423      149.9075771281     1  0.98306530E+08
     -144.0656434007      148.0456032434     1  0.10592164E+09
     -144.0656412667      140.3121829980     1  0.95895536E+08
     -144.0656324443      146.0311308899     1  0.10101211E+09
     -144.0656218727      146.2260716866     1  0.10375553E+09
     -144.0656093930      145.0403751789     1  0.10144970E+09
     -144.0656078866      149.1511377455     1  0.10598306E+09
     -144.0655680705      149.0918246387     1  0.99920142E+08
     -144.0655329950      145.0939661268     1  0.95860701E+08
     -144.0655308932      145.1112116242     1  0.97510359E+08
     -144.0655205016      146.0146285390     1  0.10041774E+09
     -144.0654990542      149.0576209380     1  0.94306669E+08
     -144.0653868642      146.3488643695     1  0.10181301E+09
     -144.0653444408      145.4970138321     1  0.10422253E+09
     -144.0653029415      150.1399403593     1  0.10238696E+09
     -144.0652241992      148.6775338466     1  0.98587606E+08
     -144.0652188518      148.1680644656     1  0.95907763E+08
     -144.0652103651      150.8742852346     1  0.96850272E+08
     -144.0652016934      147.2867610383     1  0.10374877E+09
     -144.0651568556      145.9950755084     1  0.10217181E+09
     -144.0650798357      145.3863196721     1  0.10141902E+09
     -144.0650093186      146.5311709021     1  0.97263266E+08
     -144.0649825334      152.2894204540     1  0.95101138E+08
     -144.0649563711      145.9036172928     1  0.10110041E+09
     -144.0649387613      145.5786374207     1  0.98166199E+08
     -144.0649203713      146.5990581244     1  0.95976391E+08
     -144.0649095262      146.1879464337     1  0.98129392E+08
     -144.0648936932      145.6574533086     1  0.10014820E+09
     -144.0648555773      147.5248686843     1  0.97153605E+08
     -144.0648118538      151.1112974282     1  0.10030405E+09
     -144.0647743204      148.4033230423     2  0.96830893E+08
     -144.0647572720      151.3770250255     1  0.98855089E+08
     -144.0646722180      148.5928471521     1  0.10379114E+09
     -144.0646195718      145.7258828863     1  0.97563050E+08
     -144.0646176380      149.1719400545     1  0.10563017E+09
     -144.0645997918      148.3396038526     1  0.98759832E+08
     -144.0645707573      145.6193562331     1  0.10011608E+09
     -144.0645629909      147.7046017418     1  0.97795855E+08
     -144.0645439300      146.1596649028     1  0.94444051E+08
     -144.0645408969      152.3708759016     2  0.10222323E+09
     -144.0644387394      142.3177088923     1  0.94396615E+08
     -144.0644205213      149.7595738067     1  0.97672402E+08
     -144.0644047365      148.0547406244     1  0.11547449E+09
     -144.0643786922      146.9999264230     1  0.10329008E+09
     -144.0643720478      150.9292143456     1  0.95511895E+08
     -144.0643049893      146.4113646928     2  0.96354444E+08
     -144.0643036736      149.9160809028     1  0.93455851E+08
     -144.0642954159      147.6707536756     1  0.10306469E+09
     -144.0642408657      147.9715910010     1  0.10365218E+09
     -144.0642367152      145.0034806242     1  0.10260846E+09
     -144.0642306801      149.3324549043     1  0.10418725E+09
     -144.0641801945      143.9169127082     1  0.99336081E+08
     -144.0641791881      144.1477603419     1  0.98231152E+08
     -144.0640532266      144.4802619270     1  0.94629372E+08
     -144.0640172815      146.6421158189     1  0.10209414E+09
     -144.0640102026      142.6602212789     1  0.99052404E+08
     -144.0640081998      148.2472638285     2  0.10194515E+09
     -144.0640058364      146.0891340251     1  0.11153012E+09
     -144.0639758241      145.6901305804     1  0.99537383E+08
     -144.0639566658      146.9117084933     1  0.97358029E+08
     -144.0639391382      149.6900564593     1  0.99164630E+08
     -144.0639265179      150.1716618961     1  0.98173658E+08
     -144.0639243217      147.3680731162     1  0.95403108E+08
     -144.0638944428      145.1711123907     1  0.98045007E+08
     -144.0638823980      145.9537371017     1  0.11154318E+09
     -144.0638768628      145.3080194678     1  0.96765898E+08
     -144.0638154245      145.7827372591     1  0.97680186E+08
     -144.0637966945      148.8728975427     1  0.10209815E+09
     -144.0637609949      149.3068176168     1  0.10199936E+09
     -144.0637251784      149.1091801182     1  0.10084989E+09
     -144.0637107638      142.7902540670     1  0.96345370E+08
     -144.0636853817      149.2540578903     1  0.10046445E+09
     -144.0636684775      147.8025290865     1  0.97553456E+08
     -144.0635909259      149.1004478128     1  0.98617124E+08
     -144.0635456746      146.9393829202     1  0.10569383E+09
     -144.0635438018      143.6413641319     1  0.94849132E+08
     -144.0635394090      151.3502565434     1  0.93238149E+08
     -144.0635170815      140.8730189843     1  0.10018277E+09
     -144.0635064987      148.0380295083     2  0.10171232E+09
     -144.0635018265      144.7515572337     1  0.10015601E+09
     -144.0634109428      142.5039126844     1  0.97963101E+08
     -144.0633416681      149.0610550050     1  0.97519747E+08
     -144.0633342551      150.9782112730     1  0.99727886E+08
     -144.0633020069      144.9321763568     1  0.98252425E+08
     -144.0632949924      146.9729113967     1  0.10115598E+09
     -144.0632768663      149.0456777472     2  0.95182127E+08
     -144.0632361320      142.1773305194     1  0.97486001E+08
     -144.0632212509      150.7722328815     2  0.10677209E+09
     -144.0631806264      149.8187667510     1  0.10449101E+09
     -144.0631786426      149.7841501179     1  0.10479643E+09
     -144.0631694200      144.4647019750     1  0.97831973E+08
     -144.0631320980      151.1994854242     1  0.10149602E+09
     -144.0631210907      147.5293769403     1  0.10115570E+09
     -144.0630938125      150.1754484541     1  0.98748573E+08
     -144.0630807946      148.1395233670     1  0.98303689E+08
     -144.0630766580      145.0459478664     1  0.98523406E+08
     -144.0630706377      144.6526910420     1  0.10367280E+09
     -144.0630672649      146.6174787584     1  0.10288596E+09
     -144.0630484257      149.1664073634     1  0.98405762E+08
     -144.0630319790      145.1418579819     1  0.94006037E+08
     -144.0629701140      149.7135796127     1  0.93859598E+08
     -144.0629690205      146.2632885773     1  0.10086107E+09
     -144.0629554742      145.5514834958     1  0.96114020E+08
     -144.0629179534      144.6602177406     1  0.10081892E+09
     -144.0628313950      148.7932167375     1  0.99047320E+08
     -144.0628293811      152.2413595001     2  0.10020132E+09
     -144.0627689420      152.2589999088     1  0.10476612E+09
     -144.0627394851      145.7956306592     1  0.10522698E+09
     -144.0626831865      148.6700612126     2  0.10558220E+09
     -144.0626192882      144.8421869013     1  0.97863205E+08
     -144.0625912326      146.6346475187     1  0.10403459E+09
     -144.0625331361      147.8668979880     1  0.95742482E+08
     -144.0625006219      149.9431155733     1  0.10227961E+09
     -144.0624253039      145.2367680348     1  0.96325802E+08
     -144.0623930357      146.7269545946     1  0.93181265E+08
     -144.0623637290      150.2337059719     1  0.94016466E+08
     -144.0623121703      145.2047187755     1  0.98310921E+08
     -144.0623048332      146.6109311095     1  0.98561862E+08
     -144.0622980207      146.2731888583     1  0.94690531E+08
     -144.0622898797      143.9282706287     1  0.99729685E+08
     -144.0622746258      145.7412298466     1  0.10351366E+09
     -144.0622574441      150.8940742160     1  0.98366826E+08
     -144.0622390540      146.7695525002     1  0.10233174E+09
     -144.0621730747      143.6139527763     1  0.95968237E+08
     -144.0621696064      145.9362042148     1  0.98772462E+08
     -144.0620851035      145.3263566686     1  0.95324733E+08
     -144.0620754315      146.8454990978     1  0.10401402E+09
     -144.0620275694      147.7710375528     1  0.96168363E+08
     -144.0619777160      147.4696620655     1  0.97367131E+08
     -144.0619539108      145.7711554317     1  0.93452753E+08
     -144.0619440792      149.5687143881     1  0.96871401E+08
     -144.0619427276      145.3321266379     1  0.98088162E+08
     -144.0619191228      149.8611780407     1  0.99776064E+08
     -144.0619066295      141.6132459031     1  0.95690708E+08
     -144.0618884811      148.2137729855     1  0.98621118E+08
     -144.0618386546      145.5799560460     1  0.10442750E+09
     -144.0618274608      146.4404054463     1  0.98681897E+08
     -144.0618169358      148.0825197022     1  0.97555988E+08
     -144.0617970527      146.9325837148     1  0.98702983E+08
     -144.0617741274      149.7593557991     1  0.96528222E+08
     -144.0617545748      142.0058919574     1  0.92892996E+08
     -144.0617140036      148.2827780602     1  0.10148873E+09
     -144.0617030670      152.6141050854     1  0.10475996E+09
     -144.0616597683      150.8126522532     1  0.10770139E+09
     -144.0616270550      149.4862367004     1  0.93062708E+08
     -144.0616250497      143.4638310154     1  0.99193300E+08
     -144.0615873634      146.4639406415     1  0.10161193E+09
     -144.0615858395      151.6459894412     1  0.10035795E+09
     -144.0615506419      146.9596436076     4  0.10151610E+09
     -144.0614954339      148.4154722605     1  0.10235593E+09
     -144.0614788060      147.4675230738     1  0.10531726E+09
     -144.0614663484      145.2492654033     1  0.96480234E+08
     -144.0614483545      152.7196506028     1  0.98428518E+08
     -144.0614260467      145.8792261942     1  0.96861784E+08
     -144.0614141830      147.8984214186     1  0.10477385E+09
     -144.0613850173      148.9000183855     1  0.96246924E+08
     -144.0613718260      151.4092838933     1  0.10509828E+09
     -144.0612900007      144.8740829995     1  0.10126450E+09
     -144.0612086725      145.3563873957     1  0.96224626E+08
     -144.0611806128      144.5651516581     1  0.97884636E+08
     -144.0611778381      143.5124052416     1  0.99133505E+08
     -144.0611610259      146.5816260753     1  0.97976391E+08
     -144.0611595791      147.0698426990     1  0.96819673E+08
     -144.0611532461      151.3547647403     1  0.94785956E+08
     -144.0611275109      147.7200232321     1  0.10070680E+09
     -144.0611003963      148.3631069723     1  0.10445342E+09
     -144.0610769883      145.9059375602     1  0.10194470E+09
     -144.0610328492      148.1907317257     1  0.10191547E+09
     -144.0610278986      148.6698574657     1  0.98427333E+08
     -144.0610268890      150.9665667074     1  0.10236064E+09
     -144.0609775963      150.4813507578     1  0.94771728E+08
     -144.0609384182      147.6177050592     1  0.96756370E+08
     -144.0608334752      146.7966913110     1  0.10191582E+09
     -144.0608234760      145.2120966271     1  0.98235108E+08
     -144.0607673368      142.6898739809     1  0.99542816E+08
     -144.0607605527      144.0320120804     1  0.98888417E+08
     -144.0607549604      150.8773938451     2  0.97500163E+08
     -144.0607375808      145.1483866029     1  0.98128230E+08
     -144.0607281578      149.0497027277     1  0.95730447E+08
     -144.0607247849      142.3256581529     1  0.96607393E+08
     -144.0606927806      143.0279904964     1  0.98565757E+08
     -144.0606873786      144.6624420158     1  0.93424361E+08
     -144.0606668975      151.0924172004     1  0.10491204E+09
     -144.0606085887      146.8059014778     1  0.96553539E+08
     -144.0605704562      144.8980443172     1  0.10414910E+09
     -144.0605078140      147.9880806673     1  0.99314407E+08
     -144.0604234255      149.8504608835     1  0.99352460E+08
     -144.0604100113      148.9763749349     1  0.10322406E+09
     -144.0604008921      145.4461773059     1  0.96823125E+08
     -144.0603938341      147.7761216301     1  0.99668270E+08
     -144.0603834491      144.2141764015     1  0.95460101E+08
     -144.0603059035      147.9845340383     1  0.10050523E+09
     -144.0602818072      146.8141274156     1  0.96422020E+08
     -144.0602711484      147.5642856233     1  0.97264644E+08
     -144.0602420698      145.3557641570     1  0.96485587E+08
     -144.0602308063      146.7806750434     1  0.99215612E+08
     -144.0602250735      148.9673249086     1  0.10353794E+09
     -144.0601951644      144.8092189978     2  0.98904842E+08
     -144.0601894017      144.1528451490     1  0.94344181E+08
     -144.0601488471      142.0556882887     1  0.95464144E+08
     -144.0600674835      147.0426621961     1  0.10195858E+09
     -144.0600490068      146.9455289848     1  0.93983539E+08
     -144.0599976736      149.6391935402     1  0.99046783E+08
     -144.0599774339      147.5126814178     1  0.95346964E+08
     -144.0599075054      145.8048147395     1  0.10568450E+09
     -144.0598994612      145.8337329875     1  0.10080407E+09
     -144.0598804109      149.8712949015     1  0.97401253E+08
     -144.0598473592      145.6177998386     1  0.95951997E+08
     -144.0598201883      148.7546654394     1  0.95739091E+08
     -144.0597612548      152.9881500080     1  0.99726728E+08
     -144.0597480972      145.7767098608     1  0.10135411E+09
     -144.0597424205      149.8551765125     1  0.97319221E+08
     -144.0597355917      147.3172788364     1  0.95675994E+08
     -144.0596879815      146.6793924212     1  0.99634577E+08
     -144.0596654226      151.5572299382     1  0.10118782E+09
     -144.0596213082      149.0180934479     1  0.99301068E+08
     -144.0596123913      143.6510410925     1  0.10082880E+09
     -144.0596108684      142.0971163756     1  0.96808832E+08
     -144.0595379308      151.1195624634     1  0.10187326E+09
     -144.0594763852      148.9652435619     1  0.99718286E+08
     -144.0594358238      148.3840860191     1  0.97573386E+08
     -144.0593933494      146.7894228179     1  0.98913386E+08
     -144.0593918632      144.7410254138     1  0.95444780E+08
     -144.0593795238      149.2848139834     1  0.97657582E+08
     -144.0593705522      147.6040472459     1  0.99589221E+08
     -144.0593633041      149.8154760967     1  0.10377376E+09
     -144.0593603134      142.9352330507     1  0.94934963E+08
     -144.0593532740      148.2883267091     1  0.97739614E+08
     -144.0593435365      149.3345371357     1  0.96246047E+08
     -144.0593340757      143.5027403963     1  0.99403501E+08
     -144.0593249549      150.7052606284     1  0.10142219E+09
     -144.0592984880      146.6468603077     1  0.98413138E+08
     -144.0591632010      148.5905294041     1  0.98930179E+08
     -144.0591027459      153.2499587880     1  0.10570051E+09
     -144.0590463013      151.7158380505     1  0.99662435E+08
     -144.0590303684      147.8945085922     1  0.10294421E+09
     -144.0590135240      145.6556191934     1  0.10301773E+09
     -144.0589959672      143.0786136846     1  0.96169581E+08
     -144.0589824797      147.8893575801     1  0.10139443E+09
     -144.0589806651      147.9676890652     1  0.99471274E+08
     -144.0589588831      149.9089829422     1  0.98524545E+08
     -144.0589172785      141.1457115973     1  0.97307132E+08
     -144.0588804730      150.3189237209     1  0.10377766E+09
     -144.0588525440      149.2647143519     1  0.92253052E+08
     -144.0588084306      146.8614672590     1  0.95938135E+08
     -144.0587845252      146.4064923720     1  0.96448926E+08
     -144.0587623661      145.6870389540     1  0.10178977E+09
     -144.0587545692      147.8668195804     1  0.97886105E+08
     -144.0586583052      147.8308020092     1  0.10222481E+09
     -144.0585947987      146.7093587536     1  0.96363033E+08
     -144.0585848813      147.3553033989     1  0.10367005E+09
     -144.0585475096      145.8525114278     1  0.93537547E+08
     -144.0585276537      142.9000616407     1  0.10365898E+09
     -144.0585205998      143.3850807152     1  0.10295420E+09
     -144.0585002386      144.7073856021     1  0.97159071E+08
     -144.0584597004      139.3876804669     1  0.96308072E+08
     -144.0584344139      148.7417511421     1  0.10086686E+09
     -144.0583623378      148.9385315873     1  0.95515827E+08
     -144.0583581546      147.0600472645     1  0.95291100E+08
     -144.0583557947      152.9749527541     1  0.99765525E+08
     -144.0582937019      148.1767999013     1  0.95470131E+08
     -144.0581767039      148.2573302521     1  0.97331611E+08
     -144.0581647466      146.9141736804     1  0.10227466E+09
     -144.0581244140      147.9454950291     1  0.10749771E+09
     -144.0580795858      143.7100958904     1  0.94547929E+08
     -144.0580687304      142.8834406984     1  0.92922834E+08
     -144.0580615967      138.9684975793     1  0.99639283E+08
     -144.0579503137      147.5829581796     1  0.97943022E+08
     -144.0579466673      151.0990072578     1  0.10062496E+09
     -144.0578999069      150.2493620366     1  0.10511587E+09
     -144.0577927981      144.4143939088     1  0.95322936E+08
     -144.0577573584      145.8142459821     1  0.10132332E+09
     -144.0577528981      144.6944952415     1  0.95209748E+08
     -144.0577047488      148.5565946087     1  0.99848167E+08
     -144.0576538617      148.2835132794     1  0.99758521E+08
     -144.0576492383      152.7547851752     1  0.98590366E+08
     -144.0576469107      148.8293375214     1  0.10046177E+09
     -144.0576450191      151.5192302296     1  0.98151756E+08
     -144.0575991420      151.3384898473     2  0.10714969E+09
     -144.0575427638      145.9704495908     1  0.98530947E+08
     -144.0575342981      147.0120065613     1  0.97659104E+08
     -144.0575243791      143.9905473783     1  0.97206259E+08
     -144.0574961908      147.9327717558     1  0.97950500E+08
     -144.0574894287      148.8733511723     1  0.11646728E+09
     -144.0574754512      148.3164124465     1  0.10043307E+09
     -144.0574476746      148.1930855318     1  0.95541197E+08
     -144.0574206002      144.2895410836     1  0.99207159E+08
     -144.0573741396      145.3223508783     1  0.97555432E+08
     -144.0573584381      147.9474493763     1  0.11556905E+09
     -144.0571658053      146.9755662662     1  0.97485403E+08
     -144.0571359666      148.4080195155     1  0.98021294E+08
     -144.0570927215      147.5286970678     1  0.94772315E+08
     -144.0570744820      148.0724391223     1  0.10117980E+09
     -144.0570586528      147.4621308547     1  0.10077101E+09
     -144.0570551644      147.0331872109     1  0.98319825E+08
     -144.0570383026      145.9196161904     1  0.98375804E+08
     -144.0570146063      147.5451929035     1  0.10418873E+09
     -144.0570097677      148.1799070277     1  0.10051880E+09
     -144.0570086575      149.4436264873     1  0.10140049E+09
     -144.0569880724      144.4624900674     1  0.10040405E+09
     -144.0569651634      149.9195300427     1  0.94512650E+08
     -144.0569616124      145.0834706804     1  0.97730222E+08
     -144.0569348295      148.4767912991     1  0.10428913E+09
     -144.0569244369      148.4316924653     1  0.10060525E+09
     -144.0569202101      148.1493789527     1  0.94692809E+08
     -144.0568769474      148.7380181908     1  0.96774219E+08
     -144.0568331022      145.0449234833     1  0.95011759E+08
     -144.0568240156      144.0258111133     1  0.10011732E+09
     -144.0568055352      143.8090252934     1  0.95037725E+08
     -144.0568025906      148.0136484689     1  0.10345959E+09
     -144.0567918061      151.7085334063     1  0.99792395E+08
     -144.0567762776      144.4315873489     1  0.10049932E+09
     -144.0567602118      147.3444283047     1  0.95688363E+08
     -144.0567540279      150.5354946741     1  0.95246601E+08
     -144.0567422334      142.5533181024     1  0.99228141E+08
     -144.0567229176      142.7646820251     1  0.95465767E+08
     -144.0567023271      147.7385125049     1  0.96521161E+08
     -144.0566932986      150.1095403550     1  0.10428532E+09
     -144.0566529810      149.1440164460     1  0.10137792E+09
     -144.0566242968      150.2402026475     1  0.98057974E+08
     -144.0566009341      143.2142649737     1  0.99401259E+08
     -144.0565909767      146.4142471043     1  0.11096453E+09
     -144.0565475706      144.4321363122     1  0.96954648E+08
     -144.0565436023      151.7967821119     1  0.10231925E+09
     -144.0564840307      149.8571630785     1  0.10077553E+09
     -144.0564597484      144.0165721350     1  0.98580739E+08
     -144.0564327718      144.4691829622     1  0.10050250E+09
     -144.0563917604      145.6640370449     1  0.97222517E+08
     -144.0563525458      149.0223154353     1  0.96948363E+08
     -144.0563493194      142.1079725749     1  0.93959856E+08
     -144.0563075642      146.9594245225     1  0.96815941E+08
     -144.0563033137      149.1927685993     1  0.99189884E+08
     -144.0562982211      142.1934679779     1  0.98319470E+08
     -144.0561969086      145.2964247262     1  0.94115141E+08
     -144.0561568169      146.0655277064     1  0.10167823E+09
     -144.0560780870      148.1226980288     1  0.10340537E+09
     -144.0560724718      147.1798759535     1  0.93750758E+08
     -144.0560713027      151.3824719044     1  0.10264704E+09
     -144.0560699646      144.0623319957     1  0.98281565E+08
     -144.0560324883      149.1390300685     1  0.10528544E+09
     -144.0559736324      149.7147690752     2  0.10383870E+09
     -144.0559631613      144.5754212952     1  0.96759012E+08
     -144.0559447999      149.0463685950     1  0.10679232E+09
     -144.0558947094      147.0921190108     1  0.96122217E+08
     -144.0558920499      149.5695264953     1  0.98632084E+08
     -144.0558908606      142.1579849635     1  0.96013965E+08
     -144.0558768180      151.2718799249     1  0.97890613E+08
     -144.0558709557      143.8232815375     1  0.99315874E+08
     -144.0557681176      153.9231507538     1  0.96047148E+08
     -144.0557574045      149.0337108876     1  0.95327961E+08
     -144.0557045167      142.4599226819     1  0.96701342E+08
     -144.0556982671      151.4484029046     1  0.10452528E+09
     -144.0556513015      146.5117311320     1  0.95786977E+08
     -144.0556448249      145.3626493011     1  0.10595391E+09
     -144.0556387631      146.6401673354     1  0.96573066E+08
     -144.0556334345      147.9055028095     1  0.10069651E+09
     -144.0555777288      148.3290157842     1  0.98970253E+08
     -144.0555561532      147.9979361185     1  0.10042664E+09
     -144.0554978750      144.7175766615     1  0.99015096E+08
     -144.0554643222      145.8251627157     1  0.99782711E+08
     -144.0554447537      146.3235412769     1  0.10028830E+09
     -144.0554219041      143.3213743431     1  0.98497999E+08
     -144.0554149072      148.8605133971     1  0.94603145E+08
     -144.0552788825      143.1872614413     1  0.98983232E+08
     -144.0551951782      148.7303327122     1  0.98439774E+08
     -144.0551465958      147.6548182337     1  0.94951646E+08
     -144.0551340383      146.8314264869     1  0.10272089E+09
     -144.0550926918      146.2768600158     1  0.98143610E+08
     -144.0549928914      145.2484266632     1  0.10437565E+09
     -144.0549901800      145.9200966461     1  0.98248889E+08
     -144.0549773331      144.8586167944     1  0.10000580E+09
     -144.0549725490      147.3113432864     1  0.97926475E+08
     -144.0549562259      149.0507943983     1  0.10234843E+09
     -144.0549433761      142.8543595584     1  0.96186692E+08
     -144.0549355081      148.6482457601     1  0.98544308E+08
     -144.0549253252      147.7900396269     1  0.96000177E+08
     -144.0548626573      148.0262922417     1  0.99995782E+08
     -144.0548555657      148.1395556528     1  0.96448406E+08
     -144.0548246061      145.6345914493     1  0.98728762E+08
     -144.0548077889      144.7901554310     1  0.98054634E+08
     -144.0548015036      147.5398685283     1  0.10102815E+09
     -144.0547820449      151.2341545322     1  0.10744182E+09
     -144.0547652081      145.4458092447     1  0.10192293E+09
     -144.0547297012      145.5129648791     1  0.97655294E+08
     -144.0547206003      146.5366193288     1  0.11004458E+09
     -144.0546942203      146.3226459999     1  0.93254252E+08
     -144.0546673013      148.0474612653     1  0.10021215E+09
     -144.0546452467      146.8490892503     1  0.98216796E+08
     -144.0546406082      151.1332157462     1  0.95654822E+08
     -144.0546234191      149.5112320685     1  0.96305468E+08
     -144.0546130896      144.5211424535     1  0.10044981E+09
     -144.0545615885      143.1711460148     1  0.99473224E+08
     -144.0545461033      148.1989827682     1  0.97734889E+08
     -144.0544643361      147.2911533348     1  0.96561442E+08
     -144.0544630296      147.4381290621     1  0.10255635E+09
     -144.0544572768      149.7209622285     1  0.97845095E+08
     -144.0543712933      149.5348170687     1  0.10056770E+09
     -144.0543489789      144.0257327817     1  0.94565409E+08
     -144.0543338744      150.3356892496     1  0.99241213E+08
     -144.0543209213      147.7339079970     1  0.10054289E+09
     -144.0543060477      148.4409992469     1  0.99886406E+08
     -144.0543029461      144.5001511553     1  0.99102667E+08
     -144.0542486138      147.0747217918     1  0.96919417E+08
     -144.0542019317      147.9878947776     1  0.10373003E+09
     -144.0541317246      151.3463591569     1  0.10036863E+09
     -144.0541063957      145.4607216249     1  0.99078407E+08
     -144.0540886640      145.3559987282     1  0.94807502E+08
     -144.0540468263      149.2031886822     1  0.97000170E+08
     -144.0540411893      148.6409995459     1  0.95574452E+08
     -144.0539717302      147.6145804555     1  0.10086823E+09
     -144.0539615998      141.0224207774     1  0.94669414E+08
     -144.0539575584      147.4653523871     1  0.98636394E+08
     -144.0539367855      150.2111286849     1  0.94947084E+08
     -144.0539315469      151.4477129405     1  0.96528157E+08
     -144.0538915857      142.6837560602     1  0.96709445E+08
     -144.0538581990      142.7681623170     1  0.95468403E+08
     -144.0538561728      145.4213507485     1  0.93884043E+08
     -144.0538261712      148.7574336774     1  0.10238920E+09
     -144.0538179650      148.3509603038     1  0.10318244E+09
     -144.0537760740      144.5668561564     1  0.10008782E+09
     -144.0537749019      145.9303323634     1  0.96667076E+08
     -144.0537407831      150.1845052915     1  0.10067040E+09
     -144.0537126748      147.7676439581     1  0.99378187E+08
     -144.0536994257      148.7603247996     1  0.98427979E+08
     -144.0536869519      147.2830967797     1  0.10940684E+09
     -144.0536767055      148.9447305399     1  0.10181139E+09
     -144.0536504215      148.1986975229     1  0.96099621E+08
     -144.0536472277      146.1561464165     1  0.95002151E+08
     -144.0536320742      145.0852123439     1  0.10079843E+09
     -144.0536241611      148.0052943117     1  0.10088733E+09
     -144.0535783927      146.2480260342     1  0.10068635E+09
     -144.0535476309      145.6058992024     2  0.10154309E+09
     -144.0535242740      150.9318475836     2  0.10268183E+09
     -144.0534822747      152.2971366048     1  0.10363161E+09
     -144.0534757261      149.6319253323     1  0.10318003E+09
     -144.0534680224      146.2469858002     1  0.96455282E+08
     -144.0533690508      149.9909143835     1  0.10115074E+09
     -144.0533376609      149.6437652542     1  0.11185098E+09
     -144.0533002840      152.1120697636     1  0.10088140E+09
     -144.0532843625      146.3100105693     1  0.97871583E+08
     -144.0532666787      152.0974109447     1  0.10050095E+09
     -144.0532335085      151.5305141186     1  0.10319134E+09
     -144.0531350459      148.9891862880     1  0.10107424E+09
     -144.0531298818      145.6313106059     1  0.95371829E+08
     -144.0531281984      147.6870889157     1  0.98976777E+08
     -144.0531241288      142.2651642740     1  0.94582397E+08
     -144.0530989663      147.1638866392     1  0.98771252E+08
     -144.0530144255      145.3997236593     1  0.96336054E+08
     -144.0530126903      144.4094706088     1  0.97904590E+08
     -144.0529989572      146.2171750928     1  0.10121276E+09
     -144.0529977028      147.6395223891     1  0.10077739E+09
     -144.0529757431      147.4632162783     1  0.10536668E+09
     -144.0529382302      146.8859949347     1  0.11237424E+09
     -144.0529031053      144.0645859990     1  0.92465941E+08
     -144.0528791391      152.7351627843     1  0.10086655E+09
     -144.0528653274      146.1070556347     1  0.95049017E+08
     -144.0528564890      149.0855600778     1  0.99444130E+08
     -144.0528159854      149.1199128425     1  0.10170572E+09
     -144.0528094518      148.8268815825     2  0.95438787E+08
     -144.0527848525      147.0566659872     1  0.10085189E+09
     -144.0527676556      149.8336100658     1  0.98021599E+08
     -144.0527624348      152.6713076235     1  0.98681604E+08
     -144.0527574719      149.3005531790     1  0.95502919E+08
     -144.0527548808      142.3918866678     1  0.97415188E+08
     -144.0527486855      148.5044363504     1  0.10226502E+09
     -144.0527134996      145.3503153386     1  0.98602722E+08
     -144.0527021267      148.7081990503     1  0.98182198E+08
     -144.0526755943      144.5529354933     1  0.10210761E+09
     -144.0526211467      146.3264855944     1  0.10137093E+09
     -144.0526103408      145.2018230035     1  0.99547948E+08
     -144.0525795933      145.6118784520     1  0.10226843E+09
     -144.0525515316      145.9096342362     1  0.94433930E+08
     -144.0525081843      142.3333476866     1  0.97628201E+08
     -144.0524544240      147.4528333621     1  0.98246431E+08
     -144.0524388576      147.7670514459     2  0.94754915E+08
     -144.0524336806      142.5558792457     1  0.93253109E+08
     -144.0524257627      147.0347797782     1  0.10107461E+09
     -144.0523841144      142.1770819839     1  0.98722536E+08
     -144.0522068112      146.9431058323     1  0.99075216E+08
     -144.0521627580      141.6808620730     1  0.93142289E+08
     -144.0521496865      144.1568818821     1  0.95648903E+08
     -144.0521251284      149.7921416325     1  0.97558326E+08
     -144.0521145300      146.0838533946     1  0.98124895E+08
     -144.0521064730      149.7596463492     1  0.94634060E+08
     -144.0520709747      149.1594444327     2  0.96152865E+08
     -144.0520094341      144.9312119558     1  0.98304385E+08
     -144.0519866309      146.0719474951     1  0.99831345E+08
     -144.0519370177      144.6443329730     1  0.95052890E+08
     -144.0518979314      147.4974951775     1  0.97854940E+08
     -144.0518936604      148.8346026902     1  0.97099423E+08
     -144.0518617782      151.9575564495     1  0.10259292E+09
     -144.0517980091      149.4226392037     1  0.98359176E+08
     -144.0517357292      144.2233564655     1  0.92754231E+08
     -144.0517245539      146.5457655019     1  0.96076461E+08
     -144.0516763209      150.0016229117     1  0.10681993E+09
     -144.0516575591      146.8105537414     1  0.99979687E+08
     -144.0516407057      146.8437064374     1  0.10272776E+09
     -144.0515318389      150.5510275329     1  0.10299963E+09
     -144.0515039759      144.6613700563     1  0.96955455E+08
     -144.0514628762      151.1220527253     1  0.10241306E+09
     -144.0514305786      145.9099309306     1  0.99691473E+08
     -144.0513738033      146.5354238992     1  0.98782021E+08
     -144.0513698831      147.5974332079     1  0.98169919E+08
     -144.0513381926      148.0705783795     1  0.98585869E+08
     -144.0513275195      149.5370119574     1  0.99398384E+08
     -144.0513249700      150.1802003629     1  0.10008733E+09
     -144.0513060166      148.0809602200     1  0.98705979E+08
     -144.0512949052      144.0941749765     1  0.97010938E+08
     -144.0512920442      148.3162446004     1  0.97412319E+08
     -144.0512905508      146.1894432205     1  0.99829297E+08
     -144.0512785095      146.0505728743     1  0.98774534E+08
     -144.0512451899      150.5905802968     1  0.10166349E+09
     -144.0511857521      145.5815670455     1  0.99334032E+08
     -144.0511225471      146.9622794166     1  0.97058339E+08
     -144.0511156878      148.3544757523     1  0.10002650E+09
     -144.0510500882      147.2882321001     1  0.10423331E+09
     -144.0510227362      150.4761288326     1  0.10008065E+09
     -144.0510144608      147.7382861839     1  0.10298045E+09
     -144.0510059235      148.6050230388     1  0.10441412E+09
     -144.0509512330      145.1211803550     1  0.97548991E+08
     -144.0509434799      144.4610769592     1  0.94111686E+08
     -144.0509382581      149.6535381426     1  0.10133563E+09
     -144.0509356123      146.8566592540     1  0.94283229E+08
     -144.0509145609      144.2893501115     1  0.10190462E+09
     -144.0508975489      144.6436588287     1  0.95886638E+08
     -144.0508137601      143.1805001819     1  0.10092159E+09
     -144.0507328828      151.8190577208     1  0.10551099E+09
     -144.0507248037      145.9911808136     1  0.99774240E+08
     -144.0507194515      144.1572217527     1  0.94348593E+08
     -144.0507122696      147.9297156264     1  0.96951263E+08
     -144.0506999368      146.3322359589     1  0.98309758E+08
     -144.0506907195      145.2194923332     1  0.99930564E+08
     -144.0506839436      149.0204927698     1  0.94348755E+08
     -144.0506694404      149.8017978766     1  0.10128738E+09
     -144.0506642104      148.5999066181     1  0.10117404E+09
     -144.0506547177      144.3883845059     1  0.10003738E+09
     -144.0506507573      148.0559297049     1  0.10361516E+09
     -144.0505918934      146.9949737147     1  0.97651097E+08
     -144.0505894639      145.3894617940     1  0.10246499E+09
     -144.0505140255      144.1992534262     1  0.92948215E+08
     -144.0504989727      145.3507232622     1  0.10496412E+09
     -144.0504859845      144.1058482227     1  0.94021096E+08
     -144.0504830658      147.0537255215     1  0.10259235E+09
     -144.0504641235      142.5200937291     1  0.94686625E+08
     -144.0504563778      148.8587515989     1  0.10791818E+09
     -144.0504441102      149.4073308833     1  0.98756969E+08
     -144.0504061987      144.4350533194     1  0.10043113E+09
     -144.0503846905      148.4154592601     1  0.10009988E+09
     -144.0503766590      149.5670707277     1  0.96465089E+08
     -144.0503640210      146.8830536935     1  0.10317635E+09
     -144.0503507118      145.7517432073     1  0.96368901E+08
     -144.0502320413      150.1470903424     1  0.96479770E+08
     -144.0502187916      146.3064881032     1  0.98336806E+08
     -144.0502098915      148.8064594323     1  0.96103364E+08
     -144.0501921187      146.4524353720     1  0.92116413E+08
     -144.0501605636      145.0616406343     2  0.96303452E+08
     -144.0501186124      146.0924699398     1  0.94785509E+08
     -144.0500717242      146.2902387940     1  0.10022193E+09
     -144.0500588056      146.9440529973     1  0.99251520E+08
     -144.0500433655      150.5977478692     1  0.10039119E+09
     -144.0500400503      148.2788179212     1  0.10123993E+09
     -144.0500342150      147.7802924884     1  0.10156341E+09
     -144.0499919917      145.8973578836     1  0.99803607E+08
     -144.0499707072      141.5055571558     1  0.10177634E+09
     -144.0499441851      149.0573831469     1  0.10614261E+09
     -144.0499422516      143.3720057067     1  0.10058350E+09
     -144.0499344680      148.9775225408     1  0.10404740E+09
     -144.0498145603      149.0303330805     1  0.95497017E+08
     -144.0498019991      142.6142638581     1  0.96450153E+08
     -144.0497876774      148.1751703110     1  0.99212912E+08
     -144.0497216065      142.8031624473     1  0.10204012E+09
     -144.0496407961      149.9679006633     1  0.96030379E+08
     -144.0496125300      151.5242121829     1  0.98030689E+08
     -144.0496105461      146.1202694343     1  0.95613356E+08
     -144.0495947073      148.3042178748     1  0.10054975E+09
     -144.0495414098      150.0941988359     1  0.95084016E+08
     -144.0494893737      146.9388710986     1  0.10602989E+09
     -144.0494644058      148.3706666115     1  0.10559754E+09
     -144.0494352891      144.2596710408     1  0.10011921E+09
     -144.0494207466      145.7014874198     1  0.97363503E+08
     -144.0494164705      147.3555573620     1  0.10675683E+09
     -144.0494055931      145.3309116693     1  0.97719649E+08
     -144.0493789729      148.1256734118     1  0.94958661E+08
     -144.0493530325      147.8688394152     1  0.10206669E+09
     -144.0493385730      143.2966295112     1  0.93200385E+08
     -144.0492814692      144.8159194826     1  0.99520911E+08
     -144.0492710949      149.4449151526     1  0.95875748E+08
     -144.0492488986      143.5007235705     1  0.98007089E+08
     -144.0492287502      152.7533921065     1  0.98436625E+08
     -144.0492151980      145.3725094697     1  0.10006693E+09
     -144.0492063941      147.9231721268     1  0.98502969E+08
     -144.0491666867      144.3050602150     1  0.96789146E+08
     -144.0491461330      149.5201928117     1  0.10544580E+09
     -144.0491354312      149.8164190756     1  0.99008130E+08
     -144.0491305136      150.7320565229     1  0.97418783E+08
     -144.0491191070      144.3370229504     1  0.99505172E+08
     -144.0491153626      145.5618066382     1  0.96351950E+08
     -144.0490282660      146.8962488961     1  0.94189882E+08
     -144.0490086687      144.6609598946     1  0.99512176E+08
     -144.0489853090      146.3156845268     1  0.10116405E+09
     -144.0489762543      148.5557458537     1  0.98435735E+08
     -144.0489470914      144.3417597479     1  0.96798687E+08
     -144.0489308340      148.6359770501     1  0.98687241E+08
     -144.0489149937      148.1541217926     1  0.98434072E+08
     -144.0489024833      150.1047112744     1  0.97404096E+08
     -144.0488927613      142.6787755970     1  0.94104505E+08
     -144.0488900850      146.8251621455     1  0.10048697E+09
     -144.0488865054      146.0000671292     1  0.10024983E+09
     -144.0488022600      150.6293183067     1  0.10529981E+09
     -144.0487942088      147.9563843753     1  0.10086640E+09
     -144.0487432200      145.5414870300     1  0.99912483E+08
     -144.0487376046      145.0028093052     1  0.93561249E+08
     -144.0487343668      145.6563640513     1  0.94413410E+08
     -144.0487295235      152.0696658097     2  0.10677464E+09
     -144.0487255326      148.7699359639     1  0.10632963E+09
     -144.0487218010      147.5660634490     1  0.96551156E+08
     -144.0486912203      147.6691710006     1  0.99151479E+08
     -144.0486834079      148.6006142641     1  0.10040258E+09
     -144.0486796247      149.4751605272     1  0.92794715E+08
     -144.0486626805      145.0855270237     1  0.10011196E+09
     -144.0486541100      145.8032103533     1  0.94002335E+08
     -144.0486495751      144.0031727887     1  0.98060220E+08
     -144.0486342424      140.4962444772     1  0.95557330E+08
     -144.0486204373      145.5793510496     1  0.99949597E+08
     -144.0485731979      148.1762092963     1  0.97113487E+08
     -144.0484794299      145.0722419961     1  0.94786726E+08
     -144.0484721253      145.8737324431     1  0.93024482E+08
     -144.0484457854      143.4020106796     1  0.98779207E+08
     -144.0484398256      147.1623095265     1  0.97887077E+08
     -144.0484265169      145.4519673289     1  0.96110373E+08
     -144.0484146198      144.9006854812     1  0.94618257E+08
     -144.0484046547      142.9385228927     1  0.98024059E+08
     -144.0483984416      146.6039384131     1  0.98465262E+08
     -144.0483913155      149.9035373324     1  0.98889866E+08
     -144.0483531060      142.6875840544     1  0.97774101E+08
     -144.0482769798      145.4941272197     1  0.95791864E+08
     -144.0482396190      145.4095781933     1  0.94817990E+08
     -144.0482380150      148.2740878195     1  0.10177473E+09
     -144.0482038604      147.7814757809     1  0.98628077E+08
     -144.0481907093      145.6600187479     1  0.97756906E+08
     -144.0481392023      146.9212066560     1  0.10331559E+09
     -144.0481156436      149.7721196953     1  0.98178809E+08
     -144.0481109710      151.1053905182     1  0.98538705E+08
     -144.0481097083      144.6243905626     1  0.94898637E+08
     -144.0481075219      144.3482136789     1  0.98569131E+08
     -144.0480969172      150.4737322194     1  0.98567386E+08
     -144.0480828426      149.8752017694     1  0.10152613E+09
     -144.0480789658      140.4278906253     1  0.97303740E+08
     -144.0480132805      149.8229910941     1  0.10632910E+09
     -144.0480048606      150.3440487695     1  0.10085288E+09
     -144.0479989339      145.6496949967     1  0.99871698E+08
     -144.0479880701      151.3408321573     1  0.98931741E+08
     -144.0479726770      149.5264657482     1  0.98834494E+08
     -144.0479166810      144.6619647015     1  0.96849193E+08
     -144.0479074684      146.0509870255     1  0.11253784E+09
     -144.0479010278      145.1740093718     1  0.94056280E+08
     -144.0478973909      146.1368970516     1  0.10117347E+09
     -144.0478326153      144.2801114527     1  0.96207797E+08
     -144.0478238467      147.8052580346     1  0.96821449E+08
     -144.0478197944      144.1711720654     1  0.97906707E+08
     -144.0478120931      146.6551304428     1  0.99758894E+08
     -144.0478081322      145.4520993216     1  0.93422742E+08
     -144.0477730924      143.6533810312     1  0.93866588E+08
     -144.0477346075      148.3538239392     1  0.10425249E+09
     -144.0477231759      147.4241354099     1  0.10563996E+09
     -144.0477185390      150.3207533496     1  0.95856090E+08
     -144.0477020113      144.4817794065     1  0.98421177E+08
     -144.0476472569      148.1032185349     1  0.99645281E+08
     -144.0476438654      144.7561268924     1  0.97130333E+08
     -144.0475874171      144.7363341618     1  0.93653649E+08
     -144.0475696429      143.4376634415     1  0.98521219E+08
     -144.0475444046      147.7350110145     1  0.99762541E+08
     -144.0475251342      145.8416105496     1  0.94354250E+08
     -144.0475226216      149.4996237600     1  0.10152897E+09
     -144.0474992482      148.6624805644     1  0.10368243E+09
     -144.0474527126      144.8797695935     1  0.98052394E+08
     -144.0474307849      145.8063718627     1  0.10978964E+09
     -144.0474215441      142.6905231711     2  0.97518803E+08
     -144.0473865316      146.6703061908     1  0.94507014E+08
     -144.0473760580      150.4560900630     1  0.98566736E+08
     -144.0473675697      146.2752433140     1  0.10095335E+09
     -144.0473373705      142.4973898575     1  0.93607495E+08
     -144.0473259066      146.1248186122     1  0.10335646E+09
     -144.0473162597      145.0243205549     1  0.10014818E+09
     -144.0472883214      151.3229606984     1  0.96905664E+08
     -144.0472830800      149.7916044695     1  0.96694073E+08
     -144.0472398629      143.9332349024     1  0.98255557E+08
     -144.0471957794      148.1106066155     1  0.10247942E+09
     -144.0471903109      143.4055428256     1  0.97660583E+08
     -144.0471846982      150.3278470936     1  0.99052230E+08
     -144.0470844551      147.8429044776     1  0.96350112E+08
     -144.0470706097      142.6649166354     1  0.96851597E+08
     -144.0470586490      142.6322037914     1  0.10018612E+09
     -144.0470563429      149.5737350376     1  0.97810540E+08
     -144.0470522718      149.9781045592     1  0.10311627E+09
     -144.0470502826      149.5205042286     1  0.95071304E+08
     -144.0470451593      144.2664587462     1  0.94996970E+08
     -144.0469660686      145.1833021853     1  0.97494147E+08
     -144.0469136291      151.1919723167     1  0.10031386E+09
     -144.0469053783      147.1163658040     1  0.10017149E+09
     -144.0468624112      152.1651271325     1  0.10417740E+09
     -144.0468602269      146.9932793460     1  0.10529268E+09
     -144.0468242761      151.6843793241     1  0.99822852E+08
     -144.0468069639      142.8363829094     1  0.96656297E+08
     -144.0467787661      147.2051381378     1  0.98746164E+08
     -144.0467619379      144.5515336498     1  0.10507033E+09
     -144.0467570335      146.4485643349     1  0.97580545E+08
     -144.0467509264      150.3560894891     1  0.10578915E+09
     -144.0467361344      146.6334593376     1  0.97268648E+08
     -144.0466697630      150.2551824690     1  0.97598583E+08
     -144.0466518127      147.4273099673     1  0.99318016E+08
     -144.0466023316      152.5544386412     1  0.99124167E+08
     -144.0465858301      144.9117507706     1  0.96225004E+08
     -144.0465805544      145.7543887182     1  0.96219787E+08
     -144.0465784228      147.4797647204     1  0.98963262E+08
     -144.0465597364      149.8169808676     1  0.10290871E+09
     -144.0465182249      148.8862507558     1  0.96678815E+08
     -144.0464972909      146.6113076196     1  0.99008379E+08
     -144.0463649671      146.5820302052     1  0.96486763E+08
     -144.0463420645      150.9097394818     1  0.94827535E+08
     -144.0462700630      147.1279976652     1  0.10045967E+09
     -144.0462522506      148.3049110442     1  0.10055770E+09
     -144.0462323335      144.3012760867     1  0.96223999E+08
     -144.0462232210      147.6747934127     1  0.10028115E+09
     -144.0461782841      146.0273079257     1  0.94141110E+08
     -144.0461747967      146.2026139453     1  0.97964062E+08
     -144.0460860086      148.1914078177     1  0.96115323E+08
     -144.0460808241      143.5928424190     1  0.95375695E+08
     -144.0460719452      149.1364593925     1  0.10433158E+09
     -144.0460651016      147.2774669932     1  0.95947823E+08
     -144.0460524466      149.4314912544     1  0.97347890E+08
     -144.0460375967      142.7497652771     1  0.95529644E+08
     -144.0460334974      141.9789065806     1  0.98885849E+08
     -144.0460170480      149.7583834320     1  0.95085224E+08
     -144.0459856749      150.0011627615     1  0.98106588E+08
     -144.0459811089      147.0821529766     1  0.99903506E+08
     -144.0459609359      144.2229653536     1  0.10059481E+09
     -144.0459211961      147.7767795758     1  0.96670422E+08
     -144.0459111404      147.9952718172     1  0.95102998E+08
     -144.0459030099      146.2810523829     1  0.97191356E+08
     -144.0458904129      145.9130453238     1  0.10269909E+09
     -144.0458783914      146.2311544572     1  0.94748796E+08
     -144.0458726480      141.7793593726     1  0.99512313E+08
     -144.0458571040      146.0339064039     1  0.98660963E+08
     -144.0458487145      148.6959418344     1  0.10102058E+09
     -144.0458459014      143.2172132541     1  0.95984935E+08
     -144.0458446917      139.9281310126     1  0.93680379E+08
     -144.0458168592      143.6673971588     1  0.98221369E+08
     -144.0458055149      142.9802735859     1  0.97416005E+08
     -144.0457211180      147.9846263087     1  0.97338383E+08
     -144.0457111879      150.7912340329     1  0.10295674E+09
     -144.0457081574      142.7193343479     1  0.10055522E+09
     -144.0456994239      146.2048443161     1  0.96616564E+08
     -144.0456906350      149.5211270561     1  0.10147733E+09
     -144.0456187659      144.8541070420     1  0.93678929E+08
     -144.0455893413      145.8022005547     1  0.97442890E+08
     -144.0455740242      149.5672774955     1  0.99377567E+08
     -144.0455708338      148.3140321877     1  0.99878001E+08
     -144.0455340489      146.3400542855     1  0.92569438E+08
     -144.0455169214      141.5780976706     1  0.94964577E+08
     -144.0455013113      146.2534890419     1  0.95476500E+08
     -144.0454245096      144.6073414497     1  0.96695433E+08
     -144.0454230766      148.5969361293     1  0.10046974E+09
     -144.0453948822      145.9199970336     1  0.98434068E+08
     -144.0453746971      144.0391857575     1  0.94606739E+08
     -144.0453498884      143.4240665629     1  0.99237600E+08
     -144.0453366347      146.1512704731     1  0.95419415E+08
     -144.0453107251      150.1252917818     1  0.97872818E+08
     -144.0453077388      149.7011708085     1  0.97717444E+08
     -144.0452871183      144.2999680571     1  0.99384931E+08
     -144.0452626616      149.5489540082     1  0.98123034E+08
     -144.0452380579      147.7905889871     1  0.97537843E+08
     -144.0452308486      147.8669512189     1  0.10211787E+09
     -144.0451805820      147.7325644603     1  0.99263499E+08
     -144.0451492703      146.0641262079     1  0.10969550E+09
     -144.0451462764      143.1824205829     1  0.97998072E+08
     -144.0451374913      144.4416236045     1  0.97059994E+08
     -144.0451175087      151.3417015382     1  0.10071403E+09
     -144.0451074119      151.0995076581     2  0.10442555E+09
     -144.0450917170      140.6923725211     1  0.93658320E+08
     -144.0450634726      151.1304655150     1  0.10001550E+09
     -144.0449994694      148.2564450553     1  0.97426485E+08
     -144.0449875578      145.2642901703     1  0.99813964E+08
     -144.0449619349      145.9810141746     1  0.97454629E+08
     -144.0449515173      143.0318787723     1  0.99652348E+08
     -144.0449291445      145.3624966375     1  0.10042488E+09
     -144.0448982676      151.6024976351     1  0.95746293E+08
     -144.0448572983      144.6698449310     1  0.94081184E+08
     -144.0448551044      145.0745806091     1  0.98622990E+08
     -144.0448204095      147.9794714989     1  0.97183203E+08
     -144.0448068269      146.1238338206     1  0.95344962E+08
     -144.0447960454      149.8066558391     1  0.10340355E+09
     -144.0447873548      149.0456762441     1  0.99912200E+08
     -144.0447786028      148.4087142949     1  0.93474296E+08
     -144.0447703851      147.0695360399     1  0.96713801E+08
     -144.0447633217      144.2576914374     1  0.96339522E+08
     -144.0447277021      146.1775499324     1  0.98348711E+08
     -144.0447051347      147.9106105755     1  0.98090514E+08
     -144.0446916008      144.6633090242     1  0.94592515E+08
     -144.0446777442      142.2210199073     1  0.96530269E+08
     -144.0446616154      144.3477607753     1  0.10444990E+09
     -144.0446557460      146.4450774586     1  0.10518110E+09
     -144.0446456276      151.8433281066     1  0.96632411E+08
     -144.0446033538      148.8818838232     1  0.10050368E+09
     -144.0445891740      147.5216214524     1  0.99764664E+08
     -144.0445851508      149.6695873289     1  0.93947616E+08
     -144.0445778435      149.8348305733     1  0.93588383E+08
     -144.0445652230      146.7335150125     1  0.10035231E+09
     -144.0445333603      149.8734415587     1  0.10431680E+09
     -144.0445255185      147.0663729067     1  0.10094312E+09
     -144.0445099599      145.5828449149     1  0.96334717E+08
     -144.0444897579      148.0919181865     1  0.10733960E+09
     -144.0444679688      146.2287789743     1  0.98636223E+08
     -144.0444594988      146.5754773866     1  0.10400678E+09
     -144.0444460982      144.6838148510     1  0.98183324E+08
     -144.0444417400      137.2921681930     1  0.96598189E+08
     -144.0443692456      146.9204424030     1  0.98392756E+08
     -144.0443628249      145.0359905418     1  0.96693291E+08
     -144.0443468207      146.0318085494     1  0.97357104E+08
     -144.0443322285      147.5317930063     1  0.10158323E+09
     -144.0443305663      150.8041583213     1  0.10258153E+09
     -144.0443146976      145.0550078396     1  0.96793937E+08
     -144.0443034718      147.9433804189     1  0.94785784E+08
     -144.0441901864      142.1089236254     1  0.96903276E+08
     -144.0441639867      149.6995400302     1  0.94923129E+08
     -144.0441134496      147.6390545246     1  0.10442019E+09
     -144.0440852957      151.7057181951     1  0.10529043E+09
     -144.0440769627      147.1688170801     1  0.96668738E+08
     -144.0440375599      148.9211588815     1  0.10108430E+09
     -144.0439786689      147.4121056282     1  0.10306815E+09
     -144.0439710539      144.5926604385     1  0.98719653E+08
     -144.0439657076      144.5926000567     1  0.99113703E+08
     -144.0438954279      149.8970337296     1  0.10081351E+09
     -144.0438749864      145.2655580989     1  0.99524324E+08
     -144.0438440740      148.4765883061     1  0.94634153E+08
     -144.0438320342      147.8152694323     1  0.11089871E+09
     -144.0437855697      143.4456827841     1  0.95991114E+08
     -144.0437685681      147.4785783372     1  0.98536321E+08
     -144.0437592419      145.9859573201     1  0.10296422E+09
     -144.0437240712      144.3767867954     1  0.98400317E+08
     -144.0437016005      150.2457989521     1  0.10120000E+09
     -144.0436603749      145.3496458915     1  0.10060314E+09
     -144.0436423097      146.1360531440     1  0.97433061E+08
     -144.0436240216      148.7767190715     1  0.96611986E+08
     -144.0436208632      145.2311261654     1  0.96682041E+08
     -144.0436152771      148.6834785284     1  0.10286081E+09
     -144.0435972312      144.7723215841     1  0.94933714E+08
     -144.0435944902      153.2305697127     1  0.10134572E+09
     -144.0435666793      150.0498737579     1  0.94886521E+08
     -144.0435584377      144.7672079007     1  0.94245329E+08
     -144.0434215185      149.0637429104     1  0.99571339E+08
     -144.0434119886      146.1760672544     1  0.96545887E+08
     -144.0433938216      148.9609657454     1  0.98663456E+08
     -144.0433509419      141.3090431771     1  0.94336656E+08
     -144.0433461766      147.8988301001     1  0.95797715E+08
     -144.0433307389      144.1835285805     1  0.97685066E+08
     -144.0433243072      147.4148195511     1  0.10037554E+09
     -144.0432902244      150.5998758082     1  0.10394665E+09
     -144.0432886100      143.5467504715     1  0.93653758E+08
     -144.0432812796      144.8760489738     2  0.92569801E+08
     -144.0432649995      145.1589680550     1  0.99673813E+08
     -144.0432581768      141.5673088024     1  0.98793058E+08
     -144.0432412515      148.1879075692     1  0.10626486E+09
     -144.0432375562      145.4273827927     1  0.94656650E+08
     -144.0432186063      144.7358264473     1  0.10158306E+09
     -144.0431872548      143.4156922822     1  0.94782234E+08
     -144.0431533491      145.9306571105     1  0.99456456E+08
     -144.0431391769      147.9624436124     1  0.10213438E+09
     -144.0430727463      145.7716855210     1  0.10381395E+09
     -144.0430524702      149.1275932657     1  0.99450640E+08
     -144.0430432946      146.6969566445     1  0.98344660E+08
     -144.0430406163      150.1177380159     1  0.94851430E+08
     -144.0430348150      149.1796794716     1  0.95103986E+08
     -144.0429696224      146.7647640056     1  0.98759725E+08
     -144.0429247426      144.7085949602     1  0.10154240E+09
     -144.0429160836      152.1202916851     1  0.95410149E+08
     -144.0429123008      151.8631062944     1  0.10338325E+09
     -144.0428996190      140.2257611815     1  0.98529259E+08
     -144.0428875017      147.1506832634     1  0.10111208E+09
     -144.0428719988      149.9922361144     1  0.10006168E+09
     -144.0428692065      143.2445262760     1  0.93392836E+08
     -144.0428487000      147.5007792386     1  0.10132536E+09
     -144.0428085926      151.9543036598     1  0.10355549E+09
     -144.0427805428      149.9166108384     1  0.94635486E+08
     -144.0427264148      147.4545418251     1  0.98382100E+08
     -144.0427185657      141.5847560396     1  0.97768139E+08
     -144.0426922388      147.1176085634     1  0.97132246E+08
     -144.0426852517      145.0722126238     1  0.94878596E+08
     -144.0426352759      146.9575550449     1  0.97304813E+08
     -144.0426319609      145.4198845049     1  0.10062808E+09
     -144.0426060532      145.0378027288     1  0.93567746E+08
     -144.0425961860      148.7755711083     1  0.10299150E+09
     -144.0425261956      145.0875994134     1  0.10059403E+09
     -144.0425150935      148.0105815651     1  0.10746419E+09
     -144.0425037224      143.0530025986     1  0.96958296E+08
     -144.0424693286      145.2881020084     1  0.99614173E+08
     -144.0424495757      147.8686591286     1  0.10196245E+09
     -144.0424346857      148.7676861897     1  0.98002049E+08
     -144.0424247107      149.4231931999     1  0.10078676E+09
     -144.0423884251      141.1008403600     1  0.95876092E+08
     -144.0423854665      145.4035112215     1  0.95700421E+08
     -144.0423621595      141.2585304097     1  0.97608640E+08
     -144.0423091859      148.5385969589     1  0.96732885E+08
     -144.0422964533      147.6023162416     1  0.10072466E+09
     -144.0422747678      148.2395693598     1  0.10295985E+09
     -144.0422699114      142.5382613085     1  0.98650930E+08
     -144.0422649615      147.0587914591     1  0.98044265E+08
     -144.0422506565      147.6646050058     1  0.10195821E+09
     -144.0422362097      145.7676749426     1  0.10237342E+09
     -144.0422283884      147.2640869245     1  0.10168367E+09
     -144.0421723070      147.5755714477     1  0.97852876E+08
     -144.0421502853      146.7226742551     1  0.95924572E+08
     -144.0421071276      146.2908837615     1  0.10080131E+09
     -144.0420457157      144.9516277845     1  0.10017031E+09
     -144.0420381226      152.8000764246     1  0.98719558E+08
     -144.0420224674      144.2431356220     1  0.93336844E+08
     -144.0419662936      149.4329974235     1  0.99277392E+08
     -144.0419299942      152.0973720824     1  0.10418432E+09
     -144.0418713586      147.5591635878     1  0.98206162E+08
     -144.0418561310      143.9385936570     1  0.10002934E+09
     -144.0418237918      147.4231325805     1  0.97196890E+08
     -144.0418052771      141.0806600875     1  0.98643892E+08
     -144.0417840483      148.5317971649     1  0.10233472E+09
     -144.0417667291      142.4325463048     1  0.97987074E+08
     -144.0417624929      141.4243525504     1  0.93690734E+08
     -144.0416988695      146.0147115866     1  0.99700096E+08
     -144.0416788605      147.1023891646     1  0.10430321E+09
     -144.0416496699      148.0688418845     1  0.96695814E+08
     -144.0416232769      148.0770882435     1  0.10210137E+09
     -144.0416128495      141.9262090073     1  0.98799864E+08
     -144.0415994231      150.0521596011     1  0.10046397E+09
     -144.0415694013      147.8060715751     1  0.96635720E+08
     -144.0415517460      141.9740022767     1  0.98196719E+08
     -144.0415266734      144.8646884644     1  0.98446185E+08
     -144.0414799458      148.0722042369     1  0.97055515E+08
     -144.0414654127      149.9196130479     1  0.97517240E+08
     -144.0414372029      147.4638267097     1  0.94430006E+08
     -144.0414266446      146.7841216690     1  0.98524104E+08
     -144.0414083226      150.4959032914     1  0.10533558E+09
     -144.0413900594      144.7565379328     1  0.99613203E+08
     -144.0413587676      147.4866273724     1  0.10182345E+09
     -144.0413337196      143.6052000509     1  0.93580624E+08
     -144.0413175265      146.0071110856     1  0.96710057E+08
     -144.0413123091      143.2396475033     1  0.96981441E+08
     -144.0412914644      144.9176590360     1  0.10109645E+09
     -144.0412892728      149.5796040738     1  0.10328040E+09
     -144.0412375709      149.0539406674     1  0.97348598E+08
     -144.0411943177      144.8763831197     1  0.97255613E+08
     -144.0411531512      147.1056800169     1  0.97207202E+08
     -144.0410788035      146.4406598543     1  0.95883370E+08
     -144.0410391398      146.6186974856     1  0.95221895E+08
     -144.0410362113      146.7945035788     1  0.10143359E+09
     -144.0410346100      146.9809683430     1  0.99055454E+08
     -144.0410176956      147.4163676224     1  0.97532863E+08
     -144.0410020604      149.3448200607     1  0.99167603E+08
     -144.0409795002      144.7430201871     1  0.99874744E+08
     -144.0408971632      145.6650413238     1  0.97726796E+08
     -144.0408901475      149.6847455562     1  0.10063339E+09
     -144.0408817631      147.5535419611     1  0.10290675E+09
     -144.0408069559      144.5842525257     1  0.94229301E+08
     -144.0407986021      148.5484674874     1  0.99507413E+08
     -144.0407892743      149.0650177026     1  0.99205148E+08
     -144.0407800203      148.4424717074     1  0.97855849E+08
     -144.0407566997      147.1729107690     1  0.98866359E+08
     -144.0407549544      143.5280181396     1  0.10066751E+09
     -144.0407362583      147.5444410088     1  0.10457617E+09
     -144.0407327148      147.0793343021     1  0.10079750E+09
     -144.0407275004      151.6626681732     1  0.10526430E+09
     -144.0406845805      142.6696416599     1  0.10030958E+09
     -144.0406795027      150.0933906889     1  0.10454318E+09
     -144.0406591311      145.1377435561     1  0.10043523E+09
     -144.0406530099      146.7882217668     1  0.10206367E+09
     -144.0406412786      143.9498887853     1  0.97128632E+08
     -144.0406332654      140.9653023224     2  0.93417156E+08
     -144.0406316861      146.7767633976     1  0.96474007E+08
     -144.0405985807      148.4590256194     1  0.10353890E+09
     -144.0405949374      143.2117234505     1  0.96798359E+08
     -144.0405640042      146.1948986921     1  0.96217452E+08
     -144.0405586833      150.3679046954     1  0.99873304E+08
     -144.0405176055      143.6168592043     1  0.96953273E+08
     -144.0404892797      144.6024147998     1  0.10291088E+09
     -144.0404848359      146.0659777366     1  0.98442454E+08
     -144.0403944077      144.0832645599     1  0.96259142E+08
     -144.0403751354      148.6038696682     1  0.10318965E+09
     -144.0403733669      142.5352409940     1  0.97083764E+08
     -144.0403652864      146.5648359222     1  0.94115567E+08
     -144.0403465921      143.4230632494     1  0.97934532E+08
     -144.0403186820      147.6776902991     1  0.10814457E+09
     -144.0403122849      151.8797237797     1  0.95616931E+08
     -144.0402522988      144.8015171782     1  0.10222912E+09
     -144.0402442062      148.8997872234     1  0.99020862E+08
     -144.0402417035      149.9679281419     1  0.10563448E+09
     -144.0402275367      146.1450595433     1  0.10022285E+09
     -144.0401841362      146.8680297500     1  0.10173593E+09
     -144.0401349821      144.7934612229     1  0.98588161E+08
     -144.0400885557      147.8300190642     1  0.10411717E+09
     -144.0399880019      144.9623745763     1  0.94881571E+08
     -144.0399692294      141.1777610312     1  0.97490974E+08
     -144.0399501583      145.0672129576     2  0.95390382E+08
     -144.0399474849      150.8139899645     1  0.10095949E+09
     -144.0399282503      147.8585481292     1  0.94963188E+08
     -144.0398956047      143.9624435122     1  0.95775189E+08
     -144.0398755911      145.8757639001     1  0.97261968E+08
     -144.0398531974      147.9238669325     1  0.96285208E+08
     -144.0398368714      146.0038833455     1  0.96424837E+08
     -144.0398349732      148.3953140470     1  0.10390354E+09
     -144.0398300642      148.4960089921     1  0.10873704E+09
     -144.0398272183      148.4901187958     1  0.10503099E+09
     -144.0397990979      145.5620002453     1  0.97780981E+08
     -144.0397956067      144.2493300643     1  0.98483333E+08
     -144.0397935130      150.8964041698     2  0.99826455E+08
     -144.0397809358      149.5587897909     1  0.10168654E+09
     -144.0397438322      147.6690513777     1  0.99163963E+08
     -144.0397361555      148.7404204093     1  0.10089715E+09
     -144.0397082875      150.9663186601     1  0.98029682E+08
     -144.0396369044      146.0592853973     1  0.98131871E+08
     -144.0396345122      152.1485627080     1  0.10240061E+09
     -144.0395910128      143.1623684191     1  0.96286593E+08
     -144.0395656215      142.7391784270     1  0.10119279E+09
     -144.0395576373      147.6574134878     1  0.99513858E+08
     -144.0395177377      145.4129317336     1  0.97581019E+08
     -144.0395081129      140.1742658456     1  0.97025638E+08
     -144.0394972419      146.4737587601     1  0.10685078E+09
     -144.0394502791      141.2813150146     1  0.97171837E+08
     -144.0394448025      150.7211981774     1  0.97722880E+08
     -144.0394007516      147.9110147499     1  0.10526912E+09
     -144.0393669075      142.7086716126     1  0.97342639E+08
     -144.0393627297      152.2333270973     1  0.94893817E+08
     -144.0393015326      149.8612294650     1  0.10063625E+09
     -144.0392800411      145.3927838247     1  0.98782537E+08
     -144.0392598556      149.1963240581     1  0.10014728E+09
     -144.0392565516      148.5042901410     1  0.10044015E+09
     -144.0392348288      141.4021664340     1  0.93284917E+08
     -144.0392334527      143.9457470343     1  0.95447352E+08
     -144.0392133377      150.0575040500     2  0.10121706E+09
     -144.0391848603      145.8973879146     1  0.10334628E+09
     -144.0391760727      148.8645623195     1  0.10235453E+09
     -144.0391690915      145.8834944285     1  0.10307241E+09
     -144.0391369925      144.9819977564     1  0.10069781E+09
     -144.0391124683      148.2725617002     1  0.98711528E+08
     -144.0391067080      146.2053120663     1  0.95305414E+08
     -144.0390788617      147.9797628808     1  0.96422453E+08
     -144.0390440858      144.4121568912     1  0.97987811E+08
     -144.0390366765      150.7459923213     1  0.10104895E+09
     -144.0390036587      149.5786097794     1  0.10019705E+09
     -144.0390011375      147.0160005219     1  0.10185176E+09
     -144.0389918838      146.7213300808     1  0.10250995E+09
     -144.0389511254      144.8320347008     2  0.94517903E+08
     -144.0389485346      147.7571933817     1  0.10324684E+09
     -144.0389101608      146.4630023788     1  0.94324399E+08
     -144.0388946811      146.4946954849     1  0.98604321E+08
     -144.0388831808      150.2586207256     1  0.10288860E+09
     -144.0388782675      148.3673847567     1  0.94308319E+08
     -144.0388359515      144.5912751597     1  0.97893621E+08
     -144.0388226256      146.1874486104     1  0.96130530E+08
     -144.0387959272      143.8716700271     1  0.98666645E+08
     -144.0387835417      137.9106058935     1  0.97391266E+08
     -144.0387639806      148.8082593361     1  0.94529005E+08
     -144.0387611546      149.3103129570     1  0.95219722E+08
     -144.0387266517      142.5665091152     1  0.97276217E+08
     -144.0386994342      144.8133735233     1  0.96383681E+08
     -144.0386857384      145.7916995493     1  0.94241389E+08
     -144.0386418343      142.8083931123     1  0.10054160E+09
     -144.0386307010      150.3105557546     1  0.10437528E+09
     -144.0386261474      150.8288270062     1  0.10618423E+09
     -144.0385935920      144.9484834941     1  0.10441028E+09
     -144.0385695583      145.3695681909     1  0.97139598E+08
     -144.0385490812      150.3961304077     1  0.98143173E+08
     -144.0385167641      149.4935719146     1  0.98263577E+08
     -144.0385047514      147.8443326325     1  0.97729250E+08
     -144.0384527288      148.4663606604     1  0.10531392E+09
     -144.0383727943      140.0768096427     2  0.95816470E+08
     -144.0383431713      142.4690845255     1  0.99741790E+08
     -144.0383293593      145.9015412753     1  0.10112254E+09
     -144.0383145830      145.7003587345     1  0.98663994E+08
     -144.0383020224      145.4650688704     1  0.96817371E+08
     -144.0382694957      141.2859569895     1  0.97054518E+08
     -144.0382671964      150.4089273524     1  0.10615285E+09
     -144.0382432883      147.4624278864     1  0.10159713E+09
     -144.0382361074      146.9715410532     1  0.10026534E+09
     -144.0382337962      145.2752536945     1  0.96000879E+08
     -144.0382263629      147.5301375141     1  0.99201535E+08
     -144.0382046348      147.9046222733     1  0.96451611E+08
     -144.0381864739      143.9845957641     1  0.99539615E+08
     -144.0381607998      145.9379906001     1  0.99034935E+08
     -144.0381449930      146.7652336279     1  0.95053816E+08
     -144.0381423328      145.5834035683     1  0.98529946E+08
     -144.0381386827      141.1214378745     1  0.98128295E+08
     -144.0380583935      150.5262996769     1  0.10740002E+09
     -144.0380137292      142.8888395030     1  0.97145332E+08
     -144.0379966683      144.5268358137     1  0.98389084E+08
     -144.0379885338      143.7373926035     1  0.10096106E+09
     -144.0379811211      147.5070832194     1  0.10268676E+09
     -144.0379785922      146.6683128727     1  0.95724073E+08
     -144.0379408546      145.0874739530     1  0.10961347E+09
     -144.0379033438      146.7247138423     1  0.95134730E+08
     -144.0378940338      140.9418846308     1  0.99566356E+08
     -144.0378244771      147.2582322700     1  0.99917993E+08
     -144.0378221793      152.6543551197     1  0.99445358E+08
     -144.0378166679      142.5084727473     1  0.97404541E+08
     -144.0378117728      148.9999978114     1  0.10261658E+09
     -144.0378079716      145.4056297899     1  0.98484979E+08
     -144.0377886307      149.3910166527     1  0.10110170E+09
     -144.0377546487      150.6238709304     1  0.94469339E+08
     -144.0377472661      148.1944526032     1  0.97864189E+08
     -144.0377394097      150.0667817888     1  0.10213880E+09
     -144.0377203788      147.8333106909     1  0.10850624E+09
     -144.0376347243      152.1806287975     1  0.98274366E+08
     -144.0376246059      151.3054719333     1  0.10075435E+09
     -144.0375856978      147.4196317273     1  0.10405353E+09
     -144.0375785852      145.6620182873     1  0.10001596E+09
     -144.0375702113      143.6561911929     1  0.10165394E+09
     -144.0375605647      147.3320206380     1  0.10545131E+09
     -144.0375491727      148.7059314129     1  0.98712147E+08
     -144.0375478849      146.8419441121     1  0.99671729E+08
     -144.0375302990      147.9295071227     1  0.99288389E+08
     -144.0375273715      146.4454639392     1  0.10707297E+09
     -144.0375186376      143.6459285043     1  0.97423904E+08
     -144.0375053985      148.7343132271     1  0.96126584E+08
     -144.0374878210      148.5574319708     1  0.97292263E+08
     -144.0374860188      149.1001423376     1  0.99102846E+08
     -144.0374586233      147.0503002727     1  0.10335285E+09
     -144.0374504948      151.9244923281     1  0.95008358E+08
     -144.0374319483      150.0342924177     1  0.97999658E+08
     -144.0374262319      147.0340761568     1  0.94315577E+08
     -144.0374124825      147.2325852022     1  0.10029916E+09
     -144.0374039586      149.1273469388     1  0.10301778E+09
     -144.0373818975      148.3947261706     1  0.99125448E+08
     -144.0373747406      147.9259700699     1  0.96782816E+08
     -144.0373420980      148.6178231709     1  0.97705699E+08
     -144.0373024133      146.1889826350     1  0.10859821E+09
     -144.0372842211      148.7269937785     1  0.97194593E+08
     -144.0372818341      146.1338286462     1  0.95634227E+08
     -144.0372767434      146.0209552695     1  0.10391644E+09
     -144.0372555826      144.0110789511     1  0.93375551E+08
     -144.0372433132      145.7616491997     1  0.98745496E+08
     -144.0372350756      146.5210612942     1  0.10206684E+09
     -144.0372327762      146.0670423628     1  0.98779024E+08
     -144.0372264838      148.7574697857     1  0.96919520E+08
     -144.0372224495      148.8766340376     1  0.10385851E+09
     -144.0372121627      145.4836773249     1  0.98702602E+08
     -144.0371669946      151.4161728510     1  0.99073538E+08
     -144.0371533233      145.7790430948     1  0.10136370E+09
     -144.0371327472      145.7201240575     1  0.98541909E+08
     -144.0371291502      149.5221229574     1  0.10252582E+09
     -144.0370780706      143.2019370589     1  0.99512015E+08
     -144.0370203478      149.3637600400     1  0.98840531E+08
     -144.0369891626      144.0362234578     2  0.10457162E+09
     -144.0369674934      143.0253122558     1  0.95204376E+08
     -144.0369366920      147.0784522846     1  0.10504988E+09
     -144.0369252012      149.8653473427     1  0.10138320E+09
     -144.0369072538      147.4059593815     2  0.10619409E+09
     -144.0368925204      147.7687674558     1  0.10359139E+09
     -144.0368777292      148.8432134382     1  0.10087037E+09
     -144.0368618664      152.0246595625     1  0.92842936E+08
     -144.0368486742      149.7694679581     1  0.97477967E+08
     -144.0368389685      145.9645854588     1  0.97407898E+08
     -144.0368209677      147.7177517341     1  0.98628984E+08
     -144.0368138119      142.7335446978     1  0.93320064E+08
     -144.0366866131      147.6890974609     1  0.10513926E+09
     -144.0366795685      148.3061845643     1  0.10424497E+09
     -144.0366694228      148.4467616050     1  0.94803538E+08
     -144.0366165840      147.8450549292     1  0.98622105E+08
     -144.0366028198      143.0392396207     1  0.92865736E+08
     -144.0365914844      148.5180279277     1  0.10244117E+09
     -144.0365545179      146.9037639269     1  0.10233758E+09
     -144.0365333030      145.1240302513     1  0.97027040E+08
     -144.0365307301      144.7308207912     1  0.96704238E+08
     -144.0365142950      147.8695025276     1  0.99852710E+08
     -144.0364937030      148.6309628764     1  0.95522657E+08
     -144.0364905769      143.5788889907     1  0.98201928E+08
     -144.0364804588      149.2070449994     1  0.97469580E+08
     -144.0364364646      148.7054561609     1  0.94262027E+08
     -144.0364196932      145.3939501620     1  0.10284457E+09
     -144.0364178944      149.2065920644     1  0.99021364E+08
     -144.0364055024      146.5691457379     1  0.98921109E+08
     -144.0363914956      143.9167283523     1  0.95292918E+08
     -144.0363872335      149.2489967715     1  0.10312359E+09
     -144.0363537606      147.5518348927     1  0.10130291E+09
     -144.0363257646      147.0757543704     1  0.98466265E+08
     -144.0363069910      147.8639249334     1  0.10099292E+09
     -144.0362660513      150.6896960422     1  0.10036826E+09
     -144.0362266006      151.0830322466     1  0.10036697E+09
     -144.0362182144      151.5520124473     1  0.99808498E+08
     -144.0362127068      143.3334297955     1  0.10941631E+09
     -144.0362029275      143.6631595722     1  0.99450334E+08
     -144.0361463166      144.0284997799     1  0.10157510E+09
     -144.0361437637      142.5636781234     1  0.98252788E+08
     -144.0361359519      146.3105365026     1  0.99934772E+08
     -144.0361286454      146.7086894489     1  0.10424571E+09
     -144.0361274795      145.1468409951     1  0.96181186E+08
     -144.0361138982      145.0614021071     1  0.98832831E+08
     -144.0360883781      148.1113764244     1  0.10283848E+09
     -144.0360678053      151.4845691116     1  0.97051696E+08
     -144.0360664484      145.6023995045     1  0.95970301E+08
     -144.0360594096      149.5669360535     1  0.99829386E+08
     -144.0360502494      144.9131854928     1  0.98905518E+08
     -144.0360142258      150.9170516644     1  0.96536561E+08
     -144.0359998538      150.1860904622     1  0.10208142E+09
     -144.0359756308      148.3803781579     1  0.99618284E+08
     -144.0359673146      150.3210145093     1  0.98284139E+08
     -144.0359477618      149.0551226882     1  0.10215694E+09
     -144.0359027723      146.0391022055     1  0.95837469E+08
     -144.0358956229      147.3961753303     2  0.95080338E+08
     -144.0358557555      147.6869554355     1  0.97717566E+08
     -144.0358439176      146.5334346694     1  0.93292964E+08
     -144.0358173052      148.3770583904     1  0.10147095E+09
     -144.0358123531      150.6428179186     1  0.99890485E+08
     -144.0357562929      146.5362539890     1  0.95398059E+08
     -144.0357151686      144.9320163655     1  0.94889227E+08
     -144.0356831393      142.1190751485     1  0.97691404E+08
     -144.0356711210      149.5533451271     1  0.95320959E+08
     -144.0356700479      144.3740053711     1  0.93091174E+08
     -144.0356564189      149.5022457241     1  0.10556067E+09
     -144.0356432954      147.8222867570     1  0.11552717E+09
     -144.0356174715      146.6717049007     1  0.10229739E+09
     -144.0356038356      150.7483273505     1  0.10255216E+09
     -144.0355906597      148.2550373430     1  0.10094855E+09
     -144.0355892881      150.5496334902     1  0.10186418E+09
     -144.0355544534      149.4151018990     1  0.99449667E+08
     -144.0355433753      143.9054799593     1  0.95712420E+08
     -144.0355423026      147.3167472109     1  0.93350686E+08
     -144.0355172188      146.3592642153     1  0.99327822E+08
     -144.0355069867      149.6999563203     1  0.10165080E+09
     -144.0354948581      147.6754344834     1  0.95230893E+08
     -144.0354924189      145.5264149568     1  0.99415959E+08
     -144.0354655484      146.5994478032     1  0.98302564E+08
     -144.0354289367      153.4745677601     1  0.10113853E+09
     -144.0354230540      150.0935654377     1  0.96279423E+08
     -144.0354199830      148.5875903535     1  0.10015409E+09
     -144.0354040555      149.3413295458     2  0.96462220E+08
     -144.0353480081      148.7602361884     1  0.10060738E+09
     -144.0353143136      145.5568832778     1  0.98731445E+08
     -144.0353129659      143.7763593959     1  0.96161682E+08
     -144.0352735030      144.6784124636     1  0.97298677E+08
     -144.0352424354      148.8181636745     1  0.10275666E+09
     -144.0351271361      145.5134296488     1  0.10776736E+09
     -144.0351087513      147.9684500976     1  0.10185200E+09
     -144.0350959959      148.9206165455     1  0.10237852E+09
     -144.0350933498      141.9372474656     1  0.95097864E+08
     -144.0350670592      145.5629413964     1  0.10186726E+09
     -144.0350159243      146.7022095448     1  0.97005968E+08
     -144.0349692067      145.9929705892     1  0.10560923E+09
     -144.0349448332      143.6039193801     1  0.98919828E+08
     -144.0349271855      148.4759988658     1  0.99828897E+08
     -144.0349111291      145.1313508884     2  0.10276060E+09
     -144.0348832281      146.8745458976     1  0.96713980E+08
     -144.0348671424      143.1029756841     1  0.96815733E+08
     -144.0348642503      142.8919022429     1  0.95547357E+08
     -144.0348620186      149.2957100783     1  0.10228030E+09
     -144.0348387325      145.1993515173     1  0.99054441E+08
     -144.0348203952      147.8401909384     1  0.96692029E+08
     -144.0348177522      146.6334597182     1  0.99266645E+08
     -144.0348133260      146.1014132775     1  0.98946936E+08
     -144.0347955158      147.6013546440     1  0.97344971E+08
     -144.0347922074      150.0537315283     1  0.10058325E+09
     -144.0347905842      147.0440375873     1  0.10011653E+09
     -144.0347754883      150.2584916195     1  0.10087849E+09
     -144.0347535711      144.3757866494     1  0.95900238E+08
     -144.0347410661      147.4765833365     1  0.10031411E+09
     -144.0346797811      147.2841618667     1  0.10039300E+09
     -144.0346640396      147.9980886230     1  0.97281016E+08
     -144.0346530859      144.5094802357     1  0.97120992E+08
     -144.0346485093      146.2871541107     1  0.99267669E+08
     -144.0346375446      144.1247169907     1  0.97121105E+08
     -144.0346069864      146.2313249231     1  0.10388138E+09
     -144.0346056433      151.3629946646     1  0.10333710E+09
     -144.0345978782      148.1513258548     1  0.10022399E+09
     -144.0345968627      142.5633175408     2  0.10105797E+09
     -144.0345862254      143.4638213793     1  0.95842821E+08
     -144.0345849563      147.1223663715     1  0.10145439E+09
     -144.0345133107      150.1516999153     1  0.96550126E+08
     -144.0345085794      147.9245737895     1  0.97195458E+08
     -144.0344919245      145.1149108952     1  0.96831973E+08
     -144.0344807240      147.5688864108     1  0.10178228E+09
     -144.0344748599      145.2262284038     1  0.10596682E+09
     -144.0344584759      144.9089229808     1  0.98861197E+08
     -144.0344255692      144.9422973130     1  0.98508442E+08
     -144.0344209609      143.7037572315     1  0.99104841E+08
     -144.0344074093      149.7624778622     1  0.10363405E+09
     -144.0343929291      148.0904793456     1  0.96921370E+08
     -144.0343644975      145.8294596438     1  0.10136994E+09
     -144.0343160267      151.0116880546     1  0.10132576E+09
     -144.0342778993      146.5348509720     1  0.96312958E+08
     -144.0342723348      149.5619753503     1  0.10004246E+09
     -144.0342567361      143.0521525913     1  0.99119836E+08
     -144.0342428663      150.6598389955     1  0.10201864E+09
     -144.0342367547      144.3509325999     1  0.10031654E+09
     -144.0342122879      147.0367278920     1  0.10050725E+09
     -144.0342049237      144.7832127130     1  0.98509855E+08
     -144.0341830064      143.2645327839     1  0.99410224E+08
     -144.0341623206      146.5144770600     1  0.98533161E+08
     -144.0341566583      146.9902453843     1  0.98276718E+08
     -144.0341246814      145.6069192341     1  0.96634703E+08
     -144.0341067508      149.4566792625     1  0.10000049E+09
     -144.0340896390      143.6575376907     1  0.97197005E+08
     -144.0340856841      147.1521295535     1  0.94701836E+08
     -144.0340821514      145.2050624938     1  0.94337987E+08
     -144.0340761428      149.3929608216     1  0.98067269E+08
     -144.0340662556      150.2266381969     1  0.96622333E+08
     -144.0340286699      146.0568504569     1  0.10596389E+09
     -144.0340020121      148.1482547386     1  0.97896958E+08
     -144.0339567702      149.1535201734     1  0.96290609E+08
     -144.0339463765      148.4976777056     1  0.99421096E+08
     -144.0339121485      145.9723000860     1  0.10115593E+09
     -144.0338972620      150.4514275199     1  0.95590568E+08
     -144.0338818410      146.8749201159     1  0.96680115E+08
     -144.0338541922      147.0855508151     1  0.98211735E+08
     -144.0338409744      144.5556031288     1  0.97213920E+08
     -144.0338170550      142.8700635657     1  0.98559673E+08
     -144.0338044652      149.5689681135     1  0.94645006E+08
     -144.0337833758      143.0727698854     1  0.99031492E+08
     -144.0337681411      146.7948372002     1  0.95669036E+08
     -144.0337587365      138.5332531048     1  0.97948890E+08
     -144.0337422146      143.9034496089     1  0.98499125E+08
     -144.0336495166      145.4368182670     1  0.10123549E+09
     -144.0336154571      145.9790438427     1  0.99086240E+08
     -144.0336007638      149.3577571432     1  0.99464154E+08
     -144.0335993349      145.8599251689     1  0.97385415E+08
     -144.0335662795      144.4288315678     1  0.10126457E+09
     -144.0335624181      148.6690039877     1  0.98866716E+08
     -144.0335330428      146.3357479605     1  0.99231553E+08
     -144.0335306313      148.6586438608     1  0.98381630E+08
     -144.0335125766      140.4401379088     1  0.96406000E+08
     -144.0334852029      145.0971058871     2  0.10336638E+09
     -144.0334737584      146.5457448445     1  0.99872328E+08
     -144.0334666077      144.0424000629     1  0.95388943E+08
     -144.0334645173      148.5738335132     1  0.10254354E+09
     -144.0334311686      149.1834693399     1  0.96584021E+08
     -144.0334237793      151.1609728061     1  0.10074968E+09
     -144.0334129424      150.1985051991     1  0.98624531E+08
     -144.0333784055      145.4326999613     1  0.98605795E+08
     -144.0333764544      140.3403786387     1  0.98325013E+08
     -144.0333572029      147.2116498519     1  0.96411181E+08
     -144.0333475549      144.6883087848     1  0.10114376E+09
     -144.0333012455      149.5390152501     1  0.99774253E+08
     -144.0332928772      143.6483703313     1  0.96836179E+08
     -144.0332149048      145.4325524616     1  0.99256703E+08
     -144.0331361512      146.5153378898     1  0.96682967E+08
     -144.0331350614      144.0737580198     1  0.95797487E+08
     -144.0331319631      148.5492783711     1  0.10653213E+09
     -144.0331061112      149.3324550416     1  0.10332356E+09
     -144.0330979388      149.4748261514     1  0.10266100E+09
     -144.0330618600      146.2305028828     1  0.96959396E+08
     -144.0330453522      146.0266640949     1  0.94351185E+08
     -144.0330390600      147.3193145836     1  0.10170022E+09
     -144.0330080585      146.0475353335     1  0.99384038E+08
     -144.0330052905      145.4006441011     1  0.98311013E+08
     -144.0329815841      146.8732444021     2  0.95842165E+08
     -144.0329799552      146.0443523265     1  0.10384480E+09
     -144.0329714852      146.4546653015     1  0.93332203E+08
     -144.0329466827      146.6625710560     1  0.96504910E+08
     -144.0329240640      143.8195157371     1  0.96058142E+08
     -144.0329126445      146.5611523106     1  0.94482718E+08
     -144.0328777693      148.8708902448     1  0.10362202E+09
     -144.0328364548      144.9621563189     1  0.96983336E+08
     -144.0328227212      145.9125267198     1  0.10228342E+09
     -144.0328069138      148.7275660995     1  0.10204462E+09
     -144.0327694115      144.9848342395     1  0.10032555E+09
     -144.0327648594      142.0778423135     1  0.99678433E+08
     -144.0327616520      144.5719544047     1  0.95963551E+08
     -144.0327565817      147.5947853662     1  0.95339781E+08
     -144.0327292354      146.5003546486     1  0.99093343E+08
     -144.0327152863      146.0956661775     1  0.97618559E+08
     -144.0327098866      147.6049750664     1  0.10637521E+09
     -144.0326787064      139.9332653818     1  0.97674238E+08
     -144.0326747526      144.8044927287     1  0.97138396E+08
     -144.0326687184      147.2617833378     1  0.96602058E+08
     -144.0326535973      146.5232633560     1  0.96923474E+08
     -144.0326486389      148.6046512648     1  0.10265288E+09
     -144.0326293797      149.6970864871     1  0.98878425E+08
     -144.0325952089      148.7914946099     1  0.10064627E+09
     -144.0325306266      149.8228164984     1  0.97981621E+08
     -144.0325249294      149.6291088595     1  0.10576524E+09
     -144.0324927077      146.4974921330     1  0.10593141E+09
     -144.0324854399      149.3185981489     1  0.94863269E+08
     -144.0324385486      144.3728732483     1  0.95036517E+08
     -144.0324060525      142.1816622727     1  0.95984025E+08
     -144.0323966832      143.4123136471     1  0.95857460E+08
     -144.0323921181      143.9723594568     1  0.97345425E+08
     -144.0323806769      150.2330014767     1  0.99328170E+08
     -144.0323755942      150.0108334410     1  0.10907853E+09
     -144.0323722266      150.8379433257     1  0.99446090E+08
     -144.0323647725      149.2138678520     1  0.10380742E+09
     -144.0323613229      148.0406900635     1  0.96144010E+08
     -144.0323527272      149.5279191916     1  0.10148205E+09
     -144.0323500309      149.8791380439     1  0.97088162E+08
     -144.0323465002      145.4566810437     1  0.97428717E+08
     -144.0323369058      148.1394757555     1  0.97647406E+08
     -144.0322888215      147.2546883166     1  0.10389850E+09
     -144.0322843142      145.1719484308     1  0.99630213E+08
     -144.0322645282      142.9304764079     1  0.98921520E+08
     -144.0322425477      148.6255109021     1  0.10153298E+09
     -144.0322306390      152.6098330814     1  0.96659158E+08
     -144.0322154902      144.3533087145     1  0.96420502E+08
     -144.0321972075      146.2279184979     1  0.10341379E+09
     -144.0321869346      150.0565991334     1  0.10463645E+09
     -144.0321630625      146.8704980601     1  0.98384901E+08
     -144.0321548230      150.8452561264     1  0.10658096E+09
     -144.0321155396      149.3546958647     1  0.97814527E+08
     -144.0321098046      147.7875130763     1  0.10088259E+09
     -144.0321051052      145.7892448300     1  0.98113305E+08
     -144.0321026873      145.9329157069     1  0.99082508E+08
     -144.0320856264      147.5019751298     1  0.10018839E+09
     -144.0320434402      147.4044054282     1  0.98485987E+08
     -144.0319970772      144.0901082119     1  0.96584285E+08
     -144.0319854059      150.7448383690     1  0.10662368E+09
     -144.0319720629      147.8278055430     1  0.10053930E+09
     -144.0319688108      146.1807488577     1  0.10003508E+09
     -144.0319491659      148.2149168238     1  0.98428109E+08
     -144.0319401167      143.6358643638     1  0.96535641E+08
     -144.0319241421      142.7307901995     1  0.99267619E+08
     -144.0319174803      144.5037705865     1  0.93890130E+08
     -144.0319162832      142.8359496804     1  0.96576042E+08
     -144.0319132450      143.3043747376     1  0.10092543E+09
     -144.0318969234      146.0596743983     1  0.98272125E+08
     -144.0318918861      150.1951096617     1  0.98543004E+08
     -144.0318523786      151.1494044379     1  0.10880989E+09
     -144.0318111927      150.9548882143     1  0.10053311E+09
     -144.0317900987      148.1638193292     1  0.99673184E+08
     -144.0317820153      146.2834220450     1  0.94004831E+08
     -144.0317656256      143.6953608133     1  0.96318994E+08
     -144.0317624136      151.0355155616     1  0.10875598E+09
     -144.0317450211      151.3918203336     1  0.98354409E+08
     -144.0316859102      151.2990920487     1  0.10332486E+09
     -144.0316811489      147.1656738549     1  0.10334298E+09
     -144.0316724322      143.9740028496     1  0.99267444E+08
     -144.0316621140      146.9348008157     1  0.99196345E+08
     -144.0316519908      147.8652087458     1  0.10100947E+09
     -144.0316493269      151.1078160204     1  0.10974558E+09
     -144.0316448404      148.1934601024     1  0.99309837E+08
     -144.0316361573      147.3174841017     1  0.96714444E+08
     -144.0316247368      146.8210149261     1  0.95444946E+08
     -144.0316233213      143.4441707107     1  0.95861938E+08
     -144.0316120421      144.8644252799     1  0.98874894E+08
     -144.0316086251      148.6320630322     1  0.10265008E+09
     -144.0315903774      143.4113359125     1  0.95850558E+08
     -144.0315697742      148.3729875871     1  0.95674825E+08
     -144.0315627255      148.8937355319     1  0.99132423E+08
     -144.0315474679      147.1681928239     1  0.10030311E+09
     -144.0315257510      147.2163025391     2  0.10159155E+09
     -144.0315201015      146.7749388286     1  0.95045127E+08
     -144.0315175264      150.1115270708     1  0.95955318E+08
     -144.0315057837      150.4690253603     1  0.95306579E+08
     -144.0314714467      146.8192962891     1  0.96700657E+08
     -144.0314258239      147.8388981217     1  0.10169681E+09
     -144.0314028185      148.4153515760     1  0.98592812E+08
     -144.0313711257      145.2084205508     1  0.98076390E+08
     -144.0313465801      143.9334127109     1  0.98162501E+08
     -144.0313107278      141.9661500084     1  0.98014040E+08
     -144.0312805688      146.7142392261     1  0.94584169E+08
     -144.0312590872      152.5264776531     1  0.10890104E+09
     -144.0312483424      142.5733758523     1  0.10327113E+09
     -144.0312427529      142.7461933318     1  0.94894896E+08
     -144.0312241813      145.1997440100     1  0.96247667E+08
     -144.0311959918      147.9565888456     1  0.10196827E+09
     -144.0311691136      148.2987260347     1  0.10199437E+09
     -144.0311650378      143.4430844484     1  0.99180860E+08
     -144.0311636994      145.4895613181     1  0.96254832E+08
     -144.0311624078      145.8988308522     1  0.10151284E+09
     -144.0311565927      149.2889734774     1  0.98235717E+08
     -144.0311480011      146.8523561720     1  0.10061112E+09
     -144.0311294811      143.3502339893     1  0.10952808E+09
     -144.0310894450      147.8800196574     1  0.99228573E+08
     -144.0310872180      146.7991766119     1  0.10129602E+09
     -144.0310826279      145.4353259604     1  0.98219018E+08
     -144.0310791022      146.5506704932     1  0.99514827E+08
     -144.0310719511      149.0208376658     1  0.10390829E+09
     -144.0310630261      150.0424436124     1  0.10241148E+09
     -144.0310134963      146.8494860823     1  0.98437103E+08
     -144.0309868953      144.6043546030     1  0.96279912E+08
     -144.0309707455      149.0173910524     1  0.10178839E+09
     -144.0309646977      151.7857042821     1  0.10022395E+09
     -144.0309619745      146.3721815928     1  0.10009890E+09
     -144.0309407614      148.2668080519     1  0.10035168E+09
     -144.0308970044      150.9110339012     1  0.10009888E+09
     -144.0308948101      146.7958182983     1  0.99054733E+08
     -144.0308803311      150.5779524998     1  0.97721649E+08
     -144.0308227443      147.4820185150     1  0.10414048E+09
     -144.0308049593      137.1333307541     1  0.96440002E+08
     -144.0308023495      145.3028421410     1  0.98684920E+08
     -144.0307989383      146.7841219357     1  0.99326877E+08
     -144.0307909522      150.8206447243     1  0.96744859E+08
     -144.0307689435      151.4118334512     1  0.93509332E+08
     -144.0307476693      140.4157504260     1  0.96838960E+08
     -144.0307325052      148.6809518374     1  0.99706200E+08
     -144.0307196353      140.0167813782     1  0.98844014E+08
     -144.0307160714      143.9831059895     1  0.99588325E+08
     -144.0307083358      147.0199290763     1  0.95538009E+08
     -144.0306654088      146.5011140477     2  0.10245157E+09
     -144.0306624428      148.1247523961     1  0.98703611E+08
     -144.0306531252      147.3513594806     1  0.99586368E+08
     -144.0306456645      143.6821409356     1  0.97758209E+08
     -144.0306097626      146.7022708646     1  0.98818178E+08
     -144.0305153889      146.4687675654     1  0.97736479E+08
     -144.0305124069      144.8268895229     1  0.98365425E+08
     -144.0304819931      150.6780082095     1  0.10596200E+09
     -144.0304768671      146.1932005964     1  0.99074683E+08
     -144.0304562068      148.3715907422     1  0.94125475E+08
     -144.0304515781      149.6822979310     1  0.10760820E+09
     -144.0304003108      146.5605104803     1  0.94690656E+08
     -144.0303732536      147.0312546487     1  0.10272779E+09
     -144.0303620413      151.1021767573     1  0.99048813E+08
     -144.0303123387      147.1348455472     1  0.10023720E+09
     -144.0302713250      145.3106569138     1  0.10271119E+09
     -144.0302559881      147.7930976547     1  0.10047121E+09
     -144.0302534785      147.9692383354     1  0.10285617E+09
     -144.0302372878      144.4601391394     1  0.98009529E+08
     -144.0302209662      148.7649910978     1  0.98206705E+08
     -144.0301789515      145.9946114079     1  0.98025394E+08
     -144.0301623688      150.8895697564     1  0.99042074E+08
     -144.0301493636      148.6616368485     1  0.10040826E+09
     -144.0301432179      144.9951400940     1  0.93275713E+08
     -144.0301211668      142.9225250369     1  0.97320875E+08
     -144.0301174831      145.6497303720     1  0.96094096E+08
     -144.0301058322      144.5335473998     1  0.98687804E+08
     -144.0300538668      140.8697580707     1  0.98849301E+08
     -144.0300187842      145.1899035675     1  0.95519587E+08
     -144.0300130781      146.4457694429     1  0.98153857E+08
     -144.0299962159      151.4081172539     1  0.10496200E+09
     -144.0299490368      152.3957327525     1  0.10070137E+09
     -144.0299332934      145.0051111938     1  0.96837438E+08
     -144.0299158243      145.1123432980     1  0.95236608E+08
     -144.0298836103      146.3631269958     1  0.94120281E+08
     -144.0298550553      146.2575085469     1  0.97005561E+08
     -144.0298306895      145.7047582212     1  0.10377363E+09
     -144.0297716211      146.0790034771     1  0.10038765E+09
     -144.0297373765      148.4624601355     1  0.97677329E+08
     -144.0297351621      146.8476881557     1  0.99173183E+08
     -144.0297307625      143.6156849853     1  0.98303051E+08
     -144.0297250915      142.6763374356     1  0.97049799E+08
     -144.0297214233      148.6110086988     1  0.94723849E+08
     -144.0296976407      144.7485492482     1  0.10146874E+09
     -144.0296656329      147.8773631420     1  0.98179411E+08
     -144.0296615179      144.7192523556     1  0.98830865E+08
     -144.0296457089      146.8533431047     1  0.95973095E+08
     -144.0296185631      149.0855228449     1  0.97063475E+08
     -144.0296129783      145.2757975828     1  0.98088980E+08
     -144.0295791546      150.7438095100     1  0.10468627E+09
     -144.0295751030      146.8923264763     1  0.10146151E+09
     -144.0295737797      145.5367541401     1  0.96675587E+08
     -144.0295717853      149.4051095023     1  0.10066075E+09
     -144.0295438587      148.3173845034     1  0.10026326E+09
     -144.0295427684      145.1860561135     1  0.10026243E+09
     -144.0295199242      151.1497652896     2  0.10026779E+09
     -144.0294987583      148.1204360345     1  0.99164591E+08
     -144.0294923327      146.7568073275     1  0.98248979E+08
     -144.0294855133      145.9371796291     1  0.97204831E+08
     -144.0294660915      144.6788946846     1  0.99357892E+08
     -144.0294346743      147.9545724696     1  0.10021659E+09
     -144.0294221917      147.9546690846     1  0.10385048E+09
     -144.0294192891      143.4924674041     1  0.97759552E+08
     -144.0294179517      146.6193584731     1  0.10417071E+09
     -144.0293925951      146.4468030997     1  0.97242069E+08
     -144.0293753904      143.6934210964     1  0.97858911E+08
     -144.0293498413      145.0146064851     1  0.99203799E+08
     -144.0293375615      144.5438839483     1  0.98740870E+08
     -144.0293297909      147.6227582464     1  0.10063647E+09
     -144.0293209483      150.1747542732     1  0.10159094E+09
     -144.0292898600      145.0546623195     1  0.94267024E+08
     -144.0292883785      150.8036082558     1  0.10180872E+09
     -144.0292804750      148.6098460237     1  0.98883005E+08
     -144.0292764770      148.1302602205     1  0.98242245E+08
     -144.0292407013      145.2258713219     1  0.96110063E+08
     -144.0292327709      149.2104589665     1  0.96687585E+08
     -144.0291912704      150.6395630073     1  0.98582322E+08
     -144.0291850602      146.5957612351     1  0.10228653E+09
     -144.0291652308      148.6759849671     1  0.99985506E+08
     -144.0291618879      148.0874530857     1  0.99747875E+08
     -144.0291597156      148.7610734948     1  0.99949959E+08
     -144.0291584218      147.1065993385     1  0.98128180E+08
     -144.0291315835      148.9273947554     1  0.10041831E+09
     -144.0291044072      145.9615932725     1  0.98696622E+08
     -144.0290976833      145.3527281968     1  0.99126286E+08
     -144.0290952404      144.7429684642     1  0.96546039E+08
     -144.0290568549      144.2567252439     1  0.98235235E+08
     -144.0290502516      143.2749051128     1  0.96214535E+08
     -144.0290309153      145.3201047712     1  0.98730027E+08
     -144.0290144570      145.5041460709     1  0.97025222E+08
     -144.0290124103      141.2600034061     1  0.97069053E+08
     -144.0290095201      148.5674808332     1  0.94756823E+08
     -144.0290068000      146.8069622927     1  0.10038921E+09
     -144.0290032908      146.7338829834     1  0.99714041E+08
     -144.0289885501      146.3527285162     1  0.96229644E+08
     -144.0289622460      147.9121302296     1  0.10132027E+09
     -144.0289462350      142.1027534969     1  0.97338499E+08
     -144.0289381253      148.2525623232     1  0.10156181E+09
     -144.0289347612      147.0198283220     1  0.97585319E+08
     -144.0289121597      148.5459334798     1  0.10128000E+09
     -144.0289047194      150.2355022259     1  0.10347930E+09
     -144.0288952721      146.6676034173     1  0.99008816E+08
     -144.0288498263      146.8360847858     1  0.95739713E+08
     -144.0288331106      144.7405007190     1  0.95504429E+08
     -144.0288259039      150.2012505675     1  0.98845044E+08
     -144.0287477171      147.6306231370     1  0.95545079E+08
     -144.0287136846      148.3726063444     2  0.97666740E+08
     -144.0286954966      146.1362221329     1  0.10153255E+09
     -144.0286554318      146.5534794348     1  0.97359037E+08
     -144.0286327547      152.7012518836     1  0.98380004E+08
     -144.0286120144      143.2425369010     1  0.97307958E+08
     -144.0286057529      143.0023106692     1  0.95570459E+08
     -144.0285271492      139.5275053584     1  0.93304828E+08
     -144.0285231062      145.3373574196     1  0.98382955E+08
     -144.0285168366      148.4057826610     1  0.10317145E+09
     -144.0284794512      146.1207616690     1  0.98594232E+08
     -144.0284743064      145.5627127811     1  0.98159885E+08
     -144.0284520480      147.3278129459     1  0.10182812E+09
     -144.0284413242      148.1020223106     1  0.10078176E+09
     -144.0284138682      145.9529027922     1  0.95405336E+08
     -144.0283873769      144.6197250667     1  0.98037245E+08
     -144.0283679429      143.3585199552     1  0.96430538E+08
     -144.0283623643      143.4966897068     1  0.98550600E+08
     -144.0283588648      147.2887041143     1  0.99694225E+08
     -144.0283557543      142.5568387189     1  0.98972005E+08
     -144.0283480912      141.9292811760     1  0.97947100E+08
     -144.0283424260      148.9240494000     1  0.96853744E+08
     -144.0283322292      145.8944792089     1  0.95729686E+08
     -144.0283066522      146.1477172946     1  0.95144298E+08
     -144.0282475339      146.5898851452     1  0.97222359E+08
     -144.0282129995      149.9906814242     1  0.10106373E+09
     -144.0282002650      143.5156817884     1  0.97844190E+08
     -144.0281788534      142.3350342251     1  0.98935715E+08
     -144.0281734123      142.5092442186     1  0.95948985E+08
     -144.0281453248      146.5764933301     1  0.96805326E+08
     -144.0281319554      149.5522049287     1  0.10573948E+09
     -144.0281189126      145.2357469655     1  0.99156870E+08
     -144.0281098788      148.0017255083     1  0.10371654E+09
     -144.0281051583      138.8188016665     1  0.96782827E+08
     -144.0280529690      144.1367975206     1  0.98978597E+08
     -144.0280399442      145.3234600009     1  0.10536645E+09
     -144.0280267090      146.1665914163     1  0.96950449E+08
     -144.0280215766      148.9261759893     1  0.10022413E+09
     -144.0280044903      145.0443807903     1  0.96114625E+08
     -144.0280006316      141.4821459488     1  0.98609154E+08
     -144.0279889797      149.6395744186     1  0.10040419E+09
     -144.0279662721      150.1706099895     1  0.11135518E+09
     -144.0279393617      149.2161626047     1  0.92492467E+08
     -144.0279262541      149.3233250649     1  0.94407937E+08
     -144.0279018711      145.3302371675     1  0.10227912E+09
     -144.0278772814      142.9968127736     1  0.92950732E+08
     -144.0278389636      147.0123545160     1  0.99503593E+08
     -144.0278317895      147.8065076394     1  0.11020666E+09
     -144.0278297737      144.9003033029     1  0.10234052E+09
     -144.0278188960      146.4978127960     1  0.10028186E+09
     -144.0278050288      146.4419436873     1  0.98653822E+08
     -144.0277801935      144.8459726612     1  0.98496649E+08
     -144.0277669176      149.3363892667     1  0.99848605E+08
     -144.0277565538      145.6873306319     1  0.95071169E+08
     -144.0277295764      147.8365748242     1  0.97526596E+08
     -144.0277159271      148.2513769259     1  0.94415983E+08
     -144.0277010065      143.6639677311     1  0.98604419E+08
     -144.0276921283      143.8046551568     1  0.10386103E+09
     -144.0276878102      144.6623963659     1  0.98315437E+08
     -144.0276788152      144.0256526963     1  0.97961417E+08
     -144.0276768189      147.1538831529     1  0.97732176E+08
     -144.0276491991      143.4017721891     1  0.96965637E+08
     -144.0276410315      151.5845871731     1  0.10297486E+09
     -144.0276391707      145.0410818979     1  0.99093130E+08
     -144.0276190637      149.7423228397     1  0.10389751E+09
     -144.0276123505      146.2383301432     1  0.98165172E+08
     -144.0276107950      144.6619898219     1  0.96886084E+08
     -144.0275862032      143.8347779255     1  0.96065235E+08
     -144.0275743704      145.7209721285     1  0.94470056E+08
     -144.0275582027      146.8232737192     1  0.94776522E+08
     -144.0275507241      143.2405826093     1  0.96594776E+08
     -144.0275333485      147.8835610117     1  0.96521253E+08
     -144.0275288848      145.3263886658     1  0.97487332E+08
     -144.0274949164      144.3665396457     1  0.10170162E+09
     -144.0274535222      144.2669971509     1  0.98985288E+08
     -144.0273780259      145.3494691116     1  0.10086376E+09
     -144.0273583020      145.5019393257     1  0.10330251E+09
     -144.0273448776      146.1937652677     1  0.92021201E+08
     -144.0273353309      147.1720487915     1  0.93036798E+08
     -144.0273233186      145.5132006685     1  0.10017549E+09
     -144.0273219624      146.8193860619     1  0.98249516E+08
     -144.0273167116      146.0443818049     1  0.10053202E+09
     -144.0272850555      144.9424695799     1  0.10154217E+09
     -144.0272773097      149.2022431118     1  0.97710398E+08
     -144.0272572976      146.5520577466     1  0.10289301E+09
     -144.0272420722      142.8973804381     1  0.94853970E+08
     -144.0272400993      145.3745807213     1  0.10321297E+09
     -144.0272246674      146.4691883041     1  0.99366711E+08
     -144.0271657527      151.6981211722     2  0.94782439E+08
     -144.0271621558      142.8084128708     1  0.97049557E+08
     -144.0271038523      143.2297469113     1  0.98923482E+08
     -144.0270868233      147.0477504298     1  0.96642275E+08
     -144.0270814246      146.7430648315     1  0.10182512E+09
     -144.0270329316      141.2882427176     1  0.10153699E+09
     -144.0270279327      147.4395305061     1  0.99374259E+08
     -144.0270170484      145.7501913968     1  0.96388051E+08
     -144.0269845449      148.8204383850     1  0.10297188E+09
     -144.0269686425      146.8447872386     1  0.95207043E+08
     -144.0269618065      143.9342586908     1  0.99459691E+08
     -144.0269504756      145.9000956489     1  0.10182722E+09
     -144.0269295070      143.6884333241     1  0.10164972E+09
     -144.0268952234      147.8007453063     1  0.10167946E+09
     -144.0268862061      145.4982493276     1  0.99582967E+08
     -144.0268525794      148.5822500689     1  0.95199371E+08
     -144.0268204558      145.3752718514     1  0.97422337E+08
     -144.0267952101      146.9304940875     1  0.97338346E+08
     -144.0267891578      144.4128488441     1  0.95430865E+08
     -144.0267815430      138.0247236573     1  0.94068155E+08
     -144.0267701823      149.7639645119     1  0.94749288E+08
     -144.0267685078      151.1569880959     1  0.99619456E+08
     -144.0267600377      143.1939639005     1  0.95203202E+08
     -144.0267473746      143.0120495113     1  0.93707081E+08
     -144.0267318486      150.9797182052     1  0.10265280E+09
     -144.0267118649      148.8440753136     1  0.97872078E+08
     -144.0267003312      144.3812862429     1  0.96914192E+08
     -144.0266939621      147.0435889171     1  0.10026969E+09
     -144.0266875121      144.0634395146     1  0.95622351E+08
     -144.0266724173      148.9043860584     1  0.10075607E+09
     -144.0266616145      147.7223858887     1  0.10203115E+09
     -144.0266491002      148.0148442534     1  0.10129742E+09
     -144.0266331077      144.7181763959     1  0.98346021E+08
     -144.0265949169      139.3883750335     1  0.95540816E+08
     -144.0265488327      149.1648163096     1  0.10006855E+09
     -144.0265367951      147.1631453752     1  0.10086792E+09
     -144.0265248154      141.2838676369     1  0.97342995E+08
     -144.0265127799      148.0982261690     1  0.10196069E+09
     -144.0265111568      145.2215299519     1  0.10233375E+09
     -144.0264903103      150.7077627422     1  0.10089383E+09
     -144.0264681894      143.3266351172     1  0.94497548E+08
     -144.0264666889      146.6236590706     1  0.99506318E+08
     -144.0264645856      147.1666576603     1  0.99441129E+08
     -144.0264308792      150.5063077725     1  0.97504667E+08
     -144.0264264121      146.9725760704     1  0.10153008E+09
     -144.0264117878      150.8113159401     1  0.95534824E+08
     -144.0263983821      150.6631346570     1  0.10352274E+09
     -144.0263943406      148.0852081603     1  0.10389784E+09
     -144.0263810176      147.2928780212     1  0.10113171E+09
     -144.0263746186      145.1451650535     1  0.10070421E+09
     -144.0263707200      149.5939635567     1  0.10040630E+09
     -144.0263509449      146.8513377565     1  0.94521249E+08
     -144.0263394651      141.4088073229     1  0.97552303E+08
     -144.0263162186      143.8745264038     1  0.97004497E+08
     -144.0263064866      146.9682119652     1  0.96066562E+08
     -144.0262929421      147.8823042624     1  0.10129494E+09
     -144.0262643902      145.1624944779     1  0.94233409E+08
     -144.0262506549      148.3440979445     1  0.97775529E+08
     -144.0262305837      146.7737421108     1  0.96632365E+08
     -144.0262272383      146.9282351476     1  0.98154994E+08
     -144.0261854240      146.8290902284     1  0.94036299E+08
     -144.0261810248      145.7725237616     1  0.95021298E+08
     -144.0261706357      148.3911265371     1  0.96104598E+08
     -144.0261567026      145.9041229194     1  0.93678968E+08
     -144.0261548073      143.1030495118     1  0.99983104E+08
     -144.0261461558      145.6745342816     1  0.98253072E+08
     -144.0261267068      144.4933668415     1  0.99714847E+08
     -144.0261055395      142.6037710492     1  0.98611131E+08
     -144.0260592013      148.9786421472     1  0.99313474E+08
     -144.0260513726      150.6774093084     1  0.99603622E+08
     -144.0260385798      145.5639903854     1  0.10470666E+09
     -144.0260182453      145.3492961370     1  0.94500719E+08
     -144.0259838981      142.9168025350     1  0.96676287E+08
     -144.0259809858      145.1626461803     1  0.10069382E+09
     -144.0259733506      147.1847656660     1  0.96778990E+08
     -144.0259718036      146.7556040931     1  0.10421701E+09
     -144.0259630083      149.9180521786     1  0.10215800E+09
     -144.0259582176      143.7734868931     1  0.95841171E+08
     -144.0259458390      146.8942972065     1  0.98661921E+08
     -144.0259338170      146.4030370883     1  0.97194778E+08
     -144.0259298608      147.8044370345     1  0.10260436E+09
     -144.0259223794      150.6659196572     1  0.98480596E+08
     -144.0259137476      143.0902138639     1  0.97091590E+08
     -144.0258464501      147.3756129069     1  0.98089102E+08
     -144.0258427538      147.4534628474     1  0.97834468E+08
     -144.0258376833      149.1938604909     1  0.10302155E+09
     -144.0258316436      142.4669098088     1  0.95605187E+08
     -144.0258199440      149.0977479438     1  0.96795184E+08
     -144.0258153522      150.4908082336     1  0.99540140E+08
     -144.0258085134      145.1609109540     1  0.97321513E+08
     -144.0257214080      146.3193099888     1  0.97697883E+08
     -144.0257057389      143.2135459627     1  0.98610388E+08
     -144.0257013835      149.1106189020     1  0.96280523E+08
     -144.0256988403      147.8787842846     1  0.99318255E+08
     -144.0256951695      144.6590084457     1  0.97686475E+08
     -144.0256829642      149.3499226887     1  0.10279725E+09
     -144.0256789964      150.3816043961     1  0.10050173E+09
     -144.0256581273      144.4742327454     1  0.96621460E+08
     -144.0256550696      150.9354532954     1  0.94782421E+08
     -144.0256539161      144.8960029350     1  0.95943930E+08
     -144.0256372134      144.1750999581     1  0.94762359E+08
     -144.0256273078      146.7745929948     1  0.10141198E+09
     -144.0256218845      143.2640795136     1  0.96259925E+08
     -144.0256150369      150.4623664006     1  0.96511300E+08
     -144.0256123330      146.6309484961     1  0.10090599E+09
     -144.0255958608      147.1946096898     1  0.10390103E+09
     -144.0255870658      143.9551044017     1  0.10193214E+09
     -144.0255754403      148.2569461881     1  0.98620558E+08
     -144.0255593542      146.1370036285     1  0.10074918E+09
     -144.0255581804      148.3667347709     2  0.98789259E+08
     -144.0255432641      142.8572594324     1  0.98464794E+08
     -144.0255216200      146.0776797532     1  0.99881822E+08
     -144.0255055281      145.2319044448     1  0.95743149E+08
     -144.0254989369      147.1400870719     1  0.10161885E+09
     -144.0254966134      145.8037565503     1  0.10012209E+09
     -144.0254955404      143.2734910630     1  0.95128382E+08
     -144.0254842155      147.3077130668     1  0.10227723E+09
     -144.0254821658      145.1959116272     1  0.94626879E+08
     -144.0254747911      146.2561195022     1  0.97396593E+08
     -144.0254534835      150.9258713487     1  0.98487751E+08
     -144.0254484953      147.5217326603     1  0.99064884E+08
     -144.0254005858      146.2899509961     1  0.97583795E+08
     -144.0253780908      149.5160155059     1  0.98058463E+08
     -144.0253765682      147.5197318154     1  0.95694660E+08
     -144.0253704178      149.3640581646     1  0.96611185E+08
     -144.0253337483      142.7296158980     1  0.97356368E+08
     -144.0253206565      148.9707708560     1  0.98596714E+08
     -144.0253114281      148.2270336205     1  0.99761520E+08
     -144.0252954315      142.9290122777     1  0.93476871E+08
     -144.0252818029      145.0103117064     1  0.97843263E+08
     -144.0252790069      149.7153705061     1  0.96940993E+08
     -144.0252767163      148.3138037828     1  0.98964265E+08
     -144.0252552134      149.2451806401     1  0.10073415E+09
     -144.0252512817      144.0105407102     1  0.10288055E+09
     -144.0252421940      149.1446307606     1  0.99945731E+08
     -144.0252061685      146.3676738891     1  0.93814009E+08
     -144.0251878949      146.1031779185     1  0.10209129E+09
     -144.0251565513      145.9593347629     1  0.93404218E+08
     -144.0251527373      150.6358005695     1  0.10393457E+09
     -144.0251196857      145.0512883104     2  0.11371648E+09
     -144.0251107415      149.6613184575     1  0.97402837E+08
     -144.0251097151      147.4582464498     1  0.10016563E+09
     -144.0250969464      148.1924620992     1  0.97241099E+08
     -144.0250882735      144.7503147599     1  0.99010142E+08
     -144.0250822417      148.6897610380     1  0.10244715E+09
     -144.0250716714      148.7719423536     1  0.97820933E+08
     -144.0250654898      144.5658731780     1  0.92431723E+08
     -144.0250635854      142.4924680101     1  0.10152938E+09
     -144.0250596495      144.1076228242     1  0.10202692E+09
     -144.0250488342      147.5031088129     1  0.10131336E+09
     -144.0250444025      147.5282232969     1  0.97607529E+08
     -144.0250332003      143.7657121357     1  0.10211490E+09
     -144.0250276584      146.0836092453     1  0.10248055E+09
     -144.0250230331      145.1934948318     1  0.97752620E+08
     -144.0250196571      146.4649703716     1  0.10198544E+09
     -144.0249971456      144.5212512206     1  0.10004130E+09
     -144.0249884501      144.5398450537     1  0.93238434E+08
     -144.0249838804      145.4475330884     1  0.97757748E+08
     -144.0249778615      144.8823799270     1  0.97100121E+08
     -144.0249723698      147.9288078812     1  0.96538508E+08
     -144.0249655782      146.4591417650     1  0.97706135E+08
     -144.0249448259      151.1082586020     1  0.10057259E+09
     -144.0249127688      149.1337182925     1  0.92464822E+08
     -144.0248697898      148.2506596013     1  0.10418067E+09
     -144.0248670152      143.1763953599     1  0.96630957E+08
     -144.0248396395      148.0909361577     1  0.10333783E+09
     -144.0248371296      150.4857552184     1  0.98615018E+08
     -144.0248285602      149.9850718312     1  0.96690964E+08
     -144.0247996180      150.8028052818     1  0.99849684E+08
     -144.0247516628      143.7674810918     1  0.94724382E+08
     -144.0247329511      146.1198797715     1  0.98216687E+08
     -144.0247145483      144.0596092408     1  0.95603997E+08
     -144.0246931857      147.5905999594     1  0.10603680E+09
     -144.0246849719      151.3016525885     1  0.10150895E+09
     -144.0246664566      144.3902441490     1  0.10126124E+09
     -144.0246513391      146.6951315127     1  0.10001874E+09
     -144.0246376309      150.0356166524     1  0.98368553E+08
     -144.0246331351      148.6864315716     1  0.10165758E+09
     -144.0246211870      145.8517637083     1  0.10109354E+09
     -144.0246037963      148.9017727763     1  0.99493967E+08
     -144.0245790837      146.0004359501     1  0.98873961E+08
     -144.0245714930      147.7842616658     1  0.97628137E+08
     -144.0245501024      146.7485149228     1  0.98155242E+08
     -144.0245086042      148.0000018748     1  0.95895674E+08
     -144.0245041524      145.4506626728     1  0.10089383E+09
     -144.0244814612      147.5786563267     1  0.93940849E+08
     -144.0244718621      148.4483559408     1  0.94899465E+08
     -144.0244167401      144.0861010777     1  0.97728300E+08
     -144.0244150684      147.8664508888     1  0.10145283E+09
     -144.0244050738      140.4967816936     1  0.96360341E+08
     -144.0243703004      152.3671848726     1  0.97430427E+08
     -144.0243614785      147.9199665893     2  0.10315142E+09
     -144.0243296784      142.7788624081     1  0.97221841E+08
     -144.0243220094      148.4911026614     1  0.10411336E+09
     -144.0243179275      144.9644517538     1  0.10205516E+09
     -144.0242780245      144.0498701748     1  0.94887209E+08
     -144.0242632902      148.6175168708     1  0.10000213E+09
     -144.0242561436      148.6895967224     1  0.94261420E+08
     -144.0242300335      148.3784945132     1  0.10182962E+09
     -144.0242052891      149.4417733979     1  0.95832727E+08
     -144.0241979919      146.7249562727     1  0.92257488E+08
     -144.0241784694      142.2806611344     1  0.94756307E+08
     -144.0241544915      144.6092244450     1  0.10108001E+09
     -144.0241081864      150.3122502141     1  0.10158593E+09
     -144.0241035483      147.9762475270     1  0.94668346E+08
     -144.0240638039      143.4202176618     1  0.98939639E+08
     -144.0240621848      144.9092663215     1  0.93613499E+08
     -144.0240597683      142.0913119415     1  0.96795501E+08
     -144.0240579967      147.8891986523     1  0.10262509E+09
     -144.0240522273      148.6306303513     1  0.10493463E+09
     -144.0240332721      150.1086452590     1  0.95517272E+08
     -144.0240210540      145.7422788152     1  0.98507203E+08
     -144.0240160822      148.5161413932     1  0.97848287E+08
     -144.0240104805      144.3817676100     1  0.95521397E+08
     -144.0239849388      145.6442215118     1  0.99253140E+08
     -144.0239729061      148.7440711409     1  0.10033377E+09
     -144.0239500420      148.7647744953     1  0.97597389E+08
     -144.0239406157      146.7787136751     2  0.94401841E+08
     -144.0239323712      142.7671300620     1  0.99609651E+08
     -144.0239242844      145.6249249134     1  0.97976294E+08
     -144.0239068611      148.9910513514     1  0.97446466E+08
     -144.0238537049      141.1467624065     1  0.97230708E+08
     -144.0238190010      150.0736937289     1  0.95946273E+08
     -144.0238029857      142.9566880792     1  0.97217309E+08
     -144.0237840189      146.5229110186     1  0.96901267E+08
     -144.0237717749      148.1348317140     1  0.10311887E+09
     -144.0237643398      141.5428064922     1  0.98027056E+08
     -144.0237618896      142.4828533499     1  0.96500618E+08
     -144.0237554326      151.4225480372     1  0.10273954E+09
     -144.0236966269      148.0353946140     1  0.98426199E+08
     -144.0236559548      146.1618349568     1  0.94620964E+08
     -144.0236516665      148.3223330507     1  0.97779103E+08
     -144.0236279522      147.4312366311     1  0.98827713E+08
     -144.0236064513      152.0352882097     1  0.99465902E+08
     -144.0235885998      149.7035705349     1  0.99228021E+08
     -144.0235857957      146.8801088995     1  0.94892642E+08
     -144.0235794322      145.3191099202     1  0.98516372E+08
     -144.0235747881      147.4592516515     1  0.95500173E+08
     -144.0235696390      143.2488381566     1  0.98104927E+08
     -144.0234853563      148.2683670760     1  0.10038825E+09
     -144.0234658119      144.2650462361     1  0.96667815E+08
     -144.0234548187      147.4569580234     1  0.10046894E+09
     -144.0234431080      147.9130205580     1  0.10726133E+09
     -144.0234352989      146.5769722703     1  0.96381982E+08
     -144.0233755951      144.1411598121     1  0.10296966E+09
     -144.0233616798      142.6364159301     1  0.98421523E+08
     -144.0233096330      144.4067698583     1  0.10363648E+09
     -144.0232979159      147.4527043420     1  0.10279479E+09
     -144.0232875234      148.4098426125     1  0.10263445E+09
     -144.0232305764      146.5986925993     1  0.10087003E+09
     -144.0232129948      143.7485825241     1  0.97448669E+08
     -144.0232066792      145.6850513137     1  0.96922335E+08
     -144.0232018592      150.5677599066     1  0.98917029E+08
     -144.0231671893      143.8733834678     1  0.99863195E+08
     -144.0231608994      149.5714553764     1  0.98806747E+08
     -144.0231474043      145.0608975191     1  0.97319131E+08
     -144.0231151410      144.8891936920     1  0.94482672E+08
     -144.0231040875      146.1507217912     1  0.94872230E+08
     -144.0231008876      151.5363078906     1  0.93860086E+08
     -144.0230920292      148.9503493928     1  0.95172564E+08
     -144.0230859872      147.2787241065     1  0.98651208E+08
     -144.0230772727      146.3343484552     1  0.11201048E+09
     -144.0230419394      148.2341195013     1  0.98521581E+08
     -144.0230333662      147.3252558624     1  0.99988190E+08
     -144.0230223395      145.7620695968     1  0.97835004E+08
     -144.0229931990      146.9627587213     1  0.98635057E+08
     -144.0229858807      145.5190782092     1  0.11190728E+09
     -144.0229598761      151.7009956831     1  0.10385306E+09
     -144.0229444069      151.3713448188     1  0.10184077E+09
     -144.0229433563      144.6284667139     1  0.95004564E+08
     -144.0229008888      146.6159394279     1  0.10182933E+09
     -144.0228322375      144.9460493052     1  0.98662807E+08
     -144.0228303838      144.7287116073     1  0.10189639E+09
     -144.0228233914      144.6713080091     1  0.99271281E+08
     -144.0228215820      147.7094692845     1  0.99039899E+08
     -144.0228174240      146.4246299015     1  0.10071898E+09
     -144.0228107725      142.8233981188     1  0.10036189E+09
     -144.0228064040      147.8447214870     1  0.10273623E+09
     -144.0227990525      142.8995767386     1  0.98257480E+08
     -144.0227834703      149.8094579802     1  0.98567847E+08
     -144.0227480377      144.9720131341     1  0.10374132E+09
     -144.0226857029      143.3217596785     1  0.96773380E+08
     -144.0226743067      143.2943322484     1  0.99785805E+08
     -144.0226429566      141.8857605545     1  0.10028840E+09
     -144.0226404341      147.2249298253     1  0.98059629E+08
     -144.0226231235      151.3470623384     1  0.97313208E+08
     -144.0225805281      151.3298869796     1  0.10905657E+09
     -144.0225757563      146.5789021667     1  0.10127594E+09
     -144.0225540132      142.6509226322     1  0.95116030E+08
     -144.0225511385      145.1758129893     1  0.10170010E+09
     -144.0225489110      143.5030989458     1  0.99512742E+08
     -144.0225452185      146.4213948517     1  0.94576404E+08
     -144.0225357607      145.5150818231     1  0.98106156E+08
     -144.0225243731      143.5609893957     1  0.97455708E+08
     -144.0225231147      144.2504965587     1  0.92963791E+08
     -144.0225002426      146.8579813589     1  0.98986656E+08
     -144.0224849436      148.4906537527     1  0.96261124E+08
     -144.0224825868      147.2988083946     1  0.98206766E+08
     -144.0224705796      149.1831765678     1  0.10255750E+09
     -144.0224521400      149.2094409000     1  0.10200642E+09
     -144.0224378921      146.0965197469     1  0.10169428E+09
     -144.0224312173      150.9392362236     1  0.10331322E+09
     -144.0223810358      146.7862094943     1  0.98773880E+08
     -144.0223798402      143.5707537294     1  0.95884227E+08
     -144.0223553111      144.9491401900     1  0.98062577E+08
     -144.0223413834      148.4274872616     1  0.98248781E+08
     -144.0223292900      149.8290636445     1  0.10247553E+09
     -144.0223205132      146.3280369107     1  0.10161356E+09
     -144.0223052497      150.6372086824     1  0.95553156E+08
     -144.0222707584      150.5092293083     1  0.10141018E+09
     -144.0222520106      143.9687166400     1  0.10154079E+09
     -144.0222501508      146.6265249008     1  0.96214358E+08
     -144.0222257129      149.6899916715     1  0.10221537E+09
     -144.0222200462      145.9415623665     1  0.10128047E+09
     -144.0222117150      149.0034360211     1  0.99544831E+08
     -144.0222104864      145.4293581339     1  0.10107097E+09
     -144.0221920375      146.2004603219     1  0.97385238E+08
     -144.0221390716      146.5414248149     1  0.99227395E+08
     -144.0221331297      145.1711884362     1  0.96295590E+08
     -144.0221293705      146.0243417106     1  0.98442225E+08
     -144.0221040654      147.6091071585     1  0.99554767E+08
     -144.0220823885      145.3553173609     1  0.10051895E+09
     -144.0220678784      144.6133399500     1  0.98974970E+08
     -144.0220657924      148.5590763184     1  0.96815709E+08
     -144.0220607820      145.1683475842     1  0.96705474E+08
     -144.0220572696      146.6310457016     1  0.10634829E+09
     -144.0220118529      145.5592906213     1  0.10276002E+09
     -144.0219954536      148.7293457840     1  0.93793335E+08
     -144.0219820095      148.2616827591     1  0.99998227E+08
     -144.0219541133      144.6968192960     1  0.94874939E+08
     -144.0219475528      150.2206571441     2  0.10304900E+09
     -144.0219254268      144.4807329284     2  0.97139426E+08
     -144.0218922022      145.1097849829     1  0.97899655E+08
     -144.0218790887      146.4366163336     1  0.98223873E+08
     -144.0218418099      144.5532365224     1  0.96871418E+08
     -144.0218314474      147.5613638468     1  0.10573350E+09
     -144.0218239139      150.1104173297     1  0.97196653E+08
     -144.0218214564      148.6597028559     1  0.10416259E+09
     -144.0218029943      147.3883989490     1  0.10332594E+09
     -144.0217990143      146.1758598957     1  0.94281695E+08
     -144.0217971353      148.2203466989     1  0.98428841E+08
     -144.0217657376      147.6315498840     1  0.10099362E+09
     -144.0217632029      149.8339033526     1  0.98702624E+08
     -144.0217415277      150.8219132618     1  0.97820726E+08
     -144.0216886956      148.0663720122     1  0.98886878E+08
     -144.0216842225      149.5619911109     1  0.96925993E+08
     -144.0216727050      148.4269015049     1  0.97480545E+08
     -144.0216631438      143.8776223223     1  0.95561849E+08
     -144.0216573099      148.1333718451     1  0.95499004E+08
     -144.0216545118      149.0771077058     1  0.10006778E+09
     -144.0216231798      148.9765319946     1  0.98378149E+08
     -144.0216171627      143.5993177259     1  0.97921732E+08
     -144.0215837430      146.3809560961     1  0.95928220E+08
     -144.0215705586      143.0118950792     1  0.10117318E+09
     -144.0215631630      148.5237089193     1  0.10032294E+09
     -144.0215565385      146.4113710560     1  0.10389384E+09
     -144.0215399133      148.5981525259     1  0.10522317E+09
     -144.0215356735      147.6164535010     2  0.93408476E+08
     -144.0215318469      147.1497793173     1  0.97499038E+08
     -144.0215128732      146.8364084802     1  0.10290169E+09
     -144.0215002407      145.9776231802     1  0.10002265E+09
     -144.0214957098      144.1152271418     1  0.10202093E+09
     -144.0214725278      142.9822072017     1  0.98103032E+08
     -144.0214458305      149.8998622267     1  0.10564220E+09
     -144.0214354297      145.6133894633     1  0.93390250E+08
     -144.0214287687      144.9260469854     1  0.92029965E+08
     -144.0214053272      147.6499459747     1  0.98816573E+08
     -144.0214036498      142.9667982720     1  0.98224611E+08
     -144.0213992318      144.0286139817     1  0.98592632E+08
     -144.0213542833      146.6898266160     1  0.95784105E+08
     -144.0213471329      145.5604331038     1  0.99573165E+08
     -144.0213338471      145.0607901361     1  0.10530668E+09
     -144.0213049360      147.7592935009     1  0.93949199E+08
     -144.0213034443      148.5478680411     1  0.97012038E+08
     -144.0212932736      144.3275829642     1  0.95825758E+08
     -144.0212746460      139.1867097589     1  0.92945288E+08
     -144.0212628831      144.3834932423     1  0.96430248E+08
     -144.0212471443      149.2320635551     1  0.10529666E+09
     -144.0212445327      144.8649885621     1  0.10073700E+09
     -144.0212407598      145.6554907087     1  0.10133969E+09
     -144.0211869806      141.5189386793     1  0.98919387E+08
     -144.0211729522      143.4033228580     1  0.10101500E+09
     -144.0211508232      146.1990729099     1  0.97047936E+08
     -144.0211249515      149.1638443281     1  0.95518135E+08
     -144.0211031835      147.7014186175     1  0.99624048E+08
     -144.0210782710      148.4652721535     1  0.96993129E+08
     -144.0210299181      148.0002232156     1  0.96728705E+08
     -144.0210128503      146.2280768707     1  0.97813673E+08
     -144.0209951813      137.3405677896     1  0.98878893E+08
     -144.0209909383      144.4435059530     1  0.10469559E+09
     -144.0209794995      150.5833652952     1  0.99000988E+08
     -144.0209781300      154.9765158465     1  0.95615793E+08
     -144.0209759353      146.7897313768     1  0.96844006E+08
     -144.0209673964      143.3275599570     1  0.96425393E+08
     -144.0209568800      143.5719098336     1  0.10186635E+09
     -144.0209430855      150.6792798618     1  0.10674171E+09
     -144.0209303677      151.3687297297     2  0.96046783E+08
     -144.0209290767      144.1441733692     1  0.99591218E+08
     -144.0208803817      147.6670178119     1  0.10524480E+09
     -144.0208770107      148.6426079899     1  0.97800418E+08
     -144.0208694915      143.5386069377     1  0.96797840E+08
     -144.0208672517      151.6734571439     1  0.10109722E+09
     -144.0208549543      146.3342022779     1  0.96766217E+08
     -144.0208442152      147.2084681647     1  0.99234174E+08
     -144.0208390972      150.7847554185     1  0.10265509E+09
     -144.0208249829      148.7285306193     1  0.10344017E+09
     -144.0208021003      147.4054386560     1  0.98821267E+08
     -144.0207982282      147.8782626463     1  0.10082951E+09
     -144.0207865058      146.2808315552     1  0.99522374E+08
     -144.0207840263      148.6680785098     1  0.10348017E+09
     -144.0207794043      153.5910539147     1  0.10120763E+09
     -144.0207777302      145.6186184938     1  0.98655692E+08
     -144.0207678715      147.2615798602     1  0.99041724E+08
     -144.0207664077      144.1749904401     1  0.10171362E+09
     -144.0207479054      151.8748083905     1  0.10177252E+09
     -144.0207306818      142.1358639041     1  0.98503106E+08
     -144.0206947145      146.6643726303     1  0.10091474E+09
     -144.0206906089      149.5933445596     1  0.99878957E+08
     -144.0206806670      149.0176857383     1  0.10842526E+09
     -144.0206597713      146.3992225129     1  0.92617248E+08
     -144.0206252613      148.3466142008     1  0.97229383E+08
     -144.0206203060      148.4838516662     1  0.10057018E+09
     -144.0205987005      146.7401505666     1  0.95608296E+08
     -144.0205901361      144.3917733605     1  0.97955506E+08
     -144.0205857173      146.4581287301     1  0.10185202E+09
     -144.0205556610      141.9544542460     1  0.97583185E+08
     -144.0205527783      149.6282097176     1  0.10543544E+09
     -144.0205390558      144.8991812698     1  0.95943610E+08
     -144.0205210087      145.4027432505     1  0.96888279E+08
     -144.0205106854      147.3461254652     1  0.99853939E+08
     -144.0204653565      147.9596158534     1  0.96263412E+08
     -144.0204638025      141.5125533634     1  0.96229199E+08
     -144.0204621339      142.4538664373     1  0.96364998E+08
     -144.0204505599      151.1394136792     1  0.99923725E+08
     -144.0204371444      148.0974409051     1  0.10487649E+09
     -144.0204237662      146.2028448449     1  0.10005335E+09
     -144.0204001463      144.7633269110     1  0.11062451E+09
     -144.0203972394      148.7733854977     1  0.10685748E+09
     -144.0203831797      146.8270758873     1  0.94903004E+08
     -144.0203715025      149.9827022123     1  0.95408872E+08
     -144.0203474175      145.3362451541     1  0.94760079E+08
     -144.0203353569      144.5089605934     1  0.97722922E+08
     -144.0202982770      146.9090149614     1  0.10066524E+09
     -144.0202886940      146.1203102395     1  0.10273976E+09
     -144.0202738112      147.2803471952     1  0.98142235E+08
     -144.0202536736      143.2723351053     1  0.97929207E+08
     -144.0202501005      137.6537126441     1  0.96401585E+08
     -144.0202304209      149.0382672537     1  0.10566620E+09
     -144.0201867400      147.0461953974     1  0.10065934E+09
     -144.0201631059      149.5635999871     1  0.10029402E+09
     -144.0201531025      150.3461970564     1  0.10338237E+09
     -144.0201443150      146.3745949639     1  0.10011923E+09
     -144.0201405232      150.4441596915     1  0.10241722E+09
     -144.0201192987      143.0717805638     1  0.96808702E+08
     -144.0201052287      146.5075204956     1  0.98744569E+08
     -144.0200850327      148.6477467579     1  0.10005152E+09
     -144.0200825340      146.3837145617     1  0.10163893E+09
     -144.0200501563      146.5382274243     1  0.10189402E+09
     -144.0200320151      143.7677641706     1  0.10019529E+09
     -144.0200306762      142.9358558115     1  0.98211051E+08
     -144.0200223021      145.5636769199     1  0.10286507E+09
     -144.0200044833      153.5318745421     1  0.10164663E+09
     -144.0199825413      145.6331426459     1  0.97282048E+08
     -144.0199799263      150.9715394771     1  0.10138919E+09
     -144.0199331893      147.3992757173     1  0.11153281E+09
     -144.0199107044      147.4567720466     1  0.97089796E+08
     -144.0198979217      143.2686879344     1  0.10068880E+09
     -144.0198532305      143.3879979178     1  0.96736290E+08
     -144.0198474040      148.6319765708     1  0.10104322E+09
     -144.0198249885      145.9390963661     1  0.99228128E+08
     -144.0198207443      146.8757638680     1  0.98973765E+08
     -144.0198074961      145.1246701490     1  0.95402868E+08
     -144.0197797650      146.0685824853     1  0.10384935E+09
     -144.0197600987      146.9613188334     1  0.96323173E+08
     -144.0197569586      146.9744415295     2  0.96399791E+08
     -144.0197181101      145.9070293730     1  0.98478854E+08
     -144.0196861670      147.9862219068     1  0.10000944E+09
     -144.0196661355      152.8166962901     1  0.10609606E+09
     -144.0196602666      149.2406345219     1  0.98861625E+08
     -144.0196485466      148.4787381909     1  0.94083850E+08
     -144.0196390495      151.8928256628     1  0.10185993E+09
     -144.0196340815      144.4857279916     1  0.10065023E+09
     -144.0196218331      146.7590343222     1  0.98900743E+08
     -144.0196060390      147.6185637577     1  0.99586303E+08
     -144.0195979192      148.5095675714     1  0.10534623E+09
     -144.0195840705      146.1878042731     1  0.97263559E+08
     -144.0195781236      147.6410228880     1  0.96562121E+08
     -144.0195595251      147.9607336346     1  0.10322049E+09
     -144.0195317823      145.3075317331     1  0.96345480E+08
     -144.0194948296      151.3537375581     1  0.10392542E+09
     -144.0194875508      148.7632911818     1  0.95598492E+08
     -144.0194844480      147.7755684095     1  0.99539824E+08
     -144.0194608027      144.4236592594     1  0.95667839E+08
     -144.0194416830      148.5706010493     1  0.98699021E+08
     -144.0194333608      145.8069667117     1  0.10111317E+09
     -144.0194291972      145.1493849750     1  0.97339445E+08
     -144.0194269184      146.5886160022     1  0.97769062E+08
     -144.0194245247      147.0166375155     1  0.97565529E+08
     -144.0194205348      146.5471362573     1  0.10188044E+09
     -144.0194149982      146.0978863686     1  0.94526389E+08
     -144.0193998503      142.2521887444     1  0.96860085E+08
     -144.0193981943      142.7177842103     1  0.98046840E+08
     -144.0193963281      142.2968335033     1  0.97640804E+08
     -144.0193691586      152.3393593248     1  0.10398622E+09
     -144.0193592069      144.7540208548     1  0.95906364E+08
     -144.0193305113      142.4551077336     1  0.96494543E+08
     -144.0193131692      142.5292263314     1  0.99327370E+08
     -144.0192424495      146.6271105952     1  0.95984474E+08
     -144.0192108126      141.8466205606     1  0.95339832E+08
     -144.0192083736      146.2285787659     1  0.96247765E+08
     -144.0191925091      143.3591052379     1  0.10125465E+09
     -144.0191524208      143.0084477865     1  0.10045985E+09
     -144.0191464419      145.7599276590     1  0.10065159E+09
     -144.0191325868      150.6259792410     1  0.99634880E+08
     -144.0191203569      143.6279142078     1  0.10023298E+09
     -144.0191121447      146.9415135900     1  0.10173964E+09
     -144.0191107167      149.4162271971     1  0.10056955E+09
     -144.0190927717      150.1476061704     1  0.94934843E+08
     -144.0190872817      149.0336295410     1  0.10094370E+09
     -144.0190844604      146.7266675326     1  0.99175010E+08
     -144.0190795866      145.8402929627     1  0.10306960E+09
     -144.0190554657      146.9698160271     1  0.10118221E+09
     -144.0190173163      144.6407946520     1  0.97040464E+08
     -144.0190038134      145.7322714882     1  0.99311214E+08
     -144.0189881507      147.3810628265     1  0.99999319E+08
     -144.0189870961      144.4394670322     1  0.10390284E+09
     -144.0189723927      148.5183246753     1  0.10225322E+09
     -144.0189708524      147.0484322765     1  0.94878120E+08
     -144.0189663507      145.4375471462     1  0.98948233E+08
     -144.0189552914      150.6481354921     1  0.98678911E+08
     -144.0189387498      152.8916771409     1  0.10849951E+09
     -144.0189103297      148.7913329859     1  0.99389177E+08
     -144.0188674542      145.4866316474     1  0.96885271E+08
     -144.0188610042      147.2458744688     1  0.99606291E+08
     -144.0188488925      148.4493938018     1  0.10010301E+09
     -144.0188134065      142.9705706089     1  0.98682893E+08
     -144.0188097214      146.9406105813     1  0.10247773E+09
     -144.0188030902      147.1408405236     2  0.10183895E+09
     -144.0187807985      146.8187895849     1  0.98609047E+08
     -144.0187747985      150.5034416078     1  0.95426682E+08
     -144.0187486474      150.7097323359     1  0.98261199E+08
     -144.0187430338      143.7033695804     1  0.97274471E+08
     -144.0187245860      150.2336957389     1  0.95125258E+08
     -144.0187172060      149.5470738907     1  0.10337808E+09
     -144.0186973009      148.0790036846     1  0.97469012E+08
     -144.0186578366      145.7983849882     1  0.10445675E+09
     -144.0186265401      145.6621526951     1  0.97370177E+08
     -144.0186144064      146.3540304212     1  0.10175078E+09
     -144.0185872948      141.9217522042     1  0.95809690E+08
     -144.0185628024      148.4089406219     2  0.95502399E+08
     -144.0185613779      140.7503856063     1  0.98348670E+08
     -144.0185570094      147.9872278122     1  0.98459998E+08
     -144.0185420545      148.6598047164     1  0.96003615E+08
     -144.0185402099      148.9830633123     1  0.99867676E+08
     -144.0185207073      150.1858582414     1  0.10337251E+09
     -144.0185098989      145.4475118414     1  0.97024184E+08
     -144.0185041573      149.9190924691     1  0.10203517E+09
     -144.0184934958      146.0280394238     1  0.95407501E+08
     -144.0184822372      149.3515834253     2  0.99340911E+08
     -144.0184571829      149.3920049491     1  0.96833582E+08
     -144.0184459877      151.6713208841     1  0.10282348E+09
     -144.0184279355      147.5225091094     1  0.99708424E+08
     -144.0184258019      149.0998866293     1  0.99542084E+08
     -144.0183492203      144.6834904893     1  0.94993419E+08
     -144.0183278175      153.3917924080     1  0.10080261E+09
     -144.0183219798      146.8683080113     1  0.10218136E+09
     -144.0183149197      148.3533332292     1  0.10174100E+09
     -144.0183057491      146.2681786394     1  0.95479966E+08
     -144.0183016622      146.8148514864     1  0.95084526E+08
     -144.0182721577      146.6932187603     1  0.98116011E+08
     -144.0182489983      147.1587331245     1  0.10126934E+09
     -144.0182211863      147.8078482218     1  0.10004718E+09
     -144.0182124558      147.2573006890     1  0.10150315E+09
     -144.0182073985      144.7028141361     1  0.10172375E+09
     -144.0181775016      148.4629385953     1  0.98797467E+08
     -144.0181740744      150.3872690996     1  0.94447434E+08
     -144.0181601761      149.9680188237     1  0.98974000E+08
     -144.0181471841      148.5416242352     1  0.10053480E+09
     -144.0181067854      147.0961038936     1  0.10332878E+09
     -144.0180971976      147.1122301932     1  0.99258919E+08
     -144.0180887518      149.2718086336     1  0.97212638E+08
     -144.0180782824      147.7374074558     1  0.10402885E+09
     -144.0180657339      144.8975643072     1  0.96003131E+08
     -144.0180488767      151.1344696061     1  0.10028337E+09
     -144.0180414130      145.7448351532     1  0.97984724E+08
     -144.0180375167      147.4132693493     1  0.10426614E+09
     -144.0180208523      149.0265909690     1  0.10346851E+09
     -144.0179983264      145.9940381807     1  0.97319242E+08
     -144.0179825870      146.3042843860     1  0.97416813E+08
     -144.0179769284      145.7571109635     1  0.95016929E+08
     -144.0179626845      150.1596002778     1  0.10043546E+09
     -144.0179295010      151.9983284957     1  0.10163593E+09
     -144.0179274244      144.4363106790     1  0.10137321E+09
     -144.0179155013      149.7294737405     2  0.99547771E+08
     -144.0179017002      144.0892399490     1  0.98525108E+08
     -144.0178996585      144.4197108994     1  0.94191218E+08
     -144.0178894301      144.8624134850     1  0.96716294E+08
     -144.0178881789      144.6443113530     1  0.99323704E+08
     -144.0178825730      146.3863508708     1  0.10120383E+09
     -144.0178671379      144.5534733004     1  0.98038147E+08
     -144.0178344328      145.4700151881     1  0.94086251E+08
     -144.0178312272      149.7620837873     1  0.98724185E+08
     -144.0178248079      147.7209689171     1  0.97783039E+08
     -144.0177801234      145.0524821933     1  0.94874420E+08
     -144.0177576018      146.3717097063     1  0.96871132E+08
     -144.0177497458      145.9454549157     1  0.97484485E+08
     -144.0177242983      147.8356055754     1  0.94645563E+08
     -144.0176943393      147.5922970981     1  0.10145999E+09
     -144.0176928159      148.4694765240     1  0.10317826E+09
     -144.0176850406      145.7231877439     1  0.10577823E+09
     -144.0176367216      144.2018734401     1  0.95630981E+08
     -144.0176238385      153.4490026456     1  0.99829041E+08
     -144.0176005818      148.4680899415     1  0.99335932E+08
     -144.0175983058      145.8198008023     1  0.96426227E+08
     -144.0175767703      142.9111128022     1  0.93921429E+08
     -144.0175701075      147.1663350186     1  0.96800659E+08
     -144.0175547035      148.0163763009     1  0.10162983E+09
     -144.0175453948      148.9220493402     1  0.10198943E+09
     -144.0175352490      148.5181505324     1  0.94262377E+08
     -144.0174263477      143.1499058963     1  0.99119975E+08
     -144.0174226392      146.1174059025     1  0.98540662E+08
     -144.0173857105      148.9500902932     1  0.10220362E+09
     -144.0173492147      142.1025464433     1  0.10193843E+09
     -144.0173475165      142.3929247609     1  0.96357567E+08
     -144.0173452224      144.1295326811     1  0.93201600E+08
     -144.0173234617      150.7134019814     1  0.96904437E+08
     -144.0173094985      148.7330493097     2  0.10266473E+09
     -144.0172940928      148.3734622837     1  0.10087938E+09
     -144.0172326284      147.8725150341     1  0.99588068E+08
     -144.0172100930      148.5084401016     1  0.10604254E+09
     -144.0172072973      150.3357105390     1  0.10639064E+09
     -144.0171792538      145.2322482704     1  0.96527056E+08
     -144.0171535483      145.4375910063     1  0.98118942E+08
     -144.0171454074      148.1545333061     1  0.10211782E+09
     -144.0171363465      142.7140697302     1  0.97165739E+08
     -144.0171312243      142.7567560367     1  0.94519113E+08
     -144.0171231068      146.1619868708     1  0.98424592E+08
     -144.0171151961      146.7531860662     1  0.97245253E+08
     -144.0171050439      145.3192288743     1  0.99398783E+08
     -144.0171033338      147.8899796699     1  0.10268568E+09
     -144.0170499950      150.7835392888     1  0.10027924E+09
     -144.0170315119      145.9260175322     1  0.95296884E+08
     -144.0170271519      147.3688654623     1  0.10146037E+09
     -144.0169870297      149.3028877661     1  0.98910655E+08
     -144.0169626277      149.7219487310     1  0.93761816E+08
     -144.0169215009      148.6195807352     1  0.99483233E+08
     -144.0168975716      146.0475691008     1  0.10643592E+09
     -144.0168944591      148.3753200763     1  0.10034040E+09
     -144.0168918188      144.5459451490     1  0.98882758E+08
     -144.0168835076      141.8506641245     1  0.99392749E+08
     -144.0168776523      142.0421267356     1  0.93484230E+08
     -144.0168741564      142.6732332648     1  0.99679794E+08
     -144.0168702502      144.5327743474     1  0.97785584E+08
     -144.0168626363      144.2535086337     1  0.97288319E+08
     -144.0168582674      147.5432208930     1  0.94467929E+08
     -144.0168521820      145.1810720036     1  0.96200908E+08
     -144.0168477323      149.9449118383     1  0.10275239E+09
     -144.0167975587      151.8119833455     1  0.98857664E+08
     -144.0167730806      150.3931207823     1  0.10470692E+09
     -144.0167477343      143.6318800498     1  0.10027490E+09
     -144.0167323961      146.7020344293     1  0.99016836E+08
     -144.0167145358      146.0289809006     1  0.96164747E+08
     -144.0166915954      149.1002291091     1  0.96547210E+08
     -144.0166870098      146.0254674179     1  0.99738564E+08
     -144.0166640973      144.1533940795     1  0.96881257E+08
     -144.0166478900      149.2788723574     1  0.10129068E+09
     -144.0166329894      142.7734581115     1  0.97248387E+08
     -144.0166297752      146.8753435772     1  0.98278876E+08
     -144.0166009653      142.1663410989     1  0.94088822E+08
     -144.0165883367      142.9004235397     1  0.94363829E+08
     -144.0165860074      141.2523296286     1  0.96701420E+08
     -144.0165744943      148.9305901676     1  0.99919198E+08
     -144.0165643939      144.1561069382     1  0.97054321E+08
     -144.0165552568      146.9117225716     1  0.10124877E+09
     -144.0165537469      145.8689597454     1  0.10345322E+09
     -144.0165321695      144.3412703179     2  0.95246294E+08
     -144.0165289811      149.7490953457     1  0.95875675E+08
     -144.0165246528      146.1683092636     1  0.95730211E+08
     -144.0164709718      150.4557229776     1  0.10701459E+09
     -144.0164597679      138.7717564254     1  0.97430979E+08
     -144.0164526702      151.4068855596     1  0.10347701E+09
     -144.0164475582      145.6581765665     1  0.10379292E+09
     -144.0164165275      151.5881805526     1  0.10633845E+09
     -144.0164098253      148.1535051636     1  0.10410492E+09
     -144.0164017129      150.6392881594     1  0.96979467E+08
     -144.0163931490      148.7597083286     1  0.98564725E+08
     -144.0163869102      149.1572789441     1  0.10155199E+09
     -144.0163738663      145.9680713073     1  0.99527933E+08
     -144.0163652315      146.6142567105     1  0.10404737E+09
     -144.0163588123      145.0813307388     1  0.98154238E+08
     -144.0163573515      146.7835440887     1  0.94530046E+08
     -144.0163550878      144.4362665696     1  0.92479598E+08
     -144.0163459391      142.0196055504     1  0.99406092E+08
     -144.0163438108      144.3177362729     1  0.94492035E+08
     -144.0163256454      144.0445713637     1  0.10150358E+09
     -144.0163175349      152.2996336673     1  0.10533486E+09
     -144.0163100378      148.9740301701     1  0.99934634E+08
     -144.0163063929      148.4194999160     1  0.10211301E+09
     -144.0163010847      146.7197936831     1  0.10179726E+09
     -144.0162682565      144.7347252511     1  0.99208878E+08
     -144.0162576887      143.6200593635     1  0.98055863E+08
     -144.0162564335      146.9970834703     1  0.10236622E+09
     -144.0161845656      145.0768925567     1  0.98850653E+08
     -144.0161532957      149.0858682127     1  0.10431160E+09
     -144.0161289206      142.6600156549     1  0.95557243E+08
     -144.0161139807      148.2034583743     1  0.95780421E+08
     -144.0161024063      148.5737648856     1  0.10075595E+09
     -144.0160597444      148.1620092139     1  0.95175838E+08
     -144.0160167812      146.4027414392     1  0.95916455E+08
     -144.0160073248      146.6341676423     1  0.98925618E+08
     -144.0159980835      145.3387633481     1  0.10071998E+09
     -144.0159929485      147.0794375053     1  0.99127140E+08
     -144.0159806970      145.2837099481     1  0.10389097E+09
     -144.0159631263      146.1348377089     1  0.96928531E+08
     -144.0159617242      148.5899359882     1  0.10087976E+09
     -144.0159567907      145.4138658594     1  0.97267050E+08
     -144.0159488935      145.4470127025     1  0.98260228E+08
     -144.0159475846      148.1901107444     1  0.11197592E+09
     -144.0159233102      148.9792900165     1  0.99608797E+08
     -144.0159074680      148.6212467275     1  0.10004830E+09
     -144.0158275981      143.6004835181     1  0.10335511E+09
     -144.0157614190      143.3768369912     1  0.98196183E+08
     -144.0157569463      143.7414469192     1  0.10100540E+09
     -144.0157259367      145.5547747921     1  0.98134064E+08
     -144.0157064436      147.0235225709     1  0.98157157E+08
     -144.0157000638      143.6291477601     1  0.96941545E+08
     -144.0156969130      140.9398361629     1  0.98999379E+08
     -144.0156751929      143.9763556187     1  0.99436786E+08
     -144.0156658919      147.7853749271     1  0.97879073E+08
     -144.0156494530      146.7219896564     1  0.10214101E+09
     -144.0156372610      145.8315723144     1  0.99681774E+08
     -144.0156144816      147.7375081542     1  0.96893142E+08
     -144.0156114815      144.5333129076     1  0.97805661E+08
     -144.0155931625      148.4417801497     1  0.10020239E+09
     -144.0155666237      146.8367031510     1  0.10185213E+09
     -144.0155583471      147.1462455347     1  0.97610563E+08
     -144.0155484619      147.8377953665     1  0.10084316E+09
     -144.0155449269      147.5250420087     1  0.99148637E+08
     -144.0155393020      148.0097028903     1  0.97626373E+08
     -144.0155131902      142.3569859659     1  0.97200198E+08
     -144.0154967514      148.0479178545     1  0.97413231E+08
     -144.0154926990      149.1992640355     1  0.10311278E+09
     -144.0154904102      151.5774939106     1  0.92644991E+08
     -144.0154602782      145.3846294430     1  0.10223585E+09
     -144.0154499039      150.3107018137     2  0.10296742E+09
     -144.0154310908      148.0028509154     1  0.10200721E+09
     -144.0154263959      152.6589768469     1  0.10476838E+09
     -144.0154242683      142.6841370979     1  0.98005482E+08
     -144.0154157464      145.6111627977     1  0.99972511E+08
     -144.0153954366      146.1962591533     1  0.96293048E+08
     -144.0153769420      149.4929297234     1  0.96916111E+08
     -144.0153600355      149.1822093176     1  0.99503904E+08
     -144.0153363160      141.7424112906     1  0.10153621E+09
     -144.0153216151      146.8839902425     1  0.10060966E+09
     -144.0153110424      148.5775650082     1  0.95290617E+08
     -144.0153058381      146.2383812870     1  0.95447444E+08
     -144.0153023532      149.2090628528     1  0.10426398E+09
     -144.0153005473      143.5341447428     1  0.96736080E+08
     -144.0152944121      145.6626660228     1  0.10399252E+09
     -144.0152517879      150.3252218942     1  0.10773395E+09
     -144.0152380365      142.5190771422     1  0.96187671E+08
     -144.0152301714      145.0991804673     1  0.96224921E+08
     -144.0152176471      153.1939311842     2  0.98464793E+08
     -144.0152074042      146.7922078649     1  0.97557492E+08
     -144.0152048762      148.8885143964     1  0.99965819E+08
     -144.0151985504      143.2106244347     1  0.94089676E+08
     -144.0151829331      147.7110950792     1  0.10039108E+09
     -144.0151651558      143.8737050748     1  0.94947813E+08
     -144.0151566458      140.3779323476     1  0.96517717E+08
     -144.0151539122      145.7099540093     1  0.10290392E+09
     -144.0151455584      146.5566589554     1  0.99933571E+08
     -144.0151424115      147.0356918173     1  0.10399214E+09
     -144.0151383135      150.8785195516     1  0.10504426E+09
     -144.0151213844      147.5961950178     1  0.98707388E+08
     -144.0151142229      144.1572128821     1  0.94350795E+08
     -144.0151038427      145.7358058968     1  0.10515261E+09
     -144.0150846339      144.5359375248     1  0.11014872E+09
     -144.0150794986      147.3327059427     1  0.10139100E+09
     -144.0150678653      141.0588106068     1  0.10235236E+09
     -144.0150339217      145.7311769014     1  0.10494777E+09
     -144.0150249304      146.5298049433     1  0.95489497E+08
     -144.0150160881      143.9433115464     1  0.97496366E+08
     -144.0150138281      149.2742871984     1  0.97910307E+08
     -144.0149860806      141.2585982380     1  0.97022964E+08
     -144.0149488817      147.7870387754     1  0.97155246E+08
     -144.0149436070      143.0787334947     1  0.94530382E+08
     -144.0149354784      144.1198602920     1  0.96739828E+08
     -144.0148985577      144.3349285556     1  0.10218944E+09
     -144.0148946415      145.0593168009     1  0.95302826E+08
     -144.0148756722      142.2837290747     1  0.95671538E+08
     -144.0148687593      144.6662811196     1  0.96675346E+08
     -144.0148624653      145.3827109510     1  0.94841127E+08
     -144.0148594061      147.1068390092     1  0.95697179E+08
     -144.0148536829      147.1733047229     1  0.10108016E+09
     -144.0148458261      148.7641618610     1  0.94094320E+08
     -144.0148380364      146.1634084937     1  0.10295828E+09
     -144.0148306538      150.4510550072     1  0.10345629E+09
     -144.0148291640      148.3851882818     1  0.10203914E+09
     -144.0148227331      144.3378636931     1  0.94969363E+08
     -144.0147969890      146.8065165050     1  0.98596995E+08
     -144.0147896856      146.6643195182     1  0.94973986E+08
     -144.0147788526      147.3211590855     1  0.99688609E+08
     -144.0147306600      144.6970171911     1  0.10221967E+09
     -144.0147068717      145.1896064712     1  0.93767153E+08
     -144.0146916299      144.8799331644     1  0.10160723E+09
     -144.0146855247      143.4124883299     1  0.98497885E+08
     -144.0146712477      146.5972573178     1  0.95990034E+08
     -144.0146534277      142.0456796774     1  0.96648364E+08
     -144.0146453595      151.2290006833     1  0.96269549E+08
     -144.0146259818      143.4618346775     1  0.97996511E+08
     -144.0145808953      149.9646329582     1  0.10088234E+09
     -144.0145741021      144.2547850202     1  0.10223882E+09
     -144.0145675109      146.1194964713     1  0.10795266E+09
     -144.0145646483      143.1569381065     1  0.98137515E+08
     -144.0145574557      148.0520872724     1  0.99052430E+08
     -144.0145494534      144.9161500731     1  0.94855611E+08
     -144.0145430693      141.6718857392     1  0.96590357E+08
     -144.0145192584      142.9294245094     1  0.94818748E+08
     -144.0144919797      147.9667629310     1  0.98001068E+08
     -144.0144774073      146.8291873667     1  0.98758868E+08
     -144.0144711146      148.4259659365     1  0.95165011E+08
     -144.0144685856      146.0670633427     1  0.97572533E+08
     -144.0144532262      146.6034810353     1  0.10135870E+09
     -144.0144505130      147.1210105929     1  0.98718748E+08
     -144.0144456211      143.5455358369     1  0.99083676E+08
     -144.0144440853      145.4073222464     1  0.95317237E+08
     -144.0144395550      146.6182201722     1  0.95691671E+08
     -144.0144320139      144.5334258496     1  0.98984961E+08
     -144.0144113092      145.6271274597     1  0.98406678E+08
     -144.0144023832      146.3892391367     1  0.10064279E+09
     -144.0143898306      148.8294603977     1  0.10092150E+09
     -144.0143615694      148.4684070832     1  0.99687090E+08
     -144.0143470298      154.2181967386     1  0.94592939E+08
     -144.0143445026      146.3975681055     1  0.99250884E+08
     -144.0143186568      143.2348049893     1  0.10847128E+09
     -144.0143126343      149.0478994158     1  0.10187299E+09
     -144.0142911277      146.9325263990     1  0.10104638E+09
     -144.0142885000      149.1141987391     1  0.10198288E+09
     -144.0142858772      144.5437434332     1  0.10426332E+09
     -144.0142814006      147.0968948808     1  0.98789227E+08
     -144.0142763990      150.1186935601     1  0.10301683E+09
     -144.0142721100      145.4133234358     1  0.98293464E+08
     -144.0142530623      144.0966906696     2  0.98048356E+08
     -144.0142497609      140.4791302464     1  0.99535636E+08
     -144.0142275754      141.5191513502     1  0.93868064E+08
     -144.0142209312      146.5895549055     1  0.94245526E+08
     -144.0142126793      150.3136887966     1  0.97371144E+08
     -144.0142067555      145.9380275492     1  0.97504307E+08
     -144.0141929402      147.5066690937     1  0.99675833E+08
     -144.0141893885      152.4680761488     1  0.99726605E+08
     -144.0141795760      148.9638600393     1  0.96865216E+08
     -144.0141728427      151.3088487115     1  0.10127978E+09
     -144.0141716650      145.5884780346     1  0.95180644E+08
     -144.0141401442      143.5771201136     1  0.97623915E+08
     -144.0141021659      141.5755458226     1  0.98367970E+08
     -144.0141002499      145.8853019564     1  0.97829426E+08
     -144.0140919730      148.2783095002     1  0.96935218E+08
     -144.0140881049      145.0348052595     1  0.99577559E+08
     -144.0140787122      147.1149202917     1  0.10133549E+09
     -144.0140732681      148.2917437666     1  0.10558020E+09
     -144.0140693238      142.6564797148     1  0.97256131E+08
     -144.0140518945      144.0701455232     1  0.10047313E+09
     -144.0140381722      145.0136996711     1  0.94771088E+08
     -144.0140319558      141.9800902296     2  0.11035971E+09
     -144.0140069024      149.0909766998     1  0.10062249E+09
     -144.0140021878      149.3900956547     1  0.98421068E+08
     -144.0139984790      141.3457136389     1  0.97915155E+08
     -144.0139968359      151.2336163595     4  0.93639643E+08
     -144.0139732782      143.5614461550     1  0.10225623E+09
     -144.0139716797      146.9637132917     1  0.95395666E+08
     -144.0139608504      144.7410675294     1  0.93371875E+08
     -144.0139387921      144.9881900555     1  0.95259265E+08
     -144.0139336454      146.6977595911     1  0.98493767E+08
     -144.0139145930      148.8116478635     1  0.98205236E+08
     -144.0139087929      144.3006507739     1  0.98425034E+08
     -144.0138893305      146.3964212546     1  0.11082650E+09
     -144.0138823404      141.7215219820     1  0.99307171E+08
     -144.0138570803      148.5296015566     1  0.99107658E+08
     -144.0138550399      150.4474651571     1  0.10217680E+09
     -144.0138497502      146.0232845980     1  0.10233678E+09
     -144.0138417305      147.3336277805     1  0.99047967E+08
     -144.0138132722      147.7654701453     1  0.10460319E+09
     -144.0138033473      144.1510657554     1  0.99201270E+08
     -144.0137906676      146.3584694016     1  0.95959353E+08
     -144.0137847137      142.4733678809     1  0.98739879E+08
     -144.0137734712      149.3563701626     1  0.98480318E+08
     -144.0137526891      146.6761347020     1  0.99646635E+08
     -144.0137501216      147.5197222171     1  0.94736070E+08
     -144.0137336356      147.1952170797     1  0.94548178E+08
     -144.0137173001      145.5893895138     1  0.10134104E+09
     -144.0137102804      145.7031706456     1  0.10380814E+09
     -144.0136716174      144.6269113560     1  0.96211290E+08
     -144.0136646834      146.0928765097     1  0.95653399E+08
     -144.0136601242      148.3211539276     1  0.99760963E+08
     -144.0136582194      142.5498070614     1  0.94379591E+08
     -144.0136560198      148.3124821589     1  0.10160436E+09
     -144.0136386435      151.8777479588     1  0.10425614E+09
     -144.0136245960      144.6893385832     1  0.99692574E+08
     -144.0136191497      147.2393666252     1  0.10441996E+09
     -144.0136086180      148.8401235023     1  0.94065020E+08
     -144.0135989235      143.0523592523     1  0.96520426E+08
     -144.0135697770      147.5195648580     1  0.97385725E+08
     -144.0135563327      150.1838273960     1  0.10359043E+09
     -144.0135391603      147.7027458818     1  0.10001537E+09
     -144.0135073628      148.6593850607     1  0.10316348E+09
     -144.0135054800      146.1891817296     1  0.10441352E+09
     -144.0134859528      149.1803602890     1  0.10397716E+09
     -144.0134785747      143.4166357300     1  0.95754916E+08
     -144.0134450563      151.3966408076     1  0.10132663E+09
     -144.0134396264      141.0027318129     1  0.10349932E+09
     -144.0134287401      151.8130615250     1  0.10562045E+09
     -144.0134086511      147.6846873563     1  0.10025262E+09
     -144.0134043642      146.0541938695     1  0.97721998E+08
     -144.0133987537      144.3195849250     1  0.10026110E+09
     -144.0133840360      147.6572733958     1  0.95492171E+08
     -144.0133763577      150.9475664344     1  0.10113489E+09
     -144.0133549776      148.8505872050     1  0.93219314E+08
     -144.0133502000      144.0254945923     1  0.96777694E+08
     -144.0133178765      148.8507230181     1  0.10448637E+09
     -144.0132976328      148.1891199228     1  0.95802386E+08
     -144.0132943489      147.6375327883     1  0.95738012E+08
     -144.0132715558      143.3113131007     1  0.96900489E+08
     -144.0132660447      148.7145805859     1  0.96807763E+08
     -144.0132619811      146.5129783904     1  0.96631028E+08
     -144.0132498889      143.9356973580     1  0.10099342E+09
     -144.0132457197      146.7246350541     1  0.96199068E+08
     -144.0132185717      147.4687319777     1  0.10597244E+09
     -144.0131615849      146.0402027989     1  0.10375340E+09
     -144.0131340245      146.5359657981     1  0.10187302E+09
     -144.0131211548      148.2298474802     1  0.99965056E+08
     -144.0131139547      149.3713104553     1  0.98557480E+08
     -144.0131020309      147.0618844286     1  0.98234260E+08
     -144.0130978105      146.2198710815     1  0.97643970E+08
     -144.0130666804      145.3557253929     1  0.97791768E+08
     -144.0130631206      146.0346944212     1  0.98415755E+08
     -144.0130598809      148.5051050834     1  0.10153061E+09
     -144.0130568088      148.2616611191     1  0.99430750E+08
     -144.0130500656      145.5605640845     1  0.98462555E+08
     -144.0130428691      150.2067717212     1  0.97269158E+08
     -144.0130405175      144.7138592402     1  0.98266246E+08
     -144.0130156296      148.6140117406     1  0.98195596E+08
     -144.0130081195      145.8873324973     1  0.10277904E+09
     -144.0129999634      145.9948975680     1  0.98420111E+08
     -144.0129953333      144.6314135871     1  0.96649230E+08
     -144.0129907782      146.0111516954     1  0.98342813E+08
     -144.0129864484      147.6693641682     1  0.10472473E+09
     -144.0129677161      147.6963107623     1  0.99941319E+08
     -144.0129533894      150.1360974567     1  0.10223792E+09
     -144.0129514216      152.3922913215     2  0.10541695E+09
     -144.0129423147      151.3887617039     1  0.96947079E+08
     -144.0129327955      143.1585651597     1  0.98700391E+08
     -144.0129156193      146.4991666107     1  0.95963185E+08
     -144.0129142535      149.0818581127     1  0.97333662E+08
     -144.0129075660      145.4358666216     1  0.10140447E+09
     -144.0129044273      142.3376084996     1  0.96543026E+08
     -144.0128994926      146.3543769078     1  0.98578679E+08
     -144.0128745892      149.7706969146     1  0.98955848E+08
     -144.0128507691      144.9986503964     1  0.96569879E+08
     -144.0128238587      146.3552738512     1  0.95478455E+08
     -144.0128169273      146.6723669401     1  0.10007640E+09
     -144.0127990914      148.3730030656     1  0.96618067E+08
     -144.0127826708      150.6478917017     1  0.10708610E+09
     -144.0127661650      144.6697904411     1  0.10072341E+09
     -144.0127570392      151.9875137085     1  0.98689047E+08
     -144.0127472421      148.1737177970     1  0.10452866E+09
     -144.0127342313      141.9695798099     1  0.97745642E+08
     -144.0126845296      146.2628129730     1  0.10416230E+09
     -144.0126489800      149.0148289243     1  0.10059171E+09
     -144.0126403397      145.3601822088     1  0.99681248E+08
     -144.0125881801      146.9177913852     1  0.98152916E+08
     -144.0125582319      144.9924989850     1  0.98819529E+08
     -144.0125551711      148.1601363000     1  0.10058997E+09
     -144.0125434361      145.6420186612     1  0.10153853E+09
     -144.0125015978      148.8930329422     1  0.97214769E+08
     -144.0124957012      145.3975583042     1  0.10097553E+09
     -144.0124758647      147.2485287460     1  0.95046885E+08
     -144.0124726305      151.5150806046     1  0.99139004E+08
     -144.0124688640      150.0079680234     1  0.94500068E+08
     -144.0124559599      147.0903381843     1  0.97187460E+08
     -144.0124529830      146.4791806082     1  0.10530895E+09
     -144.0124271787      147.6632882551     1  0.99171296E+08
     -144.0123881674      145.3554548351     1  0.96860317E+08
     -144.0123841930      145.8878329794     1  0.10148757E+09
     -144.0123784815      144.2215241156     1  0.97105846E+08
     -144.0123773829      141.0691770119     1  0.97762435E+08
     -144.0123696686      145.7148591793     1  0.10378443E+09
     -144.0123585524      149.4492583035     1  0.96888370E+08
     -144.0123173817      149.4999271238     1  0.10072372E+09
     -144.0123110993      145.5183172370     1  0.10269415E+09
     -144.0122876930      149.6859019983     1  0.98350450E+08
     -144.0122864133      142.5139161977     1  0.99376182E+08
     -144.0122794843      149.2009815924     1  0.10182659E+09
     -144.0122566808      147.1244137402     1  0.10554853E+09
     -144.0122338207      147.4492931237     1  0.10090276E+09
     -144.0122266529      146.2137986731     1  0.10198484E+09
     -144.0122163760      144.1375205174     1  0.94872274E+08
     -144.0122145404      149.3953757077     1  0.96954718E+08
     -144.0121879494      143.4614552100     1  0.99109466E+08
     -144.0121753775      145.3718187979     1  0.10322202E+09
     -144.0121574735      145.3890708081     1  0.10104432E+09
     -144.0121426215      146.7412715793     1  0.10007389E+09
     -144.0121062321      148.8229471577     1  0.93168236E+08
     -144.0120957109      147.5722308748     1  0.10193447E+09
     -144.0120923581      148.1363577561     1  0.99493604E+08
     -144.0120890598      148.5596263235     1  0.10200917E+09
     -144.0120700457      143.1875355640     1  0.94031047E+08
     -144.0120657874      144.4581852570     1  0.10234015E+09
     -144.0120642846      144.0128409147     1  0.99431401E+08
     -144.0120616597      143.8271747515     1  0.98224286E+08
     -144.0120344384      141.5621531682     1  0.99170970E+08
     -144.0120257056      142.6101565841     1  0.96797163E+08
     -144.0120214416      149.3250760717     1  0.98689073E+08
     -144.0120195821      148.3483765889     1  0.10269187E+09
     -144.0120093022      148.9451276411     1  0.10433169E+09
     -144.0120076599      143.5333353400     1  0.10353108E+09
     -144.0119905010      146.1080631484     1  0.98945282E+08
     -144.0119759426      145.2057155730     1  0.93477274E+08
     -144.0119492804      147.6983077391     1  0.94811284E+08
     -144.0119406512      144.4079440299     1  0.97663767E+08
     -144.0119387369      146.6108959031     1  0.99159335E+08
     -144.0119264129      145.0184003726     1  0.94215711E+08
     -144.0119236478      150.6545769809     1  0.10319624E+09
     -144.0119192464      147.5348010045     1  0.10554939E+09
     -144.0119087462      146.1955676948     1  0.10056909E+09
     -144.0118970354      143.9819869297     1  0.10004732E+09
     -144.0118875625      151.2190280789     1  0.10230815E+09
     -144.0118818379      145.5932044424     1  0.98772579E+08
     -144.0118395785      148.7351035506     1  0.97184061E+08
     -144.0118358125      145.2834086792     1  0.99041746E+08
     -144.0118045531      149.1110751698     1  0.10665165E+09
     -144.0118009979      148.2299774744     1  0.99698743E+08
     -144.0117913931      149.6140198166     1  0.10160800E+09
     -144.0117609028      150.9764970459     1  0.10201781E+09
     -144.0117437985      143.7335903896     1  0.97232223E+08
     -144.0117334250      145.9583262489     1  0.10063385E+09
     -144.0117202846      144.9950703222     1  0.96765979E+08
     -144.0117133022      148.1192011826     1  0.98988204E+08
     -144.0117053741      150.1338514565     1  0.97324864E+08
     -144.0116981879      144.6073059650     1  0.98051349E+08
     -144.0116877597      144.3409431423     1  0.10157640E+09
     -144.0116768953      145.3831261194     1  0.95682294E+08
     -144.0116679636      148.0932630062     1  0.95680391E+08
     -144.0116596685      145.7448216963     1  0.10289247E+09
     -144.0116413577      153.8139506508     1  0.95878649E+08
     -144.0116258001      144.4548950159     1  0.97862862E+08
     -144.0116106404      149.8850591383     1  0.10334448E+09
     -144.0115933900      145.8908357897     1  0.10073046E+09
     -144.0115887914      146.9879974690     1  0.97935627E+08
     -144.0115698750      144.9660027590     1  0.10200315E+09
     -144.0115654050      146.8997161696     1  0.10299859E+09
     -144.0115625318      148.3694849821     1  0.99372972E+08
     -144.0115446475      147.2669870454     1  0.99018926E+08
     -144.0115386817      145.3854791166     1  0.95987130E+08
     -144.0115318919      145.2499035888     1  0.93169786E+08
     -144.0115295888      148.3841342802     1  0.97636927E+08
     -144.0115222327      148.2116455196     1  0.98073265E+08
     -144.0115035199      142.1795214801     1  0.96337266E+08
     -144.0114937996      151.9013872658     1  0.10211869E+09
     -144.0114885388      147.3601179835     1  0.99592598E+08
     -144.0114816508      149.7300991002     1  0.10393155E+09
     -144.0114799938      146.3670989275     1  0.93239172E+08
     -144.0114690859      149.4816887500     1  0.10128091E+09
     -144.0114616129      147.8750381425     1  0.96690637E+08
     -144.0114468475      147.7722011748     1  0.10056462E+09
     -144.0114379923      147.8633756186     1  0.10451283E+09
     -144.0114333584      144.2014808535     1  0.98684656E+08
     -144.0114142028      146.4099198528     1  0.97539540E+08
     -144.0113988352      148.4867927008     1  0.10165882E+09
     -144.0113740235      144.9734312078     1  0.98201747E+08
     -144.0113616369      149.4673668485     1  0.10005832E+09
     -144.0113597606      146.5304419765     1  0.95887276E+08
     -144.0113404624      145.8884323426     1  0.96795920E+08
     -144.0113165983      149.3806324783     1  0.10071340E+09
     -144.0113089226      149.7595627963     1  0.10671413E+09
     -144.0112861664      147.2215815978     1  0.99982241E+08
     -144.0112334846      144.9111283302     1  0.94652887E+08
     -144.0112057960      148.0223171158     1  0.99004102E+08
     -144.0112047377      144.3359901321     1  0.95978858E+08
     -144.0111954482      147.7013487174     1  0.95690648E+08
     -144.0111814232      150.5524562165     1  0.99144568E+08
     -144.0111764542      143.4660630131     1  0.93670262E+08
     -144.0111521999      147.0730931365     2  0.10263259E+09
     -144.0111405775      141.3601608831     1  0.97147447E+08
     -144.0111379816      147.7242894302     1  0.10181652E+09
     -144.0111334516      149.7417540695     1  0.95677100E+08
     -144.0111180189      150.0401708548     1  0.98998419E+08
     -144.0111138843      148.6129186093     1  0.10273954E+09
     -144.0111076980      145.3419284460     1  0.98781470E+08
     -144.0110946043      145.3253331613     1  0.97077738E+08
     -144.0110929806      146.6230533190     1  0.97647787E+08
     -144.0110525871      148.9228492805     1  0.98156849E+08
     -144.0110443752      143.0010242900     1  0.10065407E+09
     -144.0110390775      146.0335277163     1  0.97536287E+08
     -144.0110347796      145.8003454292     1  0.96381875E+08
     -144.0110291204      142.2541488060     1  0.97930719E+08
     -144.0109902398      154.1819273044     1  0.96234167E+08
     -144.0109736646      146.2723949470     1  0.99616115E+08
     -144.0109675949      147.6514184349     1  0.10271012E+09
     -144.0109426627      146.3092296397     1  0.98992149E+08
     -144.0109322691      146.3418846622     1  0.10056583E+09
     -144.0109312179      145.6796959799     1  0.96631407E+08
     -144.0109138687      146.2498140117     1  0.95983912E+08
     -144.0109115669      147.0631825474     1  0.97004410E+08
     -144.0108876053      146.6219899661     1  0.10000090E+09
     -144.0108685121      146.8585029059     1  0.10116640E+09
     -144.0108557372      147.5080097929     1  0.98609144E+08
     -144.0108508861      147.1484412606     1  0.94641873E+08
     -144.0108223731      148.3448402587     1  0.97284080E+08
     -144.0108113300      149.2365272157     1  0.98582050E+08
     -144.0107998824      142.0570045548     1  0.99500907E+08
     -144.0107901524      148.1666511806     1  0.10404400E+09
     -144.0107885205      149.3446504734     1  0.97158570E+08
     -144.0107858224      148.2502933265     1  0.97262821E+08
     -144.0107756534      150.8473896850     2  0.10059907E+09
     -144.0106988955      151.3632787834     1  0.10334728E+09
     -144.0106930404      148.0869799454     1  0.99376607E+08
     -144.0106904136      148.8805287875     1  0.10291098E+09
     -144.0106878636      146.7498710197     1  0.10037803E+09
     -144.0106848435      143.4662361151     1  0.95297898E+08
     -144.0106793267      142.9854827495     1  0.97493899E+08
     -144.0106775379      145.0943081169     1  0.10060518E+09
     -144.0106700304      148.6577177189     1  0.98059058E+08
     -144.0106674678      146.1473756613     1  0.98962611E+08
     -144.0106643963      148.3994844914     1  0.10702140E+09
     -144.0106630074      148.3305680778     1  0.10370037E+09
     -144.0106253336      144.7873697955     1  0.10021779E+09
     -144.0106016048      148.4283351025     1  0.99538020E+08
     -144.0105786709      144.7729576609     1  0.10178553E+09
     -144.0105712187      146.6093667320     1  0.99107696E+08
     -144.0105272602      149.7545123417     1  0.10266941E+09
     -144.0105130853      145.4233578176     1  0.93843387E+08
     -144.0104981966      145.0868696227     1  0.10429337E+09
     -144.0104915183      144.4231609426     1  0.95368709E+08
     -144.0104868748      144.0458672443     1  0.10043028E+09
     -144.0104771992      149.7673355926     1  0.10319386E+09
     -144.0104727222      146.3669506229     1  0.94442841E+08
     -144.0104699653      150.6947348619     1  0.10252436E+09
     -144.0104520503      152.7452600944     1  0.10601250E+09
     -144.0104508338      145.0789378944     1  0.10559982E+09
     -144.0104448066      142.4745536566     1  0.96206637E+08
     -144.0104413214      141.8827840833     1  0.98032900E+08
     -144.0104363456      150.9753807133     1  0.97247497E+08
     -144.0104221064      147.5525330690     1  0.10293358E+09
     -144.0104079039      151.3299574721     1  0.10729851E+09
     -144.0103979193      146.8059063169     1  0.96486383E+08
     -144.0103958238      146.6578657992     1  0.10134169E+09
     -144.0103768994      143.8259042271     1  0.99602021E+08
     -144.0103694086      148.4901179144     1  0.10236889E+09
     -144.0103505620      145.2034036156     1  0.10358708E+09
     -144.0103317825      148.0381057862     1  0.95083070E+08
     -144.0103072506      147.0557979376     1  0.98426697E+08
     -144.0102849890      145.2450012950     1  0.98878466E+08
     -144.0102426210      149.3060275707     1  0.96814144E+08
     -144.0102329406      146.1171395089     1  0.10276325E+09
     -144.0102213905      148.1595261037     1  0.10282477E+09
     -144.0102193724      147.7080297708     1  0.96522554E+08
     -144.0102171552      144.0216400707     1  0.10126657E+09
     -144.0102108720      144.4884898615     1  0.10057727E+09
     -144.0101982993      147.8284181309     1  0.99821260E+08
     -144.0101827454      144.2055891399     1  0.97721330E+08
     -144.0101777803      140.3853775003     1  0.97192234E+08
     -144.0101756968      153.6966639483     1  0.10162641E+09
     -144.0101718391      148.3286440326     1  0.99997476E+08
     -144.0101608378      149.8045967455     1  0.98714506E+08
     -144.0101367231      145.3207819320     1  0.96476429E+08
     -144.0101052866      146.3461225340     1  0.97118287E+08
     -144.0101005725      147.9974360210     1  0.99563677E+08
     -144.0100949905      144.9645312608     1  0.93135853E+08
     -144.0100921988      146.4079052873     1  0.10585134E+09
     -144.0100909824      147.3449463203     1  0.93133027E+08
     -144.0100797366      144.1363149087     1  0.10046224E+09
     -144.0100718722      147.2748396791     1  0.10211806E+09
     -144.0100678383      147.1953551859     1  0.99751684E+08
     -144.0100468730      144.0073493987     1  0.98309272E+08
     -144.0100134927      150.4747801842     1  0.95654011E+08
     -144.0100049271      145.6835589118     1  0.99853276E+08
     -144.0100003185      142.7298768856     1  0.98848584E+08
     -144.0099611256      147.2844407183     1  0.10367038E+09
     -144.0099351898      148.9795013305     1  0.95828841E+08
     -144.0099296481      145.9839210019     1  0.10312961E+09
     -144.0098507021      143.6328604889     1  0.99904179E+08
     -144.0098312614      143.3304900380     1  0.96657067E+08
     -144.0098207574      143.0391468799     1  0.10355453E+09
     -144.0097890028      146.9964591213     1  0.96327199E+08
     -144.0097234501      147.8746830867     1  0.10779047E+09
     -144.0097127683      145.9105539207     1  0.10174011E+09
     -144.0097096617      142.3570233918     1  0.97932845E+08
     -144.0096844530      145.9146822642     1  0.94404144E+08
     -144.0096269373      147.6419310588     1  0.10047329E+09
     -144.0096250722      142.9182638641     1  0.98355418E+08
     -144.0096222462      146.1163723409     1  0.96999660E+08
     -144.0096181161      147.4145168772     1  0.97636670E+08
     -144.0096007553      146.3740570615     1  0.97932552E+08
     -144.0095911745      147.4342357825     1  0.97698851E+08
     -144.0095629471      148.8824984363     1  0.95697004E+08
     -144.0095616309      147.4666717108     1  0.10549508E+09
     -144.0095324064      142.2597103792     1  0.96490874E+08
     -144.0094967307      145.9014129557     1  0.94303518E+08
     -144.0094492531      146.9488208538     1  0.10244373E+09
     -144.0094351926      146.7776711904     1  0.99996657E+08
     -144.0094322249      145.2642761960     1  0.10236869E+09
     -144.0094172887      147.0730472780     1  0.10213669E+09
     -144.0094145918      151.8324953354     1  0.10109977E+09
     -144.0094081128      145.6480054251     1  0.94810511E+08
     -144.0094031569      146.0386090293     1  0.98478634E+08
     -144.0093922526      146.6584341261     1  0.98519826E+08
     -144.0093859727      145.6654624462     1  0.10390260E+09
     -144.0093830927      150.0230178136     1  0.10265517E+09
     -144.0093659674      143.7239232402     1  0.95644892E+08
     -144.0093589348      144.9108660622     1  0.96310688E+08
     -144.0093550183      147.1806032292     1  0.10442693E+09
     -144.0093327793      144.2423041230     1  0.97489895E+08
     -144.0093208326      147.6246885078     1  0.98405979E+08
     -144.0093056334      147.8284798862     1  0.10622418E+09
     -144.0093036489      149.6995729360     1  0.99741100E+08
     -144.0092965159      140.7157123526     1  0.99400047E+08
     -144.0092638528      144.0700492107     1  0.95115213E+08
     -144.0092475188      152.5355991323     1  0.97233669E+08
     -144.0092341863      149.3816088690     1  0.96772078E+08
     -144.0092331424      142.4670865691     1  0.98329519E+08
     -144.0092211031      153.5432308904     1  0.10023196E+09
     -144.0092137236      150.7716718990     1  0.10430193E+09
     -144.0092072419      150.2985821819     1  0.10034632E+09
     -144.0092040507      146.8288889679     1  0.99772087E+08
     -144.0091738769      147.8517413504     1  0.97062959E+08
     -144.0091691050      147.1350010942     1  0.98181345E+08
     -144.0091640675      152.5999371149     2  0.10295476E+09
     -144.0091529493      148.9221445228     1  0.96732751E+08
     -144.0091329793      143.9847858424     1  0.10192264E+09
     -144.0091277182      146.9042721521     1  0.10071575E+09
     -144.0091229923      144.0964022843     1  0.96686911E+08
     -144.0091131621      148.3393356221     1  0.96574140E+08
     -144.0090963091      143.0713601054     1  0.95122497E+08
     -144.0090753705      144.9678405996     1  0.10041306E+09
     -144.0090502121      146.8048406037     1  0.95503479E+08
     -144.0090203198      144.2456905202     2  0.95843242E+08
     -144.0090081298      150.2361552532     1  0.99584752E+08
     -144.0090000661      142.7286822217     1  0.94263461E+08
     -144.0089874289      144.8043119542     1  0.98082154E+08
     -144.0089838494      147.6555718663     1  0.98826123E+08
     -144.0089782936      148.6300479755     1  0.10025770E+09
     -144.0089438149      151.5670334365     1  0.97666052E+08
     -144.0089325399      147.2499074814     1  0.98746363E+08
     -144.0089270702      148.6806770216     1  0.10225632E+09
     -144.0089193144      147.7452560749     1  0.10294247E+09
     -144.0089075619      146.2546182657     1  0.10019530E+09
     -144.0089059423      144.4431641883     1  0.98993901E+08
     -144.0088959570      148.0172031197     1  0.10089451E+09
     -144.0088650390      150.9365910837     1  0.96460939E+08
     -144.0088516286      148.2085742222     1  0.10510500E+09
     -144.0088415754      144.9568974516     1  0.99565573E+08
     -144.0088320578      148.5017576392     1  0.10021193E+09
     -144.0088181999      150.1081421252     1  0.93245890E+08
     -144.0088149448      141.0219939452     1  0.96758475E+08
     -144.0088096340      145.2095864978     1  0.95732137E+08
     -144.0087988465      148.6374153914     1  0.10000326E+09
     -144.0087938595      145.3617799688     1  0.99872440E+08
     -144.0087903086      145.5394930948     1  0.97181927E+08
     -144.0087836675      140.3889875119     1  0.95985708E+08
     -144.0087460887      147.0770231834     1  0.95756136E+08
     -144.0087158539      146.5028958956     1  0.10403052E+09
     -144.0087067967      148.7291971577     1  0.96380415E+08
     -144.0086972946      148.2768326368     1  0.93893387E+08
     -144.0086896722      145.6623078571     1  0.10055001E+09
     -144.0086661666      148.1870353307     1  0.10489802E+09
     -144.0086644280      146.5024458142     1  0.97950136E+08
     -144.0086629635      150.3192542110     1  0.99065633E+08
     -144.0086584635      141.1865788450     1  0.94240595E+08
     -144.0086470115      143.2443760373     1  0.99811547E+08
     -144.0086441978      145.4291846598     1  0.99959646E+08
     -144.0086031697      146.2272613061     1  0.98582203E+08
     -144.0085740136      142.1317025345     1  0.99058983E+08
     -144.0085658119      150.2069347004     1  0.10830838E+09
     -144.0085574440      146.4351771447     1  0.98669240E+08
     -144.0085477914      150.4640603633     1  0.10148624E+09
     -144.0085350048      145.2533705445     1  0.10092282E+09
     -144.0085328180      149.0293731603     1  0.97348584E+08
     -144.0085310087      147.6267816914     1  0.99234180E+08
     -144.0085284994      148.3960451018     1  0.11372515E+09
     -144.0085042410      146.0941696472     1  0.99873144E+08
     -144.0084983667      146.5183836486     1  0.10364991E+09
     -144.0084950473      142.0090558426     1  0.96784149E+08
     -144.0084916861      148.4891711549     1  0.94254434E+08
     -144.0084897156      149.0782660153     1  0.97531773E+08
     -144.0084770209      142.7191959056     1  0.96705624E+08
     -144.0084373930      141.6956697594     1  0.10415836E+09
     -144.0084211569      149.6063688337     1  0.10248397E+09
     -144.0084026891      143.3888480284     1  0.99427071E+08
     -144.0083999450      145.9780961745     1  0.10045287E+09
     -144.0083971297      152.1888677784     1  0.10322501E+09
     -144.0083888590      150.3823152847     1  0.10254231E+09
     -144.0083869851      146.4918089366     1  0.94996876E+08
     -144.0083825450      148.3926877515     1  0.10153920E+09
     -144.0083137623      144.2530458461     1  0.99255974E+08
     -144.0083075768      145.8273190727     1  0.10140423E+09
     -144.0083038032      145.4475723333     1  0.94676608E+08
     -144.0082890671      147.9967993134     1  0.10197525E+09
     -144.0082872200      149.4759569365     1  0.97157364E+08
     -144.0082633752      149.6945478713     1  0.95215463E+08
     -144.0082249579      140.5875429095     1  0.98500323E+08
     -144.0082058124      145.6753429078     1  0.10023350E+09
     -144.0082024921      149.2587849190     1  0.10157854E+09
     -144.0081984396      146.8706224793     1  0.10320830E+09
     -144.0081676162      145.6137179660     1  0.99683513E+08
     -144.0081363707      151.4107402300     1  0.10763531E+09
     -144.0081219206      145.0786000878     2  0.98339958E+08
     -144.0081156585      145.0465941665     1  0.10205862E+09
     -144.0081029925      149.1768162619     1  0.98045811E+08
     -144.0081007192      147.5220194136     1  0.98539827E+08
     -144.0080979296      144.7353106143     1  0.10239221E+09
     -144.0080907957      145.5043089879     1  0.95864671E+08
     -144.0080512038      141.0867852380     1  0.98442880E+08
     -144.0080489928      147.1074957211     1  0.98946346E+08
     -144.0080470483      148.6373366013     1  0.10100312E+09
     -144.0080420871      141.9994720448     1  0.95560616E+08
     -144.0080115371      146.0929375280     1  0.99533203E+08
     -144.0080015670      143.3999274900     1  0.11000797E+09
     -144.0079729372      151.4333639536     1  0.98627764E+08
     -144.0079481119      145.7251064432     1  0.96393831E+08
     -144.0079442505      141.6312835591     1  0.10202630E+09
     -144.0079420919      148.8660514077     1  0.98804589E+08
     -144.0079330424      144.1158713223     1  0.10400446E+09
     -144.0079302057      148.3220085712     1  0.10352676E+09
     -144.0079253495      144.7357602324     1  0.94471751E+08
     -144.0079144087      142.4611777000     1  0.95612228E+08
     -144.0079008729      150.0308344768     1  0.10120380E+09
     -144.0078987231      152.0288218202     1  0.10472165E+09
     -144.0078928242      143.6781363335     1  0.97046387E+08
     -144.0078879424      146.5934186132     1  0.10091299E+09
     -144.0078824872      146.7548976962     1  0.94102602E+08
     -144.0078749970      144.7728693701     1  0.99520689E+08
     -144.0078693381      150.9246245002     1  0.94249215E+08
     -144.0078571678      148.0499098596     1  0.95014758E+08
     -144.0078547684      144.4690752551     1  0.99275127E+08
     -144.0078415859      143.3406893841     1  0.98971817E+08
     -144.0078362413      144.0904227676     1  0.97640130E+08
     -144.0078081905      148.1330560106     1  0.94453745E+08
     -144.0078003588      145.6064937906     1  0.98508015E+08
     -144.0077838720      144.2077407160     1  0.98814764E+08
     -144.0077772961      145.6348989124     1  0.96834505E+08
     -144.0077724025      148.9055432673     1  0.10027464E+09
     -144.0077639466      144.3885429798     1  0.98948355E+08
     -144.0076994834      141.0244008060     1  0.96631756E+08
     -144.0076968694      140.6321810893     1  0.96338951E+08
     -144.0076892451      148.3007426410     1  0.95780489E+08
     -144.0076860963      149.2204987663     1  0.96909292E+08
     -144.0076762948      148.0467902319     1  0.10019996E+09
     -144.0076682861      147.8553529630     1  0.95502183E+08
     -144.0076584263      149.6527348294     1  0.10617500E+09
     -144.0076443769      142.9263478069     1  0.98828019E+08
     -144.0076347727      149.8074115212     1  0.10692620E+09
     -144.0076328421      144.2817737991     1  0.10399732E+09
     -144.0076276371      147.6931970819     1  0.93864115E+08
     -144.0076219033      148.0600615844     1  0.96335679E+08
     -144.0076181691      146.4154053554     1  0.94927941E+08
     -144.0076083266      145.2503168575     1  0.10102618E+09
     -144.0076042413      144.7658871160     1  0.10015655E+09
     -144.0075939502      145.8476878038     1  0.97578221E+08
     -144.0075870759      145.6726710809     1  0.98971587E+08
     -144.0075802035      151.0984243649     1  0.10397161E+09
     -144.0075754823      144.7568202040     1  0.96299048E+08
     -144.0075709524      140.7969901361     1  0.96149186E+08
     -144.0075400198      140.3059287788     1  0.10009355E+09
     -144.0075228387      142.1085083441     1  0.99292172E+08
     -144.0075171099      145.5818975112     1  0.97571726E+08
     -144.0075124698      149.9212863270     1  0.95134509E+08
     -144.0075052174      153.2431360679     1  0.10016737E+09
     -144.0074881169      149.1174581268     1  0.10486836E+09
     -144.0074834065      150.4374377618     1  0.97595005E+08
     -144.0074710285      147.0666319589     1  0.96905279E+08
     -144.0074516790      149.6109197971     1  0.10506395E+09
     -144.0074433352      148.7795164638     1  0.93278048E+08
     -144.0074360644      144.5505791906     1  0.96060842E+08
     -144.0074271870      149.8981428877     1  0.10683326E+09
     -144.0074051042      141.7209570799     1  0.99373913E+08
     -144.0073961675      142.4373954983     1  0.96173054E+08
     -144.0073722179      149.6130070513     1  0.10243636E+09
     -144.0073545706      147.5756830504     1  0.95469989E+08
     -144.0073333396      149.0700299316     1  0.10862396E+09
     -144.0073319716      145.6442091183     1  0.10137645E+09
     -144.0073092362      148.4417068392     1  0.10378888E+09
     -144.0072943621      143.7828059280     1  0.95884522E+08
     -144.0072917221      144.7244656899     1  0.97758419E+08
     -144.0072906266      144.7801005713     1  0.97335541E+08
     -144.0072882353      146.1281597980     1  0.10265022E+09
     -144.0072770537      147.1310150459     1  0.99259922E+08
     -144.0072742485      148.3219982466     1  0.99653632E+08
     -144.0072654824      148.8209494402     1  0.99956555E+08
     -144.0072553451      145.2511188680     1  0.97143026E+08
     -144.0072517707      147.6957071925     1  0.95896725E+08
     -144.0072451536      148.2274279580     1  0.97081761E+08
     -144.0072255669      147.4343359557     1  0.95599424E+08
     -144.0072187517      141.7742422612     1  0.99405333E+08
     -144.0072056502      148.2122199796     1  0.97943999E+08
     -144.0072007066      150.2927875323     2  0.96039575E+08
     -144.0071960933      148.0933069009     1  0.10130938E+09
     -144.0071941432      149.7856601616     1  0.99506384E+08
     -144.0071619858      146.9949677250     1  0.10461522E+09
     -144.0071537402      148.1528619443     1  0.10149112E+09
     -144.0071482109      142.3389923552     1  0.94736273E+08
     -144.0071220828      143.0901855693     1  0.94788540E+08
     -144.0071198811      148.3692940710     1  0.99879785E+08
     -144.0071120223      145.3634016335     1  0.98114075E+08
     -144.0070944798      149.3609271705     1  0.10487319E+09
     -144.0070657450      144.1719618589     1  0.95864342E+08
     -144.0070621594      146.9270164764     1  0.98035945E+08
     -144.0070429958      145.2901785075     1  0.93316391E+08
     -144.0070295702      147.1094581767     1  0.95099425E+08
     -144.0070278613      152.0872288234     1  0.10188766E+09
     -144.0070191251      146.9656291131     1  0.10026400E+09
     -144.0070135121      145.0776438983     1  0.98316340E+08
     -144.0069830745      142.1222482570     1  0.96676183E+08
     -144.0069679025      150.6926395263     2  0.98209728E+08
     -144.0069641294      145.9550130383     1  0.99774995E+08
     -144.0069579487      145.8492147385     1  0.10191589E+09
     -144.0069541136      143.4761687138     1  0.98586649E+08
     -144.0069520066      144.8319105423     1  0.10192300E+09
     -144.0069445281      150.6787777918     1  0.94164587E+08
     -144.0069140989      148.1338677247     1  0.98878858E+08
     -144.0068687705      147.0847945018     1  0.97045901E+08
     -144.0068604918      145.6068811320     1  0.10427319E+09
     -144.0068464362      147.8856646790     1  0.10842581E+09
     -144.0068422192      149.3067903943     1  0.10006462E+09
     -144.0068320140      146.8915595967     1  0.98337647E+08
     -144.0068302478      144.0282931954     1  0.10047794E+09
     -144.0068282852      147.6980651327     1  0.99698261E+08
     -144.0068169310      150.4096476889     1  0.10111804E+09
     -144.0067887398      144.1855545701     1  0.97271193E+08
     -144.0067861967      147.9627216002     1  0.99694196E+08
     -144.0067517377      147.1821129599     1  0.10198786E+09
     -144.0067486397      145.5989484021     1  0.95472240E+08
     -144.0067283278      143.7030225762     1  0.97076825E+08
     -144.0067141219      145.1467058615     1  0.99565032E+08
     -144.0067054515      154.1086372529     1  0.96193363E+08
     -144.0067037968      147.4622887281     1  0.10654585E+09
     -144.0067001623      149.2760628057     1  0.10002581E+09
     -144.0066959630      143.8175051575     1  0.95069397E+08
     -144.0066813784      143.9393353279     1  0.99128163E+08
     -144.0066708202      146.3504860113     1  0.98458336E+08
     -144.0066651437      144.7337375020     1  0.10109788E+09
     -144.0066389007      147.2383564283     1  0.10348478E+09
     -144.0066373730      147.9288490088     1  0.10216465E+09
     -144.0066173199      141.8249884087     1  0.99268187E+08
     -144.0065803677      150.8219104040     1  0.10163736E+09
     -144.0065775590      140.9899179047     1  0.96465866E+08
     -144.0065716655      147.4203936799     1  0.94570704E+08
     -144.0065623639      145.5863673899     1  0.10032323E+09
     -144.0065356801      145.3345932553     1  0.10302929E+09
     -144.0065209306      149.2139574036     1  0.97028762E+08
     -144.0065082672      146.1074590404     1  0.10453399E+09
     -144.0064959895      147.5055432656     1  0.99870785E+08
     -144.0064853540      147.4476440212     1  0.10113933E+09
     -144.0064682363      148.5466382878     1  0.98335110E+08
     -144.0064637852      147.5902884503     1  0.10045853E+09
     -144.0064311352      149.8099354218     1  0.98864829E+08
     -144.0064240309      150.8943001789     1  0.99115265E+08
     -144.0064222341      146.2127758274     1  0.98435467E+08
     -144.0064202573      143.9766671474     1  0.96172085E+08
     -144.0064115962      147.8115828521     1  0.10253855E+09
     -144.0064055674      139.1428835462     1  0.96752486E+08
     -144.0063786671      149.0856725562     1  0.10066040E+09
     -144.0063232208      147.7094417285     1  0.99407967E+08
     -144.0063203856      150.0689465737     1  0.10133265E+09
     -144.0062178129      147.7838454333     1  0.94504793E+08
     -144.0061929354      144.9441198278     1  0.96605438E+08
     -144.0061884431      144.7033434144     1  0.10069537E+09
     -144.0061874024      146.8813997683     1  0.10361863E+09
     -144.0061813927      141.1925191362     1  0.94831283E+08
     -144.0061766133      148.8663853675     1  0.10158418E+09
     -144.0061618565      148.9235233696     1  0.10117102E+09
     -144.0061570034      147.8238401740     1  0.99735817E+08
     -144.0061458867      149.5433094261     1  0.95423597E+08
     -144.0061444239      141.7363113095     1  0.95078368E+08
     -144.0061374996      148.9485879476     1  0.98809554E+08
     -144.0061307088      149.8854054343     1  0.10122921E+09
     -144.0060967400      146.5230775957     1  0.95068707E+08
     -144.0060744148      146.4833719399     1  0.10195203E+09
     -144.0060176922      145.9667337891     1  0.99513207E+08
     -144.0060158075      145.1541577860     1  0.10274408E+09
     -144.0059991999      147.3157896328     1  0.95169590E+08
     -144.0059875845      151.5510523666     1  0.11222943E+09
     -144.0059839344      147.1853586263     1  0.95520440E+08
     -144.0059797232      147.0564667222     1  0.98419876E+08
     -144.0059715310      148.6061809576     1  0.10227134E+09
     -144.0059646616      149.5366783382     1  0.97387428E+08
     -144.0059463244      143.5956401352     1  0.10016895E+09
     -144.0059428144      148.7985890471     1  0.10350839E+09
     -144.0059276477      142.6394258428     1  0.98848347E+08
     -144.0059242088      146.0178810584     1  0.10381272E+09
     -144.0059208651      149.7566960360     1  0.97461416E+08
     -144.0059086117      147.7407977389     1  0.10255496E+09
     -144.0059063562      149.6316066682     1  0.10221049E+09
     -144.0058974782      147.6096693985     1  0.95921584E+08
     -144.0058906314      151.5725551928     1  0.93106242E+08
     -144.0058835610      141.9250361265     1  0.93685823E+08
     -144.0058812920      148.5682203350     1  0.98078325E+08
     -144.0058768457      146.8948927735     1  0.94785328E+08
     -144.0058705514      148.9867224308     1  0.10004301E+09
     -144.0058664862      146.4990783325     1  0.95849024E+08
     -144.0058538993      147.2721541928     1  0.10109133E+09
     -144.0058432464      148.9944050909     1  0.96540809E+08
     -144.0058149286      145.7713964690     1  0.99597710E+08
     -144.0057938808      149.1969538844     1  0.10461360E+09
     -144.0057887255      147.1417271012     1  0.10088351E+09
     -144.0057595353      151.4376203107     1  0.10087453E+09
     -144.0057532281      145.7069801931     1  0.99766891E+08
     -144.0057344974      142.9039667168     1  0.99122754E+08
     -144.0057202234      151.6629369123     1  0.10607731E+09
     -144.0057116032      145.2694948439     1  0.10082670E+09
     -144.0057058183      147.0138336897     1  0.97498977E+08
     -144.0056738373      145.7131790710     1  0.97139981E+08
     -144.0056605256      149.7165319536     1  0.10618585E+09
     -144.0055906990      148.8075538358     1  0.94431464E+08
     -144.0055836123      145.5329636770     1  0.10221363E+09
     -144.0055799768      149.5999842882     1  0.99259324E+08
     -144.0055535753      150.3187453243     1  0.99235615E+08
     -144.0055284716      147.9292424459     1  0.10599157E+09
     -144.0055164111      146.3238296796     1  0.10136632E+09
     -144.0055078146      147.1988748214     1  0.95388495E+08
     -144.0054709344      149.1525023658     1  0.10413783E+09
     -144.0054692349      147.8999246360     1  0.10152586E+09
     -144.0054661716      144.5055611925     1  0.10050734E+09
     -144.0054612045      149.2739516073     1  0.11567758E+09
     -144.0054066391      144.4557346096     1  0.97980723E+08
     -144.0054004703      151.7839061276     1  0.97717993E+08
     -144.0053929908      144.9191328821     1  0.94293771E+08
     -144.0053733296      146.3879881915     1  0.98686262E+08
     -144.0053602767      140.2540806133     1  0.97016445E+08
     -144.0053563670      147.8287565420     1  0.97349776E+08
     -144.0053521525      147.8882376250     1  0.96919204E+08
     -144.0053277633      144.2943490781     1  0.95748413E+08
     -144.0053092730      147.6553405315     1  0.10438193E+09
     -144.0052852597      146.3028551009     1  0.10344082E+09
     -144.0052562773      150.0755576707     1  0.10296014E+09
     -144.0052422046      148.9383709021     1  0.94657194E+08
     -144.0052385115      149.0827621209     1  0.10046498E+09
     -144.0052239937      143.6528109511     1  0.10149632E+09
     -144.0052216193      149.1207144701     1  0.10313389E+09
     -144.0052191300      144.1990406696     1  0.99101161E+08
     -144.0052099295      146.4978235578     1  0.10098474E+09
     -144.0052031583      142.2841126532     1  0.96885035E+08
     -144.0052014642      147.3175580710     1  0.95522918E+08
     -144.0051807184      142.5047363038     1  0.95717016E+08
     -144.0051741605      142.4445434610     1  0.10008418E+09
     -144.0051586987      147.2091221784     1  0.10067125E+09
     -144.0051405422      143.3323187345     1  0.11143447E+09
     -144.0051205177      146.6426281202     1  0.93690787E+08
     -144.0051154246      142.2091777205     1  0.95845961E+08
     -144.0051127003      150.4890948245     1  0.10113407E+09
     -144.0051079270      141.6321034309     1  0.96026911E+08
     -144.0051044512      148.2187618085     1  0.98454208E+08
     -144.0051013543      146.2417277798     1  0.98721064E+08
     -144.0050934980      143.3150504600     1  0.96497950E+08
     -144.0050888846      148.5224807179     1  0.92836377E+08
     -144.0050785354      149.0828354372     1  0.10094945E+09
     -144.0050160466      145.5716295858     1  0.97074443E+08
     -144.0049996428      149.2219834151     1  0.10265495E+09
     -144.0049981167      144.3556805665     1  0.10228841E+09
     -144.0049943498      146.1279525536     1  0.99872812E+08
     -144.0049868925      146.7943099957     1  0.10297853E+09
     -144.0049664796      148.8424562829     1  0.11420498E+09
     -144.0049456173      150.6699189708     1  0.96707364E+08
     -144.0049303689      142.2556059265     1  0.97183724E+08
     -144.0049273290      145.9657009713     1  0.94181221E+08
     -144.0049074663      147.1876797004     1  0.94450720E+08
     -144.0049000696      144.4802071055     1  0.97756344E+08
     -144.0048979814      149.4986817079     1  0.10651271E+09
     -144.0048741237      144.9431193459     1  0.94348009E+08
     -144.0048705253      143.6644751477     1  0.94799089E+08
     -144.0048639007      145.6979772200     1  0.96856230E+08
     -144.0048508190      147.7305956992     1  0.10279744E+09
     -144.0048479579      147.7273994713     1  0.99940436E+08
     -144.0048425432      145.9860784090     1  0.97477069E+08
     -144.0048362671      145.6384295568     1  0.94534975E+08
     -144.0048247585      147.3151774168     1  0.97663529E+08
     -144.0048116426      146.2248248411     1  0.97904197E+08
     -144.0047862999      147.7566374835     1  0.10337501E+09
     -144.0047847219      146.6902803306     1  0.95485912E+08
     -144.0047818248      146.0910142849     1  0.10067591E+09
     -144.0047703867      141.6027767323     1  0.10138339E+09
     -144.0047625228      147.7804656872     1  0.10068534E+09
     -144.0047565799      144.6671999049     1  0.99088600E+08
     -144.0047554670      148.2009215038     1  0.95862068E+08
     -144.0047335354      145.4449869706     1  0.96877311E+08
     -144.0047075030      148.5880194582     1  0.10217819E+09
     -144.0046983843      144.1301502509     1  0.11074601E+09
     -144.0046952369      147.2779559036     1  0.96638432E+08
     -144.0046872292      144.8756425650     1  0.99842360E+08
     -144.0046762310      150.4286954346     1  0.10176516E+09
     -144.0046458966      144.5473374912     1  0.98633192E+08
     -144.0046205018      148.1044824565     1  0.10058503E+09
     -144.0046143818      146.4069393671     1  0.98471972E+08
     -144.0046062082      141.3643013339     1  0.10298315E+09
     -144.0046036827      143.1789221901     1  0.94853699E+08
     -144.0046016326      144.2115761507     1  0.10057699E+09
     -144.0045936321      147.7775454932     1  0.98651906E+08
     -144.0045853572      147.3355427090     1  0.10079902E+09
     -144.0045792353      151.5185216956     1  0.11272801E+09
     -144.0045781791      148.7078727581     1  0.10334293E+09
     -144.0045634764      147.2384398854     1  0.98358803E+08
     -144.0045416631      148.2072880245     1  0.10137420E+09
     -144.0045305184      149.1116214070     1  0.10451490E+09
     -144.0045144473      145.2929251768     1  0.94703915E+08
     -144.0045114116      143.8742229298     1  0.96760749E+08
     -144.0044943165      142.2522649638     1  0.96190187E+08
     -144.0044870868      148.0082888143     1  0.10222749E+09
     -144.0044389960      144.8467002956     1  0.98262547E+08
     -144.0044327541      145.4618544286     1  0.95817527E+08
     -144.0044243888      146.1765222197     1  0.95285916E+08
     -144.0044109993      146.8900021535     1  0.10579401E+09
     -144.0044084208      143.2273206517     1  0.96859312E+08
     -144.0044055844      145.2355670482     1  0.95491349E+08
     -144.0043965460      150.8046692938     1  0.98176299E+08
     -144.0043584911      149.2700217714     1  0.94527493E+08
     -144.0043187996      147.4162452461     1  0.95840767E+08
     -144.0043055197      143.9275089414     1  0.97977949E+08
     -144.0042993109      146.6796029356     1  0.99545951E+08
     -144.0042877801      142.2052059357     1  0.99415577E+08
     -144.0042699165      142.0027948161     1  0.96123034E+08
     -144.0042616740      145.3274490304     1  0.10199187E+09
     -144.0042326429      145.4149087511     1  0.96696848E+08
     -144.0042281027      148.9790398522     1  0.98121920E+08
     -144.0042222700      143.7895868820     1  0.99492582E+08
     -144.0042192879      147.4899041247     1  0.10580396E+09
     -144.0042078363      139.3155124594     1  0.96902970E+08
     -144.0042005031      143.1451188252     1  0.10016825E+09
     -144.0041972413      145.1720586766     1  0.97014655E+08
     -144.0041813226      146.9804434073     1  0.10012073E+09
     -144.0041722350      145.0968517734     1  0.98532663E+08
     -144.0041692033      145.3635009577     1  0.10004581E+09
     -144.0041631325      144.5875252311     1  0.95387052E+08
     -144.0041570399      150.4171696196     1  0.10161542E+09
     -144.0041544721      145.0187214691     1  0.10398114E+09
     -144.0041358164      139.0631157599     1  0.98900356E+08
     -144.0041346832      148.4133661362     1  0.97326621E+08
     -144.0041328063      147.7418119628     1  0.98920295E+08
     -144.0041192065      150.6586712203     1  0.10729020E+09
     -144.0040971981      146.4560599759     1  0.96074177E+08
     -144.0040797340      147.4247010559     1  0.10221543E+09
     -144.0040735605      149.1250521625     1  0.10210206E+09
     -144.0040611844      149.6815008133     1  0.10317640E+09
     -144.0040395388      142.9911484828     1  0.97412280E+08
     -144.0040194402      144.3539378781     1  0.99515236E+08
     -144.0040018658      144.2592374271     1  0.99290582E+08
     -144.0039995611      151.9391986067     1  0.99644943E+08
     -144.0039947829      145.1453850249     1  0.96802533E+08
     -144.0039644019      142.4753395821     1  0.96334976E+08
     -144.0039571300      147.9772342697     1  0.10042912E+09
     -144.0039511233      147.6595954622     1  0.10081289E+09
     -144.0039316752      149.3423765554     1  0.94544854E+08
     -144.0039139915      145.5193899665     1  0.10339697E+09
     -144.0039104756      147.2184987476     1  0.99731991E+08
     -144.0038943411      146.7604408974     1  0.93956944E+08
     -144.0038837033      146.8719607971     1  0.97325494E+08
     -144.0038675999      150.5812819852     1  0.10353647E+09
     -144.0038664849      149.0349015297     1  0.10612197E+09
     -144.0038533016      144.1366966937     1  0.98154766E+08
     -144.0038307090      148.8640537434     1  0.95699849E+08
     -144.0038091715      147.0568750493     1  0.94593043E+08
     -144.0037958819      143.1156332960     1  0.96893492E+08
     -144.0037828449      142.1767279122     1  0.99480347E+08
     -144.0037693942      149.0120950536     2  0.94663868E+08
     -144.0037560098      145.7007675922     1  0.98346709E+08
     -144.0037322708      147.1103282927     1  0.96698754E+08
     -144.0037288978      151.4253477836     1  0.97672814E+08
     -144.0037244400      146.6279656929     1  0.10043941E+09
     -144.0037207955      142.4385252338     1  0.10093884E+09
     -144.0037173863      148.4398467941     1  0.99415020E+08
     -144.0037138925      139.5891307609     1  0.99577967E+08
     -144.0036991423      148.2107274881     1  0.97621314E+08
     -144.0036778972      146.1596513244     1  0.98434713E+08
     -144.0036734597      150.1430320899     1  0.10228876E+09
     -144.0036601226      148.6815957719     1  0.10320851E+09
     -144.0036518482      146.8637773672     1  0.10093172E+09
     -144.0036499417      147.5750745971     1  0.96449530E+08
     -144.0036479259      142.4348836832     1  0.95757454E+08
     -144.0035835315      146.8330428675     1  0.10233640E+09
     -144.0035299396      144.3483948919     1  0.10245799E+09
     -144.0035254568      151.4915150067     1  0.10293078E+09
     -144.0035198090      143.8932534467     1  0.99235505E+08
     -144.0035076329      146.4463200008     1  0.10029789E+09
     -144.0035027021      144.7088952813     1  0.10004873E+09
     -144.0034984551      146.4240536027     1  0.10210635E+09
     -144.0034971837      152.0260639313     1  0.10244975E+09
     -144.0034838149      142.8403008489     1  0.10026239E+09
     -144.0034821903      144.2653585714     1  0.10106345E+09
     -144.0034677335      142.5289549649     1  0.95745580E+08
     -144.0034552854      147.0856782076     1  0.10191279E+09
     -144.0034341112      143.2837536200     1  0.10076688E+09
     -144.0034301755      146.6715441668     1  0.97967358E+08
     -144.0034202000      149.9063011563     1  0.10205743E+09
     -144.0033968580      145.0586567560     1  0.97381741E+08
     -144.0033834177      146.5448056004     1  0.10197094E+09
     -144.0033588919      146.7383010216     1  0.97250325E+08
     -144.0033450053      147.5383490654     1  0.10208947E+09
     -144.0033343834      147.7576589594     1  0.10193895E+09
     -144.0033132900      146.4700956532     1  0.97905524E+08
     -144.0032813016      149.6040901883     1  0.10277958E+09
     -144.0032747311      146.5519323268     1  0.97909280E+08
     -144.0032718988      145.7544307124     1  0.96660673E+08
     -144.0032661346      145.6899844361     1  0.10240037E+09
     -144.0032466037      146.5567030835     1  0.10070006E+09
     -144.0032250831      146.6477719088     1  0.99209874E+08
     -144.0032143476      146.2330107740     1  0.10328338E+09
     -144.0032123394      145.5119263621     1  0.10045870E+09
     -144.0032033349      144.9153819799     1  0.97644205E+08
     -144.0031877490      148.9820314710     1  0.10375048E+09
     -144.0031800555      146.5740482055     1  0.10348316E+09
     -144.0031423428      147.5816048197     1  0.10462454E+09
     -144.0031332369      146.8484345221     1  0.99949342E+08
     -144.0031127857      147.1563612845     1  0.94301292E+08
     -144.0031013762      145.5822486874     1  0.10299328E+09
     -144.0030908342      147.8397746637     1  0.10057797E+09
     -144.0030672511      148.5880448984     1  0.98472247E+08
     -144.0030596735      149.4902585504     1  0.10785515E+09
     -144.0030510761      146.9818335542     1  0.99834666E+08
     -144.0030396523      147.4446740272     1  0.97198880E+08
     -144.0030344095      149.7850711577     1  0.10108498E+09
     -144.0030258195      152.8765765082     1  0.98710533E+08
     -144.0029832416      145.2432702857     1  0.93067777E+08
     -144.0029720483      144.8957399402     1  0.97432907E+08
     -144.0029698194      151.4935177326     1  0.10888903E+09
     -144.0029494283      143.1797236339     1  0.98985334E+08
     -144.0029481707      147.7912641986     1  0.97659796E+08
     -144.0029366599      148.6479538617     1  0.10083574E+09
     -144.0029268507      148.8691452766     1  0.10345462E+09
     -144.0029193789      144.6752061117     1  0.96679216E+08
     -144.0029007387      149.2167683929     1  0.96783502E+08
     -144.0028891960      140.2267016081     1  0.97598913E+08
     -144.0028780340      147.7425490708     1  0.95552489E+08
     -144.0028760750      148.2971391195     1  0.10365612E+09
     -144.0028709215      149.4877175689     1  0.10218860E+09
     -144.0028513882      142.4066697663     1  0.98775802E+08
     -144.0028466603      149.2700827500     1  0.10104996E+09
     -144.0027959735      150.9286244980     1  0.98681109E+08
     -144.0027862484      147.6783506245     1  0.10321919E+09
     -144.0027851381      142.0286504067     1  0.99480942E+08
     -144.0027835839      143.8745129847     1  0.94426235E+08
     -144.0027541379      148.4279623446     1  0.97899423E+08
     -144.0027448447      146.8098709223     1  0.97543695E+08
     -144.0027438398      146.9832695920     1  0.95163115E+08
     -144.0027368922      144.7543713684     1  0.97488150E+08
     -144.0027197021      145.6922505952     1  0.99754935E+08
     -144.0027117760      148.2174718850     1  0.99824280E+08
     -144.0026993655      146.4382871284     1  0.10035537E+09
     -144.0026891583      139.9749436990     1  0.10020891E+09
     -144.0026786161      148.7953256127     1  0.94602055E+08
     -144.0026462165      147.6146773322     1  0.10092858E+09
     -144.0026168938      147.2827851630     1  0.97739996E+08
     -144.0025847906      146.8397704582     1  0.10160028E+09
     -144.0025696709      142.4724267102     1  0.96356719E+08
     -144.0025564558      148.3584559177     1  0.10191431E+09
     -144.0025360348      148.1519102369     1  0.10310776E+09
     -144.0025335306      149.5613501496     1  0.97995779E+08
     -144.0025273977      144.0271467453     1  0.99207428E+08
     -144.0025192282      146.0860196293     1  0.97313143E+08
     -144.0025087308      143.9322111863     1  0.10484038E+09
     -144.0024873523      150.3491444874     1  0.10076985E+09
     -144.0024795146      141.5499715499     1  0.96164189E+08
     -144.0024714084      149.0306004134     1  0.10573253E+09
     -144.0024576079      144.1980476289     1  0.97322847E+08
     -144.0024479309      143.7118802396     1  0.95137272E+08
     -144.0024463533      147.6419652498     1  0.96745784E+08
     -144.0024421538      150.0674494831     1  0.96553854E+08
     -144.0024410608      145.1908491076     1  0.99711059E+08
     -144.0024399361      147.4083070363     1  0.99322670E+08
     -144.0024356491      144.5257264475     1  0.98598198E+08
     -144.0024222376      147.8336208818     1  0.99105647E+08
     -144.0024088260      148.9939553798     1  0.10426905E+09
     -144.0024071874      153.6332233142     1  0.10086914E+09
     -144.0024040993      147.0689086235     1  0.98091032E+08
     -144.0023864695      142.3999117901     1  0.97103994E+08
     -144.0023667024      146.8665510788     1  0.96541982E+08
     -144.0023583476      144.2344493385     1  0.94210953E+08
     -144.0023487820      147.5452056958     1  0.98717362E+08
     -144.0023350958      147.1052944143     1  0.10235593E+09
     -144.0022989570      145.0365029409     1  0.96323988E+08
     -144.0022896826      145.7572223425     1  0.10041678E+09
     -144.0022789241      147.7890894561     1  0.10222074E+09
     -144.0022545100      146.9941778069     1  0.95999536E+08
     -144.0022519514      148.1900487648     1  0.99648293E+08
     -144.0021984122      147.4043576484     1  0.10489779E+09
     -144.0021866213      152.3185918787     1  0.97502990E+08
     -144.0021613837      146.4953016205     1  0.96551707E+08
     -144.0021591455      147.4303390813     1  0.99623846E+08
     -144.0021543433      149.1223118272     1  0.10500198E+09
     -144.0021460611      145.3856941144     1  0.10063212E+09
     -144.0021337460      149.6659264530     1  0.11071717E+09
     -144.0021183190      146.7604115938     1  0.98833251E+08
     -144.0021162150      149.5911642392     1  0.97086582E+08
     -144.0021098585      144.4384518028     1  0.98982851E+08
     -144.0021031558      147.2518324555     1  0.10061543E+09
     -144.0021012156      148.3402977298     1  0.98910015E+08
     -144.0020735742      146.7364685102     1  0.94187175E+08
     -144.0020633280      141.7494280480     1  0.96312763E+08
     -144.0020573182      143.8573631661     1  0.99711140E+08
     -144.0020364797      148.4418332437     1  0.98294117E+08
     -144.0020084495      144.2343475382     1  0.98726461E+08
     -144.0019984974      146.6194807008     1  0.10052809E+09
     -144.0019909887      147.4260077027     1  0.10209211E+09
     -144.0019757845      144.8414671256     1  0.95813099E+08
     -144.0019562154      147.6422210056     1  0.96855033E+08
     -144.0019498446      142.6850458833     1  0.98286102E+08
     -144.0019374177      142.4362385095     1  0.10135026E+09
     -144.0019089272      144.7793640538     1  0.10029416E+09
     -144.0019059799      151.0877399803     1  0.10039477E+09
     -144.0019024837      150.8415071059     1  0.10564795E+09
     -144.0018820591      144.5476577295     1  0.96414749E+08
     -144.0018791601      148.4958157842     1  0.10521182E+09
     -144.0018721662      146.8303523030     1  0.10169643E+09
     -144.0018527610      148.6789738105     1  0.10272024E+09
     -144.0018450387      148.0107091344     1  0.10145672E+09
     -144.0018337002      146.2471175942     1  0.99418779E+08
     -144.0018213143      145.5571210846     1  0.94908716E+08
     -144.0018164178      144.2146009381     1  0.97408823E+08
     -144.0018054959      148.9527164247     1  0.10193847E+09
     -144.0017995526      150.0207335819     1  0.10384513E+09
     -144.0017831274      147.8921318696     1  0.10256493E+09
     -144.0017709189      145.4795917693     1  0.95316356E+08
     -144.0017688297      147.1888984938     1  0.10656549E+09
     -144.0017615933      144.8032171415     1  0.97360217E+08
     -144.0017526501      145.3255704284     1  0.96800550E+08
     -144.0017408472      141.3605661328     1  0.99741388E+08
     -144.0017271370      149.7398128234     1  0.10692843E+09
     -144.0017014707      145.2520700319     1  0.99618568E+08
     -144.0016970735      145.3801716780     1  0.98363766E+08
     -144.0016776607      146.5766627970     1  0.99301623E+08
     -144.0016760892      147.7588146175     1  0.10101126E+09
     -144.0016497321      149.3455304990     1  0.10255091E+09
     -144.0016472319      145.1164218506     1  0.10289976E+09
     -144.0016394003      151.2659236939     1  0.10717477E+09
     -144.0016323636      146.4309762399     1  0.10097229E+09
     -144.0016179618      141.7069288745     1  0.97598066E+08
     -144.0016137284      141.9263401122     1  0.94989174E+08
     -144.0016092342      150.0653297620     1  0.10679929E+09
     -144.0016000045      148.2313071210     1  0.10120136E+09
     -144.0015932140      147.5734373459     1  0.10175086E+09
     -144.0015846668      143.0180315099     1  0.97625167E+08
     -144.0015564233      147.1065688893     1  0.98424818E+08
     -144.0015471069      149.5572463980     1  0.98148185E+08
     -144.0015362791      144.3518608305     1  0.98304938E+08
     -144.0015284403      148.4920887002     1  0.95072574E+08
     -144.0015120883      144.9409859303     1  0.98816865E+08
     -144.0014915092      148.7666369256     1  0.10756544E+09
     -144.0014806929      146.7085324275     1  0.94667156E+08
     -144.0014651531      142.1947503673     1  0.97909552E+08
     -144.0014506013      144.5182985323     1  0.93841726E+08
     -144.0014477215      149.8870196307     1  0.10373566E+09
     -144.0014443616      146.0653576716     1  0.97937792E+08
     -144.0014430620      147.5016143277     1  0.98067985E+08
     -144.0014380970      146.7571420875     1  0.10098385E+09
     -144.0014293600      151.6916912363     1  0.97845347E+08
     -144.0014204589      150.1550438616     1  0.10678507E+09
     -144.0014188532      143.7664008954     1  0.10039605E+09
     -144.0014134242      143.8522146739     1  0.10360451E+09
     -144.0013915675      147.7094756042     1  0.10044765E+09
     -144.0013901231      145.3675983465     1  0.99175815E+08
     -144.0013729147      149.7587225887     1  0.10377935E+09
     -144.0013660430      147.0274170718     1  0.10158550E+09
     -144.0013423335      146.3760195022     1  0.99922708E+08
     -144.0013152241      148.7015383475     1  0.97271152E+08
     -144.0012956146      144.8149057186     1  0.95811406E+08
     -144.0012527287      145.8544761549     1  0.98005244E+08
     -144.0012197383      147.4811473950     1  0.97776860E+08
     -144.0012002443      148.5277919178     1  0.95001664E+08
     -144.0011917946      148.4583346951     1  0.99435393E+08
     -144.0011862896      148.1939821194     1  0.10016162E+09
     -144.0011460504      145.0208640918     1  0.10210464E+09
     -144.0011435936      150.6215777244     1  0.10152837E+09
     -144.0011367756      146.5917813433     1  0.94507498E+08
     -144.0011234221      146.9050573702     1  0.98378660E+08
     -144.0011106885      150.1868286162     1  0.10171506E+09
     -144.0010871346      145.9051363957     1  0.10133203E+09
     -144.0010754757      143.1782590059     1  0.10069211E+09
     -144.0010664282      148.1839850432     1  0.10130853E+09
     -144.0010638549      142.9526201959     1  0.95809632E+08
     -144.0010617787      150.5716257345     1  0.10102550E+09
     -144.0010576356      149.1360859456     1  0.10502021E+09
     -144.0010559046      140.5694591602     1  0.10009879E+09
     -144.0010447814      141.6721441082     1  0.97690211E+08
     -144.0010411318      147.8394555079     1  0.98844602E+08
     -144.0010228230      143.4874318033     1  0.96017915E+08
     -144.0010091728      148.9146816726     1  0.10256940E+09
     -144.0010000534      150.4073079566     1  0.10188138E+09
     -144.0009916955      145.3682638335     1  0.96609975E+08
     -144.0009853501      145.3880698793     1  0.11044488E+09
     -144.0009743100      145.5020474063     1  0.10239050E+09
     -144.0009640834      148.8656206396     1  0.10303634E+09
     -144.0009287555      143.2424688434     1  0.10263767E+09
     -144.0009268192      142.9130797489     1  0.10086898E+09
     -144.0009129804      149.6518644354     1  0.10046069E+09
     -144.0009011226      145.3382937254     1  0.95504615E+08
     -144.0008638196      148.6009802064     1  0.98342519E+08
     -144.0008609704      146.6860096414     1  0.99111237E+08
     -144.0008500618      148.8381391242     1  0.96664698E+08
     -144.0008251628      143.8860502554     1  0.94808087E+08
     -144.0007994679      144.9530938747     1  0.98753893E+08
     -144.0007870501      147.6232773347     1  0.10611619E+09
     -144.0007850840      148.0806871231     1  0.96192985E+08
     -144.0007794895      145.7303696496     1  0.95204359E+08
     -144.0007638536      149.1119513767     1  0.10361896E+09
     -144.0007353733      149.2850925297     1  0.10736356E+09
     -144.0007258339      146.5487041342     1  0.97011566E+08
     -144.0007195512      145.8633457869     1  0.97502722E+08
     -144.0007169054      148.1739280759     1  0.10256741E+09
     -144.0007103321      143.5335783837     1  0.99819562E+08
     -144.0007085400      141.9771364898     1  0.10173980E+09
     -144.0006791152      151.5882878411     1  0.93778009E+08
     -144.0006763265      146.5948407083     1  0.96380887E+08
     -144.0006713672      144.1605261925     1  0.95828375E+08
     -144.0006538246      143.8065494861     1  0.99335131E+08
     -144.0006389375      144.4086288248     1  0.94823525E+08
     -144.0005887910      143.6972026910     1  0.97577033E+08
     -144.0005876243      149.7879471288     1  0.11217058E+09
     -144.0005822000      150.0132261931     1  0.11233530E+09
     -144.0005639103      142.6345295105     1  0.99225688E+08
     -144.0005580058      144.5188683367     1  0.99776464E+08
     -144.0005368563      147.8508340345     1  0.10090709E+09
     -144.0005089361      150.1770313463     1  0.99866733E+08
     -144.0005046009      149.1448107377     1  0.92490241E+08
     -144.0005035409      149.7226571240     1  0.10901976E+09
     -144.0005017865      143.4988105753     1  0.96841881E+08
     -144.0004887775      147.6281437218     1  0.99256551E+08
     -144.0004859144      147.9035037183     1  0.10006462E+09
     -144.0004555188      146.4168370198     1  0.97187732E+08
     -144.0004449939      147.9362474899     1  0.10084323E+09
     -144.0004387922      148.8433805614     1  0.10549926E+09
     -144.0004304124      144.2658543849     1  0.97471969E+08
     -144.0004181715      148.7892648751     1  0.10104403E+09
     -144.0004118108      145.3018191137     1  0.99592072E+08
     -144.0003974052      146.8156496168     1  0.10437799E+09
     -144.0003922650      139.1386514898     1  0.96646729E+08
     -144.0003776497      143.6765838576     1  0.95863289E+08
     -144.0003659270      144.2461213167     1  0.99875482E+08
     -144.0003637268      149.7867421388     1  0.10119139E+09
     -144.0003500218      146.6982560026     1  0.10505358E+09
     -144.0003283414      146.9723376563     1  0.96096512E+08
     -144.0003187049      147.6608672967     1  0.99271117E+08
     -144.0003175279      147.0016911409     1  0.96650844E+08
     -144.0003161234      141.7286500111     1  0.98124546E+08
     -144.0003059618      146.5237811329     1  0.94444938E+08
     -144.0002995949      145.4325281303     1  0.10092569E+09
     -144.0002981310      145.2751401872     1  0.99132145E+08
     -144.0002890132      141.9545798615     1  0.96913629E+08
     -144.0002591131      147.1637487487     1  0.10235266E+09
     -144.0002575596      143.9739506824     1  0.97259961E+08
     -144.0002557636      143.8871560269     1  0.93689762E+08
     -144.0002432813      142.3199951610     1  0.98030209E+08
     -144.0002325108      146.8275713694     1  0.95191378E+08
     -144.0002102941      147.4297235848     1  0.10141954E+09
     -144.0002073968      151.8057334049     1  0.97520181E+08
     -144.0002018150      146.0951705823     1  0.99224885E+08
     -144.0001951254      145.9217037884     1  0.10102304E+09
     -144.0001800957      147.0829384704     1  0.97902543E+08
     -144.0001468948      148.4168528100     1  0.10432295E+09
     -144.0001401742      143.3478054168     1  0.99360046E+08
     -144.0001334108      147.6437080384     1  0.10193167E+09
     -144.0001266161      145.9562439367     1  0.95461112E+08
     -144.0001247340      148.3486896662     1  0.10026366E+09
     -144.0001193511      145.8587462525     1  0.96902982E+08
     -144.0001138874      144.3978142922     1  0.98731307E+08
     -144.0000957369      145.6557866913     1  0.98721460E+08
     -144.0000871803      141.8633983705     1  0.95800064E+08
     -144.0000848653      151.0794249829     1  0.98860640E+08
     -144.0000772775      148.8710180591     1  0.96944840E+08
     -144.0000728833      150.3260675624     1  0.98022792E+08
     -144.0000695827      150.6129359569     1  0.10099899E+09
     -144.0000642847      138.0955906371     1  0.96541849E+08
     -144.0000237094      149.2272847302     1  0.98649036E+08
     -144.0000007611      150.1522965647     1  0.99099843E+08
     -143.9999928424      147.6624026870     1  0.96694065E+08
     -143.9999871844      143.7721708587     1  0.10219218E+09
     -143.9999686260      142.1211561798     1  0.97712107E+08
     -143.9999624135      149.9938931893     1  0.10077978E+09
     -143.9999578908      149.4100698820     1  0.10475595E+09
     -143.9999482278      145.4440429613     1  0.95838394E+08
     -143.9999469980      147.3925425383     2  0.99289064E+08
     -143.9999349608      145.1654528609     1  0.98964511E+08
     -143.9999295468      149.0710552563     1  0.10055410E+09
     -143.9999278946      148.5191987393     1  0.10117334E+09
     -143.9999182896      145.2131136997     1  0.97458368E+08
     -143.9998997969      143.9381385029     1  0.10025477E+09
     -143.9998905727      140.6947074566     1  0.99836036E+08
     -143.9998876761      142.4868199467     1  0.10009222E+09
     -143.9998734980      144.2093924126     1  0.97490204E+08
     -143.9998650088      148.2303215352     1  0.10650851E+09
     -143.9998554833      142.6355004583     1  0.10277439E+09
     -143.9998431531      149.8680007056     2  0.98757807E+08
     -143.9998413035      145.6203354113     1  0.10057757E+09
     -143.9998311983      140.2198948797     1  0.97851730E+08
     -143.9998240797      149.4884742770     1  0.10474722E+09
     -143.9998064337      147.6604078258     1  0.10441196E+09
     -143.9998007810      148.8337075463     1  0.96458499E+08
     -143.9997914456      149.5161263459     2  0.10388867E+09
     -143.9997847506      148.0436920857     1  0.10474521E+09
     -143.9997756535      146.5787025497     1  0.98561123E+08
     -143.9997566973      149.5421456209     1  0.93689934E+08
     -143.9997537994      148.9029006723     1  0.95681186E+08
     -143.9997401900      144.7993144641     1  0.95517325E+08
     -143.9997359417      147.4679877630     1  0.96304855E+08
     -143.9997343823      143.5805421672     1  0.96159611E+08
     -143.9997227454      141.4716958432     1  0.96900814E+08
     -143.9997032314      145.2374456414     1  0.95544186E+08
     -143.9996880421      146.7796532046     1  0.98579997E+08
     -143.9996865401      146.0356949345     1  0.10341659E+09
     -143.9996851036      146.3968616618     1  0.94574198E+08
     -143.9996804549      143.0391925193     2  0.10121487E+09
     -143.9996738526      146.3033779865     1  0.99101119E+08
     -143.9996456597      142.6926853523     1  0.97495901E+08
     -143.9996307027      148.0125189039     1  0.10050254E+09
     -143.9996292818      144.7399549854     1  0.97190968E+08
     -143.9996213487      149.6922096157     1  0.10421904E+09
     -143.9996196218      145.7939458635     1  0.10044114E+09
     -143.9995657785      151.8895641163     2  0.94400736E+08
     -143.9995632239      148.7903162597     1  0.10095888E+09
     -143.9995222471      140.7292076678     1  0.99819922E+08
     -143.9995088794      147.6370881673     1  0.10283374E+09
     -143.9995054782      147.5229739109     1  0.10465017E+09
     -143.9995011591      148.0021519108     1  0.97292598E+08
     -143.9994930119      145.8979724561     1  0.10351224E+09
     -143.9994904212      149.4385308639     1  0.96809948E+08
     -143.9994734928      148.2287446679     1  0.98562736E+08
     -143.9994667597      144.5428412289     1  0.99642989E+08
     -143.9994639522      140.0170292866     1  0.97346540E+08
     -143.9994557195      148.7934730528     1  0.95766763E+08
     -143.9994238266      147.6144533495     1  0.97038744E+08
     -143.9994153601      148.0639144807     1  0.10080398E+09
     -143.9994098829      144.9559645845     1  0.97027263E+08
     -143.9993926895      148.5917414363     1  0.97539157E+08
     -143.9993841646      147.4851332447     1  0.93754509E+08
     -143.9993813138      151.1002249757     1  0.10101641E+09
     -143.9993688614      146.0236692752     1  0.10576464E+09
     -143.9993606929      145.1486158436     1  0.10062144E+09
     -143.9993549797      141.6651339073     1  0.97537261E+08
     -143.9993406171      148.9004876951     1  0.10355089E+09
     -143.9993283959      147.6454992493     1  0.95817528E+08
     -143.9993222060      148.5400326157     1  0.10452053E+09
     -143.9993130338      147.6176253765     1  0.99112721E+08
     -143.9992928556      143.0105837147     1  0.98088222E+08
     -143.9992912826      146.7450500598     1  0.94388831E+08
     -143.9992863213      149.4359787461     1  0.97083387E+08
     -143.9992776585      141.5628822748     1  0.98122348E+08
     -143.9992673572      143.5054884453     1  0.95387262E+08
     -143.9992663534      148.7212240810     1  0.92279604E+08
     -143.9992648724      144.0499502138     1  0.99416268E+08
     -143.9992505375      145.6729421437     1  0.10221537E+09
     -143.9992380261      140.3717437003     1  0.10033967E+09
     -143.9992328085      141.1530126051     1  0.98282203E+08
     -143.9992308510      143.8984226270     1  0.10000383E+09
     -143.9992232753      143.0375807458     1  0.99402158E+08
     -143.9992111763      143.7583857944     1  0.97605759E+08
     -143.9992007144      151.4738509035     1  0.98222037E+08
     -143.9991978297      143.7666972389     1  0.98382362E+08
     -143.9991888151      144.9755244475     1  0.99755353E+08
     -143.9991554238      147.0869345061     1  0.94173941E+08
     -143.9991503363      141.8963491858     1  0.97871365E+08
     -143.9991477144      147.8476286765     1  0.10288541E+09
     -143.9991376370      148.6790164753     1  0.10618564E+09
     -143.9991124012      148.6447380512     1  0.10159663E+09
     -143.9991004832      151.7318641293     2  0.11312212E+09
     -143.9990863007      141.0733328604     1  0.97039902E+08
     -143.9990762187      148.9987845682     1  0.10585042E+09
     -143.9990636437      149.3324411790     1  0.99688920E+08
     -143.9990486558      147.4823902148     1  0.94307580E+08
     -143.9990461551      149.2682297446     1  0.10570841E+09
     -143.9990405238      149.4206001119     1  0.97491220E+08
     -143.9990209762      149.0279816541     1  0.95084019E+08
     -143.9990198783      144.6413299087     1  0.10077427E+09
     -143.9990187271      143.0384015145     1  0.10094295E+09
     -143.9989882602      143.9582360909     1  0.97378900E+08
     -143.9989844305      144.6945591461     1  0.10246153E+09
     -143.9989806406      147.9525038454     1  0.97293477E+08
     -143.9989647196      145.1327245750     1  0.98292026E+08
     -143.9989594656      147.1851263985     1  0.97408808E+08
     -143.9989438178      148.5916349505     1  0.10289351E+09
     -143.9989101431      146.3550807664     1  0.10146100E+09
     -143.9988991820      146.5643257657     1  0.10546258E+09
     -143.9988864755      147.3603733127     1  0.97606699E+08
     -143.9988802986      151.6645680055     2  0.11312541E+09
     -143.9988554485      148.3554533313     1  0.10097917E+09
     -143.9988459031      148.7383242482     1  0.99047102E+08
     -143.9988343804      149.6060278973     1  0.10374304E+09
     -143.9988319765      142.3092569845     1  0.93601745E+08
     -143.9988300477      149.5089388162     1  0.95158182E+08
     -143.9988059947      146.8436006517     1  0.97013614E+08
     -143.9988011269      144.5596971071     1  0.94187511E+08
     -143.9987859175      145.2608973712     1  0.95709194E+08
     -143.9987650786      148.6750166796     1  0.96330172E+08
     -143.9987449785      147.4558725755     1  0.10328898E+09
     -143.9987390132      146.8855583887     1  0.10538906E+09
     -143.9987369277      148.8487466022     1  0.98839212E+08
     -143.9987342572      142.2687770870     1  0.10175592E+09
     -143.9987309524      144.9739829296     1  0.94686489E+08
     -143.9987292454      143.9393830033     1  0.98043919E+08
     -143.9987244599      144.4296709721     1  0.97189705E+08
     -143.9987218179      150.5651075261     1  0.10213121E+09
     -143.9987186543      148.0174822427     1  0.95923510E+08
     -143.9987011308      147.4015953140     1  0.94165213E+08
     -143.9986933053      145.8577841734     1  0.10067121E+09
     -143.9986916776      143.8482249232     1  0.10241083E+09
     -143.9986880098      144.0317249406     1  0.98549961E+08
     -143.9986861188      147.3427333655     1  0.10573777E+09
     -143.9986608616      145.8823972517     1  0.99164442E+08
     -143.9985840365      147.0686796344     1  0.10355837E+09
     -143.9985496570      147.9176617316     1  0.10074888E+09
     -143.9985464134      146.2712179041     1  0.10057240E+09
     -143.9985411448      146.5612501802     1  0.10916434E+09
     -143.9985207705      145.1550973491     1  0.10033642E+09
     -143.9985086016      150.7597406175     1  0.10161539E+09
     -143.9985038778      142.4112072144     1  0.97845760E+08
     -143.9984935476      140.9460575256     1  0.98011735E+08
     -143.9984923587      142.7443491023     1  0.97186982E+08
     -143.9984898626      145.5937975986     1  0.10065507E+09
     -143.9984837552      149.9314556042     1  0.10236524E+09
     -143.9984780735      148.7577062040     1  0.10930972E+09
     -143.9984735600      145.5661029804     1  0.10240065E+09
     -143.9984716772      146.8219439663     1  0.99256339E+08
     -143.9984695791      148.3981799314     1  0.95568085E+08
     -143.9984375291      144.6047628634     2  0.10193646E+09
     -143.9984357981      141.4006360000     1  0.97773020E+08
     -143.9984273954      146.4088296921     1  0.10139451E+09
     -143.9983860797      148.9206908448     1  0.10130796E+09
     -143.9983817258      143.9736917493     1  0.98120036E+08
     -143.9983735998      146.5751716219     1  0.10065366E+09
     -143.9983675777      144.2483973901     1  0.93963019E+08
     -143.9983435087      142.2504601735     1  0.10085440E+09
     -143.9983310381      147.3253605305     1  0.97092008E+08
     -143.9983118667      144.4342088710     1  0.10351241E+09
     -143.9982986573      144.8519172210     1  0.10163461E+09
     -143.9982729678      143.5689909100     1  0.98752417E+08
     -143.9982562360      149.2796350442     1  0.99397724E+08
     -143.9982145499      147.7424233174     1  0.10243425E+09
     -143.9982105929      145.8103082654     1  0.98179643E+08
     -143.9982037040      149.6042789890     1  0.10338492E+09
     -143.9981956765      146.9305854794     1  0.10424374E+09
     -143.9981912210      144.5011831377     1  0.95369651E+08
     -143.9981861888      146.4575821065     1  0.10135354E+09
     -143.9981778632      146.7041513387     1  0.10371000E+09
     -143.9981467885      146.4780863421     1  0.10122413E+09
     -143.9981398517      146.3231701552     1  0.10334792E+09
     -143.9981375372      147.9979481079     1  0.10068571E+09
     -143.9981093327      146.0054210548     1  0.96751911E+08
     -143.9980864380      146.2310451814     1  0.94716915E+08
     -143.9980826840      147.2040367534     1  0.98146403E+08
     -143.9980774076      140.1789188383     1  0.96997436E+08
     -143.9980488273      142.8825147825     1  0.97292992E+08
     -143.9980330899      142.7992008720     1  0.95679000E+08
     -143.9980303022      148.6676000703     1  0.95491735E+08
     -143.9980289640      143.4928460357     1  0.99306156E+08
     -143.9980015082      147.2194263168     1  0.93873201E+08
     -143.9979848329      142.7032157840     1  0.94444516E+08
     -143.9979616590      142.3251528636     1  0.98921234E+08
     -143.9979445915      151.5461222073     1  0.10846505E+09
     -143.9979320774      149.6297678176     1  0.96280808E+08
     -143.9979292251      149.2365427201     1  0.98930211E+08
     -143.9979148333      142.2880514828     1  0.95760340E+08
     -143.9979019760      148.0574444274     1  0.97978116E+08
     -143.9978926590      144.1747586361     1  0.10166291E+09
     -143.9978699872      144.7463418170     1  0.96286379E+08
     -143.9978556435      144.2628457183     1  0.10241000E+09
     -143.9978358577      148.7294468798     1  0.99666795E+08
     -143.9978204999      143.9437006898     1  0.93597388E+08
     -143.9977947110      149.6465990184     1  0.98498088E+08
     -143.9977921754      145.6993628923     1  0.96761597E+08
     -143.9977619662      143.4033129210     1  0.99175045E+08
     -143.9977590185      139.8711336390     1  0.94673774E+08
     -143.9977501768      149.0716496379     1  0.99926379E+08
     -143.9977464390      149.7046613289     1  0.10663051E+09
     -143.9977272602      146.9940409844     1  0.96306039E+08
     -143.9977259028      146.8948709605     1  0.93907314E+08
     -143.9977195621      148.6378339168     1  0.97997667E+08
     -143.9976861053      144.6442147861     1  0.97656255E+08
     -143.9976685014      146.1529394472     1  0.10125829E+09
     -143.9976590048      144.4120349970     1  0.94803390E+08
     -143.9976190040      143.8468041663     1  0.95800404E+08
     -143.9976109420      151.1809622351     1  0.95616921E+08
     -143.9975968297      144.4310001570     1  0.97556410E+08
     -143.9975889543      141.2080444436     1  0.94357990E+08
     -143.9975839854      146.0808025901     1  0.97811833E+08
     -143.9975645208      147.5599011162     1  0.10193623E+09
     -143.9975627025      148.0126086179     1  0.94626564E+08
     -143.9975616976      142.7413941682     1  0.98299649E+08
     -143.9975573637      150.6949112412     1  0.98621687E+08
     -143.9975515190      146.4770739229     1  0.98271089E+08
     -143.9975499208      141.1325003346     1  0.10020960E+09
     -143.9975470302      150.6128714869     1  0.10659753E+09
     -143.9974982854      148.3323436549     1  0.98847066E+08
     -143.9974563534      149.2021073082     1  0.97998022E+08
     -143.9974300379      148.6975975349     1  0.10436465E+09
     -143.9974223824      143.1388083979     1  0.10053474E+09
     -143.9974157230      145.7868608529     1  0.10389636E+09
     -143.9974065086      146.9031305399     1  0.96256505E+08
     -143.9973789092      140.9364500186     1  0.99719162E+08
     -143.9973740108      147.2946551859     1  0.95210557E+08
     -143.9973651934      146.1238094456     1  0.10228744E+09
     -143.9973611764      150.0799776689     1  0.97434930E+08
     -143.9973533699      148.0493955261     1  0.95057225E+08
     -143.9973394609      142.3148801725     1  0.94663615E+08
     -143.9973251740      147.4454573194     1  0.98619443E+08
     -143.9973213825      145.9624477137     1  0.10113085E+09
     -143.9973180716      144.5466573709     1  0.99611784E+08
     -143.9973164388      146.6102188017     1  0.10396855E+09
     -143.9973089781      145.1404681456     1  0.98440497E+08
     -143.9973045657      145.9853839681     1  0.96118892E+08
     -143.9972998035      143.9504562536     1  0.99713912E+08
     -143.9972901441      151.0220373676     1  0.10998978E+09
     -143.9972806510      144.8460233958     1  0.10076376E+09
     -143.9972778368      144.2852716526     1  0.10214345E+09
     -143.9972725257      146.9434255358     1  0.10473190E+09
     -143.9972590580      146.5852743663     1  0.96427860E+08
     -143.9972503870      148.3488966623     1  0.10071866E+09
     -143.9972372386      148.6040107039     1  0.98850267E+08
     -143.9972181433      147.3838136519     1  0.10367930E+09
     -143.9972018769      144.3375902634     1  0.10108777E+09
     -143.9971874231      144.1789210330     1  0.96244228E+08
     -143.9971810466      146.3994269505     1  0.10407397E+09
     -143.9971606246      145.6744280091     1  0.98091362E+08
     -143.9971335403      145.2134922655     1  0.98299735E+08
     -143.9971300228      145.9325475917     1  0.96628440E+08
     -143.9971228350      143.1734815357     1  0.10362357E+09
     -143.9971206473      142.7587423557     1  0.10313579E+09
     -143.9971172447      150.1965430483     1  0.98968591E+08
     -143.9971101477      147.0484349458     1  0.95955859E+08
     -143.9971086591      145.6151348098     1  0.10183892E+09
     -143.9971010805      148.2882397217     1  0.98585141E+08
     -143.9970870929      147.1667496554     1  0.94437815E+08
     -143.9970831487      148.9216142371     1  0.10129909E+09
     -143.9970798388      145.9115683975     1  0.97028803E+08
     -143.9970753858      148.2011513404     2  0.96437397E+08
     -143.9970659764      141.6854895461     1  0.95032600E+08
     -143.9970601388      147.6110846691     1  0.10737907E+09
     -143.9970581608      146.7497688219     1  0.98842735E+08
     -143.9970404679      145.6610367621     1  0.98559411E+08
     -143.9970126594      147.5449262834     1  0.96085289E+08
     -143.9970083186      150.7404259437     1  0.97688643E+08
     -143.9969937726      145.7066594621     1  0.98866912E+08
     -143.9969866631      150.8155212900     1  0.10009609E+09
     -143.9969823370      141.2075892364     1  0.98385712E+08
     -143.9969752878      146.2669411234     1  0.99848730E+08
     -143.9969652225      148.4522585219     1  0.10206492E+09
     -143.9969593966      145.3922899559     1  0.97723153E+08
     -143.9969566327      144.2962758468     1  0.97425533E+08
     -143.9969534084      147.4237106033     1  0.96756262E+08
     -143.9969450946      144.5815612785     1  0.99398203E+08
     -143.9969409201      148.7151475392     1  0.10117794E+09
     -143.9969215864      146.1562177274     1  0.98585763E+08
     -143.9969093482      146.6408260954     1  0.10346443E+09
     -143.9968812273      146.1963282414     1  0.97729662E+08
     -143.9968785645      145.1452025300     1  0.96620543E+08
     -143.9968763150      145.1535325621     1  0.96782740E+08
     -143.9968734478      148.7872056898     1  0.97238315E+08
     -143.9968694252      150.5680345245     1  0.96354567E+08
     -143.9968643225      147.6114887264     1  0.10430692E+09
     -143.9968564697      145.8094645160     1  0.10058771E+09
     -143.9968412175      145.3192081919     1  0.98522693E+08
     -143.9968385519      146.9209177657     1  0.96956950E+08
     -143.9968251345      148.0244455520     1  0.10361549E+09
     -143.9968207908      145.3047551562     1  0.96596501E+08
     -143.9968040415      145.5228554922     1  0.10294027E+09
     -143.9968020483      142.0302135872     1  0.99941734E+08
     -143.9967971780      144.5740970552     1  0.98574657E+08
     -143.9967612730      145.6736248858     1  0.10136330E+09
     -143.9967584798      147.0679517434     1  0.10454118E+09
     -143.9967487698      151.6926295844     1  0.98297525E+08
     -143.9967400017      147.4926339364     1  0.96640504E+08
     -143.9967071598      147.8411706852     1  0.10031057E+09
     -143.9966947749      145.0875647000     1  0.10290391E+09
     -143.9966860451      142.1579350556     1  0.95052238E+08
     -143.9966806139      143.1811759767     1  0.99592172E+08
     -143.9966775345      146.1373295430     1  0.98901059E+08
     -143.9966563338      145.4144162607     1  0.98379653E+08
     -143.9966447996      149.0153175824     1  0.99869614E+08
     -143.9966422445      149.5392339902     1  0.10240041E+09
     -143.9966022287      147.1125175300     1  0.99445332E+08
     -143.9965855400      145.5920050641     1  0.94008256E+08
     -143.9965618657      146.5569713533     1  0.10160390E+09
     -143.9965564008      147.1754970328     1  0.10246458E+09
     -143.9965523689      150.0638229348     1  0.10157551E+09
     -143.9965497454      147.3077565823     1  0.10205239E+09
     -143.9965411352      149.5641445181     1  0.10041255E+09
     -143.9965372845      148.7526592678     1  0.10301448E+09
     -143.9965362504      145.1860749748     1  0.97409855E+08
     -143.9965331770      147.1286565781     1  0.10299927E+09
     -143.9965296649      147.9607675352     1  0.10005339E+09
     -143.9965084538      147.2488593287     1  0.10159136E+09
     -143.9964799762      143.4719024871     1  0.97928487E+08
     -143.9964577958      147.3044302435     1  0.10241470E+09
     -143.9964498260      142.3917494337     1  0.98480429E+08
     -143.9964337863      145.9900437342     1  0.96158063E+08
     -143.9964206637      143.5211287579     1  0.99158790E+08
     -143.9964130183      144.1621920768     1  0.96652533E+08
     -143.9964032244      146.0144642733     1  0.99925334E+08
     -143.9963788994      147.3875014734     1  0.10466831E+09
     -143.9963768569      147.9173319076     1  0.99552982E+08
     -143.9963614215      148.9894748134     1  0.10006156E+09
     -143.9963577298      146.5018306551     1  0.95858469E+08
     -143.9963438540      149.9051339392     1  0.95241909E+08
     -143.9963172343      144.2491361807     1  0.98716827E+08
     -143.9963022377      148.6977130504     1  0.10716515E+09
     -143.9962966830      146.9703121411     1  0.10179037E+09
     -143.9962918792      147.4412801790     1  0.94545463E+08
     -143.9962740450      146.1236022599     1  0.10328753E+09
     -143.9962600244      146.4132550831     1  0.99204992E+08
     -143.9962464128      150.1599297415     1  0.10039657E+09
     -143.9962441848      147.4165603514     1  0.97094757E+08
     -143.9962259746      148.4176418596     1  0.98564534E+08
     -143.9962213140      142.1276425068     1  0.97607021E+08
     -143.9961918726      141.6685211362     1  0.96934798E+08
     -143.9961827533      149.0479472917     1  0.10605019E+09
     -143.9961699356      142.2757018990     1  0.98096752E+08
     -143.9961457722      149.1022683803     1  0.10099855E+09
     -143.9961353101      147.0027110560     1  0.10264398E+09
     -143.9961341449      147.7785758576     1  0.10043512E+09
     -143.9961171033      145.1729553924     1  0.95501725E+08
     -143.9960996932      148.2880161938     1  0.96273564E+08
     -143.9960597009      148.3636485065     1  0.10055398E+09
     -143.9960294339      148.3285941133     1  0.96892924E+08
     -143.9960151114      144.2641662798     1  0.99156209E+08
     -143.9960134925      143.9846827408     1  0.97872189E+08
     -143.9959998305      147.9185614043     1  0.10098660E+09
     -143.9959794192      143.4487906581     1  0.10088693E+09
     -143.9959761048      145.2801110106     1  0.10093565E+09
     -143.9959750033      144.1020366810     1  0.95961497E+08
     -143.9959395089      145.7395752464     1  0.10132547E+09
     -143.9959152396      145.2009502224     1  0.10462761E+09
     -143.9959063077      146.3513667895     1  0.10038438E+09
     -143.9958891691      145.4557922891     1  0.98553895E+08
     -143.9958849793      143.8798688715     1  0.10003876E+09
     -143.9958827633      145.2324411756     1  0.10175770E+09
     -143.9958373344      147.4933568146     1  0.10042519E+09
     -143.9958292038      148.0507086478     1  0.10110449E+09
     -143.9958259957      144.8238172531     1  0.10011823E+09
     -143.9958109844      143.1280555408     1  0.97983854E+08
     -143.9957986573      151.2974957978     1  0.10505972E+09
     -143.9957935255      147.2627593204     1  0.10558146E+09
     -143.9957692915      147.8065956332     1  0.99362261E+08
     -143.9957614051      150.0360906476     1  0.96559929E+08
     -143.9957376068      145.3807921360     1  0.98455691E+08
     -143.9957320420      146.4323699823     1  0.10447305E+09
     -143.9957233649      148.5894119364     1  0.99453473E+08
     -143.9957222446      145.4309878551     1  0.97922495E+08
     -143.9957189305      147.0401108971     1  0.99838474E+08
     -143.9957118837      148.0892285036     1  0.10539684E+09
     -143.9957048316      144.5140568034     1  0.93701828E+08
     -143.9956965394      142.1157928466     1  0.97443581E+08
     -143.9956926898      145.3058995212     1  0.10123012E+09
     -143.9956741437      144.4171633111     1  0.10267785E+09
     -143.9956627345      147.8285786812     1  0.98794963E+08
     -143.9956555052      148.3525587167     1  0.97505470E+08
     -143.9956530130      148.5245868795     1  0.97232781E+08
     -143.9956456602      142.9031381026     1  0.10216560E+09
     -143.9956326393      145.6997139157     1  0.99907587E+08
     -143.9956292575      146.6504631896     1  0.96963132E+08
     -143.9956271994      144.1925864538     1  0.96152639E+08
     -143.9956259261      146.2736064880     1  0.99303044E+08
     -143.9956230504      147.3958669253     1  0.97052771E+08
     -143.9956150326      144.8919539182     1  0.94352311E+08
     -143.9956119672      144.3921550330     1  0.99195371E+08
     -143.9956062847      149.8002071327     1  0.10081430E+09
     -143.9956017561      145.5218742050     1  0.10248563E+09
     -143.9955961731      147.0873311745     1  0.10041452E+09
     -143.9955520941      146.1687612427     1  0.97514622E+08
     -143.9955428324      149.4266583979     1  0.95734781E+08
     -143.9955245987      144.6740053911     1  0.93911375E+08
     -143.9955216244      150.5910259536     1  0.10180048E+09
     -143.9955194417      144.2119179374     1  0.96674209E+08
     -143.9955174615      144.2144563532     1  0.98123760E+08
     -143.9955092770      145.3170740067     1  0.98649163E+08
     -143.9955078521      149.7251209685     1  0.10387783E+09
     -143.9954967139      145.4390626631     1  0.99387485E+08
     -143.9954863770      145.8964260715     1  0.98755698E+08
     -143.9954617290      146.7631146779     1  0.10098954E+09
     -143.9954348550      146.5839400819     1  0.97129603E+08
     -143.9953969728      150.7772375357     1  0.10777225E+09
     -143.9953935885      142.7505786384     1  0.99567973E+08
     -143.9953898425      148.3071428629     1  0.10457337E+09
     -143.9953776346      144.0849631629     1  0.10133307E+09
     -143.9953442334      147.1788811706     1  0.93092492E+08
     -143.9953326430      146.1255835667     1  0.98621493E+08
     -143.9953311831      148.9448625152     1  0.92956806E+08
     -143.9953271713      148.3121326748     1  0.98309125E+08
     -143.9953172447      149.9526333229     1  0.96559070E+08
     -143.9953050141      150.2615565941     1  0.97497770E+08
     -143.9952749062      147.8043444099     1  0.10106660E+09
     -143.9952576426      148.9990112795     1  0.10091937E+09
     -143.9952509236      140.0055418973     1  0.97691703E+08
     -143.9952281907      147.1656261765     1  0.10681591E+09
     -143.9952233875      149.1051272419     1  0.11096130E+09
     -143.9952105803      151.3894189198     1  0.10119677E+09
     -143.9951705415      147.7091842910     1  0.10376374E+09
     -143.9951660661      145.4187964689     1  0.94522412E+08
     -143.9951453283      148.1264162478     1  0.10141203E+09
     -143.9951391929      147.2275335084     1  0.10252385E+09
     -143.9951378919      144.0077163620     1  0.93489511E+08
     -143.9951340842      148.3204405321     1  0.10148416E+09
     -143.9951301838      144.4118077110     1  0.10153170E+09
     -143.9951185644      146.5493897297     1  0.94012490E+08
     -143.9951068248      148.3857493357     1  0.10389069E+09
     -143.9950974275      146.6386137768     1  0.98496400E+08
     -143.9950914676      149.1185932961     1  0.10133801E+09
     -143.9950888119      148.8582805139     1  0.10569358E+09
     -143.9950792746      147.0928692392     1  0.10500456E+09
     -143.9950758217      143.6046421707     1  0.99223308E+08
     -143.9950713488      147.4258280110     1  0.10625995E+09
     -143.9950678704      144.4696289192     1  0.10381790E+09
     -143.9950469912      143.0919847005     1  0.98439122E+08
     -143.9950424462      151.1060343912     1  0.10792859E+09
     -143.9950383121      150.2433003652     1  0.98778974E+08
     -143.9950199494      143.4256671550     1  0.96960111E+08
     -143.9950066478      143.0274104110     1  0.97555132E+08
     -143.9950049709      145.8261315871     1  0.97173729E+08
     -143.9949677308      146.5160894570     1  0.10313984E+09
     -143.9949550087      143.6693388247     1  0.10058391E+09
     -143.9949526426      147.9883329291     1  0.97948010E+08
     -143.9949464015      144.9863402958     1  0.96849777E+08
     -143.9949041671      144.7710442461     1  0.95717949E+08
     -143.9949015790      147.1446421310     1  0.10273063E+09
     -143.9948856322      149.8348959099     1  0.10124435E+09
     -143.9948751479      147.4258138521     1  0.97645490E+08
     -143.9948703711      145.9901375187     1  0.96136452E+08
     -143.9948604459      147.8509799363     1  0.97253005E+08
     -143.9948580073      143.1813965385     1  0.96802311E+08
     -143.9948428572      145.2939716629     1  0.94773722E+08
     -143.9948402976      150.0502579744     2  0.10559363E+09
     -143.9948339576      148.8642118229     1  0.10161611E+09
     -143.9948219056      143.6245866294     1  0.99751057E+08
     -143.9948146690      142.6681794874     1  0.10012308E+09
     -143.9947839366      144.3386039877     1  0.99432643E+08
     -143.9947779559      144.9011535338     1  0.10345453E+09
     -143.9947764802      146.2976564213     1  0.94444233E+08
     -143.9947544830      146.0938720523     1  0.99509768E+08
     -143.9947314409      148.7249228170     1  0.93573557E+08
     -143.9947137315      150.2310774591     1  0.92123328E+08
     -143.9947111366      145.9290782833     1  0.10230569E+09
     -143.9947000605      150.3532541646     1  0.10190489E+09
     -143.9946571376      145.3227455080     1  0.10416216E+09
     -143.9946260264      147.4637908560     1  0.10572056E+09
     -143.9946091739      145.4976814113     1  0.10053063E+09
     -143.9945909067      145.2092399828     1  0.10124252E+09
     -143.9945852827      147.8035095840     1  0.97307623E+08
     -143.9945623340      145.3193584065     1  0.10109495E+09
     -143.9945359531      144.7161367335     1  0.93377628E+08
     -143.9945275981      146.1908242194     1  0.10169125E+09
     -143.9945184031      147.2596465482     1  0.10287824E+09
     -143.9944999942      146.4216092432     1  0.94571227E+08
     -143.9944958756      145.2142392601     1  0.99671957E+08
     -143.9944902366      147.7115489768     1  0.98466529E+08
     -143.9944833549      144.7287169666     1  0.10263304E+09
     -143.9944814992      149.3251800893     1  0.10111043E+09
     -143.9944666851      148.1918412849     1  0.97181889E+08
     -143.9944462689      147.5919480189     1  0.10425591E+09
     -143.9944370246      145.8670323255     1  0.96018861E+08
     -143.9944348674      147.3095173711     1  0.10075074E+09
     -143.9944252650      145.4298700303     1  0.96337081E+08
     -143.9944216854      141.4955073953     1  0.97868447E+08
     -143.9944098712      145.8073335429     1  0.95884575E+08
     -143.9943945846      151.7106736580     1  0.99688707E+08
     -143.9943920418      154.2279884491     1  0.10072952E+09
     -143.9943861889      143.7171227115     1  0.10183625E+09
     -143.9943779458      145.4421122566     1  0.96125908E+08
     -143.9943406430      148.0060267983     1  0.93961938E+08
     -143.9943317973      146.8290350879     1  0.96658039E+08
     -143.9943135070      148.1440278042     1  0.98710363E+08
     -143.9943066562      149.1065250236     1  0.97192056E+08
     -143.9943055476      148.6786627934     1  0.97070815E+08
     -143.9942998032      147.2525545319     1  0.10759812E+09
     -143.9942905466      147.7164501033     1  0.10043937E+09
     -143.9942858003      144.8623713549     1  0.10116314E+09
     -143.9942844709      145.2252873590     1  0.97909899E+08
     -143.9942751786      146.9042985713     1  0.93210370E+08
     -143.9942521287      144.7973631082     1  0.10089271E+09
     -143.9942486643      145.0700555953     1  0.96482096E+08
     -143.9942343606      145.2023934195     1  0.10261415E+09
     -143.9942330481      148.2563575035     1  0.92549944E+08
     -143.9942287521      146.9585089862     1  0.96792451E+08
     -143.9942250992      147.1950657246     1  0.95952763E+08
     -143.9942211617      148.1570357168     1  0.96982880E+08
     -143.9942074077      142.7728047773     1  0.98734838E+08
     -143.9942038398      142.5336715781     1  0.96251929E+08
     -143.9941996482      151.0270302545     1  0.96810789E+08
     -143.9941844282      146.5562439238     1  0.10076762E+09
     -143.9941782997      142.7061763297     1  0.96562235E+08
     -143.9941703543      144.0235451768     1  0.10212421E+09
     -143.9941637759      147.0377911174     1  0.10577737E+09
     -143.9941460685      142.8783787515     1  0.99779247E+08
     -143.9941186619      140.9251543033     1  0.97088597E+08
     -143.9941111589      146.3725458759     1  0.99828134E+08
     -143.9940956659      146.5123785911     1  0.10234646E+09
     -143.9940944840      148.8564956826     1  0.96931227E+08
     -143.9940910859      148.0479450167     1  0.94905912E+08
     -143.9940871721      142.1619927151     1  0.95840488E+08
     -143.9940720160      148.5674172004     1  0.96810986E+08
     -143.9940694084      149.0518921705     2  0.10431466E+09
     -143.9940583141      143.5126122040     1  0.10400313E+09
     -143.9940424021      146.5198447373     1  0.10208594E+09
     -143.9940338142      145.2797612973     1  0.96505421E+08
     -143.9940305845      145.9820927272     1  0.96102362E+08
     -143.9940099805      147.5910983157     1  0.98115077E+08
     -143.9939675129      147.4799069298     1  0.95645093E+08
     -143.9939561533      146.9455501101     1  0.98322833E+08
     -143.9939281023      141.1654526138     1  0.97161530E+08
     -143.9939205985      146.8468674313     1  0.10210444E+09
     -143.9939102844      145.5054445905     1  0.10030972E+09
     -143.9939050430      143.5096791350     1  0.98979651E+08
     -143.9938957053      146.8333150157     1  0.10091486E+09
     -143.9938853105      147.2834941510     1  0.98172998E+08
     -143.9938772771      147.5140584647     1  0.99069941E+08
     -143.9938639290      145.6356998999     1  0.10758375E+09
     -143.9938605037      146.8994835732     1  0.98277342E+08
     -143.9938276618      142.9023468669     1  0.92946723E+08
     -143.9938250086      147.4508760567     1  0.10358318E+09
     -143.9938230658      149.9037756028     1  0.10399747E+09
     -143.9938155448      151.4057875303     1  0.96776562E+08
     -143.9938129969      149.1540456018     1  0.10049395E+09
     -143.9938049959      145.5157357530     1  0.10031988E+09
     -143.9937920988      145.5666080446     1  0.96394473E+08
     -143.9937862695      146.9551818975     1  0.10563199E+09
     -143.9937707494      143.2073634396     1  0.10008160E+09
     -143.9937648934      143.0575074898     1  0.98573537E+08
     -143.9937401983      144.2685872594     1  0.97482470E+08
     -143.9937384373      146.7318304675     1  0.10782445E+09
     -143.9937282665      145.1812656495     1  0.10244355E+09
     -143.9937181577      145.1822597603     1  0.97170620E+08
     -143.9936923301      148.3200287185     1  0.95235454E+08
     -143.9936814933      146.9971525210     1  0.96396083E+08
     -143.9936792779      144.7888503885     1  0.97744040E+08
     -143.9936768778      148.4010895557     1  0.10498694E+09
     -143.9936633990      144.8285797344     1  0.99450750E+08
     -143.9936563709      147.3998902536     1  0.10173828E+09
     -143.9936533669      145.1338225487     1  0.99084881E+08
     -143.9936347156      143.1647147639     1  0.96296834E+08
     -143.9936329547      147.5685395383     1  0.98251775E+08
     -143.9935950349      149.4428297705     1  0.10257139E+09
     -143.9935889530      146.0987818789     1  0.97578420E+08
     -143.9935866723      146.4021870381     1  0.10260116E+09
     -143.9935363397      143.6902762023     1  0.10234198E+09
     -143.9935330353      147.4391357942     1  0.10309637E+09
     -143.9935240864      145.3106010292     1  0.10418622E+09
     -143.9935160560      146.1958845409     1  0.94052734E+08
     -143.9935000102      146.2994652870     1  0.98932274E+08
     -143.9934837249      146.5311118738     1  0.96956719E+08
     -143.9934773891      147.2218506096     1  0.96924432E+08
     -143.9934744310      151.7478566947     1  0.98183470E+08
     -143.9934349011      145.2671252802     1  0.95755822E+08
     -143.9934138012      146.2121050465     1  0.96496831E+08
     -143.9934063546      146.9828674665     1  0.96442953E+08
     -143.9933902173      148.6873457662     1  0.10061688E+09
     -143.9933883095      143.0644758215     1  0.98522634E+08
     -143.9933800203      149.2284704892     1  0.10363485E+09
     -143.9933720092      146.0160076949     1  0.99457092E+08
     -143.9933699886      146.9970349992     1  0.95917298E+08
     -143.9933604543      148.5264815566     2  0.96710493E+08
     -143.9933482825      147.2966655045     1  0.10409557E+09
     -143.9933456562      145.2291713066     1  0.95942602E+08
     -143.9933333683      143.9117125605     1  0.95597806E+08
     -143.9933292346      147.3549006379     1  0.10271523E+09
     -143.9933176622      145.1383769630     1  0.96955104E+08
     -143.9933086725      147.7914484936     1  0.10495632E+09
     -143.9932925780      143.9814855152     1  0.99068639E+08
     -143.9932891175      147.8155716115     1  0.10392411E+09
     -143.9932602947      143.9345920743     1  0.97502604E+08
     -143.9932196112      142.4396820413     1  0.10118715E+09
     -143.9932047645      147.6696215047     1  0.97772930E+08
     -143.9931619193      146.8306319678     1  0.10036315E+09
     -143.9931547374      142.3190174054     1  0.96939248E+08
     -143.9931408871      147.5705130447     1  0.10065697E+09
     -143.9931341204      149.1583980092     1  0.10223501E+09
     -143.9931321875      143.1547279657     1  0.10045536E+09
     -143.9931285137      147.7461338675     1  0.95969584E+08
     -143.9931124561      148.0406059146     1  0.98532427E+08
     -143.9931110825      146.8727014467     1  0.10310886E+09
     -143.9930786586      150.5816221841     1  0.94258819E+08
     -143.9930645218      146.0777908408     1  0.10069886E+09
     -143.9930623811      143.3722275565     1  0.95849118E+08
     -143.9930564987      143.4864925956     1  0.94137327E+08
     -143.9930495478      148.4450789486     1  0.10439011E+09
     -143.9930468047      147.4221762983     1  0.95523541E+08
     -143.9930442106      145.1405256615     1  0.95297883E+08
     -143.9930430862      145.2466880154     1  0.10601371E+09
     -143.9930290507      145.4690215815     1  0.10044720E+09
     -143.9930115368      147.8617215974     1  0.96992817E+08
     -143.9929959082      146.8537387389     1  0.99840755E+08
     -143.9929859044      150.0219484466     1  0.10007528E+09
     -143.9929742595      151.5011860678     1  0.97339206E+08
     -143.9929629250      149.4506318510     1  0.10278574E+09
     -143.9929558242      147.3808531676     1  0.97227912E+08
     -143.9929496760      148.0289155068     1  0.99846078E+08
     -143.9929475702      146.3148323134     1  0.10143809E+09
     -143.9929335172      143.1220701123     1  0.98475352E+08
     -143.9929246260      140.1961928568     1  0.98639089E+08
     -143.9929121183      146.1774543346     1  0.96552620E+08
     -143.9928986515      143.7924253210     1  0.97964926E+08
     -143.9928976288      149.6070326428     1  0.99996210E+08
     -143.9928798727      148.4854024538     1  0.10457029E+09
     -143.9928785815      147.4426059053     1  0.10644759E+09
     -143.9928607793      150.0003163280     1  0.10084018E+09
     -143.9928467058      146.6274913100     1  0.10343528E+09
     -143.9928381050      143.0803432138     1  0.99450501E+08
     -143.9928370394      144.7663238839     1  0.96816311E+08
     -143.9928307512      145.7410654616     1  0.10058400E+09
     -143.9928290816      150.7214080521     1  0.99661412E+08
     -143.9928099509      146.7467153517     1  0.98987942E+08
     -143.9928054724      143.3111112461     1  0.10137955E+09
     -143.9928027623      143.6276314393     1  0.94180083E+08
     -143.9927860125      144.2496016932     1  0.96034565E+08
     -143.9927764673      147.1645350829     1  0.99190412E+08
     -143.9927721587      147.9940602534     1  0.96084581E+08
     -143.9927702098      149.5550946663     1  0.99665330E+08
     -143.9927547991      150.7190288803     1  0.98081831E+08
     -143.9927505437      144.8045190666     1  0.96007092E+08
     -143.9927452838      150.0935918895     1  0.97221102E+08
     -143.9927393448      149.6764845279     1  0.10368132E+09
     -143.9927245543      149.3703203881     1  0.10417371E+09
     -143.9927221528      146.9703120150     1  0.10170236E+09
     -143.9927071166      148.8713234608     1  0.95931773E+08
     -143.9927042985      153.9664601316     1  0.95910926E+08
     -143.9927023815      147.9225045392     1  0.98155380E+08
     -143.9926902016      142.3975851047     1  0.96649705E+08
     -143.9926865894      146.4734747672     1  0.94159134E+08
     -143.9926741625      152.8226577955     1  0.10420928E+09
     -143.9926724739      146.2012452766     1  0.10095957E+09
     -143.9926669332      145.8403191367     1  0.10109349E+09
     -143.9926544236      144.0020590202     1  0.97874159E+08
     -143.9926517315      148.6195744646     1  0.10198460E+09
     -143.9926351151      145.5029075107     1  0.94363704E+08
     -143.9926252292      146.6860568722     1  0.10072810E+09
     -143.9925871811      144.9507141369     1  0.98613335E+08
     -143.9925750053      149.4301167781     1  0.96384713E+08
     -143.9925732449      146.0572439780     1  0.10565995E+09
     -143.9925615062      147.5250341249     1  0.95100048E+08
     -143.9925552514      150.3485683655     1  0.98990792E+08
     -143.9925478070      146.7368656358     1  0.98647694E+08
     -143.9925168259      146.1460707003     1  0.94865193E+08
     -143.9924966138      145.6691259112     1  0.95243745E+08
     -143.9924818223      145.9322239041     1  0.10431464E+09
     -143.9924787710      146.0603298759     1  0.93560140E+08
     -143.9924754880      149.3159900756     1  0.94481587E+08
     -143.9924585793      148.8170875090     1  0.10075833E+09
     -143.9924317028      148.7460768651     1  0.10383003E+09
     -143.9924284729      150.9800826317     1  0.10405302E+09
     -143.9924234260      146.2904266499     1  0.94733360E+08
     -143.9924085973      145.6393985305     1  0.10414398E+09
     -143.9924070990      145.6909944562     1  0.99562417E+08
     -143.9924033462      145.5098940774     1  0.99945967E+08
     -143.9923836839      144.7836881052     1  0.95123737E+08
     -143.9923766962      139.5375398550     1  0.95169014E+08
     -143.9923709730      149.1394235014     1  0.10398882E+09
     -143.9923353610      142.7600509511     1  0.10053650E+09
     -143.9923266874      139.5012893713     1  0.95817746E+08
     -143.9923226328      144.8076228766     1  0.10106908E+09
     -143.9923146073      146.0875209033     1  0.99560124E+08
     -143.9923091969      148.9779759246     1  0.10123086E+09
     -143.9923078750      149.8455136698     1  0.99571610E+08
     -143.9923057006      143.3477456088     1  0.97583622E+08
     -143.9923008464      147.7625118730     1  0.99427156E+08
     -143.9922997142      143.0586377166     1  0.10301949E+09
     -143.9922780174      146.9921834448     1  0.10049322E+09
     -143.9922734507      145.5324288710     1  0.99175151E+08
     -143.9922633106      147.7193765076     1  0.95782422E+08
     -143.9922605224      150.0135322323     1  0.95452317E+08
     -143.9922587256      146.4502439840     1  0.10690999E+09
     -143.9922486730      144.9134135094     1  0.10097013E+09
     -143.9922476372      148.4558157322     1  0.95254880E+08
     -143.9922459098      149.0471380535     1  0.10028173E+09
     -143.9922416570      143.0677583790     1  0.95697885E+08
     -143.9922356883      143.6634735412     1  0.99214909E+08
     -143.9922155456      150.5350743067     1  0.97658897E+08
     -143.9921952082      146.9069103469     1  0.99121452E+08
     -143.9921904680      149.3046603420     1  0.10031064E+09
     -143.9921892283      148.8281272144     1  0.94591387E+08
     -143.9921733138      145.4395468719     1  0.10107598E+09
     -143.9921643542      146.1934174237     1  0.10335187E+09
     -143.9921542340      149.1828300253     1  0.98090596E+08
     -143.9921521084      145.4026287637     1  0.98642108E+08
     -143.9921485452      147.3387602608     1  0.94284464E+08
     -143.9921353441      148.8194944186     1  0.95179945E+08
     -143.9921243842      145.7194003186     1  0.99918505E+08
     -143.9920640373      139.2610086453     1  0.98620379E+08
     -143.9920481114      148.7415278623     1  0.10412768E+09
     -143.9920397855      142.7440047260     1  0.95105786E+08
     -143.9920351636      145.6464541623     1  0.10039836E+09
     -143.9920238842      148.6403744868     1  0.99505719E+08
     -143.9920164375      143.3047114574     1  0.10281504E+09
     -143.9920120942      145.3998368962     1  0.10340864E+09
     -143.9919821066      150.2898133346     1  0.97416013E+08
     -143.9919721000      146.5544545742     1  0.98912763E+08
     -143.9919565774      144.9973911339     1  0.10280655E+09
     -143.9919245344      149.3210428016     1  0.10323459E+09
     -143.9919179461      147.4175240261     1  0.10195439E+09
     -143.9919129008      149.0517052423     1  0.10448239E+09
     -143.9919083303      147.0851758766     1  0.10388052E+09
     -143.9918988301      146.8694212972     1  0.96912834E+08
     -143.9918968247      146.7972194112     1  0.99739252E+08
     -143.9918817927      147.5741294870     1  0.99927944E+08
     -143.9918794748      144.4449669484     1  0.99333625E+08
     -143.9918764956      143.1936900993     1  0.97826083E+08
     -143.9918585883      147.9460879781     1  0.98804301E+08
     -143.9918525020      143.3785974808     1  0.10012748E+09
     -143.9918334528      148.0755214710     1  0.94904168E+08
     -143.9918323308      149.6769350472     1  0.98569622E+08
     -143.9918288455      146.0687727623     1  0.98759039E+08
     -143.9918257130      141.0296583950     1  0.10000988E+09
     -143.9918112818      151.1557768971     1  0.99308132E+08
     -143.9918087156      145.6109855733     1  0.10502750E+09
     -143.9917888151      147.0771022248     1  0.95541492E+08
     -143.9917857604      147.9877798346     1  0.99319747E+08
     -143.9917761378      148.6235685694     2  0.11268873E+09
     -143.9917602711      143.5754242973     1  0.99339224E+08
     -143.9917297971      147.2972008163     1  0.10237475E+09
     -143.9917201360      149.0536017130     1  0.10045309E+09
     -143.9917186372      144.0366650978     1  0.95775870E+08
     -143.9917173683      142.8466801291     1  0.10005362E+09
     -143.9917153168      151.8969576088     1  0.10094601E+09
     -143.9916985818      144.7563927582     1  0.10435546E+09
     -143.9916926630      146.3499734236     1  0.95418535E+08
     -143.9916887361      142.3605342151     1  0.96247657E+08
     -143.9916848248      147.4348345833     1  0.94325863E+08
     -143.9916829172      152.1229620384     1  0.10526700E+09
     -143.9916726405      144.1453348931     1  0.96633446E+08
     -143.9916703071      151.3893604604     1  0.10385887E+09
     -143.9916533829      144.1492652336     1  0.98658815E+08
     -143.9916461022      143.7441535669     1  0.98319083E+08
     -143.9916335494      147.5872449832     1  0.97794284E+08
     -143.9916277258      148.5806775898     2  0.11273045E+09
     -143.9916244828      145.3717153821     1  0.98169386E+08
     -143.9916222429      145.2621488473     1  0.10846337E+09
     -143.9916121978      144.1265533494     1  0.97196694E+08
     -143.9915988670      145.8684122656     1  0.97571435E+08
     -143.9915877119      142.8458041056     1  0.95367466E+08
     -143.9915864546      148.7231876735     1  0.10086778E+09
     -143.9915809773      145.0799804062     1  0.10012306E+09
     -143.9915764596      150.4791183954     1  0.10352686E+09
     -143.9915698628      147.5948129666     1  0.10065582E+09
     -143.9915594492      149.1805796749     1  0.10784411E+09
     -143.9915491151      143.6777311199     1  0.96075494E+08
     -143.9915445625      145.1684559881     1  0.10064033E+09
     -143.9915102499      141.4240733086     1  0.10007462E+09
     -143.9914647456      146.3238033354     1  0.98438619E+08
     -143.9914319855      145.5918561452     1  0.96668026E+08
     -143.9914188687      145.6293573647     1  0.10196896E+09
     -143.9914144890      145.2684128033     1  0.99979888E+08
     -143.9914121719      146.8460253337     1  0.95989759E+08
     -143.9913842447      148.0423470112     1  0.98530027E+08
     -143.9913791303      150.0920420951     1  0.95127972E+08
     -143.9913768940      146.3144858937     1  0.10377213E+09
     -143.9913757280      146.7461668363     1  0.96094639E+08
     -143.9913741450      150.5927624837     1  0.95205589E+08
     -143.9913645622      143.9944701914     1  0.10013581E+09
     -143.9913609735      144.9191268162     1  0.96502750E+08
     -143.9913481001      146.5064858749     1  0.97103142E+08
     -143.9913458423      147.9764295960     1  0.98455786E+08
     -143.9913415453      148.1254178245     1  0.97601570E+08
     -143.9913279731      143.9514449719     1  0.10364225E+09
     -143.9913207470      146.6983412931     1  0.10416048E+09
     -143.9913049770      146.2533871466     1  0.96192096E+08
     -143.9912862241      146.2018876768     1  0.96870206E+08
     -143.9912801924      145.2695182746     1  0.10163297E+09
     -143.9912775110      144.0950208002     1  0.10064210E+09
     -143.9912678060      152.0255575282     1  0.10241489E+09
     -143.9912519105      147.7107786659     1  0.10195672E+09
     -143.9912394516      149.5641927008     1  0.10096321E+09
     -143.9912230901      145.5440603365     1  0.10200587E+09
     -143.9912203463      146.8007725232     2  0.95648018E+08
     -143.9912001119      143.6539304793     1  0.98566849E+08
     -143.9911976580      149.1489259059     1  0.94755454E+08
     -143.9911856974      149.0538989803     1  0.10086033E+09
     -143.9911523803      146.5347685628     1  0.10051546E+09
     -143.9911409990      148.4523926626     1  0.10111395E+09
     -143.9911399985      141.8237032722     1  0.97782978E+08
     -143.9911383873      146.4752340587     1  0.10531365E+09
     -143.9911161709      148.3086711126     1  0.98889537E+08
     -143.9911041334      147.1696058469     1  0.98792012E+08
     -143.9911000492      147.7991156012     1  0.99650631E+08
     -143.9910751706      148.6854542702     1  0.10083762E+09
     -143.9910622283      145.7753493986     1  0.10070044E+09
     -143.9910507199      142.4312744825     1  0.99581197E+08
     -143.9910436078      147.9009935242     1  0.94988847E+08
     -143.9910357274      150.1520354554     1  0.96954086E+08
     -143.9910333625      148.9327122442     1  0.10463155E+09
     -143.9910320467      145.0740170501     1  0.99164856E+08
     -143.9910299812      141.3825562715     1  0.99518522E+08
     -143.9910274212      144.8787215382     1  0.98174019E+08
     -143.9910220749      149.8843407321     1  0.10458363E+09
     -143.9910018094      145.7566803832     1  0.10120556E+09
     -143.9909932099      149.6334526419     1  0.96704013E+08
     -143.9909891432      148.1476995431     1  0.10091790E+09
     -143.9909730745      145.8218235286     1  0.99828382E+08
     -143.9909694948      144.5346555795     1  0.10600167E+09
     -143.9909603907      146.7095323406     2  0.93914805E+08
     -143.9909494461      145.8538434966     1  0.10384034E+09
     -143.9909313535      151.1599283481     1  0.97346119E+08
     -143.9909173404      146.0606421200     1  0.10269411E+09
     -143.9909134417      144.8663538662     1  0.10316270E+09
     -143.9909022875      148.7042085195     1  0.10411251E+09
     -143.9908961613      146.1748052913     1  0.96435675E+08
     -143.9908944602      145.4763207466     1  0.98958444E+08
     -143.9908858637      145.3614133184     1  0.96837575E+08
     -143.9908848575      145.4636575483     1  0.10131869E+09
     -143.9908315331      141.6290327310     1  0.10022613E+09
     -143.9908158870      145.0888020300     1  0.10388035E+09
     -143.9908058042      142.9903070609     1  0.98890585E+08
     -143.9907965071      142.6028232193     1  0.10867341E+09
     -143.9907890123      149.6177666129     1  0.97061536E+08
     -143.9907718724      147.1919263206     1  0.10373016E+09
     -143.9907586278      147.8244160488     1  0.99176319E+08
     -143.9907452059      148.3408437916     1  0.10157972E+09
     -143.9907439128      150.1917351396     1  0.98431883E+08
     -143.9907397309      146.8376068462     1  0.97664840E+08
     -143.9907363410      146.4487029841     1  0.10441017E+09
     -143.9907274874      147.0863268319     1  0.10024020E+09
     -143.9907250912      148.8523044237     1  0.98766969E+08
     -143.9906876627      148.0028127711     1  0.94126367E+08
     -143.9906758221      142.4302186217     1  0.95815540E+08
     -143.9906598774      147.2605515435     1  0.99443198E+08
     -143.9906577214      151.0034849971     1  0.97970135E+08
     -143.9906527823      149.2919034668     1  0.98730471E+08
     -143.9906438122      147.4299842063     1  0.97964784E+08
     -143.9906374764      147.3905329761     1  0.10235366E+09
     -143.9906128314      138.5557229793     1  0.94016774E+08
     -143.9906064943      145.2224658070     1  0.96293160E+08
     -143.9906029878      145.0778829858     1  0.96080426E+08
     -143.9906002504      146.2570665717     1  0.10012064E+09
     -143.9905975288      148.2127560745     1  0.99844280E+08
     -143.9905778027      150.4261664859     1  0.99145425E+08
     -143.9905540285      144.6635619399     1  0.10205346E+09
     -143.9905150797      147.0279368453     1  0.97255632E+08
     -143.9905084951      150.1262982011     1  0.98913749E+08
     -143.9905055525      148.9969227615     1  0.98974590E+08
     -143.9904988012      145.3360166647     1  0.99215486E+08
     -143.9904900350      146.9969382548     1  0.93231331E+08
     -143.9904879195      144.2722665804     1  0.95734870E+08
     -143.9904727833      148.5447075906     1  0.96939357E+08
     -143.9904638064      143.4077387477     1  0.10081143E+09
     -143.9904567228      149.3976493046     1  0.10463010E+09
     -143.9904474273      146.1516253123     1  0.10323983E+09
     -143.9904446927      147.3715850846     1  0.10045889E+09
     -143.9904407781      145.3921059258     1  0.10003840E+09
     -143.9904269176      147.6247575927     1  0.95912424E+08
     -143.9904156800      147.5023722967     1  0.96142952E+08
     -143.9904068248      149.1712898918     1  0.98515382E+08
     -143.9903863488      149.4705729095     1  0.10059918E+09
     -143.9903759139      142.1848255852     1  0.10139436E+09
     -143.9903600039      147.3525823792     1  0.94949182E+08
     -143.9903498421      142.2580461377     1  0.95332473E+08
     -143.9903431135      147.4467536388     1  0.10030490E+09
     -143.9903330597      149.1042090375     1  0.10015226E+09
     -143.9903301152      148.1160305139     1  0.10477056E+09
     -143.9903281600      143.2084654594     1  0.93643771E+08
     -143.9903269230      140.5488283213     1  0.95479379E+08
     -143.9903061235      149.9197464177     1  0.96663931E+08
     -143.9902952816      149.3688149987     1  0.10547796E+09
     -143.9902823563      145.7235923563     2  0.10410127E+09
     -143.9902775517      149.7191315013     1  0.97272055E+08
     -143.9902632375      146.2048502878     1  0.10291888E+09
     -143.9902238338      146.9512494565     1  0.99277700E+08
     -143.9902214077      144.5090801637     1  0.94341836E+08
     -143.9901917296      147.4640218826     1  0.98655987E+08
     -143.9901833290      144.9708166851     1  0.10130227E+09
     -143.9901748242      145.5665545601     1  0.99584012E+08
     -143.9901722736      144.5985524662     1  0.95179264E+08
     -143.9901642852      147.6951885950     1  0.98192692E+08
     -143.9901399623      146.0037775463     1  0.99475376E+08
     -143.9901089438      151.0667271594     1  0.98798923E+08
     -143.9901078667      146.8140816766     1  0.97091415E+08
     -143.9900826699      149.7967419822     1  0.10322613E+09
     -143.9900688496      145.1125158902     1  0.95290667E+08
     -143.9900675574      143.4686721301     1  0.96778608E+08
     -143.9900421880      145.5044900255     1  0.94688399E+08
     -143.9900311548      149.6872730065     1  0.94013657E+08
     -143.9900098310      148.4554096853     1  0.10372904E+09
     -143.9900085800      144.7899617901     1  0.97659202E+08
     -143.9899998628      150.0102909590     1  0.10207615E+09
     -143.9899533475      147.3208882584     1  0.94773488E+08
     -143.9899384072      149.4562281582     1  0.98383462E+08
     -143.9899345295      146.9117026957     1  0.10092940E+09
     -143.9899324748      149.4903168059     1  0.10141902E+09
     -143.9899297816      145.2436169037     1  0.99565635E+08
     -143.9899166702      145.6678531214     1  0.10325724E+09
     -143.9899140541      146.0765470554     1  0.99373699E+08
     -143.9899027256      148.8068022254     1  0.94877367E+08
     -143.9899002786      147.2367027259     1  0.10004082E+09
     -143.9898907756      142.9187468266     1  0.97680099E+08
     -143.9898704447      148.8278722402     1  0.10022025E+09
     -143.9898389558      145.2545301199     1  0.98621517E+08
     -143.9898330847      146.9187575916     1  0.97994267E+08
     -143.9898310062      148.2909401300     1  0.95470393E+08
     -143.9898247040      145.5604263585     1  0.10078205E+09
     -143.9898202039      144.0986451101     1  0.10230416E+09
     -143.9898183720      147.2515135285     1  0.99091384E+08
     -143.9898113606      145.3250627178     1  0.97348252E+08
     -143.9898010574      145.4618094513     1  0.99257476E+08
     -143.9897840915      148.6182328043     1  0.93936724E+08
     -143.9897695872      149.4997696400     1  0.10304620E+09
     -143.9897563682      148.4772846954     1  0.10175283E+09
     -143.9897417892      144.1484435653     1  0.10370517E+09
     -143.9897201033      147.4990913157     1  0.99499394E+08
     -143.9897045790      146.9049154980     1  0.10051317E+09
     -143.9897021932      146.1588592541     1  0.96053676E+08
     -143.9896799467      145.3599683494     1  0.97644103E+08
     -143.9896703572      142.2573154797     1  0.97442900E+08
     -143.9896336204      148.0737214541     1  0.10127398E+09
     -143.9896165079      149.1637158262     1  0.10199043E+09
     -143.9895898121      144.2443343721     1  0.95671779E+08
     -143.9895858243      144.2757096388     1  0.10111038E+09
     -143.9895845140      141.7013255320     1  0.97955804E+08
     -143.9895820810      144.1780295652     1  0.99154668E+08
     -143.9895784392      143.0141256749     1  0.10403801E+09
     -143.9895769808      150.4261603147     1  0.10243462E+09
     -143.9895752372      150.3231784830     1  0.95480206E+08
     -143.9895548140      143.5211288496     1  0.10305281E+09
     -143.9895482431      148.5605756887     1  0.10671184E+09
     -143.9895466574      148.4148393907     1  0.10137935E+09
     -143.9895443993      147.8980486695     1  0.93480645E+08
     -143.9895262445      148.2138187925     1  0.96886121E+08
     -143.9895205099      146.1628222313     1  0.98552814E+08
     -143.9895158149      147.9250316807     1  0.98818994E+08
     -143.9895080655      147.5022537641     1  0.10049110E+09
     -143.9894917143      150.4550007746     1  0.10366235E+09
     -143.9894563766      141.7463420053     1  0.98333032E+08
     -143.9894391298      142.4706950506     1  0.95627377E+08
     -143.9894333698      147.7422048898     1  0.10048298E+09
     -143.9894190785      144.8606343909     1  0.98282239E+08
     -143.9894134198      146.2642562663     1  0.98045796E+08
     -143.9894101881      146.9526984000     1  0.98781228E+08
     -143.9894007685      146.7003719302     1  0.10771940E+09
     -143.9893921208      146.1831074568     1  0.96703418E+08
     -143.9893716973      152.7650790534     1  0.11084166E+09
     -143.9893627056      151.5259243251     1  0.99643419E+08
     -143.9893589517      147.8073651444     1  0.10059494E+09
     -143.9893566645      146.2062981506     1  0.95074703E+08
[truncated: 341,461 more chars]
