# Supplementary material for: Structure, thermodynamics, and rearrangement mechanisms in gold clusters—insights from the energy landscapes framework
Source: Nanoscale. 2017 Dec 15;10(4):2004–16. doi: 10.1039/c7nr07123j (PMC5901115; doi:10.1039/c7nr07123j)
Supplement: Supplementary file 1 [file NR-010-C7NR07123J-s001.zip › minima/41_Au/min.data.dec]

     -144.3819965420      156.3052700521     4  0.98716030E+08
     -144.3636207712      155.7150736682     2  0.96955945E+08
     -144.3401786858      156.7362885159     4  0.10161335E+09
     -144.2940297802      156.0987443229     2  0.10406961E+09
     -144.2785240039      155.9276606728     2  0.10247980E+09
     -144.2706036270      153.8360104304     1  0.99664510E+08
     -144.2642144794      153.7324301350     1  0.99245776E+08
     -144.2607553112      150.5745007590     1  0.98018055E+08
     -144.2602270883      153.0448290918     1  0.97941895E+08
     -144.2571785160      155.5818001816     4  0.10238154E+09
     -144.2534889989      148.2902877198     1  0.96771577E+08
     -144.2525809963      152.9015609648     1  0.97406759E+08
     -144.2360023200      152.1237785804     1  0.10315979E+09
     -144.2315519671      146.5116385451     1  0.96466561E+08
     -144.2293954357      155.4935162901     2  0.10093179E+09
     -144.2286600106      155.4961705306     2  0.10083428E+09
     -144.2280719619      152.2509620457     1  0.10391079E+09
     -144.2275627375      155.5025374384     2  0.10106755E+09
     -144.2241898954      154.9957658866     1  0.97964624E+08
     -144.2235434814      149.9456250692     1  0.96091190E+08
     -144.2186443868      154.7865769845     2  0.10102422E+09
     -144.2179458005      155.8414264775     1  0.99966558E+08
     -144.2107320244      155.7785249855     1  0.99292571E+08
     -144.1982697410      154.9766360219     2  0.99682951E+08
     -144.1979751504      154.9301420058     2  0.99325494E+08
     -144.1977753723      155.4259241278     2  0.99446335E+08
     -144.1959005779      147.0164295636     1  0.96091687E+08
     -144.1948311496      154.8580087101     2  0.99995933E+08
     -144.1929849560      154.8698389345     2  0.99474415E+08
     -144.1904584343      152.3976511221     1  0.99509852E+08
     -144.1903609096      154.9404343105     2  0.99799827E+08
     -144.1879136075      154.9428232673     4  0.11293100E+09
     -144.1840851458      154.8734980680     2  0.10014957E+09
     -144.1801533512      154.9607680525     2  0.99914049E+08
     -144.1752229126      154.9777000686     2  0.10040331E+09
     -144.1750945692      154.5492054502     2  0.11110112E+09
     -144.1720145063      155.6904175062     1  0.10771881E+09
     -144.1686485576      153.4645992249     1  0.10236656E+09
     -144.1676181920      148.1157706047     1  0.96053785E+08
     -144.1675857688      150.7029095298     1  0.97839227E+08
     -144.1672235468      153.9372832431     1  0.10177806E+09
     -144.1668005559      154.1530794985     1  0.10225591E+09
     -144.1666219206      152.3524921947     1  0.99813832E+08
     -144.1665560825      154.9248784785     2  0.98287207E+08
     -144.1664248302      149.7496483605     1  0.98782142E+08
     -144.1650695754      154.9283435509     2  0.98275406E+08
     -144.1643938146      148.1793388535     1  0.98154369E+08
     -144.1597310336      152.2571972523     1  0.97900407E+08
     -144.1574482149      154.9769240526     1  0.10070084E+09
     -144.1566391230      153.1404263884     1  0.10282878E+09
     -144.1565888926      154.8667114483     2  0.98884746E+08
     -144.1556927629      154.9775543158     2  0.98577546E+08
     -144.1553730566      155.5616922757     2  0.10626442E+09
     -144.1547357505      154.3445245850     1  0.10283680E+09
     -144.1538516825      153.9373777219     1  0.10088140E+09
     -144.1527755087      155.3349875890     2  0.10532180E+09
     -144.1527246587      154.1716755574     2  0.98653320E+08
     -144.1516323170      150.4192969441     1  0.10040315E+09
     -144.1484038044      149.8656455281     1  0.10011698E+09
     -144.1474597694      154.2757841693     2  0.99993958E+08
     -144.1471677205      153.5335500919     1  0.10216271E+09
     -144.1471200789      149.6315619294     1  0.96134359E+08
     -144.1470836905      153.0684470528     1  0.10282586E+09
     -144.1455676206      154.0479987322     1  0.10137436E+09
     -144.1451993106      154.2744158789     1  0.10216274E+09
     -144.1448293146      149.7038934880     1  0.96385496E+08
     -144.1438824682      148.0654096723     1  0.94289084E+08
     -144.1436884708      153.2372755585     1  0.10275154E+09
     -144.1415579284      150.0703839760     1  0.97943580E+08
     -144.1392217143      150.5221423128     1  0.92769303E+08
     -144.1389191128      147.7211850436     1  0.98826536E+08
     -144.1368692896      149.8723493917     1  0.96023927E+08
     -144.1345142427      155.3931693307     1  0.10361304E+09
     -144.1332056096      154.3585985098     4  0.97041238E+08
     -144.1326217192      152.7496783064     2  0.10194244E+09
     -144.1321449057      148.3520796267     1  0.99298314E+08
     -144.1318174587      148.5551197487     1  0.98956111E+08
     -144.1314729607      155.4176095027     1  0.10361378E+09
     -144.1299007367      153.7983746718     1  0.10076492E+09
     -144.1295278488      148.6273401354     1  0.99325272E+08
     -144.1294934855      155.6200217721     1  0.10390660E+09
     -144.1293340964      153.8570155268     1  0.10010520E+09
     -144.1281433700      153.2202060291     1  0.10173488E+09
     -144.1275367491      153.1444812729     1  0.10182208E+09
     -144.1271344142      153.7972032497     4  0.93671235E+08
     -144.1271125258      151.4739947751     1  0.98727363E+08
     -144.1253436122      153.0842011847     1  0.10133860E+09
     -144.1250284596      153.1433100547     1  0.10121757E+09
     -144.1241149220      152.7224727494     1  0.10164774E+09
     -144.1236340592      148.5014630305     1  0.10389938E+09
     -144.1234667288      150.1272364697     1  0.10053486E+09
     -144.1233958894      148.8683627924     1  0.10275337E+09
     -144.1233047788      147.9920853522     1  0.97229745E+08
     -144.1227506834      154.0319765823     2  0.99917418E+08
     -144.1223690723      151.5467689036     1  0.98940376E+08
     -144.1204365496      152.6782938028     1  0.99354214E+08
     -144.1195358491      153.5644725653     1  0.10041011E+09
     -144.1194804400      153.1790980452     1  0.10137880E+09
     -144.1188098368      151.7738127315     1  0.10622394E+09
     -144.1182295789      154.8311662339     1  0.10813062E+09
     -144.1179418197      149.0155345323     1  0.96501059E+08
     -144.1170768749      151.7491913333     1  0.10164399E+09
     -144.1169666598      153.8995378946     2  0.10032900E+09
     -144.1163171947      150.9358930579     2  0.99653673E+08
     -144.1163071732      154.6012811415     1  0.10296117E+09
     -144.1158277388      151.5799188984     1  0.10818036E+09
     -144.1153451425      148.0317124091     2  0.92926108E+08
     -144.1127901764      152.1410368075     1  0.97609676E+08
     -144.1119629146      143.1055182684     1  0.98073221E+08
     -144.1116995604      147.0365415874     1  0.10183526E+09
     -144.1109117462      153.1039707103     1  0.10135533E+09
     -144.1106346082      154.1683323207     1  0.10031692E+09
     -144.1105264618      152.9109493816     1  0.10029870E+09
     -144.1095210678      146.2567410508     1  0.92957976E+08
     -144.1083936513      155.1385431887     2  0.98132115E+08
     -144.1076699569      149.1558508557     1  0.93982855E+08
     -144.1053982657      148.3197743674     1  0.98151232E+08
     -144.1051717001      150.6981261929     1  0.10106436E+09
     -144.1045047122      151.7022742665     1  0.99478680E+08
     -144.1042596820      155.6046465187     1  0.10418367E+09
     -144.1031325780      148.1521587209     1  0.96167527E+08
     -144.1027047871      155.1510754899     1  0.10491994E+09
     -144.1012966444      151.9512671695     1  0.10096636E+09
     -144.1000888394      150.9566967088     1  0.10209599E+09
     -144.0991646111      150.7509112118     1  0.95293807E+08
     -144.0990194219      147.5126487809     1  0.99875768E+08
     -144.0986820868      153.6555821850     1  0.10185594E+09
     -144.0985125265      155.1914477461     1  0.10247216E+09
     -144.0983908008      148.4930703780     1  0.98605484E+08
     -144.0981392221      155.0499277953     1  0.10700782E+09
     -144.0976435272      151.7262462496     1  0.98045429E+08
     -144.0976418982      149.1941606870     1  0.10011584E+09
     -144.0974422185      149.7105064736     1  0.99482192E+08
     -144.0965842909      150.3384019939     1  0.10748584E+09
     -144.0964939525      149.1115029606     1  0.96928569E+08
     -144.0949430700      153.0971812611     1  0.10033860E+09
     -144.0947457731      154.9662555637     1  0.10575644E+09
     -144.0947399205      148.9299956207     1  0.96159265E+08
     -144.0944571671      153.6165214690     1  0.98957910E+08
     -144.0943661851      143.3345888680     1  0.97144538E+08
     -144.0934415542      150.1355430079     1  0.10162719E+09
     -144.0931173881      148.4718234038     1  0.97852482E+08
     -144.0929485171      148.7375177101     1  0.10060658E+09
     -144.0927120068      143.6186006800     1  0.99520098E+08
     -144.0926858270      148.8710989191     1  0.94565386E+08
     -144.0924430656      152.7548378995     1  0.10006785E+09
     -144.0923413758      150.1999921456     1  0.95241510E+08
     -144.0922539454      144.6723176107     1  0.99538973E+08
     -144.0920531212      153.8982863112     1  0.10060446E+09
     -144.0918274049      146.5019531905     1  0.94088243E+08
     -144.0913076608      152.7495609353     1  0.10045328E+09
     -144.0890796831      155.6160520400     1  0.10497349E+09
     -144.0889796069      146.7566690467     1  0.98830688E+08
     -144.0882100021      144.8612895048     1  0.97164060E+08
     -144.0881418244      147.5434451495     1  0.93448047E+08
     -144.0880884467      151.0994791769     1  0.10262399E+09
     -144.0880384117      146.3491421209     1  0.96125417E+08
     -144.0859549367      149.2216285110     1  0.99354830E+08
     -144.0858656278      150.3111033796     1  0.10158223E+09
     -144.0839903352      154.4885586697     1  0.10161429E+09
     -144.0828193731      154.9200227903     1  0.10531650E+09
     -144.0815441506      146.1629735905     1  0.10148248E+09
     -144.0799752803      146.8344817316     1  0.96075258E+08
     -144.0795492661      152.5373726530     1  0.10086350E+09
     -144.0791503992      154.2241291955     1  0.98684473E+08
     -144.0789478085      154.4572748822     1  0.97032290E+08
     -144.0788142607      152.2962791255     1  0.10045797E+09
     -144.0786199920      150.9383783712     1  0.95403287E+08
     -144.0784739832      150.1590586161     1  0.98437652E+08
     -144.0784319232      155.2399118169     1  0.10295443E+09
     -144.0781478077      146.8799225244     1  0.96299264E+08
     -144.0777070317      150.3145587366     1  0.95249413E+08
     -144.0774032761      146.0571255502     1  0.94314425E+08
     -144.0771293211      152.1134876175     1  0.10779098E+09
     -144.0767883484      142.9750353241     1  0.93147817E+08
     -144.0763424991      150.0236564665     1  0.98836812E+08
     -144.0761507125      149.9836778949     1  0.10555378E+09
     -144.0759769933      146.2474990129     1  0.97738355E+08
     -144.0756810477      145.1114393545     1  0.93067019E+08
     -144.0745392752      144.7302102388     1  0.98397795E+08
     -144.0743862770      154.4287229629     1  0.10234982E+09
     -144.0742433389      148.1434747051     1  0.97302933E+08
     -144.0741470931      144.1665932986     1  0.99183841E+08
     -144.0741255183      142.2767078838     1  0.92662483E+08
     -144.0735880187      146.7706523180     1  0.95585941E+08
     -144.0734312136      147.9793560721     1  0.10301099E+09
     -144.0734021825      154.8488664253     1  0.10452755E+09
     -144.0732219642      150.1106619245     1  0.10032949E+09
     -144.0728423279      154.4956789604     1  0.10039607E+09
     -144.0726622173      152.6180349228     1  0.10031420E+09
     -144.0723169772      150.8025531216     1  0.95518976E+08
     -144.0720129404      154.9485555612     2  0.97755779E+08
     -144.0719579559      154.6507643686     4  0.10273223E+09
     -144.0716727681      148.9724286142     1  0.10511512E+09
     -144.0711461547      147.4546460527     1  0.98086895E+08
     -144.0703795082      148.8280049040     1  0.97107938E+08
     -144.0702534297      151.2749160722     1  0.99318749E+08
     -144.0697804511      150.2295656412     1  0.95202102E+08
     -144.0694730450      149.5237311737     2  0.99474265E+08
     -144.0683808907      154.2424260463     1  0.10370855E+09
     -144.0682419312      149.0292456950     1  0.99962167E+08
     -144.0667781395      149.3039298364     1  0.95785779E+08
     -144.0662985892      154.2154730259     1  0.98027280E+08
     -144.0662657957      150.0840225137     1  0.95197238E+08
     -144.0660448245      154.6431478831     1  0.10401883E+09
     -144.0658971761      145.0952186345     1  0.98118905E+08
     -144.0658695881      149.1979781043     1  0.10206348E+09
     -144.0658442031      148.3633873100     1  0.94179378E+08
     -144.0644648565      149.6191126942     1  0.99009589E+08
     -144.0644152970      155.0162366675     2  0.94724742E+08
     -144.0640442344      148.1297108294     1  0.96893702E+08
     -144.0637776413      149.3774790166     1  0.10300233E+09
     -144.0634795942      148.9527213985     1  0.97888618E+08
     -144.0632524259      148.0923452424     1  0.10265166E+09
     -144.0622504627      149.7131418564     1  0.10254992E+09
     -144.0616315762      154.6965425571     4  0.94271843E+08
     -144.0613869738      146.8855924317     1  0.96277370E+08
     -144.0612450944      155.3470711099     1  0.10254500E+09
     -144.0610520796      141.3244840320     1  0.96133278E+08
     -144.0604471212      154.1958106543     1  0.97394722E+08
     -144.0582654433      149.4736282798     1  0.10319720E+09
     -144.0579098274      145.7251718863     1  0.98414038E+08
     -144.0577755212      147.6818224048     1  0.96619563E+08
     -144.0576259597      146.7311204791     1  0.94725551E+08
     -144.0574420787      146.8383933029     1  0.10201377E+09
     -144.0557528202      148.8543159777     1  0.94297161E+08
     -144.0557348409      154.3593454578     1  0.10113062E+09
     -144.0557242114      155.3145730475     1  0.10272892E+09
     -144.0556691367      154.2421747778     1  0.10152771E+09
     -144.0547233041      141.6742473263     1  0.95370619E+08
     -144.0545335444      146.1413629515     1  0.99922851E+08
     -144.0542612148      155.1155352467     2  0.10550612E+09
     -144.0535521369      150.1627718041     1  0.10145969E+09
     -144.0534510188      146.9665393368     1  0.95807294E+08
     -144.0530219183      147.9758775191     1  0.99732807E+08
     -144.0521209252      150.8754064637     1  0.10609380E+09
     -144.0512357413      150.8191935208     1  0.98479649E+08
     -144.0509830122      147.3102540185     1  0.99494038E+08
     -144.0509808599      150.0986826812     1  0.98267079E+08
     -144.0509272545      148.5918153958     1  0.97233986E+08
     -144.0506705125      151.9796552175     1  0.95615564E+08
     -144.0506399575      144.9590531387     1  0.97467807E+08
     -144.0502784973      145.1305852340     1  0.98299301E+08
     -144.0498403973      148.5066149821     1  0.10231424E+09
     -144.0497043030      147.8488257506     1  0.98400759E+08
     -144.0494620381      151.7742613087     1  0.93697957E+08
     -144.0494322835      150.2603702273     1  0.10290845E+09
     -144.0491008535      152.1154207509     1  0.10413967E+09
     -144.0487643703      154.7781501831     1  0.10253694E+09
     -144.0483073382      150.8946278443     1  0.98725327E+08
     -144.0482288680      148.0062261376     1  0.94787203E+08
     -144.0480500708      149.9035123634     1  0.95365396E+08
     -144.0479958352      151.5432832989     1  0.10298040E+09
     -144.0478674132      154.9799601489     1  0.10525599E+09
     -144.0477402404      146.5389253073     2  0.10176115E+09
     -144.0473825699      153.9321779979     2  0.10430887E+09
     -144.0465317604      150.0423172086     1  0.99539470E+08
     -144.0461939728      144.9861995067     1  0.97896505E+08
     -144.0460962856      154.9825557848     1  0.10516632E+09
     -144.0460484162      150.8529708943     1  0.97420147E+08
     -144.0458627435      151.0851355963     1  0.10539782E+09
     -144.0458269492      148.0438362636     1  0.99505232E+08
     -144.0456622502      147.5790699456     1  0.96086958E+08
     -144.0455554453      150.7222150860     1  0.10328844E+09
     -144.0455380199      151.6508469144     1  0.10868446E+09
     -144.0452912599      155.0778027785     1  0.10179437E+09
     -144.0446892121      154.7251914123     1  0.10316262E+09
     -144.0445746050      151.1438668974     1  0.10221930E+09
     -144.0440041747      154.3845370645     1  0.97519601E+08
     -144.0438223456      148.6176146534     1  0.97852526E+08
     -144.0436626731      149.4545392628     1  0.10288133E+09
     -144.0434472907      142.4587110420     1  0.93383263E+08
     -144.0430302984      151.8718029733     1  0.10380919E+09
     -144.0429941540      145.6463018820     1  0.99628737E+08
     -144.0423468387      147.4586389532     1  0.92000328E+08
     -144.0422790726      150.6585310601     1  0.10544521E+09
     -144.0421315945      145.6464409115     2  0.96864377E+08
     -144.0415251320      154.3271037331     1  0.97585402E+08
     -144.0415065707      150.6387952606     1  0.10175459E+09
     -144.0414811174      148.3306016631     1  0.97315929E+08
     -144.0413210732      149.6743065808     1  0.99418409E+08
     -144.0413094470      142.7302195646     1  0.98139853E+08
     -144.0412141384      149.4728262767     1  0.10076015E+09
     -144.0412027430      150.7000148991     1  0.10036405E+09
     -144.0410100417      152.5926663123     1  0.99900274E+08
     -144.0405360328      151.5213367811     1  0.10087485E+09
     -144.0403012072      148.2287241827     1  0.10387315E+09
     -144.0402353821      143.9123357890     1  0.95157525E+08
     -144.0397848974      149.5735029390     1  0.10222600E+09
     -144.0395235558      151.1620464306     1  0.10239371E+09
     -144.0392312695      151.1390683665     1  0.10364146E+09
     -144.0392163486      145.5177606398     1  0.98612808E+08
     -144.0388640581      144.1691249963     1  0.98436713E+08
     -144.0384375193      148.0205810710     1  0.99170139E+08
     -144.0383330777      154.4836763511     1  0.10303389E+09
     -144.0374382811      154.4792804033     1  0.10086250E+09
     -144.0372658317      155.0291068600     1  0.10279445E+09
     -144.0369277969      155.0006664917     1  0.10221477E+09
     -144.0369218460      151.7203478784     1  0.93767581E+08
     -144.0366414429      151.8984606472     1  0.10306761E+09
     -144.0365778281      154.5811416531     1  0.10630930E+09
     -144.0364148561      147.9582190991     1  0.97242219E+08
     -144.0359414163      154.9244823900     1  0.10213525E+09
     -144.0358525314      148.9693826073     1  0.97640734E+08
     -144.0348578140      148.3753193631     1  0.10325445E+09
     -144.0346881339      149.7687349387     1  0.98064410E+08
     -144.0346821534      146.0582179569     1  0.99754724E+08
     -144.0346593934      149.0738941350     1  0.10127744E+09
     -144.0345565609      145.2333278105     1  0.97594268E+08
     -144.0343185458      147.9161988638     1  0.93664683E+08
     -144.0341730952      149.7885757093     1  0.93213879E+08
     -144.0334768972      146.0885617657     1  0.98586110E+08
     -144.0333312750      149.9305901320     1  0.98221190E+08
     -144.0333234497      152.5579645873     2  0.97884547E+08
     -144.0330795611      146.5440914878     1  0.98377500E+08
     -144.0323983983      148.3133706677     1  0.95989052E+08
     -144.0323664889      150.4209393929     1  0.10330798E+09
     -144.0320194732      147.1766439290     1  0.99155854E+08
     -144.0316566404      149.2900267594     1  0.10118295E+09
     -144.0311056557      149.0254756398     1  0.97353604E+08
     -144.0310276088      147.5648680001     1  0.10006734E+09
     -144.0309189238      154.9953960369     1  0.10236240E+09
     -144.0306907105      146.1114486504     1  0.11219989E+09
     -144.0303716574      149.6861679897     1  0.10224051E+09
     -144.0303454076      146.8624342396     1  0.10116626E+09
     -144.0299555144      146.8201996518     1  0.10176823E+09
     -144.0298647862      154.2546592331     1  0.99052290E+08
     -144.0297549304      147.1813189166     1  0.98899693E+08
     -144.0291719594      150.4082786732     1  0.10131084E+09
     -144.0291207568      145.2826806056     1  0.99428578E+08
     -144.0291102576      149.1288257823     1  0.10030095E+09
     -144.0289870099      150.2863325929     1  0.95835707E+08
     -144.0286533263      152.4578056866     2  0.99012014E+08
     -144.0284867830      151.3215914158     1  0.10275788E+09
     -144.0280150908      143.1712250772     2  0.95142117E+08
     -144.0280059287      153.7015323013     2  0.10219757E+09
     -144.0280033706      153.3816669590     1  0.96730336E+08
     -144.0275072494      150.7155242483     1  0.95239349E+08
     -144.0274693525      152.6449636634     2  0.98789367E+08
     -144.0270017691      151.6008146035     1  0.93675030E+08
     -144.0268730910      151.7958297138     1  0.10275106E+09
     -144.0268412891      152.5139959708     1  0.10661000E+09
     -144.0266070658      150.2229256387     1  0.10189431E+09
     -144.0265533825      154.4515366274     1  0.10580131E+09
     -144.0261209494      147.8914172380     1  0.93419817E+08
     -144.0257068107      150.7909052202     1  0.10114526E+09
     -144.0256032692      142.7065637365     1  0.97914456E+08
     -144.0247593800      146.6920136001     1  0.94741460E+08
     -144.0246764825      153.5017398258     1  0.98959028E+08
     -144.0244261443      148.6288133874     1  0.10116738E+09
     -144.0237974559      143.7639584691     1  0.96457409E+08
     -144.0233054686      147.8050421591     1  0.99261765E+08
     -144.0231423256      150.8245727861     2  0.98316030E+08
     -144.0228466173      153.2435857740     1  0.99639320E+08
     -144.0226768200      152.3688710125     1  0.99927901E+08
     -144.0222722414      151.5875537397     2  0.98515346E+08
     -144.0222394235      140.6551122682     2  0.10123459E+09
     -144.0221207282      148.7908867016     1  0.99325272E+08
     -144.0220924683      150.7362529895     2  0.98258621E+08
     -144.0220587523      147.9387916018     1  0.10017233E+09
     -144.0220183421      147.2919787424     1  0.94847697E+08
     -144.0219720709      149.7480703422     1  0.10114052E+09
     -144.0219579816      152.3804443792     1  0.10278053E+09
     -144.0214684746      151.0553402763     1  0.97213736E+08
     -144.0214631131      145.1796427467     1  0.10233916E+09
     -144.0213201430      151.0562187924     1  0.10294835E+09
     -144.0212774477      149.3512443726     1  0.97989056E+08
     -144.0210967136      146.0523687703     1  0.96113206E+08
     -144.0209609119      143.6504764057     1  0.95766195E+08
     -144.0209506824      145.2635758270     1  0.93868577E+08
     -144.0206342331      154.3577593853     1  0.97362814E+08
     -144.0204725213      153.6139907398     1  0.10278282E+09
     -144.0201592213      147.7056621311     1  0.98543389E+08
     -144.0200722979      150.3303401844     2  0.98507156E+08
     -144.0196551660      146.2375385912     2  0.10271896E+09
     -144.0192846766      154.0607206268     2  0.10243355E+09
     -144.0192254373      149.0438640458     1  0.10328265E+09
     -144.0190727236      146.3740890034     1  0.93960568E+08
     -144.0190431564      150.2624662860     1  0.96382516E+08
     -144.0185165859      142.6655914412     1  0.91880053E+08
     -144.0184837623      151.6760422855     2  0.94878177E+08
     -144.0182391641      146.6348334673     1  0.10011323E+09
     -144.0179408370      146.5051840605     1  0.96269872E+08
     -144.0178258129      144.2238931824     1  0.97555690E+08
     -144.0178098182      147.4635672487     1  0.10015453E+09
     -144.0176560028      146.6536314159     1  0.97402266E+08
     -144.0175898158      149.1978240839     1  0.98856967E+08
     -144.0175246861      153.4348535548     1  0.10157714E+09
     -144.0174743888      151.3026644777     1  0.10083143E+09
     -144.0172149088      148.3516725054     1  0.98143526E+08
     -144.0171952687      151.0886772325     1  0.10078661E+09
     -144.0169439350      147.1134301034     1  0.99299301E+08
     -144.0167622655      149.6381815725     1  0.99047078E+08
     -144.0161715439      146.8808102292     1  0.97709418E+08
     -144.0161657077      153.2738561916     1  0.99756291E+08
     -144.0158326290      151.4971921732     1  0.10344821E+09
     -144.0144597088      149.9231304724     1  0.10091559E+09
     -144.0143963406      154.3290580839     1  0.10200600E+09
     -144.0142311000      149.3452093826     1  0.99168202E+08
     -144.0137709324      151.2122511079     1  0.94984863E+08
     -144.0136973924      147.1405860577     1  0.97784827E+08
     -144.0132871110      151.7403182926     1  0.10664063E+09
     -144.0132687881      150.0175920188     1  0.10409212E+09
     -144.0131433678      144.9455816011     1  0.94504945E+08
     -144.0129770635      147.9155300042     1  0.93729030E+08
     -144.0129315015      146.8926148941     1  0.99701455E+08
     -144.0126785105      143.1131661941     1  0.93340788E+08
     -144.0126363707      148.0894511942     1  0.10027593E+09
     -144.0123226188      149.9400974860     1  0.99549802E+08
     -144.0118521475      147.9621314493     1  0.99996721E+08
     -144.0117828577      154.6477087791     1  0.10176639E+09
     -144.0115840850      149.0785100769     1  0.10216516E+09
     -144.0114457181      148.4379545366     1  0.10268846E+09
     -144.0114082863      145.2270594376     1  0.10125470E+09
     -144.0113961145      150.6149140309     1  0.10145341E+09
     -144.0112930037      151.0300357989     1  0.97391100E+08
     -144.0110654321      147.9508585957     1  0.98230735E+08
     -144.0110366254      148.7706710109     1  0.95123638E+08
     -144.0110229172      154.6141331047     1  0.10502890E+09
     -144.0109296767      147.1625271050     1  0.99041292E+08
     -144.0108423582      148.3635413407     1  0.10434262E+09
     -144.0103826286      150.0623867352     1  0.10417015E+09
     -144.0095936818      149.1974033142     2  0.96786636E+08
     -144.0094584003      149.8758011437     1  0.10136634E+09
     -144.0094547723      149.3685855658     1  0.10333966E+09
     -144.0094400757      150.7108929626     1  0.95068233E+08
     -144.0092263329      146.9733872449     1  0.97322587E+08
     -144.0091967741      147.7925790472     1  0.96534294E+08
     -144.0086731917      149.1086008599     1  0.10080158E+09
     -144.0086204865      150.4880321119     1  0.10613797E+09
     -144.0084387523      146.9263152783     1  0.98163229E+08
     -144.0083427919      147.0644409873     1  0.10193070E+09
     -144.0080156305      143.3022015642     1  0.93636250E+08
     -144.0074631140      148.2897804790     1  0.98084088E+08
     -144.0072120909      152.2598272015     1  0.98501480E+08
     -144.0070842242      148.7344790675     1  0.95534395E+08
     -144.0066154515      154.7639474419     1  0.99876437E+08
     -144.0062786276      145.0870828279     1  0.98063482E+08
     -144.0059778901      149.0814766106     1  0.10192529E+09
     -144.0055994589      153.3005391371     1  0.10100689E+09
     -144.0055967198      151.3457188226     1  0.93768566E+08
     -144.0051850193      147.6538316774     1  0.98925651E+08
     -144.0050454575      150.2469224097     1  0.10823636E+09
     -144.0048547618      151.0063913988     1  0.99001878E+08
     -144.0048235957      150.4557570865     1  0.95998303E+08
     -144.0045762198      145.2902929092     1  0.96985824E+08
     -144.0044855189      147.6502298053     1  0.99680803E+08
     -144.0044448488      146.3729428744     1  0.94156726E+08
     -144.0043871710      150.1537579753     1  0.96527575E+08
     -144.0041856492      153.4205259636     1  0.10422193E+09
     -144.0041080236      153.3129323353     1  0.10174643E+09
     -144.0040107272      154.3384649217     1  0.10042236E+09
     -144.0035498285      153.4798648177     2  0.95705864E+08
     -144.0034874868      148.3981044640     1  0.10028518E+09
     -144.0030795434      152.2208380767     1  0.95190811E+08
     -144.0028053907      145.6256721211     1  0.98551086E+08
     -144.0027971337      148.1478352522     1  0.95094308E+08
     -144.0027784406      152.5294610535     1  0.98013355E+08
     -144.0026225893      145.2407057355     1  0.99952450E+08
     -144.0023876471      152.5609667044     1  0.97108934E+08
     -144.0023569531      154.6526843695     1  0.10276970E+09
     -144.0023195817      146.9380055824     1  0.10013680E+09
     -144.0021530298      149.2273988985     1  0.99745246E+08
     -144.0019308122      148.5912634382     1  0.99322840E+08
     -144.0019194203      149.8418822551     1  0.10714760E+09
     -144.0019075411      154.1707038534     1  0.10167680E+09
     -144.0017154362      147.3566505664     1  0.95751503E+08
     -144.0016448758      148.4556510898     1  0.99845388E+08
     -144.0011053356      149.0395400954     1  0.98313762E+08
     -144.0009080061      152.2551310040     1  0.98988640E+08
     -144.0006568832      148.4196323773     1  0.10301715E+09
     -144.0004716593      148.8911561817     1  0.96440410E+08
     -143.9994171391      147.7658249433     1  0.93952173E+08
     -143.9991736974      150.7284206036     1  0.10379342E+09
     -143.9991060565      150.4357054767     1  0.10278563E+09
     -143.9991023273      148.1177628246     1  0.98566254E+08
     -143.9989059506      149.0411496311     1  0.10768161E+09
     -143.9986460374      145.8732488853     1  0.97731786E+08
     -143.9985388544      150.1032712037     1  0.10882058E+09
     -143.9984307740      151.3747770997     1  0.99796287E+08
     -143.9984122717      145.5195901373     1  0.96271538E+08
     -143.9981199309      149.5413838480     1  0.10317838E+09
     -143.9980210815      145.3881798081     1  0.96554506E+08
     -143.9976423036      146.4729230399     1  0.10165468E+09
     -143.9975090950      148.2685067737     1  0.10191977E+09
     -143.9973341862      148.4279736356     1  0.93865405E+08
     -143.9973231510      153.5903575241     1  0.10123810E+09
     -143.9972442149      152.1360562655     1  0.10240958E+09
     -143.9972125322      150.6413861340     1  0.10186709E+09
     -143.9970263564      154.6169790347     1  0.10232586E+09
     -143.9967156432      148.8046826298     1  0.10121051E+09
     -143.9966616460      149.5393042983     1  0.94656874E+08
     -143.9966214948      150.7117063224     1  0.10700287E+09
     -143.9964647802      154.3525497240     2  0.10622319E+09
     -143.9962392946      144.5064670365     1  0.99727649E+08
     -143.9961881275      154.7309869710     1  0.10358225E+09
     -143.9960514734      152.6574161808     1  0.10564667E+09
     -143.9959041118      152.2194445306     1  0.98837154E+08
     -143.9956720436      149.2128636168     1  0.10378485E+09
     -143.9955321231      146.5694050991     1  0.96850729E+08
     -143.9952179894      147.3596774254     1  0.97655558E+08
     -143.9950327827      150.6636689005     2  0.96812099E+08
     -143.9948995007      150.2653187877     1  0.10067830E+09
     -143.9946072097      150.5035046696     2  0.96874702E+08
     -143.9945170076      152.2004178146     1  0.10118688E+09
     -143.9943515840      147.2397630870     1  0.99798607E+08
     -143.9942175503      148.4666274783     1  0.99605695E+08
     -143.9939071924      147.5251727259     1  0.10018885E+09
     -143.9938895761      153.1507621525     1  0.99216529E+08
     -143.9938736680      147.1655882320     1  0.99738850E+08
     -143.9938174630      149.2334692742     1  0.10068151E+09
     -143.9934023480      147.3202932434     1  0.96401457E+08
     -143.9933430314      147.7394742805     1  0.10083784E+09
     -143.9931305434      151.3696579210     1  0.10304405E+09
     -143.9929919440      150.1078992073     1  0.98482111E+08
     -143.9928333304      152.6752416953     1  0.98046214E+08
     -143.9926978387      145.0774128831     1  0.99583714E+08
     -143.9926810878      149.9606342379     1  0.99038192E+08
     -143.9926784652      154.7796978474     1  0.93784198E+08
     -143.9925573908      148.5977329100     1  0.99183264E+08
     -143.9925142183      148.8250781243     2  0.96904200E+08
     -143.9925120868      146.4585995786     1  0.98347902E+08
     -143.9921977966      151.1045639354     2  0.96148258E+08
     -143.9921700758      147.8625012812     1  0.10342561E+09
     -143.9918844867      149.2580299924     2  0.94802017E+08
     -143.9916815947      145.8511607058     1  0.95438786E+08
     -143.9916080636      151.6832140997     1  0.97373037E+08
     -143.9915955623      151.6887129308     1  0.96745480E+08
     -143.9908580312      150.7579163235     1  0.96843774E+08
     -143.9908408533      149.3746994807     1  0.11890480E+09
     -143.9907552864      144.9911447159     1  0.99976815E+08
     -143.9905725856      145.4298996243     1  0.97926671E+08
     -143.9903071969      145.1052605106     1  0.92119432E+08
     -143.9900622026      153.3837196895     1  0.10287896E+09
     -143.9899040381      146.6038673830     1  0.94407220E+08
     -143.9897068025      153.0973021496     1  0.10574201E+09
     -143.9896954900      149.8076862305     1  0.10130331E+09
     -143.9889191815      144.3143092267     1  0.95664231E+08
     -143.9888189010      152.9295183881     1  0.10556787E+09
     -143.9886999241      152.4921813818     1  0.96830652E+08
     -143.9886762395      144.1044410575     1  0.10205610E+09
     -143.9884045809      147.2987860365     1  0.95831557E+08
     -143.9883411036      146.6787865670     1  0.10063287E+09
     -143.9882658867      150.7832459761     1  0.95963124E+08
     -143.9881591760      144.3951159171     1  0.10084006E+09
     -143.9879453981      152.3191256951     1  0.10209120E+09
     -143.9875513881      145.4220332682     1  0.95747014E+08
     -143.9872030615      153.9078598258     1  0.10188875E+09
     -143.9870042209      148.9227405318     1  0.93736254E+08
     -143.9868307667      144.5336453536     1  0.10245366E+09
     -143.9866387945      148.0969497709     1  0.93964751E+08
     -143.9865429433      145.3219047252     1  0.95273119E+08
     -143.9864939122      147.1520542559     1  0.10085331E+09
     -143.9864166714      151.6497157830     1  0.10072023E+09
     -143.9863877261      143.5172084246     1  0.92456299E+08
     -143.9863297433      144.9665733687     1  0.99170456E+08
     -143.9861770493      145.3019708858     1  0.10025066E+09
     -143.9861324233      146.5869936653     1  0.94480853E+08
     -143.9860082655      145.8368950126     1  0.94130510E+08
     -143.9859858674      148.9862194666     1  0.10070900E+09
     -143.9859278770      154.3047258803     1  0.99793198E+08
     -143.9856306669      146.8887703075     1  0.99928881E+08
     -143.9853497705      149.6530206421     1  0.10311228E+09
     -143.9852109067      146.7713872360     1  0.99021542E+08
     -143.9851734313      145.2596055458     1  0.10125366E+09
     -143.9848431406      147.4479830876     1  0.94853784E+08
     -143.9847580537      149.2959219926     1  0.10348793E+09
     -143.9847435664      150.0358857815     1  0.94761510E+08
     -143.9846294622      149.7984034355     1  0.10462875E+09
     -143.9844245892      147.0599192612     1  0.10086801E+09
     -143.9841775071      147.9446398648     1  0.10298998E+09
     -143.9839094476      145.9169237184     1  0.98018250E+08
     -143.9832865495      150.0953660112     1  0.99399507E+08
     -143.9831870300      150.6957992965     1  0.99106172E+08
     -143.9829137538      149.8746070046     1  0.98250674E+08
     -143.9828840290      144.7775996857     1  0.10061422E+09
     -143.9828581130      150.5163885263     1  0.96120975E+08
     -143.9828453232      150.4167025775     1  0.99927054E+08
     -143.9828210124      145.3914472875     1  0.94854153E+08
     -143.9821145119      149.5488328346     1  0.98969045E+08
     -143.9820648814      150.8022262412     1  0.96146131E+08
     -143.9820024893      149.3579556037     1  0.10242050E+09
     -143.9818043013      148.0304768818     1  0.94788195E+08
     -143.9816534313      147.7672864190     1  0.94000338E+08
     -143.9816465936      146.3207047686     1  0.99505649E+08
     -143.9815108836      148.4943880294     1  0.10161782E+09
     -143.9812691298      146.4137883549     1  0.10088729E+09
     -143.9812532799      145.5444839522     1  0.97804469E+08
     -143.9812347208      143.2761161842     1  0.93565373E+08
     -143.9811505744      147.1757714689     1  0.97852327E+08
     -143.9811439960      145.0977809514     1  0.98088020E+08
     -143.9810536781      152.3233608767     1  0.98461355E+08
     -143.9810189528      150.2225130819     1  0.94890743E+08
     -143.9806503705      146.4173816808     1  0.99639985E+08
     -143.9804880909      146.5669384651     1  0.93654837E+08
     -143.9803745554      151.4942890626     1  0.10293548E+09
     -143.9802795442      148.0200422488     1  0.99335910E+08
     -143.9801185491      148.3065082148     1  0.96913139E+08
     -143.9799908063      143.1840674246     1  0.10134268E+09
     -143.9798896669      148.9202937994     1  0.99021567E+08
     -143.9798848924      145.2409643735     1  0.99606198E+08
     -143.9796751990      150.8149077069     1  0.10399987E+09
     -143.9796102616      149.4985599889     1  0.96794045E+08
     -143.9795656324      150.2742985907     1  0.98013513E+08
     -143.9794623218      148.0292310245     1  0.96350968E+08
     -143.9794357168      146.7489512020     1  0.97351040E+08
     -143.9793877032      148.5984862547     1  0.96193385E+08
     -143.9793022898      152.3170261690     1  0.10965364E+09
     -143.9792977916      148.8219008808     1  0.95705463E+08
     -143.9792926518      151.1967317369     1  0.95501684E+08
     -143.9790812580      150.9674012780     1  0.98754105E+08
     -143.9789790883      149.1322378445     1  0.10071561E+09
     -143.9789094164      146.7806443115     1  0.99228187E+08
     -143.9787541618      148.3254855864     1  0.93572902E+08
     -143.9783761739      152.8149355208     1  0.10519932E+09
     -143.9783456647      151.8586303032     1  0.98549424E+08
     -143.9783089219      150.9208398200     1  0.93480381E+08
     -143.9780867821      154.7777611154     1  0.10878757E+09
     -143.9778319261      146.3497825681     1  0.94436178E+08
     -143.9767787135      147.2077006168     1  0.93546454E+08
     -143.9767241300      149.0181672404     1  0.99448955E+08
     -143.9767129368      147.0014061943     1  0.10061775E+09
     -143.9766049746      144.4144577817     1  0.95797754E+08
     -143.9766021559      150.4452694582     1  0.96336909E+08
     -143.9765086684      145.3652564581     1  0.97307145E+08
     -143.9753001561      146.1570307381     1  0.10041805E+09
     -143.9751659103      149.2375578919     1  0.11442724E+09
     -143.9749855134      145.7252052847     1  0.95829484E+08
     -143.9749354623      149.2242177832     1  0.95640279E+08
     -143.9747496828      146.4040684036     1  0.10054061E+09
     -143.9745206624      149.5103307994     1  0.98351994E+08
     -143.9744643614      149.3171439271     1  0.94803108E+08
     -143.9744039255      148.7259308013     1  0.97371739E+08
     -143.9743276202      147.7984217282     1  0.99266742E+08
     -143.9743264585      152.1460049134     1  0.10265949E+09
     -143.9742740691      150.4736473576     1  0.10108842E+09
     -143.9742387802      152.4020536760     1  0.97595178E+08
     -143.9738253419      144.1245896277     1  0.94949108E+08
     -143.9736871440      149.7791956783     1  0.10029327E+09
     -143.9735992922      149.4455150989     1  0.10219443E+09
     -143.9735728722      149.7595577200     1  0.98504422E+08
     -143.9734888159      147.9811389439     1  0.99787323E+08
     -143.9733524395      149.4352653249     1  0.10075593E+09
     -143.9732569733      146.1592125773     1  0.99641353E+08
     -143.9731878392      149.5221300104     2  0.95643312E+08
     -143.9731279862      149.7641894588     1  0.99384349E+08
     -143.9728287477      142.6650369384     1  0.99820920E+08
     -143.9727662918      148.9351202497     1  0.96419735E+08
     -143.9725833542      146.6268728974     1  0.98300102E+08
     -143.9722640775      144.9668412072     1  0.99134084E+08
     -143.9719342086      147.1512975786     1  0.96396702E+08
     -143.9719145992      151.8578496233     1  0.98421931E+08
     -143.9715219969      148.4446777419     1  0.97913954E+08
     -143.9714380416      153.9639194397     1  0.99566719E+08
     -143.9712540607      148.4759021124     1  0.96502989E+08
     -143.9711538619      149.9250153736     1  0.96640940E+08
     -143.9710375143      147.4278037731     1  0.96453393E+08
     -143.9710061034      143.0904067611     1  0.93084483E+08
     -143.9706058081      146.9327160237     1  0.10216002E+09
     -143.9705674175      148.1397958652     1  0.96959035E+08
     -143.9705063986      145.0589297724     1  0.97169796E+08
     -143.9702239229      145.5866149668     1  0.10034012E+09
     -143.9701517433      146.6827694998     1  0.95583032E+08
     -143.9701018092      148.0651906601     1  0.95372231E+08
     -143.9699925138      152.3863670492     2  0.10553460E+09
     -143.9699850121      152.2349398979     1  0.98344790E+08
     -143.9698236153      150.6510938140     1  0.10278080E+09
     -143.9697712248      143.6156189946     1  0.97849195E+08
     -143.9697302315      150.0170022171     1  0.10203363E+09
     -143.9697277982      149.0317151636     1  0.10074429E+09
     -143.9693933284      153.9405452561     1  0.10263682E+09
     -143.9690704495      154.6382297031     1  0.98490910E+08
     -143.9690559628      146.2827999420     1  0.94773096E+08
     -143.9688356218      145.7513280921     1  0.10372038E+09
     -143.9687835995      148.5362644289     1  0.10023960E+09
     -143.9684472865      148.0604737179     1  0.10160683E+09
     -143.9681401926      150.9054465261     1  0.10525508E+09
     -143.9679253889      147.5252002066     1  0.95238772E+08
     -143.9676530714      149.7193147264     1  0.10003882E+09
     -143.9673469053      146.0525714564     2  0.95726487E+08
     -143.9673352848      149.0362409662     1  0.94990058E+08
     -143.9671738588      146.5084696323     1  0.10013132E+09
     -143.9670406762      151.3343230290     1  0.10688278E+09
     -143.9662772430      154.7318998007     1  0.99462481E+08
     -143.9659380654      147.3438515656     1  0.95903423E+08
     -143.9657200308      146.7055951254     1  0.96095602E+08
     -143.9653552084      151.1295531754     1  0.93209467E+08
     -143.9650555133      150.9510848778     1  0.10132298E+09
     -143.9650051067      146.7889047278     1  0.10097544E+09
     -143.9649818835      147.1724834138     1  0.94679282E+08
     -143.9647883514      147.5468060672     1  0.94207368E+08
     -143.9639637883      146.1748117100     1  0.99078357E+08
     -143.9632448808      146.2482166595     1  0.99466023E+08
     -143.9625760157      153.5088153542     1  0.99418446E+08
     -143.9624525967      147.0880968007     1  0.10012077E+09
     -143.9621310901      153.8594053355     1  0.99823073E+08
     -143.9619525745      151.8425700127     1  0.10149497E+09
     -143.9617482546      152.1932886528     1  0.96931637E+08
     -143.9617158767      153.0408990640     1  0.10581642E+09
     -143.9613315939      147.8178663367     1  0.97176378E+08
     -143.9612910761      151.9771124853     1  0.98158219E+08
     -143.9612150823      146.5116934665     1  0.10521966E+09
     -143.9610695081      152.2646400218     1  0.96974407E+08
     -143.9602542384      148.7722144710     1  0.94993939E+08
     -143.9600669639      150.1250775584     1  0.97833362E+08
     -143.9599268183      147.7799174070     1  0.10081085E+09
     -143.9597190918      147.7136103090     1  0.10056167E+09
     -143.9596052184      151.6275195727     1  0.99616448E+08
     -143.9595451492      148.5502610064     1  0.96081217E+08
     -143.9589794698      150.3116367909     1  0.10471646E+09
     -143.9585016692      150.7698471395     1  0.10461362E+09
     -143.9584733852      143.0255793421     1  0.92361381E+08
     -143.9581277857      148.7536963943     1  0.98088079E+08
     -143.9565369631      149.7250218529     2  0.10948404E+09
     -143.9558162075      154.2272972726     1  0.10086344E+09
     -143.9549866683      145.9046267660     1  0.10424468E+09
     -143.9545291604      147.8136977173     1  0.99690291E+08
     -143.9543018482      147.2113152743     1  0.93375227E+08
     -143.9541801719      150.4426043607     1  0.97254314E+08
     -143.9540013669      145.3285847906     1  0.98491061E+08
     -143.9538049706      148.2977095978     1  0.97569617E+08
     -143.9536096862      148.6444483725     1  0.10281172E+09
     -143.9533308700      149.7646134096     1  0.10046015E+09
     -143.9529409365      144.4199703129     1  0.93528056E+08
     -143.9525506536      146.4123762623     1  0.94508726E+08
     -143.9517852559      154.7977509073     1  0.10934959E+09
     -143.9509559573      149.1838044366     1  0.94840290E+08
     -143.9508424678      144.5753627133     1  0.92509406E+08
     -143.9506099022      145.2140462259     1  0.91786076E+08
     -143.9505437870      141.8972016658     1  0.95496165E+08
     -143.9501311516      150.1781242468     1  0.94945623E+08
     -143.9499989768      150.4751338585     1  0.97699911E+08
     -143.9495205206      149.2285931524     1  0.10290084E+09
     -143.9495169890      147.0839764588     1  0.10078528E+09
     -143.9485159056      149.5178917891     1  0.94496440E+08
     -143.9477496909      146.3287199203     1  0.95381057E+08
     -143.9470821089      144.3618781011     1  0.93397255E+08
     -143.9470147139      149.2585596009     1  0.97268309E+08
     -143.9469334448      147.3548496888     1  0.96593772E+08
     -143.9459292646      148.5956505003     1  0.99958270E+08
     -143.9456043604      145.3582838186     1  0.97912765E+08
     -143.9455922113      147.4161359325     1  0.10429239E+09
     -143.9450372619      150.5918142020     1  0.10258464E+09
     -143.9449946242      149.6801287542     1  0.10423775E+09
     -143.9440399844      147.3454359169     1  0.99117659E+08
     -143.9434990112      145.4337573008     1  0.99366971E+08
     -143.9427253130      143.9544020291     1  0.99160469E+08
     -143.9425160889      146.8988936524     1  0.93555498E+08
     -143.9420295557      145.4744144971     1  0.99589423E+08
     -143.9417817206      150.9019507202     1  0.10304283E+09
     -143.9416800398      147.8003090141     1  0.97899380E+08
     -143.9408981847      150.5760239159     1  0.10243488E+09
     -143.9407047803      148.5395912694     1  0.10007087E+09
     -143.9394886217      145.2555298130     1  0.10720020E+09
     -143.9391977500      146.8950629997     1  0.99966340E+08
     -143.9384105163      151.1607334250     1  0.10332268E+09
     -143.9383653356      148.3515948419     1  0.95336720E+08
     -143.9383244168      149.6340703441     1  0.10010387E+09
     -143.9382748482      147.2526828041     1  0.10070509E+09
     -143.9380897307      147.6063671751     1  0.93768376E+08
     -143.9380812199      148.0939178228     1  0.98438951E+08
     -143.9373957462      146.0646906076     1  0.10037533E+09
     -143.9362858920      146.3957525313     1  0.98009274E+08
     -143.9357491215      148.0466784772     1  0.10368617E+09
     -143.9356949987      147.3735085368     1  0.96310058E+08
     -143.9355366253      148.9342018747     1  0.10238710E+09
     -143.9351520099      147.6985785201     1  0.10055837E+09
     -143.9348909708      147.1712916474     1  0.10069681E+09
     -143.9347736631      149.1084356670     1  0.97468476E+08
     -143.9344668584      151.9584584054     1  0.10568277E+09
     -143.9344412816      148.0431903369     1  0.10222121E+09
     -143.9344155123      150.3692355378     1  0.10195983E+09
     -143.9342518705      142.6441126121     1  0.99591280E+08
     -143.9336249353      144.4727695418     1  0.99889636E+08
     -143.9335566703      147.3257025099     1  0.99441234E+08
     -143.9334151826      145.3498723881     1  0.99850451E+08
     -143.9327673244      148.9246361672     1  0.97149335E+08
     -143.9323325324      148.7114055506     1  0.97285336E+08
     -143.9317513237      148.1595785826     1  0.10006488E+09
     -143.9307181143      148.1429332587     1  0.10558465E+09
     -143.9304313146      145.5447330691     1  0.10338792E+09
     -143.9303323516      150.4660855813     1  0.10154882E+09
     -143.9303286873      147.6415683808     1  0.95619230E+08
     -143.9303246694      150.8839436669     1  0.97065421E+08
     -143.9299973436      149.1153616187     1  0.93842595E+08
     -143.9297869643      144.4977522666     1  0.99729650E+08
     -143.9293779309      146.3624748140     1  0.99310932E+08
     -143.9291522197      146.9556024192     1  0.93642107E+08
     -143.9271072775      147.8419516180     1  0.10236152E+09
     -143.9264809334      145.5021240558     1  0.96678088E+08
     -143.9246161980      147.4870725182     1  0.98077310E+08
     -143.9242102010      143.9997153094     1  0.98582687E+08
     -143.9238252549      149.4469170296     1  0.94962084E+08
     -143.9231589375      143.9815159962     1  0.10125476E+09
     -143.9221509688      149.9229731467     1  0.10289398E+09
     -143.9221088108      151.0699575341     1  0.98156991E+08
     -143.9216350467      147.7361172876     1  0.10050493E+09
     -143.9213744321      153.3842613224     1  0.97873194E+08
     -143.9205008386      142.7575743751     1  0.10009499E+09
     -143.9203882314      149.4283852707     1  0.10052626E+09
     -143.9191450119      152.0286762657     1  0.10478689E+09
     -143.9188912159      147.8901001668     1  0.10164090E+09
     -143.9186149283      143.2637713280     1  0.96367277E+08
     -143.9176967259      146.2411940107     1  0.10119175E+09
     -143.9175035843      145.1407991430     1  0.11351975E+09
     -143.9168669520      148.1142124072     1  0.97653250E+08
     -143.9167574762      151.7441808331     1  0.10186274E+09
     -143.9137004275      145.6451056211     1  0.98736144E+08
     -143.9125771816      146.6325810652     1  0.95827809E+08
     -143.9125107048      148.6839357778     1  0.94078213E+08
     -143.9120035855      147.5100089179     1  0.10177171E+09
     -143.9116715599      149.0976553323     1  0.10753379E+09
     -143.9098992865      146.0036708413     1  0.96590937E+08
     -143.9093092343      150.8176928508     1  0.10134765E+09
     -143.9086674362      148.7915713684     1  0.98393102E+08
     -143.9085172269      144.8986378235     1  0.10093408E+09
     -143.9079655263      148.2162876099     1  0.99459884E+08
     -143.9079566000      148.0076252546     1  0.97851296E+08
     -143.9077527927      143.2526092059     1  0.95059912E+08
     -143.9073849373      145.3110942470     1  0.10233513E+09
     -143.9058924039      147.5814112412     1  0.96296695E+08
     -143.9056735119      143.4265744255     1  0.98181486E+08
     -143.9035228158      152.3434868948     1  0.10375257E+09
     -143.9032148738      144.5260447571     1  0.96652681E+08
     -143.9029635087      148.8148857704     1  0.10000613E+09
     -143.9027769318      148.1108001511     1  0.96847963E+08
     -143.9019770771      141.5411254163     1  0.98078845E+08
     -143.9010805645      149.6660443031     1  0.10213626E+09
     -143.9008152158      147.8919833716     1  0.10234287E+09
     -143.9003571852      145.4462879716     1  0.94783509E+08
     -143.8985809207      146.3103031802     1  0.93959718E+08
     -143.8985356946      154.3526011986     1  0.10761318E+09
     -143.8980019118      144.5587515582     1  0.97617739E+08
     -143.8977658698      151.8787529084     1  0.10057751E+09
     -143.8973952355      148.6709053631     1  0.97033050E+08
     -143.8967435366      143.3030461935     1  0.97580804E+08
     -143.8965905120      144.1568603750     1  0.10304214E+09
     -143.8949513406      145.5840635783     1  0.95932674E+08
     -143.8942452821      153.9170947766     1  0.11024987E+09
     -143.8941199722      144.3825644855     1  0.96212605E+08
     -143.8929765292      147.6933984859     1  0.10266693E+09
     -143.8919940432      149.5254968219     1  0.96661303E+08
     -143.8918772054      153.7953482685     1  0.95000181E+08
     -143.8906190289      150.9317953650     2  0.96079915E+08
     -143.8904082544      144.4740322650     2  0.96957461E+08
     -143.8901394708      145.8278087035     1  0.10126477E+09
     -143.8896621214      153.8747480963     1  0.10525988E+09
     -143.8885947171      146.3871301435     1  0.99431905E+08
     -143.8873627197      146.4528064267     1  0.10064643E+09
     -143.8873005025      145.7681287988     1  0.10003403E+09
     -143.8865389126      153.5734364103     1  0.95508181E+08
     -143.8858066519      150.8570475432     1  0.10023152E+09
     -143.8838898663      148.0573711011     1  0.96665218E+08
     -143.8838378254      147.4186433737     1  0.10359010E+09
     -143.8834007107      150.1904691782     1  0.10535506E+09
     -143.8832890755      146.2782749395     1  0.10384475E+09
     -143.8830998777      146.3784686641     1  0.10642597E+09
     -143.8830639047      147.5505092543     1  0.93575089E+08
     -143.8806476851      146.9734686743     1  0.99449707E+08
     -143.8801105449      150.5057112694     1  0.99376184E+08
     -143.8799956785      143.6147672713     1  0.97180870E+08
     -143.8786005599      146.1850474985     1  0.95339912E+08
     -143.8782876578      145.1185324102     1  0.10077501E+09
     -143.8779980853      149.8033372851     1  0.99041200E+08
     -143.8776810162      150.0216260173     1  0.10346316E+09
     -143.8776658192      147.2186806686     1  0.99417919E+08
     -143.8775758163      145.0557391936     1  0.97967657E+08
     -143.8766342001      144.4405445783     1  0.94298919E+08
     -143.8758464868      149.9992232868     1  0.97283270E+08
     -143.8754924888      142.2965882306     1  0.98134152E+08
     -143.8752226698      147.8708128638     1  0.97320565E+08
     -143.8719738817      148.0776100650     1  0.10717549E+09
     -143.8714648083      149.4114931572     1  0.99922957E+08
     -143.8687537522      143.6835676071     1  0.10230556E+09
     -143.8685662163      150.4796778856     1  0.10547319E+09
     -143.8682749553      154.1635232150     1  0.10598044E+09
     -143.8681435953      144.6021160453     1  0.98713183E+08
     -143.8680356087      147.6292075603     1  0.98062077E+08
