# Supplementary material for: Structure, thermodynamics, and rearrangement mechanisms in gold clusters—insights from the energy landscapes framework
Source: Nanoscale. 2017 Dec 15;10(4):2004–16. doi: 10.1039/c7nr07123j (PMC5901115; doi:10.1039/c7nr07123j)
Supplement: Supplementary file 1 [file NR-010-C7NR07123J-s001.zip › minima/41_Au/min.data.fcc]

     -144.3802506085      157.8029817349     4  0.93818192E+08
     -144.3756437889      157.8594594270     6  0.93667549E+08
     -144.1623486177      156.1152437291     6  0.91514554E+08
     -144.1427132027      153.4370173667     2  0.93421130E+08
     -144.1346406357      153.6395047640     1  0.93392506E+08
     -144.1214340329      153.4132992929     1  0.93047526E+08
     -144.1036104186      155.0848556290     2  0.95444142E+08
     -144.0974616887      155.0706979213     1  0.95356179E+08
     -144.0656380238      155.9025725242     1  0.93889737E+08
     -144.0629610903      155.9461488548     1  0.93826083E+08
     -144.0599885162      156.0026367521     2  0.94021090E+08
     -144.0597265502      155.9983709029     1  0.93803140E+08
     -144.0573701205      156.0417341138     1  0.93967540E+08
     -144.0555050577      156.0325856221     2  0.94401992E+08
     -144.0540057084      156.0801093351     1  0.94420775E+08
     -144.0519060776      156.0761102645     1  0.94354684E+08
     -144.0512823056      156.0952663260     2  0.94366802E+08
     -144.0391936220      155.7227244324     1  0.93640149E+08
     -144.0390050774      156.2115564333     2  0.94550838E+08
     -144.0369087831      155.8242915278     1  0.93159562E+08
     -144.0361335102      156.2064496520     2  0.94599784E+08
     -144.0330148409      155.8051290140     1  0.93580445E+08
     -144.0314598443      155.8495996006     1  0.93523047E+08
     -144.0180109002      155.1816291117     2  0.10221819E+09
     -144.0086865797      154.7035934008     1  0.92545192E+08
     -144.0063858404      155.7986220068     2  0.92845731E+08
     -144.0059735539      155.1383354465     2  0.93579538E+08
     -144.0055010942      155.1082487234     1  0.93561918E+08
     -143.9984440457      152.5241088431     1  0.93848400E+08
     -143.9959926708      151.7464081327     1  0.93836229E+08
     -143.9908040986      153.0112078929     1  0.95005135E+08
     -143.9886363377      151.7141026331     1  0.93726966E+08
     -143.9885532768      151.4796334357     1  0.93907381E+08
     -143.9860471707      152.9959861993     1  0.95037619E+08
     -143.9838383719      153.0214682750     1  0.94993689E+08
     -143.9799830427      151.2704879386     1  0.94048257E+08
     -143.9679515310      150.7018275554     1  0.94214115E+08
     -143.9361528598      146.7827256003     1  0.92842456E+08
     -143.8780079663      147.2567766894     1  0.93488541E+08
