# Supplementary material for: Structure, thermodynamics, and rearrangement mechanisms in gold clusters—insights from the energy landscapes framework
Source: Nanoscale. 2017 Dec 15;10(4):2004–16. doi: 10.1039/c7nr07123j (PMC5901115; doi:10.1039/c7nr07123j)
Supplement: Supplementary file 1 [file NR-010-C7NR07123J-s001.zip › minima/41_Au/min.data.hcp]

     -144.0629248734      156.3678147076     2  0.99881875E+08
     -144.0093910148      155.5483517820     1  0.10056711E+09
     -143.9897631521      155.2734431871     1  0.94995634E+08
     -143.9876292006      155.3369688811     1  0.95162749E+08
     -143.9833564968      156.0066758919     2  0.95883995E+08
     -143.9705911112      155.3809471130     1  0.95167305E+08
     -143.9564383686      152.9569507755     2  0.10705091E+09
     -143.9299293988      155.8714071135     1  0.96771751E+08
     -143.8681356658      154.2933635897     1  0.95501718E+08
