# Supplementary material for: Structure, thermodynamics, and rearrangement mechanisms in gold clusters—insights from the energy landscapes framework
Source: Nanoscale. 2017 Dec 15;10(4):2004–16. doi: 10.1039/c7nr07123j (PMC5901115; doi:10.1039/c7nr07123j)
Supplement: Supplementary file 1 [file NR-010-C7NR07123J-s001.zip › minima/41_Au/min.data.twi]

     -144.2686900710      157.3155955365     2  0.91448997E+08
     -144.2289696629      156.4563468125     1  0.99251983E+08
     -144.2103668792      153.1190920313     2  0.91457180E+08
     -144.2082983660      156.1081906842     2  0.98955608E+08
     -144.2041083454      156.5477008648     1  0.94726292E+08
     -144.1993573425      156.4508355245     1  0.98397908E+08
     -144.1987454484      156.7932100936     2  0.91933375E+08
     -144.1955156875      156.2805348635     1  0.97635106E+08
     -144.1940744751      156.1419931574     2  0.98730978E+08
     -144.1919513978      156.5194215758     2  0.95423441E+08
     -144.1917070663      156.2460434705     1  0.97222439E+08
     -144.1700730179      156.6900989200     1  0.93584183E+08
     -144.1657040510      151.3912980079     4  0.94010947E+08
     -144.1636995050      156.1104264369     6  0.91548445E+08
     -144.1632348111      156.3112123684     1  0.97095939E+08
     -144.1619311750      156.6513810209     1  0.93834791E+08
     -144.1577761347      156.3646705720     1  0.96018293E+08
     -144.1533807687      156.7493887763     1  0.94211922E+08
     -144.1478254549      151.5038437533     1  0.94262755E+08
     -144.1415709383      156.5902150036     1  0.93128742E+08
     -144.1394396418      152.3843031794     1  0.99744659E+08
     -144.1385546678      151.5845334555     4  0.94576914E+08
     -144.1380665470      156.4861801292     1  0.93410453E+08
     -144.1347084864      156.5974698081     2  0.10090081E+09
     -144.1321401854      156.9650235500     2  0.10029635E+09
     -144.1320451979      156.5395089586     1  0.93794210E+08
     -144.1268141915      151.4068816801     1  0.97762185E+08
     -144.1257398089      156.4506423758     2  0.10464042E+09
     -144.1207640315      155.8878954378     1  0.99459905E+08
     -144.1199565938      156.6097525473     2  0.97980288E+08
     -144.1106382145      156.4897631400     1  0.10505228E+09
     -144.1101995991      156.5598754000     2  0.98589784E+08
     -144.1052362101      156.4411515232     1  0.10529531E+09
     -144.1018323709      152.3596530525     1  0.93377661E+08
     -144.1013606625      152.1931991343     1  0.98084032E+08
     -144.1005585442      156.2135158553     2  0.96495276E+08
     -144.0993383034      152.4652657327     1  0.93370287E+08
     -144.0978728144      156.1610988305     1  0.97950878E+08
     -144.0977909783      156.7096355985     1  0.92186412E+08
     -144.0970707264      156.5558196710     2  0.95721825E+08
     -144.0918111297      155.7779854840     1  0.10299669E+09
     -144.0890680453      152.4253004866     1  0.93158503E+08
     -144.0882115943      156.7971856319     2  0.92320098E+08
     -144.0859538162      156.2587546702     1  0.96152883E+08
     -144.0851746225      156.3519321100     1  0.98388834E+08
     -144.0837501853      156.1402722646     2  0.10619482E+09
     -144.0833176635      152.4330282662     1  0.93602457E+08
     -144.0822463780      156.2663949629     1  0.93801487E+08
     -144.0776635169      152.0761235289     2  0.93900954E+08
     -144.0770876943      156.2454458600     2  0.94159222E+08
     -144.0759166688      155.9856067336     1  0.94479127E+08
     -144.0743346450      156.5114331993     1  0.10338601E+09
     -144.0734341342      155.9103691536     1  0.93045007E+08
     -144.0702411026      156.0651588261     1  0.94313006E+08
     -144.0697281996      156.0505171144     1  0.94289447E+08
     -144.0688373097      156.5862263347     2  0.91929433E+08
     -144.0657372472      155.7921215861     1  0.10245819E+09
     -144.0622770074      152.2021763678     1  0.99878177E+08
     -144.0617303718      156.0910455588     2  0.10368496E+09
     -144.0615294143      151.0861075615     1  0.96995595E+08
     -144.0591829101      155.8500994836     1  0.10417634E+09
     -144.0586296105      156.3788690656     1  0.10253043E+09
     -144.0578443165      155.9221244826     1  0.10374758E+09
     -144.0577914707      156.0903038281     1  0.93196449E+08
     -144.0569974373      151.9823778471     1  0.96493739E+08
     -144.0543893792      155.7211509867     1  0.96871755E+08
     -144.0510819233      156.0525722215     2  0.10406927E+09
     -144.0505275870      151.5024948119     1  0.94425376E+08
     -144.0500814495      152.6392007537     1  0.96352220E+08
     -144.0455823203      151.5022165367     1  0.92984988E+08
     -144.0454015657      155.7456018051     1  0.10269952E+09
     -144.0413644771      155.6693445098     1  0.10283103E+09
     -144.0406473560      155.8164565088     2  0.10165497E+09
     -144.0402012857      155.8876983033     1  0.10371388E+09
     -144.0393373821      156.4072277126     1  0.10209275E+09
     -144.0382652591      155.7676823322     1  0.10361718E+09
     -144.0377407698      152.5511969037     1  0.98065866E+08
     -144.0374980107      155.8161570434     1  0.10192495E+09
     -144.0365422163      155.7457512761     1  0.10152609E+09
     -144.0360342012      155.8896379433     1  0.10149758E+09
     -144.0349352948      156.2241597270     1  0.93055983E+08
     -144.0333164399      155.6501294557     2  0.10118831E+09
     -144.0331397112      156.3433373721     1  0.10252657E+09
     -144.0320396830      156.2205676285     1  0.93024118E+08
     -144.0312002502      151.9094954355     1  0.96413750E+08
     -144.0304913102      150.2919745762     1  0.10024991E+09
     -144.0298981919      150.7249795487     1  0.99086104E+08
     -144.0292933038      155.6331644544     1  0.10207376E+09
     -144.0285015523      155.7335913262     2  0.95694156E+08
     -144.0282913650      156.0522520313     2  0.10172005E+09
     -144.0278592255      155.7813758277     1  0.95469701E+08
     -144.0276888757      152.1947073407     1  0.99675177E+08
     -144.0271643698      155.5319669510     1  0.10018464E+09
     -144.0256431937      152.7620804320     2  0.93491049E+08
     -144.0245005876      155.9752587247     1  0.10223736E+09
     -144.0231127722      155.9429975950     1  0.10093138E+09
     -144.0217939125      150.9460045146     1  0.10008763E+09
     -144.0213229337      149.8365645805     1  0.98096314E+08
     -144.0203961158      155.9068474912     2  0.98441865E+08
     -144.0200640005      155.9446335141     1  0.99311113E+08
     -144.0192000835      146.9668450931     1  0.97178378E+08
     -144.0187677690      155.4381694845     1  0.10005748E+09
     -144.0173254874      150.4613430276     1  0.10136467E+09
     -144.0173109102      156.1135878212     1  0.10093887E+09
     -144.0164985587      156.0879292795     1  0.92339286E+08
     -144.0162752805      155.5461471147     1  0.99657045E+08
     -144.0158440092      152.9565389576     2  0.92020066E+08
     -144.0151441147      155.5098986980     1  0.10088387E+09
     -144.0150947242      155.9047479559     1  0.96046630E+08
     -144.0146729419      149.0788893066     1  0.98175229E+08
     -144.0134543779      156.2730199238     1  0.10135878E+09
     -144.0130265478      156.0452909942     1  0.10003925E+09
     -144.0114657325      149.0925411498     1  0.99545341E+08
     -144.0114629824      150.3674984243     1  0.95600637E+08
     -144.0110805841      156.0007622809     1  0.10290894E+09
     -144.0076596138      156.0957510736     1  0.92524486E+08
     -144.0064875385      156.1525395477     1  0.96405587E+08
     -144.0043261887      155.5855641333     1  0.10113687E+09
     -144.0033937562      146.8773409078     1  0.99317904E+08
     -144.0024179348      152.9247258002     2  0.93153057E+08
     -144.0021223285      156.0433606149     1  0.96412645E+08
     -144.0015548174      155.7459597286     1  0.10187184E+09
     -143.9997430404      151.5946231047     1  0.96175583E+08
     -143.9996172674      150.7323432446     1  0.96121617E+08
     -143.9996032523      156.4340822917     1  0.10210467E+09
     -143.9993701680      155.7389682555     1  0.10164061E+09
     -143.9993039801      156.0189308765     1  0.10457968E+09
     -143.9992352751      155.7765383212     2  0.10005085E+09
     -143.9979416267      155.3724460026     1  0.98900608E+08
     -143.9970153482      151.9929158787     1  0.97374932E+08
     -143.9969547469      155.6801961318     1  0.10258611E+09
     -143.9961493828      154.8913608385     1  0.97169972E+08
     -143.9954172811      152.8581367411     2  0.91849297E+08
     -143.9946863110      153.4913513859     1  0.95227706E+08
     -143.9945893580      155.4582916091     1  0.10170600E+09
     -143.9945555914      150.7142405310     1  0.93777058E+08
     -143.9942803600      146.9000894894     1  0.94073420E+08
     -143.9939964981      156.4691411270     1  0.10246482E+09
     -143.9938447233      155.2012829800     1  0.98974378E+08
     -143.9919411064      155.8442936569     1  0.97537271E+08
     -143.9913691763      150.2590942939     1  0.95767516E+08
     -143.9910243655      155.1092427400     1  0.98973962E+08
     -143.9898069718      155.9179791057     1  0.10183865E+09
     -143.9890512203      155.5181891894     1  0.10438199E+09
     -143.9877895246      155.7470122488     1  0.97405241E+08
     -143.9858251043      151.9563520078     2  0.94093174E+08
     -143.9855296857      154.9151660482     1  0.99487327E+08
     -143.9854326073      152.4472731408     1  0.10444574E+09
     -143.9837832824      155.9988949818     1  0.98390129E+08
     -143.9833179937      150.1375255010     1  0.96691036E+08
     -143.9827614240      155.7733660450     1  0.95659010E+08
     -143.9826973436      146.4199957306     1  0.94218660E+08
     -143.9824955128      152.1108353406     1  0.99081166E+08
     -143.9811152714      155.0562782848     1  0.97296257E+08
     -143.9797201110      151.9862379497     1  0.98290271E+08
     -143.9786989788      154.8768561636     1  0.10259891E+09
     -143.9785292985      147.5495974521     1  0.93700975E+08
     -143.9784463264      155.9364274129     1  0.10253820E+09
     -143.9782467738      153.3970727425     1  0.95180869E+08
     -143.9780097585      151.7868815608     1  0.10464922E+09
     -143.9775571725      151.6358400984     1  0.95670038E+08
     -143.9774073067      155.2646235486     1  0.10303729E+09
     -143.9773370704      148.8201540503     1  0.93597626E+08
     -143.9757744578      152.8935639108     1  0.93560113E+08
     -143.9746723615      155.0344470370     1  0.98240831E+08
     -143.9743863639      150.3014048952     1  0.94046965E+08
     -143.9741026157      155.7552399974     1  0.10045949E+09
     -143.9720435524      155.7345839554     1  0.98130831E+08
     -143.9713011371      155.0764169528     1  0.96155513E+08
     -143.9694999962      150.5923697364     1  0.94008340E+08
     -143.9670285528      151.6916676797     1  0.93249908E+08
     -143.9641668224      155.5360995811     1  0.10088349E+09
     -143.9638894954      151.0743217505     1  0.93766033E+08
     -143.9628733928      152.0757271629     1  0.94672691E+08
     -143.9598013090      155.7417964566     1  0.10263644E+09
     -143.9589937615      155.0152712067     1  0.10146333E+09
     -143.9580243568      148.8637709098     1  0.96908047E+08
     -143.9569624400      151.9044471221     1  0.95731865E+08
     -143.9555250485      155.8994058592     1  0.10017910E+09
     -143.9551604879      155.7247291574     1  0.98341977E+08
     -143.9489673442      155.8235464905     1  0.10036871E+09
     -143.9487186887      147.5792395863     1  0.92990434E+08
     -143.9485020592      150.1117593807     1  0.96115726E+08
     -143.9468544667      151.7729153675     1  0.97104586E+08
     -143.9458892515      147.4486859344     1  0.93005637E+08
     -143.9457830195      155.3128606181     1  0.95865276E+08
     -143.9443747941      147.5886882113     1  0.93092035E+08
     -143.9437115069      152.2582725104     1  0.95696350E+08
     -143.9436560411      155.4368172442     1  0.99530736E+08
     -143.9423032607      150.0949143201     1  0.93622758E+08
     -143.9407096299      155.3581700715     1  0.95869504E+08
     -143.9402947622      151.2078465967     2  0.98222135E+08
     -143.9400826952      151.3684882236     1  0.93856896E+08
     -143.9371751312      146.6872465679     1  0.92434819E+08
     -143.9366425137      150.9605538420     1  0.96043065E+08
     -143.9358484539      151.0451414159     1  0.92188723E+08
     -143.9338478769      154.8210348679     1  0.96378534E+08
     -143.9333265235      155.2089793690     1  0.95160048E+08
     -143.9330697484      150.7521268808     1  0.95972461E+08
     -143.9266944421      150.7100790150     1  0.96532348E+08
     -143.9233815705      155.3359876594     1  0.99708460E+08
     -143.9193590628      149.2467225424     1  0.96209809E+08
     -143.9163342072      150.9400833330     1  0.94693475E+08
     -143.9081864535      154.9226626664     1  0.99422224E+08
     -143.9070300706      152.0285032913     1  0.10162407E+09
     -143.9039302371      148.0613951651     1  0.94111445E+08
     -143.9009478521      151.2621671376     1  0.94859839E+08
     -143.8953604718      150.9883486296     1  0.94386145E+08
     -143.8881011239      154.7731466596     1  0.94846148E+08
     -143.8842475045      151.9516550738     1  0.95836627E+08
     -143.8739762680      153.8837820415     1  0.93931652E+08
