# Supplementary material for: Structure, thermodynamics, and rearrangement mechanisms in gold clusters—insights from the energy landscapes framework
Source: Nanoscale. 2017 Dec 15;10(4):2004–16. doi: 10.1039/c7nr07123j (PMC5901115; doi:10.1039/c7nr07123j)
Supplement: Supplementary file 1 [file NR-010-C7NR07123J-s001.zip › minima/42_Au/gmin.xyz]

          42
     -148.0233586172      152.3964288806     1  0.10914622E+09
L1         0.2789798927         3.0922322914         1.9019797595    0.71031    0.23345   -3.60516
L1        -3.8434846089        -3.8489962445        -0.3362010788    0.10301    0.37617   -3.35430
L1         1.7445490781         1.2529699615        -3.4619483020   -0.09887    0.24362   -3.56055
L1         2.7479166959         2.6327459618         3.0953067115   -0.44506    0.30266   -3.48620
L1         1.0772961203        -1.0702179266        -0.2888594202    0.90757    0.15195   -3.79036
L1         1.7166000050        -3.4225538455         0.9884724432   -0.46433    0.21843   -3.49675
L1         3.6591827041         1.5312548226         0.7115754917   -0.00889    0.07457   -3.57386
L1         2.1362792636         0.4274999554         4.8446272866    0.10580    0.37931   -3.38335
L1         4.0652566603         0.2442640672         3.0899051570    0.09680    0.39890   -3.38741
L1         0.8938797731         3.6721523000        -2.6625094604   -0.11715    0.21246   -3.43292
L1         2.0938190637        -1.7929350550         3.2553140514   -0.49317    0.14590   -3.47421
L1        -1.4850934033         2.6704424024        -1.5792451915    0.12835    0.17920   -3.57179
L1        -1.6552061427        -1.9432087206        -0.5195042275    0.19747    0.32447   -3.81820
L1         3.5317591245        -1.2813627530         0.9731643465    0.14389    0.22636   -3.54726
L1        -1.9475504370        -4.3725040980        -2.0310580516    0.09650    0.26524   -3.38562
L1        -0.3830168812        -0.1872518295         4.0853452293   -0.16731    0.13143   -3.49654
L1         1.0872317708         1.8394128175        -0.5657644911    0.19711    0.12794   -3.82401
L1         2.4946057888         3.9542250419         0.5483139236   -0.30199    0.43174   -3.42617
L1         0.4007237930         2.3693748707         4.4871369241    0.05062    0.10317   -3.36445
L1        -3.1689970237         0.4713924354        -1.3623247593   -0.08773    0.19337   -3.57764
L1        -0.5119241075         0.1409921945        -2.2070680847    1.25995    0.03347   -3.76213
L1        -1.1978818198         0.7032095050         0.6949783916   -0.73940    0.40809   -3.84923
L1        -1.9206485535         1.9298513090         3.1266019535   -0.05368    0.21126   -3.50319
L1         3.2983193310         0.0314564247        -1.5458669587   -0.15635    0.20744   -3.56641
L1         3.3212687425         2.7831195563        -1.7618062954   -0.26200    0.16319   -3.40994
L1         0.5872456769        -3.5422580607        -1.5647050762    0.14812    0.13479   -3.56480
L1        -0.3642233851        -1.9414886425         1.9881805361    0.12145    0.35783   -3.67869
L1        -0.0205543314        -0.2777769104        -4.9618415197   -0.03677    0.18418   -3.40151
L1         1.3670705773         0.5147403771         2.0624216038    0.34841    0.40499   -3.80453
L1        -2.7327053547        -0.6086803256         2.6947764951    0.26992    0.44826   -3.50391
L1        -2.8293580994        -3.1750545895         1.9874264643    0.17770    0.11100   -3.38220
L1        -3.8368798599         1.3299273580         1.1610723361   -0.09646    0.09839   -3.41736
L1        -1.0775750864        -2.2859085798        -3.4622461668    0.09668    0.33231   -3.55684
L1        -2.5592315899        -0.0340561078        -3.9896793700   -0.36822    0.22779   -3.42145
L1         1.6100222128        -1.5022700171        -3.1356915599   -0.02045    0.09524   -3.56547
L1        -0.8157904314         2.1193777569        -4.1447497437   -0.16177    0.24034   -3.41492
L1        -2.2137468411         3.4319153961         0.8759218164    0.00287    0.30989   -3.41440
L1         0.0010414001         4.5718980763        -0.3281640745   -0.01823    0.39934   -3.40044
L1        -3.6051417382        -2.0549456057        -2.3795803305   -0.48943    0.30418   -3.48215
L1         3.1522134365        -2.7246078652        -1.2565271885   -0.01782    0.09247   -3.40310
L1        -0.9243703737        -4.3509137568         0.5349247951   -0.38044    0.43768   -3.46382
L1        -4.1718810422        -1.2974639480         0.4378956344   -0.17702    0.19761   -3.50011
