# Supplementary material for: Structure, thermodynamics, and rearrangement mechanisms in gold clusters—insights from the energy landscapes framework
Source: Nanoscale. 2017 Dec 15;10(4):2004–16. doi: 10.1039/c7nr07123j (PMC5901115; doi:10.1039/c7nr07123j)
Supplement: Supplementary file 1 [file NR-010-C7NR07123J-s001.zip › minima/42_Au/min.data.amb]

     -148.0233586172      152.3964288806     1  0.10914622E+09
     -148.0192003296      153.3135199675     8  0.10463346E+09
     -148.0140209969      158.3801675704     2  0.10643880E+09
     -148.0139834242      157.3976688752     2  0.11182247E+09
     -148.0109868813      154.2696342824    24  0.10568761E+09
     -148.0090307678      157.0200642794     2  0.11345984E+09
     -148.0058863024      157.3939596354     2  0.11166267E+09
     -148.0028287704      156.1506768503     2  0.11131936E+09
     -148.0013963152      152.9581437699     2  0.10916663E+09
     -147.9840841582      156.9489723523     2  0.10975711E+09
     -147.9804228126      156.2917247753     2  0.11005038E+09
     -147.9803437055      157.1355147330     2  0.11001180E+09
     -147.9743414095      153.5539665315     2  0.10743009E+09
     -147.9550464284      155.1068684331     1  0.10777222E+09
     -147.9548372374      156.4886806733     2  0.10861237E+09
     -147.9542694530      151.4029780711     1  0.10935202E+09
     -147.9476160072      153.3027086225     1  0.11069250E+09
     -147.9441757136      155.1378404834     1  0.11015854E+09
     -147.9175524962      151.5497410955     1  0.10657952E+09
     -147.9133519992      153.4956899131     1  0.11197880E+09
     -147.9116552498      150.0775419193     2  0.11164260E+09
     -147.9022463618      157.3276032913     2  0.11944198E+09
     -147.9013668902      154.2968935976     1  0.11370536E+09
     -147.9002781661      152.7261670271     2  0.11567524E+09
     -147.9001769268      155.2035715474     1  0.10668645E+09
     -147.8985128279      154.4768566958     1  0.11294464E+09
     -147.8962848816      150.1534266154     2  0.11467826E+09
     -147.8925536432      152.9876998838     1  0.11574397E+09
     -147.8905747996      154.1550956740     1  0.11326478E+09
     -147.8900785266      151.1494764191     1  0.10783725E+09
     -147.8889346456      152.6121497826     1  0.10710285E+09
     -147.8881183554      156.9519760685     2  0.11539462E+09
     -147.8873407180      153.6896498024     1  0.10764482E+09
     -147.8856575692      157.0737121639     1  0.11320277E+09
     -147.8850728187      156.5568308878     2  0.11639739E+09
     -147.8832586408      154.9133476440     1  0.10734886E+09
     -147.8811512315      156.4573129695     2  0.11728998E+09
     -147.8810556865      157.1441134761     2  0.11539129E+09
     -147.8773163519      153.3350064363     2  0.11379366E+09
     -147.8752033659      160.0462204837     2  0.11698900E+09
     -147.8750511878      152.8777356421     1  0.11706015E+09
     -147.8744781463      147.8484758870     2  0.11466617E+09
     -147.8742335619      153.9571862879     1  0.10802566E+09
     -147.8735149448      152.3087172174     1  0.11405090E+09
     -147.8726179123      155.6870399753     1  0.11144382E+09
     -147.8720760223      156.3557708425     2  0.11560704E+09
     -147.8716810901      152.3692158024     1  0.11437829E+09
     -147.8714664652      153.5073151304     1  0.11285768E+09
     -147.8710377348      156.2224676389     2  0.11565712E+09
     -147.8705141015      156.3615622661     2  0.11681149E+09
     -147.8681761877      151.7517957287     1  0.11046442E+09
     -147.8676119388      153.9086779268     1  0.10705682E+09
     -147.8667820272      153.3160034225     1  0.11139089E+09
     -147.8663622098      156.9196526966     2  0.11398027E+09
     -147.8649608334      155.1122639568     1  0.10695734E+09
     -147.8637389394      154.4394374851     1  0.11247202E+09
     -147.8631469592      154.1652923824     1  0.10772186E+09
     -147.8613394185      153.6997987200     2  0.11122650E+09
     -147.8612204492      150.8362345564     1  0.11019267E+09
     -147.8611939752      153.3641424903     1  0.10754355E+09
     -147.8609372905      155.2050524104     2  0.10862223E+09
     -147.8600113630      154.2304485392     1  0.10761151E+09
     -147.8599443973      153.5004310032     1  0.10711863E+09
     -147.8595263995      155.5611047674     1  0.11120938E+09
     -147.8593330077      153.2084892871     2  0.11659568E+09
     -147.8585077375      153.9502320885     1  0.11147735E+09
     -147.8580919342      153.3684712080     1  0.11189874E+09
     -147.8578839801      152.3914932790     1  0.11051328E+09
     -147.8577059240      149.9303886737     1  0.11059916E+09
     -147.8563647508      153.0295837644     2  0.11421207E+09
     -147.8562567447      151.2499771399     1  0.10567335E+09
     -147.8550481910      156.7760552671     2  0.11382058E+09
     -147.8549609027      153.2683371609     2  0.11170825E+09
     -147.8542133840      153.4756809023     1  0.11036187E+09
     -147.8541389033      154.2977616170     1  0.11144574E+09
     -147.8538037342      154.1458114497     2  0.11073531E+09
     -147.8537993651      156.6474055975     2  0.11560527E+09
     -147.8535018738      155.1274900963     1  0.10501934E+09
     -147.8533139355      155.9636304198     2  0.11462615E+09
     -147.8529954191      156.4808432284     2  0.11570711E+09
     -147.8522914217      154.8621781879     1  0.10808684E+09
     -147.8506613012      156.9214450326     2  0.11437282E+09
     -147.8502924677      153.1367250943     2  0.11446190E+09
     -147.8483919903      153.3299106434     1  0.11119758E+09
     -147.8483796587      153.1021851854     2  0.11329704E+09
     -147.8473983613      154.9398017241     1  0.11311958E+09
     -147.8466160673      155.2856001785     2  0.11462169E+09
     -147.8459196006      151.1055523454     1  0.10692152E+09
     -147.8455756945      154.6522190385     1  0.10803364E+09
     -147.8440777388      152.9023814323     1  0.11332849E+09
     -147.8439396700      147.7234944983     1  0.10892561E+09
     -147.8422662432      151.2666193996     1  0.10748923E+09
     -147.8419920653      156.4094229816     1  0.11340591E+09
     -147.8417529403      155.0878407938     1  0.10680484E+09
     -147.8413759172      150.8038007336     1  0.10806850E+09
     -147.8410809262      156.2423225334     2  0.11638875E+09
     -147.8405816204      152.1149792585     2  0.11505748E+09
     -147.8405621512      153.3723692235     2  0.11258603E+09
     -147.8404671084      155.1886159287     1  0.10695935E+09
     -147.8397915300      156.2794347238     2  0.11408874E+09
     -147.8392934095      150.9539320542     1  0.10912855E+09
     -147.8390912183      151.7757359176     1  0.11610260E+09
     -147.8381750159      149.2555287093     1  0.10894653E+09
     -147.8378087147      150.9085382528     1  0.11139599E+09
     -147.8373052032      150.2459474552     2  0.10792668E+09
     -147.8367876723      156.8278076658     1  0.11845166E+09
     -147.8366484795      157.0993429711     1  0.11804438E+09
     -147.8360311930      155.9788585738     1  0.11470652E+09
     -147.8358739260      152.2909423328     1  0.10820888E+09
     -147.8356914467      155.7408866802     1  0.10702976E+09
     -147.8353343658      152.0982573955     1  0.10835655E+09
     -147.8350832283      152.8105514067     1  0.11227321E+09
     -147.8348032242      151.7007185584     2  0.10872020E+09
     -147.8343782144      157.0727608863     1  0.11389065E+09
     -147.8340163217      153.6835907446     1  0.11172718E+09
     -147.8339763180      153.0252397696     1  0.11228945E+09
     -147.8338402286      152.8183172571     1  0.11377840E+09
     -147.8335768364      149.3854457603     1  0.10740498E+09
     -147.8335521324      153.6585327399     1  0.11118110E+09
     -147.8334753762      153.4535273760     1  0.11009420E+09
     -147.8332709304      154.3743906940     1  0.10684477E+09
     -147.8319241495      149.8688581080     1  0.10904109E+09
     -147.8314669743      155.0427368467     1  0.11611978E+09
     -147.8312595886      156.0057004310     2  0.11225075E+09
     -147.8307690613      151.7324613010     1  0.11408490E+09
     -147.8295063585      150.0626672676     1  0.11266640E+09
     -147.8293377111      152.2249725187     1  0.11429679E+09
     -147.8292826944      151.2237028852     1  0.11084756E+09
     -147.8289856259      147.5150282594     1  0.11698847E+09
     -147.8288913513      155.8932533241     2  0.11259801E+09
     -147.8286711827      150.9319070334     1  0.11238813E+09
     -147.8285495494      149.6908672920     1  0.11053183E+09
     -147.8284313266      155.3923284202     2  0.10775529E+09
     -147.8281334424      156.2403068793     2  0.11234366E+09
     -147.8273612478      153.4689374614     1  0.10896747E+09
     -147.8269675991      155.9210556102     1  0.11320594E+09
     -147.8269285982      151.0233080035     1  0.11438433E+09
     -147.8263643352      156.7934726165     1  0.11845423E+09
     -147.8260720749      150.9997780412     1  0.11122023E+09
     -147.8258939114      153.4910458947     1  0.10673147E+09
     -147.8236469310      152.2706928160     1  0.11433954E+09
     -147.8234357369      153.9381824440     1  0.11352669E+09
     -147.8232136348      148.3181100587     1  0.10936012E+09
     -147.8232104029      150.7961913961     1  0.10801012E+09
     -147.8226616033      155.1122691525     1  0.11171914E+09
     -147.8226484777      155.8534810353     1  0.12074831E+09
     -147.8222362343      150.4069603790     1  0.10903384E+09
     -147.8220392558      152.5643599416     1  0.10785323E+09
     -147.8219981247      150.8793108122     1  0.11048323E+09
     -147.8216708667      151.3985796689     1  0.10548407E+09
     -147.8215572805      155.4508598922     2  0.10794804E+09
     -147.8206475372      153.1295766313     1  0.10901929E+09
     -147.8202473142      153.6497107136     1  0.10487990E+09
     -147.8198782712      155.8183521433     1  0.10733272E+09
     -147.8196208508      156.1917584443     2  0.11429656E+09
     -147.8194623951      150.9612610370     1  0.10816953E+09
     -147.8192278074      151.4065708683     1  0.10977461E+09
     -147.8191971727      146.3960826801     1  0.11150775E+09
     -147.8191049702      155.9962862752     2  0.11528348E+09
     -147.8190452280      152.0556958111     1  0.10833325E+09
     -147.8188208884      148.5261940880     1  0.10902315E+09
     -147.8188184286      152.4560343176     1  0.11365451E+09
     -147.8175415589      155.4123671938     2  0.11265822E+09
     -147.8169265066      152.6172282145     1  0.10600795E+09
     -147.8162558151      153.7189065088     1  0.11484622E+09
     -147.8160502627      155.9389803784     2  0.11347714E+09
     -147.8154530385      147.1821356244     2  0.11162899E+09
     -147.8153902117      153.9720394812     1  0.10567821E+09
     -147.8150608579      151.3686711215     1  0.11218181E+09
     -147.8148797209      156.0541293565     1  0.10819027E+09
     -147.8148331185      153.2579812796     1  0.10851525E+09
     -147.8143362387      153.8088972489     1  0.11086868E+09
     -147.8143266136      154.5472232476     4  0.12958933E+09
     -147.8142270890      156.7505620066     1  0.11507150E+09
     -147.8138310249      152.5663133755     1  0.11414594E+09
     -147.8130851427      149.9235868514     1  0.10948683E+09
     -147.8126596111      153.7381213947     1  0.11195996E+09
     -147.8122540653      149.7699417567     1  0.10626606E+09
     -147.8121500240      153.9267015504     1  0.10747460E+09
     -147.8120941415      153.1890214644     1  0.10907136E+09
     -147.8120901256      156.5176876112     1  0.11368259E+09
     -147.8119459484      156.2983769881     2  0.11504662E+09
     -147.8118817418      152.1280263989     1  0.11132230E+09
     -147.8105080496      155.4259730580     1  0.10758805E+09
     -147.8100773591      153.4115850252     1  0.10834197E+09
     -147.8098151854      153.0581374820     1  0.10530203E+09
     -147.8097326292      152.7287363277     1  0.11173803E+09
     -147.8094999382      154.0941108600     1  0.11393793E+09
     -147.8093679550      156.8655331698     2  0.12215777E+09
     -147.8087806532      155.4391293278     2  0.11344472E+09
     -147.8087308655      156.7652971937     1  0.11052650E+09
     -147.8082272597      156.6085531641     2  0.11405836E+09
     -147.8082157245      152.8622767638     1  0.11039145E+09
     -147.8075119434      149.5518803367     1  0.11105788E+09
     -147.8074081011      150.9885450632     1  0.11339203E+09
     -147.8072252855      154.9847247552     1  0.10919140E+09
     -147.8068908737      149.2892245279     1  0.10958012E+09
     -147.8066218582      156.6168238489     2  0.11311497E+09
     -147.8066022664      155.1877412954     1  0.10549234E+09
     -147.8065623712      153.6340775826     1  0.11127090E+09
     -147.8064118558      147.5251872904     1  0.10990995E+09
     -147.8058047227      157.0698787773     1  0.11831922E+09
     -147.8054428502      150.7573839039     1  0.11164846E+09
     -147.8054293053      153.4652773606     1  0.11142740E+09
     -147.8053525221      153.6180106960     1  0.11177996E+09
     -147.8052163996      155.8014852251     1  0.10632353E+09
     -147.8050248591      151.8205414860     1  0.10869731E+09
     -147.8049659170      140.2162612444     1  0.11164643E+09
     -147.8048432197      149.2577675453     1  0.11271960E+09
     -147.8047193447      152.5843743593     1  0.11062894E+09
     -147.8046774592      150.8782712398     4  0.11341669E+09
     -147.8044234366      156.0561299653     1  0.11365464E+09
     -147.8041990714      154.9164484747     1  0.10572832E+09
     -147.8041612764      152.8839137938     1  0.11462935E+09
     -147.8041381481      153.2768463743     1  0.11253217E+09
     -147.8041249392      154.6689578168     1  0.11478356E+09
     -147.8040851447      147.7337098328     1  0.11066910E+09
     -147.8038017045      147.7457674869     1  0.11066541E+09
     -147.8037659072      149.5746800797     1  0.10939420E+09
     -147.8036858263      152.8465270473     1  0.10889058E+09
     -147.8036263999      153.2717719939     1  0.11265045E+09
     -147.8035562151      155.0197018139     1  0.10658218E+09
     -147.8033072026      157.1450732967     1  0.11692172E+09
     -147.8032668475      156.7327912148     1  0.11935809E+09
     -147.8031168595      149.6376077532     1  0.11135476E+09
     -147.8028901002      152.1368295036     1  0.11078947E+09
     -147.8015757546      152.8285845493     1  0.11293339E+09
     -147.8013473620      153.3164142711     1  0.10721148E+09
     -147.8010069122      152.5941156878     1  0.10937493E+09
     -147.8005275013      150.8120608730     1  0.11639122E+09
     -147.8005259256      156.8192520535     1  0.11390063E+09
     -147.8002275133      155.8086491262     1  0.10627789E+09
     -147.8001299945      150.2853658046     1  0.11112912E+09
     -147.8001141415      146.3574839260     1  0.10690647E+09
     -147.7999108390      150.3231515766     1  0.11385395E+09
     -147.7997653221      153.0007122142     1  0.10915170E+09
     -147.7991786327      148.5589552731     1  0.10758742E+09
     -147.7988113479      149.7881150613     1  0.10630211E+09
     -147.7986216068      149.7522495762     1  0.11651285E+09
     -147.7985879613      154.9125932306     1  0.12087605E+09
     -147.7984009875      153.6577297978     1  0.10613280E+09
     -147.7982675351      153.3683760735     1  0.11124804E+09
     -147.7982407746      154.9118291764     1  0.10726276E+09
     -147.7979174423      151.8954716572     1  0.11418524E+09
     -147.7972604621      149.8753148933     1  0.11196187E+09
     -147.7971907099      152.1156337336     1  0.10819107E+09
     -147.7969119028      154.6734067713     2  0.11478385E+09
     -147.7967921942      154.0669032152     1  0.10642816E+09
     -147.7967416120      154.6526601334     1  0.11670622E+09
     -147.7967313459      152.3924540090     1  0.11629681E+09
     -147.7960547760      152.1089768140     1  0.11326083E+09
     -147.7956624031      153.0395049364     1  0.11013824E+09
     -147.7954824254      153.9815320183     1  0.10762028E+09
     -147.7954230486      151.7120341800     1  0.10820087E+09
     -147.7953147046      152.5583059135     1  0.10839067E+09
     -147.7952776541      151.4220648010     2  0.11316421E+09
     -147.7952052282      151.0342024379     2  0.11540533E+09
     -147.7951740485      156.0597245922     2  0.11305731E+09
     -147.7948476716      155.5865140263     1  0.11145725E+09
     -147.7948254173      146.7568008783     1  0.11521091E+09
     -147.7946218992      150.7917576408     1  0.11167951E+09
     -147.7944670310      154.9218637694     2  0.10597498E+09
     -147.7943942961      155.7189781097     1  0.11263348E+09
     -147.7941418012      149.3555824405     1  0.10950451E+09
     -147.7940297495      155.4295501762     1  0.11661824E+09
     -147.7937744199      152.0114841296     1  0.11133371E+09
     -147.7932137572      147.8237465777     1  0.11311774E+09
     -147.7928514856      154.1808369473     1  0.10846270E+09
     -147.7927759904      153.7280270267     1  0.11676484E+09
     -147.7926763568      147.9138649568     1  0.11109621E+09
     -147.7924626916      152.2249756704     2  0.10828822E+09
     -147.7923819492      149.9091445549     1  0.10822595E+09
     -147.7923250666      156.7259081539     2  0.12922155E+09
     -147.7923202771      152.0754546451     1  0.10903061E+09
     -147.7923097359      148.7714005726     1  0.10393706E+09
     -147.7918960160      148.9960865514     1  0.10942579E+09
     -147.7916745509      147.3979759549     1  0.10927273E+09
     -147.7916092068      154.5723285903     2  0.11410745E+09
     -147.7913542660      155.9152174867     1  0.11218890E+09
     -147.7913059390      151.0104527770     1  0.11520917E+09
     -147.7912760212      151.3741818394     1  0.11348850E+09
     -147.7910278488      148.2382166073     1  0.11149198E+09
     -147.7909608542      153.1877664912     1  0.10820198E+09
     -147.7907020273      154.5781455323     1  0.10905094E+09
     -147.7906675697      151.0296598248     1  0.11490292E+09
     -147.7906108546      149.6784829523     1  0.11118426E+09
     -147.7905573647      152.6977364109     1  0.11210484E+09
     -147.7903380164      151.8173087459     1  0.11391069E+09
     -147.7903180882      155.2779739734     1  0.11544016E+09
     -147.7901259517      151.6068899417     1  0.11167384E+09
     -147.7900555073      151.6229135354     1  0.11060060E+09
     -147.7899322868      151.7828523720     1  0.11438793E+09
     -147.7898878935      149.7599161634     1  0.11215198E+09
     -147.7897913679      151.4606666738     1  0.10962201E+09
     -147.7897140646      148.7995763450     1  0.11512625E+09
     -147.7895685087      153.1800307595     1  0.10707466E+09
     -147.7895503169      154.2945282609     1  0.11437639E+09
     -147.7886638480      156.2555198334     1  0.11885489E+09
     -147.7885407000      149.9119208046     1  0.11269835E+09
     -147.7883380595      154.7143769924     1  0.11521073E+09
     -147.7881082967      156.7097087321     1  0.11588615E+09
     -147.7878969939      155.6577368961     1  0.11448502E+09
     -147.7878294971      145.6536170889     1  0.11183299E+09
     -147.7875502569      156.2716174868     1  0.11878938E+09
     -147.7874528027      147.9141334937     1  0.10897793E+09
     -147.7874515100      150.2436787019     1  0.10795190E+09
     -147.7868748637      157.0746582817     1  0.11931600E+09
     -147.7867465453      155.8851623046     1  0.11208302E+09
     -147.7865219723      154.6262073247     1  0.11608096E+09
     -147.7864340912      154.1816914247     1  0.10900973E+09
     -147.7863808866      155.5918624352     1  0.11635809E+09
     -147.7861583104      150.1585816834     1  0.11174613E+09
     -147.7861061402      149.3267706926     1  0.11033322E+09
     -147.7860531448      153.9188856916     1  0.10567515E+09
     -147.7858926257      155.2195796265     1  0.11848177E+09
     -147.7857284424      149.6608943769     1  0.10765176E+09
     -147.7856248129      148.7777317970     1  0.11191696E+09
     -147.7853264270      153.6926093283     1  0.10678291E+09
     -147.7851035973      145.5945701076     1  0.11234416E+09
     -147.7849722972      147.3123154373     1  0.11177230E+09
     -147.7849297056      151.6975427929     2  0.11405279E+09
     -147.7848244431      151.6651704327     1  0.11340441E+09
     -147.7844523628      151.9061126886     1  0.11058186E+09
     -147.7839699171      152.1335935518     1  0.10621404E+09
     -147.7839488717      150.3432801840     1  0.11343359E+09
     -147.7838112867      153.4218443548     1  0.11392293E+09
     -147.7831745330      150.4379665645     1  0.10909646E+09
     -147.7830864289      150.4960808077     1  0.11414726E+09
     -147.7830586371      157.0979385855     1  0.11987751E+09
     -147.7829598916      150.1227553442     1  0.11003745E+09
     -147.7826232455      150.5559089601     1  0.11257990E+09
     -147.7824432998      146.7758779793     1  0.11142486E+09
     -147.7823946095      152.4999262008     1  0.10928841E+09
     -147.7821916721      149.3611847095     1  0.10973605E+09
     -147.7820048814      153.1244293266     2  0.10771195E+09
     -147.7818167839      151.4352334716     1  0.11545076E+09
     -147.7816774018      149.1911883504     1  0.10948618E+09
     -147.7815105803      156.8770333273     1  0.10964571E+09
     -147.7810427027      152.6776841570     1  0.11068327E+09
     -147.7808862809      154.2688968003     1  0.10796425E+09
     -147.7807240920      151.7496084553     1  0.11495060E+09
     -147.7806208944      150.4118702765     1  0.11068501E+09
     -147.7806004476      153.1835299424     1  0.11894684E+09
     -147.7804797954      151.5373983339     1  0.11207799E+09
     -147.7803355867      151.5856511176     1  0.10749406E+09
     -147.7801101005      152.7298457181     1  0.10889018E+09
     -147.7800631748      150.6124530926     1  0.11517766E+09
     -147.7798023539      155.4347692169     1  0.11342761E+09
     -147.7796752156      150.4583221329     1  0.11477636E+09
     -147.7791518967      153.5605852255     1  0.11859489E+09
     -147.7790962980      145.6442570514     1  0.11072319E+09
     -147.7788712606      154.5635412242     1  0.11362213E+09
     -147.7788189937      153.4769611620     1  0.11084868E+09
     -147.7787924436      152.2145056071     1  0.11048625E+09
     -147.7787647666      155.5845119274     1  0.11115335E+09
     -147.7787069534      149.2513483548     1  0.11319358E+09
     -147.7785744144      146.3375025843     1  0.11495672E+09
     -147.7783399367      150.1365922936     1  0.10814718E+09
     -147.7782521387      151.8299360777     1  0.11693071E+09
     -147.7781772662      148.3997824324     1  0.10982690E+09
     -147.7781008465      149.9958850404     1  0.10979247E+09
     -147.7779240900      150.1991958411     1  0.10985217E+09
     -147.7778365461      151.6952709311     1  0.11141972E+09
     -147.7778230575      156.7094385048     1  0.11356733E+09
     -147.7776819393      151.6756258734     1  0.11101462E+09
     -147.7776617564      147.8799631863     1  0.10793987E+09
     -147.7776119196      151.0305707763     1  0.10813908E+09
     -147.7775754782      146.8597335606     1  0.11133788E+09
     -147.7772703616      151.4193632034     1  0.11218261E+09
     -147.7770880097      150.8037496143     1  0.11338181E+09
     -147.7770742590      155.1063345909     1  0.11233021E+09
     -147.7767973877      152.0624780561     1  0.11461601E+09
     -147.7766645002      154.6262210700     1  0.11360319E+09
     -147.7765248185      154.9411025393     1  0.11268034E+09
     -147.7764373329      149.8823169993     1  0.11488970E+09
     -147.7763924371      151.1167936611     2  0.11311235E+09
     -147.7761315936      154.6157198495     1  0.11879720E+09
     -147.7756835543      146.1266525957     1  0.11340822E+09
     -147.7756238675      156.0307879420     1  0.11184822E+09
     -147.7755997176      154.3037603480     1  0.11199073E+09
     -147.7755301863      149.4223343621     1  0.10967829E+09
     -147.7754410662      151.3054571208     1  0.11523865E+09
     -147.7753634060      151.9946922760     1  0.11721944E+09
     -147.7753282044      149.6437269237     1  0.11319295E+09
     -147.7753212732      152.4015640301     1  0.10790596E+09
     -147.7752701418      149.9183301704     1  0.10548836E+09
     -147.7752219637      153.4844750302     1  0.10990974E+09
     -147.7750583868      153.5104927363     1  0.10798226E+09
     -147.7749731141      156.7323341304     2  0.10955227E+09
     -147.7745714315      153.7270173838     1  0.10923883E+09
     -147.7744359243      155.7327390195     1  0.11211442E+09
     -147.7743386438      151.5488010845     1  0.11112309E+09
     -147.7743371274      150.8433207589     1  0.11056385E+09
     -147.7742983438      151.2308770244     1  0.10803906E+09
     -147.7740791237      153.8983299397     1  0.10532648E+09
     -147.7739882928      147.1560832847     1  0.10944839E+09
     -147.7739856812      156.9618328955     2  0.10973308E+09
     -147.7734945582      150.3378406820     1  0.11210296E+09
     -147.7733454173      155.5347425686     1  0.11527300E+09
     -147.7732009741      153.1395113587     1  0.10584237E+09
     -147.7731799228      152.8798586743     1  0.11470623E+09
     -147.7727644418      153.6349403370     1  0.10688737E+09
     -147.7726692376      153.0397532474     1  0.11165050E+09
     -147.7725967983      155.8876703900     1  0.11391306E+09
     -147.7725566729      156.7865248076     1  0.11758770E+09
     -147.7724718137      152.2741236539     1  0.11005628E+09
     -147.7724489947      157.3816184249     2  0.11521991E+09
     -147.7716194389      145.0225697679     1  0.10893685E+09
     -147.7715354808      155.8233588010     1  0.10891605E+09
     -147.7715187463      154.1538560951     1  0.10598878E+09
     -147.7713866635      155.0523463142     1  0.11464652E+09
     -147.7713050142      153.1632298829     2  0.11732914E+09
     -147.7712862520      148.9405694248     1  0.11565275E+09
     -147.7712472520      151.2090204431     1  0.11566780E+09
     -147.7710023411      148.0433652410     1  0.10461484E+09
     -147.7708360803      155.4469038287     1  0.11941349E+09
     -147.7708180278      155.7518838368     1  0.11095230E+09
     -147.7706327105      149.0836431316     1  0.11170575E+09
     -147.7702500360      148.7614123587     1  0.10738941E+09
     -147.7699402509      148.9086981548     1  0.10832319E+09
     -147.7698065550      155.0769978481     2  0.11198713E+09
     -147.7697836650      150.2456636114     1  0.11163578E+09
     -147.7697129016      151.3381213565     1  0.11115070E+09
     -147.7694447934      151.3317593492     1  0.11650659E+09
     -147.7693729079      148.7546112273     1  0.11326761E+09
     -147.7693215656      149.1607633800     1  0.10959727E+09
     -147.7691831572      150.6582849434     1  0.10831223E+09
     -147.7690862213      154.4284186552     1  0.11281676E+09
     -147.7689042663      153.0699246331     1  0.11268975E+09
     -147.7684896552      153.1479196554     1  0.11361845E+09
     -147.7682053837      151.4800545600     1  0.11278007E+09
     -147.7680316279      150.4073630313     1  0.11453718E+09
     -147.7678445738      154.8567907778     1  0.11453459E+09
     -147.7678115554      153.5458797247     1  0.11690672E+09
     -147.7676433696      149.7716885284     1  0.11317700E+09
     -147.7675536565      150.5398859786     1  0.11524425E+09
     -147.7673490404      153.7184547834     1  0.11356982E+09
     -147.7673377601      152.1143288447     1  0.11037801E+09
     -147.7673170274      153.2876844219     1  0.10666603E+09
     -147.7671963714      149.6689372300     1  0.11231474E+09
     -147.7670340999      154.0784335597     1  0.10927414E+09
     -147.7669243407      150.9266352362     1  0.11269871E+09
     -147.7668802345      152.2861441346     1  0.10823759E+09
     -147.7667277496      155.3156394299     1  0.11881917E+09
     -147.7666276743      156.7255601211     1  0.11790126E+09
     -147.7663265661      154.2839931664     1  0.11198918E+09
     -147.7662835988      149.2638584846     1  0.10938563E+09
     -147.7661935787      153.1001795545     1  0.10749788E+09
     -147.7658953398      151.4914556183     1  0.11470195E+09
     -147.7658631595      151.8424004600     1  0.10669958E+09
     -147.7658116084      150.1976935440     1  0.11056624E+09
     -147.7657582535      156.2871445485     1  0.11072753E+09
     -147.7656652890      154.2465662124     1  0.10741693E+09
     -147.7655908358      149.8832407234     1  0.11256848E+09
     -147.7655584978      152.5207700893     1  0.11227963E+09
     -147.7655278168      151.9461178388     1  0.11289308E+09
     -147.7654654617      154.3812063342     1  0.10798858E+09
     -147.7654579004      151.2199077487     1  0.10976722E+09
     -147.7654181042      148.8202913137     1  0.11315493E+09
     -147.7652682311      153.1978980061     1  0.10729411E+09
     -147.7649517629      156.0868602594     1  0.11992786E+09
     -147.7642632898      149.4608107853     1  0.11822293E+09
     -147.7641148680      156.0605503744     1  0.11996388E+09
     -147.7641127917      153.0093464459     1  0.10886383E+09
     -147.7640934335      152.1741669875     1  0.11342175E+09
     -147.7639949171      148.2165041441     1  0.11080945E+09
     -147.7632847933      152.2329343632     1  0.11441686E+09
     -147.7631668297      147.4618826126     1  0.11396393E+09
     -147.7630892229      148.9012383740     1  0.11158086E+09
     -147.7630669870      151.9456524138     1  0.11317398E+09
     -147.7629501880      152.9957632853     1  0.10725332E+09
     -147.7628712526      152.1688155946     1  0.11507080E+09
     -147.7624895356      147.6083671344     1  0.11512104E+09
     -147.7624699902      149.3777246164     1  0.11270575E+09
     -147.7624607078      148.1119544081     1  0.10649193E+09
     -147.7620997781      151.3055701348     1  0.11068363E+09
     -147.7620820311      151.6015418889     1  0.10869442E+09
     -147.7618564352      151.1697445767     1  0.10692933E+09
     -147.7618399617      146.5474806034     1  0.10996374E+09
     -147.7618238569      153.6409743601     1  0.11496913E+09
     -147.7618173130      150.3702593024     1  0.11373132E+09
     -147.7617228688      154.8581714973     1  0.11747614E+09
     -147.7616999392      152.6466576111     1  0.11310166E+09
     -147.7616379924      152.8667995460     1  0.10691113E+09
     -147.7615576359      149.4418443628     1  0.10640023E+09
     -147.7615348806      151.8628894426     1  0.11546844E+09
     -147.7609647152      154.6840817603     1  0.11121430E+09
     -147.7609008263      151.4122293328     1  0.10995297E+09
     -147.7608180701      150.6503317660     1  0.10853825E+09
     -147.7608102728      150.8455963680     1  0.11331737E+09
     -147.7607564091      154.9269811289     1  0.11784717E+09
     -147.7606272868      152.7278005202     1  0.11591333E+09
     -147.7605267235      147.7633154830     1  0.11537840E+09
     -147.7603517491      156.9644814485     1  0.10946828E+09
     -147.7603394771      152.2459403787     1  0.11383236E+09
     -147.7602391185      152.5889176934     1  0.11543299E+09
     -147.7600224869      147.8269245031     1  0.10913445E+09
     -147.7599730724      153.9578506773     1  0.10540605E+09
     -147.7598749827      154.1367845485     1  0.11584675E+09
     -147.7597990245      153.3573409789     1  0.10774160E+09
     -147.7597749918      151.1598635305     1  0.11236850E+09
     -147.7597558915      144.6771591192     1  0.11191793E+09
     -147.7597135131      155.0365830440     1  0.11892576E+09
     -147.7593481850      155.3371322538     1  0.11201105E+09
     -147.7592290501      150.5547693261     1  0.11328127E+09
     -147.7590628934      151.5926831586     1  0.10984942E+09
     -147.7590354686      150.5993969204     1  0.10902309E+09
     -147.7590287080      156.7128263757     1  0.11796126E+09
     -147.7589985634      146.8717753260     1  0.10917176E+09
     -147.7589581523      151.4359356841     1  0.11173337E+09
     -147.7589022373      155.1389123895     1  0.11725531E+09
     -147.7588933469      150.8461221366     1  0.11343331E+09
     -147.7588085327      148.9624820514     1  0.10834492E+09
     -147.7587948773      149.7300177595     1  0.11337517E+09
     -147.7587334701      149.9797206713     1  0.10841344E+09
     -147.7587306415      154.5191220787     1  0.10989946E+09
     -147.7586150939      153.4000944498     1  0.10599402E+09
     -147.7584104708      150.1958472905     1  0.10661281E+09
     -147.7582373037      151.0942708083     2  0.10876133E+09
     -147.7579735691      153.1489882969     1  0.10765791E+09
     -147.7579064766      152.9209965938     1  0.11151123E+09
     -147.7578983112      151.8922319546     1  0.11169947E+09
     -147.7577772740      148.8924474631     1  0.11511425E+09
     -147.7575949197      149.7103498153     1  0.10973733E+09
     -147.7574558349      148.7309921875     1  0.10675867E+09
     -147.7572991821      148.3238879948     1  0.10648501E+09
     -147.7571133477      150.3718758002     1  0.11051913E+09
     -147.7570468001      153.0523959404     1  0.11545377E+09
     -147.7570133438      151.2553301658     1  0.11144364E+09
     -147.7569426208      149.9284992679     1  0.11676018E+09
     -147.7569250087      153.7183248134     1  0.11558629E+09
     -147.7568981141      150.7944888941     1  0.11151511E+09
     -147.7568866353      150.1567272477     1  0.11045129E+09
     -147.7568597970      150.1097387429     1  0.10628212E+09
     -147.7565625107      148.1252125955     1  0.11124958E+09
     -147.7565149510      150.4746783744     1  0.11262512E+09
     -147.7562504053      150.4319666430     1  0.11008198E+09
     -147.7562174629      149.2866682751     1  0.11256228E+09
     -147.7561688019      149.8501547115     1  0.10992013E+09
     -147.7560322530      149.5591400315     1  0.10843420E+09
     -147.7557959460      153.5515965666     1  0.10797209E+09
     -147.7556760755      150.9210021305     1  0.10791121E+09
     -147.7554983914      155.2464695277     1  0.11359480E+09
     -147.7554408763      153.3701583652     1  0.10593414E+09
     -147.7553490987      147.3701917281     1  0.10879553E+09
     -147.7553178827      151.3789758629     1  0.11288177E+09
     -147.7552026213      153.2382267865     1  0.11087926E+09
     -147.7549282884      153.5582067327     1  0.10717920E+09
     -147.7549175783      151.9829583499     1  0.11487619E+09
     -147.7549057497      153.1400435124     1  0.10614519E+09
     -147.7547633814      156.9970394675     1  0.11096337E+09
     -147.7546400246      150.9005903128     1  0.10716205E+09
     -147.7546276939      152.6624826796     1  0.10899389E+09
     -147.7543476210      153.1239436969     1  0.11743111E+09
     -147.7543043867      157.2181379650     1  0.11211033E+09
     -147.7540630080      148.9435140420     1  0.11155879E+09
     -147.7540177518      149.1392485821     1  0.11044231E+09
     -147.7539632668      153.5402351032     1  0.11554186E+09
     -147.7536945550      149.1472707024     1  0.10912948E+09
     -147.7535098310      151.3357325866     1  0.11186547E+09
     -147.7534960453      146.9602146427     1  0.11060461E+09
     -147.7534691246      150.8366318310     1  0.10937278E+09
     -147.7533135959      152.3285261207     2  0.10824935E+09
     -147.7532724321      147.2825175529     1  0.10646673E+09
     -147.7532270559      148.8007293402     1  0.11344234E+09
     -147.7531709513      151.4934327080     1  0.10796241E+09
     -147.7530879393      151.9206152149     1  0.11256941E+09
     -147.7530259120      149.6939923486     1  0.10820773E+09
     -147.7530100626      150.1285136765     1  0.11308584E+09
     -147.7529711640      149.2696776392     1  0.10903382E+09
     -147.7529500408      150.1720504526     1  0.11443351E+09
     -147.7528721163      153.0718300812     1  0.10742066E+09
     -147.7528676943      153.7813134025     1  0.11655442E+09
     -147.7527684249      152.0146349226     1  0.10655823E+09
     -147.7527656549      149.0971384322     1  0.10798704E+09
     -147.7527602066      155.5532575465     1  0.11210586E+09
     -147.7527515223      149.7765406734     1  0.11409133E+09
     -147.7524213217      150.6193250892     1  0.11805810E+09
     -147.7522917865      155.5489367105     1  0.11621473E+09
     -147.7522850559      154.0816709790     1  0.10949999E+09
     -147.7520565998      150.5789518958     1  0.11331765E+09
     -147.7519588919      156.6140734289     1  0.11382061E+09
     -147.7517598891      150.1859313623     1  0.11064834E+09
     -147.7514625026      149.9090711421     1  0.11507657E+09
     -147.7514424344      150.0051433369     1  0.11288119E+09
     -147.7512628642      150.7530976901     1  0.10949752E+09
     -147.7512504733      150.6915428369     1  0.11422921E+09
     -147.7510301510      153.5077154549     1  0.11465912E+09
     -147.7509165969      150.7109023861     1  0.11050253E+09
     -147.7509124525      151.2793370404     1  0.11752794E+09
     -147.7507576487      148.6730462609     1  0.11242271E+09
     -147.7506106151      151.3868303966     1  0.11269606E+09
     -147.7506095181      153.9919069330     1  0.10755624E+09
     -147.7505476931      152.8154649647     1  0.11430021E+09
     -147.7503162885      153.5205443829     1  0.12026530E+09
     -147.7502591877      150.5731684630     1  0.10847463E+09
     -147.7502542782      154.7620711741     1  0.10703591E+09
     -147.7501550792      146.0578129365     1  0.11448952E+09
     -147.7500806080      149.0164231169     1  0.11285921E+09
     -147.7500592278      155.2800067008     1  0.10960012E+09
     -147.7500495415      150.9531365463     1  0.11514962E+09
     -147.7499827688      155.7220926885     1  0.11218537E+09
     -147.7497160020      151.4154123384     1  0.10833210E+09
     -147.7496019667      155.2518491938     1  0.10808173E+09
     -147.7495327422      146.9760065170     1  0.11071954E+09
     -147.7492227621      148.8953686112     1  0.11231829E+09
     -147.7492158646      150.4490324136     2  0.10908277E+09
     -147.7491383460      155.6475640565     1  0.11089546E+09
     -147.7490303006      147.3052868620     1  0.11631844E+09
     -147.7487364135      153.8618717601     1  0.11763892E+09
     -147.7486415858      150.2901991663     1  0.10555536E+09
     -147.7486251359      151.0178696863     1  0.10846017E+09
     -147.7483954826      147.6934174249     2  0.11135563E+09
     -147.7483684024      157.2052924599     2  0.11186267E+09
     -147.7483410720      147.4604158340     1  0.11305377E+09
     -147.7480539344      151.0150102295     1  0.10971522E+09
     -147.7480090297      152.4261405851     1  0.10940501E+09
     -147.7479514982      148.3815209485     1  0.11115163E+09
     -147.7478905128      151.6486995349     1  0.11401033E+09
     -147.7478272838      154.6395802263     1  0.12088963E+09
     -147.7477899277      152.5892243147     1  0.11056440E+09
     -147.7476645737      150.4583402167     1  0.11130179E+09
     -147.7475704150      153.3534576471     1  0.11777762E+09
     -147.7472214896      150.0623022050     1  0.11147357E+09
     -147.7471696872      149.7123719194     1  0.10839604E+09
     -147.7471558299      148.5670517671     1  0.10616398E+09
     -147.7469161451      146.2725461706     1  0.10919333E+09
     -147.7468737801      150.5533161392     1  0.10901713E+09
     -147.7466897591      154.5023155599     1  0.10889686E+09
     -147.7466542803      153.0930582495     1  0.10715793E+09
     -147.7465534417      150.0832904453     1  0.10834610E+09
     -147.7465357890      145.6642031583     1  0.11589558E+09
     -147.7464617975      146.1800166652     1  0.11457831E+09
     -147.7464199544      152.5237704341     1  0.11089104E+09
     -147.7463574092      144.3595992403     1  0.11170446E+09
     -147.7461367252      150.4027613370     1  0.10766337E+09
     -147.7461329050      151.3374626725     1  0.11999172E+09
     -147.7460876348      151.4202159088     1  0.11250712E+09
     -147.7458459207      150.9779058726     1  0.11098326E+09
     -147.7457712452      152.4551050687     1  0.11366807E+09
     -147.7457534852      152.7480136759     2  0.11933228E+09
     -147.7456663087      149.4289948421     1  0.11125661E+09
     -147.7455287682      155.9000548734     2  0.12005156E+09
     -147.7454603365      157.3951692639     1  0.11378850E+09
     -147.7453250306      148.8385247440     2  0.10546998E+09
     -147.7452398355      154.1059987086     1  0.11546088E+09
     -147.7451777138      150.6453200997     1  0.11109559E+09
     -147.7448847968      148.8218329525     1  0.11281728E+09
     -147.7448339975      153.1175995085     2  0.11839665E+09
     -147.7448026840      152.9755152636     1  0.10856865E+09
     -147.7447086676      153.1308594569     1  0.11597000E+09
     -147.7446432146      149.5174149837     1  0.11042474E+09
     -147.7446000085      148.8458587300     2  0.11553172E+09
     -147.7445736499      151.6361378956     1  0.11381997E+09
     -147.7445460888      147.4139899546     1  0.11103419E+09
     -147.7445346077      154.6687147697     1  0.10832732E+09
     -147.7445077496      145.7572980270     1  0.11283537E+09
     -147.7443840663      148.8412161634     1  0.10572001E+09
     -147.7442867308      156.2777962691     1  0.11195107E+09
     -147.7442568672      148.3929234924     1  0.11317566E+09
     -147.7442402454      154.5522783533     1  0.11333662E+09
     -147.7441715867      150.6477597290     1  0.11157554E+09
     -147.7438677183      154.6249550114     1  0.11930199E+09
     -147.7438123458      148.4215193056     1  0.11019953E+09
     -147.7437777720      153.6092387159     1  0.11696455E+09
     -147.7435675017      152.5881575278     1  0.11316403E+09
     -147.7435308267      153.2997573595     1  0.11300072E+09
     -147.7435197527      154.5294160427     1  0.11231172E+09
     -147.7435179959      151.3399776428     1  0.11409656E+09
     -147.7434772896      152.6902244456     1  0.11523406E+09
     -147.7434587749      148.8677592705     1  0.11243685E+09
     -147.7432777300      151.0287096756     1  0.11045824E+09
     -147.7432473752      150.9127067838     1  0.10750173E+09
     -147.7432062473      151.4082967165     1  0.11227931E+09
     -147.7431900628      153.8056368011     1  0.10582109E+09
     -147.7431063824      147.6481351558     1  0.11261234E+09
     -147.7430785310      152.7774646954     1  0.10891847E+09
     -147.7430617715      145.5030872179     1  0.11087014E+09
     -147.7430380151      152.9463978110     1  0.11831265E+09
     -147.7428964894      148.6238310621     1  0.11098615E+09
     -147.7428453695      154.3494100112     1  0.10908628E+09
     -147.7427240449      152.4444012610     1  0.10644642E+09
     -147.7426557256      154.0079331053     1  0.10926545E+09
     -147.7426524152      154.1098442637     1  0.11200342E+09
     -147.7424879892      150.3167070052     1  0.10750656E+09
     -147.7424801170      153.8878244926     1  0.11328660E+09
     -147.7423923601      149.8223373152     1  0.11267278E+09
     -147.7423165673      150.5812193446     1  0.11127356E+09
     -147.7422319232      155.0838878576     1  0.11803991E+09
     -147.7422053314      148.9360548799     1  0.11895135E+09
     -147.7419835925      150.1277279499     1  0.11166394E+09
     -147.7418380491      149.5324637524     1  0.11165815E+09
     -147.7418228307      146.5132967407     1  0.10944566E+09
     -147.7417432036      152.5319867789     1  0.11097727E+09
     -147.7417227996      152.6238039834     1  0.11061924E+09
     -147.7417067074      149.4558195787     1  0.11575357E+09
     -147.7416996575      149.6190344864     1  0.10659160E+09
     -147.7416852697      148.7823135634     1  0.11592807E+09
     -147.7415212553      146.1746419194     1  0.11192027E+09
     -147.7413674043      150.1020385000     1  0.11024231E+09
     -147.7413325998      149.0832055420     1  0.11593393E+09
     -147.7408287340      149.8003768624     1  0.11138915E+09
     -147.7408173395      156.7143910686     1  0.10972699E+09
     -147.7408099202      152.1202114951     2  0.10898304E+09
     -147.7408048794      151.7381820194     1  0.10737416E+09
     -147.7407092076      149.6782565746     1  0.10919512E+09
     -147.7407038981      152.9214461058     1  0.11728683E+09
     -147.7406964366      147.3261337405     1  0.10553436E+09
     -147.7406781697      156.7822929677     2  0.12145096E+09
     -147.7406316411      149.6262037336     1  0.10872136E+09
     -147.7405925426      149.4738477811     1  0.11110971E+09
     -147.7405364670      152.6946038281     1  0.10817091E+09
     -147.7403948177      153.0708629115     1  0.11719954E+09
     -147.7403303183      151.2664842991     1  0.10732996E+09
     -147.7401270916      150.4593906322     1  0.11350230E+09
     -147.7400861466      148.1243181521     1  0.11028936E+09
     -147.7400581169      149.5931977668     1  0.11006780E+09
     -147.7398536007      151.2432332649     1  0.10920201E+09
     -147.7398119593      149.8940183234     1  0.10524693E+09
     -147.7397081370      150.7831128957     1  0.11679508E+09
     -147.7396524611      150.6509620075     1  0.11048851E+09
     -147.7393337129      148.2948396554     1  0.10981762E+09
     -147.7393144763      151.0711232579     1  0.10975639E+09
     -147.7392454928      155.3648580011     1  0.11867842E+09
     -147.7392384052      149.3549431872     1  0.11024106E+09
     -147.7391517378      148.5784392073     1  0.10925269E+09
     -147.7391341114      146.0816330262     1  0.10953609E+09
     -147.7390968765      149.3588857077     1  0.11309339E+09
     -147.7390008775      150.4496062979     1  0.10751488E+09
     -147.7389836499      147.7031762873     1  0.11213673E+09
     -147.7388585749      149.2604739617     1  0.11895031E+09
     -147.7388478675      153.5507972100     1  0.11852634E+09
     -147.7388123214      150.2799334659     1  0.11417918E+09
     -147.7387245972      150.7496961002     1  0.10994701E+09
     -147.7386240012      152.1446285405     1  0.11289111E+09
     -147.7386022943      151.4888952004     1  0.11062502E+09
     -147.7384736089      153.7545536274     1  0.10881685E+09
     -147.7384417141      152.0415679879     1  0.11145672E+09
     -147.7384350812      149.5467460626     1  0.11163108E+09
     -147.7384158161      152.4942577267     1  0.10815833E+09
     -147.7384002535      150.7854258314     1  0.11554929E+09
     -147.7383177247      148.7846137349     1  0.11362304E+09
     -147.7382976265      156.5564702082     1  0.11614128E+09
     -147.7381210938      150.3169500624     2  0.10602324E+09
     -147.7380930377      154.7335700022     1  0.12149357E+09
     -147.7380128483      155.0274522603     1  0.11202016E+09
     -147.7379904284      151.2436722639     1  0.10698838E+09
     -147.7378285181      147.6688008515     1  0.11402615E+09
     -147.7376026378      153.0635620303     1  0.11346121E+09
     -147.7375969330      151.7677433591     1  0.11020150E+09
     -147.7375264616      156.4394156054     1  0.11971845E+09
     -147.7375219765      149.8069058237     1  0.10934709E+09
     -147.7375029731      147.0552967559     1  0.10537579E+09
     -147.7374169612      149.5271871635     1  0.10880598E+09
     -147.7373209199      145.5909286532     1  0.10811414E+09
     -147.7372471760      147.4053300244     1  0.11238171E+09
     -147.7372204353      150.3957795686     1  0.11576601E+09
     -147.7371761995      150.7740847369     1  0.10819423E+09
     -147.7369718730      151.7318972506     1  0.11266620E+09
     -147.7369170570      143.5230400033     1  0.10536356E+09
     -147.7368641009      151.4346707918     1  0.11266876E+09
     -147.7368306081      151.4381020698     1  0.11270574E+09
     -147.7368218405      152.0221056665     1  0.10985725E+09
     -147.7367248275      147.7495720479     1  0.11581865E+09
     -147.7367143977      151.9880142674     1  0.11067318E+09
     -147.7366868489      148.2934524292     1  0.11195631E+09
     -147.7366667521      154.8905561943     1  0.11524430E+09
     -147.7365751947      151.3716824091     1  0.11174542E+09
     -147.7365296010      150.8203266156     1  0.10905312E+09
     -147.7364916105      151.0954489681     1  0.11180310E+09
     -147.7364009774      154.6165256126     1  0.11611269E+09
     -147.7363537416      151.9540774918     1  0.11170642E+09
     -147.7362699525      159.2434899373     1  0.12180353E+09
     -147.7362492617      149.3216741517     1  0.10936754E+09
     -147.7361609909      154.8572531954     1  0.11718995E+09
     -147.7361595212      155.1621346593     1  0.10721698E+09
     -147.7360758881      153.3539666368     1  0.10906970E+09
     -147.7359780798      149.9890608582     1  0.10970140E+09
     -147.7359682871      154.8918576441     1  0.12178523E+09
     -147.7358551842      150.8513177996     1  0.11367769E+09
     -147.7357271865      150.6453213366     1  0.11279524E+09
     -147.7357199343      149.3834408619     1  0.11092372E+09
     -147.7356069751      155.9957763637     1  0.12543613E+09
     -147.7354778917      150.5505555851     1  0.11165983E+09
     -147.7352976495      158.3003371972     1  0.10774988E+09
     -147.7352737727      152.9514885869     1  0.11025600E+09
     -147.7351345993      152.1096998405     1  0.10905566E+09
     -147.7350933641      152.3104469608     1  0.12023148E+09
     -147.7349856189      149.6493160128     1  0.11313390E+09
     -147.7349806186      155.3607634446     1  0.11678082E+09
     -147.7349775625      152.1661055990     1  0.10557793E+09
     -147.7349713576      155.8162000858     1  0.12036457E+09
     -147.7349528873      153.4162410905     1  0.10832803E+09
     -147.7348977665      147.4912628211     1  0.11000321E+09
     -147.7348582017      148.5202265407     1  0.11337054E+09
     -147.7347042155      150.2439258433     1  0.12089431E+09
     -147.7346790988      151.3884892984     1  0.10683447E+09
     -147.7346203233      156.2073066168     1  0.11776590E+09
     -147.7345724860      151.8751869176     1  0.11441003E+09
     -147.7345491877      151.3336544031     1  0.10906104E+09
     -147.7344974815      152.1789612503     1  0.10896391E+09
     -147.7344807871      148.6899696657     1  0.10957568E+09
     -147.7344666177      154.9305817401     1  0.11663331E+09
     -147.7344381188      153.4776913885     1  0.11077195E+09
     -147.7344075283      150.5247747179     1  0.10690804E+09
     -147.7344044085      151.6446078156     1  0.10651136E+09
     -147.7343887212      155.7949144962     1  0.11700774E+09
     -147.7342469575      148.1026256262     1  0.11485512E+09
     -147.7341473788      152.3828341351     1  0.11693298E+09
     -147.7337490902      147.6037026462     1  0.11454928E+09
     -147.7336313704      150.6414739603     1  0.11584349E+09
     -147.7334777459      149.8950529173     1  0.10744070E+09
     -147.7334529084      151.0712878902     1  0.11266922E+09
     -147.7332692242      151.9164962300     1  0.11750330E+09
     -147.7331754622      156.2682771271     1  0.12448834E+09
     -147.7331566786      152.4879680057     1  0.10982158E+09
     -147.7331450345      152.2310754603     1  0.11099444E+09
     -147.7331106394      153.8836541433     1  0.10913787E+09
     -147.7330630261      155.9988300400     1  0.11149548E+09
     -147.7330345223      152.3837526641     1  0.11545522E+09
     -147.7330316504      150.2742626269     1  0.11111016E+09
     -147.7329751214      148.1928483820     1  0.10597748E+09
     -147.7329692233      151.9165896898     1  0.10984605E+09
     -147.7329228865      151.2175346614     2  0.10584055E+09
     -147.7328232351      152.7993414374     1  0.11048027E+09
     -147.7327003757      151.4117282788     1  0.11050131E+09
     -147.7326862045      150.7896385125     1  0.11306608E+09
     -147.7326441200      153.2019197864     1  0.10756129E+09
     -147.7325983857      149.0527785514     1  0.11431696E+09
     -147.7325666110      149.8875230231     1  0.11119492E+09
     -147.7325579671      149.0064616639     1  0.11298397E+09
     -147.7325354970      154.7968327327     1  0.11225270E+09
     -147.7324426035      150.2397167775     1  0.10889756E+09
     -147.7323625642      153.7441747580     1  0.10846526E+09
     -147.7323517589      155.1830831880     1  0.11024560E+09
     -147.7323485497      148.3107143295     1  0.10950676E+09
     -147.7322852808      150.7012135742     1  0.11446741E+09
     -147.7322648502      152.3523802780     1  0.11068550E+09
     -147.7322221410      150.5001891859     1  0.10611479E+09
     -147.7321218536      153.3723127900     1  0.11392725E+09
     -147.7320800803      152.2557525311     1  0.11384062E+09
     -147.7320297504      147.1140854899     1  0.11165542E+09
     -147.7320272440      158.2939044613     1  0.10767647E+09
     -147.7319307876      152.2561269761     1  0.10613913E+09
     -147.7317905286      147.2550284962     1  0.11364734E+09
     -147.7317069059      152.4898369879     1  0.11073399E+09
     -147.7316874021      149.2291492635     1  0.11197532E+09
     -147.7316781115      155.1861548821     1  0.11101561E+09
     -147.7316209247      151.6600211334     1  0.11072833E+09
     -147.7315834275      148.5084504407     1  0.11077580E+09
     -147.7315699065      150.5115155196     1  0.11029567E+09
     -147.7314653532      153.2280325203     1  0.11724381E+09
     -147.7314546347      150.0501258776     1  0.10729948E+09
     -147.7313621929      155.2318821482     1  0.12234941E+09
     -147.7312541144      152.6462006420     1  0.11173065E+09
     -147.7311063267      150.3299129435     1  0.11032042E+09
     -147.7310522976      153.5234640309     1  0.11049007E+09
     -147.7310451808      152.6373956847     1  0.11188075E+09
     -147.7309543328      152.4539015495     1  0.11584234E+09
     -147.7309438581      152.7857062198     1  0.10857487E+09
     -147.7309422791      150.3340211996     1  0.11108801E+09
     -147.7309236008      152.9060039336     1  0.11303342E+09
     -147.7308850826      150.8955899252     1  0.10595422E+09
     -147.7308756590      151.5492540886     1  0.11337551E+09
     -147.7308348331      154.5609984101     1  0.10773158E+09
     -147.7307915754      152.4426936539     1  0.11014279E+09
     -147.7307566340      151.1664690707     1  0.11109569E+09
     -147.7307383993      155.4765024398     1  0.11115151E+09
     -147.7306011196      148.4712689473     1  0.11398433E+09
     -147.7305608202      152.0115039468     1  0.11335590E+09
     -147.7302475361      150.0520696810     1  0.11194988E+09
     -147.7301688888      151.0897816169     1  0.11021773E+09
     -147.7299898548      152.3373426272     1  0.10711253E+09
     -147.7299847049      150.4877509380     1  0.11566344E+09
     -147.7299300157      149.1285276741     1  0.10975214E+09
     -147.7299001498      149.1326472609     1  0.10850161E+09
     -147.7297975812      145.9833544789     1  0.11284626E+09
     -147.7297926634      149.4966494618     1  0.11115145E+09
     -147.7297181761      149.6380120332     1  0.11168149E+09
     -147.7296593236      149.9671566366     1  0.11506120E+09
     -147.7296419959      153.4545894434     1  0.11956438E+09
     -147.7296319117      147.6931815835     1  0.11267523E+09
     -147.7295683723      148.7153081272     1  0.11241827E+09
     -147.7295527807      153.4287196137     1  0.11094380E+09
     -147.7295030177      154.5555064470     1  0.11389597E+09
     -147.7294339144      155.5952638850     2  0.10850398E+09
     -147.7293856562      151.0867073778     1  0.11122911E+09
     -147.7292501000      153.8336572738     1  0.11306936E+09
     -147.7291971579      153.0134797249     1  0.10996664E+09
     -147.7291729204      156.1942321305     1  0.10862471E+09
     -147.7290968981      156.4324749288     4  0.10798216E+09
     -147.7290655999      153.8785849730     1  0.11772822E+09
     -147.7290401764      153.1432561751     1  0.11315039E+09
     -147.7290386016      151.2203752024     1  0.10931139E+09
     -147.7289835966      147.9316712289     1  0.10929869E+09
     -147.7289802499      157.6886501028     1  0.10885276E+09
     -147.7289785747      151.2484307612     1  0.11012379E+09
     -147.7288328256      151.9799991594     1  0.10832895E+09
     -147.7288294813      153.6852868457     1  0.11354785E+09
     -147.7288118494      151.5481382782     1  0.11423253E+09
     -147.7287442990      152.8486206972     1  0.10880046E+09
     -147.7286456715      148.7294665410     1  0.11188613E+09
     -147.7286301849      151.3807874627     1  0.11020183E+09
     -147.7286035645      154.5154034094     1  0.11553154E+09
     -147.7285236906      155.2410415628     1  0.11501734E+09
     -147.7284599995      151.2679007403     1  0.11171286E+09
     -147.7284413677      146.9011290671     1  0.10916715E+09
     -147.7283665406      146.2230269754     1  0.11471277E+09
     -147.7283124854      147.6755025489     1  0.11159745E+09
     -147.7283057558      151.4545963615     1  0.11571879E+09
     -147.7282973795      154.4537828951     1  0.11677730E+09
     -147.7282636090      151.3051016037     1  0.10776363E+09
     -147.7282462368      149.7843232005     1  0.10899777E+09
     -147.7282090282      149.3231926775     1  0.11825142E+09
     -147.7280417562      154.7054660320     1  0.11741745E+09
     -147.7280325077      152.1624504878     1  0.11337396E+09
     -147.7279995353      153.3670669871     1  0.11105555E+09
     -147.7279680187      150.6428486940     1  0.11150048E+09
     -147.7279276823      147.4245086050     1  0.10609113E+09
     -147.7279052049      149.2703340664     1  0.10711839E+09
     -147.7278603371      154.2236127191     1  0.11674428E+09
     -147.7277443878      151.5269054633     1  0.10953805E+09
     -147.7274855653      152.1786831406     1  0.11227144E+09
     -147.7274827963      156.4796986299     1  0.10925702E+09
     -147.7273880428      151.9314391743     1  0.11974979E+09
     -147.7273677145      155.2343814429     1  0.11466664E+09
     -147.7273456305      147.3850963330     1  0.10963213E+09
     -147.7273179485      154.3324128190     2  0.11753143E+09
     -147.7272129360      147.6196115836     1  0.11486957E+09
     -147.7271776743      153.2282579652     1  0.10954056E+09
     -147.7271144943      152.8004132830     1  0.11235155E+09
     -147.7270579978      148.6625913390     1  0.11050749E+09
     -147.7269545364      152.6829815679     1  0.11802736E+09
     -147.7266592269      147.8167530241     1  0.11286926E+09
     -147.7266312128      149.5597425226     1  0.10825871E+09
     -147.7266094152      153.8163418388     1  0.10758126E+09
     -147.7265627496      149.8184114543     1  0.11382221E+09
     -147.7265397393      152.6263247339     1  0.11284635E+09
     -147.7264988080      156.2756108522     1  0.10962374E+09
     -147.7264594319      149.4852269299     1  0.11255852E+09
     -147.7264502357      151.3573143335     1  0.11242755E+09
     -147.7264053801      151.6414018652     1  0.11024240E+09
     -147.7263807825      154.5042406491     1  0.11623667E+09
     -147.7263709403      153.9839391669     1  0.11190861E+09
     -147.7262381179      154.1276175068     1  0.11128847E+09
     -147.7261190632      149.8775662709     1  0.11826543E+09
     -147.7260554382      155.9326199741     2  0.12030568E+09
     -147.7260196243      149.7171960733     1  0.11350925E+09
     -147.7260143315      155.4016839956     1  0.10967924E+09
     -147.7259106813      145.7154061972     1  0.11063118E+09
     -147.7257956346      150.6329883280     1  0.11396421E+09
     -147.7257422014      149.9071933918     1  0.11001090E+09
     -147.7257343534      152.7999053510     1  0.11643404E+09
     -147.7257042065      151.6033238600     1  0.10721557E+09
     -147.7256389812      153.3637639582     1  0.10729186E+09
     -147.7254657719      153.0051866124     1  0.10919708E+09
     -147.7254392418      155.3805022205     1  0.11271115E+09
     -147.7254116284      151.0955831784     1  0.10895844E+09
     -147.7252665753      150.4845257142     1  0.11338570E+09
     -147.7252605875      153.9500187981     1  0.11629895E+09
     -147.7251924128      153.2788483116     1  0.10955612E+09
     -147.7251698076      148.8474953514     1  0.11241939E+09
     -147.7251236646      150.9022198980     1  0.10687909E+09
     -147.7251074265      152.7554415793     1  0.10972385E+09
     -147.7250336774      154.4681177315     1  0.11085525E+09
     -147.7250079127      154.8133714193     1  0.11283688E+09
     -147.7248413622      156.4730406233     1  0.10882154E+09
     -147.7248167838      149.9871715320     1  0.10931193E+09
     -147.7247483312      149.1730670482     1  0.11404793E+09
     -147.7247387167      152.8077973985     1  0.11238352E+09
     -147.7247109807      143.3177791597     1  0.11069959E+09
     -147.7246240875      147.4766589955     1  0.10839795E+09
     -147.7245320118      151.1820536129     1  0.11305911E+09
     -147.7245234568      155.0875150535     1  0.11140449E+09
     -147.7244794646      149.5508601522     1  0.10642403E+09
     -147.7244724013      148.7656581579     1  0.10996929E+09
     -147.7244670597      147.7773070207     1  0.11347242E+09
     -147.7244390038      148.8956287959     1  0.10918920E+09
     -147.7244315345      154.4147347262     1  0.11609420E+09
     -147.7244224483      146.6827889199     1  0.10998104E+09
     -147.7243719172      158.0924320541     1  0.10731594E+09
     -147.7240978773      152.6988793640     1  0.11607049E+09
     -147.7240539040      150.4061321107     1  0.10753290E+09
     -147.7240283987      150.5812001715     1  0.11174996E+09
     -147.7240252867      151.7212392711     1  0.11953818E+09
     -147.7239711628      151.7295806289     1  0.10779270E+09
     -147.7239448542      153.8780600951     1  0.11321800E+09
     -147.7239094452      152.4567880811     1  0.11387327E+09
     -147.7238631200      148.0388211471     1  0.11178631E+09
     -147.7238487733      156.8997231135     1  0.10943166E+09
     -147.7238012198      149.1237570270     1  0.10938181E+09
     -147.7237627929      150.5161972257     1  0.10666444E+09
     -147.7237456252      153.6533557711     1  0.11006714E+09
     -147.7237340429      152.1084441086     1  0.11429239E+09
     -147.7237032760      151.1125468015     1  0.10715063E+09
     -147.7236769139      151.8833828020     2  0.10998261E+09
     -147.7236418426      154.2361530784     1  0.11695988E+09
     -147.7234997476      148.8450852971     1  0.11483334E+09
     -147.7234359404      149.1804073608     1  0.11159315E+09
     -147.7234061944      155.4040608273     1  0.11171848E+09
     -147.7233533176      148.0065949730     1  0.11185048E+09
     -147.7232785158      154.1384855493     1  0.11748765E+09
     -147.7232648393      153.2491921361     1  0.11532359E+09
     -147.7232423342      155.6366532085     1  0.11536764E+09
     -147.7230921392      152.3370877702     1  0.11464068E+09
     -147.7230749502      152.9978378687     1  0.11295224E+09
     -147.7230696617      154.1217120448     1  0.11735943E+09
     -147.7229929316      149.9412824317     1  0.10920958E+09
     -147.7229409048      149.2887188712     1  0.11281267E+09
     -147.7229394031      151.5818061371     1  0.11224049E+09
     -147.7227549343      147.0629053223     1  0.11080706E+09
     -147.7227325656      146.3840710301     1  0.10679845E+09
     -147.7227246230      154.8764030520     1  0.10828558E+09
     -147.7227219755      155.8341815854     1  0.11694736E+09
     -147.7227152770      147.8714873404     1  0.10873005E+09
     -147.7226856251      149.0529215096     1  0.11097055E+09
     -147.7226820776      148.2675934544     1  0.11387957E+09
     -147.7226775648      150.4848026299     1  0.11932799E+09
     -147.7226401938      145.4153103880     1  0.11373383E+09
     -147.7225942343      148.2979638695     1  0.11508239E+09
     -147.7225654077      148.6436699651     1  0.10670836E+09
     -147.7225258159      152.0280353942     1  0.11680069E+09
     -147.7224799209      149.2721170242     1  0.11220421E+09
     -147.7223893840      149.8922447370     1  0.11788989E+09
     -147.7223794908      151.6179581043     1  0.10931276E+09
     -147.7223352065      151.9832552680     1  0.11193962E+09
     -147.7223036325      152.1163625973     1  0.10982646E+09
     -147.7222111673      149.6681421536     1  0.10869595E+09
     -147.7222094318      146.8041373011     1  0.11309114E+09
     -147.7222037700      147.8413821923     1  0.11026393E+09
     -147.7221247225      149.7674229507     1  0.11201567E+09
     -147.7220858194      155.6642163045     1  0.11131458E+09
     -147.7220809732      150.7844092277     1  0.11030115E+09
     -147.7220481330      149.1510823262     1  0.10645377E+09
     -147.7220320260      149.1224214282     1  0.11501013E+09
     -147.7219822428      142.2194564401     1  0.10759419E+09
     -147.7219514550      151.6215468146     2  0.11647408E+09
     -147.7218717927      153.2800856567     1  0.10866661E+09
     -147.7218643659      149.4599430263     1  0.10810343E+09
     -147.7217290253      150.9964166672     1  0.11215862E+09
     -147.7217180350      149.4224929594     1  0.11604253E+09
     -147.7217107761      150.6592764132     1  0.10670353E+09
     -147.7216884660      151.5311543013     1  0.11242407E+09
     -147.7216802572      149.7116983173     1  0.11480239E+09
     -147.7216573493      150.0930589648     1  0.11278480E+09
     -147.7216054386      155.2132158501     1  0.11065955E+09
     -147.7215829049      156.1162971439     1  0.11759007E+09
     -147.7215579055      151.4391006028     1  0.11647827E+09
     -147.7214919488      153.2210705487     1  0.12045826E+09
     -147.7214834834      150.2409707442     1  0.11332886E+09
     -147.7213878240      154.3910984027     1  0.11675631E+09
     -147.7212759124      147.4735608163     1  0.11120852E+09
     -147.7212376838      153.5119573439     1  0.11659947E+09
     -147.7211915431      149.9656015017     1  0.11581087E+09
     -147.7211693394      153.5822883177     1  0.11850689E+09
     -147.7211490769      149.8384558700     1  0.11245509E+09
     -147.7211371359      154.1641146262     1  0.11233285E+09
     -147.7211315925      148.6877291498     1  0.11456610E+09
     -147.7211227811      149.3649860001     1  0.11262522E+09
     -147.7209881659      155.3683663361     1  0.11579943E+09
     -147.7209421584      152.0629219238     1  0.11311351E+09
     -147.7209256881      153.8700518002     1  0.11196708E+09
     -147.7206915216      156.5810497263     1  0.11222316E+09
     -147.7206532348      154.5156578866     1  0.11686755E+09
     -147.7205548130      148.0207534219     1  0.11101839E+09
     -147.7204867852      148.2016535744     1  0.11195738E+09
     -147.7204354586      145.8407311715     1  0.11148562E+09
     -147.7204297046      144.1834817093     1  0.10771934E+09
     -147.7203851591      140.7749026383     1  0.11088114E+09
     -147.7203576678      152.2978355817     1  0.10534828E+09
     -147.7202968931      154.4959102812     1  0.11559870E+09
     -147.7202862470      155.1370616255     1  0.11415985E+09
     -147.7202842348      150.8367760937     1  0.11460288E+09
     -147.7202722848      150.3799772489     2  0.11124030E+09
     -147.7202655639      149.8399629872     1  0.11147033E+09
     -147.7202644099      153.6164755170     1  0.11194444E+09
     -147.7201945918      152.6475469709     1  0.11604233E+09
     -147.7201068970      154.2397563341     1  0.11214180E+09
     -147.7201050678      154.9492672336     1  0.11710794E+09
     -147.7200999998      152.2497031483     1  0.11030783E+09
     -147.7200603801      155.7570703032     1  0.10725892E+09
     -147.7199183421      147.6151842304     1  0.10564868E+09
     -147.7197837617      154.3184994739     1  0.12091001E+09
     -147.7197057179      148.9929282751     1  0.10794191E+09
     -147.7196951971      147.2241068828     1  0.11443345E+09
     -147.7196534984      150.5046023652     1  0.10841596E+09
     -147.7196510574      155.1371494218     1  0.10934073E+09
     -147.7196431711      148.7383934015     1  0.10938343E+09
     -147.7196301871      152.7070069428     1  0.10774984E+09
     -147.7195960252      146.7837427669     1  0.10731678E+09
     -147.7195490904      154.3278248868     1  0.11263401E+09
     -147.7195445520      151.7033313766     1  0.10784926E+09
     -147.7194130094      147.5110234285     1  0.11383407E+09
     -147.7194043681      151.1829699284     1  0.10794849E+09
     -147.7193903644      156.4630358301     1  0.10903468E+09
     -147.7193887885      155.7429894781     1  0.11210654E+09
     -147.7193830307      146.1425458700     1  0.11085390E+09
     -147.7193704923      145.9292453936     1  0.11073492E+09
     -147.7193593563      149.6907060117     1  0.11025469E+09
     -147.7193048844      157.9875776925     1  0.10765032E+09
     -147.7192111358      153.5613031734     1  0.11036052E+09
     -147.7191965739      152.1035779221     2  0.11133824E+09
     -147.7191500735      150.9674773785     1  0.11091593E+09
     -147.7191336841      150.0794572784     1  0.11191989E+09
     -147.7191274988      152.3858119488     1  0.11107950E+09
     -147.7191191951      150.1610077446     1  0.10512132E+09
     -147.7190599467      151.6444481372     1  0.10991663E+09
     -147.7190162028      151.0574847034     1  0.11019554E+09
     -147.7190112161      149.5503955907     1  0.10810736E+09
     -147.7189995344      150.3912179128     1  0.11556197E+09
     -147.7189535136      156.0661692483     1  0.12266210E+09
     -147.7188970994      149.8414384220     1  0.11151698E+09
     -147.7188283844      152.8447159419     1  0.10986957E+09
     -147.7188185397      150.5608216617     1  0.11405041E+09
     -147.7187502449      152.8451260914     1  0.11255500E+09
     -147.7187134674      155.7801195814     1  0.10528013E+09
     -147.7186762300      151.2887451124     1  0.11267846E+09
     -147.7186703974      151.5195186489     1  0.11084834E+09
     -147.7186344964      148.5495247341     1  0.11074181E+09
     -147.7186255529      149.9981088414     2  0.11159683E+09
     -147.7185530246      152.2992647965     1  0.10806652E+09
     -147.7184542801      150.2450782764     1  0.11322411E+09
     -147.7184513062      151.4840136376     1  0.11481923E+09
     -147.7183666716      154.6442563976     1  0.11005334E+09
     -147.7183622188      150.6403529817     1  0.10933431E+09
     -147.7182605802      151.9488678488     1  0.10815319E+09
     -147.7181928393      151.0587801368     1  0.11223374E+09
     -147.7181213605      145.6250647779     2  0.10951909E+09
     -147.7180702224      152.3080154109     1  0.11084241E+09
     -147.7180254702      144.9203232311     1  0.11162101E+09
     -147.7179977803      151.8435742917     1  0.10931827E+09
     -147.7179858960      154.4531371636     1  0.11781237E+09
     -147.7179372690      149.2604467697     1  0.11157852E+09
     -147.7178900964      150.3348088070     1  0.10641883E+09
     -147.7178778438      151.0125692195     1  0.11435699E+09
     -147.7177319345      148.9712608516     1  0.11081829E+09
     -147.7177200218      149.9039584883     1  0.11318260E+09
     -147.7175902611      157.8739321086     1  0.10759519E+09
     -147.7175756670      152.0407819091     1  0.11015444E+09
     -147.7175353137      150.8045709380     1  0.10705825E+09
     -147.7175299731      148.8969935794     1  0.11144896E+09
     -147.7174661842      153.8547530364     1  0.10819435E+09
     -147.7174073863      150.5061037255     1  0.11153890E+09
     -147.7173486167      153.6103710867     1  0.11452025E+09
     -147.7173425575      150.1751005249     1  0.10703586E+09
     -147.7172463392      153.1161356419     2  0.10962481E+09
     -147.7171669125      154.4400340395     1  0.11697539E+09
     -147.7170115222      150.0307107461     1  0.10951116E+09
     -147.7169842832      146.9095056030     1  0.11158594E+09
     -147.7169250688      148.6073990230     1  0.11249516E+09
     -147.7169000567      154.5214334927     1  0.11100541E+09
     -147.7168811163      155.8696227320     1  0.11261709E+09
     -147.7168756757      150.5991859330     1  0.11174147E+09
     -147.7167117666      151.8099525868     1  0.12155121E+09
     -147.7166275375      149.5626179220     1  0.11460900E+09
     -147.7166115159      148.2432820795     1  0.10942008E+09
     -147.7165993197      154.4104037377     1  0.11525474E+09
     -147.7165863218      153.6094636901     1  0.11070456E+09
     -147.7165771313      149.9533685043     1  0.10958995E+09
     -147.7165646749      148.5077215527     1  0.11002666E+09
     -147.7165523272      146.2731339081     1  0.11115833E+09
     -147.7165423515      153.4702552343     1  0.11837193E+09
     -147.7164612045      151.3663635512     1  0.11440929E+09
     -147.7164480175      148.1881755405     1  0.11166478E+09
     -147.7164268313      153.2179607708     1  0.11740940E+09
     -147.7163689306      153.8091299353     1  0.11210210E+09
     -147.7163523743      150.9246212334     1  0.11082238E+09
     -147.7163342220      150.2867923120     1  0.11088373E+09
     -147.7162955671      155.3874263549     1  0.11046136E+09
     -147.7162899503      152.7643307278     1  0.11198952E+09
     -147.7162666474      149.3373332036     1  0.11205256E+09
     -147.7162566433      153.6970018619     1  0.11471360E+09
     -147.7162126132      144.7357910828     1  0.10842229E+09
     -147.7160787205      151.6778162935     1  0.11057547E+09
     -147.7160766993      152.2721008846     1  0.10723875E+09
     -147.7160689278      151.5518073909     1  0.10970081E+09
     -147.7160023624      155.0328299211     1  0.10961567E+09
     -147.7159710166      145.9852557891     1  0.11172180E+09
     -147.7159492560      157.1524170299     1  0.10935056E+09
     -147.7159047111      147.1285348943     1  0.11009299E+09
     -147.7157786174      150.0366211631     1  0.11721414E+09
     -147.7157706153      155.4307869355     1  0.11041674E+09
     -147.7157004982      145.7440022104     1  0.10574129E+09
     -147.7156990423      145.1393521810     1  0.11101681E+09
     -147.7155802794      145.2961952234     1  0.10939448E+09
     -147.7155765184      155.0186021278     1  0.11754599E+09
     -147.7155482961      148.9188195373     1  0.10896396E+09
     -147.7153298018      149.5290649992     1  0.11096753E+09
     -147.7152978875      152.3000020529     1  0.10999135E+09
     -147.7152952483      151.4635668278     1  0.10875545E+09
     -147.7152819676      152.5641712644     1  0.11660465E+09
     -147.7151250322      150.9976587715     1  0.11796017E+09
     -147.7150496143      153.5276405192     1  0.11374997E+09
     -147.7150311259      151.8422765492     1  0.11139260E+09
     -147.7150261758      151.3923129620     1  0.11344530E+09
     -147.7150189096      150.5642469544     1  0.12173184E+09
     -147.7149596448      150.4076281396     1  0.11198454E+09
     -147.7149496294      151.4116933015     1  0.11233279E+09
     -147.7149286816      153.7797264723     1  0.11038647E+09
     -147.7149231811      153.6573756387     1  0.10908077E+09
     -147.7148066558      150.4792754979     1  0.11429140E+09
     -147.7147901596      146.1632423245     1  0.10716464E+09
     -147.7147133689      151.1651755199     1  0.10572459E+09
     -147.7146970022      151.3535462071     1  0.11102805E+09
     -147.7146873384      148.0885719883     1  0.10900610E+09
     -147.7146486773      149.8077498754     1  0.10775906E+09
     -147.7146194578      146.5357642098     1  0.10923570E+09
     -147.7146080393      153.2091799310     1  0.11190878E+09
     -147.7145949293      148.7350840195     1  0.11045283E+09
     -147.7145924893      149.2322008216     1  0.11790945E+09
     -147.7145642728      150.3370880949     1  0.11087480E+09
     -147.7144877312      148.5019639590     1  0.10854739E+09
     -147.7144586236      154.2586449699     1  0.11694079E+09
     -147.7144571137      149.7706967744     1  0.11493698E+09
     -147.7143449664      147.6432736123     1  0.10725184E+09
     -147.7142872189      151.8799745351     1  0.10857347E+09
     -147.7142568906      149.9348905181     1  0.11094307E+09
     -147.7140248646      151.6759278846     1  0.11223426E+09
     -147.7140112757      150.8591176421     1  0.11630950E+09
     -147.7140084834      150.0773063530     1  0.11411059E+09
     -147.7139889415      151.7107010471     1  0.11689401E+09
     -147.7139316560      151.7704314090     1  0.10734609E+09
     -147.7139226841      152.7690880719     1  0.11844249E+09
     -147.7138700802      147.1762706011     1  0.10989580E+09
     -147.7138472431      151.1669206550     1  0.11230159E+09
     -147.7138339680      149.0802090438     1  0.11118821E+09
     -147.7138034802      151.3383954414     1  0.11387896E+09
     -147.7137699842      150.6279001065     1  0.11421033E+09
     -147.7137474058      152.9209944351     1  0.11612377E+09
     -147.7136411933      151.6350611757     1  0.10811127E+09
     -147.7135949997      152.8492185591     1  0.10861565E+09
     -147.7135651119      148.9844514746     1  0.11363782E+09
     -147.7135600359      153.7574109900     1  0.11351063E+09
     -147.7135542583      149.7495574167     1  0.11184310E+09
     -147.7134377923      149.3191746253     1  0.11344742E+09
     -147.7133337638      148.2481424249     1  0.11261375E+09
     -147.7132743654      148.1192500425     1  0.11394997E+09
     -147.7132178842      151.4323568023     1  0.10867404E+09
     -147.7131518527      148.9448073780     1  0.11106903E+09
     -147.7131194537      150.9535001177     2  0.11153272E+09
     -147.7131102107      153.9035036175     1  0.11246389E+09
     -147.7131053111      153.7385222535     1  0.11266536E+09
     -147.7130611998      149.0006263633     1  0.11375486E+09
     -147.7130083876      152.2948791811     1  0.10996476E+09
     -147.7129507467      153.3846784449     1  0.11105330E+09
     -147.7129401910      154.8162380093     1  0.10778385E+09
     -147.7129258692      148.8874575721     1  0.10966104E+09
     -147.7128952048      153.0890214425     1  0.10823404E+09
     -147.7128752550      149.1072973963     2  0.10889785E+09
     -147.7128335980      152.3221709981     1  0.11044504E+09
     -147.7127495655      148.6614876429     2  0.11121022E+09
     -147.7126934867      150.2389080249     1  0.11163519E+09
     -147.7126875482      149.6635515176     1  0.11200314E+09
     -147.7126219710      153.9469902112     1  0.11304664E+09
     -147.7125208169      151.3845467942     1  0.11086262E+09
     -147.7125033999      150.1875386086     1  0.11500240E+09
     -147.7124082820      154.3759431023     1  0.11020651E+09
     -147.7123993396      151.1191339877     1  0.11370637E+09
     -147.7123465975      145.4771951960     1  0.10911785E+09
     -147.7122803087      148.9040526019     1  0.11292588E+09
     -147.7122771653      154.8874276398     1  0.10960307E+09
     -147.7121803172      151.0159881835     1  0.11332655E+09
     -147.7121469525      154.6928096374     1  0.11214395E+09
     -147.7121108113      148.9029223810     1  0.10958735E+09
     -147.7121061001      151.7666282333     1  0.11063966E+09
     -147.7120667239      149.9058926138     1  0.11460365E+09
     -147.7120347617      152.6712211501     1  0.11921015E+09
     -147.7119086993      151.2637426287     1  0.11218431E+09
     -147.7118929303      147.0291766687     1  0.11458814E+09
     -147.7118780355      149.3832512130     1  0.11564147E+09
     -147.7118769848      156.0415276120     1  0.11611372E+09
     -147.7118671940      152.2078653155     1  0.11250798E+09
     -147.7118207979      153.6607988911     1  0.11001483E+09
     -147.7118191148      150.4432574461     1  0.11355921E+09
     -147.7118171263      152.6201248218     1  0.10850721E+09
     -147.7117793122      151.2022224234     1  0.10788659E+09
     -147.7117711543      152.6142132719     1  0.11027843E+09
     -147.7116541789      145.6928251750     1  0.11368069E+09
     -147.7116366367      154.5219899176     1  0.11087367E+09
     -147.7116345864      151.1891763066     1  0.10549514E+09
     -147.7115757560      150.3709796457     1  0.11183827E+09
     -147.7115371758      150.6863155994     1  0.11152245E+09
     -147.7114579467      155.0857336495     1  0.12049668E+09
     -147.7114528919      154.5763881198     1  0.11847818E+09
     -147.7114487382      149.6707851277     1  0.11067788E+09
     -147.7114474099      150.6992751173     1  0.11605287E+09
     -147.7114280201      148.9120123355     1  0.11506718E+09
     -147.7114221766      149.8083515502     1  0.11285190E+09
     -147.7114109285      147.5972587250     1  0.11164045E+09
     -147.7113731009      151.3378253328     1  0.10920658E+09
     -147.7113574498      148.4501586377     1  0.11374914E+09
     -147.7112905545      153.8658788474     1  0.11475201E+09
     -147.7112668893      151.9322829572     1  0.10719419E+09
     -147.7112404612      148.5124790262     1  0.11157029E+09
     -147.7111363549      152.4540960972     1  0.11434056E+09
     -147.7111085282      152.5630358721     1  0.10978012E+09
     -147.7110917599      151.3227105305     1  0.11799510E+09
     -147.7110768368      150.6944161524     1  0.10890079E+09
     -147.7110590285      152.7787798813     1  0.11046878E+09
     -147.7110393320      153.3517795363     1  0.10993260E+09
     -147.7110133538      152.9796076732     1  0.11367210E+09
     -147.7109439762      150.3944706717     2  0.10740122E+09
     -147.7109346988      153.1203953824     1  0.11192253E+09
     -147.7108828186      154.9780163251     1  0.11271374E+09
     -147.7108559821      152.0177364797     1  0.11337790E+09
     -147.7108211012      150.9036946055     1  0.11053330E+09
     -147.7108105443      152.4268628757     1  0.11394659E+09
     -147.7107174547      155.2749448804     2  0.11412487E+09
     -147.7106574752      149.3814538398     1  0.11185887E+09
     -147.7106155581      152.9208672657     1  0.11186624E+09
     -147.7105952509      150.1917528123     1  0.10738124E+09
     -147.7105823396      149.7278940195     1  0.11738841E+09
     -147.7105569801      150.2666869072     1  0.11291216E+09
     -147.7105263840      150.8310681455     1  0.10749018E+09
     -147.7105010376      147.1288212786     1  0.11461407E+09
     -147.7104729218      150.1648214134     1  0.10949134E+09
     -147.7104477015      150.5456825794     2  0.11085135E+09
     -147.7104324833      151.0153196438     1  0.11014508E+09
     -147.7103877460      150.2301436240     1  0.11046864E+09
     -147.7103718258      155.9919611931     1  0.10967916E+09
     -147.7103634027      152.1755692731     1  0.11830547E+09
     -147.7103209739      148.8342232702     1  0.11610747E+09
     -147.7103198662      149.0499151967     1  0.11372158E+09
     -147.7103090095      149.7825400826     1  0.11016487E+09
     -147.7102599851      152.6722419040     1  0.11073042E+09
     -147.7102012456      152.1095757196     1  0.11046456E+09
     -147.7100938436      153.3993605736     1  0.11153279E+09
     -147.7100571173      150.4805257334     1  0.11077467E+09
     -147.7100333037      154.8217192486     1  0.11578081E+09
     -147.7100320369      149.9120289888     1  0.11306934E+09
     -147.7100179477      150.1581091287     2  0.10952054E+09
     -147.7100149786      150.9863658667     1  0.11206058E+09
     -147.7099104972      148.5933873671     1  0.11135526E+09
     -147.7099000010      149.4337057022     1  0.11681188E+09
     -147.7098778461      156.6905325138     1  0.12118337E+09
     -147.7098143321      150.4733952051     1  0.10876505E+09
     -147.7097942276      154.8302072960     1  0.11950187E+09
     -147.7097557012      154.6621927340     1  0.10908913E+09
     -147.7096331980      149.2234226853     1  0.11440027E+09
     -147.7095234539      150.1660244820     1  0.11618959E+09
     -147.7095218234      150.3151275112     1  0.11298056E+09
     -147.7095075958      151.2814335658     1  0.11433870E+09
     -147.7094925770      153.3128305613     1  0.11077950E+09
     -147.7094558620      148.2443023046     1  0.11577712E+09
     -147.7093055685      147.5546914878     1  0.11145923E+09
     -147.7092542103      146.8775065569     1  0.11493915E+09
     -147.7092374293      154.3401724938     1  0.11763092E+09
     -147.7089907823      155.5168221032     1  0.12294006E+09
     -147.7089695917      150.9895891688     1  0.11357913E+09
     -147.7089357460      154.8008453630     1  0.11830730E+09
     -147.7088723238      149.4026219080     1  0.11792693E+09
     -147.7088688031      155.5877851468     1  0.11132233E+09
     -147.7088658301      154.3342426757     1  0.11339328E+09
     -147.7088507392      150.8491597507     1  0.11269596E+09
     -147.7088443693      152.4397073397     1  0.11365099E+09
     -147.7088114115      150.0566813845     1  0.10714295E+09
     -147.7087593811      149.4481291083     1  0.10725866E+09
     -147.7086301993      155.1776862603     1  0.10885612E+09
     -147.7085377223      153.3379304124     1  0.11640800E+09
     -147.7085071729      148.2483619132     1  0.10859212E+09
     -147.7083760897      147.2226767324     1  0.11481137E+09
     -147.7083626731      151.0893479119     1  0.11130691E+09
     -147.7082492621      148.0079776382     1  0.10832917E+09
     -147.7082408500      147.4684280876     1  0.11451449E+09
     -147.7081974798      148.4972284190     1  0.11559868E+09
     -147.7081487492      154.8272766925     1  0.12254388E+09
     -147.7081095776      153.3909652246     1  0.11278463E+09
     -147.7080713129      150.3176345218     1  0.10965369E+09
     -147.7080578347      151.8271933155     1  0.11062517E+09
     -147.7080030159      149.7979454272     1  0.10951192E+09
     -147.7079893659      150.2036091520     1  0.12473341E+09
     -147.7078767919      144.5362034818     1  0.10953238E+09
     -147.7078692097      153.3710901283     2  0.11732317E+09
     -147.7077862967      155.2316354777     1  0.11600897E+09
     -147.7076896765      150.2287220672     1  0.11221486E+09
     -147.7076748712      153.0120770121     1  0.11309020E+09
     -147.7076608335      155.6802718305     1  0.11612453E+09
     -147.7076359796      151.1560511560     1  0.10888475E+09
     -147.7076001204      152.4125883050     1  0.10874083E+09
     -147.7075952519      149.1961480427     1  0.11640018E+09
     -147.7075105815      156.8640801443     2  0.12110856E+09
     -147.7074770522      146.6046570278     1  0.11602542E+09
     -147.7074497411      149.6358418112     1  0.10547917E+09
     -147.7074479382      148.5273937194     1  0.11306053E+09
     -147.7074444254      150.3576995817     1  0.11624189E+09
     -147.7073780926      152.3283459745     1  0.11521734E+09
     -147.7073583550      150.4484868578     1  0.11341920E+09
     -147.7072641400      148.8255071942     1  0.11064898E+09
     -147.7072613876      153.1873826991     1  0.11550061E+09
     -147.7072401912      151.7678446100     1  0.10738254E+09
     -147.7072211772      151.5266662428     1  0.10892991E+09
     -147.7071807359      150.1007251283     1  0.11167314E+09
     -147.7071331552      148.8592404406     1  0.10739191E+09
     -147.7071284432      154.6157164491     1  0.11542050E+09
     -147.7071162736      149.5722308910     1  0.11136807E+09
     -147.7070415170      153.2492202543     1  0.11070726E+09
     -147.7070120954      152.7007460636     1  0.11204672E+09
     -147.7070076865      152.3510090850     1  0.11073715E+09
     -147.7069661628      146.1463010794     1  0.11097699E+09
     -147.7069598466      148.9935733025     1  0.11308530E+09
     -147.7069440177      149.5378599905     1  0.11360849E+09
     -147.7069261068      152.6533938684     1  0.11716970E+09
     -147.7068829843      147.2889986382     1  0.11026593E+09
     -147.7068582605      152.8946774429     1  0.11093950E+09
     -147.7068466251      155.8502534140     1  0.11832463E+09
     -147.7067985609      152.0394856093     1  0.11774148E+09
     -147.7067969007      147.4952305392     1  0.11750682E+09
     -147.7067740077      153.9317946044     1  0.11507367E+09
     -147.7067537032      151.7992953705     1  0.10986271E+09
     -147.7067289549      149.6846770040     1  0.10724624E+09
     -147.7066719628      151.3688868887     1  0.11100207E+09
     -147.7066615572      146.9342394540     1  0.11158524E+09
     -147.7066181777      154.9155640025     1  0.11030637E+09
     -147.7065783454      147.1961479915     1  0.10928009E+09
     -147.7065380294      151.2944925911     1  0.11114536E+09
     -147.7065312960      147.4319743074     1  0.11280844E+09
     -147.7065105274      149.4225020145     1  0.11392463E+09
     -147.7064126025      150.2569556036     1  0.11402560E+09
     -147.7064107105      148.9297319420     1  0.11393333E+09
     -147.7063733158      150.0322276198     1  0.11068509E+09
     -147.7063578900      152.5821851349     1  0.11720885E+09
     -147.7063302139      147.5308478963     1  0.11501273E+09
     -147.7063067612      149.3563257508     1  0.11243267E+09
     -147.7062876002      150.7394251958     1  0.11027454E+09
     -147.7062684205      153.2728829647     1  0.11330692E+09
     -147.7062546016      150.9577926443     1  0.11139860E+09
     -147.7062337307      155.4487351943     1  0.11779668E+09
     -147.7062249062      153.4014537242     1  0.11435930E+09
     -147.7062160447      151.5043592746     1  0.11120878E+09
     -147.7061745311      148.4910560278     1  0.11028909E+09
     -147.7061154365      150.3981072545     1  0.11732212E+09
     -147.7060764973      149.2486733021     1  0.11176814E+09
     -147.7060615350      148.7328229541     1  0.11463528E+09
     -147.7060427805      147.1632910060     1  0.11016788E+09
     -147.7059991789      151.8994639879     1  0.11228613E+09
     -147.7059804290      146.1910374542     1  0.11164364E+09
     -147.7059706911      147.7352173740     1  0.11369471E+09
     -147.7059429812      155.2278081821     1  0.11630445E+09
     -147.7058940346      151.7875577772     1  0.10929222E+09
     -147.7058862027      156.7259889774     2  0.10784980E+09
     -147.7058769641      155.1943115155     1  0.11038012E+09
     -147.7058603768      146.2722917190     1  0.11261201E+09
     -147.7058370210      148.5436800372     1  0.11381802E+09
     -147.7057797943      150.5436687875     1  0.11420376E+09
     -147.7057490086      149.7239786820     1  0.10701933E+09
     -147.7056912052      150.0971136030     1  0.10996979E+09
     -147.7056513419      151.2987569293     1  0.11806576E+09
     -147.7056158301      150.9432600813     1  0.10708844E+09
     -147.7056110610      151.0766557634     1  0.11128375E+09
     -147.7056099333      153.4338300183     1  0.11396844E+09
     -147.7056004851      152.4236684484     1  0.11180750E+09
     -147.7055938180      148.3619554687     1  0.11158023E+09
     -147.7055545485      146.2516158286     1  0.11209595E+09
     -147.7055389727      150.3757498344     1  0.11193182E+09
     -147.7055279481      153.2371231874     1  0.11019639E+09
     -147.7054224076      152.5173638048     1  0.11830056E+09
     -147.7053568135      147.4816861382     1  0.11622505E+09
     -147.7053545134      148.6293396515     1  0.11001836E+09
     -147.7053209950      146.0431061944     1  0.11272451E+09
     -147.7053097475      148.6295624675     1  0.11745489E+09
     -147.7052982783      147.0416213893     1  0.11514038E+09
     -147.7052285341      148.8540877933     1  0.11162614E+09
     -147.7051740402      152.1437460221     1  0.10828281E+09
     -147.7051394398      151.2803594261     1  0.10872635E+09
     -147.7051245741      150.8692156382     1  0.10878190E+09
     -147.7051210125      149.5032770867     1  0.11530212E+09
     -147.7050778054      149.6376017677     1  0.10974958E+09
     -147.7049314809      153.1563617539     1  0.11509206E+09
     -147.7049302366      151.6460565131     1  0.11382735E+09
     -147.7048772475      152.2000099891     1  0.10837408E+09
     -147.7048329718      151.8742497485     1  0.11634815E+09
     -147.7047971447      147.8072229164     1  0.11543889E+09
     -147.7047347236      146.6007558110     1  0.11267102E+09
     -147.7047267498      151.1206859882     1  0.10920811E+09
     -147.7046856605      147.4083521090     1  0.11256552E+09
     -147.7046413878      152.6146894163     1  0.11110729E+09
     -147.7046350337      150.1747490579     1  0.10685779E+09
     -147.7046176978      148.2341466431     1  0.11086881E+09
     -147.7046157412      150.1723169934     1  0.10780492E+09
     -147.7045613977      148.5596117660     1  0.10594050E+09
     -147.7045524851      148.2061001876     1  0.11212438E+09
     -147.7044740725      149.7616490969     1  0.11178152E+09
     -147.7044385351      153.5037281651     1  0.11701174E+09
     -147.7044165009      149.8899095853     1  0.11027986E+09
     -147.7043749123      151.8796766870     1  0.10823071E+09
     -147.7043497022      151.5228501432     1  0.11232227E+09
     -147.7043432105      149.4608281469     1  0.10669917E+09
     -147.7042311112      151.6668822387     1  0.10962178E+09
     -147.7042290935      151.7395033198     1  0.11642409E+09
     -147.7042113902      149.8896341285     1  0.11388867E+09
     -147.7041695594      150.9640369285     1  0.10968731E+09
     -147.7041574492      150.5808679561     1  0.11158185E+09
     -147.7041527484      153.5467575298     1  0.11149817E+09
     -147.7041265532      149.8409363804     1  0.11199707E+09
     -147.7040583970      149.2004892564     1  0.10921894E+09
     -147.7040337239      150.1042750747     1  0.11787494E+09
     -147.7040203386      152.8128222219     1  0.11593689E+09
     -147.7039949938      148.9410458344     1  0.11247183E+09
     -147.7039225964      153.2561803462     1  0.10627822E+09
     -147.7039097726      150.3089373254     1  0.10880299E+09
     -147.7038904351      148.7763595527     1  0.10497970E+09
     -147.7038718928      152.2623186037     1  0.11086257E+09
     -147.7038615913      147.0980385819     1  0.11042383E+09
     -147.7038532220      153.5280882949     1  0.11459443E+09
     -147.7038328507      150.3542972383     1  0.11220681E+09
     -147.7038202901      153.9336638552     1  0.11262603E+09
     -147.7038001335      151.9280568813     1  0.11244347E+09
     -147.7037852304      151.8326819589     1  0.11216327E+09
     -147.7037567133      148.6281432551     1  0.11205594E+09
     -147.7037553445      148.5486140268     1  0.11548946E+09
     -147.7037449747      151.3460590406     1  0.11162149E+09
     -147.7037231343      146.3636601025     1  0.10937918E+09
     -147.7036900621      148.7432924787     1  0.11153697E+09
     -147.7036091618      150.7580971649     1  0.11164836E+09
     -147.7035924198      155.7816265077     1  0.11248961E+09
     -147.7035910158      154.4269230428     1  0.10834814E+09
     -147.7035810513      151.1818876256     1  0.11128427E+09
     -147.7035717200      148.6861555159     1  0.11436845E+09
     -147.7034848466      152.7752185716     1  0.11389391E+09
     -147.7034265585      149.7316483071     1  0.10937276E+09
     -147.7033884998      150.4238631836     1  0.11185609E+09
     -147.7033481130      149.8743337639     1  0.10824407E+09
     -147.7033408653      151.0569633803     1  0.10778963E+09
     -147.7033125798      156.7550933034     1  0.10865244E+09
     -147.7032897449      150.7929837571     1  0.11380365E+09
     -147.7032716232      153.1923165651     1  0.11401934E+09
     -147.7032682426      152.8307978980     2  0.10644211E+09
     -147.7032483236      154.5375175816     1  0.10954438E+09
     -147.7032133943      154.4281935308     1  0.10950427E+09
     -147.7031272944      153.0351622077     1  0.11524505E+09
     -147.7031134475      151.1390245434     1  0.10667898E+09
     -147.7030878514      153.2340608977     1  0.11213341E+09
     -147.7030597692      151.8692672360     1  0.11228659E+09
     -147.7030321520      150.7325311280     1  0.11567645E+09
     -147.7030088604      151.4251740357     1  0.11077976E+09
     -147.7029949254      153.3696473403     1  0.11013926E+09
     -147.7029281507      153.1699684289     1  0.10639752E+09
     -147.7029084731      149.2545328794     1  0.10923193E+09
     -147.7028844524      150.6945301921     1  0.10875067E+09
     -147.7028768360      154.0473685532     1  0.11658130E+09
     -147.7028684636      153.8321433167     1  0.11356858E+09
     -147.7028417181      149.4932635637     1  0.10587547E+09
     -147.7028080758      150.8608545054     1  0.11141572E+09
     -147.7027885587      155.5694452242     1  0.10933874E+09
     -147.7027604306      149.3056672354     1  0.11402415E+09
     -147.7026861682      150.1583374256     1  0.10748763E+09
     -147.7026839327      153.2626060636     1  0.10829918E+09
     -147.7026480867      149.6349117934     1  0.10746452E+09
     -147.7026280433      150.7594778487     1  0.10679511E+09
     -147.7026115317      155.3290335740     1  0.11100388E+09
     -147.7025688410      154.1152879810     1  0.11082451E+09
     -147.7025467661      156.4186869983     2  0.11159757E+09
     -147.7025361150      151.1008404930     1  0.10838006E+09
     -147.7024743176      152.5355150393     1  0.10782668E+09
     -147.7024600417      151.2978164160     1  0.11370677E+09
     -147.7024218534      153.6988681549     1  0.11881577E+09
     -147.7023948099      150.9518246699     1  0.10773472E+09
     -147.7023756008      152.1372533907     1  0.11250770E+09
     -147.7023555846      150.8804649748     1  0.11525893E+09
     -147.7023293170      149.9743123945     1  0.11433377E+09
     -147.7022090005      150.0362214499     1  0.11263255E+09
     -147.7021885744      149.2067310793     1  0.11107844E+09
     -147.7021056718      148.7431561227     1  0.10779907E+09
     -147.7020555610      151.1353450952     1  0.11598187E+09
     -147.7019729439      151.4014010202     1  0.11705404E+09
     -147.7019543953      151.6505704319     1  0.11252811E+09
     -147.7018512458      146.7939346398     1  0.11173653E+09
     -147.7018065555      151.7793532433     1  0.11117510E+09
     -147.7017977871      149.1634890148     2  0.11006249E+09
     -147.7017761177      153.6891910333     1  0.11190076E+09
     -147.7017485340      150.5306821263     1  0.10773175E+09
     -147.7017228711      148.9741361230     1  0.11181488E+09
     -147.7017073801      146.6366821552     1  0.11162895E+09
     -147.7016671194      145.6397049146     1  0.10483978E+09
     -147.7016583410      147.7002416230     1  0.11224599E+09
     -147.7016551735      148.7280977400     1  0.10745181E+09
     -147.7016527430      153.0838301581     1  0.11553324E+09
     -147.7015883172      150.5176513297     1  0.11127057E+09
     -147.7015858344      153.6800151237     1  0.10786036E+09
     -147.7014787501      151.0394320818     1  0.10816597E+09
     -147.7014764068      153.8643065763     1  0.11157252E+09
     -147.7014472785      151.9848252690     1  0.11368595E+09
     -147.7014361915      150.9589008427     1  0.11142677E+09
     -147.7013770240      152.9648037433     1  0.11194971E+09
     -147.7013689094      147.7307158612     1  0.11541041E+09
     -147.7013335040      147.7945739408     1  0.11262141E+09
     -147.7013223933      150.5733400581     1  0.11237478E+09
     -147.7013028947      145.6732898349     1  0.11164330E+09
     -147.7012449296      146.2682899761     1  0.11018293E+09
     -147.7012153816      149.1741468417     1  0.10661346E+09
     -147.7011956123      151.6938869973     1  0.11322014E+09
     -147.7011941922      151.7716807491     1  0.11351511E+09
     -147.7011867540      150.6534266437     1  0.10939997E+09
     -147.7011808511      144.8487824688     1  0.11212815E+09
     -147.7011424280      152.0811012634     1  0.10981977E+09
     -147.7010806922      150.3232439606     1  0.11063924E+09
     -147.7010465315      153.2452741262     1  0.11300404E+09
     -147.7010300931      151.4990286439     1  0.11334121E+09
     -147.7010165993      151.7560893949     1  0.11639523E+09
     -147.7010087690      150.8211317631     1  0.10893862E+09
     -147.7010035150      152.1965691476     1  0.10901572E+09
     -147.7009446845      156.1114154275     1  0.10916000E+09
     -147.7009435758      151.5751763253     2  0.11306791E+09
     -147.7008490073      150.7541623509     1  0.11608497E+09
     -147.7008267377      153.0606359123     1  0.11311176E+09
     -147.7007555427      151.8239813457     1  0.11659439E+09
     -147.7007318422      153.2728463060     1  0.11677736E+09
     -147.7006901845      148.1143369569     1  0.11617074E+09
     -147.7006706111      151.5561466468     1  0.11078923E+09
     -147.7006297257      153.0649027499     1  0.11146050E+09
     -147.7005525605      151.8528984689     1  0.11447241E+09
     -147.7005424266      152.5195195168     1  0.11912154E+09
     -147.7004955915      144.3391296903     1  0.11321039E+09
     -147.7004426341      152.2982094119     1  0.10954456E+09
     -147.7004380636      148.9760576424     1  0.11854967E+09
     -147.7004361744      150.2764966277     1  0.11096017E+09
     -147.7004120158      148.4770867476     1  0.11419167E+09
     -147.7003789656      147.5961677131     1  0.11281392E+09
     -147.7003652810      148.1322826057     1  0.11326241E+09
     -147.7003603836      147.8069177499     1  0.11169793E+09
     -147.7002900965      153.6245997204     1  0.10911770E+09
     -147.7002796254      147.1398543050     1  0.11179832E+09
     -147.7002767656      153.1367706169     1  0.11273667E+09
     -147.7002708199      150.0196516508     1  0.10976297E+09
     -147.7002358773      148.9307674860     1  0.11381510E+09
     -147.7001943654      150.4560908568     1  0.11744985E+09
     -147.7001869374      150.9593446223     1  0.10980008E+09
     -147.7001469351      149.5041527446     1  0.11432263E+09
     -147.7000885374      150.0915034859     1  0.11074754E+09
     -147.7000746639      148.3034100606     1  0.11286567E+09
     -147.7000597956      148.6627477041     1  0.10815797E+09
     -147.6999965118      151.1355955271     1  0.11099441E+09
     -147.6999908843      149.4854736997     1  0.11098780E+09
     -147.6999753290      149.9426560228     1  0.10983062E+09
     -147.6999452336      147.4649674948     1  0.10925565E+09
     -147.6998483901      156.5960673228     1  0.10926520E+09
     -147.6998424662      150.8990107305     1  0.11800576E+09
     -147.6998358999      146.8160430854     1  0.11502684E+09
     -147.6998339076      155.3440706048     1  0.11485879E+09
     -147.6997706431      147.5271935921     1  0.11188379E+09
     -147.6997582263      150.7940237759     1  0.11023997E+09
     -147.6997560849      148.8231409838     1  0.10510398E+09
     -147.6997458746      150.6301215962     1  0.11219723E+09
     -147.6996810415      149.7330992386     1  0.11020830E+09
     -147.6996705130      149.2632602538     1  0.11185594E+09
     -147.6996530081      152.9529611823     1  0.11445427E+09
     -147.6995417958      154.2901424764     1  0.11865560E+09
     -147.6995015426      152.0151001548     1  0.11303234E+09
     -147.6994914138      152.3844026092     1  0.11154170E+09
     -147.6994766391      152.9460315005     1  0.10874531E+09
     -147.6993598655      149.2881110838     1  0.10614042E+09
     -147.6993224047      150.9374904297     1  0.11151289E+09
     -147.6992521124      153.0212164405     1  0.11235330E+09
     -147.6992473321      149.8846485763     1  0.11232793E+09
     -147.6991746548      154.5261442107     1  0.11730745E+09
     -147.6991032484      148.8313547896     1  0.10948229E+09
     -147.6990839061      150.0405832935     1  0.11224597E+09
     -147.6990524959      155.7821422728     1  0.11721178E+09
     -147.6990458655      157.6854083058     2  0.11073435E+09
     -147.6988392109      153.7726733473     1  0.10911829E+09
     -147.6988100402      152.9210472343     1  0.11058635E+09
     -147.6987639560      143.8659719700     1  0.10995870E+09
     -147.6987459092      154.1388251232     1  0.11548371E+09
     -147.6987403438      148.9589233173     1  0.11314218E+09
     -147.6987302383      147.7612579644     1  0.11008549E+09
     -147.6987142629      151.9898574208     1  0.11370265E+09
     -147.6986863446      151.6546877926     1  0.11257971E+09
     -147.6986807817      150.7511076413     1  0.11611827E+09
     -147.6986726622      153.0605557767     1  0.10795131E+09
     -147.6986708073      152.1082127864     1  0.10960951E+09
     -147.6986371302      155.1883629777     1  0.12311031E+09
     -147.6986193366      153.9872825182     1  0.11100500E+09
     -147.6985839061      154.8206659829     1  0.12068432E+09
     -147.6985802506      151.7464579443     1  0.11367337E+09
     -147.6985753691      152.1176247573     1  0.11555881E+09
     -147.6985590169      152.3339467116     1  0.11190636E+09
     -147.6985446104      149.9221827192     1  0.10772789E+09
     -147.6985190927      148.7357146654     1  0.11553320E+09
     -147.6984519469      150.9869171478     1  0.11386493E+09
     -147.6984365619      151.1940338151     1  0.11730718E+09
     -147.6984314741      152.6605938280     1  0.10956697E+09
     -147.6984215490      152.8186499090     1  0.11496869E+09
     -147.6984183139      148.7310281863     1  0.10698907E+09
     -147.6984056384      152.8079973484     1  0.11902531E+09
     -147.6983452249      151.8925295941     1  0.11001275E+09
     -147.6983281709      149.6705558597     1  0.12254880E+09
     -147.6982668575      148.6153408738     1  0.11085137E+09
     -147.6982160096      153.1349686813     2  0.10690164E+09
     -147.6981967425      148.8074192588     1  0.11252286E+09
     -147.6981931612      154.6140617025     1  0.11371701E+09
     -147.6981873400      149.2584060674     1  0.11364400E+09
     -147.6981710037      147.8974400192     1  0.10820157E+09
     -147.6981364675      149.4152048904     2  0.11036641E+09
     -147.6981340248      154.1738551610     1  0.10939066E+09
     -147.6980829064      148.3170530302     1  0.10931744E+09
     -147.6980437803      150.3040445839     1  0.10991490E+09
     -147.6980189965      151.3322447213     1  0.10940782E+09
     -147.6980051525      151.5401049915     1  0.10784642E+09
     -147.6980014929      147.1530536388     1  0.11167543E+09
     -147.6979738398      147.3196088687     1  0.11064441E+09
     -147.6979630631      148.3938277717     1  0.11226443E+09
     -147.6979482599      152.5326143810     1  0.10783069E+09
     -147.6979465783      150.1177415354     1  0.11371446E+09
     -147.6979135398      149.8248127571     1  0.10866448E+09
     -147.6978333670      148.5047305813     1  0.11100094E+09
     -147.6977939533      149.0611642129     1  0.11412154E+09
     -147.6977749707      152.4108608877     1  0.11413392E+09
     -147.6977685377      154.1352873246     1  0.11901167E+09
     -147.6977616068      151.4843191751     1  0.10987288E+09
     -147.6977046486      151.1765122715     1  0.11585810E+09
     -147.6977024762      149.8534628583     1  0.11001741E+09
     -147.6976830448      152.1454927974     1  0.11052990E+09
     -147.6976801360      147.7246343124     1  0.11272027E+09
     -147.6976575939      154.8004333556     2  0.11936887E+09
     -147.6976424840      153.2918762297     1  0.11334768E+09
     -147.6975970344      149.5851281631     1  0.11649994E+09
     -147.6975701335      149.7335322136     1  0.10819299E+09
     -147.6975292107      151.5969141879     1  0.10831556E+09
     -147.6974349052      149.5862420117     1  0.11161176E+09
     -147.6974104814      147.8941524952     1  0.11017367E+09
     -147.6974046634      154.6129307912     1  0.11226430E+09
     -147.6972530378      152.4858841080     1  0.10703851E+09
     -147.6972451776      153.0136362638     1  0.11663642E+09
     -147.6972250978      151.3901994158     1  0.11026194E+09
     -147.6972214350      145.8146418230     1  0.11036434E+09
     -147.6972141959      147.2031594219     1  0.11094070E+09
     -147.6971691593      151.3586271559     1  0.10599733E+09
     -147.6971497462      153.2187409774     1  0.11179741E+09
     -147.6970951160      150.6443901883     1  0.11069320E+09
     -147.6969862297      151.4807900637     1  0.11221572E+09
     -147.6969801579      147.7866093980     1  0.10852812E+09
     -147.6969600212      150.2117392187     1  0.11624311E+09
     -147.6969178944      152.3090103275     1  0.11250024E+09
     -147.6968434153      152.2271577871     1  0.11012446E+09
     -147.6968113993      152.3082346520     1  0.11168561E+09
     -147.6968102011      148.9845111240     1  0.11861851E+09
     -147.6967921936      153.9517488538     1  0.11905465E+09
     -147.6967433617      153.6133715815     1  0.11035547E+09
     -147.6967367544      154.3701543330     1  0.10625016E+09
     -147.6967205047      150.8025046248     1  0.11483559E+09
     -147.6966841905      148.4116212500     1  0.10586075E+09
     -147.6966643309      152.2400604991     1  0.11163204E+09
     -147.6966539044      149.5406572128     1  0.11113473E+09
     -147.6966324532      149.1479052370     1  0.10921922E+09
     -147.6965941673      151.4328284571     1  0.11040727E+09
     -147.6965695361      155.7693637186     1  0.10946028E+09
     -147.6965679431      151.9644497353     1  0.11949037E+09
     -147.6965446241      150.1024608052     1  0.10693657E+09
     -147.6965368121      147.9208868398     1  0.11246141E+09
     -147.6965297171      153.2743206774     1  0.11004670E+09
     -147.6965248968      147.7901372858     1  0.11427903E+09
     -147.6965196963      149.3191637368     1  0.11441486E+09
     -147.6965031932      154.5086342986     1  0.11381605E+09
     -147.6964746900      147.9944304324     1  0.11552154E+09
     -147.6964528363      151.1833454273     1  0.11289545E+09
     -147.6964425745      154.4281364044     1  0.11475571E+09
     -147.6964408531      147.3099660021     1  0.10726043E+09
     -147.6964264309      153.9758476444     1  0.11561868E+09
     -147.6964082603      147.6615683265     1  0.11428490E+09
     -147.6963368423      150.5009318776     1  0.11399747E+09
     -147.6963091925      150.7312352011     1  0.11086897E+09
     -147.6962810730      148.7928529678     1  0.10754488E+09
     -147.6962110016      151.2505612157     1  0.11071129E+09
     -147.6962051450      152.2009074549     1  0.10764898E+09
     -147.6961980246      147.9107911779     1  0.11209148E+09
     -147.6961772980      151.5685073264     1  0.11055984E+09
     -147.6961457231      152.6643383095     1  0.11078672E+09
     -147.6960410156      152.2334573687     1  0.11331577E+09
     -147.6958690572      148.6826003863     1  0.11210656E+09
     -147.6958605049      148.6241649506     1  0.10928449E+09
     -147.6958544155      148.8153486189     1  0.10700027E+09
     -147.6958450675      145.7150595179     1  0.10907874E+09
     -147.6958346231      149.8322351295     1  0.11557857E+09
     -147.6958331610      147.9636666436     1  0.11527777E+09
     -147.6958081927      150.4314828885     1  0.10997914E+09
     -147.6958011800      151.8979673446     1  0.11393824E+09
     -147.6957961019      151.8546099266     1  0.11465467E+09
     -147.6957343532      151.3486138053     1  0.11403317E+09
     -147.6956884227      148.9859150975     1  0.11383323E+09
     -147.6956830737      145.1290732130     1  0.11765558E+09
     -147.6956813250      151.7852590558     1  0.10954327E+09
     -147.6955962129      153.6410693411     1  0.11763720E+09
     -147.6955779860      148.3800718448     1  0.11159992E+09
     -147.6955748734      149.0823012519     1  0.11435482E+09
     -147.6955736518      149.8351304996     1  0.10832471E+09
     -147.6955679911      151.3837205512     1  0.11544001E+09
     -147.6954861649      147.3410123894     1  0.10834522E+09
     -147.6954233891      147.1919883790     1  0.11397334E+09
     -147.6953659772      151.4100384531     1  0.11055443E+09
     -147.6952584456      145.1695480617     1  0.11196558E+09
     -147.6952257166      148.0253653090     1  0.11538882E+09
     -147.6952224378      151.1733302455     1  0.11144152E+09
     -147.6952106963      152.1355393056     1  0.10636707E+09
     -147.6951358633      153.3989814827     1  0.10978911E+09
     -147.6951149493      150.3370502755     1  0.10891010E+09
     -147.6951136421      152.4405250034     1  0.10730100E+09
     -147.6950262724      148.7084899251     1  0.11173444E+09
     -147.6949818846      152.8592431155     1  0.11703024E+09
     -147.6949663967      149.7160526817     1  0.11274552E+09
     -147.6949422810      149.8794535754     1  0.11012754E+09
     -147.6948876840      149.3359790578     1  0.11389833E+09
     -147.6948617089      145.1799269086     1  0.10687025E+09
     -147.6948599714      155.5441070283     1  0.12093343E+09
     -147.6948468503      151.5042118073     1  0.10690925E+09
     -147.6948377223      150.4857173673     1  0.11431914E+09
     -147.6948259715      150.8843744280     1  0.10891516E+09
     -147.6947998230      147.4234799379     1  0.11664423E+09
     -147.6947685789      149.7886366605     1  0.11185067E+09
     -147.6947620567      152.8203011342     1  0.11422568E+09
     -147.6947493052      149.5518304926     1  0.11930140E+09
     -147.6946996878      152.9338198608     1  0.10884183E+09
     -147.6946852242      150.2804301574     1  0.11316581E+09
     -147.6946829537      150.4630318256     1  0.11352181E+09
     -147.6946384167      152.8695819393     1  0.11139928E+09
     -147.6945829130      149.2155680030     1  0.11464013E+09
     -147.6945655722      150.3535138390     1  0.11476557E+09
     -147.6945561631      148.1697082747     1  0.11044212E+09
     -147.6945312571      153.2111111235     1  0.11636223E+09
     -147.6945173362      150.6088372293     1  0.11108011E+09
     -147.6945026844      149.8949336379     1  0.11291170E+09
     -147.6944786868      149.5800266431     1  0.11303777E+09
     -147.6944668144      150.6250273245     1  0.11176510E+09
     -147.6944355480      155.7359761807     1  0.11142589E+09
     -147.6944269834      148.9385231037     1  0.10853116E+09
     -147.6943684253      148.7594039188     1  0.11128825E+09
     -147.6943530167      151.2022891501     1  0.11414652E+09
     -147.6943145637      151.0129736511     1  0.11791282E+09
     -147.6942999678      148.4664992144     1  0.11364598E+09
     -147.6941866652      151.1275086729     1  0.10819130E+09
     -147.6941554330      150.7705564436     1  0.10903970E+09
     -147.6941464649      146.4926818830     1  0.11094586E+09
     -147.6941358269      149.9750713009     1  0.11557142E+09
     -147.6941310855      149.9530884080     1  0.11609334E+09
     -147.6941201904      148.9181778051     1  0.11476083E+09
     -147.6941081692      149.9920882948     1  0.11201325E+09
     -147.6940813817      151.6178985138     1  0.11293012E+09
     -147.6940736252      152.3012658990     1  0.11782032E+09
     -147.6940514736      149.8617976459     1  0.10861323E+09
     -147.6940299246      153.4866668740     1  0.11503148E+09
     -147.6940268301      150.2341693473     1  0.11244251E+09
     -147.6939474461      155.1464279979     1  0.11641080E+09
     -147.6938644942      150.0454168299     1  0.11253660E+09
     -147.6938580979      149.2726589195     1  0.11099595E+09
     -147.6938408436      146.8765009408     1  0.11149231E+09
     -147.6938390440      151.2921124862     1  0.10792188E+09
     -147.6938258058      150.7202576090     1  0.11098379E+09
     -147.6938088621      146.4839475992     1  0.11214026E+09
     -147.6937814984      147.2515398981     1  0.11220697E+09
     -147.6937768621      156.6146327587     1  0.11136276E+09
     -147.6937683686      147.2403037913     1  0.11353261E+09
     -147.6937510279      152.6562149004     2  0.11793315E+09
     -147.6937298973      149.7473086032     1  0.10813041E+09
     -147.6937031044      147.0003186789     1  0.10676559E+09
     -147.6936953329      151.6333371886     1  0.10691944E+09
     -147.6936350731      151.7499814869     1  0.10796757E+09
     -147.6935816840      149.9727537877     1  0.11175680E+09
     -147.6935552103      149.5135550237     1  0.11096619E+09
     -147.6935342286      148.1662026337     1  0.10623839E+09
     -147.6935156049      154.6182436674     1  0.12075055E+09
     -147.6934912156      148.3829341956     1  0.11255719E+09
     -147.6934890750      149.8668060403     1  0.10999279E+09
     -147.6934642856      152.9376362866     1  0.11705879E+09
     -147.6934440734      155.5417583182     1  0.11607418E+09
     -147.6933918416      153.9945993652     1  0.11989717E+09
     -147.6933878590      152.7426932826     1  0.11302107E+09
     -147.6933724219      147.2440950501     1  0.11381675E+09
     -147.6933408067      150.4471600944     1  0.11662097E+09
     -147.6932629982      148.4232649146     1  0.11257750E+09
     -147.6932294537      150.5424684745     1  0.10943290E+09
     -147.6932152509      155.2050257526     1  0.11027486E+09
     -147.6932137469      147.1814013529     1  0.10777059E+09
     -147.6931924903      150.2778003719     1  0.11348577E+09
     -147.6931878607      150.3019917988     1  0.11128898E+09
     -147.6931755575      153.3216608530     1  0.10960611E+09
     -147.6931374646      149.3705836882     1  0.11161368E+09
     -147.6931222666      152.1883039824     1  0.11764567E+09
     -147.6931210099      147.9919844059     1  0.11285665E+09
     -147.6930527407      153.5020005561     1  0.11441722E+09
     -147.6930428177      154.6752681124     1  0.11256802E+09
     -147.6930202860      143.6964759074     1  0.11464230E+09
     -147.6929596131      152.3022266847     1  0.11072155E+09
     -147.6929555724      147.9098123827     1  0.11190745E+09
     -147.6929350738      152.0913074561     1  0.12035218E+09
     -147.6929310335      150.2843174390     1  0.10596412E+09
     -147.6929151347      146.7428852085     1  0.11051977E+09
     -147.6928733122      146.9487682554     2  0.10567046E+09
     -147.6928713689      155.4616398470     1  0.11377998E+09
     -147.6928493628      152.4226444530     1  0.10860149E+09
     -147.6927974057      145.6112625915     1  0.11539106E+09
     -147.6927894825      151.6761794223     1  0.11284343E+09
     -147.6927770933      151.6442489794     1  0.11779921E+09
     -147.6927321377      143.7393121028     1  0.11282368E+09
     -147.6926957488      151.0986562185     1  0.10998698E+09
     -147.6926898647      145.3811277948     1  0.10894750E+09
     -147.6926607692      147.7934888719     1  0.11104371E+09
     -147.6926460595      151.9548519961     1  0.10561617E+09
     -147.6926348090      149.3297583694     1  0.11908993E+09
     -147.6925742183      148.4782458506     1  0.11090990E+09
     -147.6925221205      149.7195531963     1  0.11322869E+09
     -147.6925175951      148.8899382013     1  0.11012894E+09
     -147.6924823527      154.7535314287     1  0.10911640E+09
     -147.6924592415      146.4215843222     1  0.11056724E+09
     -147.6923773067      150.1407806642     1  0.11091574E+09
     -147.6923753970      149.9330212210     1  0.11770357E+09
     -147.6923561873      151.7060754877     1  0.11828215E+09
     -147.6923449619      149.1868841367     1  0.11619693E+09
     -147.6923023093      148.4870892097     1  0.11390444E+09
     -147.6922760778      155.0485139457     1  0.11557109E+09
     -147.6922729319      149.6194281591     1  0.10888521E+09
     -147.6921951906      151.8070967172     1  0.10987654E+09
     -147.6921861313      146.8951441412     1  0.10892148E+09
     -147.6921782317      146.0184222462     1  0.10968845E+09
     -147.6921633475      152.0080213645     1  0.11244914E+09
     -147.6921594837      150.1315471214     1  0.11540383E+09
     -147.6921520824      148.6396368919     1  0.11712446E+09
     -147.6921381837      149.2848150957     1  0.10888202E+09
     -147.6921021442      151.2084290558     1  0.11114307E+09
     -147.6920996070      153.7251616910     1  0.11957176E+09
     -147.6920153714      148.6100639535     1  0.10723185E+09
     -147.6919769655      155.3832918485     1  0.11096401E+09
     -147.6918405407      149.0134639844     1  0.11294057E+09
     -147.6918347824      147.7806561310     1  0.11254734E+09
     -147.6918150567      146.6853074356     1  0.10972469E+09
     -147.6917909800      150.1108059322     1  0.11164328E+09
     -147.6917844638      150.0932646646     1  0.11672225E+09
     -147.6917292298      152.1904896407     1  0.11316335E+09
     -147.6916982723      154.5233928641     1  0.10905719E+09
     -147.6915937385      151.1031248923     1  0.11376845E+09
     -147.6915912039      145.6606378401     1  0.10873760E+09
     -147.6915535535      147.0923112695     1  0.10901171E+09
     -147.6914589562      149.1573231482     1  0.11185235E+09
     -147.6914279823      155.4434066627     1  0.11075393E+09
     -147.6913511786      149.8359431911     1  0.10698797E+09
     -147.6913237213      154.6019447817     1  0.11293324E+09
     -147.6912933955      153.1276149466     1  0.11005772E+09
     -147.6912798633      153.4254169975     1  0.10849717E+09
     -147.6912497406      152.6731363196     1  0.11858220E+09
     -147.6911957660      143.9636115242     1  0.10863004E+09
     -147.6911882386      148.5262244377     1  0.11468460E+09
     -147.6911698395      149.6664456182     1  0.11197567E+09
     -147.6911658919      151.4104856455     1  0.11091514E+09
     -147.6911283428      155.5324088379     1  0.11966110E+09
     -147.6910929565      150.3219832315     1  0.11240149E+09
     -147.6910875948      155.0741063143     1  0.11574908E+09
     -147.6910065476      151.0467707061     1  0.10809039E+09
     -147.6909827215      152.0458298658     1  0.10779480E+09
     -147.6909787705      147.1358780112     2  0.10708172E+09
     -147.6909697416      149.2812191717     1  0.11195109E+09
     -147.6909659174      147.2143728161     1  0.10964532E+09
     -147.6909599860      150.7720461307     1  0.11126517E+09
     -147.6909511164      154.4435706443     1  0.10969645E+09
     -147.6909267808      147.5758776536     1  0.10993093E+09
     -147.6908465961      153.6572578758     1  0.10838606E+09
     -147.6907868955      152.6083469278     1  0.11285886E+09
     -147.6907630369      149.5092832217     1  0.11219420E+09
     -147.6907448096      155.0057254177     1  0.11879694E+09
     -147.6907254987      150.8699452000     1  0.11654814E+09
     -147.6907214615      151.8286005199     1  0.10848338E+09
     -147.6907083889      154.1368255876     1  0.11572682E+09
     -147.6906558984      149.2606535614     1  0.11252189E+09
     -147.6906260199      148.4184469304     1  0.11025654E+09
     -147.6905913173      154.0587271809     1  0.11176632E+09
     -147.6905694819      150.5742912170     1  0.11434117E+09
     -147.6905572922      152.5270483041     1  0.11536671E+09
     -147.6905185373      149.4067478297     1  0.11318255E+09
     -147.6904999234      149.6634247304     1  0.11138520E+09
     -147.6904456450      153.8619073011     1  0.10985990E+09
     -147.6904066299      147.9613745486     1  0.11399842E+09
     -147.6904040057      154.9899279557     1  0.10869017E+09
     -147.6903838519      152.1138043650     1  0.11001902E+09
     -147.6903624940      153.3721728096     1  0.10827664E+09
     -147.6902943390      154.0917892726     1  0.10990487E+09
     -147.6902558297      150.0105416734     1  0.11951903E+09
     -147.6902544257      150.0309943872     1  0.11171150E+09
     -147.6902513146      150.0886227618     1  0.11305261E+09
     -147.6902470026      153.5677304130     1  0.11301778E+09
     -147.6902315790      148.0743366904     1  0.11003661E+09
     -147.6902036067      148.6845902420     1  0.11742286E+09
     -147.6901928595      152.2790110171     1  0.11521463E+09
     -147.6901909739      155.2953013389     1  0.11837760E+09
     -147.6901814401      153.0976351251     1  0.11214617E+09
     -147.6901661469      145.3892044465     1  0.11452700E+09
     -147.6900885890      148.7681215310     1  0.11419193E+09
     -147.6900231503      152.7175506019     1  0.11740839E+09
     -147.6899565921      149.4342324829     1  0.11048546E+09
     -147.6899234926      145.8009860089     1  0.11573696E+09
     -147.6899143714      145.2554552218     1  0.11107181E+09
     -147.6898863380      152.0443208970     1  0.11794018E+09
     -147.6898074010      151.9657039263     1  0.11091692E+09
     -147.6897409337      152.3621787273     1  0.11189989E+09
     -147.6897376561      151.2870830680     1  0.11210773E+09
     -147.6897292184      148.0549460751     1  0.11430423E+09
     -147.6897277238      149.1389055165     4  0.10667417E+09
     -147.6897086658      151.2067192961     1  0.10853111E+09
     -147.6896829777      150.8677011977     1  0.11171431E+09
     -147.6896637711      150.0864288473     1  0.11494159E+09
     -147.6896320127      150.3606616072     1  0.11286582E+09
     -147.6896240451      151.4865658289     1  0.11440039E+09
     -147.6896147945      152.3256507896     1  0.11008609E+09
     -147.6896095502      149.4811860837     1  0.11154415E+09
     -147.6895887843      147.4151380985     1  0.11485884E+09
     -147.6895839313      150.1059525378     1  0.11663005E+09
     -147.6895335542      151.4237597371     1  0.10746720E+09
     -147.6895040831      151.3330132991     1  0.11118701E+09
     -147.6894627626      146.8881252546     1  0.11508275E+09
     -147.6894538430      149.2598007303     1  0.11114553E+09
     -147.6894323605      151.3645637831     1  0.11331783E+09
     -147.6894275224      149.9104717487     1  0.11543256E+09
     -147.6893916613      152.4190602025     1  0.10810024E+09
     -147.6893535026      151.0404325553     1  0.11296816E+09
     -147.6893087205      151.8795663829     1  0.11290233E+09
     -147.6892608134      150.0325546508     1  0.11518661E+09
     -147.6892283749      151.9053973740     1  0.11175441E+09
     -147.6892200218      153.2190627270     1  0.11125959E+09
     -147.6891680043      150.3188188457     1  0.11267437E+09
     -147.6891407716      150.4785804193     2  0.11126373E+09
     -147.6891349744      152.2217949814     1  0.11197207E+09
     -147.6889892575      145.7263812701     1  0.11106483E+09
     -147.6889553814      151.2515011050     1  0.11241346E+09
     -147.6889538573      151.5035423269     1  0.11218332E+09
     -147.6889241277      151.6453986791     1  0.11340079E+09
     -147.6888622220      151.0594798413     1  0.10968317E+09
     -147.6888541738      149.1860237711     1  0.10984112E+09
     -147.6888423964      151.4145321859     2  0.10796708E+09
     -147.6887657196      149.9957514341     1  0.10942060E+09
     -147.6887322035      151.8270752587     2  0.11185567E+09
     -147.6886885988      145.1946896301     1  0.11165682E+09
     -147.6886511209      157.5336443408     1  0.11524139E+09
     -147.6886258896      150.1315930772     1  0.10973759E+09
     -147.6885913142      152.4996627181     1  0.11667215E+09
     -147.6885323098      146.3772749192     1  0.11541026E+09
     -147.6885118808      151.9633864344     1  0.10583779E+09
     -147.6884824245      153.6217956505     1  0.11445526E+09
     -147.6884761392      150.5320485775     1  0.11449070E+09
     -147.6884235017      148.9315492986     1  0.10835715E+09
     -147.6883567083      148.9685695293     1  0.11274544E+09
     -147.6882516626      151.8794207572     1  0.11244334E+09
     -147.6882224604      146.9072250647     1  0.11107994E+09
     -147.6881903050      148.7195840586     1  0.11418551E+09
     -147.6881881833      157.2950745428     2  0.10876313E+09
     -147.6881797656      148.2791453820     1  0.10704631E+09
     -147.6881338889      150.1994820492     1  0.11118669E+09
     -147.6881322885      152.7934165679     1  0.11250788E+09
     -147.6881018761      152.2388702757     1  0.11914583E+09
     -147.6880492756      151.5468968042     1  0.11101135E+09
     -147.6880407399      151.6735654148     1  0.11145718E+09
     -147.6880093200      151.5316223236     1  0.11459541E+09
     -147.6880069516      150.2163536677     1  0.11298828E+09
     -147.6879756851      148.7273706556     1  0.11172537E+09
     -147.6879667391      151.0049424710     1  0.11131728E+09
     -147.6879276704      153.2060598716     1  0.11261126E+09
     -147.6879060914      153.5485379495     1  0.11758086E+09
     -147.6878994146      147.6979174561     1  0.10883250E+09
     -147.6878516901      152.4845138450     1  0.11489799E+09
     -147.6877172786      150.7422633689     1  0.11051976E+09
     -147.6876326259      152.6713307083     1  0.11430875E+09
     -147.6876129224      154.2698301997     1  0.11603893E+09
     -147.6875843564      151.0968998460     1  0.10968967E+09
     -147.6875672549      153.1124171651     1  0.11335384E+09
     -147.6875577428      151.7196825973     1  0.11685513E+09
     -147.6875367551      155.3393183423     1  0.11143841E+09
     -147.6875302436      150.0470759443     1  0.11179012E+09
     -147.6874428479      151.2401327403     1  0.11474352E+09
     -147.6874355950      152.6011143780     1  0.11133596E+09
     -147.6873817646      148.6059180487     1  0.11381434E+09
     -147.6873324530      154.3766913101     1  0.11385030E+09
     -147.6873222383      147.9139650571     1  0.11228332E+09
     -147.6872983103      149.1214088887     1  0.11167218E+09
     -147.6872834743      151.4783266954     1  0.10793892E+09
     -147.6872682096      147.4735623877     1  0.11464139E+09
     -147.6872456416      152.0903207196     1  0.10736717E+09
     -147.6872274811      149.3611468905     1  0.10936281E+09
     -147.6871790948      147.1920692972     1  0.10748538E+09
     -147.6871595366      149.9274627633     1  0.11698537E+09
     -147.6871248928      148.5041031449     1  0.10630371E+09
     -147.6871079374      149.4525900804     1  0.10726791E+09
     -147.6870837019      152.7088287314     2  0.11648448E+09
     -147.6870504728      149.4216575107     1  0.11274887E+09
     -147.6870406007      148.9287170397     1  0.11171710E+09
     -147.6870279310      155.1781444935     1  0.11814728E+09
     -147.6870216828      146.4352164929     1  0.11271337E+09
     -147.6870179148      150.7265441855     1  0.11482528E+09
     -147.6870141799      152.2291521305     1  0.10593776E+09
     -147.6870113544      150.0816767608     1  0.11235875E+09
     -147.6869847541      152.6648280837     1  0.11751129E+09
     -147.6869685830      151.2562245152     1  0.11540285E+09
     -147.6869394469      154.3218038467     1  0.11524777E+09
     -147.6869015819      150.0411871758     1  0.10986592E+09
     -147.6868969345      149.4351868434     1  0.11769728E+09
     -147.6868403472      147.8937368364     1  0.11364915E+09
     -147.6868151404      149.2508667599     1  0.11055066E+09
     -147.6868068700      149.0740535844     1  0.11364778E+09
     -147.6868040929      144.5750538916     1  0.11175870E+09
     -147.6867706004      152.3664601702     1  0.10858537E+09
     -147.6867485843      146.1861881357     1  0.11256091E+09
     -147.6867432010      147.6080646793     1  0.10852549E+09
     -147.6867045807      149.7750292451     1  0.11037709E+09
     -147.6866935894      150.9188609076     1  0.11506840E+09
     -147.6866869592      149.9837150646     1  0.11188136E+09
     -147.6866857652      152.9607932481     1  0.11300237E+09
     -147.6866833106      153.0477420413     1  0.10874993E+09
     -147.6866784756      152.1487975229     1  0.10880741E+09
     -147.6866696465      153.6753641904     1  0.11472656E+09
     -147.6865891532      148.8572745350     1  0.11685012E+09
     -147.6865531355      147.2970020371     1  0.10725490E+09
     -147.6865216763      148.1351669826     1  0.11071405E+09
     -147.6864869974      152.5395214024     1  0.11295938E+09
     -147.6864709777      150.0634726171     1  0.11391709E+09
     -147.6864563301      152.5037598448     1  0.11666861E+09
     -147.6864338130      153.8261155740     1  0.11641444E+09
     -147.6863539554      148.5800661522     1  0.10827021E+09
     -147.6863487761      148.8345040627     1  0.11118083E+09
     -147.6862811518      148.1551228454     1  0.11757662E+09
     -147.6862077930      151.1808829643     1  0.11319612E+09
     -147.6861699367      153.2267053482     1  0.11261521E+09
     -147.6861613777      148.3007931102     1  0.11150604E+09
     -147.6861459804      151.8558112682     1  0.11276095E+09
     -147.6861441456      148.8447101923     1  0.11223781E+09
     -147.6860706317      146.7327591783     1  0.11126867E+09
     -147.6860002245      154.3131840190     1  0.11488302E+09
     -147.6859952096      152.3671395414     1  0.11239270E+09
     -147.6859930792      149.8218523289     1  0.11282663E+09
     -147.6859898599      150.0306313851     1  0.11120051E+09
     -147.6859732589      156.4355474594     1  0.11285949E+09
     -147.6859497595      151.6737054029     1  0.11367193E+09
     -147.6859448747      153.3631179798     1  0.11219751E+09
     -147.6859387713      147.9026039047     1  0.11491780E+09
     -147.6859231872      152.4549247455     1  0.11321224E+09
     -147.6859192873      150.4424383707     1  0.11789328E+09
     -147.6859173207      150.3606178984     1  0.11672295E+09
     -147.6858738451      150.5526977271     1  0.11629468E+09
     -147.6857961882      153.6140727730     1  0.11424803E+09
     -147.6857648718      150.8872082100     2  0.11254085E+09
     -147.6857562365      150.9747446483     1  0.10785143E+09
     -147.6857189253      150.4627493370     1  0.10852824E+09
     -147.6857168064      149.8970900383     1  0.11291470E+09
     -147.6857023854      151.5019711490     1  0.11888422E+09
     -147.6856964836      148.4787503678     1  0.10817134E+09
     -147.6856800013      150.9933751570     1  0.10699960E+09
     -147.6856616786      147.3970365062     1  0.11560085E+09
     -147.6856348364      150.1948663331     1  0.11636615E+09
     -147.6856304659      151.1509885366     1  0.11740321E+09
     -147.6856197426      152.1091907428     1  0.11177595E+09
     -147.6856099789      152.5946370426     1  0.11041414E+09
     -147.6855477324      147.8452527558     1  0.10620885E+09
     -147.6855204696      152.2970987527     1  0.11693814E+09
     -147.6855078808      145.5837881611     1  0.11054038E+09
     -147.6854405666      146.9456961981     1  0.11028577E+09
     -147.6854258302      155.7858501161     1  0.11150412E+09
     -147.6854156900      155.5634439033     1  0.10958840E+09
     -147.6853958237      151.3255067336     1  0.11048197E+09
     -147.6853389484      153.4982340134     1  0.11944251E+09
     -147.6853330328      149.4687976112     1  0.10957578E+09
     -147.6853229150      153.8484382996     1  0.11541536E+09
     -147.6852923551      151.3701294818     1  0.11044164E+09
     -147.6852479319      149.3214310072     1  0.11146569E+09
     -147.6852312022      152.4736561457     1  0.10859296E+09
     -147.6851893993      151.3601932688     1  0.11073249E+09
     -147.6851709946      146.2157712757     1  0.11525571E+09
     -147.6851527154      150.8487299044     1  0.11193713E+09
     -147.6851006287      153.6762091872     1  0.11200215E+09
     -147.6850670068      150.2535746165     1  0.11542484E+09
     -147.6850584911      155.7235371185     1  0.11920900E+09
     -147.6850545726      146.5180759720     1  0.10874174E+09
     -147.6850433509      150.8310755478     1  0.11360511E+09
     -147.6850380808      150.9715581362     1  0.10890786E+09
     -147.6850369121      154.1567095545     2  0.10769822E+09
     -147.6849704556      156.1758058707     1  0.11030555E+09
     -147.6848741579      155.6802894279     1  0.11249039E+09
     -147.6848277951      148.8661105340     1  0.10787457E+09
     -147.6848005527      150.8287551370     1  0.10986031E+09
     -147.6847982490      154.3892668688     1  0.11966120E+09
     -147.6847755790      150.2853590656     1  0.10856705E+09
     -147.6847144724      148.1089359026     1  0.11411914E+09
     -147.6847057569      147.7351027621     1  0.11556044E+09
     -147.6846647057      152.3817699410     1  0.11218753E+09
     -147.6846357229      152.9892358796     1  0.10771469E+09
     -147.6846199157      151.2463328658     1  0.10980923E+09
     -147.6846179776      148.4735372563     1  0.11437957E+09
     -147.6846159033      152.3930525938     1  0.11668589E+09
     -147.6846008041      148.1483358060     1  0.11085915E+09
     -147.6845151679      150.2461994860     1  0.11120279E+09
     -147.6845106696      155.3426076606     1  0.11285742E+09
     -147.6844662264      155.2437582509     1  0.11210497E+09
     -147.6844588910      151.5232927517     1  0.10941724E+09
     -147.6844464145      150.7948911027     1  0.10898812E+09
     -147.6844342736      154.1828772376     1  0.11096800E+09
     -147.6844266561      151.8233809311     2  0.11747660E+09
     -147.6844086285      152.8791475434     1  0.11572582E+09
     -147.6843870892      146.2312049337     1  0.11132499E+09
     -147.6843759277      146.2574099593     1  0.11382363E+09
     -147.6843561747      148.3438547657     1  0.11357303E+09
     -147.6842878176      151.9492546636     1  0.11153028E+09
     -147.6842865118      149.9237692667     1  0.11047812E+09
     -147.6842308283      152.6124968805     1  0.11096256E+09
     -147.6841860484      149.0295995464     1  0.11418092E+09
     -147.6841689891      146.8195390863     1  0.11689303E+09
     -147.6841159636      149.6714201750     1  0.10897470E+09
     -147.6841094628      150.8367901796     1  0.11466208E+09
     -147.6840775852      155.9513861184     1  0.10971407E+09
     -147.6840515489      145.8517854960     1  0.11727635E+09
     -147.6840040609      146.2428297845     1  0.11347356E+09
     -147.6839676875      149.6608760082     1  0.10793985E+09
     -147.6839601409      146.1433553787     1  0.11206836E+09
     -147.6839312965      151.2725941878     1  0.10916469E+09
     -147.6839007129      150.5247683313     1  0.11506694E+09
     -147.6838454508      153.2555122840     1  0.11186565E+09
     -147.6838285128      145.4918158936     1  0.11605750E+09
     -147.6838240617      150.0343227904     1  0.11194661E+09
     -147.6838059024      148.6983470201     1  0.11225547E+09
     -147.6837679392      148.3507432817     1  0.11637209E+09
     -147.6837384047      151.2256933922     1  0.11645504E+09
     -147.6837026348      153.0512747513     1  0.11096843E+09
     -147.6836874974      150.9197001565     1  0.11183584E+09
     -147.6836712912      149.6022037952     1  0.11441364E+09
     -147.6836140461      150.1808380003     1  0.11227248E+09
     -147.6835936269      151.5189536915     1  0.11412955E+09
     -147.6835871146      151.2711874705     1  0.11055761E+09
     -147.6835764448      153.0495362424     1  0.11645955E+09
     -147.6834607526      147.9464879214     1  0.11296804E+09
     -147.6833869406      154.1954292538     1  0.11001265E+09
     -147.6833376199      147.0346292948     1  0.11136862E+09
     -147.6833237961      151.8103133419     1  0.11255804E+09
     -147.6833112059      145.6176244097     1  0.11083445E+09
     -147.6832787343      152.0709155404     1  0.11496475E+09
     -147.6832710296      155.1485180737     1  0.11928298E+09
     -147.6832476649      150.3757552852     1  0.10939530E+09
     -147.6832431413      154.5436461865     1  0.11579613E+09
     -147.6832352952      157.4899379010     1  0.10740258E+09
     -147.6832174207      152.0132468793     1  0.11344296E+09
     -147.6831850798      148.7504667326     1  0.11192963E+09
     -147.6831708384      149.8242873953     1  0.11540814E+09
     -147.6831581144      151.4865875495     1  0.11235799E+09
     -147.6831429084      157.0191942169     1  0.11816015E+09
     -147.6831305109      150.4219970210     1  0.11485835E+09
     -147.6831185066      152.4972838500     1  0.11597044E+09
     -147.6831165503      152.3288934742     1  0.10805653E+09
     -147.6831135387      144.2801369578     1  0.11065633E+09
     -147.6831040751      149.3384552758     1  0.11296726E+09
     -147.6831024098      151.3948265376     1  0.11575834E+09
     -147.6830861998      149.2652639656     1  0.10755520E+09
     -147.6830735821      150.0858143996     1  0.10944161E+09
     -147.6830716627      149.1768724646     1  0.11633163E+09
     -147.6830561558      150.3233821633     1  0.11021118E+09
     -147.6830510659      152.0138712033     1  0.10959092E+09
     -147.6830273143      148.8022375756     1  0.11205497E+09
     -147.6829539686      153.7388710310     1  0.11330532E+09
     -147.6829386389      145.6393405288     1  0.11247514E+09
     -147.6829371632      147.4558350375     1  0.11515426E+09
     -147.6829217797      148.6402979372     1  0.11268689E+09
     -147.6828969181      152.2020596530     1  0.11060352E+09
     -147.6828885618      148.2247577481     1  0.11090292E+09
     -147.6828041659      154.9853664566     1  0.11623416E+09
     -147.6827853823      148.6140628926     1  0.11134573E+09
     -147.6827596170      147.9912262144     1  0.11404850E+09
     -147.6827389652      146.4588853529     1  0.11363737E+09
     -147.6826993509      149.9994925194     1  0.11306929E+09
     -147.6826878066      154.3965691450     1  0.11739559E+09
     -147.6826772947      150.6142346237     1  0.10900783E+09
     -147.6826719273      152.4300377797     1  0.11222953E+09
     -147.6826573061      152.1203859626     1  0.10611895E+09
     -147.6826561231      154.7870889729     1  0.10656282E+09
     -147.6826091413      151.9014047120     1  0.10918516E+09
     -147.6826008474      148.3345531712     1  0.11266460E+09
     -147.6825918231      144.1248498170     1  0.10998726E+09
     -147.6825833630      145.9201182007     4  0.10793507E+09
     -147.6824977404      146.7764266057     1  0.10892315E+09
     -147.6824032543      149.1465807360     1  0.11047586E+09
     -147.6823979396      150.4625050274     1  0.11163274E+09
     -147.6823828731      154.4942773914     1  0.11822729E+09
     -147.6823513997      152.5504357865     1  0.11577202E+09
     -147.6823473861      155.0430629646     2  0.11174518E+09
     -147.6823348582      151.1496053114     1  0.11361082E+09
     -147.6823288846      149.4576877112     1  0.11318529E+09
     -147.6823041251      148.7107863238     1  0.11426035E+09
     -147.6822727690      148.8613339172     1  0.11356215E+09
     -147.6822101941      148.0298593193     1  0.11105406E+09
     -147.6821902477      152.3848619805     1  0.11112406E+09
     -147.6821710582      147.9538293880     1  0.11660314E+09
     -147.6821572218      149.7704862734     1  0.11289352E+09
     -147.6821412222      149.0661000010     1  0.11086603E+09
     -147.6821304121      147.3401121345     1  0.11584711E+09
     -147.6820506784      155.5906665557     1  0.11799228E+09
     -147.6820172812      150.2565699120     1  0.11312943E+09
     -147.6820025235      152.4997754399     1  0.10934125E+09
     -147.6819898412      153.3960361098     1  0.11704991E+09
     -147.6819888101      150.4334576396     1  0.11268873E+09
     -147.6819371448      148.0530774858     1  0.11348900E+09
     -147.6819282021      148.5765747511     1  0.11644670E+09
     -147.6819254472      153.9950775203     1  0.11371864E+09
     -147.6819087359      147.6687765553     1  0.11271523E+09
     -147.6818673330      148.8960439467     1  0.11695285E+09
     -147.6817933805      150.5214639612     1  0.11497638E+09
     -147.6817804752      151.7443572577     1  0.10879784E+09
     -147.6817737215      153.6756657946     1  0.10965356E+09
     -147.6817545485      152.6738689006     1  0.11998676E+09
     -147.6817157769      151.4197447435     1  0.11229869E+09
     -147.6816427794      150.7724637296     1  0.10677090E+09
     -147.6816192393      154.6571833627     1  0.11581063E+09
     -147.6816065978      148.0357000942     1  0.11403196E+09
     -147.6815882825      149.9615031347     1  0.11574845E+09
     -147.6814824514      151.2329039989     1  0.11851149E+09
     -147.6814312843      152.8679033939     1  0.11026190E+09
     -147.6814254468      148.9105116378     1  0.11651624E+09
     -147.6813955911      150.9716077283     1  0.11429454E+09
     -147.6813730939      149.9185572851     1  0.10856007E+09
     -147.6813419109      154.1602963570     1  0.11414941E+09
     -147.6813248641      148.8015895293     1  0.11110802E+09
     -147.6813174454      151.8398113133     1  0.11703041E+09
     -147.6812770963      150.5530253065     1  0.11421761E+09
     -147.6811603675      149.1011446999     1  0.11324064E+09
     -147.6811369552      152.1211093254     1  0.11009895E+09
     -147.6811263648      148.4149376626     1  0.11098437E+09
     -147.6811218259      151.5316953790     1  0.11845139E+09
     -147.6810970426      151.8800701232     2  0.11092291E+09
     -147.6810365116      150.4194880875     1  0.10881628E+09
     -147.6810248489      149.1979385155     1  0.10966276E+09
     -147.6810207647      147.9443254569     1  0.10702107E+09
     -147.6810182621      154.1271212151     1  0.11348685E+09
     -147.6809862272      149.3024751242     1  0.10832152E+09
     -147.6809484104      150.1433883456     1  0.11118564E+09
     -147.6809287223      156.1379570252     1  0.10986768E+09
     -147.6808951693      150.7492651468     1  0.11161501E+09
     -147.6808921997      148.5695009431     1  0.11354806E+09
     -147.6808890906      149.9259487605     1  0.10944745E+09
     -147.6808818609      156.4291365956     1  0.11529263E+09
     -147.6808302363      150.1145943997     1  0.11411955E+09
     -147.6808273999      155.6950492950     1  0.11090586E+09
     -147.6808077599      150.4658112323     1  0.11507241E+09
     -147.6807871116      152.3829777634     1  0.11574106E+09
     -147.6807660230      150.1630506825     1  0.11551817E+09
     -147.6807358120      153.2810964278     1  0.11512345E+09
     -147.6807305636      148.1623825150     1  0.10735703E+09
     -147.6807144418      149.3309291656     1  0.11542205E+09
     -147.6806698616      150.8325420103     1  0.10700633E+09
     -147.6806613800      150.7017245758     1  0.11194248E+09
     -147.6806520308      149.0758241373     1  0.11721036E+09
     -147.6806456774      151.2928065760     1  0.11255737E+09
     -147.6806300574      147.4599928333     1  0.11047279E+09
     -147.6806044179      153.6037784830     1  0.11479221E+09
     -147.6806023427      154.3810876982     1  0.11029213E+09
     -147.6805339731      150.1347489074     1  0.11633462E+09
     -147.6805113623      150.3776536644     1  0.11108915E+09
     -147.6805092942      152.1334665986     1  0.10873043E+09
     -147.6805029228      151.5535205066     1  0.11279953E+09
     -147.6804981905      154.2940117377     1  0.11975867E+09
     -147.6804534205      151.1056570411     1  0.11227738E+09
     -147.6804409750      149.4318865375     1  0.11287714E+09
     -147.6804040044      153.0516686409     1  0.10900657E+09
     -147.6803769773      148.8224043640     1  0.11394039E+09
     -147.6802680034      150.8021531091     1  0.11178692E+09
     -147.6802553275      150.6808703568     2  0.11094568E+09
     -147.6802467545      151.8842055459     1  0.11278098E+09
     -147.6802452875      147.6930319619     1  0.11512024E+09
     -147.6802384897      156.1332040515     1  0.11984752E+09
     -147.6801820858      152.4257629715     1  0.11225598E+09
     -147.6801124503      150.2183625683     1  0.11488548E+09
     -147.6801013175      153.9096488421     1  0.11699127E+09
     -147.6800666089      153.8559867499     1  0.11698629E+09
     -147.6800627446      147.7588155155     1  0.11036805E+09
     -147.6800047752      151.6580389885     1  0.10498641E+09
     -147.6799769204      152.3122511655     1  0.11178439E+09
     -147.6799601305      153.8643482763     1  0.11075379E+09
     -147.6799568948      154.2563732517     1  0.11033798E+09
     -147.6799447956      146.1210170459     1  0.11355537E+09
     -147.6799432788      149.7794847279     1  0.11668403E+09
     -147.6799244129      150.5014556615     1  0.11602839E+09
     -147.6799173911      151.1206941255     1  0.11584799E+09
     -147.6798885166      148.5026329263     1  0.11083838E+09
     -147.6798692191      152.1707221803     1  0.11135036E+09
     -147.6798580597      150.6344866034     1  0.10682261E+09
     -147.6798487963      147.1858361100     1  0.10833686E+09
     -147.6798389367      149.5047692127     1  0.11681771E+09
     -147.6797908019      153.3224480397     1  0.12023499E+09
     -147.6797657489      149.8549265551     1  0.11059155E+09
     -147.6797599475      152.7646632159     1  0.10975895E+09
     -147.6797233408      148.7877406159     1  0.11296582E+09
     -147.6797031626      147.4593733953     1  0.10684090E+09
     -147.6796958390      150.3673956781     1  0.11219752E+09
     -147.6796932485      150.5026886689     1  0.11891054E+09
     -147.6796705130      149.9968327454     1  0.11310994E+09
     -147.6796578272      150.0302098917     1  0.11229615E+09
     -147.6796110774      147.9777452334     1  0.11156398E+09
     -147.6795829281      151.0248936227     1  0.11148759E+09
     -147.6795611659      149.7844159835     1  0.10596845E+09
     -147.6795138034      153.7543214051     1  0.10992908E+09
     -147.6794806501      152.4025056268     1  0.11218631E+09
     -147.6794737697      146.8826683450     1  0.11325714E+09
     -147.6794507452      148.6733232348     1  0.11052585E+09
     -147.6794396347      153.2241908621     1  0.11534043E+09
     -147.6794190987      151.6949599534     1  0.11631934E+09
     -147.6793465819      147.8878917525     1  0.11085611E+09
     -147.6793273431      149.1290548668     1  0.10773792E+09
     -147.6792876172      147.7954149851     1  0.10869883E+09
     -147.6792863023      146.8109455080     1  0.10798197E+09
     -147.6792608658      151.8817121982     1  0.11589836E+09
     -147.6792403128      147.2987538525     1  0.11155928E+09
     -147.6792359323      148.0382953865     1  0.10914119E+09
     -147.6792226585      151.8724793197     1  0.11884687E+09
     -147.6792136667      148.9904495666     1  0.11235543E+09
     -147.6791996429      148.4669454405     1  0.10933554E+09
     -147.6791919889      147.6671712075     1  0.11317870E+09
     -147.6790998181      149.8813491918     1  0.11246399E+09
     -147.6790450192      150.2511202078     1  0.11058978E+09
     -147.6790290970      148.4600071001     1  0.11001033E+09
     -147.6789987786      150.9955579821     1  0.11067155E+09
     -147.6789915602      147.6290358820     1  0.10990146E+09
     -147.6789903061      153.9306644753     1  0.10964467E+09
     -147.6789497465      151.2258947210     1  0.10765160E+09
     -147.6789108636      154.5240009339     1  0.10773104E+09
     -147.6789089236      155.3322108666     1  0.11095391E+09
     -147.6789065753      153.3423598212     1  0.11246576E+09
     -147.6789052598      148.3375106925     1  0.10697876E+09
     -147.6789042429      151.0941431657     1  0.10883684E+09
     -147.6788868831      149.4943514950     1  0.11280783E+09
     -147.6788062136      149.7464983509     1  0.11906976E+09
     -147.6787807990      147.2856100591     1  0.10816393E+09
     -147.6787698687      150.4122039510     1  0.10822974E+09
     -147.6787456179      143.5095737257     1  0.11110013E+09
     -147.6787366384      152.8248124668     1  0.11241436E+09
     -147.6787280505      150.7674811553     1  0.11341325E+09
     -147.6786788026      154.2370853729     1  0.10717442E+09
     -147.6786415958      153.1163210023     1  0.11271644E+09
     -147.6786291285      155.3480728257     1  0.11375870E+09
     -147.6786166332      150.8350098615     1  0.11157310E+09
     -147.6786117493      147.0155108142     1  0.11409192E+09
     -147.6786099597      152.1648861259     1  0.11401787E+09
     -147.6785336352      144.2102938850     1  0.11530244E+09
     -147.6784162336      151.3541376421     1  0.10887061E+09
     -147.6784071131      152.4258336229     1  0.11171802E+09
     -147.6783825766      148.6069985335     1  0.11233005E+09
     -147.6783741486      149.9933732045     1  0.12008250E+09
     -147.6783626130      151.0791958330     1  0.11448147E+09
     -147.6783597853      146.8945101672     2  0.10644665E+09
     -147.6783563400      156.6904853253     1  0.10935386E+09
     -147.6783215011      149.0074206011     1  0.10694237E+09
     -147.6783061966      149.2658219845     1  0.11020869E+09
     -147.6782615250      147.3245188756     1  0.11008361E+09
     -147.6782537840      147.8312368235     1  0.10731446E+09
     -147.6782326309      147.0993808654     1  0.10671753E+09
     -147.6781851407      147.5558342430     1  0.11093045E+09
     -147.6781728402      149.3743164512     1  0.10762885E+09
     -147.6781686833      153.1254425541     1  0.11148529E+09
     -147.6781666710      152.4609571519     1  0.11597225E+09
     -147.6781453143      152.5212103748     1  0.12030065E+09
     -147.6781171309      144.3091673453     1  0.11463717E+09
     -147.6781084277      155.8008244525     1  0.11347057E+09
     -147.6780946032      148.3445432190     1  0.11419892E+09
     -147.6780774628      148.5998314099     1  0.11354600E+09
     -147.6780498104      152.1942903381     1  0.11367823E+09
     -147.6780299160      146.1750630485     1  0.11149554E+09
     -147.6780149108      156.6499752053     1  0.11844946E+09
     -147.6780082420      150.8424488354     1  0.11518977E+09
     -147.6779823652      151.2888845157     1  0.10797989E+09
     -147.6779569116      150.5136669587     1  0.11036511E+09
     -147.6778516538      156.1214883375     1  0.10901410E+09
     -147.6778156167      152.6696402632     1  0.11652705E+09
     -147.6777796397      151.5887277549     1  0.11922401E+09
     -147.6777549171      147.1793525911     1  0.11387885E+09
     -147.6777172231      149.8962592899     1  0.11315725E+09
     -147.6777125158      150.1789373387     1  0.11639863E+09
     -147.6777064794      150.4816666339     1  0.11429314E+09
     -147.6777001971      155.2384293827     1  0.11831944E+09
     -147.6776408065      150.8498983338     1  0.11278979E+09
     -147.6776368987      150.9498007829     1  0.11896459E+09
     -147.6776356519      149.3058761798     1  0.11250900E+09
     -147.6776251426      150.6535143177     1  0.11211600E+09
     -147.6775919934      153.4828526125     1  0.11318253E+09
     -147.6775801111      144.5399693824     1  0.11134076E+09
     -147.6775743390      153.0396666168     1  0.11273834E+09
     -147.6775085411      154.1994647700     1  0.11398221E+09
     -147.6774998561      150.4882047709     1  0.11467970E+09
     -147.6774602618      150.5117740670     1  0.11435439E+09
     -147.6774501128      152.1212531477     1  0.10896190E+09
     -147.6774438242      148.2744403842     1  0.11467731E+09
     -147.6773926559      152.3438914943     1  0.11111842E+09
     -147.6773835792      151.7808748170     1  0.11087490E+09
     -147.6773262760      149.1305615636     1  0.10663151E+09
     -147.6773131805      145.4623990476     1  0.11298065E+09
     -147.6773107318      153.8630346163     1  0.12034865E+09
     -147.6772894844      149.5512942675     1  0.11095238E+09
     -147.6772461507      145.9776520965     1  0.11379743E+09
     -147.6772370560      150.0490963528     1  0.11247450E+09
     -147.6771908948      145.4965631164     1  0.10934009E+09
     -147.6771355583      147.5140570016     1  0.11356236E+09
     -147.6771129384      148.4894216131     1  0.11092770E+09
     -147.6770825297      150.8061589596     1  0.11739343E+09
     -147.6770572996      151.7960700120     1  0.11611672E+09
     -147.6770481948      147.6533545634     1  0.10996838E+09
     -147.6770151353      152.1048597260     1  0.11409951E+09
     -147.6770022329      151.7950761832     1  0.10940303E+09
     -147.6769635233      154.3447964045     1  0.10940871E+09
     -147.6769580291      153.8472588572     1  0.11169012E+09
     -147.6769486962      150.0255391121     1  0.10908270E+09
     -147.6769198003      149.3382559476     1  0.11367405E+09
     -147.6769102146      146.9537028216     1  0.11188742E+09
     -147.6768985722      156.6926806033     1  0.11893489E+09
     -147.6768921943      153.6891141865     1  0.11002914E+09
     -147.6768289515      151.4246156732     1  0.11497424E+09
     -147.6767981882      149.7629689317     1  0.10927995E+09
     -147.6767565151      151.0202506965     1  0.11307374E+09
     -147.6767239967      152.2630974395     1  0.11606612E+09
     -147.6767141016      156.1328531109     1  0.12506455E+09
     -147.6766972091      148.4128084005     1  0.10769304E+09
     -147.6766840881      149.5194474681     1  0.10829574E+09
     -147.6766716359      151.3391613935     1  0.11136500E+09
     -147.6766621979      150.9607024601     1  0.11137576E+09
     -147.6766384900      154.2974027284     1  0.11470303E+09
     -147.6766325125      151.3722001618     1  0.11178515E+09
     -147.6766230694      148.9010916344     1  0.10858253E+09
     -147.6766022316      144.9229062874     1  0.10944635E+09
     -147.6765830147      146.9880500079     1  0.11096537E+09
     -147.6765676088      151.6281433307     1  0.11705121E+09
     -147.6765516400      149.1170451021     1  0.10748675E+09
     -147.6765477571      156.5348548514     1  0.11332784E+09
     -147.6765225964      148.0821707271     1  0.10853044E+09
     -147.6765201713      147.4566976557     1  0.11580108E+09
     -147.6764961444      147.7996373579     1  0.11737279E+09
     -147.6764811950      155.7610542131     1  0.11844625E+09
     -147.6764782059      155.3576048324     1  0.11562706E+09
     -147.6764754932      148.8141505448     1  0.11454848E+09
     -147.6764660656      146.6619416283     1  0.10939545E+09
     -147.6764276845      150.5932892806     1  0.11391415E+09
     -147.6764093800      150.7095540200     1  0.11379870E+09
     -147.6763893765      149.8716672482     1  0.11120975E+09
     -147.6763622637      151.3421253905     1  0.10903054E+09
     -147.6763466510      155.5908546922     1  0.11983995E+09
     -147.6763455224      153.0122239506     1  0.11280692E+09
     -147.6762981853      155.5178822700     1  0.12204783E+09
     -147.6762495124      148.6979459447     1  0.11045931E+09
     -147.6762327127      150.6688427008     1  0.11234641E+09
     -147.6762130995      147.7396357854     1  0.11070053E+09
     -147.6762028947      147.4843313979     1  0.11689537E+09
     -147.6762003977      148.8321403918     1  0.10992104E+09
     -147.6761697879      155.2904569621     1  0.10971952E+09
     -147.6761442503      149.4676827607     1  0.11367096E+09
     -147.6760864181      152.9799955781     1  0.11445653E+09
     -147.6760530016      147.9089198914     1  0.11355808E+09
     -147.6760314276      153.5958923852     1  0.11536435E+09
     -147.6759958914      151.6459454072     1  0.11029703E+09
     -147.6759656761      154.5967411248     1  0.11565439E+09
     -147.6759548706      154.3885423098     1  0.11519339E+09
     -147.6759444489      146.5653935816     1  0.11321385E+09
     -147.6759069746      150.2869738278     1  0.11355706E+09
     -147.6759028942      151.3180973173     1  0.11631539E+09
     -147.6758917136      151.7193952088     1  0.11212175E+09
     -147.6758879315      152.8442492293     1  0.11454611E+09
     -147.6758839373      148.3331534744     1  0.11134167E+09
     -147.6758357570      152.6293778541     1  0.11502206E+09
     -147.6758286083      152.7995615159     1  0.11855752E+09
     -147.6758003185      149.0953073671     1  0.10861157E+09
     -147.6757988027      149.2657839679     1  0.11017240E+09
     -147.6757942176      150.9930122422     1  0.11021403E+09
     -147.6757837379      144.6202027152     1  0.10850908E+09
     -147.6757567841      153.0471908415     1  0.11491122E+09
     -147.6757136888      149.4662964949     1  0.11064898E+09
     -147.6756972550      149.8455602131     1  0.10821297E+09
     -147.6756218349      151.2526510081     1  0.11336192E+09
     -147.6756208041      149.1826168697     2  0.10717717E+09
     -147.6756045649      150.1893214505     1  0.10430221E+09
     -147.6755868772      148.3529737125     1  0.10896645E+09
     -147.6755800627      148.5790675024     1  0.11002730E+09
     -147.6755549695      149.5199926113     1  0.11763001E+09
     -147.6755510374      145.0700714084     1  0.11382623E+09
     -147.6755329122      147.7293975835     1  0.11126618E+09
     -147.6755223824      148.0154616910     1  0.10656068E+09
     -147.6754918640      147.1467925880     1  0.11077281E+09
     -147.6754439044      152.3561776958     1  0.10808803E+09
     -147.6754341933      150.9947663393     1  0.11532521E+09
     -147.6754324820      155.3065796416     1  0.11040014E+09
     -147.6754302711      150.0499256985     1  0.11298240E+09
     -147.6754272718      151.3615101630     1  0.10970331E+09
     -147.6754237925      150.6098784832     1  0.10995022E+09
     -147.6754105716      153.3347721821     1  0.11729223E+09
     -147.6753888112      156.6020710718     1  0.11102916E+09
     -147.6753700962      145.4211935533     1  0.11234628E+09
     -147.6753253196      153.7127655567     1  0.11071326E+09
     -147.6753166816      146.6361111593     1  0.11389973E+09
     -147.6753113590      150.0936113996     1  0.11277865E+09
     -147.6752721851      151.0895591984     1  0.11387804E+09
     -147.6752588972      149.3042971223     1  0.10958391E+09
     -147.6752512092      150.9032730732     1  0.11516231E+09
     -147.6751974392      153.5020485619     1  0.11225338E+09
     -147.6751707339      150.2868755982     1  0.11485309E+09
     -147.6751004044      151.3598517242     1  0.10795515E+09
     -147.6750856777      150.9907088858     1  0.11264406E+09
     -147.6750767356      151.5151555150     1  0.11683937E+09
     -147.6750220502      148.6590517753     1  0.10975150E+09
     -147.6749733147      152.0966110889     1  0.10724786E+09
     -147.6749464152      153.6579594884     1  0.10685379E+09
     -147.6749299315      150.6690556740     1  0.11429525E+09
     -147.6749164386      151.2765941013     1  0.11341790E+09
     -147.6748839635      148.5366507072     1  0.11132129E+09
     -147.6748804274      152.1763800004     1  0.11812679E+09
     -147.6748746592      150.2676028459     1  0.11457117E+09
     -147.6748244299      151.7394841196     1  0.10589828E+09
     -147.6747982969      150.7802194415     1  0.11056089E+09
     -147.6747923605      153.1570542197     1  0.11334774E+09
     -147.6747765041      150.0379628132     1  0.11511415E+09
     -147.6747663453      149.2860438106     1  0.10886470E+09
     -147.6747618086      150.3736331861     1  0.11350129E+09
     -147.6747547711      146.3223539693     1  0.10935762E+09
     -147.6747424066      154.2248856489     1  0.11608336E+09
     -147.6747351452      153.3175669902     1  0.10823611E+09
     -147.6747338223      153.0209654838     1  0.11394284E+09
     -147.6747303984      151.5178117075     1  0.11044076E+09
     -147.6747216317      153.6274325025     1  0.11345458E+09
     -147.6747181405      150.8666882900     1  0.11340852E+09
     -147.6746817517      152.4680115169     1  0.11849975E+09
     -147.6746123753      146.7948749931     1  0.10947976E+09
     -147.6746051114      150.6236161174     1  0.11109703E+09
     -147.6745341288      152.9196847932     1  0.11025631E+09
     -147.6745296018      154.0889302441     1  0.10825993E+09
     -147.6745284103      149.8727484497     1  0.11136725E+09
     -147.6744374490      155.1200083435     1  0.11154744E+09
     -147.6744194004      151.0459379351     1  0.10827002E+09
     -147.6744176154      147.2434275334     1  0.11247248E+09
     -147.6744119630      146.8953135238     1  0.10997367E+09
     -147.6744086344      152.7795356594     1  0.11068776E+09
     -147.6744013421      149.7671982709     1  0.11029583E+09
     -147.6743747743      152.7040274979     1  0.11594374E+09
     -147.6743637339      150.0509766546     1  0.11499157E+09
     -147.6743571362      153.0449859243     1  0.11407533E+09
     -147.6743446804      153.0973367849     1  0.10924670E+09
     -147.6743178727      151.2266301611     1  0.10832008E+09
     -147.6743104045      153.0908252174     1  0.10895033E+09
     -147.6742898599      151.7819936492     1  0.10902637E+09
     -147.6742657425      146.4424078353     1  0.10972799E+09
     -147.6741900925      149.7497488565     1  0.11864852E+09
     -147.6741731845      152.4498272294     1  0.11088884E+09
     -147.6741711278      155.2809407205     1  0.11409900E+09
     -147.6741303567      149.5896312502     1  0.11537171E+09
     -147.6741049549      152.1458499278     1  0.11637631E+09
     -147.6740957684      150.7593822735     1  0.11511309E+09
     -147.6740800345      152.8780194697     1  0.10654558E+09
     -147.6740780136      147.0013917922     1  0.11492105E+09
     -147.6740563259      153.0292713318     1  0.11083006E+09
     -147.6740510983      150.6428340885     1  0.11326134E+09
     -147.6740093586      151.4761693955     1  0.11229523E+09
     -147.6739746817      152.9743974932     1  0.10981359E+09
     -147.6739709809      151.3201283093     1  0.11727147E+09
     -147.6739614807      152.1305564456     1  0.10823479E+09
     -147.6739483658      147.1497124031     1  0.10768748E+09
     -147.6739282299      147.5786743683     1  0.11089657E+09
     -147.6739008311      151.8268407800     1  0.11435744E+09
     -147.6738795414      148.6664848330     1  0.11494836E+09
     -147.6738645336      151.2238003850     1  0.11603592E+09
     -147.6738615728      147.5892358721     1  0.10939227E+09
     -147.6738541217      150.8325574837     1  0.11614244E+09
     -147.6738232618      149.0600946694     1  0.11323736E+09
     -147.6738201636      152.3799297450     1  0.11467369E+09
     -147.6737724549      151.3408506662     1  0.11482114E+09
     -147.6737700453      149.8384905627     1  0.10915967E+09
     -147.6737391740      151.5437416605     1  0.11434552E+09
     -147.6737362372      150.1152615266     1  0.11463917E+09
     -147.6737295920      148.7847221513     1  0.10925571E+09
     -147.6737242217      151.7545610414     1  0.11176945E+09
     -147.6737172107      153.4780466564     1  0.11452899E+09
     -147.6737141896      155.2045376719     1  0.11780590E+09
     -147.6736962215      155.5400710284     1  0.11159368E+09
     -147.6736951997      151.7448738410     1  0.11417009E+09
     -147.6736736862      144.5280357385     1  0.11213761E+09
     -147.6736556197      149.8432697671     1  0.11407618E+09
     -147.6736462712      151.3164931845     1  0.10709571E+09
     -147.6736303320      153.9254353407     1  0.10834491E+09
     -147.6736075467      149.1275750354     1  0.11109129E+09
     -147.6736011011      148.2103699185     1  0.10821098E+09
     -147.6735950623      152.2996607492     1  0.12553815E+09
     -147.6735864200      148.5848520878     1  0.10679171E+09
     -147.6735249111      150.6366862143     1  0.11319252E+09
     -147.6735209343      157.4090637794     1  0.11501584E+09
     -147.6735037793      148.9489033470     1  0.10980525E+09
     -147.6734923750      156.6921209682     1  0.10750115E+09
     -147.6734430373      147.6386108064     1  0.10952937E+09
     -147.6734276486      147.4014766167     1  0.10997509E+09
     -147.6734219787      149.2143158100     1  0.11564148E+09
     -147.6734103301      149.7108203497     1  0.10978001E+09
     -147.6733757755      153.1456302003     1  0.10719527E+09
     -147.6733737057      150.6161330387     1  0.11217386E+09
     -147.6733685483      150.4589379474     1  0.10888162E+09
     -147.6733664089      153.3769781273     1  0.11149129E+09
     -147.6733327006      154.2001825968     1  0.10880714E+09
     -147.6732992605      152.8940164629     1  0.11149065E+09
     -147.6732613914      146.7728350803     1  0.11241413E+09
     -147.6732525527      149.9637777241     1  0.11135267E+09
     -147.6732360038      153.2559933671     1  0.11101081E+09
     -147.6732327473      146.5634099516     1  0.11139529E+09
     -147.6732244333      153.1453471976     1  0.11333117E+09
     -147.6731944708      145.2657697855     1  0.11541398E+09
     -147.6731460440      152.6230845447     1  0.10752069E+09
     -147.6731396760      147.7792711100     1  0.11219307E+09
     -147.6731154956      150.3103268085     1  0.11291577E+09
     -147.6730933849      148.5085992785     1  0.11192775E+09
     -147.6730898635      151.6299171406     1  0.11471548E+09
     -147.6730507903      154.2953301726     1  0.10974344E+09
     -147.6729899752      148.1223054159     1  0.11255267E+09
     -147.6729402356      148.4675286697     1  0.10809794E+09
     -147.6729252636      147.2821860049     1  0.11208176E+09
     -147.6729147291      151.1805391796     1  0.11329250E+09
     -147.6729051288      147.3808171807     1  0.11441147E+09
     -147.6728968409      150.4495116211     1  0.10841887E+09
     -147.6728685739      151.1153648308     1  0.10591775E+09
     -147.6728526560      155.1139495615     1  0.11603758E+09
     -147.6728351793      150.0029292185     1  0.11238600E+09
     -147.6728299786      155.5933948010     1  0.11008474E+09
     -147.6727971019      156.0448503420     1  0.12369810E+09
     -147.6727726489      151.8696717097     1  0.11163636E+09
     -147.6727638642      147.3200153792     1  0.11099153E+09
     -147.6727426623      154.2397464082     1  0.11103649E+09
     -147.6726733551      152.7055059111     2  0.11191584E+09
     -147.6726388236      147.0145593078     1  0.11064822E+09
     -147.6726250271      149.4186054744     1  0.11438795E+09
     -147.6726105243      152.5797502985     1  0.10837545E+09
     -147.6726010165      151.3483591839     1  0.10932140E+09
     -147.6725158619      148.7513579790     1  0.11564027E+09
     -147.6724977295      151.6086493982     1  0.10963710E+09
     -147.6724494012      150.9779115818     1  0.11445626E+09
     -147.6724358103      153.1706319133     1  0.10875148E+09
     -147.6724091806      149.3302855589     1  0.11242921E+09
     -147.6724043617      149.2743020836     1  0.11186913E+09
     -147.6723999897      154.7848023949     1  0.11482023E+09
     -147.6723910043      151.0737509788     1  0.11345482E+09
     -147.6723867272      145.9657851717     1  0.11035343E+09
     -147.6723634241      150.0258461581     1  0.10863763E+09
     -147.6723500353      148.6737907603     1  0.11498452E+09
     -147.6723259797      145.4802245653     1  0.11348409E+09
     -147.6723212321      153.4310138320     1  0.10768107E+09
     -147.6722861407      152.0165694215     1  0.11909396E+09
     -147.6722123278      146.8982641770     1  0.11239442E+09
     -147.6721679526      155.7342651834     1  0.11563011E+09
     -147.6721448933      154.3004627428     1  0.10880118E+09
     -147.6721166994      146.5336998673     1  0.11170433E+09
     -147.6721080438      152.2150807965     1  0.11487654E+09
     -147.6720958288      150.4631807315     1  0.11529705E+09
     -147.6720701492      147.7938577398     1  0.10831357E+09
     -147.6720612262      149.6459676568     1  0.10712061E+09
     -147.6720599416      152.6688644070     1  0.11409981E+09
     -147.6720584649      155.1053394074     1  0.11562947E+09
     -147.6720290343      148.5103712325     1  0.10998566E+09
     -147.6720091994      152.8151548589     1  0.10899188E+09
     -147.6719734089      150.6684103528     1  0.10885293E+09
     -147.6719577550      150.4425675428     1  0.11207811E+09
     -147.6719539988      151.6608086976     1  0.10987908E+09
     -147.6719447187      150.6350256436     1  0.10648254E+09
     -147.6719363971      149.3514845522     1  0.10907742E+09
     -147.6718909053      146.6413555105     1  0.11108433E+09
     -147.6718876913      147.8847612678     1  0.11337922E+09
     -147.6718470895      149.3103846043     1  0.11408911E+09
     -147.6718278571      150.2833306773     1  0.11069175E+09
     -147.6718153658      154.6171670510     1  0.10862688E+09
     -147.6717654097      149.6093259344     1  0.11212480E+09
     -147.6717592578      150.6553560100     1  0.11741710E+09
     -147.6716978664      150.1627616565     1  0.11066158E+09
     -147.6716784242      150.6771240349     1  0.10850584E+09
     -147.6716773068      149.1160089980     1  0.10797890E+09
     -147.6716265336      153.6522906681     1  0.11664392E+09
     -147.6715757273      150.1053155128     1  0.11566381E+09
     -147.6715695764      150.7044128745     1  0.11467362E+09
     -147.6715633506      143.6086756565     1  0.11559455E+09
     -147.6715373013      151.5084405389     2  0.10709975E+09
     -147.6715080191      149.9082687002     1  0.11265124E+09
     -147.6714761039      148.6759213209     1  0.11079198E+09
     -147.6714566842      150.9547185757     1  0.10649897E+09
     -147.6714458318      151.9541188860     1  0.11582375E+09
     -147.6713856359      149.5902503193     1  0.11387338E+09
     -147.6713700339      149.1833922892     1  0.11863561E+09
     -147.6713688812      149.8927342187     1  0.11519093E+09
     -147.6713294622      151.3610307099     1  0.11481703E+09
     -147.6713156532      150.2233339192     1  0.10974970E+09
     -147.6712960064      153.1900031448     1  0.10973170E+09
     -147.6712925864      150.5673035182     1  0.11045465E+09
     -147.6712421623      147.3177395360     1  0.10838814E+09
     -147.6712406038      151.2733634820     1  0.11465873E+09
     -147.6712325069      148.4598220152     1  0.11249562E+09
     -147.6712287426      153.2732011287     1  0.11226653E+09
     -147.6711858491      147.4213648978     1  0.11326621E+09
     -147.6711765090      147.2734384203     1  0.11194981E+09
     -147.6711708441      153.3814953691     1  0.11776155E+09
     -147.6711695993      149.7879837491     1  0.11251595E+09
     -147.6711552874      149.3224872032     1  0.11489321E+09
     -147.6710992867      145.4789412554     1  0.10812511E+09
     -147.6710900818      153.2775445840     1  0.11098494E+09
     -147.6710756376      152.8617011786     1  0.11361881E+09
     -147.6710495538      151.5254420034     1  0.11918485E+09
     -147.6710203778      155.2539869605     1  0.10966306E+09
     -147.6710062795      151.4893129210     1  0.11069044E+09
     -147.6710017172      148.4394671440     1  0.10799316E+09
     -147.6709954670      152.9215796157     1  0.10655859E+09
     -147.6709877656      148.1300254789     1  0.11009420E+09
     -147.6709785217      154.6144856132     1  0.11484013E+09
     -147.6709746039      152.9569803184     1  0.10725090E+09
     -147.6709668041      154.4037540017     1  0.11214439E+09
     -147.6709381864      150.7618076667     1  0.11917957E+09
     -147.6709172883      152.2077271017     1  0.11905617E+09
     -147.6708975922      152.9467013867     1  0.11293745E+09
     -147.6708419130      146.3193374317     1  0.11348258E+09
     -147.6708139330      154.9954283816     1  0.11977715E+09
     -147.6708085956      150.0274551954     1  0.11505016E+09
     -147.6708030690      144.2002253369     1  0.11297325E+09
     -147.6707988864      153.4952836471     1  0.10932032E+09
     -147.6707953336      151.7264516724     1  0.11269004E+09
     -147.6707145037      150.9339930629     1  0.11977540E+09
     -147.6706971978      149.9880058135     1  0.11461010E+09
     -147.6706823890      146.1869676392     1  0.11056313E+09
     -147.6706651564      150.5894012542     1  0.11401166E+09
     -147.6706159593      150.2613207167     1  0.10924406E+09
     -147.6705879081      147.1804023434     1  0.11559441E+09
     -147.6705666862      150.4367897559     1  0.11267460E+09
     -147.6705276276      150.9423789196     1  0.11374711E+09
     -147.6705234485      149.0704955444     1  0.11387773E+09
     -147.6705209126      152.5859747909     1  0.10998943E+09
     -147.6704936311      154.9087732910     1  0.10700035E+09
     -147.6704885172      148.0050463884     1  0.11697099E+09
     -147.6704827021      150.3202949600     1  0.11494848E+09
     -147.6704561745      150.6005855283     1  0.11341122E+09
     -147.6703562984      153.2170837395     1  0.11935944E+09
     -147.6703390174      149.6879709443     2  0.11521160E+09
     -147.6703143124      150.7672565711     1  0.11819793E+09
     -147.6702997767      151.6512699184     1  0.11565595E+09
     -147.6702934318      153.2462761190     1  0.11105905E+09
     -147.6702351179      153.0006070310     1  0.11701528E+09
     -147.6702116823      147.9886971006     1  0.11108980E+09
     -147.6701799482      150.7419312309     1  0.11895003E+09
     -147.6701671639      152.0903927129     1  0.11438235E+09
     -147.6701526917      152.1233331646     1  0.10829015E+09
     -147.6701312540      151.7524699618     1  0.11945890E+09
     -147.6701218781      151.1495174131     1  0.11546865E+09
     -147.6701117992      151.0523477678     1  0.10975413E+09
     -147.6701000473      151.7535255826     1  0.11336337E+09
     -147.6700848954      152.7970181037     1  0.11172180E+09
     -147.6700585561      146.9188037013     1  0.11745540E+09
     -147.6700314754      153.6060339001     1  0.11203454E+09
     -147.6700275233      148.5952767929     1  0.11211913E+09
     -147.6700263900      149.2052688121     1  0.10652833E+09
     -147.6700238437      146.0014218083     1  0.11094842E+09
     -147.6700171639      150.9792761352     1  0.11200068E+09
     -147.6699904002      153.4485445784     1  0.10841217E+09
     -147.6699505451      152.5729795312     1  0.11387483E+09
     -147.6699299755      149.4681651780     1  0.10829175E+09
     -147.6699179113      153.9275736503     1  0.11520707E+09
     -147.6699106055      147.7103663357     1  0.11422113E+09
     -147.6698876908      153.2138047817     1  0.11026153E+09
     -147.6698594161      145.1772305906     1  0.11451109E+09
     -147.6698427631      152.2030596398     1  0.11156814E+09
     -147.6698352335      153.0150845425     1  0.11374701E+09
     -147.6698307052      151.6719128894     1  0.10977649E+09
     -147.6697954091      150.8702610326     1  0.11732828E+09
     -147.6697836965      147.3838151456     1  0.11626036E+09
     -147.6697485903      147.4023744743     1  0.11138105E+09
     -147.6697128570      150.9726675754     1  0.11577585E+09
     -147.6697089391      150.0768013059     1  0.11472778E+09
     -147.6697016958      152.7119304329     1  0.11866419E+09
     -147.6696643531      151.0001075954     1  0.10978007E+09
     -147.6696349396      150.2206919694     1  0.10973364E+09
     -147.6696032409      148.3353889079     1  0.10831506E+09
     -147.6695648175      149.5491923237     1  0.11259402E+09
     -147.6695485928      154.1846496919     1  0.11141870E+09
     -147.6695165340      149.3507964461     1  0.10967683E+09
     -147.6694791681      149.8373858329     1  0.11161044E+09
     -147.6694745683      150.5801080779     1  0.11019421E+09
     -147.6694657385      144.4943007605     1  0.11104538E+09
     -147.6694572338      150.1202115228     1  0.11061132E+09
     -147.6694476911      145.8605744634     1  0.11045201E+09
     -147.6694239745      151.6280507140     1  0.10900218E+09
     -147.6694028943      151.7667507972     1  0.11454749E+09
     -147.6693798257      151.3245384994     1  0.11525643E+09
     -147.6693535899      149.8373438411     1  0.11004958E+09
     -147.6693382958      151.0719739056     2  0.11907142E+09
     -147.6693180476      149.3787277044     1  0.11461605E+09
     -147.6693095561      149.5381380968     1  0.10751185E+09
     -147.6692891363      154.0106947895     1  0.11541544E+09
     -147.6692754140      148.2294752610     1  0.11068842E+09
     -147.6692522718      155.3478644759     1  0.12070186E+09
     -147.6692376597      150.8825089315     1  0.11860660E+09
     -147.6692042304      154.5875086458     2  0.11172890E+09
     -147.6691452146      151.5347492312     1  0.10904900E+09
     -147.6691236725      147.9866106291     1  0.11189033E+09
     -147.6691048455      151.8277461889     1  0.11565871E+09
     -147.6690779891      152.5369443131     1  0.10990840E+09
     -147.6690623929      155.2949480819     1  0.11064913E+09
     -147.6690379507      150.2976339696     1  0.11373159E+09
     -147.6689758991      148.8648099522     1  0.11428935E+09
     -147.6689685013      154.8997002268     1  0.11099546E+09
     -147.6689669931      150.9652006809     1  0.10985582E+09
     -147.6689376399      146.8247408744     1  0.11309994E+09
     -147.6689316042      149.3602840021     1  0.10681202E+09
     -147.6688561026      151.9645984172     1  0.10901800E+09
     -147.6688270062      148.5714330101     1  0.11124949E+09
     -147.6687961762      147.6789907382     1  0.11329522E+09
     -147.6687520722      155.2799736128     1  0.11026551E+09
     -147.6687375932      147.3157737646     1  0.11085691E+09
     -147.6687195942      152.9517415964     1  0.11142598E+09
     -147.6686946580      151.2779264989     1  0.10657026E+09
     -147.6686922265      153.4377645786     1  0.11062586E+09
     -147.6686446912      154.6520324704     1  0.11312497E+09
     -147.6686386024      151.1850076514     1  0.10721077E+09
     -147.6686049886      149.1123514153     1  0.11137664E+09
     -147.6685739827      152.5932353864     1  0.11622189E+09
     -147.6685675271      153.5891914109     1  0.10987607E+09
     -147.6685509427      153.3129082325     1  0.11281282E+09
     -147.6685471225      151.4905263723     1  0.11059966E+09
     -147.6685428358      148.4941672068     1  0.11321940E+09
     -147.6685257399      151.5696314068     1  0.11350166E+09
     -147.6685190280      149.8294351976     1  0.11304090E+09
     -147.6685107530      149.6324920642     1  0.11378634E+09
     -147.6684974919      151.9369066917     1  0.10624013E+09
     -147.6684695782      149.0144821724     1  0.11822813E+09
     -147.6684532205      147.8740147048     1  0.10848056E+09
     -147.6684488863      152.1384709949     1  0.11465556E+09
     -147.6684443664      147.2917066673     1  0.11466156E+09
     -147.6684251157      154.2428128646     1  0.11186626E+09
     -147.6683463004      149.5933164832     1  0.11101447E+09
     -147.6683384119      151.1171005356     2  0.11354267E+09
     -147.6683280549      148.8367407895     1  0.11409896E+09
     -147.6683099367      153.9040613087     1  0.11375929E+09
     -147.6682568228      148.3227023777     1  0.11223867E+09
     -147.6682421760      151.0183775029     1  0.10764316E+09
     -147.6681929938      152.9758349235     1  0.11276003E+09
     -147.6681734340      148.6978319198     1  0.11022160E+09
     -147.6681395304      151.2962146165     1  0.11014883E+09
     -147.6681212458      148.1190970040     1  0.11633911E+09
     -147.6680968801      152.5117670512     1  0.11948327E+09
     -147.6680905683      145.5955378496     1  0.11293073E+09
     -147.6680895180      145.5127094041     1  0.10628243E+09
     -147.6680582570      148.6247630365     1  0.10990162E+09
     -147.6680536280      147.4822315281     1  0.10756253E+09
     -147.6680523739      151.0208984627     1  0.11456145E+09
     -147.6680107215      149.9962452028     1  0.10991840E+09
     -147.6680076185      151.0439250941     1  0.11632366E+09
     -147.6679629245      155.0938029631     1  0.11094998E+09
     -147.6678931400      154.1495988764     1  0.11303630E+09
     -147.6678652213      143.7198584482     1  0.11293670E+09
     -147.6678279703      153.1053774652     1  0.11314332E+09
     -147.6678099053      149.8876273477     1  0.11581869E+09
     -147.6678000279      153.3930244442     1  0.11007474E+09
     -147.6677905307      151.1145458123     1  0.11320591E+09
     -147.6677618672      152.5176296958     1  0.10890233E+09
     -147.6677081658      151.7327143165     1  0.11330313E+09
     -147.6676964099      150.2608431534     1  0.11848862E+09
     -147.6676611710      148.2986784653     1  0.11344698E+09
     -147.6676579116      147.6144828967     1  0.11278892E+09
     -147.6676200173      153.6578718268     1  0.11678379E+09
     -147.6676077554      149.0174184157     1  0.10827571E+09
     -147.6675791745      149.8065094662     1  0.11054224E+09
     -147.6675707773      153.0757220673     1  0.12135070E+09
     -147.6675686159      151.4573560042     1  0.10898253E+09
     -147.6675503498      150.8661181280     1  0.10766112E+09
     -147.6675387275      149.1191149869     1  0.10963578E+09
     -147.6675245087      151.4589070017     1  0.11040873E+09
     -147.6675132367      151.1344562382     1  0.10969778E+09
     -147.6675006915      148.6094159304     1  0.10911004E+09
     -147.6674981832      151.5847855855     1  0.11191673E+09
     -147.6674849820      149.7622832560     1  0.10798873E+09
     -147.6674717084      153.4351349876     1  0.11128182E+09
     -147.6674123249      151.9951513908     1  0.11093355E+09
     -147.6674049078      150.1790342264     1  0.11329308E+09
     -147.6673884797      149.5626485806     1  0.11215160E+09
     -147.6673556015      149.6055893438     1  0.10746406E+09
     -147.6673514527      149.9539487541     1  0.10806068E+09
     -147.6673468508      153.8914000655     1  0.10602990E+09
     -147.6673433721      147.9924470617     1  0.11215986E+09
     -147.6673149281      152.8653399353     1  0.11245945E+09
     -147.6673064373      151.5905563161     1  0.10909630E+09
     -147.6672935449      154.8494960193     1  0.12237672E+09
     -147.6672880608      152.2477224779     1  0.11488346E+09
     -147.6672817982      149.5136264431     1  0.11566778E+09
     -147.6672782870      149.0629762213     1  0.11107683E+09
     -147.6672288964      150.0078378975     1  0.11374779E+09
     -147.6672208877      149.9562556705     1  0.10980994E+09
     -147.6672171012      151.6818152224     1  0.11871725E+09
     -147.6672157006      148.2528352773     1  0.11218729E+09
     -147.6671792591      155.7022306372     1  0.12565937E+09
     -147.6671726598      146.5570771658     1  0.11387280E+09
     -147.6671693178      147.4488764144     1  0.11092588E+09
     -147.6671674394      150.4859265618     1  0.10880122E+09
     -147.6671628646      145.7373254704     1  0.11112197E+09
     -147.6671530961      152.6077475105     1  0.11503857E+09
     -147.6671148110      148.8053961904     1  0.11348612E+09
     -147.6670488155      149.2216200146     1  0.11305964E+09
     -147.6670317915      148.7805543433     1  0.10825405E+09
     -147.6670169759      153.2064683020     1  0.11544613E+09
     -147.6669972326      150.9617261480     1  0.10849526E+09
     -147.6669884733      144.6702588782     1  0.11066686E+09
     -147.6669593243      151.9273437105     1  0.11467992E+09
     -147.6669006388      148.3154803157     1  0.11205533E+09
     -147.6668983912      150.8203145062     1  0.10821075E+09
     -147.6668951959      149.7689612469     1  0.11091801E+09
     -147.6668843017      154.8883307775     1  0.11367506E+09
     -147.6668796998      149.3135318815     1  0.10865981E+09
     -147.6668384895      146.3444496733     1  0.11067544E+09
     -147.6667699291      152.8230932123     1  0.10890060E+09
     -147.6667158720      146.0894238520     1  0.11477011E+09
     -147.6666991319      150.0971847172     1  0.11307628E+09
     -147.6666764743      150.9564065323     1  0.11269524E+09
     -147.6666733274      152.0777118222     1  0.11469684E+09
     -147.6666531582      143.6394406109     1  0.11205050E+09
     -147.6666486510      151.7226103046     1  0.11081727E+09
     -147.6666437797      156.3422502890     1  0.11033794E+09
     -147.6666376011      155.6158981953     1  0.11205523E+09
     -147.6666246313      147.1494187227     1  0.11103335E+09
     -147.6666208415      152.6749751364     1  0.10984107E+09
     -147.6665950686      151.8715594225     1  0.10853124E+09
     -147.6665826179      148.5856367271     1  0.11125050E+09
     -147.6665759314      151.1196252014     1  0.11434601E+09
     -147.6664769086      144.5706672504     1  0.10487959E+09
     -147.6664532152      149.1039959626     1  0.11493148E+09
     -147.6664422356      148.0780658692     1  0.11369505E+09
     -147.6664183293      148.5263028711     1  0.11113071E+09
     -147.6664144731      149.5810208312     1  0.11149670E+09
     -147.6664111188      148.3279194058     1  0.11028663E+09
     -147.6663798614      151.3646562252     1  0.11852877E+09
     -147.6663738011      154.2340808707     1  0.10911104E+09
     -147.6663678100      152.8951874714     1  0.11018683E+09
     -147.6663526316      153.4358367487     1  0.11044107E+09
     -147.6663411283      146.4021990650     1  0.10953319E+09
     -147.6663391599      155.7200160700     1  0.11703760E+09
     -147.6663362135      148.6209082535     1  0.11005325E+09
     -147.6663318779      152.0275097417     1  0.12097507E+09
     -147.6663233528      146.8310870135     1  0.11277972E+09
     -147.6663155611      148.7442336126     1  0.11444458E+09
     -147.6663080886      154.9506866495     1  0.11025416E+09
     -147.6662992341      149.4451500704     1  0.10818744E+09
     -147.6662606498      149.8868673851     1  0.11054980E+09
     -147.6662423105      149.0019759293     1  0.10975171E+09
     -147.6662243721      147.7173652611     1  0.11415732E+09
     -147.6662006518      152.9298050775     1  0.11577047E+09
     -147.6661574954      151.8412060710     1  0.11130263E+09
     -147.6661433509      151.6316299910     1  0.10843840E+09
     -147.6661339147      154.8428992825     1  0.10843888E+09
     -147.6661015551      149.3608750263     1  0.11144581E+09
     -147.6660909432      150.1619353313     1  0.10853337E+09
     -147.6659800252      149.3845540193     1  0.10933690E+09
     -147.6659758060      149.8017273523     1  0.10741732E+09
     -147.6659639784      151.5025430933     1  0.11041598E+09
     -147.6659472377      148.8351971869     1  0.11499009E+09
     -147.6659363094      155.5157417277     1  0.10915185E+09
     -147.6658653562      149.0106314430     1  0.11837770E+09
     -147.6658455424      154.8766151748     1  0.11692020E+09
     -147.6658404085      146.8310141662     1  0.11114534E+09
     -147.6657775699      148.8723126726     1  0.11238882E+09
     -147.6657727143      147.5535225628     1  0.11208886E+09
     -147.6657709152      151.7524984336     1  0.11125874E+09
     -147.6657575370      148.9747415385     1  0.10852568E+09
     -147.6657257178      149.2443003132     1  0.10839866E+09
     -147.6656865374      151.0442674185     1  0.11545698E+09
     -147.6656806102      150.6785838581     1  0.10910452E+09
     -147.6656536533      147.3918448077     1  0.11131073E+09
     -147.6656202562      150.4213596818     1  0.11570157E+09
     -147.6656177209      149.8741977698     1  0.11320110E+09
     -147.6656135876      147.6066798963     1  0.11189943E+09
     -147.6656003697      152.1461324949     1  0.11112715E+09
     -147.6655904502      150.1525063588     1  0.11181065E+09
     -147.6655605264      150.2959755957     1  0.11134417E+09
     -147.6655583890      152.2242100162     1  0.11625371E+09
     -147.6655322698      149.8248445942     1  0.11170725E+09
     -147.6655152352      146.6089388861     1  0.11752515E+09
     -147.6654870019      148.4302420676     1  0.11039626E+09
     -147.6654592965      152.2347147536     1  0.11861410E+09
     -147.6654354861      149.0671460634     1  0.11435691E+09
     -147.6654202371      156.2392827888     1  0.10781346E+09
     -147.6653835781      155.4692371284     1  0.10832283E+09
     -147.6653756992      148.0628329088     1  0.11001264E+09
     -147.6653585661      151.3734093131     1  0.10938961E+09
     -147.6653471451      152.0684414615     1  0.10650105E+09
     -147.6653217092      148.3596725544     1  0.11605902E+09
     -147.6653146103      150.4888723639     1  0.10766999E+09
     -147.6652495729      147.7656157264     1  0.11235517E+09
     -147.6652119343      150.3605178879     1  0.11281191E+09
     -147.6652094716      149.5458906198     1  0.12800794E+09
     -147.6651866762      154.8241891707     1  0.10819117E+09
     -147.6651672325      145.9356753381     1  0.10742126E+09
     -147.6651646327      151.3828813465     1  0.11252564E+09
     -147.6651636246      148.8712701676     1  0.10624403E+09
     -147.6650540021      147.9266957372     1  0.10987064E+09
     -147.6650328983      145.5403377055     1  0.11161961E+09
     -147.6650263451      150.5532813166     1  0.11455953E+09
     -147.6650252748      151.0161085474     1  0.10929446E+09
     -147.6650000292      151.0706687512     1  0.10776407E+09
     -147.6649821412      153.5611530083     1  0.11802628E+09
     -147.6649747583      150.0615288858     1  0.11521633E+09
     -147.6649475478      149.3210337594     1  0.11128989E+09
     -147.6649255989      149.6114697841     1  0.11315851E+09
     -147.6648999056      150.1703547131     1  0.10810720E+09
     -147.6648962722      149.0329836142     1  0.10821705E+09
     -147.6648607466      147.5941284867     1  0.11163627E+09
     -147.6648546321      149.0042617268     1  0.11303609E+09
     -147.6648452679      154.8719535785     1  0.11165310E+09
     -147.6648283313      151.7862525240     1  0.11577457E+09
     -147.6648270839      155.0497093841     1  0.11588804E+09
     -147.6648056233      152.7852933438     1  0.11272839E+09
     -147.6647989029      154.1263719163     1  0.11095751E+09
     -147.6647939454      151.3102714027     1  0.10847087E+09
     -147.6647863216      149.1807019338     1  0.11113050E+09
     -147.6647712173      153.8449935950     1  0.10726653E+09
     -147.6647566590      145.3185218277     1  0.11483919E+09
     -147.6647548241      154.5016243895     1  0.11765374E+09
     -147.6647425404      142.6654614644     1  0.11196250E+09
     -147.6647236954      146.6026637397     1  0.11437388E+09
     -147.6647139180      147.6725915908     1  0.11441172E+09
     -147.6646317383      146.4413394031     1  0.10600798E+09
     -147.6646017000      148.0051825463     1  0.11501681E+09
     -147.6645889075      151.8467847646     1  0.11556142E+09
     -147.6645857149      148.8124206300     1  0.11224743E+09
     -147.6645506773      151.6346823460     1  0.11005847E+09
     -147.6645490609      153.9227715488     1  0.11147644E+09
     -147.6645076235      150.7437493662     1  0.11310255E+09
     -147.6645047122      146.4907952632     1  0.11193972E+09
     -147.6644904240      153.6507730184     1  0.11045489E+09
     -147.6644818249      149.7792106414     1  0.10698884E+09
     -147.6644797367      154.7736458019     1  0.11430259E+09
     -147.6644607201      153.2903977534     1  0.11308609E+09
     -147.6644531094      151.5849123158     1  0.10818778E+09
     -147.6644408361      148.2708387201     1  0.11867178E+09
     -147.6644213026      149.0733135975     1  0.11720656E+09
     -147.6644133662      152.4096111340     1  0.10522206E+09
     -147.6644099023      146.9531335473     1  0.11271373E+09
     -147.6643899204      153.2913777197     1  0.10887098E+09
     -147.6643640867      151.9682397591     1  0.11180172E+09
     -147.6643621571      151.3811652057     1  0.11195249E+09
     -147.6643541828      148.1258065567     1  0.11265888E+09
     -147.6643365866      151.7188563101     1  0.11168466E+09
     -147.6643270503      145.4541509154     1  0.11353237E+09
     -147.6643159078      149.0814186269     1  0.11434890E+09
     -147.6643112013      151.2827143412     1  0.11024337E+09
     -147.6643082499      148.8056281544     1  0.10671680E+09
     -147.6642995042      147.7005628092     1  0.11070442E+09
     -147.6642945654      154.4034673842     1  0.11557212E+09
     -147.6642910702      151.8075810700     1  0.11082930E+09
     -147.6642854094      147.1270311528     1  0.11602998E+09
     -147.6642574815      147.8726265386     1  0.11097197E+09
     -147.6642406745      149.8041091106     1  0.11308965E+09
     -147.6642391779      153.0936879268     1  0.11796162E+09
     -147.6642381261      153.3349538010     1  0.10917931E+09
     -147.6642319983      149.4873600705     1  0.11201419E+09
     -147.6642296741      149.6850185893     1  0.11219042E+09
     -147.6642194882      149.8406332961     1  0.10546556E+09
     -147.6641655581      151.0845047288     1  0.11108110E+09
     -147.6641477550      148.9814490865     1  0.11179170E+09
     -147.6641368539      150.0623902658     1  0.11374628E+09
     -147.6641185416      150.2865504384     1  0.11022574E+09
     -147.6641127556      152.5651351575     1  0.11110585E+09
     -147.6641096127      147.1377098468     1  0.11307522E+09
     -147.6640935816      144.7210485607     1  0.11189711E+09
     -147.6640868385      146.5699605782     1  0.11476532E+09
     -147.6640817771      146.7534919138     1  0.10728500E+09
     -147.6640569211      152.1447753465     1  0.10695125E+09
     -147.6640478253      146.7067440261     1  0.10748703E+09
     -147.6640422938      150.2698380767     1  0.11191583E+09
     -147.6640035735      151.3665513952     1  0.12026728E+09
     -147.6639811769      147.2956971753     1  0.11460773E+09
     -147.6639645457      151.5853042717     1  0.11784921E+09
     -147.6639387588      151.1806070798     1  0.11615057E+09
     -147.6638907049      149.7041371207     1  0.11399390E+09
     -147.6638871466      152.3304535995     1  0.11573011E+09
     -147.6638269237      150.0702573313     1  0.11260650E+09
     -147.6637959535      147.0487120116     1  0.11623698E+09
     -147.6637710957      151.1682736897     1  0.11300792E+09
     -147.6637434391      150.6235079713     1  0.11330786E+09
     -147.6637248990      150.4395623737     1  0.11519451E+09
     -147.6636685422      149.9559934705     1  0.11090690E+09
     -147.6636476660      152.7369712910     1  0.10994251E+09
     -147.6636460941      150.1576010108     1  0.10816368E+09
     -147.6636047981      150.1786012789     1  0.11187152E+09
     -147.6635978847      151.1919281477     1  0.10782149E+09
     -147.6635908688      151.5477218977     2  0.10848222E+09
     -147.6634925350      151.1495315912     1  0.11320088E+09
     -147.6634785765      153.7427447479     1  0.11447149E+09
     -147.6634621793      148.9692620002     1  0.11278880E+09
     -147.6634342621      149.9273017047     1  0.10862878E+09
     -147.6634139571      150.4491052106     1  0.11114865E+09
     -147.6634117528      149.8042787728     1  0.11368045E+09
     -147.6634074043      149.8973209294     1  0.11321374E+09
     -147.6634009730      153.4547739669     1  0.11948484E+09
     -147.6633884104      148.8381321223     1  0.10759683E+09
     -147.6633670412      154.3043093845     1  0.11185839E+09
     -147.6633659699      150.5144231275     1  0.11070537E+09
     -147.6633603955      146.4584633437     2  0.11728306E+09
     -147.6633254809      150.2677958721     1  0.10963369E+09
     -147.6631599433      152.2566269738     1  0.10891970E+09
     -147.6631363930      150.7650678984     1  0.11212309E+09
     -147.6631246221      152.5984254448     1  0.11787870E+09
     -147.6631145369      150.8499392711     1  0.11124507E+09
     -147.6631129607      149.9778821703     1  0.11365284E+09
     -147.6631066570      154.3924242734     1  0.11220362E+09
     -147.6630953978      153.5088131183     1  0.11579041E+09
     -147.6630869267      148.8911468239     1  0.11267622E+09
     -147.6630683283      146.1858911800     2  0.11001775E+09
     -147.6630517786      146.9007386629     1  0.11450609E+09
     -147.6630447855      146.6867035377     1  0.11163288E+09
     -147.6630431872      152.2055690512     1  0.11451951E+09
     -147.6630229261      150.8977177088     1  0.11186536E+09
     -147.6630154125      152.1967260815     1  0.12018803E+09
     -147.6630032193      151.2312682374     1  0.11407090E+09
     -147.6629668710      153.2447640935     1  0.11708613E+09
     -147.6629614264      147.2442179033     1  0.11004650E+09
     -147.6629584892      150.6016016649     1  0.10577833E+09
     -147.6629507713      152.6141097959     1  0.11571119E+09
     -147.6629416643      148.4438371424     1  0.11507406E+09
     -147.6629237179      148.7709152688     1  0.11294589E+09
     -147.6629192303      152.9804661266     1  0.13213099E+09
     -147.6629072346      149.7298535515     1  0.10584122E+09
     -147.6629006179      153.0852971174     1  0.11217291E+09
     -147.6628865807      148.9926737578     1  0.11482320E+09
     -147.6628364971      146.9210459825     1  0.11198934E+09
     -147.6628269176      152.5926842761     1  0.12200851E+09
     -147.6627822998      147.9298420929     1  0.11260808E+09
     -147.6627505409      149.8563531450     1  0.10482433E+09
     -147.6627456744      150.2927488616     1  0.11232510E+09
     -147.6626839856      149.0152859982     1  0.11164488E+09
     -147.6626821169      151.3243413575     1  0.11545955E+09
     -147.6626790207      155.1792893425     1  0.12245230E+09
     -147.6626378362      150.7092060425     1  0.11250900E+09
     -147.6626111731      148.7057967516     1  0.11591181E+09
     -147.6626052431      152.5392914898     1  0.10951368E+09
     -147.6625614892      145.7008507147     1  0.10827509E+09
     -147.6625131561      155.6851126372     1  0.11244649E+09
     -147.6625082711      147.2703061948     1  0.11413685E+09
     -147.6624760517      147.0393775607     1  0.11585379E+09
     -147.6624392475      148.7382467367     1  0.11315879E+09
     -147.6624283351      149.6135398254     1  0.11487811E+09
     -147.6624212087      153.0918468679     1  0.10739411E+09
     -147.6624182480      149.5436532477     1  0.11615973E+09
     -147.6624044414      149.0447259997     1  0.11777768E+09
     -147.6623974803      153.5857212993     1  0.11126947E+09
     -147.6623913377      152.8106912934     2  0.11640114E+09
     -147.6623649105      152.5371005303     1  0.10941292E+09
     -147.6623589093      147.8496983249     1  0.11313069E+09
     -147.6623353817      143.4716844020     1  0.11513581E+09
     -147.6623137909      152.0435547787     1  0.11489002E+09
     -147.6622778159      150.0642209453     1  0.11416917E+09
     -147.6622761671      143.4928025726     1  0.10851988E+09
     -147.6622667125      151.0199424283     1  0.10655147E+09
     -147.6622537811      151.2714257835     1  0.11184691E+09
     -147.6622474283      150.1160165201     1  0.11246492E+09
     -147.6622266572      151.4913697227     1  0.10874008E+09
     -147.6622127932      154.8903173905     1  0.11883253E+09
     -147.6621961665      150.1999647532     1  0.11637437E+09
     -147.6621575943      149.6842961518     1  0.11019149E+09
     -147.6621270960      149.6721317395     1  0.11365252E+09
     -147.6621064638      151.1349610782     1  0.11049898E+09
     -147.6621024271      149.1547103745     1  0.11448556E+09
     -147.6620839433      153.6895789849     1  0.10842105E+09
     -147.6620754360      150.5133802333     1  0.11210821E+09
     -147.6620650164      148.1147147250     1  0.11574294E+09
     -147.6620583979      153.3078308987     1  0.10761306E+09
     -147.6620352994      149.5113597512     1  0.11426174E+09
     -147.6620316265      150.8243144289     1  0.10946220E+09
     -147.6619837104      149.2826934121     1  0.10746848E+09
     -147.6619777259      147.6171560524     1  0.10933493E+09
     -147.6619610991      152.8283757595     1  0.10950875E+09
     -147.6619555789      150.1664357006     1  0.11244257E+09
     -147.6619485794      146.3947551170     1  0.11435300E+09
     -147.6619433624      147.6096228304     1  0.10661730E+09
     -147.6619189920      148.9883556510     1  0.11278488E+09
     -147.6619067895      150.2968130059     1  0.10985527E+09
     -147.6618807356      148.9406617190     1  0.11168033E+09
     -147.6618711665      150.3607508308     1  0.10893141E+09
     -147.6618687994      150.9732476852     1  0.11378353E+09
     -147.6618151515      151.8878537392     1  0.11177793E+09
     -147.6617510689      151.9531738126     1  0.11583832E+09
     -147.6617215518      152.2536001963     1  0.11466021E+09
     -147.6616839924      151.9885203257     1  0.11304253E+09
     -147.6616506460      150.1915527049     1  0.11477107E+09
     -147.6616495913      146.6175634299     1  0.10694547E+09
     -147.6616426979      148.8627040183     1  0.11029721E+09
     -147.6616390565      151.1489501419     2  0.11049141E+09
     -147.6616369497      149.3432528795     1  0.10667323E+09
     -147.6616340072      154.4131548363     1  0.11156173E+09
     -147.6616286108      152.2738208346     1  0.11794019E+09
     -147.6616237973      154.9819145053     1  0.10953743E+09
     -147.6616213646      146.8460197055     1  0.11187619E+09
     -147.6616135030      150.9423837163     1  0.10831886E+09
     -147.6616094281      151.3751244580     1  0.11390710E+09
     -147.6616062001      151.3635397503     1  0.11498736E+09
     -147.6616039886      151.0788718449     1  0.11309384E+09
     -147.6616026847      146.6709686638     1  0.11347781E+09
     -147.6616016822      149.2828505066     1  0.11258228E+09
     -147.6615815308      152.0224355785     1  0.11581898E+09
     -147.6615803565      153.5025009610     1  0.11295309E+09
     -147.6615745348      150.6669234482     1  0.11356679E+09
     -147.6615636112      147.4548267642     1  0.11383839E+09
     -147.6615398070      151.1656201706     1  0.11091251E+09
     -147.6615382449      150.9603820444     1  0.11180792E+09
     -147.6615208988      150.7011650153     1  0.11189556E+09
     -147.6615128422      149.2917125122     1  0.11191648E+09
     -147.6615092194      151.2640185796     1  0.11738220E+09
     -147.6614963171      148.3894814997     1  0.11586808E+09
     -147.6614803998      146.5167197477     1  0.11047848E+09
     -147.6614773027      150.2934576929     1  0.11462604E+09
     -147.6614680564      145.6479039612     1  0.11781184E+09
     -147.6614474373      147.9085426592     1  0.11079210E+09
     -147.6614353419      146.6270235213     1  0.11339739E+09
     -147.6613981638      151.5478889364     1  0.11094973E+09
     -147.6613970530      149.0313202075     1  0.11341561E+09
     -147.6613858418      146.8216782593     1  0.10931743E+09
     -147.6613553268      150.1904066119     1  0.11191095E+09
     -147.6613508260      151.0451136097     1  0.11581937E+09
     -147.6613497796      150.6639298247     1  0.11360569E+09
     -147.6613393485      149.3999602113     1  0.10739869E+09
     -147.6613092983      148.9629518360     1  0.11823968E+09
     -147.6612717069      146.5569671961     1  0.10690519E+09
     -147.6612701453      144.2778443846     1  0.11043304E+09
     -147.6612631844      152.7190883054     2  0.11658400E+09
     -147.6612611932      149.9308791398     1  0.10692762E+09
     -147.6612560542      150.2522569168     1  0.11123454E+09
     -147.6612483721      147.2927093286     1  0.11337761E+09
     -147.6611907529      149.3188577128     1  0.11472274E+09
     -147.6611856810      149.5151399484     1  0.11606537E+09
     -147.6611788007      149.9582281358     1  0.11376129E+09
     -147.6611533138      155.8211123170     1  0.10909911E+09
     -147.6611456863      152.6172558467     1  0.11780701E+09
     -147.6611111424      144.7517523671     1  0.11405226E+09
     -147.6610823629      149.9447966634     1  0.11242240E+09
     -147.6610685793      148.5536560021     1  0.11282093E+09
     -147.6610344900      151.0673424537     1  0.11548057E+09
     -147.6610096828      148.0317258386     1  0.11401940E+09
     -147.6609861260      148.6683698298     1  0.12326410E+09
     -147.6609842551      150.6743509950     1  0.10814475E+09
     -147.6609813309      153.2370513119     1  0.11067992E+09
     -147.6609772626      152.7836716304     1  0.10755696E+09
     -147.6609750400      149.9881381803     1  0.12157798E+09
     -147.6609674122      151.1215258944     1  0.10916140E+09
     -147.6609453079      151.6511587264     1  0.10546165E+09
     -147.6609361708      150.1417179087     1  0.11122872E+09
     -147.6609307977      153.0243895464     1  0.11418222E+09
     -147.6609236600      154.4503680738     1  0.11689467E+09
     -147.6609156734      151.2264773004     1  0.11253471E+09
     -147.6609121252      150.4264863258     1  0.11016257E+09
     -147.6608987984      150.9236507726     1  0.11680434E+09
     -147.6608816972      149.0785689797     1  0.11117268E+09
     -147.6608739004      151.8180523764     1  0.10948794E+09
     -147.6608520157      148.0435158952     1  0.11525472E+09
     -147.6608492767      150.6861817821     1  0.11121712E+09
     -147.6608342245      146.3090700604     1  0.11014818E+09
     -147.6608295181      150.4183355170     1  0.11426361E+09
     -147.6608238172      148.2300836696     1  0.11096752E+09
     -147.6607977907      146.6726485721     1  0.11060973E+09
     -147.6607943451      154.4005498051     1  0.11883763E+09
     -147.6607583476      157.1738294941     1  0.10718265E+09
     -147.6607560332      151.7823212694     1  0.10543519E+09
     -147.6607278795      150.6958402550     1  0.10983969E+09
     -147.6606836494      149.0627478112     1  0.11625130E+09
     -147.6606750701      151.1351343941     1  0.11356238E+09
     -147.6606525666      151.1915913030     1  0.11656000E+09
     -147.6606397291      149.1701648582     1  0.10829678E+09
     -147.6606299621      149.3967012477     1  0.11769672E+09
     -147.6606226021      152.1106941041     1  0.11101420E+09
     -147.6606151547      150.6025468206     1  0.11322212E+09
     -147.6605821547      150.6712406091     1  0.10985471E+09
     -147.6605773430      153.9618375542     1  0.11939937E+09
     -147.6605436394      150.7453453783     1  0.11124163E+09
     -147.6605414935      150.7662407731     1  0.11079700E+09
     -147.6605213172      148.7327303539     1  0.11039142E+09
     -147.6605183815      144.8805943799     1  0.11727818E+09
     -147.6604988588      147.8464397700     1  0.11347245E+09
     -147.6604812203      152.1442993144     1  0.10839712E+09
     -147.6604567274      148.5455416039     1  0.11272522E+09
     -147.6604268840      150.3503610940     1  0.11594699E+09
     -147.6604134650      149.9524497166     1  0.11585303E+09
     -147.6604097025      152.2493493319     1  0.11320880E+09
     -147.6604012296      155.7633322124     1  0.11615544E+09
     -147.6603774664      147.2031366056     1  0.11068747E+09
     -147.6603670534      146.8225361164     1  0.11157710E+09
     -147.6603483581      151.4599353148     1  0.11298345E+09
     -147.6603317313      153.9517293005     1  0.11393327E+09
     -147.6603233915      149.0799695744     1  0.10717508E+09
     -147.6602727376      153.8880425795     1  0.10983089E+09
     -147.6602619289      151.9110190705     1  0.11215531E+09
     -147.6602607350      152.4850566044     1  0.11476016E+09
     -147.6602508521      151.9920209419     1  0.11160673E+09
     -147.6602301737      150.2697674141     1  0.11726989E+09
     -147.6602198236      150.6264478981     1  0.10618158E+09
     -147.6602099514      148.4853696486     1  0.11072236E+09
     -147.6601907526      151.8780853897     1  0.11488975E+09
     -147.6601895477      148.1242897164     1  0.11342084E+09
     -147.6601764504      155.1096902142     1  0.11362911E+09
     -147.6601685943      150.7937205941     1  0.11303470E+09
     -147.6601471502      150.5355367848     1  0.11615995E+09
     -147.6601378310      152.3452623826     1  0.11594002E+09
     -147.6601235685      152.1040549690     1  0.10892321E+09
     -147.6601124515      149.5455185097     1  0.11262454E+09
     -147.6601062571      148.6569414835     1  0.11312431E+09
     -147.6600828343      147.9552596894     1  0.10916418E+09
     -147.6600460796      150.1422526919     1  0.11451124E+09
     -147.6600199157      153.2815480250     1  0.10903320E+09
     -147.6599794650      151.7131522807     1  0.11469668E+09
     -147.6599187194      148.9975912635     1  0.11035751E+09
     -147.6598701030      152.9275596480     1  0.11077861E+09
     -147.6598404725      152.4370841499     1  0.11740781E+09
     -147.6598235328      146.3866057096     1  0.10985570E+09
     -147.6598047706      152.1102301490     1  0.11535712E+09
     -147.6598005932      148.3635372746     1  0.11684598E+09
     -147.6597968307      151.5777174728     1  0.10777397E+09
     -147.6597940313      155.3313673639     1  0.11027559E+09
     -147.6597902834      148.1089359925     1  0.10720904E+09
     -147.6597785345      152.1965604780     1  0.11650444E+09
     -147.6597725397      148.8956828164     1  0.11634973E+09
     -147.6597476850      144.4773694383     1  0.11012941E+09
     -147.6597315695      147.7445347440     1  0.11483009E+09
     -147.6597273869      151.7165979660     1  0.10557128E+09
     -147.6597201426      152.2244777427     1  0.11006692E+09
     -147.6596990343      151.9739005820     1  0.11993289E+09
     -147.6596929701      150.3677244556     1  0.11265029E+09
     -147.6596869282      147.8495184191     1  0.10815572E+09
     -147.6596819687      152.8019336706     1  0.11442665E+09
     -147.6596766415      147.6460762639     1  0.11331227E+09
     -147.6596752097      151.7723437238     1  0.11406099E+09
     -147.6596698781      149.9681472882     1  0.11289402E+09
     -147.6596582078      154.4778342472     1  0.10972011E+09
     -147.6596505698      147.7252808104     1  0.11185684E+09
     -147.6596408562      155.1052741656     1  0.11146300E+09
     -147.6596333944      149.2665914865     1  0.10671714E+09
     -147.6595871922      150.1434318917     1  0.11181271E+09
     -147.6595721738      148.5105877158     1  0.10819384E+09
     -147.6595710493      152.0794891706     1  0.11165229E+09
     -147.6595631325      155.5840165473     1  0.10905957E+09
     -147.6595595452      149.6875061052     1  0.10960587E+09
     -147.6595064198      147.8914597075     1  0.11493412E+09
     -147.6594972755      152.4403148853     1  0.11408813E+09
     -147.6594873597      152.3010487736     1  0.11056866E+09
     -147.6594837589      149.5222176059     1  0.10855588E+09
     -147.6594766213      150.0381103338     1  0.10947574E+09
     -147.6594734583      148.3841973404     1  0.11185413E+09
     -147.6594595508      150.4945849953     1  0.11282762E+09
     -147.6594484703      154.1621443989     1  0.11930504E+09
     -147.6594334528      149.5991771845     1  0.11317197E+09
     -147.6594184047      152.7458115028     1  0.11544817E+09
     -147.6593969927      150.5447529083     1  0.11504340E+09
     -147.6593731930      149.8209607275     1  0.11202599E+09
     -147.6593571739      151.1532424455     1  0.10984382E+09
     -147.6593460252      153.3560834060     1  0.10757542E+09
     -147.6593431210      150.1794998266     1  0.10948245E+09
     -147.6593225608      152.4739306377     1  0.11550721E+09
     -147.6592979025      149.9672808923     1  0.11545918E+09
     -147.6592855013      152.6946447697     1  0.11376795E+09
     -147.6592686714      152.9051705209     1  0.10913341E+09
     -147.6592601409      148.3822988910     1  0.11658749E+09
     -147.6592397028      146.3846688663     1  0.10802904E+09
     -147.6592373119      149.2171529454     1  0.11304527E+09
     -147.6592349689      145.4515854304     1  0.11439542E+09
     -147.6592323281      153.4327500630     1  0.11570988E+09
     -147.6592007418      150.6839055872     1  0.11630287E+09
     -147.6591855608      145.1554659719     1  0.11295292E+09
     -147.6591736570      148.6945440044     1  0.11077186E+09
     -147.6591670275      152.4925141338     1  0.11453706E+09
     -147.6591209584      150.0847586272     1  0.11394937E+09
     -147.6591122012      155.7551425112     1  0.11208185E+09
     -147.6590925821      152.0608132372     1  0.11252834E+09
     -147.6590756582      150.6887805370     1  0.10873042E+09
     -147.6590739134      150.3007657737     1  0.11508565E+09
     -147.6590705262      149.4055426054     1  0.11174658E+09
     -147.6590580685      153.7351144422     1  0.11399818E+09
     -147.6590421198      150.6555538533     1  0.11807629E+09
     -147.6590256746      149.8560935072     1  0.10886590E+09
     -147.6590014438      154.1810296570     1  0.10884504E+09
     -147.6589913684      152.0159169603     1  0.10883862E+09
     -147.6589778392      151.7144347931     1  0.11092560E+09
     -147.6589541497      147.9826586410     1  0.10643483E+09
     -147.6589471199      148.7774610497     1  0.11223837E+09
     -147.6589160246      150.1720212447     1  0.11606969E+09
     -147.6588836457      148.1268778180     1  0.10610182E+09
     -147.6588634019      152.2595287049     1  0.10920938E+09
     -147.6588519922      149.4087866948     1  0.11785570E+09
     -147.6588408489      151.3917786994     1  0.10902734E+09
     -147.6588298002      155.1497745043     1  0.11208267E+09
     -147.6588225475      149.1034333782     1  0.11496333E+09
     -147.6588207512      149.8625475481     1  0.10723780E+09
     -147.6588151816      151.8187223035     1  0.11438394E+09
     -147.6588003329      150.6818093822     1  0.11006410E+09
     -147.6587938634      151.9042729424     1  0.10745838E+09
     -147.6587913274      149.4699650235     1  0.11108656E+09
     -147.6587656923      151.8649696586     1  0.10914674E+09
     -147.6587383456      152.3437598115     1  0.11183651E+09
     -147.6587229153      155.6899428562     1  0.11674317E+09
     -147.6586965847      150.4341109554     1  0.10658482E+09
     -147.6586818625      149.0676888370     1  0.10946855E+09
     -147.6586752103      152.7405664000     1  0.11350942E+09
     -147.6586682259      148.8363735386     1  0.11190005E+09
     -147.6586607111      145.9858885193     1  0.11098828E+09
     -147.6586570808      149.3745541630     1  0.11232484E+09
     -147.6586523614      151.6786824000     1  0.11501575E+09
     -147.6585869135      150.9698667880     1  0.11108321E+09
     -147.6585848653      153.5197919256     1  0.11406415E+09
     -147.6585768785      153.6277509402     1  0.11456314E+09
     -147.6585746716      152.3096129707     1  0.11166113E+09
     -147.6585721400      151.4638437644     1  0.10886695E+09
     -147.6585708061      151.9092047303     1  0.11116417E+09
     -147.6585687611      152.2427074052     1  0.10679282E+09
     -147.6585559324      147.8946511377     1  0.11418317E+09
     -147.6585407856      146.9224112929     1  0.10586384E+09
     -147.6585358418      147.1452427308     1  0.10894641E+09
     -147.6585193708      155.7967966954     1  0.10994481E+09
     -147.6584960682      148.7795493285     1  0.11504472E+09
     -147.6584853995      151.4764058524     1  0.10989751E+09
     -147.6584794487      151.5412477122     1  0.11257747E+09
     -147.6584721779      151.0310428443     1  0.11434422E+09
     -147.6584671998      147.1662724718     1  0.11281564E+09
     -147.6584378253      149.7368575698     2  0.11106285E+09
     -147.6583598160      150.4340367772     1  0.10975562E+09
     -147.6583524497      153.6561342221     1  0.11376201E+09
     -147.6583119137      148.5024634909     1  0.11094514E+09
     -147.6583013446      154.6643668942     1  0.10950118E+09
     -147.6582981554      147.6752035325     1  0.11550618E+09
     -147.6582676929      145.9133093382     1  0.11333172E+09
     -147.6582612141      152.6635644905     1  0.11141242E+09
     -147.6582585393      146.8184591355     1  0.11058200E+09
     -147.6581979295      149.6606065630     1  0.11308502E+09
     -147.6581725895      150.5814379426     1  0.11885978E+09
     -147.6581214874      147.0087121344     1  0.11381926E+09
     -147.6581159897      150.0995317821     1  0.11070039E+09
     -147.6581010908      149.3875109523     1  0.11468011E+09
     -147.6580842521      146.4971937222     1  0.11346546E+09
     -147.6580706003      147.0355698598     1  0.11431982E+09
     -147.6580680091      151.2780770613     1  0.11108503E+09
     -147.6580370082      154.9509925939     1  0.11975669E+09
     -147.6580088069      156.0809016319     1  0.11457727E+09
     -147.6580051159      155.2829027074     1  0.12138745E+09
     -147.6579751658      151.9980948825     1  0.11954700E+09
     -147.6579477836      149.4603932349     1  0.11308564E+09
     -147.6579440975      150.8436981290     1  0.11158169E+09
     -147.6579320217      151.0519854374     1  0.11410794E+09
     -147.6579215676      151.1609887753     1  0.11271969E+09
     -147.6579126926      152.2792056505     1  0.11139745E+09
     -147.6579081613      147.7439399067     1  0.10729912E+09
     -147.6578968191      150.0549404559     1  0.11557330E+09
     -147.6578788398      152.4603725921     1  0.10863982E+09
     -147.6578749502      146.0748415556     1  0.11118577E+09
     -147.6578716184      149.9771743420     1  0.11528304E+09
     -147.6578684781      153.8289792645     1  0.10966976E+09
     -147.6578658651      148.7432375497     1  0.11757836E+09
     -147.6578311761      147.6553389921     1  0.11363263E+09
     -147.6578262222      146.8078834114     1  0.10689707E+09
     -147.6577927482      149.6895738891     1  0.10952693E+09
     -147.6577594037      152.4929873148     1  0.11188807E+09
     -147.6577555769      151.2474904974     1  0.10863272E+09
     -147.6577240558      142.0244405501     1  0.10937105E+09
     -147.6577219868      149.3401180615     1  0.11025680E+09
     -147.6577049713      151.9494678521     1  0.11319178E+09
     -147.6577010631      150.6112633264     1  0.11668422E+09
     -147.6576868430      153.6819915080     1  0.11243526E+09
     -147.6576758737      148.5076763208     1  0.10633771E+09
     -147.6576566393      149.9728597722     1  0.11299642E+09
     -147.6576499598      151.7879637736     1  0.11147707E+09
     -147.6576455680      152.4263016001     1  0.11297905E+09
     -147.6576354630      151.1179960675     1  0.11708966E+09
     -147.6576276148      149.4816077373     1  0.11640823E+09
     -147.6575981111      150.7819222566     1  0.11735120E+09
     -147.6575457109      147.8537685251     1  0.10985953E+09
     -147.6575306744      149.0575215922     1  0.11612171E+09
     -147.6575188341      151.0135490271     1  0.10933218E+09
     -147.6574985613      152.7234544828     1  0.11292990E+09
     -147.6574901603      149.7216075497     1  0.11860128E+09
     -147.6574744277      146.9024162972     1  0.11055324E+09
     -147.6574704361      149.5585089770     1  0.10749830E+09
     -147.6573899464      147.8000844709     1  0.10716711E+09
     -147.6573846681      149.7537493256     1  0.11245336E+09
     -147.6573797551      146.4808149177     1  0.11509642E+09
     -147.6573602925      153.1564128731     1  0.11269955E+09
     -147.6573087091      150.9085180960     1  0.11307905E+09
     -147.6573043752      151.3490048127     1  0.11358066E+09
     -147.6572975303      152.5762552711     1  0.11195780E+09
     -147.6572953215      153.3372257803     1  0.11109234E+09
     -147.6572937365      147.2753690589     1  0.11423739E+09
     -147.6572798088      151.5820425859     1  0.11027153E+09
     -147.6572651514      150.5837917124     1  0.10893290E+09
     -147.6571962731      150.6749970969     1  0.11305123E+09
     -147.6571631294      151.8623396966     1  0.11014932E+09
     -147.6571316138      146.0625628559     1  0.11629066E+09
     -147.6571181592      150.2549099106     1  0.11606863E+09
     -147.6570928364      150.5084558428     1  0.11191119E+09
     -147.6570908765      147.4253571973     1  0.10866740E+09
     -147.6570714274      149.1783469633     1  0.11369665E+09
     -147.6570703292      147.6990495369     1  0.11530307E+09
     -147.6570679142      146.7825445456     1  0.11114456E+09
     -147.6570642362      148.8947201316     1  0.10796817E+09
     -147.6570588488      151.9285428622     1  0.11917994E+09
     -147.6570479725      148.5751713324     1  0.11220582E+09
     -147.6570467360      149.1297182683     1  0.10546670E+09
     -147.6570411051      154.0876914065     1  0.11549058E+09
     -147.6570342240      150.4284870011     1  0.10879073E+09
     -147.6570188920      146.8193749851     1  0.11264638E+09
     -147.6570107077      149.0978327546     1  0.11430766E+09
     -147.6569950273      151.6651916968     1  0.11123507E+09
     -147.6569833684      152.2503507691     1  0.11181267E+09
     -147.6569763862      152.2124222622     1  0.10781003E+09
     -147.6569686036      150.4480222769     1  0.10914574E+09
     -147.6569527509      151.4266008802     1  0.10707429E+09
     -147.6569499236      151.0772239727     1  0.11648781E+09
     -147.6569303825      148.9570051650     1  0.11416215E+09
     -147.6569210933      148.7635268502     1  0.11031196E+09
     -147.6569112786      152.5418506680     1  0.11255866E+09
     -147.6569055352      147.9873100239     1  0.11328017E+09
     -147.6568981929      150.3231152133     1  0.11557807E+09
     -147.6568970727      152.5556591866     1  0.11547956E+09
     -147.6568829513      154.3750584128     1  0.11077141E+09
     -147.6568751177      149.9251661234     1  0.11323701E+09
     -147.6568573086      147.6347734008     1  0.11260127E+09
     -147.6568536800      150.3482500776     1  0.11162652E+09
     -147.6568509287      149.5375736160     1  0.10818596E+09
     -147.6568363242      153.6137600319     1  0.11753937E+09
     -147.6568320252      148.0457463124     1  0.10771373E+09
     -147.6568296484      153.3644241824     1  0.11389886E+09
     -147.6568265777      150.7807589796     1  0.11246241E+09
     -147.6568208137      147.8570254794     1  0.10861313E+09
     -147.6568013012      146.4418592681     1  0.11579257E+09
     -147.6567848053      156.0493778110     1  0.10973890E+09
     -147.6567721637      147.5929010428     1  0.11125128E+09
     -147.6567252777      150.3706540839     1  0.11435693E+09
     -147.6567026131      151.1193103112     1  0.11814044E+09
     -147.6567008062      151.3551303460     1  0.10993203E+09
     -147.6566750046      151.2357322166     1  0.11634254E+09
     -147.6566683539      152.6412899330     1  0.10912173E+09
     -147.6566493161      152.4938681049     1  0.11997331E+09
     -147.6566469580      147.6049792692     1  0.10843055E+09
     -147.6566260245      153.7965913846     1  0.11114461E+09
     -147.6566187418      149.5259612839     1  0.11240115E+09
     -147.6566130399      147.7067167288     1  0.11656783E+09
     -147.6565897761      150.7409041513     1  0.11862530E+09
     -147.6565589460      154.8120715079     2  0.11520446E+09
     -147.6565562065      150.7476779314     1  0.11404702E+09
     -147.6565544532      147.0633849039     2  0.10546099E+09
     -147.6565212425      152.6176550422     1  0.11172750E+09
     -147.6565116618      145.1828590685     1  0.10974638E+09
     -147.6564941979      152.0162161545     1  0.10948441E+09
     -147.6564714913      156.0450196741     1  0.11603721E+09
     -147.6564570610      154.2615067076     1  0.11465260E+09
     -147.6564445926      146.3559094646     1  0.10994724E+09
     -147.6564284953      153.3366612600     1  0.11640390E+09
     -147.6564131795      148.9188962789     1  0.10738345E+09
     -147.6564012301      152.1298294293     1  0.11014989E+09
     -147.6563750198      151.7076320321     1  0.11744338E+09
     -147.6563526430      147.3870580282     1  0.11489350E+09
     -147.6563238443      150.5135334574     1  0.11041271E+09
     -147.6562890748      152.3329743961     1  0.11212426E+09
     -147.6562863287      151.8147785295     1  0.11769390E+09
     -147.6562787373      150.5757279167     1  0.11527714E+09
     -147.6562603377      149.9110822434     1  0.10909601E+09
     -147.6562547753      148.8535980976     1  0.11271349E+09
     -147.6562337057      151.5761818357     1  0.11571177E+09
     -147.6562274786      150.2140684871     1  0.11099748E+09
     -147.6562182161      149.9826039883     1  0.11098868E+09
     -147.6562132237      152.9995014581     1  0.11035552E+09
     -147.6562110371      148.2888167573     1  0.11355777E+09
     -147.6562059521      152.1677300230     1  0.11253811E+09
     -147.6561940796      150.7929285184     1  0.11179353E+09
     -147.6561652501      149.5984754282     1  0.11059009E+09
     -147.6561454617      146.8547416681     1  0.11304325E+09
     -147.6561340633      146.1780380510     1  0.11912565E+09
     -147.6561305449      148.7625130174     1  0.11206162E+09
     -147.6561223974      151.1382389727     1  0.11507522E+09
     -147.6561212447      153.2587142190     1  0.11839453E+09
     -147.6561201595      148.6463701401     1  0.10871832E+09
     -147.6561176246      151.5727865402     1  0.11062486E+09
     -147.6561106251      147.3106549368     1  0.10988768E+09
     -147.6561067844      150.9414341711     1  0.11181707E+09
     -147.6560826072      146.9766322841     1  0.11099610E+09
     -147.6560698658      155.9467259734     1  0.10973425E+09
     -147.6560584229      150.8192853720     1  0.10913199E+09
     -147.6560555077      154.4112152799     1  0.11296379E+09
     -147.6560370011      147.4832769847     1  0.11500069E+09
     -147.6560023418      153.1913356549     1  0.11234394E+09
     -147.6559951818      152.5309078632     1  0.11683305E+09
     -147.6559907315      148.1216252141     1  0.11015435E+09
     -147.6559818818      149.7827733574     1  0.11417523E+09
     -147.6559790265      148.5900254421     1  0.11342811E+09
     -147.6559596875      150.5507843148     1  0.11507141E+09
     -147.6559467177      150.6489136254     1  0.10753910E+09
     -147.6559374660      151.6094092712     1  0.10912414E+09
     -147.6559335618      149.4043973022     1  0.11632045E+09
     -147.6559084526      152.8832238148     1  0.10896898E+09
     -147.6558747892      150.0619056909     1  0.11419759E+09
     -147.6558427756      152.9202631412     2  0.10980355E+09
     -147.6558355312      147.9734319716     1  0.11114554E+09
     -147.6558190048      152.9223725738     1  0.10939907E+09
     -147.6558011797      150.0505595598     1  0.11602429E+09
     -147.6557793413      153.0473095209     1  0.10961131E+09
     -147.6557555823      146.8249567930     1  0.11532950E+09
     -147.6557322461      154.7836640902     1  0.11693040E+09
     -147.6557302505      153.3787017165     1  0.10919487E+09
     -147.6557274197      149.6265082604     1  0.10909772E+09
     -147.6557229832      152.1277593247     1  0.10935543E+09
     -147.6557194052      148.5345158068     1  0.10882957E+09
     -147.6557096168      152.8478817314     1  0.11750514E+09
     -147.6556932027      152.1472667197     1  0.11513896E+09
     -147.6556578911      147.2075715586     1  0.11315653E+09
     -147.6556523640      148.1298335649     1  0.11548726E+09
     -147.6556129399      153.8810759514     1  0.11162780E+09
     -147.6555970810      148.4621242788     1  0.10581655E+09
     -147.6555920702      151.3295516743     1  0.11424065E+09
     -147.6555908200      151.7225171329     1  0.10569508E+09
     -147.6555598665      150.7109942005     1  0.11154824E+09
     -147.6555559434      155.4163340723     1  0.11220948E+09
     -147.6555420457      151.1027052837     1  0.11703563E+09
     -147.6555102874      150.9633420953     1  0.10691985E+09
     -147.6555083024      147.7045343886     1  0.11169273E+09
     -147.6555053029      149.7905430073     1  0.10917989E+09
     -147.6555042218      148.0695444455     1  0.11100318E+09
     -147.6554880562      150.1154301069     1  0.11201478E+09
     -147.6554676322      148.5214259521     1  0.11080148E+09
     -147.6554104582      146.8875305965     1  0.11218587E+09
     -147.6554023959      154.3987930975     1  0.11374717E+09
     -147.6553927174      153.2721797789     1  0.11033095E+09
     -147.6553866047      150.6078014266     1  0.11407216E+09
     -147.6553790917      149.1513952839     1  0.11341909E+09
     -147.6553760348      150.3923552123     1  0.11223501E+09
     -147.6553687992      149.2667118090     1  0.11322285E+09
     -147.6553633383      156.5796406401     1  0.10699096E+09
     -147.6553430820      148.8678418351     1  0.11196253E+09
     -147.6553345550      152.2534430813     1  0.11127551E+09
     -147.6553151375      153.2400394327     1  0.11625514E+09
     -147.6553122462      153.0375285744     1  0.11499910E+09
     -147.6552520373      151.7262440113     1  0.11784377E+09
     -147.6552132296      147.7916913253     1  0.11114893E+09
     -147.6552098546      151.3881909229     1  0.10822537E+09
     -147.6551904380      152.4650644764     1  0.10747477E+09
     -147.6551827261      149.6981862476     1  0.11602070E+09
     -147.6551798986      150.8906579071     1  0.10789461E+09
     -147.6551502331      153.3256101302     1  0.11311212E+09
     -147.6551241010      150.7836514011     1  0.10907041E+09
     -147.6550906905      146.6416419216     1  0.11313406E+09
     -147.6550870999      148.3500636539     1  0.11259707E+09
     -147.6550822408      148.0143141145     1  0.10965188E+09
     -147.6550695008      152.2047782157     1  0.11194147E+09
     -147.6550597968      151.4046180569     1  0.10662987E+09
     -147.6550543664      150.2585010682     1  0.11104317E+09
     -147.6550526854      145.6895726690     1  0.11311449E+09
     -147.6550068123      154.0639801795     1  0.11265407E+09
     -147.6549886507      152.8969521019     1  0.10563397E+09
     -147.6549695866      154.0496564874     1  0.10928492E+09
     -147.6549262598      149.2536747961     1  0.10773773E+09
     -147.6548889368      148.3789829033     1  0.11397839E+09
     -147.6548802184      153.8538059459     2  0.11469972E+09
     -147.6548732696      146.9845090035     1  0.11337333E+09
     -147.6548652846      152.0193194203     1  0.11623738E+09
     -147.6548640376      151.9730867372     1  0.11203231E+09
     -147.6548496995      146.2502870813     1  0.11437520E+09
     -147.6548348276      150.9499390279     2  0.11328967E+09
     -147.6548302468      149.5218056393     1  0.10798256E+09
     -147.6548235014      147.5180187204     1  0.10799819E+09
     -147.6548076975      149.7554204810     1  0.11353067E+09
     -147.6547966398      152.9899116540     1  0.11187034E+09
     -147.6547877461      150.4586450996     1  0.11297349E+09
     -147.6547831826      148.0619520802     1  0.11894744E+09
     -147.6547812082      145.7700696724     1  0.10914602E+09
     -147.6547582699      149.9472050679     1  0.11568655E+09
     -147.6547535419      147.5557367942     1  0.11342634E+09
     -147.6547475009      152.7776702747     1  0.11174825E+09
     -147.6547087087      150.3228535510     1  0.11057322E+09
     -147.6546876510      152.7992175716     1  0.11002378E+09
     -147.6546702216      146.5948829437     1  0.11337110E+09
     -147.6546632214      149.8479436367     1  0.11261397E+09
     -147.6546266773      153.0407057079     1  0.10694770E+09
     -147.6546067233      147.4893228646     1  0.10976662E+09
     -147.6545994200      144.5328589180     1  0.11401859E+09
     -147.6545901882      150.1056070072     1  0.11529272E+09
     -147.6545737786      151.0910575985     1  0.11570795E+09
     -147.6545678522      148.5164107404     1  0.11345664E+09
     -147.6545483764      156.4806373403     1  0.10848502E+09
     -147.6545191474      150.6357592396     1  0.11254468E+09
     -147.6545080574      146.7999362812     1  0.11397884E+09
     -147.6545052272      148.8474113322     1  0.11285512E+09
     -147.6544916417      145.1490908965     1  0.11168925E+09
     -147.6544536186      148.5777220429     1  0.11458492E+09
     -147.6544519812      153.0579915250     1  0.11473045E+09
     -147.6544254670      150.2140010382     1  0.11370275E+09
     -147.6544215653      149.5957891229     1  0.11168660E+09
     -147.6544131629      145.5653883879     1  0.10639521E+09
     -147.6544020420      150.2119971978     1  0.10712351E+09
     -147.6543994337      150.9321346550     1  0.10813904E+09
     -147.6543928084      154.5052174715     1  0.11044370E+09
     -147.6543859328      151.8169100625     1  0.11577714E+09
     -147.6543622050      145.4408676357     1  0.11121633E+09
     -147.6543529518      152.6611099741     1  0.11007330E+09
     -147.6543469100      150.8186106033     1  0.11032911E+09
     -147.6543251157      149.3471383661     1  0.11404788E+09
     -147.6543230286      148.6115856902     1  0.10949197E+09
     -147.6543184178      147.8812511621     1  0.11123427E+09
     -147.6543132879      151.6773623286     1  0.10898792E+09
     -147.6543119841      149.9246563282     1  0.11343358E+09
     -147.6543106928      149.3767746438     1  0.10817881E+09
     -147.6543041829      145.2148912386     1  0.10981482E+09
     -147.6542435613      150.4014534147     1  0.11114256E+09
     -147.6542139500      150.5426675179     1  0.10903371E+09
     -147.6542035727      148.3711258910     1  0.11271308E+09
     -147.6541641331      148.3697731233     1  0.11376835E+09
     -147.6541158517      146.7446588651     1  0.10844195E+09
     -147.6541089291      151.2007520536     1  0.11794032E+09
     -147.6540633271      152.9511959090     1  0.11478466E+09
     -147.6540467645      147.5384640096     1  0.10831443E+09
     -147.6540295549      153.3659187990     1  0.12246108E+09
     -147.6539961229      150.1232614154     1  0.11485816E+09
     -147.6539943930      146.6149797468     1  0.11067883E+09
     -147.6539912172      152.5585708738     1  0.11098205E+09
     -147.6539623846      148.9422751461     1  0.11414776E+09
     -147.6539535959      153.6124381944     1  0.11010524E+09
     -147.6539362617      145.7664405440     1  0.10709554E+09
     -147.6539215138      145.0468220628     1  0.11199143E+09
     -147.6539123969      145.6224116275     2  0.11265904E+09
     -147.6538955394      152.4225919181     1  0.11434263E+09
     -147.6538866763      149.9194925517     1  0.11159952E+09
     -147.6538644461      151.4638995637     1  0.11401082E+09
     -147.6538623893      152.2068326074     1  0.10668907E+09
     -147.6538599928      150.9843043154     1  0.10543113E+09
     -147.6538511402      150.6673932781     1  0.10858372E+09
     -147.6538013490      150.9198727862     1  0.11680320E+09
     -147.6537960416      151.3390315709     1  0.11577720E+09
     -147.6537899464      147.0993510335     1  0.11506103E+09
     -147.6537551178      152.4981170644     1  0.12044882E+09
     -147.6537434895      150.6095546496     1  0.11439530E+09
     -147.6537074221      150.6656853623     1  0.11208740E+09
     -147.6537013887      152.0954676931     1  0.11601139E+09
     -147.6537001366      152.5192118074     2  0.11599885E+09
     -147.6536930268      145.7809394523     1  0.11367641E+09
     -147.6536654291      149.3546769507     1  0.10883907E+09
     -147.6536461002      153.2880719183     1  0.11742223E+09
     -147.6536349140      148.1360823654     1  0.11021209E+09
     -147.6536238741      147.9009303750     1  0.10989594E+09
     -147.6536222603      150.3501164834     1  0.11102862E+09
     -147.6536126410      151.6185817441     1  0.11066084E+09
     -147.6536035224      149.4060105661     1  0.10658701E+09
     -147.6535842787      151.7470529058     1  0.11616465E+09
     -147.6535595532      149.5228148562     1  0.10824661E+09
     -147.6535557200      148.4893038093     1  0.10890740E+09
     -147.6535270219      149.8673824455     1  0.10717987E+09
     -147.6535217410      152.6875450026     1  0.11109171E+09
     -147.6534998041      150.1101752652     1  0.11185191E+09
     -147.6534822288      143.6019037188     1  0.10979119E+09
     -147.6534527399      148.7912320231     1  0.10916608E+09
     -147.6534517032      148.8322040856     1  0.11494372E+09
     -147.6534411329      147.4802176796     1  0.10994869E+09
     -147.6534181475      149.5175834528     1  0.11013268E+09
     -147.6533746602      151.4508372952     1  0.10943153E+09
     -147.6533648172      150.3392054983     1  0.10983423E+09
     -147.6533154353      150.9362589770     1  0.10842426E+09
     -147.6532943001      152.6806388023     1  0.11435806E+09
     -147.6532820626      151.1932491894     1  0.10823112E+09
     -147.6532736006      150.1210318297     1  0.11617334E+09
     -147.6532722669      151.3069307889     1  0.11541984E+09
     -147.6532700507      152.1114603990     1  0.11469101E+09
     -147.6532541405      152.3620533384     1  0.11796008E+09
     -147.6532393583      149.4928253584     1  0.11328756E+09
     -147.6531767570      154.1229861042     1  0.10708976E+09
     -147.6531737595      150.8103679357     1  0.10662672E+09
     -147.6531571561      148.3268253566     1  0.11206615E+09
     -147.6531503564      148.6011759269     1  0.10802333E+09
     -147.6531396743      150.3007124331     1  0.11705979E+09
     -147.6531320318      150.7457288995     1  0.11063979E+09
     -147.6531246249      143.2781314242     1  0.11175875E+09
     -147.6530905130      145.5715402394     1  0.11200534E+09
     -147.6530836181      155.6836593464     1  0.11560365E+09
     -147.6530784534      146.0042541746     1  0.11100855E+09
     -147.6530754854      148.8544075441     1  0.11146432E+09
     -147.6530305557      150.7833409245     1  0.10738804E+09
     -147.6530150338      146.7837579392     1  0.11458343E+09
     -147.6529831351      157.9634162495     1  0.11029658E+09
     -147.6529634822      151.0445458896     1  0.11288077E+09
     -147.6529616627      150.3263397895     1  0.11209050E+09
     -147.6529544610      148.2309168953     1  0.11700075E+09
     -147.6529214764      149.7319658475     1  0.11067744E+09
     -147.6529196071      150.0521927467     1  0.11921073E+09
     -147.6529113550      152.6747227368     1  0.11325142E+09
     -147.6528695130      150.1585343620     1  0.11106128E+09
     -147.6528396029      150.8453345619     1  0.11452834E+09
     -147.6528259580      150.3203781565     1  0.11101766E+09
     -147.6528086977      147.8020675684     1  0.11129446E+09
     -147.6528003821      149.0311816388     1  0.10876919E+09
     -147.6527969066      149.2013602510     1  0.11488806E+09
     -147.6527942264      148.5985183964     1  0.11156422E+09
     -147.6527920235      149.0381953092     1  0.11382952E+09
     -147.6527757591      147.1063352454     1  0.11130644E+09
     -147.6527468181      149.5559260812     1  0.11043503E+09
     -147.6527394322      153.1032294685     1  0.11467381E+09
     -147.6527258069      149.3565440942     1  0.11073658E+09
     -147.6527227761      155.1180706740     1  0.12354866E+09
     -147.6527166616      150.8726206115     1  0.11576212E+09
     -147.6527006963      147.2257382023     1  0.10854658E+09
     -147.6526870709      147.8100185793     1  0.11315053E+09
     -147.6526819234      150.4458514492     1  0.11409293E+09
     -147.6526494210      148.4150196397     1  0.11088206E+09
     -147.6526348615      148.1513837495     1  0.11086280E+09
     -147.6526212874      148.6476366273     1  0.12004865E+09
     -147.6526063300      148.8827082199     1  0.10999010E+09
     -147.6526010807      149.9360372198     1  0.11069865E+09
     -147.6525932680      150.8658521046     1  0.11222069E+09
     -147.6525811495      147.7376522996     1  0.11183863E+09
     -147.6525744660      155.4132957079     1  0.11571675E+09
     -147.6525682430      152.9048995505     1  0.10946217E+09
     -147.6525557572      148.5778287944     1  0.11156059E+09
     -147.6525514670      145.6821249229     1  0.11259626E+09
     -147.6525385779      147.7726160173     1  0.11641506E+09
     -147.6525272246      147.8895835612     1  0.11458722E+09
     -147.6525062615      151.2939977941     1  0.11666774E+09
     -147.6524724797      151.7801083493     1  0.11089778E+09
     -147.6524437841      152.4455514202     1  0.11143809E+09
     -147.6524228600      152.4164581181     1  0.10989515E+09
     -147.6523840428      147.5352671293     1  0.11798830E+09
     -147.6523747162      147.0606862255     1  0.10877138E+09
     -147.6523729130      149.5687094267     1  0.11506198E+09
     -147.6523698381      150.4259535748     1  0.10699307E+09
     -147.6523474158      148.4522234213     1  0.11996372E+09
     -147.6523286442      150.3370403877     1  0.11295857E+09
     -147.6523200648      152.1806954570     1  0.11338097E+09
     -147.6522952531      153.6268560424     1  0.10784307E+09
     -147.6522763800      150.9204191683     1  0.11698714E+09
     -147.6522725490      147.9425899497     1  0.11354865E+09
     -147.6522361392      145.5415058081     1  0.11693110E+09
     -147.6522194164      150.4173971428     1  0.10995541E+09
     -147.6522030794      149.9776949742     1  0.11048160E+09
     -147.6521994810      151.7596547649     1  0.11517439E+09
     -147.6521843879      144.5762835427     1  0.11331676E+09
     -147.6521593923      149.9903861746     1  0.11776162E+09
     -147.6521468935      149.1757732736     1  0.11112232E+09
     -147.6521376987      146.0566319683     1  0.11550914E+09
     -147.6521351591      149.1057853661     1  0.10736498E+09
     -147.6521307314      148.9916597896     1  0.11526918E+09
     -147.6520576142      148.6392936404     1  0.11378684E+09
     -147.6520549637      150.0534502214     1  0.11658065E+09
     -147.6520458526      148.5934227393     1  0.11341033E+09
     -147.6520428755      152.8081487380     1  0.11643140E+09
     -147.6520163067      150.7902579399     1  0.10786821E+09
     -147.6519946181      150.7350280112     1  0.10857280E+09
     -147.6519913692      147.2482127478     1  0.11076022E+09
     -147.6519624694      153.1601044024     1  0.11000529E+09
     -147.6519431343      149.4144623199     1  0.11254445E+09
     -147.6519400214      148.8515166953     1  0.11168638E+09
     -147.6519285693      148.0628435161     1  0.10855974E+09
     -147.6519112800      149.5802012388     1  0.10995944E+09
     -147.6518848551      151.0795340524     1  0.10562442E+09
     -147.6518724165      150.5293620510     1  0.12032229E+09
     -147.6518682761      153.6424401765     2  0.11156498E+09
     -147.6518454360      146.7669906686     1  0.11029782E+09
     -147.6518008357      148.7213855051     1  0.11746428E+09
     -147.6517986084      158.0539620279     1  0.11219852E+09
     -147.6517946529      153.6064096685     1  0.10525458E+09
     -147.6517883488      148.8620366594     1  0.11227166E+09
     -147.6517608262      148.2014233688     2  0.11293019E+09
     -147.6517503569      150.8250376800     1  0.11465329E+09
     -147.6517308706      151.1137273470     1  0.11005273E+09
     -147.6517174226      153.2400316326     1  0.11002957E+09
     -147.6517081063      151.4446151602     1  0.11187476E+09
     -147.6517047295      149.7343402070     1  0.10761205E+09
     -147.6517020706      153.6235620256     1  0.11635742E+09
     -147.6516955918      149.4204916127     1  0.11411368E+09
     -147.6516883284      151.3925832374     1  0.11208719E+09
     -147.6516853580      150.4675238872     1  0.11594768E+09
     -147.6516742369      150.4254855990     1  0.11519215E+09
     -147.6516673400      149.6809722415     1  0.10770851E+09
     -147.6516656652      154.7424898211     1  0.10867086E+09
     -147.6516588941      148.1349352006     1  0.10877020E+09
     -147.6516297872      148.7542502532     1  0.11617566E+09
     -147.6516179280      145.9181174939     1  0.10684309E+09
     -147.6516111533      148.9788943656     1  0.11465823E+09
     -147.6516002346      154.5553384437     1  0.11777518E+09
     -147.6515843459      146.6172459691     1  0.11125237E+09
     -147.6515057597      151.1625885760     1  0.11470635E+09
     -147.6514966904      145.2724674547     1  0.11470851E+09
     -147.6514877292      152.3334740971     1  0.10908686E+09
     -147.6514826316      145.7244713923     1  0.11064364E+09
     -147.6514586471      146.2593446850     1  0.11894534E+09
     -147.6514533333      152.1311704837     1  0.10880435E+09
     -147.6514519406      153.8234158538     1  0.11978571E+09
     -147.6514341883      148.0340155702     1  0.10784633E+09
     -147.6513925249      151.2301143444     1  0.10907986E+09
     -147.6513776879      148.5383764283     1  0.11240993E+09
     -147.6513394532      146.8328447234     1  0.11441612E+09
     -147.6512984637      150.6531451954     1  0.11352410E+09
     -147.6512943999      150.4746499546     1  0.10912239E+09
     -147.6512924521      147.7887700700     1  0.11115278E+09
     -147.6512845248      150.3412941297     1  0.10742892E+09
     -147.6512691640      153.7454284632     1  0.11575804E+09
     -147.6512634357      154.1955400563     1  0.11219372E+09
     -147.6512435317      148.4139069820     1  0.10772976E+09
     -147.6512264932      145.8772183353     1  0.10982259E+09
     -147.6512204926      150.9474155143     1  0.11592356E+09
     -147.6511976349      149.1253370372     1  0.11130943E+09
     -147.6511794736      147.1476987879     1  0.11339774E+09
     -147.6511564664      149.2808666590     1  0.11212117E+09
     -147.6511552772      149.7616531135     1  0.10775632E+09
     -147.6511299676      152.0034048557     1  0.10979973E+09
     -147.6511269101      150.2202801749     1  0.11115191E+09
     -147.6511186765      147.9942268371     1  0.11254944E+09
     -147.6511012766      150.1509335707     1  0.11658285E+09
     -147.6510892733      151.4600419727     1  0.11239097E+09
     -147.6510690141      145.4635797260     2  0.10999266E+09
     -147.6510487412      153.2465931412     1  0.11324474E+09
     -147.6510345513      152.6471887566     1  0.12051142E+09
     -147.6510262096      150.1329011513     1  0.11179599E+09
     -147.6509832432      146.0266191628     1  0.10829901E+09
     -147.6509565645      150.9108727482     1  0.10758313E+09
     -147.6509518219      145.8883106138     1  0.11092363E+09
     -147.6509484647      152.5339900663     1  0.10781514E+09
     -147.6509425209      146.6831721717     1  0.11525449E+09
     -147.6509351540      147.3794115510     1  0.11259354E+09
     -147.6509273472      154.0949576336     1  0.11475771E+09
     -147.6509231842      150.3239647844     1  0.11357927E+09
     -147.6508866284      150.0695605914     1  0.11005974E+09
     -147.6508720509      150.4558611625     1  0.10872922E+09
     -147.6508698432      148.4476262723     1  0.11217067E+09
     -147.6508016473      152.2283007256     1  0.12088359E+09
     -147.6507876303      152.5424744367     1  0.10766141E+09
     -147.6507444194      151.1364737948     1  0.11020224E+09
     -147.6507418865      150.9072188653     1  0.11326510E+09
     -147.6507356182      148.8879466647     2  0.11025287E+09
     -147.6506818312      148.9877590951     1  0.10808005E+09
     -147.6506780429      148.9140786516     1  0.11135141E+09
     -147.6506373184      147.6179253338     1  0.11366513E+09
     -147.6506289094      154.4283506485     1  0.10632379E+09
     -147.6506019055      152.3871092958     1  0.10663134E+09
     -147.6505959904      152.7353869395     1  0.12519792E+09
     -147.6505456673      155.0281181463     1  0.11204893E+09
     -147.6505434967      148.9967903720     1  0.10975634E+09
     -147.6505232430      148.1093152094     1  0.11257104E+09
     -147.6505066206      147.7906514167     1  0.11109189E+09
     -147.6504956740      150.8550336790     1  0.11007292E+09
     -147.6504739365      146.6218678228     1  0.10850798E+09
     -147.6503853695      147.4314907850     1  0.11321954E+09
     -147.6503666082      152.5061503158     1  0.11159150E+09
     -147.6503518663      149.0154798138     1  0.11858780E+09
     -147.6503434610      149.1467465282     1  0.10910356E+09
     -147.6503417070      146.4004216341     1  0.11491058E+09
     -147.6503010532      148.2148604760     1  0.11639468E+09
     -147.6502754933      151.2474500895     1  0.10738688E+09
     -147.6502677509      146.0617048546     1  0.11102759E+09
     -147.6502660153      152.3349703378     1  0.11899953E+09
     -147.6502539850      155.7168553970     1  0.11068643E+09
     -147.6502439548      147.0120375314     1  0.11511655E+09
     -147.6502385703      153.7365214545     1  0.11409374E+09
     -147.6502336080      149.8801812076     1  0.11368098E+09
     -147.6501907951      153.2003557684     1  0.10967074E+09
     -147.6501872921      151.9341856024     1  0.10715965E+09
     -147.6501743310      146.5061605223     1  0.10806668E+09
     -147.6501605629      150.5791392037     1  0.10976339E+09
     -147.6501309023      149.6331957917     1  0.11411578E+09
     -147.6501205764      150.5081474462     1  0.10808053E+09
     -147.6501183327      148.9127042715     1  0.11313071E+09
     -147.6501119567      149.3344047049     1  0.11031563E+09
     -147.6501099743      153.0775117927     1  0.11504679E+09
     -147.6500983023      145.8226905313     1  0.11408321E+09
     -147.6500824162      156.2317816482     1  0.11558478E+09
     -147.6500713263      152.1427455674     1  0.11372560E+09
     -147.6500562556      150.9912762264     1  0.11913338E+09
     -147.6500403381      152.5567021091     1  0.11451288E+09
     -147.6500284152      148.0840381491     1  0.10813535E+09
     -147.6499927879      150.3504505367     1  0.11763015E+09
     -147.6499864643      151.0043058989     1  0.11386094E+09
     -147.6499470521      148.3332457677     1  0.10847817E+09
     -147.6499406663      156.7115718696     1  0.11622471E+09
     -147.6499046101      150.0638980323     1  0.11201496E+09
     -147.6498902581      151.2971262255     1  0.11098013E+09
     -147.6498875869      149.3866414257     1  0.10987346E+09
     -147.6498817841      153.2410033919     1  0.11346161E+09
     -147.6498763101      149.5925463167     1  0.10886973E+09
     -147.6498638161      152.9583168908     1  0.11820495E+09
     -147.6498625007      145.1334138761     1  0.10926034E+09
     -147.6498602180      146.7696843265     1  0.11027930E+09
     -147.6498590689      148.1819090988     1  0.11595721E+09
     -147.6498512609      154.7976502009     1  0.11585894E+09
     -147.6498333110      147.7699904467     1  0.10810917E+09
     -147.6498235344      155.8395985810     1  0.11432523E+09
     -147.6498198921      149.5027101107     1  0.11309261E+09
     -147.6498091675      150.1172024251     1  0.10992006E+09
     -147.6497814270      149.6794140175     1  0.10717964E+09
     -147.6497753733      147.7452337109     1  0.10862333E+09
     -147.6497438524      147.7749791713     1  0.10641325E+09
     -147.6497343672      148.6942700050     1  0.11119216E+09
     -147.6497150869      150.6744358126     1  0.10866076E+09
     -147.6497000371      153.5946801555     1  0.11410368E+09
     -147.6496966306      148.9975179588     1  0.11335013E+09
     -147.6496383687      151.3729981600     1  0.11849178E+09
     -147.6496256814      150.8501138883     1  0.10935910E+09
     -147.6496210964      144.5134741793     1  0.11610789E+09
     -147.6495923999      151.7105667363     2  0.11749631E+09
     -147.6495784757      148.2609274509     1  0.11149207E+09
     -147.6495724699      154.0139249033     1  0.12227630E+09
     -147.6495653650      154.2519108970     1  0.11300171E+09
     -147.6495640231      152.7685138701     1  0.10849638E+09
     -147.6495367203      154.2410154145     1  0.12006006E+09
     -147.6495305612      152.9405485296     2  0.11772522E+09
     -147.6495045945      152.8859626033     1  0.11396186E+09
     -147.6494727045      149.8846490274     1  0.11416930E+09
     -147.6494711566      153.0972801151     1  0.10911289E+09
     -147.6494671140      147.8989896767     1  0.11263175E+09
     -147.6494107496      150.7262997588     1  0.12274475E+09
     -147.6494040173      152.8773454751     1  0.11621167E+09
     -147.6493980249      151.2184466407     1  0.11208868E+09
     -147.6493939438      152.1188513997     1  0.11373060E+09
     -147.6493907643      147.4429392714     1  0.11155930E+09
     -147.6493609302      147.3953311199     1  0.10662190E+09
     -147.6493517686      150.6695923896     1  0.11369404E+09
     -147.6493331031      150.1533781862     1  0.11492404E+09
     -147.6492742739      147.5059536870     1  0.11456546E+09
     -147.6492726214      150.2549537821     1  0.10999006E+09
     -147.6492663445      152.4694144720     1  0.10925023E+09
     -147.6492401790      149.8089828829     1  0.12013563E+09
     -147.6491951706      151.7148447276     1  0.11150656E+09
     -147.6491641868      150.3027230370     1  0.11025138E+09
     -147.6491594385      151.6437000952     1  0.10730364E+09
     -147.6491428962      153.8841675119     1  0.11728464E+09
     -147.6491379029      152.6603949038     1  0.11011006E+09
     -147.6491261777      152.2458658936     1  0.11064185E+09
     -147.6491224864      149.6738188385     1  0.11537295E+09
     -147.6490965829      150.7125226508     1  0.10757642E+09
     -147.6490902032      156.4230653282     1  0.11656009E+09
     -147.6490724824      152.4444794332     1  0.11264238E+09
     -147.6490603083      147.1373871250     1  0.11299067E+09
     -147.6490245018      149.7214215525     1  0.11174717E+09
     -147.6490187744      149.5723321383     1  0.11691652E+09
     -147.6490134111      147.3466088473     1  0.11094860E+09
     -147.6490098462      150.0399513585     1  0.11040381E+09
     -147.6490068502      150.6433674290     1  0.11687926E+09
     -147.6489581140      148.7005837411     1  0.11378774E+09
     -147.6489264358      153.8722362274     1  0.11292429E+09
     -147.6489122031      150.0157747255     1  0.11490315E+09
     -147.6489072909      147.3858501941     1  0.11338015E+09
     -147.6489038560      150.1666671516     1  0.11582894E+09
     -147.6488990442      149.6356574581     1  0.11207373E+09
     -147.6488726887      151.3946023915     1  0.11394410E+09
     -147.6488605034      151.7348023510     1  0.11551157E+09
     -147.6488540248      149.6387305771     1  0.11272473E+09
     -147.6488525741      144.1352177867     1  0.11254536E+09
     -147.6488415982      146.3506075053     1  0.11257237E+09
     -147.6488260432      147.9935108069     1  0.11079472E+09
     -147.6488062858      154.6493220393     1  0.11205295E+09
     -147.6487351989      154.8880043703     1  0.11344950E+09
     -147.6487136865      147.1845136713     1  0.10837953E+09
     -147.6487034979      153.8013741709     1  0.11523129E+09
     -147.6486877423      154.7321547601     1  0.10904081E+09
     -147.6486806449      150.7407694514     1  0.10925345E+09
     -147.6486745302      153.6829303972     1  0.11665104E+09
     -147.6486618392      148.4712083801     1  0.11086104E+09
     -147.6486349444      149.9218011843     1  0.11289486E+09
     -147.6485577001      152.1328130757     1  0.11057246E+09
     -147.6485555804      145.9190798155     1  0.10935304E+09
     -147.6485423610      149.2854954252     1  0.11685961E+09
     -147.6485384037      148.6344407360     1  0.11275238E+09
     -147.6484783509      150.7505254659     1  0.10755613E+09
     -147.6484459360      150.4172838983     1  0.10960145E+09
     -147.6484391690      150.8905860684     1  0.11122428E+09
     -147.6484143408      146.0580307914     1  0.10826661E+09
     -147.6484124532      154.3878754680     1  0.11743079E+09
     -147.6483871868      149.1589951548     1  0.10945714E+09
     -147.6483758906      151.8298954975     1  0.11804133E+09
     -147.6483691084      150.3819896651     1  0.11100747E+09
     -147.6483658337      144.8337810974     1  0.11505538E+09
     -147.6483158892      153.7191541929     1  0.11597121E+09
     -147.6483012861      155.2611895583     1  0.12130950E+09
     -147.6482985319      151.6161399474     1  0.10831693E+09
     -147.6482595142      151.8794551917     1  0.11251309E+09
     -147.6482523287      149.3716098526     1  0.11326247E+09
     -147.6482407291      151.1608049476     1  0.11208425E+09
     -147.6482313362      152.8617542364     1  0.10966070E+09
     -147.6482084365      149.4580933969     1  0.11352810E+09
     -147.6482038427      149.9098778209     1  0.11020745E+09
     -147.6481934198      152.3916443279     1  0.10990845E+09
     -147.6481791945      149.8275979025     1  0.11648238E+09
     -147.6481541966      150.7107400335     1  0.11357649E+09
     -147.6481454975      151.5167794716     1  0.11831354E+09
     -147.6481395771      147.6443481541     1  0.10837256E+09
     -147.6481313308      142.2850768689     1  0.11141677E+09
     -147.6481193268      147.4536186806     1  0.11321141E+09
     -147.6480987429      147.8921874036     1  0.11404724E+09
     -147.6480805269      151.8149749026     1  0.11333885E+09
     -147.6480660436      149.9246349189     1  0.11461304E+09
     -147.6480648372      150.9350953359     1  0.10446233E+09
     -147.6480451999      146.1024448360     1  0.11145319E+09
     -147.6480182896      150.1599555901     1  0.11611436E+09
     -147.6479995503      147.0834332000     1  0.11504612E+09
     -147.6479776987      147.0669531198     1  0.10985923E+09
     -147.6479350320      153.9413456716     1  0.11300674E+09
     -147.6479270654      151.8395854200     1  0.11250715E+09
     -147.6479189187      151.1739565149     1  0.11044712E+09
     -147.6479090568      151.4826470548     1  0.11487657E+09
     -147.6479021338      150.2073960941     1  0.11394386E+09
     -147.6478866848      155.6415019297     1  0.11162961E+09
     -147.6478665972      154.4256894574     1  0.10685234E+09
     -147.6478326497      143.0019923719     1  0.10820021E+09
     -147.6478205357      151.4932763358     1  0.11032100E+09
     -147.6478091955      149.6335867011     1  0.10888292E+09
     -147.6477962241      150.8984686546     1  0.11823110E+09
     -147.6477436331      152.5505717443     1  0.11614025E+09
     -147.6477134935      151.4043190688     1  0.11595127E+09
     -147.6476687185      150.3268046561     1  0.11044921E+09
     -147.6476564621      146.6013042721     1  0.11032686E+09
     -147.6476390994      146.9401088105     1  0.11085039E+09
     -147.6476319584      150.2766389686     1  0.10777634E+09
     -147.6476240365      151.3765312636     1  0.10969373E+09
     -147.6476224165      150.9311145938     1  0.11599163E+09
     -147.6476097970      149.3315881440     1  0.10805308E+09
     -147.6476049047      151.5272833812     1  0.11139430E+09
     -147.6475985869      146.4520385787     1  0.11206288E+09
     -147.6475921672      151.0024999193     1  0.11249878E+09
     -147.6475663990      152.2668231093     1  0.11195443E+09
     -147.6475578589      143.3442735894     1  0.10700206E+09
     -147.6475498618      154.3897671441     1  0.10593460E+09
     -147.6475439550      151.2665092595     1  0.11458709E+09
     -147.6475085811      150.4426068299     1  0.10792959E+09
     -147.6475055292      145.8885001153     1  0.11492667E+09
     -147.6475014596      152.6776219517     1  0.11267213E+09
     -147.6474969203      150.1695994723     1  0.11424633E+09
     -147.6474905902      151.2643384708     1  0.11430928E+09
     -147.6474881334      153.5482136142     1  0.11184503E+09
     -147.6474861737      149.5659654322     1  0.11569878E+09
     -147.6474777068      147.7344170000     1  0.11147362E+09
     -147.6474652719      153.4499142718     1  0.11664954E+09
     -147.6474504468      152.9956258265     1  0.11610233E+09
     -147.6474392392      150.7348489420     1  0.10967580E+09
     -147.6474206526      146.3165340977     1  0.11077948E+09
     -147.6474157785      150.1679613620     1  0.11242370E+09
     -147.6474142976      146.3919103734     1  0.11135094E+09
     -147.6473956679      151.4466716905     1  0.11137206E+09
     -147.6473846079      149.6572018604     1  0.10885282E+09
     -147.6473828240      147.8031257765     1  0.11281033E+09
     -147.6473747284      151.4905721288     1  0.12042156E+09
     -147.6473510326      151.2528002546     1  0.11374897E+09
     -147.6473485307      153.1874634279     1  0.10750161E+09
     -147.6472988296      154.6119404986     1  0.11980169E+09
     -147.6472938297      152.7465554627     1  0.10938446E+09
     -147.6472897317      148.8222179251     1  0.10805109E+09
     -147.6472860000      149.0948253041     1  0.11030601E+09
     -147.6472613795      152.4216146202     1  0.11511338E+09
     -147.6472430496      149.7452998874     1  0.11392652E+09
     -147.6472116358      150.9781976138     1  0.11346343E+09
     -147.6471930886      150.9409337591     1  0.10884861E+09
     -147.6471604122      153.9438205536     1  0.11065112E+09
     -147.6471498854      150.8065914756     1  0.11421437E+09
     -147.6470446295      150.9416317840     1  0.11279943E+09
     -147.6470299325      150.8678173945     1  0.11171762E+09
     -147.6470173406      149.4629120937     1  0.11441123E+09
     -147.6470157871      149.7327567547     1  0.11076441E+09
     -147.6469806517      152.2340786188     1  0.10943662E+09
     -147.6469790955      149.7527188004     1  0.10796835E+09
     -147.6469775354      149.2332177864     1  0.10878057E+09
     -147.6469707385      154.9031032787     1  0.11589952E+09
     -147.6469649019      151.7592558381     1  0.11259335E+09
     -147.6469582091      149.4070858887     1  0.11602606E+09
     -147.6469355143      149.0921996378     1  0.11044937E+09
     -147.6469160758      150.1520560122     1  0.10611602E+09
     -147.6469087873      151.2734120125     1  0.11608853E+09
     -147.6469049979      154.2241138351     1  0.11361824E+09
     -147.6468964410      154.4237340778     1  0.11745813E+09
     -147.6468824597      148.8048403316     1  0.11150313E+09
     -147.6468813571      153.2614772325     1  0.10937607E+09
     -147.6468799839      151.2253353640     1  0.11149738E+09
     -147.6468707129      149.8511390867     1  0.11336711E+09
     -147.6468618654      148.0914818683     1  0.11244126E+09
     -147.6468571911      146.7814401463     1  0.11301713E+09
     -147.6468393863      151.6753511081     1  0.11522668E+09
     -147.6468326877      154.1874880337     1  0.11489666E+09
     -147.6468284720      151.7851306351     1  0.10922562E+09
     -147.6468221848      150.8776105254     1  0.11066345E+09
     -147.6467986758      150.6747889666     1  0.11266019E+09
     -147.6467794777      154.7363929727     1  0.11285441E+09
     -147.6467768205      150.2967158397     1  0.10987601E+09
     -147.6467306957      150.1852216801     1  0.11544644E+09
     -147.6467209885      151.9648821862     1  0.11028688E+09
     -147.6467126609      150.3291437036     1  0.11128154E+09
     -147.6466952507      151.6001333837     1  0.11015185E+09
     -147.6466907261      153.8083016170     1  0.11782811E+09
     -147.6466858463      155.9754639652     1  0.12486488E+09
     -147.6466737224      146.7537550426     1  0.11219362E+09
     -147.6466614649      150.7926870179     1  0.11038820E+09
     -147.6466517975      148.7513985049     1  0.11251066E+09
     -147.6466186827      154.2035111007     1  0.11682278E+09
     -147.6466073236      148.6867794624     1  0.11024144E+09
     -147.6465954499      154.3713077143     1  0.11394729E+09
     -147.6465911918      149.3895910501     1  0.11357089E+09
     -147.6465886266      147.3895795061     1  0.11211987E+09
     -147.6465740082      147.8744776663     2  0.11048717E+09
     -147.6465704664      148.7976936068     1  0.11167218E+09
     -147.6465640087      149.9400418846     1  0.11688256E+09
     -147.6465472134      154.6481838803     1  0.11344911E+09
     -147.6465307444      147.3635500488     1  0.11233299E+09
     -147.6465087871      148.6192626575     1  0.10630014E+09
     -147.6465029782      148.3723916429     1  0.11889136E+09
     -147.6464920726      153.6104108298     1  0.11122452E+09
     -147.6464909251      154.6880770681     1  0.11368033E+09
     -147.6464880466      153.1263838245     1  0.10525971E+09
     -147.6464816057      148.7485278470     1  0.11489789E+09
     -147.6464747932      151.2361757094     1  0.11278947E+09
     -147.6464457199      154.3575164064     1  0.11742707E+09
     -147.6464240229      148.6299436163     1  0.11072235E+09
     -147.6464183468      155.9378360598     1  0.11176902E+09
     -147.6464077011      152.2299407553     1  0.11193002E+09
     -147.6463694159      152.2061092458     1  0.11523121E+09
     -147.6463366878      150.0500813608     1  0.10876134E+09
     -147.6463056100      152.3190245321     1  0.11028416E+09
     -147.6462849497      155.8923408961     1  0.11059322E+09
     -147.6462758557      150.0435126178     1  0.11391145E+09
     -147.6462543093      149.8157766732     1  0.10842884E+09
     -147.6462505368      157.6049395593     1  0.11253757E+09
     -147.6462081121      151.2951683931     1  0.10978478E+09
     -147.6461965609      145.2816038587     1  0.11260605E+09
     -147.6461905659      154.3517270711     1  0.11315893E+09
     -147.6461686853      150.2501965534     1  0.11702859E+09
     -147.6461490158      148.8780574865     1  0.11618182E+09
     -147.6461313125      149.5500033906     1  0.11432501E+09
     -147.6461169452      152.4563891844     1  0.11097503E+09
     -147.6460888533      148.3230127011     1  0.11362941E+09
     -147.6460832694      150.1122658966     1  0.10885782E+09
     -147.6460669419      151.7111595667     1  0.10883825E+09
     -147.6460565149      149.1634398523     1  0.10678211E+09
     -147.6460534592      146.6872815922     1  0.11347601E+09
     -147.6460437290      146.3123680859     1  0.11579995E+09
     -147.6460397872      148.3003922568     1  0.11498660E+09
     -147.6460353779      150.4419518506     1  0.11364370E+09
     -147.6460272338      151.5607059879     1  0.10761912E+09
     -147.6460030847      149.1360193394     1  0.11215963E+09
     -147.6459915145      148.2062015862     1  0.10710590E+09
     -147.6459809973      146.9975813404     1  0.10900932E+09
     -147.6459749168      148.1302325308     1  0.11109853E+09
     -147.6459585133      151.5690313580     1  0.10767719E+09
     -147.6459574026      150.6691810451     1  0.11589024E+09
     -147.6459531421      147.0051630899     1  0.11492801E+09
     -147.6459239408      147.7431599543     1  0.10780068E+09
     -147.6458985619      151.3400077408     1  0.11135576E+09
     -147.6458824875      151.4519576887     1  0.11020012E+09
     -147.6458780649      150.0444133461     1  0.10785714E+09
     -147.6458710102      149.1401457343     1  0.10850875E+09
     -147.6458359075      154.8342539170     1  0.10945583E+09
     -147.6458321489      156.1557124652     1  0.11224411E+09
     -147.6457945568      150.2647943475     1  0.10784848E+09
     -147.6457700928      150.7073627580     1  0.11398463E+09
     -147.6457626584      148.7918088853     1  0.10546421E+09
     -147.6457504209      148.2557815709     1  0.10940647E+09
     -147.6457478590      149.0042728969     1  0.10629005E+09
     -147.6457363366      152.6577023360     1  0.11491639E+09
     -147.6456981700      149.3819094247     1  0.10851179E+09
     -147.6456937861      150.9141149772     1  0.11331905E+09
     -147.6456896169      153.3807965449     1  0.10578701E+09
     -147.6456779543      147.4307991471     1  0.11110031E+09
     -147.6456648931      152.2729196978     1  0.11808012E+09
     -147.6456630077      150.0719123316     1  0.10675086E+09
     -147.6456387109      150.6017964037     1  0.10638846E+09
     -147.6456226451      152.8676864052     1  0.12145984E+09
     -147.6455744216      153.4127582883     1  0.11305033E+09
     -147.6455640531      152.1360408673     1  0.10782156E+09
     -147.6455447749      151.5729578418     1  0.11285755E+09
     -147.6455423272      147.0722813127     1  0.11547775E+09
     -147.6455293867      145.8128699803     1  0.10741966E+09
     -147.6455065182      150.7008659199     1  0.11197570E+09
     -147.6454978299      150.1795383573     1  0.11350068E+09
     -147.6454957229      148.1033490588     1  0.11381849E+09
     -147.6454828834      148.9082230892     1  0.10863746E+09
     -147.6454608479      150.1589483340     1  0.11170187E+09
     -147.6454463852      152.0257913895     1  0.11534191E+09
     -147.6454441400      155.4340234054     2  0.10842062E+09
     -147.6454391047      148.8050679152     1  0.10767861E+09
     -147.6454246022      147.8195306327     1  0.11448822E+09
     -147.6454219762      155.4880840458     1  0.11699782E+09
     -147.6454165089      146.2642046809     1  0.11568378E+09
     -147.6453742819      147.0280687428     1  0.10802829E+09
     -147.6453648034      146.5835120403     1  0.11135648E+09
     -147.6453440417      151.7972709493     1  0.10835458E+09
     -147.6453321803      151.5473717476     1  0.11207104E+09
     -147.6453254213      148.3788136049     1  0.11356242E+09
     -147.6453237580      145.6376576756     1  0.11299755E+09
     -147.6453117309      149.3610813925     1  0.11293975E+09
     -147.6453103622      151.1487699666     1  0.10985151E+09
     -147.6452768368      152.9696654678     1  0.11030313E+09
     -147.6452749101      148.6769959210     1  0.10500627E+09
     -147.6452675583      149.8782503781     1  0.11165743E+09
     -147.6452644544      151.5780106950     1  0.11730885E+09
     -147.6452570850      155.2720255137     1  0.11725844E+09
     -147.6452283579      151.2959484335     1  0.11755976E+09
     -147.6452141828      151.8882712642     1  0.11483544E+09
     -147.6451988067      151.4455570013     1  0.11280607E+09
     -147.6451927904      154.1094438718     1  0.11622188E+09
     -147.6451895463      147.6815155104     1  0.11391633E+09
     -147.6451874755      151.6449887561     1  0.11187538E+09
     -147.6451737834      150.8302698197     1  0.10973112E+09
     -147.6451602665      153.5224621049     1  0.11029486E+09
     -147.6451558232      150.5464871020     1  0.10713615E+09
     -147.6451390703      151.1041025998     1  0.11509873E+09
     -147.6451244695      152.2542659631     1  0.11277524E+09
     -147.6451006817      149.1085961758     1  0.11394279E+09
     -147.6450324283      148.5137282432     1  0.10892158E+09
     -147.6450302421      156.0373647950     1  0.12253969E+09
     -147.6450186436      150.7063384134     1  0.11011584E+09
     -147.6450024450      151.0918364542     1  0.11877266E+09
     -147.6449965999      149.4498045604     1  0.11581816E+09
     -147.6449829873      152.7242407045     1  0.11729316E+09
     -147.6449723514      146.9635912428     1  0.11176068E+09
     -147.6449553237      145.1510025213     1  0.10815368E+09
     -147.6449535325      147.0696485316     1  0.11255633E+09
     -147.6449162985      150.9527964343     1  0.11694606E+09
     -147.6448494945      151.4906256440     1  0.11365666E+09
     -147.6448346897      149.7157903692     1  0.11137928E+09
     -147.6448037342      152.2928610595     1  0.11014637E+09
     -147.6448010193      152.0734863570     1  0.11055214E+09
     -147.6447922531      150.3038465614     1  0.11091585E+09
     -147.6447831465      151.1829468592     1  0.11397768E+09
     -147.6447809864      148.2297407821     1  0.10916930E+09
     -147.6447579262      151.1098148768     1  0.11132622E+09
     -147.6446926007      152.9571816211     1  0.11193173E+09
     -147.6446745350      153.4983651265     1  0.10877381E+09
     -147.6446544101      150.0176633685     1  0.11232661E+09
     -147.6446371586      151.2159921546     1  0.11477611E+09
     -147.6445983686      149.4439325717     1  0.11355236E+09
     -147.6445838463      150.8667400345     1  0.11178329E+09
     -147.6445551635      142.3273991976     1  0.11327406E+09
     -147.6445527417      153.4780914080     1  0.12121273E+09
     -147.6445318616      149.3181751894     1  0.11579995E+09
     -147.6445261236      153.1616590532     1  0.11391173E+09
     -147.6445190114      150.7658833855     1  0.11660767E+09
     -147.6445075520      151.1014319130     1  0.10731350E+09
     -147.6445043533      149.9423074462     1  0.11433154E+09
     -147.6445001297      152.3169942933     1  0.11404836E+09
     -147.6444980075      149.2287739115     1  0.11087209E+09
     -147.6444782047      150.1106529896     1  0.11171453E+09
     -147.6444685059      147.0314622494     1  0.11059188E+09
     -147.6444494919      153.4758888244     1  0.11018879E+09
     -147.6444395528      152.9461160775     1  0.11414122E+09
     -147.6444369018      152.1939323823     1  0.11117170E+09
     -147.6444286678      149.7427111289     1  0.12008648E+09
     -147.6443996775      148.3101602519     1  0.11370696E+09
     -147.6443820248      148.2720907575     1  0.10652842E+09
     -147.6443793250      151.0532004070     1  0.10859837E+09
     -147.6443646512      150.0347415991     1  0.10716030E+09
     -147.6443566477      150.5336575118     1  0.11114130E+09
     -147.6443545874      147.1286773442     1  0.11058082E+09
     -147.6443386627      152.1390935114     1  0.11242233E+09
     -147.6443277591      151.0189379052     1  0.11258783E+09
     -147.6443229321      148.5022173735     1  0.11808465E+09
     -147.6443034162      152.5633246213     1  0.11424955E+09
     -147.6442848508      153.4711475596     1  0.11738274E+09
     -147.6442807708      152.2090175792     1  0.10770058E+09
     -147.6442627404      151.2711584188     1  0.10984438E+09
     -147.6442538516      148.9243044467     1  0.11516890E+09
     -147.6442492909      148.0414048518     1  0.11336440E+09
     -147.6442474250      149.6524008060     1  0.10951064E+09
     -147.6442330588      150.7546670785     1  0.11363867E+09
     -147.6442314232      147.1433509890     1  0.10691480E+09
     -147.6442300384      148.9449479367     1  0.11485328E+09
     -147.6441925942      144.7324005906     1  0.11187786E+09
     -147.6441902253      149.0319605991     1  0.10919218E+09
     -147.6441750721      149.7344488665     1  0.10752563E+09
     -147.6441120570      152.8968374730     1  0.10665264E+09
     -147.6441092415      152.4152687020     1  0.11193301E+09
     -147.6440797551      154.9368486361     1  0.11040243E+09
     -147.6440768125      145.9852767406     1  0.11045965E+09
     -147.6440635545      149.1100320876     1  0.11036058E+09
     -147.6440581999      147.7166555900     1  0.11291965E+09
     -147.6440509506      148.7724091273     1  0.10788296E+09
     -147.6440472082      146.0594274108     1  0.10950096E+09
     -147.6440376078      151.6707322687     1  0.10915183E+09
     -147.6440044732      151.1455651330     2  0.10820490E+09
     -147.6439991770      149.6592386386     1  0.11064533E+09
     -147.6439840504      153.5006959566     1  0.11734910E+09
     -147.6439573574      153.3171205428     1  0.11130162E+09
     -147.6439535093      152.2597161864     1  0.11527204E+09
     -147.6439524698      149.8085504998     1  0.11359420E+09
     -147.6439414781      148.7006380050     1  0.11320677E+09
     -147.6439102213      149.8823603522     1  0.11323535E+09
     -147.6438964324      153.6515508395     1  0.12339102E+09
     -147.6438875746      152.2442425223     1  0.10878151E+09
     -147.6438832629      152.2681494739     1  0.10465372E+09
     -147.6438712485      144.6888616445     1  0.11105224E+09
     -147.6438691554      149.2066334954     1  0.11351607E+09
     -147.6438635035      149.2149487491     1  0.11234790E+09
     -147.6438281575      151.2826896594     1  0.11963969E+09
     -147.6438228555      150.5991424423     1  0.11021952E+09
     -147.6438188894      149.8548596999     1  0.11379178E+09
     -147.6437833125      151.3809672745     1  0.10833782E+09
     -147.6437561608      149.6921942254     1  0.11818945E+09
     -147.6437543893      148.8599453654     1  0.11386488E+09
     -147.6437246392      154.5229906515     1  0.11556107E+09
     -147.6437207516      150.9683764182     1  0.11171731E+09
     -147.6437195141      152.1061726211     1  0.11067450E+09
     -147.6437086460      151.5818680567     1  0.11309765E+09
     -147.6437053801      150.0246079056     1  0.11610275E+09
     -147.6437024198      152.0775095305     1  0.11966478E+09
     -147.6436997485      148.3155154235     1  0.11488185E+09
     -147.6436845487      153.7814747997     1  0.11405094E+09
     -147.6436823439      148.1805381962     1  0.11145878E+09
     -147.6436748659      150.5692737588     1  0.10798542E+09
     -147.6436624168      151.2940758612     1  0.11725790E+09
     -147.6436587374      146.7712757115     1  0.11648569E+09
     -147.6435975288      150.3238977571     1  0.11554551E+09
     -147.6435903352      154.3602991802     1  0.11535729E+09
     -147.6435597154      148.0899755663     1  0.11310631E+09
     -147.6435532176      147.6038860350     1  0.11143843E+09
     -147.6435309948      150.5255349694     1  0.10881667E+09
     -147.6435009992      148.6401069566     1  0.11103765E+09
     -147.6434958498      150.8485575726     1  0.11101558E+09
     -147.6434943215      155.3517049156     1  0.11093223E+09
     -147.6434872197      149.7072556945     1  0.11346494E+09
     -147.6434823746      146.8361979482     1  0.10965983E+09
     -147.6434220924      146.5253457974     1  0.10841831E+09
     -147.6434184927      146.6860841115     1  0.10860238E+09
     -147.6434060408      147.7346841580     1  0.11374118E+09
     -147.6433982089      151.3203759537     1  0.10794402E+09
     -147.6433916214      150.8777016628     1  0.11633923E+09
     -147.6433842279      150.0864889513     1  0.11540345E+09
     -147.6433777095      154.2338272038     1  0.11229135E+09
     -147.6433689881      148.6425481974     1  0.11469642E+09
     -147.6433557438      148.0462848498     1  0.11511132E+09
     -147.6433357509      152.4524024199     1  0.10738534E+09
     -147.6433284503      153.6143232709     1  0.11099306E+09
     -147.6433211070      153.0231454069     1  0.10997317E+09
     -147.6433075958      150.8340986739     1  0.11177912E+09
     -147.6433041709      154.4744488588     1  0.11539030E+09
     -147.6432958218      151.6543509982     1  0.10669862E+09
     -147.6432612582      144.1328069731     1  0.11103030E+09
     -147.6432452679      151.1229247013     1  0.11578279E+09
     -147.6432258741      151.1030910072     1  0.11533975E+09
     -147.6432155275      152.1079461338     1  0.11068958E+09
     -147.6432093263      151.1162929492     1  0.11235047E+09
     -147.6432063558      157.7250333489     2  0.10797200E+09
     -147.6431780342      152.3360095690     1  0.11605418E+09
     -147.6431762374      150.6922571068     1  0.11988965E+09
     -147.6431723419      151.5709061472     1  0.11321844E+09
     -147.6431623372      153.4707181111     1  0.11199337E+09
     -147.6430763547      151.2982727372     1  0.11280398E+09
     -147.6430162178      148.2995707967     1  0.11460960E+09
     -147.6430127771      153.5147416161     1  0.10746860E+09
     -147.6430094623      151.7527351891     1  0.11590485E+09
     -147.6429936815      148.9937798897     1  0.11516004E+09
     -147.6429750208      150.9697636048     1  0.11648908E+09
     -147.6429292165      151.9830239285     2  0.11774542E+09
     -147.6428883441      149.5210946824     1  0.11439270E+09
     -147.6428644151      150.7409384990     1  0.11268133E+09
     -147.6428538084      151.0653745547     1  0.11355543E+09
     -147.6428434168      149.6121155213     1  0.11691935E+09
     -147.6428105499      149.1253537631     1  0.11177092E+09
     -147.6428039869      150.7618644826     1  0.10814556E+09
     -147.6428026863      149.6342061989     1  0.10771975E+09
     -147.6427911957      151.2352851223     1  0.11318176E+09
     -147.6427892785      152.9056750968     1  0.12019881E+09
     -147.6427812359      150.7390132972     1  0.10901779E+09
     -147.6427565594      147.3427175017     1  0.11020028E+09
     -147.6427513581      151.2516114479     1  0.11019672E+09
     -147.6427319100      149.0082963071     1  0.11508933E+09
     -147.6427036674      149.9335410535     1  0.10976048E+09
     -147.6426991201      152.3084752153     1  0.10522910E+09
     -147.6426870424      150.5691018100     1  0.11645027E+09
     -147.6426854590      154.2906776097     1  0.11435154E+09
     -147.6426838150      149.8618467211     1  0.11642290E+09
     -147.6426824314      152.2929041637     1  0.11975282E+09
     -147.6426663893      147.6815431316     1  0.11663778E+09
     -147.6426517104      148.7370592412     1  0.11393187E+09
     -147.6426262756      147.6110298241     1  0.11343152E+09
     -147.6426181901      148.0826308777     1  0.11030886E+09
     -147.6426147879      150.0504425603     1  0.10939365E+09
     -147.6426035169      150.5571702067     1  0.12040295E+09
     -147.6425706321      148.5601565157     1  0.11058014E+09
     -147.6425326677      145.3497285490     1  0.11301076E+09
     -147.6425312123      153.6299727689     1  0.11016859E+09
     -147.6425125928      148.9253383265     1  0.11631959E+09
     -147.6425105715      149.1790612461     1  0.11513757E+09
     -147.6425075221      153.8470260359     1  0.11630121E+09
     -147.6424823299      148.6752861789     1  0.11455996E+09
     -147.6424611966      149.8472219293     1  0.11297575E+09
     -147.6424495257      151.1848123181     1  0.11213789E+09
     -147.6424307667      148.1197216309     1  0.11220656E+09
     -147.6424239200      148.5273195707     1  0.11099413E+09
     -147.6424079684      152.1901439797     1  0.11046429E+09
     -147.6423996190      151.2687588842     1  0.10919481E+09
     -147.6423884239      155.1287457801     1  0.11779242E+09
     -147.6423832486      150.0159994063     1  0.11286213E+09
     -147.6423785637      148.8662392666     1  0.10942435E+09
     -147.6423767438      151.9751886386     1  0.11630239E+09
     -147.6423692913      152.7277412923     1  0.11390412E+09
     -147.6423349921      150.1360758015     1  0.11289514E+09
     -147.6423326439      147.5117132673     1  0.11626249E+09
     -147.6423290081      149.7157303630     1  0.11915793E+09
     -147.6423243346      154.1635599122     1  0.11780109E+09
     -147.6422992322      150.4825865441     1  0.10582733E+09
     -147.6422839106      154.5273665829     1  0.11684817E+09
     -147.6422664269      152.5475833043     1  0.11513456E+09
     -147.6422635776      151.7491752805     1  0.12104677E+09
     -147.6422115109      149.2153409773     1  0.11216442E+09
     -147.6421974789      150.4493550188     1  0.11533041E+09
     -147.6421951273      152.3964227647     1  0.11167377E+09
     -147.6421634252      149.6002204892     1  0.11383388E+09
     -147.6421202990      149.3944457940     1  0.11499622E+09
     -147.6421179357      155.1913608142     1  0.11041954E+09
     -147.6421155610      144.8300017558     1  0.11397465E+09
     -147.6420843432      151.4022887735     1  0.10825339E+09
     -147.6420673824      149.3314634825     1  0.11463971E+09
     -147.6420396159      153.0087591338     1  0.11212818E+09
     -147.6420360458      151.1383162399     1  0.12313396E+09
     -147.6420171833      152.1393195676     1  0.11271723E+09
     -147.6419774418      151.9546798843     1  0.11066536E+09
     -147.6419750430      152.8175279901     1  0.11112366E+09
     -147.6419721809      151.1857795889     1  0.10686459E+09
     -147.6419275769      153.7207346712     1  0.11390522E+09
     -147.6419077578      146.0957644667     1  0.10874470E+09
     -147.6419055503      151.5516621460     1  0.11710277E+09
     -147.6418919868      148.3671878572     3  0.10908875E+09
     -147.6418844968      149.2071160353     1  0.11239199E+09
     -147.6418824032      154.8461513154     1  0.11742717E+09
     -147.6418736125      151.7285930771     1  0.11260094E+09
     -147.6418720819      151.7980959989     1  0.11338844E+09
     -147.6418555345      149.7007800352     1  0.11261662E+09
     -147.6418299252      152.7211722770     1  0.11568900E+09
     -147.6418241108      152.7969228232     1  0.11537394E+09
     -147.6418225335      154.8427799236     1  0.11789758E+09
     -147.6417799285      150.7488694612     1  0.11467116E+09
     -147.6417769477      152.8566766270     1  0.10700816E+09
     -147.6417631670      155.0755385652     1  0.11800699E+09
     -147.6417442686      149.4673207460     1  0.11434331E+09
     -147.6417337518      153.0146097951     1  0.11500153E+09
     -147.6417273240      150.8049910635     1  0.11466789E+09
     -147.6417211999      152.5933399038     1  0.11391470E+09
     -147.6417013839      155.3755352937     1  0.11945232E+09
     -147.6416962943      151.3878831076     2  0.10936109E+09
     -147.6416876561      152.6764075452     1  0.10404260E+09
     -147.6416256619      147.9648084538     1  0.10769155E+09
     -147.6416190337      148.6587432409     1  0.11323109E+09
     -147.6416168392      150.4643478783     1  0.10840307E+09
     -147.6416154764      150.9154912100     1  0.10902823E+09
     -147.6416058784      150.6220286938     1  0.11675046E+09
     -147.6415936353      151.2594485320     1  0.11060467E+09
     -147.6415727015      147.6884092002     1  0.11564122E+09
     -147.6415597577      146.5966022309     1  0.11187798E+09
     -147.6414965908      154.3635210632     1  0.11763819E+09
     -147.6414889247      151.1171139309     1  0.11079893E+09
     -147.6414752919      144.3355939263     1  0.11379820E+09
     -147.6414694862      155.2291780181     1  0.11745179E+09
     -147.6414642250      149.6752572131     1  0.10679706E+09
     -147.6414515690      150.7220365616     1  0.11420981E+09
     -147.6414462738      152.7689239690     1  0.11037301E+09
     -147.6414357906      149.6642138810     1  0.10635773E+09
     -147.6414224804      148.7266514064     1  0.10914677E+09
     -147.6414108837      150.7646315193     1  0.11147145E+09
     -147.6413767886      156.7831480340     1  0.11611742E+09
     -147.6413702216      150.7140292687     1  0.11128196E+09
     -147.6413566256      149.1407203678     1  0.10877194E+09
     -147.6413489598      149.7592469738     1  0.10828366E+09
     -147.6413221647      154.0524309088     1  0.10828647E+09
     -147.6413113750      149.1046886342     1  0.11077107E+09
     -147.6412860163      145.8152709923     1  0.11670251E+09
     -147.6412849548      148.4474938305     1  0.11177344E+09
     -147.6412737032      152.6814715809     1  0.11285608E+09
     -147.6412672665      145.3189819769     1  0.11060698E+09
     -147.6412548648      149.3414318007     1  0.10812170E+09
     -147.6412505515      150.1812696847     1  0.10985747E+09
     -147.6412480915      149.6153593693     1  0.10730972E+09
     -147.6412246706      153.0949531837     1  0.10729715E+09
     -147.6412132656      147.7265032640     1  0.11251934E+09
     -147.6412007368      149.5847728382     1  0.11369420E+09
     -147.6411729495      151.6134873110     1  0.11282422E+09
     -147.6411691850      154.3112055571     1  0.11529327E+09
     -147.6411249302      146.5058097813     1  0.11717407E+09
     -147.6411085342      152.3154909797     1  0.10960091E+09
     -147.6410969446      154.8696230102     1  0.10620870E+09
     -147.6410954179      147.0627645161     1  0.11541215E+09
     -147.6410733753      150.0552266716     1  0.11015591E+09
     -147.6410721071      153.7181848582     1  0.10980904E+09
     -147.6410643567      145.0842384324     1  0.11088219E+09
     -147.6410552713      151.7168584505     1  0.11306196E+09
     -147.6410381019      153.4893819201     1  0.12115841E+09
     -147.6410305125      149.4137599013     1  0.11352035E+09
     -147.6410223827      144.3112659557     1  0.11187786E+09
     -147.6410144901      150.0947309515     1  0.11387922E+09
     -147.6409882716      152.4022347992     1  0.10853958E+09
     -147.6409863777      149.6379105151     1  0.11141357E+09
     -147.6409570928      148.1727521641     1  0.10764922E+09
     -147.6409362624      149.2190074824     1  0.11614030E+09
     -147.6409352100      147.3812371154     1  0.11116256E+09
     -147.6409232358      151.0157888851     2  0.11129378E+09
     -147.6409221552      151.8162918378     1  0.10654853E+09
     -147.6408916581      150.7253715261     1  0.10773281E+09
     -147.6408737120      148.2705666594     1  0.11487684E+09
     -147.6408686602      148.7984519651     1  0.11382054E+09
     -147.6408581909      152.7310135610     1  0.10995074E+09
     -147.6408564203      145.0355486056     1  0.11327432E+09
     -147.6408535893      149.6272912788     1  0.11488110E+09
     -147.6408477514      146.8597065990     1  0.10861184E+09
     -147.6408150638      152.4306984264     1  0.11293153E+09
     -147.6408117278      155.7566734738     1  0.10862898E+09
     -147.6407845497      153.9295295744     1  0.11401629E+09
     -147.6407581495      150.3633237619     1  0.11521706E+09
     -147.6407558289      152.5594974806     1  0.10998301E+09
     -147.6407404055      152.2849079509     1  0.11327127E+09
     -147.6407321843      149.6881964476     1  0.11648310E+09
     -147.6407291032      147.6882842099     1  0.11365845E+09
     -147.6407110951      151.5528619351     1  0.11356319E+09
     -147.6407098194      151.5449917523     1  0.11570779E+09
     -147.6407083237      148.0946383662     1  0.11042190E+09
     -147.6406927109      153.6189196643     1  0.11386447E+09
     -147.6406405410      153.5180845340     1  0.11011977E+09
     -147.6406320990      150.6152180016     1  0.10997798E+09
     -147.6406263636      150.9961721927     1  0.10949399E+09
     -147.6406092341      149.8995071338     1  0.11598662E+09
     -147.6406057070      149.9183837619     1  0.11459463E+09
     -147.6405959672      152.3245535905     1  0.10855759E+09
     -147.6405602284      150.1101066414     1  0.11688665E+09
     -147.6405433193      148.0571545796     1  0.11163744E+09
     -147.6405387819      149.9203672075     1  0.11189856E+09
     -147.6405191088      149.1126763350     1  0.10697431E+09
     -147.6404833429      151.6005948631     1  0.10893427E+09
     -147.6404743125      148.5108534213     1  0.11028018E+09
     -147.6404698266      151.9540988402     1  0.11839384E+09
     -147.6404674688      151.6071815862     1  0.11300999E+09
     -147.6404601916      147.7534657322     1  0.11128964E+09
     -147.6404286475      146.8478133057     1  0.11259634E+09
     -147.6404248523      151.5613062290     1  0.11042861E+09
     -147.6404040162      151.9800187478     1  0.11290731E+09
     -147.6403994000      148.1385222791     1  0.11223576E+09
     -147.6403647826      147.4966354954     1  0.11510015E+09
     -147.6403338101      152.4756338943     1  0.11687981E+09
     -147.6403299532      151.1282568344     1  0.11058324E+09
     -147.6403264358      153.6267384805     1  0.11101839E+09
     -147.6403145332      155.6902837258     1  0.11541318E+09
     -147.6403077724      150.8480240338     1  0.11731960E+09
     -147.6402882936      147.0526816351     1  0.11571528E+09
     -147.6402796565      150.8431417553     1  0.11602285E+09
     -147.6402780739      152.2820872094     1  0.10980552E+09
     -147.6402770663      147.8670957130     1  0.11274866E+09
     -147.6402643059      153.6679363448     1  0.10938639E+09
     -147.6402571878      151.6299489244     1  0.10829283E+09
     -147.6402516888      152.5999390746     1  0.10771423E+09
     -147.6402433493      148.9620555133     1  0.11316266E+09
     -147.6402309547      150.8485660237     1  0.11759357E+09
     -147.6402285521      150.7036172799     1  0.11589334E+09
     -147.6402145685      152.7783667885     1  0.11074252E+09
     -147.6401971318      147.3643102965     1  0.11307311E+09
     -147.6401917204      150.3358608466     1  0.11548212E+09
     -147.6401771582      150.3804150697     1  0.11638768E+09
     -147.6401566110      152.3385937914     1  0.11325997E+09
     -147.6401337424      148.5100451294     1  0.11195593E+09
     -147.6401278913      147.2017599116     1  0.11034188E+09
     -147.6401052314      143.5853902473     1  0.10966536E+09
     -147.6400932718      149.2969284587     1  0.11080648E+09
     -147.6400890401      145.3926878363     1  0.11519244E+09
     -147.6400863343      152.4457190631     1  0.13058473E+09
     -147.6400792166      148.2066162256     1  0.11469422E+09
     -147.6400782161      149.9575842926     1  0.11062500E+09
     -147.6400492061      148.5086882355     1  0.11405997E+09
     -147.6400288875      150.7529431260     1  0.11466669E+09
     -147.6400118042      149.7039101368     1  0.11225482E+09
     -147.6400022424      151.3226490557     1  0.11135217E+09
     -147.6399963151      151.0740001610     1  0.11228148E+09
     -147.6399382265      148.8270929939     1  0.10935408E+09
     -147.6399331754      150.5795243664     1  0.10949135E+09
     -147.6399280560      147.4414959284     1  0.11005083E+09
     -147.6398952650      148.5548869417     1  0.10853219E+09
     -147.6398792383      151.8862221460     1  0.10964948E+09
     -147.6398431698      150.2396435254     1  0.11493095E+09
     -147.6398352307      151.4067827294     1  0.10846836E+09
     -147.6398214114      154.9688617365     1  0.11528136E+09
     -147.6397940458      149.2249507829     1  0.10803375E+09
     -147.6397885731      148.6610233054     1  0.11300924E+09
     -147.6397760418      153.5015003683     1  0.10818669E+09
     -147.6397634926      151.9867957825     1  0.11206661E+09
     -147.6397513490      151.3440644883     1  0.11389812E+09
     -147.6397433774      150.8362950438     1  0.11332906E+09
     -147.6397315719      151.3263299312     1  0.11510442E+09
     -147.6397283673      146.2800534330     1  0.11131071E+09
     -147.6396781110      149.2954141016     1  0.10992964E+09
     -147.6396753168      152.1407126553     1  0.11580081E+09
     -147.6396681579      148.0877985175     1  0.11971647E+09
     -147.6396317784      153.7140041025     1  0.11496762E+09
     -147.6396239145      154.4421847376     1  0.10766666E+09
     -147.6396226563      150.6610924419     1  0.11241669E+09
     -147.6396136819      149.5480119516     1  0.10675317E+09
     -147.6396119047      151.9653170946     1  0.11424473E+09
     -147.6396076546      156.0911415989     1  0.11811200E+09
     -147.6395992990      149.3412811292     1  0.10906894E+09
     -147.6395949874      148.0487744895     1  0.12764449E+09
     -147.6395860494      150.1916967235     1  0.11009346E+09
     -147.6395837148      148.3059775869     1  0.11054680E+09
     -147.6395803096      147.9105570532     1  0.11222868E+09
     -147.6395726902      147.6078131000     1  0.11102828E+09
     -147.6395226127      149.7691240536     1  0.10518136E+09
     -147.6394634085      149.9152130160     1  0.11506120E+09
     -147.6394408752      142.6439365913     1  0.11862702E+09
     -147.6394255093      145.5851135620     1  0.11069527E+09
     -147.6394165924      147.1961879437     1  0.11060697E+09
     -147.6394145066      145.8597543279     1  0.10888219E+09
     -147.6394106983      152.0313305802     1  0.11443087E+09
     -147.6394066903      153.0700177805     1  0.10860441E+09
     -147.6393954660      150.1033319507     1  0.11038669E+09
     -147.6393932799      149.4618128025     1  0.11104941E+09
     -147.6393909196      152.7670118121     1  0.11483359E+09
     -147.6393794107      147.1859629338     1  0.11375120E+09
     -147.6393601109      152.9172557823     1  0.11541789E+09
     -147.6393513573      151.7714505454     1  0.10774825E+09
     -147.6393497516      148.6203778012     1  0.11777081E+09
     -147.6393356862      150.7992529388     1  0.11145169E+09
     -147.6393293376      150.1356187127     1  0.10844615E+09
     -147.6393161196      148.7843943022     1  0.10741230E+09
     -147.6393061966      148.7342230259     1  0.11332911E+09
     -147.6392733265      151.5287898672     1  0.11181362E+09
     -147.6392687514      154.8942934873     1  0.11075819E+09
     -147.6392673260      155.8719723316     1  0.11096741E+09
     -147.6392500809      147.0070531541     1  0.11192106E+09
     -147.6392421070      149.0489534736     1  0.11045525E+09
     -147.6392331475      150.9526856595     1  0.11316990E+09
     -147.6392320792      145.3674252482     1  0.11171736E+09
     -147.6392290075      148.4356556966     1  0.11198394E+09
     -147.6391683063      148.5542777732     1  0.11926715E+09
     -147.6391556427      148.8962588767     2  0.11099857E+09
     -147.6391535347      151.3199101438     1  0.11816138E+09
     -147.6391505873      145.0595324820     1  0.11051456E+09
     -147.6391480460      151.1999053506     1  0.10918028E+09
     -147.6390771448      149.5420868247     1  0.10830252E+09
     -147.6390718375      149.7265734326     1  0.11591469E+09
     -147.6390419431      150.6797235559     1  0.11158513E+09
     -147.6390404027      150.6779455254     1  0.10879901E+09
     -147.6390162906      147.4858651419     1  0.10679466E+09
     -147.6390049526      149.3358373923     1  0.11132441E+09
     -147.6389880409      149.4587492452     1  0.10695681E+09
     -147.6389861065      150.7603038719     1  0.11411199E+09
     -147.6389765538      153.0677815596     1  0.11111413E+09
     -147.6389470071      148.1858828559     1  0.10945834E+09
     -147.6389370150      153.6162615594     1  0.11642465E+09
     -147.6389245904      150.5474852931     1  0.11203693E+09
     -147.6389169017      152.1901839996     1  0.11405344E+09
     -147.6389124845      148.7684402213     1  0.11195665E+09
     -147.6388940806      151.1056336803     1  0.11005011E+09
     -147.6388607087      152.1652986338     1  0.10989560E+09
     -147.6388523881      151.4045886041     1  0.11251054E+09
     -147.6388264892      150.7541327822     1  0.11644465E+09
     -147.6388203308      149.9615289308     1  0.11337120E+09
     -147.6388163031      149.9722738675     1  0.11447232E+09
     -147.6388098763      150.5969813215     1  0.11144246E+09
     -147.6388018601      150.5797704200     1  0.11309925E+09
     -147.6388007889      151.4860481048     1  0.11261354E+09
     -147.6387785482      149.8710997193     1  0.11132759E+09
     -147.6387739796      153.2603199195     1  0.11785274E+09
     -147.6387722651      151.7275348112     2  0.11371241E+09
     -147.6387686108      149.4367083815     1  0.11629483E+09
     -147.6387547492      149.1336285719     1  0.11047450E+09
     -147.6387449659      150.7986369815     1  0.11845873E+09
     -147.6387279342      146.3119982273     1  0.11626203E+09
     -147.6387072664      151.1217686515     1  0.11142420E+09
     -147.6387054475      149.3730759133     1  0.11456723E+09
     -147.6387032336      147.9995809656     1  0.10749296E+09
     -147.6386801453      151.6536710225     1  0.11036574E+09
     -147.6386499156      149.4317021415     1  0.11336878E+09
     -147.6386483756      151.4488796953     1  0.10628736E+09
     -147.6386364531      148.3555940362     1  0.10856670E+09
     -147.6386286894      152.5308542338     1  0.11009522E+09
     -147.6386038927      150.1404960931     1  0.11008902E+09
     -147.6385866914      148.7987963102     1  0.11516489E+09
     -147.6385733824      143.9278630864     1  0.11251096E+09
     -147.6385387374      155.3257385413     1  0.11671102E+09
     -147.6385260078      149.3903659993     1  0.11666109E+09
     -147.6384914823      153.6405234461     2  0.11245498E+09
     -147.6384522869      151.9406503236     1  0.11072450E+09
     -147.6384410720      150.1162474928     1  0.11519159E+09
     -147.6384186870      148.0279571703     1  0.11566322E+09
     -147.6384135770      152.2602978576     1  0.10803315E+09
     -147.6383862672      145.8914276960     1  0.10925962E+09
     -147.6383794951      145.6004509238     1  0.11240456E+09
     -147.6383737625      153.2868231104     1  0.10902813E+09
     -147.6383456327      152.4380296741     1  0.11106395E+09
     -147.6383360503      146.4971038861     1  0.11225300E+09
     -147.6383339348      148.9225403622     1  0.11393782E+09
     -147.6383323785      149.6690298881     1  0.11497234E+09
     -147.6383253727      152.3323756373     1  0.10748757E+09
     -147.6383129138      154.0915524781     1  0.11180627E+09
     -147.6383009018      155.6398517362     1  0.11441590E+09
     -147.6382874441      154.8403217486     1  0.11239412E+09
     -147.6382823005      147.8667993718     1  0.10754021E+09
     -147.6382630594      149.3300233403     1  0.10967746E+09
     -147.6382612765      151.8211546201     1  0.10840456E+09
     -147.6382554667      154.1644520926     1  0.11404306E+09
     -147.6382527581      145.5639576851     1  0.11255188E+09
     -147.6382505900      147.2998179380     1  0.11157831E+09
     -147.6382480805      154.3732638025     1  0.11380757E+09
     -147.6382410982      148.8417834983     1  0.10904092E+09
     -147.6382314324      150.1521787362     1  0.11286886E+09
     -147.6382258365      149.3528184342     1  0.11031607E+09
     -147.6382121767      152.7199058552     1  0.11513461E+09
     -147.6382020772      151.3644527012     1  0.11551372E+09
     -147.6381793117      147.1637133851     1  0.11314182E+09
     -147.6381419332      147.4600329657     1  0.11005825E+09
     -147.6381344068      149.7996463936     1  0.10928706E+09
     -147.6380768848      152.0954576655     1  0.11097921E+09
     -147.6380581897      146.6517666872     1  0.11422634E+09
     -147.6380524878      150.2255181595     1  0.10764068E+09
     -147.6380406396      146.8150905038     1  0.11252589E+09
     -147.6380352728      151.9510269879     1  0.11457967E+09
     -147.6380337195      149.4485529029     1  0.11515136E+09
     -147.6380178944      148.0767105494     1  0.10967880E+09
     -147.6380163064      153.1558165523     1  0.10946192E+09
     -147.6379964915      152.8058802600     1  0.10936698E+09
     -147.6379704434      150.2577962472     1  0.11643086E+09
     -147.6379634001      152.9484190182     1  0.11583585E+09
     -147.6379391123      149.8543704964     1  0.11139725E+09
     -147.6379129479      147.9931167677     1  0.10696344E+09
     -147.6379075983      149.0554170849     1  0.10951213E+09
     -147.6378950970      154.1312732837     1  0.10886940E+09
     -147.6378836606      154.3226149865     1  0.11295916E+09
     -147.6378797477      152.3805222463     1  0.11310420E+09
     -147.6378507918      148.2839437965     1  0.11037244E+09
     -147.6378431216      153.7125725145     1  0.11319545E+09
     -147.6378413492      150.5825526507     1  0.10963445E+09
     -147.6378183408      151.2943150548     1  0.11244938E+09
     -147.6378000304      150.8884244985     1  0.10756588E+09
     -147.6377871882      156.0090630876     1  0.11362966E+09
     -147.6377834918      150.8612918346     1  0.10753209E+09
     -147.6377703558      148.8408085997     1  0.10883384E+09
     -147.6377657558      146.4129126527     1  0.11553907E+09
     -147.6377538788      151.6734684877     1  0.11476767E+09
     -147.6377512175      150.0467429078     1  0.11077880E+09
     -147.6377477047      153.8158748534     1  0.10857879E+09
     -147.6377386028      148.8398446986     1  0.10855139E+09
     -147.6377326684      148.2121417674     1  0.11341095E+09
     -147.6377287385      148.8065171591     1  0.11205267E+09
     -147.6377223915      152.6500717978     1  0.11824776E+09
     -147.6377168058      149.6344258444     1  0.11306426E+09
     -147.6377108900      151.0601048188     1  0.11415821E+09
     -147.6376708359      149.4469288212     1  0.11153830E+09
     -147.6376651138      150.0139253458     1  0.11603621E+09
     -147.6376492009      148.1130365250     1  0.11557297E+09
     -147.6376227952      152.9263002118     1  0.11708705E+09
     -147.6376140758      149.6114449993     1  0.11447086E+09
     -147.6376023728      150.3990655373     1  0.11103323E+09
     -147.6375970656      150.2989258591     1  0.11205567E+09
     -147.6375599663      148.6687637982     1  0.11035413E+09
     -147.6375541770      144.7124906697     1  0.11420349E+09
     -147.6375530762      154.6763976906     1  0.12016079E+09
     -147.6375510543      151.8397184506     1  0.11561656E+09
     -147.6375483352      149.4522223750     1  0.11169099E+09
     -147.6375415271      149.6082862453     1  0.11120596E+09
     -147.6375220678      149.4083961792     1  0.10985598E+09
     -147.6375081780      148.6108188777     1  0.11463148E+09
     -147.6374887770      147.0784346380     1  0.11079336E+09
     -147.6374790240      152.2370801380     1  0.11024275E+09
     -147.6374529523      150.4982687430     1  0.11618267E+09
     -147.6374291562      156.2618847242     1  0.11995392E+09
     -147.6374079878      152.7649782264     1  0.11039683E+09
     -147.6374037097      150.6930892308     1  0.11561056E+09
     -147.6373931457      150.7107056874     1  0.10917783E+09
     -147.6373907229      149.0060096128     1  0.11547994E+09
     -147.6373835719      153.9626451860     1  0.11492041E+09
     -147.6373693374      152.4953410998     1  0.11252326E+09
     -147.6373224255      151.8748652668     1  0.11499202E+09
     -147.6373152188      149.5271281527     2  0.11476445E+09
     -147.6373119604      148.0875368935     1  0.10873872E+09
     -147.6373080741      151.8991817893     1  0.10986785E+09
     -147.6372748764      151.7015127054     1  0.12135157E+09
     -147.6372631238      150.6160110596     1  0.10983445E+09
     -147.6372580768      153.9880445806     1  0.10637742E+09
     -147.6372551590      148.9632610259     1  0.11074011E+09
     -147.6372492991      148.9720193054     1  0.11586334E+09
     -147.6372443804      147.3445368097     1  0.11233174E+09
     -147.6372429567      151.5750805786     1  0.10946118E+09
     -147.6372388262      149.1477565579     1  0.11269071E+09
     -147.6372235958      153.2005662446     1  0.11707426E+09
     -147.6372142252      150.2580517952     2  0.11663591E+09
     -147.6371384087      151.1729534995     1  0.11215978E+09
     -147.6371364969      148.1024290959     1  0.11427896E+09
     -147.6371346613      149.0695104450     1  0.11270294E+09
     -147.6371140423      146.5038759508     1  0.10996331E+09
     -147.6371128948      150.1729933690     1  0.11484929E+09
     -147.6370801095      150.7057688931     1  0.11053867E+09
     -147.6370784416      147.7768701575     1  0.10916281E+09
     -147.6370584661      147.1434992353     1  0.11097407E+09
     -147.6370548677      147.1762704065     1  0.11287872E+09
     -147.6370271592      148.6806660310     1  0.11360939E+09
     -147.6370112676      154.8684170110     1  0.10968064E+09
     -147.6369964496      148.2553098248     1  0.10790947E+09
     -147.6369870317      147.6270807499     1  0.11281327E+09
     -147.6369672437      150.1129742104     1  0.11318091E+09
     -147.6369497080      150.7265086333     1  0.10918352E+09
     -147.6369439133      147.2722241921     1  0.10851023E+09
     -147.6369255304      150.2984120690     1  0.11356273E+09
     -147.6369083317      146.8679925555     1  0.11160125E+09
     -147.6368844704      151.7765557735     1  0.10939584E+09
     -147.6368759848      155.0188126956     1  0.11000905E+09
     -147.6368583640      151.5116737460     1  0.11144223E+09
     -147.6368444271      149.3205959902     1  0.11132779E+09
     -147.6368337747      150.0233077112     1  0.11034933E+09
     -147.6368258318      146.9215602800     1  0.11198426E+09
     -147.6368061207      147.8612270968     1  0.11178389E+09
     -147.6367861214      147.5716748529     1  0.11750744E+09
     -147.6367825841      147.0744079535     1  0.11528896E+09
     -147.6367708273      148.0369929444     1  0.11828237E+09
     -147.6367522696      150.6599112527     1  0.11247879E+09
     -147.6367101000      147.9316811129     1  0.11598594E+09
     -147.6366849843      152.6948023407     1  0.10897821E+09
     -147.6366770045      152.5509065328     1  0.11506512E+09
     -147.6366745866      150.9232372772     1  0.11340262E+09
     -147.6366691751      152.9034832365     1  0.11373133E+09
     -147.6366650482      151.5375296781     1  0.11552626E+09
     -147.6366431012      149.8334374934     1  0.11458582E+09
     -147.6366363923      146.3153773777     1  0.11009977E+09
     -147.6366050090      152.2210360731     1  0.10941604E+09
     -147.6366036517      154.2511609213     1  0.11562262E+09
     -147.6366000083      151.7886062261     1  0.11061010E+09
     -147.6365565610      150.9958480481     1  0.11899108E+09
     -147.6365495825      148.6196677170     1  0.10883974E+09
     -147.6365449547      148.4896073023     1  0.11353565E+09
     -147.6365334002      149.9449768022     1  0.11057967E+09
     -147.6365191957      149.1724763668     1  0.11363414E+09
     -147.6365134413      144.3044007580     1  0.11092625E+09
     -147.6365063043      152.2175501881     1  0.11169025E+09
     -147.6365031479      153.0690202463     1  0.11731128E+09
     -147.6364943676      151.0633338984     1  0.11118596E+09
     -147.6364807148      149.3309622352     1  0.11570578E+09
     -147.6364782979      146.1216212867     1  0.10876315E+09
     -147.6364750350      149.8856662743     1  0.11407299E+09
     -147.6364629693      147.4756399616     1  0.11027643E+09
     -147.6364381274      150.5067776385     1  0.11188383E+09
     -147.6364356590      148.6280505375     1  0.11526469E+09
     -147.6363984359      147.8196519826     1  0.11460817E+09
     -147.6363631643      144.3298921605     1  0.10802539E+09
     -147.6363370328      146.4176505793     1  0.11100338E+09
     -147.6363013645      151.2008553394     1  0.11417430E+09
     -147.6362890650      144.8610675854     1  0.11093927E+09
     -147.6362780693      149.1734421891     1  0.11332358E+09
     -147.6362711042      152.9912178522     1  0.11824408E+09
     -147.6362521690      151.8634465437     1  0.11499039E+09
     -147.6362446230      147.4125349374     1  0.11299255E+09
     -147.6362431530      149.8155425574     1  0.10925994E+09
     -147.6362395561      152.5146957825     1  0.11329701E+09
     -147.6362344358      153.4393221066     1  0.11788717E+09
     -147.6361941940      147.1121096555     1  0.11077001E+09
     -147.6361844890      150.3428412633     1  0.11739454E+09
     -147.6361533266      149.8251132625     1  0.11905098E+09
     -147.6361475686      150.2745463426     1  0.11202696E+09
     -147.6361448587      150.6251137033     2  0.11194155E+09
     -147.6361256379      149.6326617822     2  0.11547089E+09
     -147.6361125312      151.0872031486     1  0.11038302E+09
     -147.6361045064      149.5455059625     1  0.10874218E+09
     -147.6360985037      149.4159118567     1  0.10989447E+09
     -147.6360898612      153.8930880087     1  0.11167396E+09
     -147.6360883333      144.2200513508     1  0.11356633E+09
     -147.6360785775      153.0407166210     1  0.11329070E+09
     -147.6360703793      154.5608909770     1  0.11209683E+09
     -147.6360679967      149.8455711030     1  0.11810641E+09
     -147.6360638102      148.1705358939     1  0.11130118E+09
     -147.6360567003      147.1453504312     1  0.10627634E+09
     -147.6360403514      152.8135264977     1  0.10915683E+09
     -147.6360304362      146.9307410831     1  0.10957101E+09
     -147.6360036403      146.5196309303     1  0.11229964E+09
     -147.6359915541      150.2018866805     1  0.11612038E+09
     -147.6359808452      151.6173840896     1  0.11155867E+09
     -147.6359643712      146.8911271697     1  0.10690211E+09
     -147.6359584343      156.3810750213     1  0.11571266E+09
     -147.6359424252      149.4203582516     1  0.11078146E+09
     -147.6359404317      146.5488647750     1  0.10762874E+09
     -147.6359334648      150.5712990624     1  0.10833022E+09
     -147.6359185542      151.3116202994     1  0.11190198E+09
     -147.6359153745      149.9729402525     1  0.11127897E+09
     -147.6358917167      150.2964892580     1  0.11546852E+09
     -147.6358631226      147.2046623525     1  0.10986758E+09
     -147.6358429603      154.7664609837     1  0.10922127E+09
     -147.6358227834      148.1631073178     1  0.11695655E+09
     -147.6358062474      151.5983096274     1  0.10975983E+09
     -147.6357749954      155.7316562570     1  0.11241460E+09
     -147.6357417014      152.0022071246     1  0.11118920E+09
     -147.6357328493      148.4249710551     1  0.11648270E+09
     -147.6357209111      149.2198480467     1  0.11798425E+09
     -147.6357121037      151.1069994041     1  0.11025167E+09
     -147.6357074212      151.3400041004     1  0.10891206E+09
     -147.6357028012      150.9394429161     1  0.11529716E+09
     -147.6356939199      154.4106417987     1  0.11013026E+09
     -147.6356820834      143.6005073768     1  0.11213280E+09
     -147.6356792285      149.8885591126     1  0.10891344E+09
     -147.6356586786      148.3707860931     1  0.11427005E+09
     -147.6356497843      150.3938737188     1  0.11085344E+09
     -147.6356407584      148.5616494652     1  0.11861157E+09
     -147.6356144416      147.7928025518     1  0.11229627E+09
     -147.6356092202      152.8971862213     1  0.11964678E+09
     -147.6355952933      149.6658421333     1  0.10642489E+09
     -147.6355640608      155.0138661939     1  0.11345659E+09
     -147.6355495909      153.2427374934     1  0.10611518E+09
     -147.6355364526      154.1512627483     1  0.10960491E+09
     -147.6355284953      151.7857024736     1  0.11747535E+09
     -147.6355248881      151.6028811174     1  0.11641445E+09
     -147.6355114631      152.2587196529     1  0.11579222E+09
     -147.6354986070      148.8434014744     1  0.11257493E+09
     -147.6354394822      150.9052401660     1  0.11012352E+09
     -147.6354277927      149.7457181607     1  0.11163513E+09
     -147.6354245555      148.4762656039     1  0.10630119E+09
     -147.6354104806      152.1543027907     1  0.10700159E+09
     -147.6354092426      149.9096279362     1  0.11194962E+09
     -147.6353539123      150.1121465213     1  0.11917736E+09
     -147.6353423989      149.0849265403     1  0.11310531E+09
     -147.6353403976      150.2613068549     1  0.11149581E+09
     -147.6353381294      151.1857370740     1  0.11491444E+09
     -147.6353368359      154.7850185809     1  0.10796512E+09
     -147.6352938573      154.8685987837     1  0.11938965E+09
     -147.6352698075      148.0602394772     1  0.11799396E+09
     -147.6352666219      146.9159487175     1  0.11368615E+09
     -147.6352554972      146.7994703751     1  0.10731685E+09
     -147.6352511135      146.5710279706     1  0.10949880E+09
     -147.6352377984      148.3704929333     1  0.10491166E+09
     -147.6352279663      152.4424521402     1  0.11552092E+09
     -147.6352217376      149.8162351388     1  0.12161740E+09
     -147.6352060078      153.0099037189     1  0.10887519E+09
     -147.6351770049      148.0901390396     1  0.11298883E+09
     -147.6351686276      149.2460749959     1  0.10977931E+09
     -147.6351459489      150.4053433122     1  0.11130236E+09
     -147.6351325015      148.1375104346     1  0.11286690E+09
     -147.6351168516      144.8535237700     1  0.11304123E+09
     -147.6351083538      150.2583369237     1  0.11118281E+09
     -147.6350925710      148.4213138003     1  0.11303635E+09
     -147.6350619138      147.6972943368     1  0.10933329E+09
     -147.6350604850      150.8481620560     1  0.11590243E+09
     -147.6350576621      150.1610718867     1  0.11612226E+09
     -147.6350221144      144.4379305312     2  0.10814126E+09
     -147.6350108128      152.0206319706     1  0.11710403E+09
     -147.6350006858      147.7837187131     1  0.11332008E+09
     -147.6349889198      144.3060390374     1  0.11041139E+09
     -147.6349875250      153.2363701767     1  0.11602081E+09
     -147.6349805846      154.4944795757     1  0.11364507E+09
     -147.6349774777      143.7899297501     1  0.10812350E+09
     -147.6349729280      150.5268251344     1  0.11368877E+09
     -147.6349662244      151.0088610861     1  0.11313436E+09
     -147.6349619417      147.4723977345     1  0.10867054E+09
     -147.6349556613      146.5346544632     1  0.10790020E+09
     -147.6349444990      149.8437301509     1  0.11266667E+09
     -147.6349344369      145.9449648278     1  0.11385094E+09
     -147.6349301559      150.8297471383     1  0.11412793E+09
     -147.6349218127      150.6931310856     1  0.11455224E+09
     -147.6349080647      149.5006753243     1  0.11208774E+09
     -147.6349029792      150.1977634954     1  0.10827806E+09
     -147.6348928069      152.5080781779     1  0.11128471E+09
     -147.6348670404      149.2420968324     1  0.11403103E+09
     -147.6348659844      150.5145971387     1  0.11229827E+09
     -147.6348482109      152.8199414911     1  0.10909392E+09
     -147.6348067297      151.2651439382     1  0.10853143E+09
     -147.6348050999      144.4350218690     1  0.10938221E+09
     -147.6347790613      147.7068450038     1  0.11214111E+09
     -147.6347676213      150.1967503360     1  0.11263556E+09
     -147.6347614891      152.1660234780     1  0.11038156E+09
     -147.6347582181      146.0706307905     1  0.11297651E+09
     -147.6347423601      150.8895839099     1  0.11077672E+09
     -147.6347389272      152.8276864782     1  0.11169524E+09
     -147.6347372810      147.7839144618     1  0.11401104E+09
     -147.6347205702      151.1868866968     1  0.10640704E+09
     -147.6346977502      149.4421311421     1  0.11636591E+09
     -147.6346945879      148.7811880340     1  0.10830515E+09
     -147.6346875261      152.9264604943     1  0.11212026E+09
     -147.6346579614      150.5155110574     1  0.12305451E+09
     -147.6346478537      151.4801370706     1  0.11179936E+09
     -147.6346446350      148.5731267559     1  0.10638049E+09
     -147.6346415245      154.3615168638     1  0.11912230E+09
     -147.6346380146      149.5228421522     1  0.11227863E+09
     -147.6346243047      147.8782626809     1  0.11655746E+09
     -147.6346155760      150.3974967539     1  0.11467038E+09
     -147.6346112916      150.0670597569     1  0.10871390E+09
     -147.6345966874      149.1269415830     1  0.11182987E+09
     -147.6345900993      145.7786355944     1  0.11504201E+09
     -147.6345866946      151.5748330839     1  0.11348457E+09
     -147.6345787129      153.7693385880     1  0.11286033E+09
     -147.6345599734      151.0699774916     1  0.10793187E+09
     -147.6345539297      149.0409701240     1  0.11866380E+09
     -147.6345072544      151.5644115517     1  0.10642143E+09
     -147.6345052297      155.2879927457     1  0.11096677E+09
     -147.6345033350      152.3731774499     1  0.10796272E+09
     -147.6344998098      151.7338749395     1  0.11721684E+09
     -147.6344895422      152.1248165291     1  0.11496485E+09
     -147.6344873128      147.3330256511     1  0.11680536E+09
     -147.6344748109      147.2365454428     1  0.11446802E+09
     -147.6344734546      146.1477300197     1  0.11116801E+09
     -147.6344644654      150.6726240815     1  0.11682395E+09
     -147.6344549149      145.5664168208     1  0.10873553E+09
     -147.6344535618      146.7207527694     1  0.11005934E+09
     -147.6344411183      147.1704178721     1  0.11032671E+09
     -147.6344343776      151.4525665551     1  0.11464451E+09
     -147.6344281338      154.1303007052     1  0.11363704E+09
     -147.6344204751      147.1441660201     1  0.11351440E+09
     -147.6344080861      150.1154540094     1  0.11607093E+09
     -147.6344025849      150.7842058620     1  0.10607979E+09
     -147.6343982696      153.7239754574     1  0.11131938E+09
     -147.6343512171      155.5104312062     1  0.10940312E+09
     -147.6343499389      148.6936049636     1  0.11840726E+09
     -147.6343397517      147.0367179083     1  0.11322532E+09
     -147.6343301042      154.9192438126     1  0.11194555E+09
     -147.6343282412      150.3718090024     1  0.11482778E+09
     -147.6343141827      150.2746727578     1  0.10760753E+09
     -147.6343129258      146.4582725746     1  0.11257616E+09
     -147.6342898198      147.6664154203     1  0.11185116E+09
     -147.6342830265      150.2600688539     1  0.10782126E+09
     -147.6342807122      148.9323299552     1  0.11174529E+09
     -147.6342787084      147.9268548129     1  0.10897598E+09
     -147.6342773815      147.6533961743     1  0.11159910E+09
     -147.6342730838      150.2289159178     1  0.11052460E+09
     -147.6342680304      146.9505996288     1  0.11340840E+09
     -147.6342637184      152.1270897110     1  0.10975934E+09
     -147.6342525750      152.5604129084     1  0.10951105E+09
     -147.6342311719      151.0411504406     1  0.11153905E+09
     -147.6342258311      152.5777853913     1  0.11351613E+09
     -147.6342070249      150.6192668934     1  0.11164018E+09
     -147.6341951054      150.1166195988     1  0.11434816E+09
     -147.6341665198      149.6261512954     1  0.11283021E+09
     -147.6341600931      152.5908837414     1  0.11315359E+09
     -147.6341508341      154.3051346081     1  0.11807007E+09
     -147.6341346290      151.5900001322     1  0.11627476E+09
     -147.6341286529      146.1015417619     1  0.11046205E+09
     -147.6340727731      152.5313360277     1  0.10919640E+09
     -147.6340690964      149.5017119286     1  0.11734694E+09
     -147.6340244727      148.3490605141     1  0.10911176E+09
     -147.6339963670      145.7042446859     1  0.10994985E+09
     -147.6339941147      154.8356066251     1  0.11460966E+09
     -147.6339830076      151.0136804444     1  0.11489387E+09
     -147.6339807942      149.6644694930     1  0.11120174E+09
     -147.6339722139      152.3886945607     1  0.11018152E+09
     -147.6339671340      146.2102828349     1  0.11447115E+09
     -147.6339622858      154.7176806929     1  0.11447747E+09
     -147.6339594126      152.6488460168     1  0.11126982E+09
     -147.6339464501      149.1087480546     1  0.10995810E+09
     -147.6339430123      151.4736222487     1  0.10886764E+09
     -147.6339267170      149.1991758908     1  0.11439094E+09
     -147.6339050397      150.3244398398     1  0.10987513E+09
     -147.6339014309      149.1402629497     1  0.11111145E+09
     -147.6338794014      149.4227088816     1  0.10847742E+09
     -147.6338264096      149.0333323671     1  0.11082997E+09
     -147.6338241305      148.0573707336     1  0.11165301E+09
     -147.6338158391      153.5012104065     1  0.12078884E+09
     -147.6338081027      149.8860173436     1  0.11389205E+09
     -147.6337899442      150.0199134625     1  0.11495260E+09
     -147.6337869605      149.0553668892     1  0.11628682E+09
     -147.6337647406      149.1252248899     1  0.11378449E+09
     -147.6337536327      148.7815108077     1  0.11153020E+09
     -147.6337444936      154.4005574642     1  0.11439447E+09
     -147.6337421516      149.0397762064     1  0.11149268E+09
     -147.6337337000      148.1146126399     1  0.11617099E+09
     -147.6337210912      151.2236851359     1  0.11225481E+09
     -147.6337084941      150.7244294555     1  0.11312875E+09
     -147.6336875408      150.0030787402     2  0.11188119E+09
     -147.6336566350      154.1623518646     1  0.11137535E+09
     -147.6336525351      149.0993195800     1  0.11086894E+09
     -147.6336190868      152.2080776133     1  0.11222533E+09
     -147.6335648912      148.6892177795     1  0.11807913E+09
     -147.6335483042      145.6606080533     1  0.11140927E+09
     -147.6335452254      150.0203749311     1  0.11001307E+09
     -147.6335186814      152.4243826637     1  0.10988044E+09
     -147.6334928520      146.4994255223     1  0.11180611E+09
     -147.6334865041      147.6537831596     1  0.11301588E+09
     -147.6334309176      150.7913966587     1  0.11127492E+09
     -147.6334277198      146.6874226824     1  0.11255974E+09
     -147.6334094022      151.6195628711     1  0.10802669E+09
     -147.6333563334      147.9732937952     1  0.11119375E+09
     -147.6333528039      149.1635263631     1  0.11608816E+09
     -147.6333440830      151.9531491040     1  0.11347614E+09
     -147.6333379949      151.0999644317     1  0.11366286E+09
     -147.6333030087      151.8683503772     1  0.11461604E+09
     -147.6332807250      150.9653525666     1  0.10930256E+09
     -147.6332750134      153.0253380271     2  0.11431152E+09
     -147.6332729671      148.6757534018     1  0.11103889E+09
     -147.6332582004      148.0697284022     1  0.10900334E+09
     -147.6332428493      153.1667673495     1  0.10779728E+09
     -147.6332418118      154.1477711970     1  0.11362611E+09
     -147.6332397609      146.2184224936     1  0.11161012E+09
     -147.6332382855      153.4641521570     1  0.11136543E+09
     -147.6332349198      148.7744683357     1  0.10959942E+09
     -147.6332247689      148.6302375442     1  0.10801804E+09
     -147.6332033380      149.3908355642     1  0.10854247E+09
     -147.6331757214      148.8902565537     1  0.11043742E+09
     -147.6331713971      150.5394525423     1  0.11547348E+09
     -147.6331662121      146.7618371409     1  0.10876230E+09
     -147.6331613934      152.0203895124     1  0.11297801E+09
     -147.6331498381      146.2303596474     1  0.10644009E+09
     -147.6331378611      147.4252756633     1  0.11069240E+09
     -147.6331192111      151.9797371525     1  0.11540253E+09
     -147.6330470438      147.2237471595     1  0.11732930E+09
     -147.6330440157      150.0992920521     1  0.10832917E+09
     -147.6330149742      149.4159181783     1  0.11534755E+09
     -147.6330139319      149.4270889908     1  0.11058506E+09
     -147.6330076825      150.1029483633     1  0.11724838E+09
     -147.6329973530      153.4685990163     1  0.11630503E+09
     -147.6329956685      146.3224310842     1  0.11428797E+09
     -147.6329864913      150.2992705374     1  0.10814695E+09
     -147.6329850103      154.7215646191     1  0.11557288E+09
     -147.6329779579      150.9493963800     1  0.11487409E+09
     -147.6329662081      148.7801428444     1  0.11165990E+09
     -147.6329642900      153.3494848988     1  0.10891831E+09
     -147.6329585452      151.2738435769     1  0.12009527E+09
     -147.6329508786      153.5627726607     1  0.11598866E+09
     -147.6329391043      145.0745832784     1  0.10936492E+09
     -147.6329377508      152.6575706055     1  0.11639430E+09
     -147.6328979021      148.7694869769     1  0.11171409E+09
     -147.6328861890      149.8021591928     1  0.11196607E+09
     -147.6328749793      149.2000020799     1  0.11720121E+09
     -147.6328703578      150.9749068699     1  0.11267310E+09
     -147.6328299389      148.0603681962     1  0.11066557E+09
     -147.6328247628      147.6854294946     1  0.11156861E+09
     -147.6328215938      153.7691915727     1  0.11407194E+09
     -147.6327827859      149.0782143580     1  0.11128085E+09
     -147.6327544409      149.3115575266     1  0.11555978E+09
     -147.6327531194      153.8855844545     1  0.11619649E+09
     -147.6327435008      152.4170855688     1  0.10875098E+09
     -147.6327413206      151.0118878024     1  0.11340249E+09
     -147.6327391725      149.3846968594     1  0.10687007E+09
     -147.6327202615      150.5599393359     1  0.10900491E+09
     -147.6327158564      147.6157495564     1  0.11008464E+09
     -147.6327144071      153.3336156239     1  0.11576467E+09
     -147.6327033420      151.1335005078     1  0.11542605E+09
     -147.6327018241      153.0148750876     1  0.10758365E+09
     -147.6327005362      150.6684141980     1  0.10987189E+09
     -147.6326893785      153.0325810179     1  0.11017320E+09
     -147.6326820737      147.8729972874     1  0.11608918E+09
     -147.6326701496      147.7637149382     1  0.10923932E+09
     -147.6326509347      152.9564058515     1  0.11119553E+09
     -147.6326294983      148.4752454609     1  0.11613052E+09
     -147.6326256074      147.7301575454     1  0.11038846E+09
     -147.6326079102      149.1835499655     1  0.11378797E+09
     -147.6326045025      145.6657337063     1  0.11003345E+09
     -147.6326005725      152.9165650998     1  0.11326344E+09
     -147.6325783487      150.3377062527     1  0.11525338E+09
     -147.6325545122      150.1096027794     1  0.11510585E+09
     -147.6325515431      155.1503087981     1  0.11912774E+09
     -147.6325228950      154.1445148112     1  0.11266957E+09
     -147.6325212145      149.5584173801     1  0.11329175E+09
     -147.6325159437      151.5056725387     1  0.11284758E+09
     -147.6325124170      152.2470219551     1  0.11567521E+09
     -147.6325072207      146.8197659048     1  0.11661993E+09
     -147.6324988489      150.9193590544     1  0.10603240E+09
     -147.6324871196      150.7841154494     1  0.11642794E+09
     -147.6324705085      150.2477052258     1  0.10729588E+09
     -147.6324674798      151.0206328052     1  0.11378875E+09
     -147.6324386951      154.6989530859     1  0.10670905E+09
     -147.6324317445      150.0253264042     1  0.11151222E+09
     -147.6324057878      148.3431382982     1  0.10930971E+09
     -147.6323947395      149.7150516629     1  0.10759927E+09
     -147.6323897113      154.5779253517     1  0.11873568E+09
     -147.6323659211      154.1719799609     1  0.11480619E+09
     -147.6323597874      148.6373066397     1  0.11565516E+09
     -147.6323174227      152.0041212975     1  0.11338345E+09
     -147.6322746854      153.2008916328     1  0.10999096E+09
     -147.6322692128      149.1143889957     1  0.10809488E+09
     -147.6322568896      148.4176516886     1  0.11046162E+09
     -147.6322439898      145.3132490208     1  0.11226826E+09
     -147.6322226192      147.8580060327     1  0.11455135E+09
     -147.6322199868      149.6629872726     1  0.11569998E+09
     -147.6322151230      149.0652829326     1  0.10997915E+09
     -147.6322051499      148.4932622906     1  0.10741365E+09
     -147.6321896181      149.2943365344     1  0.11383041E+09
     -147.6321858374      152.6378731916     1  0.11367277E+09
     -147.6321845176      149.7305766646     1  0.11241654E+09
     -147.6321617786      151.4557955731     1  0.11473383E+09
     -147.6321382854      147.1270025215     1  0.10939438E+09
     -147.6321368850      151.9505141408     1  0.12088275E+09
     -147.6321258591      142.9282484212     1  0.11312943E+09
     -147.6321235637      149.1149282547     1  0.11330073E+09
     -147.6321115368      150.2067220072     1  0.11337304E+09
     -147.6321004817      151.8390084173     1  0.10919556E+09
     -147.6320793364      152.0535594822     1  0.11683896E+09
     -147.6320769287      145.2912506327     1  0.11345660E+09
     -147.6320747690      148.4449522910     1  0.11095832E+09
     -147.6320693066      153.8349173922     2  0.12146759E+09
     -147.6320572443      151.3321101800     1  0.10770047E+09
     -147.6320524954      150.4355492850     1  0.10771604E+09
     -147.6320409860      151.2612053830     1  0.10821068E+09
     -147.6320340061      147.3302019856     1  0.10597483E+09
     -147.6320181720      150.7144374702     1  0.11039866E+09
     -147.6320156967      153.7393944736     1  0.11608973E+09
     -147.6319756740      149.2625084576     1  0.11052251E+09
     -147.6319706874      155.1966499867     1  0.11303642E+09
     -147.6319485251      147.5851238332     1  0.11218328E+09
     -147.6319182150      146.3747294889     1  0.11296435E+09
     -147.6319106722      146.7709636590     1  0.10887775E+09
     -147.6319089792      147.7798897792     1  0.10676904E+09
     -147.6318424818      151.5535023630     1  0.11053383E+09
     -147.6318354726      152.3186177259     1  0.11286235E+09
     -147.6318280517      147.6631285285     1  0.11114933E+09
     -147.6318157048      146.7293628795     1  0.11187620E+09
     -147.6318071318      153.7552444883     1  0.11021125E+09
     -147.6317873131      151.8777123213     1  0.11293149E+09
     -147.6317747222      155.3186947093     1  0.11759332E+09
     -147.6317634356      153.0847970006     1  0.11446221E+09
     -147.6317607565      152.1796564810     1  0.11129913E+09
     -147.6317284380      151.2062284986     1  0.11816278E+09
     -147.6317194536      150.4683607677     1  0.10981004E+09
     -147.6317184079      148.5925957575     1  0.11191357E+09
     -147.6316993233      152.6111307249     1  0.11249062E+09
     -147.6316695450      151.2715377465     1  0.11434583E+09
     -147.6316629768      155.0327452776     1  0.11009672E+09
     -147.6316583659      146.3771263268     1  0.11307450E+09
     -147.6316430362      151.3607442336     1  0.10722071E+09
     -147.6315799022      154.3038420687     2  0.11357012E+09
     -147.6315693473      147.5030635130     1  0.10479628E+09
     -147.6315663342      147.7026950272     1  0.11222860E+09
     -147.6315627227      148.5300198606     1  0.11274524E+09
     -147.6315548302      154.9358292063     1  0.12446546E+09
     -147.6315274172      147.8893294133     1  0.10932561E+09
     -147.6315230496      154.6708407934     1  0.10624186E+09
     -147.6315216096      152.0410527121     1  0.11348400E+09
     -147.6314987540      151.6689016363     1  0.11455137E+09
     -147.6314951948      153.6496273181     1  0.11055566E+09
     -147.6314929259      149.7618529028     1  0.11821314E+09
     -147.6314878799      150.0742054832     1  0.11168030E+09
     -147.6314713634      150.4795343854     1  0.11558551E+09
     -147.6314574773      150.0685388111     1  0.11513951E+09
     -147.6314410841      144.1833913503     1  0.11059237E+09
     -147.6314388327      154.7811952352     1  0.11001747E+09
     -147.6314234404      153.5872395656     1  0.11601295E+09
     -147.6314074103      153.5389154002     1  0.11259809E+09
     -147.6313903566      155.3034468906     1  0.12415097E+09
     -147.6313747201      146.9687311023     1  0.10985134E+09
     -147.6313712342      153.4407967810     1  0.11286679E+09
     -147.6313641786      151.3904715349     1  0.10977206E+09
     -147.6313611062      154.3386164127     1  0.10566263E+09
     -147.6313569124      154.2107534395     1  0.10924384E+09
     -147.6313491481      152.2432039330     1  0.11696870E+09
     -147.6313348317      153.5322222752     1  0.10972532E+09
     -147.6313273448      151.5627657317     2  0.10627103E+09
     -147.6312886624      150.1060770498     1  0.10835903E+09
     -147.6312693466      153.4573993211     1  0.11034142E+09
     -147.6312508171      151.7530427687     2  0.11221172E+09
     -147.6312338616      153.5928929590     1  0.11535664E+09
     -147.6312322390      150.3796518101     1  0.11078011E+09
     -147.6312042647      151.3448752805     1  0.10836726E+09
     -147.6311597786      153.0353158135     1  0.11767854E+09
     -147.6311547350      154.1969566163     1  0.11822523E+09
     -147.6310958508      153.3389864588     1  0.11343207E+09
     -147.6310543350      148.7783557346     1  0.11235711E+09
     -147.6310513573      146.3986201136     1  0.10688799E+09
     -147.6310433700      149.6880887676     1  0.11026264E+09
     -147.6310365403      149.7744271638     1  0.10628644E+09
     -147.6310253610      152.7325901098     1  0.11600399E+09
     -147.6309142223      149.4411957157     1  0.11422032E+09
     -147.6309000705      152.8945530036     1  0.11017626E+09
     -147.6308661984      149.2749285762     1  0.11164614E+09
     -147.6308623022      147.6647995461     1  0.11817297E+09
     -147.6308552408      149.9985699159     1  0.11426600E+09
     -147.6308517928      147.4443441309     1  0.11364098E+09
     -147.6308497693      150.4641128961     1  0.11332915E+09
     -147.6308461084      148.1912772413     1  0.11268527E+09
     -147.6308438458      151.3920027688     1  0.11067430E+09
     -147.6308406751      150.6790002692     1  0.10795094E+09
     -147.6308291567      149.5953343173     1  0.11156545E+09
     -147.6308139235      149.8384341295     2  0.11217007E+09
     -147.6308073787      148.5860114754     2  0.11147742E+09
     -147.6307927189      147.7892792299     1  0.10799529E+09
     -147.6307851823      149.5887649037     1  0.11445236E+09
     -147.6307771737      151.3170344307     1  0.10640567E+09
     -147.6307458825      150.7177326133     1  0.11586655E+09
     -147.6307416858      150.7116735818     1  0.11468718E+09
     -147.6307390548      145.5666016529     1  0.10987737E+09
     -147.6307130807      149.9069618479     1  0.11552204E+09
     -147.6306767836      148.6149894347     1  0.11022790E+09
     -147.6306702094      154.8920490080     1  0.11894151E+09
     -147.6306673666      150.2267475583     1  0.11651399E+09
     -147.6306370400      150.7079637628     1  0.10959431E+09
     -147.6306359089      148.2334994167     1  0.10677545E+09
     -147.6306336988      152.1353196275     1  0.11550515E+09
     -147.6306294602      152.8769626777     1  0.10813868E+09
     -147.6305898202      149.6233514767     1  0.11472699E+09
     -147.6305672348      148.1983237385     1  0.10889818E+09
     -147.6305591869      149.5676593205     1  0.11349674E+09
     -147.6305507523      152.9166193916     1  0.11324331E+09
     -147.6305222105      149.3352182769     1  0.11208596E+09
     -147.6305055516      150.3832303054     1  0.11200697E+09
     -147.6305036011      151.6556016982     1  0.10603547E+09
     -147.6305024038      151.1931710492     1  0.11128422E+09
     -147.6304998025      150.0826662499     1  0.11187424E+09
     -147.6304883468      148.7697269859     1  0.11361791E+09
     -147.6304871994      148.4231067642     1  0.11121159E+09
     -147.6304653468      149.0128661652     1  0.11068842E+09
     -147.6304587982      148.6094946230     1  0.11096077E+09
     -147.6304296758      153.0945109998     1  0.11309514E+09
     -147.6304122736      146.9376399400     1  0.10887507E+09
     -147.6304012530      154.2242222138     1  0.11787513E+09
     -147.6303723399      148.3178186381     1  0.11213806E+09
     -147.6303462567      151.6391123811     1  0.11103383E+09
     -147.6303428886      153.9140060790     1  0.10702900E+09
     -147.6303346543      148.4868779742     1  0.10703627E+09
     -147.6303275964      152.6981390807     1  0.11145693E+09
     -147.6303173443      150.1846139933     1  0.10733979E+09
     -147.6303163313      151.5198827652     1  0.11278512E+09
     -147.6303153066      153.0526393376     1  0.10875424E+09
     -147.6303112892      146.8937623310     1  0.11430242E+09
     -147.6302875004      150.4487825080     1  0.11143029E+09
     -147.6302847553      147.4505169026     1  0.11402175E+09
     -147.6302789568      147.3613866506     1  0.11200440E+09
     -147.6302740676      150.2033607407     1  0.11094151E+09
     -147.6302653358      147.0777559411     1  0.10957716E+09
     -147.6302498203      145.8284427371     1  0.10900338E+09
     -147.6302473875      148.7125568002     1  0.10975912E+09
     -147.6302454223      145.4570833902     1  0.11350866E+09
     -147.6302387371      151.9678677419     1  0.11044966E+09
     -147.6302375704      147.5757258662     1  0.11329839E+09
     -147.6302342315      146.6891151791     1  0.10842250E+09
     -147.6302310054      153.9463526385     1  0.10949864E+09
     -147.6302239601      146.5787141577     1  0.11341536E+09
     -147.6302229098      148.5813600693     1  0.11424929E+09
     -147.6302184810      154.0467296494     1  0.11844732E+09
     -147.6302131812      150.2318026763     1  0.11124232E+09
     -147.6302035324      150.6065594504     1  0.11567377E+09
     -147.6302017944      145.6098739364     1  0.11625854E+09
     -147.6301914499      153.1466549230     1  0.11204140E+09
     -147.6301812560      151.7966743854     1  0.11131932E+09
     -147.6301734252      148.5541753831     1  0.10651480E+09
     -147.6301706032      152.0509834678     1  0.12041154E+09
     -147.6301673333      148.0409061651     1  0.11465544E+09
     -147.6301579337      152.6782123918     1  0.10852539E+09
     -147.6301474813      148.0266018449     1  0.11058558E+09
     -147.6301155389      149.1432825137     1  0.11703938E+09
     -147.6301115683      153.4882614063     1  0.11128739E+09
     -147.6301033050      146.0322227904     1  0.11006294E+09
     -147.6300897100      148.5781197818     1  0.11341853E+09
     -147.6300762941      152.7099896186     1  0.11336394E+09
     -147.6300702175      151.5581703273     1  0.10754350E+09
     -147.6300683762      147.2743407878     1  0.11057376E+09
     -147.6300654981      152.3916332353     1  0.11142193E+09
     -147.6300612050      149.9144209349     1  0.11015785E+09
     -147.6300552377      146.9688033098     1  0.11168800E+09
     -147.6300369431      150.1600941060     1  0.11270193E+09
     -147.6300322523      150.8494112449     1  0.11568883E+09
     -147.6300251197      147.6571944568     1  0.11394119E+09
     -147.6300175462      152.2949981978     1  0.11654320E+09
     -147.6299954241      146.8914157427     1  0.11342307E+09
     -147.6299593434      147.6615264416     1  0.11775779E+09
     -147.6299468914      149.3899478180     1  0.11362750E+09
     -147.6299210029      148.4804323316     1  0.10992134E+09
     -147.6299143370      148.2129134594     1  0.11205100E+09
     -147.6299066151      149.8817297710     1  0.10929250E+09
     -147.6298989184      149.2363232309     1  0.11173359E+09
     -147.6298574368      151.7808513737     1  0.11764754E+09
     -147.6298557848      147.5978604943     1  0.10851462E+09
     -147.6298496979      150.0514747351     1  0.10952356E+09
     -147.6298365950      150.3185827650     1  0.11720768E+09
     -147.6298254421      145.5676675056     1  0.11364770E+09
     -147.6298224284      147.9245705377     1  0.11263898E+09
     -147.6298208637      149.7515025053     1  0.11200453E+09
     -147.6298172171      148.3801383224     1  0.11476877E+09
     -147.6298009661      153.7858555106     1  0.10771391E+09
     -147.6297666312      148.6171588955     1  0.11053887E+09
     -147.6297479827      148.4209367002     1  0.11664367E+09
     -147.6297397754      150.9474341047     1  0.11196861E+09
     -147.6297385621      158.0685311165     1  0.11088220E+09
     -147.6297324320      153.7664223608     1  0.11462455E+09
     -147.6297168213      150.7295036933     1  0.11394632E+09
     -147.6297108193      147.1049257620     1  0.11248875E+09
     -147.6297090978      152.6696866442     2  0.11854402E+09
     -147.6297009425      148.9711141302     1  0.11051195E+09
     -147.6296802358      149.9787935938     1  0.11553536E+09
     -147.6296726219      148.6835329304     1  0.11330206E+09
     -147.6296134516      149.1632520914     1  0.11285630E+09
     -147.6296065651      152.3825885108     1  0.11444888E+09
     -147.6295900528      150.5480681790     1  0.11303937E+09
     -147.6295832554      153.2524162143     1  0.11632539E+09
     -147.6295797974      148.8264850141     1  0.10757655E+09
     -147.6295750335      151.1134707735     1  0.10891256E+09
     -147.6295545282      153.3064823298     1  0.10801657E+09
     -147.6295401791      146.0064588652     1  0.11220223E+09
     -147.6295366389      148.2022906289     1  0.10908581E+09
     -147.6294806899      148.0531588024     1  0.10911763E+09
     -147.6294763727      149.4152857364     1  0.11510201E+09
     -147.6294751990      145.9111746498     1  0.11278346E+09
     -147.6294597886      151.6535678362     1  0.11335237E+09
     -147.6294469095      148.6822077108     1  0.11113729E+09
     -147.6294425074      150.3334640359     1  0.11165915E+09
     -147.6293984498      150.3584285451     1  0.11213339E+09
     -147.6293906167      149.4401449405     1  0.11348156E+09
     -147.6293871023      148.6003183727     2  0.11203495E+09
     -147.6293822552      150.6836792333     1  0.11556269E+09
     -147.6293794449      147.9096006631     1  0.10960135E+09
     -147.6293536801      151.0986577127     1  0.11228046E+09
     -147.6293500179      149.8101713571     2  0.11268414E+09
     -147.6293217627      155.3910373854     1  0.10948316E+09
     -147.6293170698      156.2002702958     1  0.12050194E+09
     -147.6293089746      151.6401283931     1  0.11538361E+09
     -147.6293005404      150.9070432458     1  0.11611331E+09
     -147.6292935783      152.2216351782     1  0.10635297E+09
     -147.6292886695      147.0682851121     1  0.11394116E+09
     -147.6292860666      151.9261885437     1  0.10823987E+09
     -147.6292805211      150.6270306343     1  0.10720035E+09
     -147.6292675699      147.6530899331     1  0.11443795E+09
     -147.6292607386      148.8109784625     1  0.11597779E+09
     -147.6292530764      146.8222247192     1  0.11303861E+09
     -147.6292497629      144.4525566070     1  0.11102763E+09
     -147.6292324010      149.0293466585     1  0.11769386E+09
     -147.6292037445      148.3995836944     1  0.10725166E+09
     -147.6292023397      148.7426638164     1  0.10691365E+09
     -147.6291923052      147.2767704496     1  0.11099828E+09
     -147.6291618012      151.3332528801     1  0.11061383E+09
     -147.6291568525      155.1614682913     2  0.10917220E+09
     -147.6291514168      151.8421372865     1  0.10751060E+09
     -147.6291423309      149.9339826722     1  0.10763653E+09
     -147.6291352378      149.1385690821     1  0.11376316E+09
     -147.6290988838      146.7090701238     1  0.11508927E+09
     -147.6290922890      149.1256085618     1  0.10853776E+09
     -147.6290850488      148.2089816205     1  0.11230222E+09
     -147.6290752733      148.1757019553     1  0.10987493E+09
     -147.6290731321      149.4597768176     1  0.10964845E+09
     -147.6290372138      153.1557383935     1  0.11870832E+09
     -147.6290223248      150.4734869458     1  0.11393705E+09
     -147.6290186261      150.7484257327     1  0.11796999E+09
     -147.6290086941      146.1358234581     1  0.11179588E+09
     -147.6290036331      150.8586259897     1  0.11407280E+09
     -147.6290021554      145.6814445721     1  0.11251961E+09
     -147.6289876637      152.6956256365     1  0.10906165E+09
     -147.6289837378      148.5749125746     1  0.11045078E+09
     -147.6289755456      150.1528300711     1  0.10745605E+09
     -147.6289719363      148.6970154531     1  0.10848799E+09
     -147.6289551603      148.4271989924     1  0.11231656E+09
     -147.6289522395      154.9660625996     1  0.11465736E+09
     -147.6289462544      147.9040701406     1  0.10783645E+09
     -147.6289355299      146.2833671259     1  0.11334474E+09
     -147.6289257791      151.9677504577     1  0.11270055E+09
     -147.6289132094      150.5063510067     1  0.11458219E+09
     -147.6289013214      144.8679487837     1  0.10973933E+09
     -147.6288933988      145.6126022976     1  0.10683414E+09
     -147.6288854264      151.0844730279     1  0.11111617E+09
     -147.6288740432      150.5060221881     1  0.11468900E+09
     -147.6288617777      152.8583695383     1  0.11094491E+09
     -147.6288479528      146.1719596134     1  0.11178069E+09
     -147.6288234614      151.5177985856     1  0.11432963E+09
     -147.6287847908      149.8737132283     1  0.11339552E+09
     -147.6287248803      150.0177669999     1  0.11801140E+09
     -147.6287129306      150.0210522032     1  0.10798557E+09
     -147.6287037522      150.1558153925     1  0.11651828E+09
     -147.6286942215      151.8663652471     1  0.11173712E+09
     -147.6286825389      148.1270444632     1  0.11178962E+09
     -147.6286671156      149.5441250697     1  0.11730713E+09
     -147.6286355898      147.1944367827     1  0.10859521E+09
     -147.6286139697      150.8790268362     1  0.11034380E+09
     -147.6286047802      147.2061353363     1  0.11682534E+09
     -147.6286017711      153.4048208480     1  0.11373889E+09
     -147.6286005655      149.3884014552     1  0.11281649E+09
     -147.6285152228      147.4550821041     1  0.11208722E+09
     -147.6285073332      148.7589875892     1  0.11676679E+09
     -147.6285035019      146.4742189712     1  0.11127285E+09
     -147.6284958736      152.5687510935     1  0.11474781E+09
     -147.6284892652      152.9407762687     1  0.11187032E+09
     -147.6284871803      149.9767476968     1  0.11832420E+09
     -147.6284831140      146.7914327970     1  0.11115766E+09
     -147.6284553983      155.9033015238     1  0.10769225E+09
     -147.6284407264      155.7950063760     1  0.11052303E+09
     -147.6284393448      153.1847694911     1  0.10953526E+09
     -147.6284302700      149.3466140378     1  0.11044926E+09
     -147.6284060324      149.7544356655     1  0.11053796E+09
     -147.6283999254      147.8266868825     1  0.11250436E+09
     -147.6283924965      151.2560392273     1  0.11155686E+09
     -147.6283857613      154.8728862797     1  0.11671745E+09
     -147.6283689281      149.7478819160     1  0.11347480E+09
     -147.6283599830      152.4779442943     1  0.11542971E+09
     -147.6283520717      155.1689946525     1  0.11658039E+09
     -147.6283385826      149.2950978998     1  0.10861611E+09
     -147.6283371098      148.8650251980     1  0.11560515E+09
     -147.6283360548      153.2017105533     1  0.11315947E+09
     -147.6283014381      151.2059565070     1  0.11263262E+09
     -147.6282975274      148.5540166812     1  0.11234243E+09
     -147.6282891316      153.3554808510     1  0.10779337E+09
     -147.6282840350      152.0093490362     1  0.11883067E+09
     -147.6282417879      155.8122133816     1  0.10823009E+09
     -147.6282376702      150.5199142673     1  0.11476371E+09
     -147.6282356844      147.4717704837     1  0.11373026E+09
     -147.6282218615      153.2647337335     1  0.12071893E+09
     -147.6282113879      147.9184097089     1  0.11051105E+09
     -147.6282096892      152.4348651847     1  0.11068663E+09
     -147.6281601517      145.8237164627     1  0.11352612E+09
     -147.6281581615      147.2973733299     1  0.11359047E+09
     -147.6281561829      148.2578595505     1  0.11281154E+09
     -147.6281436478      145.2124163177     1  0.11335940E+09
     -147.6281304652      148.9517473664     1  0.11083369E+09
     -147.6281272149      149.0600424259     1  0.11429685E+09
     -147.6281223924      152.1730643926     1  0.10857216E+09
     -147.6281152207      151.0243122420     1  0.11414042E+09
     -147.6281119029      147.0405902023     1  0.11289796E+09
     -147.6281106505      149.4871692615     1  0.10918973E+09
     -147.6281082276      150.3976671165     1  0.11409760E+09
     -147.6281020063      154.3236257749     1  0.11293160E+09
     -147.6280903860      150.0116226586     1  0.11448944E+09
     -147.6280775745      151.2914807191     1  0.10757058E+09
     -147.6280758096      152.1379680824     1  0.10712677E+09
     -147.6280726146      150.0925386657     1  0.10825461E+09
     -147.6280661145      154.1020277693     1  0.11969121E+09
     -147.6280304728      156.6064645942     1  0.11742678E+09
     -147.6280242640      153.8073609114     1  0.11407744E+09
     -147.6280155868      148.4938468399     1  0.10843349E+09
     -147.6279849813      148.1280138128     1  0.11124486E+09
     -147.6279823577      151.6239820416     1  0.11337891E+09
     -147.6279749390      147.1413188986     1  0.11076133E+09
     -147.6279705557      149.7314472745     1  0.11159954E+09
     -147.6279671474      150.7223563079     1  0.11543314E+09
     -147.6279631384      151.0671105093     1  0.11285887E+09
     -147.6279551138      150.9811718080     1  0.11550749E+09
     -147.6279372762      152.7023655568     1  0.11654707E+09
     -147.6279353816      151.8848605236     1  0.11341100E+09
     -147.6279275957      146.0110189058     1  0.10885188E+09
     -147.6279222484      146.5027606607     1  0.11305795E+09
     -147.6279149825      147.4022968826     1  0.11378162E+09
     -147.6279123899      151.6195358899     1  0.11789108E+09
     -147.6279088114      148.1956262017     1  0.11021799E+09
     -147.6278954076      149.9023497659     1  0.11070898E+09
     -147.6278803970      148.9337911875     1  0.11557477E+09
     -147.6278717774      150.9282646500     1  0.11310244E+09
     -147.6278623316      150.6906285251     1  0.11348145E+09
     -147.6278470901      147.5952507489     1  0.10906083E+09
     -147.6278421820      147.8572437420     1  0.11415756E+09
     -147.6278370489      153.6858831058     1  0.10685413E+09
     -147.6278166649      149.0641259777     1  0.11183922E+09
     -147.6278052814      149.4771754514     1  0.10906637E+09
     -147.6277992155      149.4750924366     1  0.11066396E+09
     -147.6277916301      146.3788053223     1  0.10931874E+09
     -147.6277821447      148.8628641539     1  0.11117534E+09
     -147.6277792142      154.4274969707     1  0.11309377E+09
     -147.6277764170      149.0681021337     1  0.11187303E+09
     -147.6277731017      151.1174903136     1  0.11341180E+09
     -147.6277609275      148.8772945915     1  0.11621541E+09
     -147.6277590086      151.4273853411     1  0.11019607E+09
     -147.6277464775      153.7425065351     1  0.10777051E+09
     -147.6277434658      147.5396644009     1  0.11065959E+09
     -147.6277366628      149.1234114385     1  0.10854945E+09
     -147.6277228070      153.0124367713     1  0.11002114E+09
     -147.6277168542      150.7889110455     1  0.11608672E+09
     -147.6277128564      155.0942278288     1  0.11946909E+09
     -147.6277044566      153.1990007152     1  0.11313636E+09
     -147.6277012806      145.7670556270     1  0.11305917E+09
     -147.6276927338      152.1948645727     1  0.10966599E+09
     -147.6276897446      149.3515726477     1  0.11177831E+09
     -147.6276838738      146.6957255016     1  0.11480720E+09
     -147.6276516956      150.8751998042     1  0.11284607E+09
     -147.6276415705      142.7071328713     1  0.11101459E+09
     -147.6276311962      151.5547115304     1  0.11188414E+09
     -147.6276224768      149.7055271192     1  0.11515531E+09
     -147.6276026956      146.5252928716     1  0.10955900E+09
     -147.6275983437      150.1077592499     1  0.11118472E+09
     -147.6275958156      147.6994402965     1  0.11570319E+09
     -147.6275828261      147.3325563867     1  0.11583430E+09
     -147.6275619952      148.2093516415     1  0.11031217E+09
     -147.6275597538      147.8834811449     1  0.11343116E+09
     -147.6275444454      150.7104072974     2  0.11181136E+09
     -147.6275400609      147.6971107484     1  0.11002864E+09
     -147.6275342706      156.0328980518     1  0.10899740E+09
     -147.6274935781      145.7259593566     1  0.11400910E+09
     -147.6274810770      154.7271695610     1  0.11276654E+09
     -147.6274725873      148.9220764692     1  0.11419377E+09
     -147.6274705371      152.0806110064     1  0.10557002E+09
     -147.6274537959      154.0344771259     1  0.11216619E+09
     -147.6274521508      146.2642625920     1  0.10856448E+09
     -147.6274345661      154.1468005737     1  0.10941369E+09
     -147.6274311174      148.6697154926     1  0.10994930E+09
     -147.6274262640      150.8572725381     1  0.11100091E+09
     -147.6274214027      148.7298384391     1  0.11462997E+09
     -147.6273944506      147.6973869179     1  0.11404669E+09
     -147.6273918319      147.7693296039     1  0.11050947E+09
     -147.6273653142      150.2319801035     1  0.10790034E+09
     -147.6273522807      152.3070944570     1  0.11866100E+09
     -147.6273446189      151.4955192804     1  0.11491725E+09
     -147.6273249600      149.7516925280     1  0.11160858E+09
     -147.6273223143      146.6918286329     1  0.10936530E+09
     -147.6272991661      147.3288014870     1  0.10683107E+09
     -147.6272662129      144.4938381890     1  0.10721625E+09
     -147.6272549912      152.2760223015     1  0.11193669E+09
     -147.6272498182      151.5426192691     1  0.12023290E+09
     -147.6272325870      151.1628926931     1  0.11577626E+09
     -147.6272159286      154.4242229033     1  0.11529162E+09
     -147.6272124564      147.1471400320     1  0.11120609E+09
     -147.6271981880      149.2789651428     1  0.10908986E+09
     -147.6271885257      152.7176159282     1  0.11455448E+09
     -147.6271761700      150.4239367948     1  0.10703805E+09
     -147.6271718687      149.9717032395     1  0.10937244E+09
     -147.6271674303      152.1869805804     1  0.11492804E+09
     -147.6271397344      152.2529055558     1  0.11552045E+09
     -147.6271344699      150.9438454350     1  0.11498281E+09
     -147.6271297731      151.2709081311     1  0.10814609E+09
     -147.6271283771      152.2578861751     1  0.11376601E+09
     -147.6271266702      150.9865222947     1  0.12152920E+09
     -147.6271253728      150.6121505478     1  0.11300664E+09
     -147.6270906781      142.4790886108     1  0.11676563E+09
     -147.6270453895      148.3593880965     1  0.10906729E+09
     -147.6270266470      148.1383258375     1  0.10576951E+09
     -147.6270199419      150.1428341449     1  0.11162264E+09
     -147.6270093534      153.7969045723     1  0.11061550E+09
     -147.6270034919      146.7249904159     1  0.11580809E+09
     -147.6269911990      147.7666413497     1  0.10979860E+09
     -147.6269730245      149.2973891736     1  0.10760586E+09
     -147.6269697314      144.0735631676     1  0.10891339E+09
     -147.6269664767      149.0806655343     1  0.11406356E+09
     -147.6269572575      148.2640665988     1  0.11473110E+09
     -147.6269289260      155.4225991532     1  0.11550227E+09
     -147.6269254121      149.4617039585     1  0.10945136E+09
     -147.6269188834      148.1691286843     1  0.11038303E+09
     -147.6269029510      149.8207624107     1  0.11102630E+09
     -147.6268932038      150.1966403862     1  0.11186740E+09
     -147.6268809403      150.2297519259     1  0.11297445E+09
     -147.6268733639      150.8570018788     1  0.11518634E+09
     -147.6268610538      148.0085894950     1  0.11412435E+09
     -147.6268576622      149.2513319192     1  0.11366496E+09
     -147.6268514780      150.2133363959     1  0.11020589E+09
     -147.6268309231      148.0016849440     1  0.10848289E+09
     -147.6268274823      151.1054191163     1  0.11063015E+09
     -147.6268216593      148.3249145577     1  0.11196891E+09
     -147.6268101398      147.7049821210     1  0.11293398E+09
     -147.6267976707      151.2441233613     1  0.11462523E+09
     -147.6267941492      149.9563814446     1  0.10844213E+09
     -147.6267905219      150.3062363133     1  0.10803455E+09
     -147.6267776914      151.9581608631     1  0.11234027E+09
     -147.6267718672      145.1992116816     1  0.11668368E+09
     -147.6267595461      154.3145959380     2  0.11345152E+09
     -147.6267491910      148.9055229967     1  0.11522064E+09
     -147.6267466597      149.9850517594     1  0.11639386E+09
     -147.6267452400      150.0717805998     1  0.10989636E+09
     -147.6266939961      150.4593921692     1  0.11758868E+09
     -147.6266873567      149.8179507614     1  0.11330978E+09
     -147.6266857998      149.7912050569     1  0.11277358E+09
     -147.6266773735      151.7298305447     1  0.11221659E+09
     -147.6266740078      153.9852746817     1  0.11518831E+09
     -147.6266543189      155.4164647009     1  0.12197077E+09
     -147.6266482656      147.9005937633     1  0.11060953E+09
     -147.6266380208      149.4012983793     1  0.10751015E+09
     -147.6266346497      145.3047543269     1  0.11240455E+09
     -147.6266315110      150.5818521033     1  0.11764405E+09
     -147.6266300534      153.4067790620     1  0.11678425E+09
     -147.6266266011      151.3330370186     1  0.11056062E+09
     -147.6266081279      144.8378629397     2  0.11568949E+09
     -147.6265920170      142.7494769038     1  0.11508959E+09
     -147.6265889711      148.6611820115     1  0.11381637E+09
     -147.6265798214      151.1625640169     1  0.11857103E+09
     -147.6265735222      150.8685219578     1  0.11320746E+09
     -147.6265606883      149.5296873540     1  0.11176487E+09
     -147.6265419140      151.8584196065     1  0.11162451E+09
     -147.6264971282      150.2836937692     1  0.11522047E+09
     -147.6264805234      152.2339143337     1  0.10766979E+09
     -147.6264678850      149.8622844615     1  0.11095532E+09
     -147.6264469760      149.4440432049     1  0.11229862E+09
     -147.6264449864      149.7217046155     1  0.11596937E+09
     -147.6264386368      144.8316445729     1  0.11417669E+09
     -147.6264241370      148.7215338650     1  0.11104496E+09
     -147.6264230229      150.1546874901     1  0.11057837E+09
     -147.6264207947      152.1121603206     1  0.11945471E+09
     -147.6264122216      145.6572035969     1  0.10927192E+09
     -147.6263980009      148.1767669713     1  0.11461899E+09
     -147.6263960616      152.3418307438     1  0.10982307E+09
     -147.6263732527      147.9595948090     1  0.11435545E+09
     -147.6263634229      149.6723523808     1  0.11194483E+09
     -147.6263606313      151.7562431177     1  0.11474329E+09
     -147.6263575038      146.5597487386     1  0.10849718E+09
     -147.6263448914      146.8522304515     1  0.10801914E+09
     -147.6263323614      148.5258960132     1  0.11321853E+09
     -147.6263005778      148.8300439620     1  0.11178904E+09
     -147.6262964578      150.4808344407     1  0.11106587E+09
     -147.6262804163      147.0970382821     1  0.10708028E+09
     -147.6262781163      148.9844427624     1  0.10977047E+09
     -147.6262710298      153.4389013939     1  0.11404669E+09
     -147.6262603207      153.4979746363     1  0.10784528E+09
     -147.6262431483      151.4349729657     1  0.11493266E+09
     -147.6262201452      151.9918059231     1  0.10922406E+09
     -147.6262168670      155.4274184294     1  0.11488006E+09
     -147.6261944200      150.8974554379     1  0.11326205E+09
     -147.6261907706      151.5128857978     1  0.11173982E+09
     -147.6261728022      145.0664117611     1  0.11041418E+09
     -147.6261711589      153.4294488115     1  0.10621271E+09
     -147.6261602145      150.2913174674     1  0.11499099E+09
     -147.6261429038      151.7643927876     1  0.11537615E+09
     -147.6261397473      150.3135710564     1  0.11264284E+09
     -147.6261374934      146.0767697979     1  0.10983300E+09
     -147.6261356554      150.3234467180     1  0.11035935E+09
     -147.6261294921      148.4782367254     1  0.11748784E+09
     -147.6261222950      152.9274263018     1  0.11569448E+09
     -147.6261196674      150.2814867221     1  0.11920244E+09
     -147.6261043456      148.7180594665     1  0.10960689E+09
     -147.6261001363      151.9104654984     1  0.11190013E+09
     -147.6260973801      149.2769377219     1  0.11457128E+09
     -147.6260929462      145.9150915073     1  0.10850887E+09
     -147.6260882351      149.1945810915     1  0.10897792E+09
     -147.6260849471      150.9449011208     1  0.11381613E+09
     -147.6260831635      148.8170926832     1  0.11021684E+09
     -147.6260762770      154.0074312401     1  0.10893911E+09
     -147.6260632264      148.1074353211     1  0.11046953E+09
     -147.6260246305      151.5440454899     1  0.11124341E+09
     -147.6260194004      151.0731047811     1  0.11278746E+09
     -147.6260160102      143.4815795384     1  0.10671012E+09
     -147.6260079189      149.4247238735     1  0.11543703E+09
     -147.6260041830      149.6637230027     1  0.10990039E+09
     -147.6259989611      148.2595168032     1  0.10983367E+09
     -147.6259836732      145.4086859743     2  0.11953800E+09
     -147.6259794604      154.0948197510     1  0.11446858E+09
     -147.6259746834      153.3935634658     1  0.11657545E+09
     -147.6259711737      148.7864547516     1  0.10942641E+09
     -147.6259676326      153.2937384983     1  0.11466050E+09
     -147.6259477792      148.9726249811     1  0.11404219E+09
     -147.6259336216      153.2988448644     1  0.11594850E+09
     -147.6259298050      151.3926420077     1  0.11014149E+09
     -147.6259262365      149.9566053608     1  0.11085192E+09
     -147.6259185256      150.3888786720     1  0.11269533E+09
     -147.6259147801      151.6689066566     1  0.11091470E+09
     -147.6258953867      151.1810246159     1  0.11423214E+09
     -147.6258927326      148.5513331764     1  0.11433779E+09
     -147.6258727801      151.2845744864     1  0.11441097E+09
     -147.6258676736      149.8036742168     1  0.10594463E+09
     -147.6258512900      147.8455967718     1  0.12180040E+09
     -147.6258332255      146.1368558202     1  0.11537740E+09
     -147.6258251540      150.1786964241     1  0.11529928E+09
     -147.6258154693      148.0732107952     1  0.11304247E+09
     -147.6257998752      151.0807987642     1  0.10691800E+09
     -147.6257961858      146.2904469524     1  0.11078435E+09
     -147.6257901096      147.9385684330     1  0.11630853E+09
     -147.6257857285      147.1969223161     1  0.11074580E+09
     -147.6257806903      150.2416384562     1  0.11570738E+09
     -147.6257707705      149.9530835330     1  0.11188615E+09
     -147.6257544544      147.1154316104     1  0.10828893E+09
     -147.6257511995      152.9168151297     1  0.11353964E+09
     -147.6257445071      151.9881344011     1  0.10832032E+09
     -147.6257403186      150.3472031770     1  0.11002715E+09
     -147.6257353332      150.4774631144     1  0.12259458E+09
     -147.6257327543      149.3825756264     1  0.11359110E+09
     -147.6256967676      145.0814487205     1  0.11716336E+09
     -147.6256908259      148.4281575378     1  0.10831478E+09
     -147.6256577235      153.1467287066     1  0.10970134E+09
     -147.6256216622      149.3001318970     1  0.11329410E+09
     -147.6256160555      149.5917023360     2  0.10601928E+09
     -147.6256146432      146.3629697685     1  0.11184381E+09
     -147.6256111499      152.9827147091     1  0.11061139E+09
     -147.6255867915      148.8251146323     1  0.11197392E+09
     -147.6255806178      147.7859697282     1  0.11264766E+09
     -147.6255606936      151.2801129728     1  0.11418310E+09
     -147.6255536335      147.7252449519     1  0.10713686E+09
     -147.6255420805      150.8839886968     1  0.11026076E+09
     -147.6255221220      152.0667678169     1  0.11150222E+09
     -147.6255176852      154.2974055602     1  0.11653321E+09
     -147.6255137064      151.3173315022     1  0.11130560E+09
     -147.6255053356      148.7471214345     1  0.11039173E+09
     -147.6255028541      149.3724896215     1  0.11089798E+09
     -147.6254848924      147.3575056398     1  0.11451993E+09
     -147.6254815937      151.8577067014     1  0.11314642E+09
     -147.6254623428      151.6791090874     1  0.11581302E+09
     -147.6254460543      144.7391800487     1  0.10906168E+09
     -147.6254301841      153.3443390324     1  0.11509899E+09
     -147.6254244903      150.0799612187     1  0.11767600E+09
     -147.6254195532      152.5781345390     1  0.11438985E+09
     -147.6254170487      152.4748021459     1  0.10775847E+09
     -147.6253787165      146.1552060824     1  0.11122453E+09
     -147.6253736037      153.9012573685     1  0.11383849E+09
     -147.6253707480      155.0841032893     1  0.12044874E+09
     -147.6253667237      149.3843985986     1  0.11400276E+09
     -147.6253579506      149.7922885692     1  0.11390123E+09
     -147.6253493458      150.7901885977     1  0.10926751E+09
     -147.6253325133      148.9905517189     1  0.10880170E+09
     -147.6253225461      150.5278206899     1  0.11238627E+09
     -147.6252952972      147.4441483478     1  0.11905221E+09
     -147.6252925445      151.2379158410     1  0.11094618E+09
     -147.6252903708      156.1868132124     1  0.11910525E+09
     -147.6252779328      150.2424776735     1  0.11175175E+09
     -147.6252728895      147.4891198484     1  0.11230093E+09
     -147.6252670594      148.5995664618     1  0.11259647E+09
     -147.6252567801      149.5311900142     1  0.11094937E+09
     -147.6252217168      152.2711049797     1  0.10924473E+09
     -147.6252061218      148.7459736069     1  0.11305993E+09
     -147.6251730195      155.2172441425     1  0.10955327E+09
     -147.6251586686      146.8516961894     1  0.11112168E+09
     -147.6251379167      146.8208851686     1  0.10841983E+09
     -147.6251152958      151.4128753833     1  0.11138335E+09
     -147.6251048908      155.0802559666     2  0.10874952E+09
     -147.6250964965      145.8941603694     1  0.11215556E+09
     -147.6250429014      151.7878446312     1  0.11943038E+09
     -147.6250401930      147.7995920489     1  0.10859986E+09
     -147.6250391581      150.5604076440     1  0.11178845E+09
     -147.6250138801      148.1545677447     1  0.11290157E+09
     -147.6250112969      149.7134203370     1  0.11054303E+09
     -147.6250043765      144.1856137411     1  0.11077328E+09
     -147.6250018296      152.2576623945     1  0.10794573E+09
     -147.6249994450      152.1653588370     1  0.10874288E+09
     -147.6249653332      146.5662646854     1  0.11281073E+09
     -147.6249594479      150.9772825543     1  0.11145143E+09
     -147.6249499153      153.4908188547     1  0.11578563E+09
     -147.6249135900      153.3075652628     1  0.11056837E+09
     -147.6249112213      153.3135177666     1  0.10973528E+09
     -147.6249053345      152.7211413302     1  0.11721582E+09
     -147.6248991925      149.9226527927     1  0.11087771E+09
     -147.6248912654      142.5766963084     1  0.11111498E+09
     -147.6248670722      148.2721241522     1  0.11295672E+09
     -147.6248624185      148.7336934434     1  0.11291694E+09
     -147.6248580756      145.8971219687     1  0.11158115E+09
     -147.6248429913      150.4814495939     1  0.11210288E+09
     -147.6248384305      151.0679107326     1  0.10821450E+09
     -147.6248115970      151.5419249317     1  0.11374786E+09
     -147.6248059314      153.4588019787     1  0.11105834E+09
     -147.6247900343      146.6796267989     1  0.10853983E+09
     -147.6247755738      149.3996216055     1  0.10867939E+09
     -147.6247700295      148.8711164486     1  0.11163084E+09
     -147.6247638871      149.9434052290     1  0.11298224E+09
     -147.6247597439      150.0870396964     1  0.11139277E+09
     -147.6247573990      149.2926344447     1  0.11229123E+09
     -147.6247331447      151.3763988323     1  0.11191567E+09
     -147.6247277167      149.2938309402     1  0.10943519E+09
     -147.6247249441      145.5844341930     1  0.11467080E+09
     -147.6247231301      149.4302244079     1  0.11302183E+09
     -147.6247188275      147.7160993605     1  0.11266935E+09
     -147.6247136583      154.5752312556     1  0.11829202E+09
     -147.6247053200      149.3348465480     1  0.11085639E+09
     -147.6246938166      150.2278215561     1  0.10885943E+09
     -147.6246921810      150.7856366127     1  0.11109660E+09
     -147.6246824251      150.5577210323     1  0.11446124E+09
     -147.6246795374      150.7141736027     1  0.11314948E+09
     -147.6246762187      151.1808041123     1  0.11559968E+09
     -147.6246739768      156.9001753001     1  0.11426502E+09
     -147.6246636068      149.5981502423     1  0.11132359E+09
     -147.6246479786      146.2887181734     1  0.11303195E+09
     -147.6246411087      151.6769424523     1  0.10792701E+09
     -147.6246186891      151.2229797310     1  0.11309786E+09
     -147.6246023170      152.4408736160     1  0.11419466E+09
     -147.6245938889      148.2752236933     1  0.11144849E+09
     -147.6245914001      147.5520245907     1  0.11200639E+09
     -147.6245798656      153.0993655805     1  0.11138856E+09
     -147.6245747812      148.0241555090     1  0.11476297E+09
     -147.6245618449      154.1777673984     1  0.11591517E+09
     -147.6245588681      148.3321336840     1  0.10681796E+09
     -147.6245452315      148.6169742663     1  0.11063747E+09
     -147.6245354997      149.7305128346     1  0.11045716E+09
     -147.6245341767      151.7761317126     1  0.11326017E+09
     -147.6245282751      147.4694913818     1  0.11184283E+09
     -147.6245188969      144.0016844271     1  0.11552862E+09
     -147.6244987215      152.0481542498     1  0.11405178E+09
     -147.6244922721      150.4296825529     1  0.11190297E+09
     -147.6244841811      150.8006258137     1  0.11292849E+09
     -147.6244808876      149.7285629159     1  0.10963677E+09
     -147.6244713054      149.9210974820     1  0.11299381E+09
     -147.6244580454      146.8725702523     1  0.10982865E+09
     -147.6244455327      147.8588612963     1  0.11605099E+09
     -147.6244047016      153.2831688026     1  0.11589355E+09
     -147.6244006156      154.5506332556     1  0.11184772E+09
     -147.6243883134      153.2953101754     1  0.10850058E+09
     -147.6243859576      155.9260156686     1  0.11087717E+09
     -147.6243761867      147.6197081569     1  0.11322624E+09
     -147.6243715245      150.2958701795     1  0.11172118E+09
     -147.6243692339      150.0802565450     1  0.10980778E+09
     -147.6243605385      146.5082969400     1  0.11305540E+09
     -147.6243189154      149.0903658050     1  0.11560683E+09
     -147.6243119284      152.8597257039     1  0.11560122E+09
     -147.6243061899      151.0828229595     1  0.11215168E+09
     -147.6242995390      150.5205927119     1  0.11240567E+09
     -147.6242792834      147.4095245063     1  0.11062615E+09
     -147.6242733471      147.0897903439     1  0.10991224E+09
     -147.6242717785      152.9972574729     1  0.11766175E+09
     -147.6242199100      147.2092445003     1  0.11342439E+09
     -147.6241934471      150.5712630711     1  0.10939316E+09
     -147.6241829390      150.9515026856     1  0.11414345E+09
     -147.6241726158      150.4965856536     1  0.10734291E+09
     -147.6241628084      154.5321307155     1  0.11126507E+09
     -147.6241275732      149.4311868835     1  0.11465667E+09
     -147.6241136286      151.4250225070     1  0.11661985E+09
     -147.6241063178      153.3532842873     1  0.11097358E+09
     -147.6240845956      154.4847784034     1  0.11167672E+09
     -147.6240797119      150.9913656441     1  0.11100400E+09
     -147.6240650410      151.0494879916     1  0.11336590E+09
     -147.6240635321      149.1630275389     1  0.11312833E+09
     -147.6240514155      147.8766565484     1  0.10870857E+09
     -147.6240416405      147.8453618822     1  0.10943111E+09
     -147.6240314681      144.5668408608     1  0.11086103E+09
     -147.6240154950      151.2569197274     1  0.11177962E+09
     -147.6240088425      147.8087000270     2  0.10707678E+09
     -147.6239497224      145.5510822418     1  0.11447662E+09
     -147.6239194234      145.3355716689     1  0.11569302E+09
     -147.6239178978      147.3431946371     1  0.11337130E+09
     -147.6239110092      146.8444318621     1  0.10782076E+09
     -147.6239038999      149.5336164511     1  0.11070442E+09
     -147.6238804946      149.3032065144     1  0.11454984E+09
     -147.6238740713      148.1636952310     1  0.11465562E+09
     -147.6238684735      143.4954670725     1  0.10840159E+09
     -147.6238400115      148.6862499831     1  0.11084523E+09
     -147.6238257264      145.5139052508     1  0.11346055E+09
     -147.6238206533      145.5702269069     1  0.10557915E+09
     -147.6238024779      148.5621583590     1  0.10942077E+09
     -147.6237927037      150.4381225669     1  0.11765983E+09
     -147.6237903528      147.9484253764     1  0.10755437E+09
     -147.6237873858      146.7766560364     1  0.10867673E+09
     -147.6237706683      151.1318308919     1  0.10950426E+09
     -147.6237610898      147.6825704778     1  0.11581207E+09
     -147.6237242176      147.6379026549     1  0.11287330E+09
     -147.6237015184      148.9750836807     1  0.10949387E+09
     -147.6236932949      151.0463380686     1  0.11318343E+09
     -147.6236885694      152.9266976529     1  0.10996219E+09
     -147.6236842415      150.3435650231     1  0.11032861E+09
     -147.6236824878      153.3583866812     1  0.11037450E+09
     -147.6236812879      150.1357625684     1  0.11506994E+09
     -147.6236744188      148.1896915142     1  0.11088130E+09
     -147.6236641203      146.6548175534     1  0.11077913E+09
     -147.6236546497      149.9236446478     1  0.10854714E+09
     -147.6236458724      150.4425729266     1  0.11511255E+09
     -147.6236364541      150.0518292906     1  0.11393863E+09
     -147.6236314440      153.8693658205     1  0.10988722E+09
     -147.6236257294      148.8940323723     1  0.11172469E+09
     -147.6236217717      151.7320272584     1  0.11237640E+09
     -147.6235992967      150.5616193886     1  0.11180580E+09
     -147.6235970464      144.8660000385     1  0.11490630E+09
     -147.6235918915      153.2110958415     1  0.11641048E+09
     -147.6235883361      148.1392896868     1  0.11395225E+09
     -147.6235795618      146.2548854389     1  0.10700156E+09
     -147.6235733148      153.0839453348     1  0.11901722E+09
     -147.6235716616      150.4132165019     1  0.11792854E+09
     -147.6235459574      147.4467034059     1  0.11316611E+09
     -147.6235381237      150.5380788897     1  0.11157241E+09
     -147.6235243616      151.0078580356     2  0.11013544E+09
     -147.6235071014      150.0256447609     1  0.11269201E+09
     -147.6235035465      153.8136841152     1  0.11183684E+09
     -147.6235020003      150.1936818168     1  0.11308693E+09
     -147.6234811823      146.6032353619     1  0.11120913E+09
     -147.6234742873      150.6296342237     1  0.10813766E+09
     -147.6234680749      146.3992538426     1  0.10584746E+09
     -147.6234609299      152.3576543432     1  0.11611044E+09
     -147.6234331839      153.0419973121     1  0.11035990E+09
     -147.6234232470      147.8841229821     1  0.11096682E+09
     -147.6234173925      147.2008656622     1  0.11285890E+09
     -147.6234161152      154.2923525935     1  0.11838359E+09
     -147.6234077857      151.1817581439     1  0.11783680E+09
     -147.6234030411      152.2871791639     1  0.11065302E+09
     -147.6233933199      151.0500138267     1  0.11149295E+09
     -147.6233735589      151.0436862849     1  0.10870706E+09
     -147.6233651464      145.3841982258     1  0.10860715E+09
     -147.6233610913      153.4203635102     1  0.11057852E+09
     -147.6233569637      148.0280048793     1  0.11802119E+09
     -147.6233477565      149.8357827326     1  0.11469039E+09
     -147.6233425169      146.6400620782     1  0.11501400E+09
     -147.6233340158      147.5264236572     1  0.11020230E+09
     -147.6233243267      146.8914767441     1  0.11299629E+09
     -147.6233030424      150.8026066147     1  0.11397101E+09
     -147.6233003278      147.4338886186     1  0.10738400E+09
     -147.6232946863      148.8073364447     1  0.11099031E+09
     -147.6232888816      152.1452749160     1  0.11584091E+09
     -147.6232827867      148.9479727819     1  0.11314630E+09
     -147.6232607920      149.8142180094     1  0.10833991E+09
     -147.6232364798      154.1819443322     1  0.11149538E+09
     -147.6232315012      152.3281371607     1  0.11795603E+09
     -147.6231982052      148.6297372781     1  0.10995994E+09
     -147.6231916478      151.5319387959     1  0.11458865E+09
     -147.6231366988      147.5120501800     1  0.11054837E+09
     -147.6231298144      150.6754451509     1  0.10732267E+09
     -147.6231049991      150.8512701420     1  0.10821360E+09
     -147.6230979001      154.2815649228     1  0.11291587E+09
     -147.6230738586      147.3428089296     1  0.10907865E+09
     -147.6230634001      147.6315142949     1  0.11775888E+09
     -147.6230512233      146.3399920656     1  0.10748658E+09
     -147.6230467612      145.1276601724     1  0.11084182E+09
     -147.6230444538      144.6059764615     1  0.10923701E+09
     -147.6230065298      147.8127785675     1  0.10904188E+09
     -147.6229973842      149.0249940948     1  0.11349634E+09
     -147.6229951602      149.3887957472     1  0.11377956E+09
     -147.6229728279      151.7184243028     1  0.10691289E+09
     -147.6229639482      154.1710345940     1  0.11816652E+09
     -147.6229552720      153.1354566376     1  0.11210128E+09
     -147.6229541548      150.2247474521     1  0.10896603E+09
     -147.6229438063      154.5742136170     1  0.11692534E+09
     -147.6229344897      151.8576340886     1  0.11165128E+09
     -147.6229318734      154.9275341628     1  0.11449686E+09
     -147.6229059115      146.6950282982     1  0.10935699E+09
     -147.6228982117      151.1979690335     1  0.10774529E+09
     -147.6228862329      145.7527121624     1  0.11190007E+09
     -147.6228709212      151.3065194927     1  0.11175772E+09
     -147.6228465280      153.4048221878     1  0.10851638E+09
     -147.6228430859      153.7656902995     1  0.11664161E+09
     -147.6228142844      150.1132657880     1  0.11188604E+09
     -147.6228107713      152.0896898876     1  0.11204634E+09
     -147.6227935890      150.6489507699     1  0.12037785E+09
     -147.6227695691      150.1326046615     1  0.10884378E+09
     -147.6227653852      149.7123216481     1  0.10775409E+09
     -147.6227630542      151.7633853230     1  0.11140254E+09
     -147.6227456957      152.4732737206     1  0.11884435E+09
     -147.6227413007      149.2307948402     1  0.11385715E+09
     -147.6227346081      149.0604733758     1  0.11637694E+09
     -147.6227271083      151.1310375654     1  0.11347621E+09
     -147.6227257845      149.9305719184     1  0.11223608E+09
     -147.6227165187      154.1486980659     1  0.11522632E+09
     -147.6227115258      149.8923253542     1  0.11256699E+09
     -147.6227022738      151.9876121117     1  0.10947221E+09
     -147.6227003426      151.1603995542     1  0.11219555E+09
     -147.6226906434      146.5836254529     1  0.11265120E+09
     -147.6226790467      153.0917417030     1  0.11653705E+09
     -147.6226681176      147.9136045178     1  0.11275071E+09
     -147.6226643556      148.9341957263     1  0.10627201E+09
     -147.6226511707      151.4249583468     1  0.11071424E+09
     -147.6226404923      148.5655604737     1  0.11306088E+09
     -147.6226127918      148.9124668184     1  0.10765776E+09
     -147.6225963189      147.4863640920     1  0.10924635E+09
     -147.6225920796      148.3993308340     1  0.11559401E+09
     -147.6225534866      147.0354034222     2  0.10975062E+09
     -147.6225438632      152.3444891679     1  0.11630579E+09
     -147.6225145410      146.9538469596     1  0.11338827E+09
     -147.6225085212      145.9630905467     1  0.11520095E+09
     -147.6224900981      149.7472371569     1  0.11273729E+09
     -147.6224849098      145.5189638131     1  0.11318596E+09
     -147.6224655701      152.1499436477     2  0.10916868E+09
     -147.6224639280      147.8820487647     1  0.10906970E+09
     -147.6224567914      150.4104811214     1  0.11027845E+09
     -147.6224534159      147.4088140783     1  0.10690176E+09
     -147.6224505166      149.2631763564     1  0.10819367E+09
     -147.6224414322      147.4255907376     1  0.11033557E+09
     -147.6224358952      151.7450285958     1  0.11609864E+09
     -147.6224324352      149.0032689407     1  0.10950847E+09
     -147.6224179946      151.7226275802     1  0.11516659E+09
     -147.6223990485      150.7316311837     1  0.11210221E+09
     -147.6223976405      148.8063006655     1  0.10814450E+09
     -147.6223685290      152.4882095620     1  0.11520973E+09
     -147.6223661262      148.2900902784     1  0.11193663E+09
     -147.6223607151      146.9578358234     1  0.11183056E+09
     -147.6223571790      150.1792007976     1  0.10887975E+09
     -147.6223375085      147.9354391071     1  0.11067597E+09
     -147.6223344352      150.9237250574     1  0.11446972E+09
     -147.6223209273      146.4305643734     1  0.11449380E+09
     -147.6223121924      147.7770204620     1  0.11274304E+09
     -147.6223102032      154.1290603972     1  0.11348837E+09
     -147.6223088304      153.2575084821     1  0.10929583E+09
     -147.6222930587      151.0565743177     1  0.10717830E+09
     -147.6222876933      150.6830998769     1  0.11444709E+09
     -147.6222863433      146.6507817372     1  0.11308409E+09
     -147.6222826139      153.7012873838     1  0.11422618E+09
     -147.6222785477      148.1963307387     1  0.11186633E+09
     -147.6222738113      150.3560758424     1  0.11636495E+09
     -147.6222712392      152.1201787303     1  0.11241404E+09
     -147.6222649806      147.0477068768     1  0.11245686E+09
     -147.6222611527      155.2342239885     1  0.11163249E+09
     -147.6222552523      148.3556270131     1  0.10589425E+09
     -147.6222301425      149.7227106613     1  0.11530483E+09
     -147.6222191312      152.4741404268     1  0.11095251E+09
     -147.6222028147      149.0514286298     1  0.11672341E+09
     -147.6221992067      147.5632864838     1  0.11111540E+09
     -147.6221864768      153.3912490572     1  0.10807843E+09
     -147.6221853704      150.1426017652     1  0.11352788E+09
     -147.6221824282      150.4784878205     1  0.11186762E+09
     -147.6221650187      147.1840885303     1  0.11491418E+09
     -147.6221618330      150.3753599174     1  0.11380725E+09
     -147.6221511537      149.8297810740     1  0.11768771E+09
     -147.6221380977      146.1075819978     1  0.11272625E+09
     -147.6221350966      150.9221520823     1  0.11150489E+09
     -147.6220674227      151.2496804893     1  0.11225578E+09
     -147.6220545145      145.5752696214     1  0.11332066E+09
     -147.6220488554      146.4121112649     1  0.11495579E+09
     -147.6220386330      146.4250127727     1  0.11360351E+09
     -147.6220324924      149.6699635413     1  0.11031025E+09
     -147.6220280205      147.7187352935     1  0.10938404E+09
     -147.6220196715      154.3827055847     1  0.10738332E+09
     -147.6220083065      154.7418717077     1  0.11179563E+09
     -147.6219954980      148.4093533402     1  0.11117919E+09
     -147.6219896198      152.9503518221     2  0.11360484E+09
     -147.6219795303      152.7951392174     1  0.11519670E+09
     -147.6219736027      149.7328089642     1  0.11020714E+09
     -147.6219675503      151.6086951623     1  0.11566960E+09
     -147.6219630278      149.4924117210     1  0.11460790E+09
     -147.6219405159      150.9779717431     1  0.10764696E+09
     -147.6219375928      149.8866881438     1  0.10835481E+09
     -147.6219329976      148.1037115145     1  0.10837034E+09
     -147.6219264144      150.4825737777     1  0.10724532E+09
     -147.6219205655      147.6831907213     1  0.11501498E+09
     -147.6218959632      150.8936456989     1  0.11239777E+09
     -147.6218921681      151.2717040399     1  0.11580781E+09
     -147.6218614502      153.0743519367     1  0.11239363E+09
     -147.6218521057      148.0890809150     1  0.10915634E+09
     -147.6218510361      146.8626946616     1  0.10746871E+09
     -147.6218433900      150.8194311180     1  0.11261628E+09
     -147.6218417832      149.5205514221     1  0.11762009E+09
     -147.6218358238      152.7160798835     1  0.10902944E+09
     -147.6218305149      150.2535787616     1  0.11204103E+09
     -147.6218266511      147.6007408439     1  0.10798997E+09
     -147.6218165410      150.0364496551     1  0.11735652E+09
     -147.6218079898      150.3376215833     1  0.11075496E+09
     -147.6218021074      151.0512051133     1  0.11886596E+09
     -147.6217918007      152.0450392449     1  0.11279984E+09
     -147.6217881235      150.2216654805     1  0.11275547E+09
     -147.6217557418      150.7858640451     1  0.11154750E+09
     -147.6217502464      151.2450354891     1  0.11603187E+09
     -147.6217432658      150.9750906068     1  0.10817561E+09
     -147.6217399141      156.2406071779     1  0.11082707E+09
     -147.6217362530      153.5171126587     1  0.11227678E+09
     -147.6217328742      150.1110369319     1  0.10850134E+09
     -147.6217300446      146.0314851749     1  0.10864740E+09
     -147.6217217206      144.4525973687     1  0.11331618E+09
     -147.6217128118      148.2500650402     1  0.11763871E+09
     -147.6217050836      146.7192764829     1  0.11435907E+09
     -147.6216606416      147.8724561268     1  0.11543125E+09
     -147.6216354999      149.8834679652     1  0.10925065E+09
     -147.6216268364      145.8836222111     1  0.11175918E+09
     -147.6216172549      152.9106467383     1  0.11545226E+09
     -147.6216111293      155.9587987921     1  0.11987453E+09
     -147.6216081119      151.6952962836     1  0.11456920E+09
     -147.6215958117      154.5714050472     1  0.10862884E+09
     -147.6215894646      149.7770771600     1  0.11272783E+09
     -147.6215583652      151.3023383324     1  0.11635301E+09
     -147.6215228207      154.8251807249     1  0.10950316E+09
     -147.6214786691      152.5520119842     1  0.10919132E+09
     -147.6214594812      147.9497984863     1  0.11615916E+09
     -147.6214362896      150.4213952217     1  0.11392019E+09
     -147.6214175193      149.8646101876     1  0.11047843E+09
     -147.6214098917      154.1993549423     1  0.11078770E+09
     -147.6213986054      150.7871741578     1  0.10974485E+09
     -147.6213817243      152.7139931266     1  0.10895410E+09
     -147.6213533157      145.0607716360     1  0.11290075E+09
     -147.6213254125      145.8499126486     1  0.11116080E+09
     -147.6213155513      147.8517862270     1  0.11524413E+09
     -147.6213043986      155.1166678269     1  0.12219706E+09
     -147.6212811435      144.6877072143     1  0.10970514E+09
     -147.6212525140      155.7130587587     1  0.11092518E+09
     -147.6212505380      150.5999712394     1  0.11269600E+09
     -147.6212465479      146.1153499373     1  0.11411448E+09
     -147.6212202858      150.0382569157     1  0.11819438E+09
     -147.6212179861      153.1620114443     1  0.10824843E+09
     -147.6212121913      149.0410515143     1  0.10954389E+09
     -147.6211648600      147.5409747377     1  0.10782789E+09
     -147.6211617256      152.4586075590     1  0.11568824E+09
     -147.6211597249      150.7408784225     1  0.11507117E+09
     -147.6211568299      149.4214793393     1  0.10856758E+09
     -147.6211399909      145.1016618472     1  0.11028567E+09
     -147.6211289883      150.6679446294     1  0.10686157E+09
     -147.6211171674      154.0623104130     1  0.11968744E+09
     -147.6211030693      147.0303118203     1  0.11309416E+09
     -147.6210969402      144.3735163078     1  0.11261023E+09
     -147.6210947358      153.0756183828     2  0.10907874E+09
     -147.6210933374      150.3952253186     1  0.11377904E+09
     -147.6210824859      152.2084083534     1  0.10861780E+09
     -147.6210567239      151.8408409971     1  0.11102552E+09
     -147.6210432807      148.6413776587     1  0.11416814E+09
     -147.6210369735      152.4686639032     1  0.11223614E+09
     -147.6210346677      147.2999616881     1  0.10941292E+09
     -147.6210277699      149.8263998082     1  0.11169478E+09
     -147.6210264700      150.5422323636     1  0.11097294E+09
     -147.6210185587      151.0206450795     1  0.10939114E+09
     -147.6210037238      150.7586843650     1  0.11115940E+09
     -147.6209943134      151.9453825434     1  0.11041994E+09
     -147.6209880027      146.7525985410     1  0.10991577E+09
     -147.6209803104      154.0294759762     1  0.11357409E+09
     -147.6209757721      147.6818342582     1  0.11104419E+09
     -147.6209682452      152.5816016077     1  0.11014052E+09
     -147.6209653403      149.7246109101     1  0.11305316E+09
     -147.6209575404      151.1036815711     1  0.10891615E+09
     -147.6209486222      145.9128259285     1  0.11212144E+09
     -147.6209471946      152.3995299019     1  0.11699309E+09
     -147.6209433883      151.0775525315     2  0.11518193E+09
     -147.6209285178      148.4985886982     1  0.10915877E+09
     -147.6209244472      146.9220127836     1  0.11054738E+09
     -147.6209145204      147.1000946868     1  0.11802476E+09
     -147.6208994865      150.1949599198     1  0.10829917E+09
     -147.6208884194      148.2770121117     1  0.11251924E+09
     -147.6208846180      148.4790035692     1  0.10807582E+09
     -147.6208611453      152.9546200301     1  0.10920987E+09
     -147.6208575804      148.7810924044     1  0.10958802E+09
     -147.6208383704      151.1544349077     1  0.10617478E+09
     -147.6208287706      151.7783108324     1  0.11313824E+09
     -147.6208224427      148.2447146380     1  0.10779754E+09
     -147.6208035314      147.5397666272     1  0.11518724E+09
     -147.6207939410      155.2555656731     1  0.10905749E+09
     -147.6207923340      149.4711138130     1  0.11608331E+09
     -147.6207845737      147.3955011838     1  0.11488576E+09
     -147.6207797940      147.9122240285     1  0.11150331E+09
     -147.6207425024      152.7706458284     1  0.11396250E+09
     -147.6207270977      150.6756971454     1  0.11909501E+09
     -147.6207247699      151.6232148994     1  0.11443505E+09
     -147.6206973752      149.0995982887     1  0.11275035E+09
     -147.6206863716      149.1094597495     1  0.11357902E+09
     -147.6206766087      153.1837175426     1  0.10910403E+09
     -147.6206666068      149.9603786551     1  0.11168742E+09
     -147.6206379163      150.3996320924     1  0.11873145E+09
     -147.6206348362      150.1289953947     1  0.11112913E+09
     -147.6206228704      153.2608829836     1  0.11753100E+09
     -147.6206082006      145.2474355678     1  0.11471340E+09
     -147.6206024687      152.2851793771     1  0.12078481E+09
     -147.6205866985      149.0640373772     1  0.11283187E+09
     -147.6205847388      148.8217031061     1  0.11198485E+09
     -147.6205624610      152.3196937132     1  0.11581083E+09
     -147.6205594777      149.9523410157     1  0.11442448E+09
     -147.6205377382      150.5667528477     1  0.11575256E+09
     -147.6205338596      148.9965240982     1  0.11736361E+09
     -147.6205306106      149.1943057943     1  0.12418138E+09
     -147.6205169348      150.2438871623     1  0.11703345E+09
     -147.6205131191      146.9644462388     1  0.11413166E+09
     -147.6204857311      147.2491760363     1  0.11097440E+09
     -147.6204835226      152.4516642002     1  0.11553115E+09
     -147.6204754500      149.9430862919     1  0.10671766E+09
[truncated: 333,145 more chars]
