# Supplementary material for: Structure, thermodynamics, and rearrangement mechanisms in gold clusters—insights from the energy landscapes framework
Source: Nanoscale. 2017 Dec 15;10(4):2004–16. doi: 10.1039/c7nr07123j (PMC5901115; doi:10.1039/c7nr07123j)
Supplement: Supplementary file 1 [file NR-010-C7NR07123J-s001.zip › minima/42_Au/min.data.dec]

     -147.9948104774      159.9449904504     2  0.11461340E+09
     -147.9778704978      159.9583671194     2  0.11501736E+09
     -147.9621202688      159.8690705709     2  0.11293062E+09
     -147.9554353778      159.4379075052     2  0.11305827E+09
     -147.9537660802      159.9145559752     2  0.11325739E+09
     -147.9293500804      159.5033964095     2  0.11164788E+09
     -147.9047877023      156.3785789021     1  0.11119777E+09
     -147.8967215565      158.4494671403     2  0.11367810E+09
     -147.8836258169      160.0696511598     2  0.12103823E+09
     -147.8808938092      157.3560349780     1  0.11580165E+09
     -147.8800301926      157.5925085720     1  0.11504504E+09
     -147.8687747826      158.4447510485     1  0.11383451E+09
     -147.8666238988      159.9133027198     4  0.11941372E+09
     -147.8649647894      157.3152597417     1  0.11510679E+09
     -147.8584958826      154.7429526116     1  0.11535338E+09
     -147.8579239364      157.6284427044     1  0.11617842E+09
     -147.8502826359      157.5683955685     1  0.11577070E+09
     -147.8495449110      156.9242348701     1  0.11570789E+09
     -147.8479864116      157.2964217047     1  0.11412175E+09
     -147.8463331556      159.7265057364     1  0.11653692E+09
     -147.8374451505      157.0573601245     1  0.11441299E+09
     -147.8365003245      156.7405603672     1  0.11366267E+09
     -147.8357633850      159.1914141616     2  0.11205894E+09
     -147.8355755916      153.7437224767     1  0.10949410E+09
     -147.8300232967      157.5445215028     1  0.11434927E+09
     -147.8292518503      159.1614313170     2  0.11712804E+09
     -147.8258014556      152.7006792914     1  0.11346435E+09
     -147.8254901727      159.0679173940     2  0.11716040E+09
     -147.8247996935      159.0759250834     2  0.11728581E+09
     -147.8236375929      159.2031131511     2  0.12181098E+09
     -147.8218668371      155.1204352976     1  0.11324704E+09
     -147.8170331723      150.6028463939     1  0.10924593E+09
     -147.8146316111      153.4926973073     1  0.11030192E+09
     -147.8137162601      157.0312317915     1  0.11279273E+09
     -147.8123672723      158.6871068321     1  0.11026653E+09
     -147.8123011517      158.6187830185     1  0.11313138E+09
     -147.8121267199      159.1384131041     2  0.11786428E+09
     -147.8095875889      152.8556482511     1  0.11021099E+09
     -147.8085752065      158.6752446533     1  0.11485406E+09
     -147.8059493509      150.8944181260     1  0.11214789E+09
     -147.8039044979      153.9577459266     1  0.10849455E+09
     -147.8008758634      159.0951875490     2  0.11558487E+09
     -147.8005836941      150.8732587011     1  0.10749695E+09
     -147.7995668690      153.3094766490     1  0.11280377E+09
     -147.7990399540      159.6795680542     1  0.11570970E+09
     -147.7974819362      159.1140933578     2  0.11569023E+09
     -147.7973945842      155.5208743487     1  0.11406350E+09
     -147.7957696002      146.8358569810     1  0.11007994E+09
     -147.7957420785      159.2238406714     1  0.11477969E+09
     -147.7955732968      154.3778434870     1  0.11116426E+09
     -147.7900788233      156.3801031137     2  0.10609122E+09
     -147.7898330137      152.5814992509     1  0.11241591E+09
     -147.7875714847      159.1413878011     2  0.11596340E+09
     -147.7871653782      154.7311128905     1  0.11346567E+09
     -147.7866171240      158.5575591593     2  0.11633055E+09
     -147.7865302451      159.1184590765     1  0.11366237E+09
     -147.7830726455      159.1064073427     2  0.11617000E+09
     -147.7827987848      158.5294376808     1  0.11582767E+09
     -147.7817644878      159.0589877356     2  0.11628634E+09
     -147.7797373158      153.7964000288     1  0.11254258E+09
     -147.7791821264      154.4871450260     1  0.10741780E+09
     -147.7756483146      155.6484270719     1  0.11576722E+09
     -147.7731999082      155.5709651052     1  0.12400028E+09
     -147.7723057753      158.5948998222     2  0.11677677E+09
     -147.7710612102      153.4147264002     1  0.11217391E+09
     -147.7684734419      153.4698984294     1  0.10812192E+09
     -147.7680587688      153.0715459082     1  0.11400188E+09
     -147.7671129691      157.5207619982     2  0.12030322E+09
     -147.7647576894      155.8357900945     1  0.12085750E+09
     -147.7638207553      155.8605266063     1  0.12103636E+09
     -147.7634801033      153.4818141187     1  0.11173022E+09
     -147.7630363964      152.5393198338     1  0.10925402E+09
     -147.7602142586      159.0655322814     1  0.11925450E+09
     -147.7598429428      152.3213139557     1  0.11386491E+09
     -147.7587050998      159.0769244840     1  0.11802567E+09
     -147.7586818665      149.3433658562     1  0.11042105E+09
     -147.7579038413      155.1020532114     1  0.11275455E+09
     -147.7576263800      154.4600184155     2  0.12046734E+09
     -147.7568012586      154.9918890378     1  0.11521073E+09
     -147.7549776113      154.9050389763     2  0.10998482E+09
     -147.7542506557      155.8340196726     2  0.12178434E+09
     -147.7538419175      155.1897445678     1  0.11605000E+09
     -147.7532664904      154.0334988784     1  0.11653748E+09
     -147.7532216825      154.5240699569     1  0.11136784E+09
     -147.7529347355      155.6431849333     1  0.11390446E+09
     -147.7520893163      158.2193259076     2  0.11828823E+09
     -147.7501766496      158.6857866369     2  0.11482377E+09
     -147.7489896639      158.4646172290     2  0.12024029E+09
     -147.7483038719      150.4040200696     1  0.11286877E+09
     -147.7473503269      155.6649707864     1  0.11473010E+09
     -147.7470875127      157.9337774442     2  0.10919996E+09
     -147.7462393185      155.4923018033     1  0.11410426E+09
     -147.7460855196      157.8830204954     2  0.10885185E+09
     -147.7460682937      158.0425119002     1  0.11906326E+09
     -147.7459750543      147.1937264952     1  0.11251050E+09
     -147.7457607273      159.0450412342     1  0.11139326E+09
     -147.7456426206      152.3177113433     2  0.10564430E+09
     -147.7455756385      159.2822443100     1  0.11822811E+09
     -147.7450415570      158.5384416878     2  0.12059942E+09
     -147.7448679711      154.6445869998     1  0.10906910E+09
     -147.7448402918      158.8962966597     1  0.11739194E+09
     -147.7447349440      149.9075859333     1  0.10789075E+09
     -147.7446983986      151.0427428299     1  0.11364218E+09
     -147.7444772583      157.9631315044     2  0.10931555E+09
     -147.7438318598      158.6535769302     2  0.11550089E+09
     -147.7430226455      157.3300502691     1  0.11968170E+09
     -147.7411538503      156.9273404078     1  0.11165910E+09
     -147.7409376484      152.5364636554     1  0.11061589E+09
     -147.7402023822      157.8245420788     2  0.11854858E+09
     -147.7388164301      153.1929060541     1  0.11214655E+09
     -147.7382332471      154.3250076265     1  0.11616199E+09
     -147.7382250995      157.0449010075     1  0.11158434E+09
     -147.7377677601      157.8947201845     2  0.11873579E+09
     -147.7372779410      158.8697788140     1  0.11663935E+09
     -147.7368795995      157.2768238356     1  0.11877323E+09
     -147.7354669089      152.3797140663     1  0.11030277E+09
     -147.7352404185      157.6839278832     1  0.11255355E+09
     -147.7349244135      152.9586013069     1  0.10861854E+09
     -147.7348272799      151.4641731624     1  0.11196794E+09
     -147.7345766453      157.8481271381     1  0.11771908E+09
     -147.7344236727      154.4332832699     1  0.10929685E+09
     -147.7335468108      152.7379428256     4  0.10986336E+09
     -147.7326546553      154.1568182982     1  0.11707169E+09
     -147.7324781355      156.6447014806     1  0.11296845E+09
     -147.7323409937      154.0820279916     2  0.10684321E+09
     -147.7318571100      157.7810111457     2  0.11915175E+09
     -147.7314835041      150.3682253929     1  0.11083855E+09
     -147.7309935465      153.7067995078     1  0.11384058E+09
     -147.7309178536      154.1235846736     1  0.10749955E+09
     -147.7304809142      150.3933540890     1  0.11200583E+09
     -147.7301438900      152.3433730566     1  0.11136706E+09
     -147.7300142434      155.3786372558     1  0.11362849E+09
     -147.7288961864      154.1346545582     1  0.11401444E+09
     -147.7286804792      153.7870334059     1  0.11405645E+09
     -147.7281861516      151.0497269435     1  0.10665038E+09
     -147.7280922530      152.0209266318     1  0.11213753E+09
     -147.7267393213      157.4760826684     1  0.11814067E+09
     -147.7265896100      158.7330391102     1  0.11456492E+09
     -147.7262423989      158.4202961534     1  0.11207981E+09
     -147.7255912986      151.7054404697     1  0.11079723E+09
     -147.7247947759      157.7490550135     1  0.11805286E+09
     -147.7243104106      153.7036576187     1  0.10948530E+09
     -147.7236304771      157.4910904630     1  0.11659504E+09
     -147.7228723979      156.0152244969     1  0.11471895E+09
     -147.7228471575      148.5074138084     1  0.11305681E+09
     -147.7216436416      150.9733251440     2  0.11094797E+09
     -147.7215159875      154.1448046289     1  0.10835015E+09
     -147.7214988426      158.2904878675     2  0.11647621E+09
     -147.7203789058      156.1399312307     1  0.10872648E+09
     -147.7188060895      156.9265436874     1  0.11768819E+09
     -147.7180151807      151.0473851736     1  0.10630350E+09
     -147.7177772193      158.3907196860     1  0.11217027E+09
     -147.7174885913      152.5294418896     1  0.10675515E+09
     -147.7167665015      151.2671363672     1  0.10581718E+09
     -147.7167482607      153.6777659742     1  0.10769916E+09
     -147.7163366614      158.6285946424     1  0.11454242E+09
     -147.7158808769      155.9387849355     1  0.11117954E+09
     -147.7155600474      152.1261209166     1  0.11273884E+09
     -147.7148872206      157.9204264051     1  0.11659251E+09
     -147.7148186462      150.0072032089     1  0.10698540E+09
     -147.7146472942      157.4266775156     1  0.11668485E+09
     -147.7141910996      150.2151569023     1  0.11015981E+09
     -147.7135268659      158.2166493665     2  0.11723149E+09
     -147.7121339608      151.0821346269     1  0.10660435E+09
     -147.7120144358      154.3679153490     1  0.10997602E+09
     -147.7119534112      151.9290452410     1  0.11356408E+09
     -147.7111525206      156.0312213965     1  0.10977891E+09
     -147.7110779238      149.2465156220     1  0.10740176E+09
     -147.7104577139      158.5118621552     1  0.11444225E+09
     -147.7103164587      156.2477707885     1  0.11242773E+09
     -147.7098535263      151.3975573163     1  0.10890256E+09
     -147.7095143440      148.7320717361     1  0.11332278E+09
     -147.7093511276      156.2178229671     1  0.11576990E+09
     -147.7092140267      156.7788517993     2  0.10781047E+09
     -147.7087405550      150.4780627986     1  0.11171259E+09
     -147.7083348791      156.7490402364     1  0.11783443E+09
     -147.7056640307      153.8117508712     1  0.11368606E+09
     -147.7049393861      152.5236758230     1  0.10654834E+09
     -147.7048994893      156.8584850261     1  0.11833176E+09
     -147.7048797967      156.1652047965     1  0.11236242E+09
     -147.7047084071      153.6705388816     1  0.11214985E+09
     -147.7045225944      157.6267873637     1  0.11712107E+09
     -147.7040918071      153.5426616087     1  0.11347926E+09
     -147.7038991309      156.0279187279     1  0.11236078E+09
     -147.7038308393      152.0597668659     1  0.10694730E+09
     -147.7031744192      154.9635900422     1  0.11064640E+09
     -147.7027761590      153.7284240529     1  0.12123200E+09
     -147.7024331419      153.3775114494     1  0.10702141E+09
     -147.7022603589      149.5095711469     1  0.10715451E+09
     -147.7020048794      158.1533990639     1  0.12053197E+09
     -147.7019671134      152.8088765082     1  0.11691347E+09
     -147.7013898437      152.3995701778     1  0.10634631E+09
     -147.7013357105      153.6252651290     1  0.11025703E+09
     -147.7009258934      152.5242951121     1  0.11286390E+09
     -147.7008530219      148.3983320472     4  0.10966441E+09
     -147.7003213606      156.6944910532     2  0.11743633E+09
     -147.6994377040      150.8878462923     1  0.11179887E+09
     -147.6981615950      154.9949148799     1  0.11081601E+09
     -147.6963526175      153.6656857192     1  0.11069663E+09
     -147.6961861507      151.2737539545     1  0.10597398E+09
     -147.6960619594      149.8624061656     1  0.11191372E+09
     -147.6959433313      149.9396325522     1  0.10999939E+09
     -147.6958806314      151.7591719598     1  0.11141708E+09
     -147.6956252107      158.3433717148     1  0.11869513E+09
     -147.6953755537      158.5656415590     2  0.11873457E+09
     -147.6950878167      159.3347582643     1  0.11714682E+09
     -147.6948816067      153.3467227486     1  0.11502052E+09
     -147.6948574166      153.5193570831     1  0.11060194E+09
     -147.6948418741      156.7348723344     1  0.11877962E+09
     -147.6940363517      152.5199274103     1  0.11182835E+09
     -147.6939603240      156.8651770244     1  0.11933082E+09
     -147.6939104118      156.1074235270     2  0.11038797E+09
     -147.6935266771      158.1033168602     1  0.11705417E+09
     -147.6931863360      146.4171480999     1  0.11051869E+09
     -147.6925641482      145.7242747976     1  0.11096811E+09
     -147.6923474306      152.7753636230     1  0.11134812E+09
     -147.6920818669      150.4746148002     1  0.10827718E+09
     -147.6919512689      151.6608711425     1  0.11031398E+09
     -147.6918942971      152.2869139912     1  0.11056143E+09
     -147.6917557629      152.4655111432     1  0.11321372E+09
     -147.6916492122      148.6485337179     1  0.10965493E+09
     -147.6913656268      155.7043355773     1  0.11372197E+09
     -147.6912809638      155.8486083915     1  0.10671450E+09
     -147.6909577186      155.6230399389     1  0.11658946E+09
     -147.6908965197      158.5399255217     2  0.11942593E+09
     -147.6903932838      147.7829419412     1  0.10879771E+09
     -147.6902677418      156.0656253587     1  0.11969937E+09
     -147.6902576114      153.2967435759     1  0.10927455E+09
     -147.6897388181      152.6531675869     1  0.12153704E+09
     -147.6893736211      154.5858410935     1  0.11372535E+09
     -147.6893425262      156.5826535142     1  0.12039561E+09
     -147.6891060669      158.8660320668     1  0.11356554E+09
     -147.6886841823      148.7028435809     1  0.11133261E+09
     -147.6883725419      158.1493703855     2  0.10692141E+09
     -147.6883608261      148.7061623292     1  0.11291595E+09
     -147.6881540791      154.5722131098     1  0.10948822E+09
     -147.6880478914      155.6793841930     1  0.11455186E+09
     -147.6878875080      153.6595182438     1  0.11182521E+09
     -147.6875512374      155.2081694133     1  0.11049510E+09
     -147.6873278751      151.4473201313     1  0.10675646E+09
     -147.6871430208      154.0824890449     1  0.11221640E+09
     -147.6865171557      156.4177155108     1  0.10765794E+09
     -147.6860537528      157.5459427743     1  0.12175380E+09
     -147.6860360909      155.9190672368     1  0.11488908E+09
     -147.6854673244      154.8217421904     1  0.11485401E+09
     -147.6851848278      154.3420653971     1  0.11674739E+09
     -147.6851301139      155.3831908306     1  0.11062261E+09
     -147.6850709069      153.3246411369     1  0.11228463E+09
     -147.6850067433      152.3292156848     1  0.11501318E+09
     -147.6847891822      155.8863166095     1  0.11029054E+09
     -147.6841310101      148.2648221982     1  0.11079017E+09
     -147.6841112867      158.7288198732     1  0.11238666E+09
     -147.6838560772      152.7716143993     1  0.11289616E+09
     -147.6837644809      154.0201260150     1  0.11796201E+09
     -147.6836946685      155.8150059369     1  0.11587316E+09
     -147.6836773336      158.1537541592     1  0.11134144E+09
     -147.6835105953      154.4143064408     1  0.10623851E+09
     -147.6833031545      149.0953239667     1  0.11517959E+09
     -147.6830083852      158.9235551421     1  0.11965418E+09
     -147.6829793039      155.8425631824     1  0.10678399E+09
     -147.6826172317      151.3872301616     1  0.11571000E+09
     -147.6823995263      152.0029433608     1  0.11450421E+09
     -147.6822137648      148.5411508698     1  0.10983250E+09
     -147.6820982078      151.7266273458     1  0.11189626E+09
     -147.6819113668      151.1356282890     1  0.10862214E+09
     -147.6810794433      151.6183154528     1  0.11157393E+09
     -147.6808226537      153.8682209948     1  0.11664392E+09
     -147.6803994970      158.7664330871     2  0.10910033E+09
     -147.6802824923      151.6040823279     1  0.10822930E+09
     -147.6800300733      154.5406547226     1  0.12016132E+09
     -147.6790063294      155.2546278128     1  0.11491648E+09
     -147.6788258200      150.1976744859     1  0.11079314E+09
     -147.6782385594      153.3530764258     1  0.11309054E+09
     -147.6780113320      149.1637886269     1  0.11151851E+09
     -147.6779581778      153.9499866242     1  0.11348268E+09
     -147.6778114421      149.1009292159     2  0.10622333E+09
     -147.6776933344      155.4920615289     1  0.10571444E+09
     -147.6774190597      149.8885363130     1  0.11110043E+09
     -147.6772624365      158.9013021573     1  0.10998877E+09
     -147.6772592394      152.6015774854     1  0.11264290E+09
     -147.6772309187      149.6749486832     1  0.11450648E+09
     -147.6768399432      155.3506326852     1  0.11594220E+09
     -147.6762376859      153.5718942793     1  0.11253590E+09
     -147.6760746486      157.5630582312     1  0.11793328E+09
     -147.6759178884      154.2129116261     1  0.10620305E+09
     -147.6757822493      151.5888411997     1  0.11351324E+09
     -147.6756513911      153.1829286221     1  0.11469332E+09
     -147.6754894417      153.5276000008     1  0.11469514E+09
     -147.6750567570      154.3756915957     1  0.11156660E+09
     -147.6749618220      158.3635109354     1  0.11386136E+09
     -147.6745456134      158.3563239764     1  0.11379614E+09
     -147.6740594529      158.1385329844     1  0.11389846E+09
     -147.6740448763      149.8008719045     1  0.11125744E+09
     -147.6740164811      154.9599403292     1  0.11754518E+09
     -147.6735510305      152.8235858270     1  0.11483343E+09
     -147.6734882325      152.3241214287     1  0.11679739E+09
     -147.6733996249      153.7217368910     1  0.10829099E+09
     -147.6732454256      152.7132085939     1  0.11301972E+09
     -147.6730758452      154.0801166165     1  0.11068311E+09
     -147.6730471902      151.9267024711     1  0.10599571E+09
     -147.6725334584      148.7011041146     1  0.11263883E+09
     -147.6723576330      151.7842134578     1  0.11279013E+09
     -147.6722483275      157.0663599288     1  0.11876124E+09
     -147.6720396404      151.1054827700     1  0.10756984E+09
     -147.6710631708      151.9800166635     1  0.11790993E+09
     -147.6709602954      152.2693596124     1  0.10708824E+09
     -147.6707358195      149.2041744554     1  0.11103143E+09
     -147.6704686324      149.0127773830     1  0.10708005E+09
     -147.6703171469      149.4221952286     1  0.10917733E+09
     -147.6701364858      149.3574460636     1  0.11273803E+09
     -147.6697353865      158.8842449177     1  0.12374791E+09
     -147.6693710912      149.8766851470     1  0.11226710E+09
     -147.6690316110      146.6545445007     1  0.11246164E+09
     -147.6680325367      151.2750407334     1  0.11316462E+09
     -147.6679041528      152.6036011387     1  0.11223916E+09
     -147.6676674329      150.8910966686     1  0.11559253E+09
     -147.6671131827      158.0818127368     1  0.11601804E+09
     -147.6669668033      151.2171366374     1  0.11200312E+09
     -147.6667226974      153.9829258172     1  0.11201343E+09
     -147.6665182657      150.3825724763     1  0.10969511E+09
     -147.6664909738      156.0628136206     1  0.11564079E+09
     -147.6661201478      151.3416517598     1  0.11391802E+09
     -147.6654048601      154.0784612273     1  0.10625708E+09
     -147.6653492031      151.2429654626     2  0.10888477E+09
     -147.6653018005      159.2569763712     1  0.11944923E+09
     -147.6652401828      149.2169449617     1  0.10534560E+09
     -147.6651287817      152.2980921669     1  0.11346003E+09
     -147.6650092458      158.4046739026     1  0.11576460E+09
     -147.6648595974      149.1171191693     1  0.11243269E+09
     -147.6648167861      155.1807648935     1  0.11182085E+09
     -147.6647264067      158.0669126861     1  0.11630341E+09
     -147.6645910163      147.3267152414     1  0.11116954E+09
     -147.6645457059      149.5838624002     1  0.10928423E+09
     -147.6644432693      151.8097900090     1  0.11041880E+09
     -147.6642130138      151.7502740595     1  0.11126448E+09
     -147.6639452060      150.4397564329     1  0.11287708E+09
     -147.6635026750      151.0519483753     1  0.11162657E+09
     -147.6633541401      157.7440852833     1  0.11561680E+09
     -147.6628546368      152.7602642456     1  0.11377140E+09
     -147.6627261090      158.2549492855     1  0.11503209E+09
     -147.6627025531      159.3099127323     1  0.11935327E+09
     -147.6626546050      154.3640941794     1  0.11556566E+09
     -147.6618699071      150.7191861179     1  0.10962477E+09
     -147.6610485023      155.7692095833     1  0.11898890E+09
     -147.6606163350      150.0512318461     1  0.11365890E+09
     -147.6602936254      158.5929712799     1  0.12370656E+09
     -147.6601010427      151.8433370519     1  0.11278638E+09
     -147.6600694659      154.8528769150     1  0.10951195E+09
     -147.6593889265      151.3994448343     1  0.11414560E+09
     -147.6589984297      152.4677850369     1  0.11381100E+09
     -147.6585500337      151.8449289468     1  0.11530694E+09
     -147.6582636966      152.2536722788     1  0.11291611E+09
     -147.6582247183      147.4128817298     1  0.10888993E+09
     -147.6580550057      151.7101663951     1  0.11491740E+09
     -147.6575322664      158.0878083552     1  0.11761898E+09
     -147.6574299587      158.2420479787     1  0.11770986E+09
     -147.6573449470      152.1940763975     1  0.11501621E+09
     -147.6568786710      157.5822226103     1  0.11324108E+09
     -147.6566572646      158.4885767126     1  0.11381776E+09
     -147.6563145890      150.6302668856     1  0.10769416E+09
     -147.6562014778      156.3372503150     1  0.11410925E+09
     -147.6561003230      152.3393566036     1  0.11564906E+09
     -147.6559740836      158.5384490029     1  0.11349030E+09
     -147.6553826733      158.6847833746     1  0.11319567E+09
     -147.6552114825      155.1332170510     1  0.11225034E+09
     -147.6549911341      157.8279502945     1  0.11465774E+09
     -147.6548185940      146.3214466534     1  0.11294384E+09
     -147.6546957113      158.4750077235     1  0.12081542E+09
     -147.6545692128      153.3835440251     1  0.11278954E+09
     -147.6539470142      151.6816332571     1  0.11428553E+09
     -147.6537534167      151.8521381967     1  0.11302648E+09
     -147.6537265253      154.0855302330     1  0.11469368E+09
     -147.6532178219      154.0225582457     1  0.11349287E+09
     -147.6531962488      158.7551605396     1  0.12027719E+09
     -147.6527588407      153.0942681623     1  0.11139776E+09
     -147.6520215385      151.7914006400     1  0.11638519E+09
     -147.6519775699      152.1360129869     1  0.10798306E+09
     -147.6517428373      151.4664138337     1  0.11276147E+09
     -147.6516334944      152.0558270982     1  0.11143593E+09
     -147.6514036897      152.7614395295     1  0.11680910E+09
     -147.6513415842      147.6840730487     1  0.11617613E+09
     -147.6508318921      158.2474605301     1  0.11006546E+09
     -147.6507308287      158.4921773106     1  0.11629810E+09
     -147.6505601457      152.2492282957     1  0.11272697E+09
     -147.6503791509      151.0837226750     2  0.10907558E+09
     -147.6499027197      154.1356914128     1  0.10633843E+09
     -147.6498657793      152.4675822562     1  0.11745270E+09
     -147.6498292381      149.3244922181     1  0.11739580E+09
     -147.6494808402      152.7764072846     1  0.11844765E+09
     -147.6494510570      151.6371337347     1  0.10733952E+09
     -147.6492578425      153.3126216320     1  0.11481471E+09
     -147.6489253123      153.7013184117     1  0.11355347E+09
     -147.6488208069      158.2972624579     1  0.12179174E+09
     -147.6487415063      149.8673380245     1  0.10619757E+09
     -147.6484504584      153.7192997627     1  0.11348536E+09
     -147.6484423861      155.5464595884     1  0.11050301E+09
     -147.6482925531      152.9300963895     1  0.11232701E+09
     -147.6480677038      150.2750773427     1  0.11662729E+09
     -147.6479109526      156.3070526270     1  0.12119901E+09
     -147.6478691919      151.5766323003     1  0.11064131E+09
     -147.6478479224      151.2477396049     1  0.10943020E+09
     -147.6475124154      153.0435606025     1  0.11703772E+09
     -147.6474479157      152.4156784929     1  0.11668157E+09
     -147.6474182533      153.4332115105     1  0.11282610E+09
     -147.6462827190      156.0763659989     1  0.11859546E+09
     -147.6461526086      151.7406536912     1  0.11468772E+09
     -147.6461350112      158.5118694918     1  0.11820347E+09
     -147.6459253079      152.1450605233     1  0.11304902E+09
     -147.6457203074      152.5226388305     1  0.11399308E+09
     -147.6452304933      150.0464083285     1  0.11797372E+09
     -147.6445630409      151.4473320717     1  0.10908162E+09
     -147.6441080029      154.7414405403     1  0.11965176E+09
     -147.6437780845      151.2882531238     1  0.11403012E+09
     -147.6429121138      150.3457808834     1  0.10603664E+09
     -147.6428357859      155.0949252652     1  0.11329929E+09
     -147.6425596341      155.5950884224     2  0.11381811E+09
     -147.6424436224      153.5549089388     1  0.11674631E+09
     -147.6422868969      149.8397120820     1  0.11226094E+09
     -147.6421255036      159.2386925872     1  0.11775120E+09
     -147.6420103722      152.4201968049     1  0.11632041E+09
     -147.6418370102      148.7897407551     1  0.10412526E+09
     -147.6414497393      148.7181528758     1  0.11070837E+09
     -147.6414249704      158.4679079915     1  0.11764704E+09
     -147.6413145496      151.2605253761     1  0.11879393E+09
     -147.6412277062      148.9702798759     1  0.11039659E+09
     -147.6406696936      150.7692829538     1  0.11212258E+09
     -147.6405117660      146.9603758874     1  0.11106168E+09
     -147.6403059774      150.9701996442     1  0.11245867E+09
     -147.6402038611      150.5599727011     1  0.11169191E+09
     -147.6401634044      152.7337496489     1  0.10849704E+09
     -147.6398607689      154.0499121217     1  0.11595888E+09
     -147.6392548370      157.8672783840     1  0.11285193E+09
     -147.6391001598      149.9134222634     1  0.11329140E+09
     -147.6390548426      157.7268569317     1  0.11234066E+09
     -147.6389179485      148.9745933593     1  0.10924503E+09
     -147.6387465079      152.4776234201     1  0.10791406E+09
     -147.6386918388      152.1879462054     1  0.11453683E+09
     -147.6383243678      152.0412215107     1  0.11099187E+09
     -147.6379736497      155.8372962444     1  0.11669257E+09
     -147.6378978771      154.6698959346     1  0.11145310E+09
     -147.6373601791      152.8516772417     1  0.11165596E+09
     -147.6370694938      154.4940003245     1  0.11198370E+09
     -147.6370100557      155.7409022353     1  0.11396653E+09
     -147.6368646138      154.5168437582     1  0.11313357E+09
     -147.6367180301      152.9101182149     1  0.11187259E+09
     -147.6366532782      149.7825988425     1  0.10685195E+09
     -147.6366210166      153.3880435678     1  0.11616225E+09
     -147.6362091307      148.7491596071     1  0.11130283E+09
     -147.6357816415      152.9999026437     1  0.11063111E+09
     -147.6355463708      149.5938815776     1  0.11348891E+09
     -147.6355231413      152.0879548819     1  0.10854089E+09
     -147.6354797040      158.9074980753     1  0.12110422E+09
     -147.6353985456      158.2621589856     1  0.11425057E+09
     -147.6351069266      152.7479307453     1  0.11520479E+09
     -147.6344689559      155.4756262921     1  0.11360440E+09
     -147.6343996477      148.1273233383     1  0.11295491E+09
     -147.6341452790      158.2440104480     1  0.11200099E+09
     -147.6338463909      150.0683387043     1  0.10901406E+09
     -147.6338308776      146.8090155886     1  0.11035521E+09
     -147.6337549518      149.4773781140     1  0.10918640E+09
     -147.6337269118      154.4727332072     1  0.11144278E+09
     -147.6336833617      152.6949879445     1  0.11474607E+09
     -147.6334119968      149.5595932250     1  0.10971368E+09
     -147.6333174974      154.0414299530     1  0.11388617E+09
     -147.6332258238      153.9291211959     1  0.11140896E+09
     -147.6330986673      151.6783074053     1  0.11932283E+09
     -147.6330482771      152.7073295197     1  0.11320845E+09
     -147.6329430479      152.9020245537     1  0.10700966E+09
     -147.6329214911      151.3885628745     1  0.10728948E+09
     -147.6328459522      155.5800919374     1  0.11637528E+09
     -147.6327190383      153.7845106777     1  0.11181057E+09
     -147.6321691742      152.3913054488     1  0.11190892E+09
     -147.6320591796      149.7987939062     1  0.10702212E+09
     -147.6318600834      153.8550255344     1  0.11599291E+09
     -147.6316380337      151.6793643720     1  0.11404582E+09
     -147.6315018466      153.8745292086     1  0.11661205E+09
     -147.6314619528      148.7964598165     1  0.10770174E+09
     -147.6313547382      155.7769339524     1  0.11694000E+09
     -147.6311975202      153.4232557956     1  0.11444464E+09
     -147.6310609618      155.9129519509     1  0.11237130E+09
     -147.6309811255      152.8803603409     1  0.11439217E+09
     -147.6308738725      150.8223062332     1  0.11241218E+09
     -147.6307227926      158.5605824463     1  0.12195024E+09
     -147.6305452323      151.0404946508     1  0.11486347E+09
     -147.6305419826      152.1955115492     1  0.12038556E+09
     -147.6304978161      152.1201394354     1  0.11503315E+09
     -147.6303848010      147.6807185761     2  0.10960070E+09
     -147.6302097196      151.5696289255     1  0.10997169E+09
     -147.6301753527      158.1858921693     1  0.11272832E+09
     -147.6300540929      150.3746160071     1  0.11266380E+09
     -147.6300492820      156.0495411498     1  0.11311910E+09
     -147.6300433033      152.7556615119     1  0.11339397E+09
     -147.6299940820      152.1918075646     1  0.11189186E+09
     -147.6299746840      156.2073397469     1  0.11631455E+09
     -147.6297749083      153.9549866806     1  0.11775623E+09
     -147.6296454295      145.8720447450     1  0.11095909E+09
     -147.6295637683      151.2284483807     1  0.11497781E+09
     -147.6295323766      156.3604022370     1  0.11413616E+09
     -147.6286770049      151.3342001016     1  0.11328732E+09
     -147.6285182789      149.2963718884     1  0.11528962E+09
     -147.6283084642      154.3923394376     1  0.11365866E+09
     -147.6282905791      151.2387997043     1  0.11737183E+09
     -147.6281397760      157.5578270243     1  0.11301895E+09
     -147.6274962139      157.4022421070     1  0.10917797E+09
     -147.6273994159      151.4778410723     1  0.11555249E+09
     -147.6273024660      149.0314225925     1  0.11104813E+09
     -147.6272563568      151.9076635338     1  0.11322248E+09
     -147.6269786041      149.9235192093     1  0.11378511E+09
     -147.6268291751      156.0659163504     2  0.11396843E+09
     -147.6265847831      148.7636295124     1  0.10880369E+09
     -147.6265672476      153.0566954617     1  0.11361581E+09
     -147.6264595857      157.7964481789     1  0.11278239E+09
     -147.6264424747      150.6873631359     1  0.10664819E+09
     -147.6263715997      157.2127649506     1  0.11513899E+09
     -147.6263417397      151.7341733902     1  0.10795324E+09
     -147.6259556666      158.1722396278     1  0.12440704E+09
     -147.6257944725      149.0149266800     1  0.11322986E+09
     -147.6254692428      157.7870044520     1  0.11596510E+09
     -147.6253422680      156.9848345406     1  0.11340391E+09
     -147.6252850726      154.1311511333     1  0.11656386E+09
     -147.6252261714      154.8632913178     1  0.11480446E+09
     -147.6250472270      155.3257347216     1  0.11393480E+09
     -147.6249753114      145.9184622652     2  0.10861117E+09
     -147.6249066981      157.7690158933     1  0.11317663E+09
     -147.6247402704      149.7798213229     1  0.11416928E+09
     -147.6246278277      152.6023314850     1  0.11273631E+09
     -147.6245710865      150.3900508023     1  0.10721492E+09
     -147.6245556022      154.0515417543     1  0.10659792E+09
     -147.6242148649      150.3341395556     1  0.11758617E+09
     -147.6241604248      158.1066233331     1  0.12008740E+09
     -147.6236956509      147.5477966898     1  0.11315705E+09
     -147.6236536138      153.4633889177     1  0.11408896E+09
     -147.6232913079      148.2820789003     1  0.11440841E+09
     -147.6232626626      156.2435095063     2  0.11410829E+09
     -147.6228888483      148.5208138748     1  0.10972425E+09
     -147.6227285972      154.1967825183     1  0.11446109E+09
     -147.6224090484      157.5858834535     1  0.11764318E+09
     -147.6223855626      146.2981296081     1  0.11431705E+09
     -147.6223624822      152.9942280297     1  0.11355179E+09
     -147.6222277566      153.1011954224     1  0.11150586E+09
     -147.6221440191      156.2186350792     1  0.11715061E+09
     -147.6220653496      148.6631517706     1  0.11161350E+09
     -147.6219596135      149.3974419400     1  0.10661627E+09
     -147.6218201415      149.6448089460     1  0.11358976E+09
     -147.6216867777      158.2465779260     1  0.11776631E+09
     -147.6216065061      152.0617675715     1  0.11406415E+09
     -147.6214755682      148.2594976392     1  0.10832890E+09
     -147.6214396567      155.1053057446     1  0.11717248E+09
     -147.6214079157      155.7315085040     1  0.11788612E+09
     -147.6210765010      150.7316161532     1  0.11307694E+09
     -147.6208831544      154.9489718912     1  0.12003495E+09
     -147.6203689723      158.4735724488     1  0.12000442E+09
     -147.6200383443      151.7566810802     1  0.11129238E+09
     -147.6198645671      152.9871034563     1  0.11619163E+09
     -147.6197575780      152.5052393017     1  0.11389073E+09
     -147.6190454747      153.1735249307     1  0.11160369E+09
     -147.6190127727      152.1226039267     1  0.11007686E+09
     -147.6189845954      155.0543546115     1  0.11394989E+09
     -147.6189420407      152.4771048566     1  0.10913758E+09
     -147.6187489743      148.7477590219     1  0.11250407E+09
     -147.6186865209      143.6294586998     1  0.11214679E+09
     -147.6185128556      151.9877019513     1  0.11252839E+09
     -147.6184013805      155.3451493785     2  0.11470533E+09
     -147.6183086394      151.3351698220     1  0.10941908E+09
     -147.6182661619      157.5481411517     1  0.12201469E+09
     -147.6182503408      149.6480294192     1  0.11673096E+09
     -147.6179302554      152.6672061559     1  0.11185475E+09
     -147.6178580380      149.6234692018     1  0.10666044E+09
     -147.6177275942      150.1207122501     1  0.11177419E+09
     -147.6176631467      150.8318654329     1  0.10660017E+09
     -147.6173070274      151.1704994227     1  0.10955963E+09
     -147.6171568951      152.4061467593     1  0.11780471E+09
     -147.6170492903      153.2492491406     1  0.11545970E+09
     -147.6170445026      151.5250608873     1  0.11580890E+09
     -147.6168835534      152.0799766479     1  0.11896839E+09
     -147.6168729662      147.6563476782     2  0.10774909E+09
     -147.6168356654      155.1028001639     1  0.11652419E+09
     -147.6167969309      158.1849172783     1  0.12054054E+09
     -147.6166706419      147.6607200108     1  0.11485105E+09
     -147.6164666486      152.4459856213     1  0.11264181E+09
     -147.6164448152      153.7098788511     1  0.11579570E+09
     -147.6157669114      143.6461069042     1  0.11147822E+09
     -147.6157405399      149.8379337300     1  0.10976903E+09
     -147.6155621700      151.6052770861     1  0.11362979E+09
     -147.6153194901      158.0389786526     1  0.11428863E+09
     -147.6151683107      147.0012714693     1  0.10792253E+09
     -147.6148709592      158.8407683081     1  0.10813264E+09
     -147.6148625503      151.5392792080     1  0.10804258E+09
     -147.6147782019      155.1051629686     1  0.11416139E+09
     -147.6144692418      150.9958684088     1  0.11274079E+09
     -147.6142556083      158.1674460528     1  0.12161184E+09
     -147.6141736499      147.8586183270     1  0.11097230E+09
     -147.6140028048      152.2351553882     1  0.10986596E+09
     -147.6139917179      150.8856434694     1  0.11730965E+09
     -147.6139666981      153.4133106221     1  0.12131148E+09
     -147.6135591396      147.5565639141     1  0.11300191E+09
     -147.6134916829      152.8212324052     1  0.10738805E+09
     -147.6134097388      150.6999162521     1  0.11466161E+09
     -147.6132501841      155.0538057291     1  0.11171963E+09
     -147.6130707001      151.9282043082     1  0.10877622E+09
     -147.6127039786      151.2581860296     1  0.11376905E+09
     -147.6125904884      149.8322997261     1  0.10674207E+09
     -147.6116968048      151.3416819886     1  0.11385941E+09
     -147.6115119917      150.7650635027     1  0.10674270E+09
     -147.6113583685      149.7093133969     1  0.11119409E+09
     -147.6113213731      149.8445608034     1  0.10659810E+09
     -147.6106623514      148.6811302452     1  0.11124294E+09
     -147.6105263698      148.7286022940     1  0.11230035E+09
     -147.6104910344      151.7893791077     1  0.11318535E+09
     -147.6104847775      153.7681787986     2  0.11277556E+09
     -147.6103881291      157.9121923927     1  0.11230481E+09
     -147.6103716709      151.2642167588     1  0.11585428E+09
     -147.6102935882      154.4292730543     1  0.12129421E+09
     -147.6102810980      152.5644853375     1  0.11446248E+09
     -147.6101826865      151.0813534603     1  0.10788064E+09
     -147.6101041407      153.8113729890     1  0.11439866E+09
     -147.6100690323      152.2782717258     1  0.11472439E+09
     -147.6100428807      151.4726203756     1  0.11438857E+09
     -147.6099485864      149.3991794449     1  0.11388280E+09
     -147.6096945213      153.0372346905     1  0.10841552E+09
     -147.6096871873      154.8725323865     1  0.11420480E+09
     -147.6092902129      158.0396339324     1  0.12382263E+09
     -147.6092314603      152.3277443862     1  0.11579487E+09
     -147.6088925988      152.3884724852     1  0.11544301E+09
     -147.6087774857      150.2532685381     1  0.10680829E+09
     -147.6087028302      155.3939302352     1  0.10913715E+09
     -147.6086534543      156.5318329581     1  0.11416150E+09
     -147.6085926481      149.6872306258     1  0.11305331E+09
     -147.6082633819      155.4251182681     1  0.11466492E+09
     -147.6079330910      151.3417129833     1  0.11041316E+09
     -147.6079099160      149.0766724508     1  0.11263914E+09
     -147.6076367724      153.8322885011     1  0.11416282E+09
     -147.6076229961      150.5377325540     1  0.10833107E+09
     -147.6075709339      150.9409616627     1  0.11187442E+09
     -147.6071755613      150.4656795103     1  0.10806223E+09
     -147.6068166491      152.1586583326     1  0.11278899E+09
     -147.6064451864      148.9085746903     1  0.11243253E+09
     -147.6064416360      158.5656468185     1  0.10799465E+09
     -147.6061626433      150.5856183285     1  0.11120692E+09
     -147.6060159424      151.2021355883     1  0.11189530E+09
     -147.6058104337      150.6786298070     1  0.11363195E+09
     -147.6056535405      153.4639837023     1  0.10882482E+09
     -147.6052937621      159.1251130775     1  0.11963977E+09
     -147.6052690018      150.2432315112     1  0.10891351E+09
     -147.6050766618      149.8146259008     1  0.10966115E+09
     -147.6049868308      152.9706695556     1  0.11383059E+09
     -147.6048259870      151.1820282882     1  0.10991441E+09
     -147.6048105704      153.8970766381     1  0.11614417E+09
     -147.6047247842      157.0043192864     1  0.11627125E+09
     -147.6044826118      157.2561491121     1  0.11765773E+09
     -147.6043470786      145.7705383202     1  0.11241171E+09
     -147.6042746647      155.6853068966     1  0.11488002E+09
     -147.6039014948      155.8475736546     1  0.11322626E+09
     -147.6036030404      151.0918725423     1  0.10644456E+09
     -147.6035179803      150.4489381588     1  0.11452678E+09
     -147.6035083564      148.9413053339     1  0.11477014E+09
     -147.6034799014      152.4530628275     1  0.11064112E+09
     -147.6033450507      152.8057680518     1  0.11125016E+09
     -147.6030885968      156.8815685362     1  0.11519485E+09
     -147.6030673114      149.1660916865     1  0.10575006E+09
     -147.6028378982      148.8774256174     1  0.10670284E+09
     -147.6022334365      151.0508960905     1  0.11834496E+09
     -147.6020979055      156.9696834459     1  0.11118558E+09
     -147.6016118426      148.6265385457     1  0.10723530E+09
     -147.6014402149      146.5697447622     1  0.10992967E+09
     -147.6013736665      150.6366019261     1  0.11349413E+09
     -147.6011881792      146.5346249293     1  0.11258367E+09
     -147.6010903926      148.0296671829     1  0.11112387E+09
     -147.6007676403      158.1405868472     1  0.11274346E+09
     -147.6004477309      150.1349449879     1  0.11044918E+09
     -147.6002700673      153.2375219871     1  0.11435527E+09
     -147.6002553906      151.1808704481     1  0.11581421E+09
     -147.6001955731      152.9341335140     1  0.11153957E+09
     -147.6001102515      156.8112706453     1  0.11511133E+09
     -147.5999474529      149.9387965205     1  0.10943684E+09
     -147.5998834351      153.7708421402     2  0.11309946E+09
     -147.5996205228      152.5701109943     1  0.10792176E+09
     -147.5990101906      151.3978558344     1  0.10722372E+09
     -147.5988789567      149.4124350266     1  0.10904431E+09
     -147.5975621882      152.1857870088     1  0.11865949E+09
     -147.5975598298      149.9534207861     1  0.10698481E+09
     -147.5974810457      158.3208750857     1  0.12049339E+09
     -147.5969329622      152.1781526568     1  0.10589841E+09
     -147.5964832497      149.4025439166     1  0.10666942E+09
     -147.5963800029      148.0777705729     1  0.11138038E+09
     -147.5959229287      148.4096061716     1  0.11261918E+09
     -147.5958812496      149.4920554829     1  0.11213273E+09
     -147.5955322181      149.2731773862     1  0.10622854E+09
     -147.5954131971      147.6567774796     1  0.11402654E+09
     -147.5942965796      157.8819537147     1  0.12175505E+09
     -147.5939521407      147.6028624066     1  0.11525735E+09
     -147.5939263273      150.8919556138     1  0.11298915E+09
     -147.5935409209      152.8097632471     1  0.11226080E+09
     -147.5932052201      150.8891295237     1  0.10743217E+09
     -147.5931637994      151.4905613700     1  0.10787750E+09
     -147.5930035847      150.3724855609     1  0.10700174E+09
     -147.5926799893      149.4863626675     1  0.11637652E+09
     -147.5925120805      152.1696004650     1  0.10807300E+09
     -147.5924226252      147.9327351832     1  0.11270380E+09
     -147.5922314659      153.8705440809     1  0.11197912E+09
     -147.5921941330      148.9036371570     1  0.11550094E+09
     -147.5920994959      147.2541668980     1  0.11270415E+09
     -147.5920100146      158.3830106934     1  0.11726961E+09
     -147.5919578838      154.2430612067     1  0.11196789E+09
     -147.5908315510      149.9179619270     1  0.11273353E+09
     -147.5899167663      156.2923048865     1  0.11519018E+09
     -147.5898626069      158.1430941709     1  0.11294493E+09
     -147.5897621809      150.0315961646     1  0.11341627E+09
     -147.5895822113      147.8020544849     1  0.10796753E+09
     -147.5882089626      154.7526952292     1  0.11457112E+09
     -147.5881021734      152.4340344224     1  0.10810270E+09
     -147.5874398919      147.7844763312     1  0.11290271E+09
     -147.5871952751      154.8134729258     1  0.11301069E+09
     -147.5870966967      153.0712639302     1  0.10722221E+09
     -147.5867599381      153.6423643676     1  0.11593960E+09
     -147.5865347454      149.3590644727     1  0.10832458E+09
     -147.5864307500      148.8261269806     1  0.11149075E+09
     -147.5858246785      151.6530255579     1  0.11602749E+09
     -147.5851350921      151.4117406691     1  0.10982267E+09
     -147.5850753618      152.0967395003     1  0.12131168E+09
     -147.5849362155      155.5981121852     1  0.11741908E+09
     -147.5847564704      153.3161402563     2  0.11141111E+09
     -147.5846948401      147.3187474348     1  0.11375989E+09
     -147.5827704137      151.6712966010     1  0.10862037E+09
     -147.5826613123      150.7759889835     1  0.11245268E+09
     -147.5825146242      143.5042433975     1  0.11285231E+09
     -147.5818395647      153.1721778174     1  0.10834753E+09
     -147.5813977725      156.0137167315     1  0.11467899E+09
     -147.5809406018      153.8597617888     1  0.11424281E+09
     -147.5808758300      148.8577534816     1  0.11527274E+09
     -147.5804522635      153.3011471907     1  0.11565567E+09
     -147.5803136639      153.3584675683     1  0.11086533E+09
     -147.5796519196      150.5288449621     1  0.11415835E+09
     -147.5795841103      151.0795331626     1  0.11099834E+09
     -147.5791101272      153.0096765478     1  0.10668664E+09
     -147.5781818857      150.6278095344     1  0.10719286E+09
     -147.5780892251      148.7988177127     1  0.11230368E+09
     -147.5777692179      158.3251091963     1  0.11790761E+09
     -147.5775814539      154.1214419049     1  0.11247465E+09
     -147.5766881670      155.2789636736     2  0.10878656E+09
     -147.5766661436      150.4438081184     1  0.10821094E+09
     -147.5755039711      150.9529943698     1  0.11151799E+09
     -147.5754621704      151.1532017749     1  0.11032807E+09
     -147.5750774076      149.7511420404     1  0.11034505E+09
     -147.5749109149      150.2567098675     1  0.11149417E+09
     -147.5748266958      154.1933325990     2  0.11328049E+09
     -147.5746927977      148.9747097728     1  0.10668730E+09
     -147.5742918674      151.1673333125     1  0.11579880E+09
     -147.5740696357      154.5855513740     1  0.10860088E+09
     -147.5733690840      148.5252360910     1  0.10698860E+09
     -147.5726622779      151.8236469741     1  0.10748050E+09
     -147.5722516991      151.8886816251     1  0.10903925E+09
     -147.5721699851      150.7147280588     1  0.10811643E+09
     -147.5719367061      156.4810104412     1  0.10808234E+09
     -147.5719356950      154.2821620162     1  0.10679637E+09
     -147.5715515399      152.6696216495     1  0.11024089E+09
     -147.5712650933      158.3656991191     1  0.11073118E+09
     -147.5705678730      145.4100701403     1  0.11186128E+09
     -147.5705432067      152.3358819623     1  0.11109664E+09
     -147.5703617038      151.4035262794     1  0.11359451E+09
     -147.5699219522      151.0028479891     1  0.11309262E+09
     -147.5698592943      156.4564181279     1  0.12025752E+09
     -147.5697030796      152.3584302835     1  0.11964631E+09
     -147.5695738041      149.6628772513     1  0.10833858E+09
     -147.5687724391      152.9155144021     1  0.11624342E+09
     -147.5681696751      147.7748015289     1  0.11444795E+09
     -147.5678350903      153.7161185875     1  0.11810692E+09
     -147.5675143899      152.7952075439     1  0.10735581E+09
     -147.5669850507      145.9830628122     1  0.10883539E+09
     -147.5669383975      149.3319017110     1  0.11013317E+09
     -147.5661739796      152.1173042786     1  0.10923225E+09
     -147.5658156653      151.3479754008     1  0.10917228E+09
     -147.5643859810      153.9252557485     1  0.12508090E+09
     -147.5640727611      154.0198977753     1  0.11441455E+09
     -147.5629896547      153.0902031798     1  0.11455923E+09
     -147.5629221870      146.9260449360     1  0.10958499E+09
     -147.5627668698      158.6133698585     1  0.12613541E+09
     -147.5626211793      154.8031096162     1  0.10781178E+09
     -147.5619428529      156.6554100499     1  0.10975927E+09
     -147.5612537342      153.5950059463     1  0.11889515E+09
     -147.5609838996      152.2311914740     1  0.10981236E+09
     -147.5602717281      149.0533818037     1  0.11048820E+09
     -147.5601706547      150.2972881993     1  0.11100812E+09
     -147.5589919948      149.0842854908     1  0.11193510E+09
     -147.5578560019      148.2127068448     1  0.11394609E+09
     -147.5567382033      150.3248571066     1  0.11393545E+09
     -147.5561999266      148.0377883212     1  0.11390976E+09
     -147.5561607032      148.2001115081     1  0.11463099E+09
     -147.5556759229      148.6390066726     1  0.11022306E+09
     -147.5555697103      156.2803945834     1  0.11279992E+09
     -147.5555671280      151.3483884566     1  0.11239032E+09
     -147.5544284218      156.4048823191     1  0.11331221E+09
     -147.5538086231      147.1272616931     1  0.11615985E+09
     -147.5529577604      148.7003562234     1  0.11875056E+09
     -147.5521462296      148.4111335122     1  0.11109464E+09
     -147.5519849772      152.2544331443     1  0.11094280E+09
     -147.5515931281      149.8571062015     1  0.11089375E+09
     -147.5512591756      150.5942846292     1  0.10923171E+09
     -147.5500875640      151.6719485046     1  0.10966513E+09
     -147.5487702896      152.8788773853     1  0.11538299E+09
     -147.5479109633      146.5651447346     1  0.10791806E+09
     -147.5469210197      146.6833099394     1  0.10822819E+09
     -147.5441661078      152.4338592645     1  0.10920574E+09
     -147.5435563546      150.1058884945     1  0.11719934E+09
     -147.5416466709      155.7700315893     1  0.11385571E+09
     -147.5405225164      151.7913463125     1  0.11398072E+09
     -147.5404086385      152.4574818740     1  0.11233844E+09
     -147.5399360215      146.7647779163     1  0.10859533E+09
     -147.5396738244      148.1287774659     1  0.11135604E+09
     -147.5394471293      148.4011801774     1  0.11298279E+09
     -147.5370891716      148.5037082746     1  0.10838447E+09
     -147.5367408337      150.9401485871     1  0.10773809E+09
     -147.5364820260      152.3055839165     1  0.11133549E+09
     -147.5337396892      158.1286485846     1  0.10910071E+09
     -147.5330751439      151.7062204150     1  0.11101128E+09
     -147.5315940898      151.9106180797     1  0.11665668E+09
     -147.5315742850      158.2286103170     1  0.10908645E+09
     -147.5306840142      150.1449922909     1  0.10835398E+09
     -147.5303393488      151.0366119039     1  0.11531785E+09
     -147.5298361621      155.3110632569     1  0.11796840E+09
     -147.5294886255      148.9197546317     1  0.11120112E+09
     -147.5291736046      152.7057513818     1  0.11099544E+09
     -147.5279305921      152.0670894592     1  0.12069273E+09
     -147.5279137121      152.0362714884     1  0.11856961E+09
     -147.5273782543      154.7104174711     1  0.11856088E+09
     -147.5268407305      148.6308005028     1  0.10933728E+09
     -147.5265121782      158.5219183831     1  0.12542030E+09
     -147.5261196519      154.2761583103     1  0.11177720E+09
     -147.5246407484      145.7837567885     1  0.11154117E+09
     -147.5246268674      148.3429619859     1  0.11421592E+09
     -147.5242795872      154.9571340095     1  0.11978144E+09
     -147.5241590919      153.4856255290     1  0.11198088E+09
     -147.5234335956      150.7601860362     1  0.11694501E+09
     -147.5233076792      148.9811385039     1  0.10628852E+09
     -147.5228648360      151.5436237679     1  0.11182580E+09
     -147.5227211364      150.2578773384     1  0.11285513E+09
     -147.5222035907      153.7056490966     1  0.11689332E+09
     -147.5221877291      147.5150854848     1  0.11403874E+09
     -147.5219384587      148.5751918929     1  0.10786816E+09
     -147.5206982270      151.3032546248     1  0.10790311E+09
     -147.5203327242      153.3658936442     1  0.11724692E+09
     -147.5201473296      148.3958880142     1  0.11010094E+09
     -147.5201187534      157.7023587250     1  0.10787225E+09
     -147.5197947184      156.1995642470     1  0.11672953E+09
     -147.5193577217      150.3994937938     1  0.10995078E+09
     -147.5186162251      149.5789331317     1  0.11517006E+09
     -147.5185101259      152.4757163259     1  0.11053230E+09
     -147.5175754064      149.5209672001     1  0.11271176E+09
     -147.5174406190      150.4764925783     1  0.11443167E+09
     -147.5165123339      150.0959230964     1  0.11745926E+09
     -147.5155974183      153.9155447282     1  0.11571765E+09
     -147.5147464892      150.2336495654     1  0.11201514E+09
     -147.5144501084      145.3433192392     1  0.11060226E+09
     -147.5134154133      148.4907185408     1  0.10939654E+09
     -147.5133125568      144.4487555082     1  0.10792671E+09
     -147.5104587992      150.7908219419     1  0.11505450E+09
     -147.5101550714      151.4471933103     1  0.11155707E+09
     -147.5081332632      158.3446142913     1  0.12275310E+09
     -147.5079226214      148.5758678033     1  0.11243985E+09
     -147.5057638195      152.0651149768     1  0.11330513E+09
     -147.5053081735      152.0139570316     1  0.11241599E+09
     -147.5034159127      147.7020901654     1  0.11137080E+09
     -147.5023786002      151.5182384585     1  0.11217813E+09
