# Supplementary material for: Structure, thermodynamics, and rearrangement mechanisms in gold clusters—insights from the energy landscapes framework
Source: Nanoscale. 2017 Dec 15;10(4):2004–16. doi: 10.1039/c7nr07123j (PMC5901115; doi:10.1039/c7nr07123j)
Supplement: Supplementary file 1 [file NR-010-C7NR07123J-s001.zip › minima/42_Au/min.data.fcc]

     -147.9715454350      161.6077525303    16  0.10909521E+09
     -147.9683588630      161.6501809207     4  0.10881811E+09
     -147.7865196397      160.5235325570     2  0.10724099E+09
     -147.7685971506      159.5443939664     2  0.10655257E+09
     -147.7639441960      160.0887388972     2  0.10677951E+09
     -147.7448991519      159.5360052155     2  0.10485023E+09
     -147.7291186706      157.4967928077     1  0.10871387E+09
     -147.7192951202      157.6683653550     2  0.10858887E+09
     -147.7127320042      157.2682518829     1  0.10836348E+09
     -147.7124066626      157.4543814598     1  0.10841187E+09
     -147.7094227855      157.4403689422     1  0.10814023E+09
     -147.6947844057      157.2501688576     2  0.10776858E+09
     -147.6653233361      159.4155151533     1  0.10980478E+09
     -147.6509940282      159.1447006973     1  0.10902605E+09
     -147.6500511335      159.7855572653     2  0.10869967E+09
     -147.6428561180      159.2701846968     1  0.10935707E+09
     -147.6414742793      155.8119334807     1  0.10703238E+09
     -147.6372268276      159.7680616241     2  0.10993652E+09
     -147.6329410587      159.5866294761     1  0.10840530E+09
     -147.6294070486      159.5380261276     1  0.10890023E+09
     -147.6276968017      159.5910963194     1  0.10881245E+09
     -147.6207584340      154.8457384677     1  0.10729959E+09
     -147.6198909506      158.7755089320     2  0.10788627E+09
     -147.6173291298      158.8039068358     1  0.10776524E+09
     -147.6101090561      159.4085518225     1  0.10782094E+09
     -147.6074140574      157.9739814644     1  0.10623647E+09
     -147.6037190835      158.8223405202     1  0.10882103E+09
     -147.5966586261      157.3179918757     1  0.10715608E+09
     -147.5288704824      159.2160658841     2  0.10791001E+09
