# Supplementary material for: Structure, thermodynamics, and rearrangement mechanisms in gold clusters—insights from the energy landscapes framework
Source: Nanoscale. 2017 Dec 15;10(4):2004–16. doi: 10.1039/c7nr07123j (PMC5901115; doi:10.1039/c7nr07123j)
Supplement: Supplementary file 1 [file NR-010-C7NR07123J-s001.zip › minima/42_Au/min.data.hcp]

     -147.6308598205      159.3031049789     6  0.10608043E+09
     -147.6291968299      160.2202820106     1  0.11502368E+09
     -147.6169905400      158.6875281994     1  0.10722342E+09
