# Supplementary material for: Structure, thermodynamics, and rearrangement mechanisms in gold clusters—insights from the energy landscapes framework
Source: Nanoscale. 2017 Dec 15;10(4):2004–16. doi: 10.1039/c7nr07123j (PMC5901115; doi:10.1039/c7nr07123j)
Supplement: Supplementary file 1 [file NR-010-C7NR07123J-s001.zip › minima/42_Au/min.data.twi]

     -147.8852029039      160.8302072976     2  0.11069441E+09
     -147.8752504592      160.9998309459     1  0.10599136E+09
     -147.8625118542      161.0052080222     2  0.10673288E+09
     -147.8598381456      160.8709564672     2  0.10811149E+09
     -147.8522764653      160.9399578846     2  0.11892856E+09
     -147.8261195948      160.4605520277     2  0.11644258E+09
     -147.8244475223      160.6715454656     2  0.10925879E+09
     -147.8109976257      160.1330092872     1  0.11627193E+09
     -147.8082888809      161.0339156274     1  0.10440368E+09
     -147.8063590792      160.5955024582     2  0.10693322E+09
     -147.8033181373      160.1651247260     1  0.10713225E+09
     -147.7994632831      160.2047938161     1  0.11473437E+09
     -147.7977783953      160.2733237056     1  0.11425560E+09
     -147.7944133297      156.7026035580     1  0.10659039E+09
     -147.7921976734      160.3453232148     2  0.11010913E+09
     -147.7908215454      156.7469926099     2  0.10597852E+09
     -147.7865669725      156.9226368594     2  0.11080376E+09
     -147.7854404680      160.2104214434     2  0.10517846E+09
     -147.7814416189      160.1305707634     1  0.11530233E+09
     -147.7808508517      160.4605430643     2  0.11479199E+09
     -147.7795110085      156.8288112660     2  0.10686461E+09
     -147.7773231615      160.1558048929     1  0.11351083E+09
     -147.7739711164      160.0133524252     1  0.11426181E+09
     -147.7704060792      159.9914371195     1  0.11380944E+09
     -147.7699253620      159.5449756444     2  0.10660342E+09
     -147.7692279201      160.3451896911     1  0.10580111E+09
     -147.7657133655      160.0683825339     2  0.11201889E+09
     -147.7649338484      160.4304208725     1  0.10856225E+09
     -147.7623658626      160.3042544551     1  0.11251847E+09
     -147.7623400196      159.4260880169     2  0.10469923E+09
     -147.7618759703      160.0799044852     1  0.11277465E+09
     -147.7610202370      160.1554437946     2  0.11267179E+09
     -147.7565374082      160.5148656819     1  0.10899778E+09
     -147.7553933224      156.3364662339     1  0.10988495E+09
     -147.7553068785      160.1200410334     1  0.10493870E+09
     -147.7551765291      159.3450188197     2  0.11805054E+09
     -147.7522534283      160.4373892305     1  0.10506474E+09
     -147.7497935470      160.3225485775     1  0.11309906E+09
     -147.7492871843      160.4608173526     1  0.10928733E+09
     -147.7483908257      160.4427582027     1  0.10532998E+09
     -147.7425429672      160.0473360815     1  0.11213361E+09
     -147.7415617985      159.3911694278     2  0.11777909E+09
     -147.7408130263      159.9471728372     1  0.11797244E+09
     -147.7396070066      160.0834662783     1  0.11190634E+09
     -147.7391757448      160.0464492729     1  0.11257565E+09
     -147.7380265069      160.3228168985     1  0.10804718E+09
     -147.7325604426      160.3448579032     1  0.10850350E+09
     -147.7309222322      160.1135787339     1  0.11073389E+09
     -147.7295765087      160.2288536351     1  0.10886103E+09
     -147.7292686442      159.4809342210     1  0.11409528E+09
     -147.7277053028      160.2182494204     1  0.11214765E+09
     -147.7258619364      157.2821504699     1  0.10637816E+09
     -147.7252902803      160.0267241705     4  0.11044681E+09
     -147.7236285723      154.8672971900     2  0.10942296E+09
     -147.7233564931      159.8437231907     1  0.11506190E+09
     -147.7230338840      155.8363105125     1  0.10503091E+09
     -147.7207424942      155.9471422186     2  0.10602899E+09
     -147.7202533753      160.2022995093     1  0.11271399E+09
     -147.7199890222      160.2395439430     1  0.11545664E+09
     -147.7186979474      159.8394400920     1  0.10993463E+09
     -147.7184830251      156.7906765781     1  0.10797483E+09
     -147.7178802303      159.9402507987     1  0.11549677E+09
     -147.7161181116      160.2426702634     1  0.11617893E+09
     -147.7140274542      159.5514326683     1  0.11373199E+09
     -147.7130297276      159.6870205430     1  0.11588912E+09
     -147.7106129673      154.9631045600     2  0.10990255E+09
     -147.7104005589      160.0015985673     1  0.11045489E+09
     -147.7080335469      160.3372313041     1  0.11681761E+09
     -147.7077737647      153.4120018368     2  0.10343730E+09
     -147.7067559581      160.2808710726     1  0.11426796E+09
     -147.7066889984      159.4665936635     1  0.11440050E+09
     -147.7038099663      155.1311638645     1  0.11461412E+09
     -147.6997696282      155.3507428178     1  0.11505493E+09
     -147.6990942115      159.7139898881     1  0.11050548E+09
     -147.6978078112      159.7081773978     1  0.10899712E+09
     -147.6976611038      155.9472537419     1  0.11487511E+09
     -147.6974863378      160.2069689125     2  0.11150193E+09
     -147.6973408095      160.3670930278     1  0.10715260E+09
     -147.6961094242      159.5822601316     1  0.10994800E+09
     -147.6939284161      160.4301136853     1  0.10712685E+09
     -147.6930658490      155.2582011928     1  0.11274394E+09
     -147.6929700779      154.4330228794     1  0.10619206E+09
     -147.6913418345      160.1101938887     1  0.11219461E+09
     -147.6911678752      159.6073458212     1  0.11362518E+09
     -147.6907583625      159.9445143638     1  0.10864288E+09
     -147.6907243925      160.2215552416     1  0.11366449E+09
     -147.6866960727      154.6839343691     1  0.10614539E+09
     -147.6863373995      155.9862760439     1  0.10966826E+09
     -147.6859280761      160.1349346644     2  0.11578546E+09
     -147.6847448730      160.5029574985     1  0.10727784E+09
     -147.6837268343      160.5236850421     1  0.10733129E+09
     -147.6824627208      160.2194232859     1  0.11162063E+09
     -147.6822598378      155.7746376395     1  0.10644353E+09
     -147.6805518681      159.8939229884     1  0.11130229E+09
     -147.6804940833      155.9739937339     1  0.10864066E+09
     -147.6772950240      159.8697186611     2  0.11277869E+09
     -147.6733274425      156.0122028198     1  0.11487056E+09
     -147.6729431170      159.9885901897     1  0.10933574E+09
     -147.6708359366      160.1619264230     2  0.11253000E+09
     -147.6705109202      160.3579658004     2  0.10649580E+09
     -147.6695979543      159.6801639327     1  0.11486284E+09
     -147.6691213964      159.8837016156     1  0.11333554E+09
     -147.6689650520      159.9756169576     2  0.11201361E+09
     -147.6682337497      156.0383813051     1  0.10839620E+09
     -147.6681669916      159.9172353922     1  0.12416489E+09
     -147.6677679465      157.2111947136     1  0.10431361E+09
     -147.6674236593      159.5152784370     1  0.10936745E+09
     -147.6662400007      159.6578845434     1  0.10835877E+09
     -147.6656454334      156.0729228502     1  0.10837319E+09
     -147.6655725959      159.6752673568     1  0.10830978E+09
     -147.6653935454      155.8504917057     1  0.10849507E+09
     -147.6637673894      159.7260503707     1  0.10980429E+09
     -147.6636195809      159.7314033677     1  0.10979209E+09
     -147.6628923337      156.0749120782     1  0.10646437E+09
     -147.6623180770      159.6948396635     1  0.11030355E+09
     -147.6621851853      155.8760892553     1  0.10892332E+09
     -147.6619818536      154.6355058611     1  0.10692356E+09
     -147.6613145732      159.5385100572     1  0.10862492E+09
     -147.6612158907      159.0522252028     1  0.10839177E+09
     -147.6607806292      156.0939319707     1  0.10884899E+09
     -147.6588193465      159.9976395955     1  0.10973557E+09
     -147.6572000675      152.4593088486     1  0.10644622E+09
     -147.6567181236      156.0451364419     1  0.10875982E+09
     -147.6560324303      155.8758559932     1  0.11307415E+09
     -147.6535982796      160.2076911450     1  0.12022234E+09
     -147.6526884499      155.6881465088     1  0.10741866E+09
     -147.6525131255      154.4712839090     2  0.10718370E+09
     -147.6484318994      159.8350553338     1  0.11280546E+09
     -147.6480017611      155.1108456259     1  0.10923012E+09
     -147.6449641339      158.3121781307     2  0.10827857E+09
     -147.6447033642      154.7307996703     1  0.10781513E+09
     -147.6436884855      156.3176596938     2  0.11085903E+09
     -147.6435408449      160.1789728365     1  0.11915093E+09
     -147.6413825181      159.6396308168     1  0.11400646E+09
     -147.6410476984      155.7301322070     1  0.11678124E+09
     -147.6405033609      158.8518569493     1  0.11755261E+09
     -147.6404846519      155.2488854450     1  0.11051370E+09
     -147.6402109848      156.0124165147     1  0.11382206E+09
     -147.6389587513      158.2960565187     1  0.10881281E+09
     -147.6373718666      159.4835937765     1  0.10899430E+09
     -147.6367555490      159.9808476390     1  0.12316915E+09
     -147.6355742830      159.4909997681     1  0.10879894E+09
     -147.6348205069      156.0772156784     1  0.11484239E+09
     -147.6345820186      155.0466968482     1  0.10850829E+09
     -147.6331486391      154.9157998005     2  0.10765995E+09
     -147.6323750876      154.7821903050     1  0.10827667E+09
     -147.6320642304      159.7194868559     1  0.10702689E+09
     -147.6300231796      154.2456698342     1  0.11893215E+09
     -147.6283903039      159.3567220445     1  0.10904587E+09
     -147.6273370025      156.4922381942     2  0.10829649E+09
     -147.6266961561      160.2143953685     1  0.10648942E+09
     -147.6257612899      155.0341981881     1  0.10886687E+09
     -147.6257025698      155.1311624551     1  0.10833353E+09
     -147.6242056096      159.6230472157     1  0.12360299E+09
     -147.6241176586      155.9694982095     1  0.11504379E+09
     -147.6220110537      159.5029355467     1  0.11428829E+09
     -147.6210518072      159.8967699602     1  0.10668818E+09
     -147.6198277624      154.1860576334     1  0.11730871E+09
     -147.6198257047      155.0569882124     1  0.10729629E+09
     -147.6195991746      158.8943273162     1  0.11728148E+09
     -147.6183982567      155.4504820120     2  0.10795267E+09
     -147.6182697031      154.6716089883     2  0.10986294E+09
     -147.6164780199      159.3855554040     1  0.10785927E+09
     -147.6163861242      159.7744443094     1  0.11578121E+09
     -147.6162093606      153.5382323882     1  0.11421455E+09
     -147.6159680161      154.8358336394     1  0.10769054E+09
     -147.6159186266      158.8066229292     1  0.11494108E+09
     -147.6157844805      156.1037978685     1  0.11471689E+09
     -147.6155044383      160.1986568582     1  0.11640049E+09
     -147.6128628566      159.0354408229     1  0.12695945E+09
     -147.6125293683      159.6526045682     1  0.10626028E+09
     -147.6114410419      156.0765200382     1  0.11138997E+09
     -147.6113727666      159.3202186876     1  0.10882294E+09
     -147.6113305436      159.6441137487     1  0.12324491E+09
     -147.6112263791      155.7141108840     1  0.11172081E+09
     -147.6103962425      155.7455189894     1  0.11413087E+09
     -147.6103661593      155.2555806845     1  0.11449872E+09
     -147.6067719135      155.1158083435     1  0.10954670E+09
     -147.6060174260      152.1946847684     1  0.10709922E+09
     -147.6026130194      154.6071758399     1  0.10767177E+09
     -147.6020449944      154.7153879323     1  0.10753080E+09
     -147.6009491859      154.0451674404     1  0.11538606E+09
     -147.6001400705      160.1588011046     1  0.11781304E+09
     -147.5997545902      154.9988522418     1  0.10822425E+09
     -147.5994976065      154.0787528449     1  0.11419267E+09
     -147.5988280361      158.8387627034     1  0.11512595E+09
     -147.5985214197      156.6494528888     1  0.10725393E+09
     -147.5953429518      159.1551864771     1  0.10783219E+09
     -147.5932001391      153.9422889464     1  0.11649458E+09
     -147.5905228123      154.8069998820     1  0.11518451E+09
     -147.5888344507      155.2367686611     1  0.11140110E+09
     -147.5882318730      159.7793590898     1  0.11557554E+09
     -147.5848869401      158.6947584710     1  0.11396046E+09
     -147.5822755386      153.2456021252     1  0.11584184E+09
     -147.5796404624      159.3386955490     1  0.11244727E+09
     -147.5779422023      159.3263380579     1  0.11239188E+09
     -147.5767364813      153.2836186138     1  0.11480218E+09
     -147.5738669990      159.4585012652     1  0.11253433E+09
     -147.5669820167      155.4653145382     1  0.11417651E+09
     -147.5647229660      155.4507083176     1  0.10607052E+09
     -147.5644423080      158.6511487765     1  0.11305393E+09
     -147.5588181511      155.8978240252     1  0.10564490E+09
     -147.5547867167      159.4875940310     1  0.11452856E+09
     -147.5495082129      155.9164785834     1  0.11309678E+09
     -147.5474790557      155.7994138523     1  0.10654492E+09
     -147.5471745422      159.4939753974     1  0.11293956E+09
     -147.5393149533      159.2183098150     1  0.10674083E+09
     -147.5378590792      158.8111299783     1  0.11413564E+09
     -147.5147475358      158.8279018437     1  0.11092364E+09
     -147.5091090299      158.9989737624     1  0.11489368E+09
     -147.5063378195      151.0200073781     1  0.10805368E+09
