# Supplementary material for: Structure, thermodynamics, and rearrangement mechanisms in gold clusters—insights from the energy landscapes framework
Source: Nanoscale. 2017 Dec 15;10(4):2004–16. doi: 10.1039/c7nr07123j (PMC5901115; doi:10.1039/c7nr07123j)
Supplement: Supplementary file 1 [file NR-010-C7NR07123J-s001.zip › minima/43_Au/gmin.xyz]

          43
     -151.7213785649      164.4760791699     4  0.12809886E+09
L1        -2.4096698461         1.7586249190        -2.0347294205   -0.00362    0.14628   -3.61526
L1         2.6232612957         1.8146185950        -1.3485759288   -0.33488    0.11766   -3.57021
L1        -3.4016035877         2.9696480411         0.3274305311   -0.28853    0.20154   -3.48867
L1         1.3579794490        -1.9811739819        -1.1696227087    1.54792    0.27922   -3.74595
L1         1.4894070561        -1.2615394205         4.1571804868   -0.31656    0.15080   -3.42579
L1         3.6699701099        -2.8281273105        -2.3309159640   -0.27911    0.18704   -3.41697
L1         1.2717745849         2.0366125689        -3.8381930416   -0.28853    0.11849   -3.48867
L1         0.9574776890        -4.4899751952        -0.1237904150   -0.31656    0.35974   -3.42579
L1        -1.1058287825         3.3080780079        -3.8178138948   -0.11315    0.09952   -3.33434
L1         0.2678885912         3.2757299960        -1.4957349066   -0.00362    0.07148   -3.61526
L1         1.4626499230         0.2046848517         0.6039996391    1.47544    0.23074   -3.77368
L1        -2.7506906192         3.8640184973         2.7885493526   -0.12787    0.23688   -3.33195
L1        -1.0225528398         1.6486617279         0.4392473664    0.83710    0.26415   -3.80441
L1        -2.9047256010        -1.5824067876         2.1670248020   -0.28412    0.14323   -3.56839
L1        -2.9869917944         1.1959218936         2.4850067354    0.00802    0.05940   -3.61745
L1         2.3630407376        -2.5171145795        -4.6539478829   -0.11827    0.13823   -3.33051
L1         3.3245636890        -3.1487838465         0.3527057598   -0.31656    0.15340   -3.42579
L1         1.0449417196        -2.4561833489         1.7224585492    0.22733    0.03865   -3.68101
L1         1.1846891351        -0.1830603387        -5.3699111528   -0.12787    0.10209   -3.33195
L1        -3.3632585896        -2.5831167845        -0.3409494323   -0.18898    0.15777   -3.40720
L1        -1.3728607643        -3.7177249875         1.1819874037   -0.43187    0.31492   -3.50192
L1         3.3884348112        -1.0199740810         2.1404397633   -0.43187    0.23123   -3.50192
L1        -2.1779766093         4.4106569390        -1.5951374991   -0.11315    0.21399   -3.33434
L1         0.1193575643         0.4743401302        -1.9280542658    0.83710    0.30570   -3.80441
L1        -1.0347982767        -1.2103697305         0.1012614492    1.47544    0.17222   -3.77368
L1        -1.0889687923        -3.4497007646        -1.5972320223   -0.28412    0.08790   -3.56839
L1        -2.2314337122         2.2077662245         4.8708859682   -0.11827    0.13627   -3.33051
L1        -0.3295231247         2.7016440945         3.0199571647    0.00802    0.04934   -3.61745
L1        -0.9733724090         4.3454842475         0.8162352873   -0.28853    0.38271   -3.48867
L1         2.6187182668        -0.3302781117        -3.0920605769    0.00802    0.25811   -3.61745
L1         0.0790993762         0.8646641591         5.1133406958   -0.27911    0.29464   -3.41697
L1        -1.1564566102         0.6607763536        -4.3269977903   -0.28853    0.24609   -3.48867
L1         1.3221628944        -4.1583952965        -2.8035313014   -0.27911    0.22306   -3.41697
L1         1.5051848356         2.9644297605         0.9693154066   -0.33488    0.19978   -3.57021
L1        -2.2687078410        -0.4656038088         4.6407253418   -0.27911    0.17764   -3.41697
L1        -3.4596507316         0.1513530682        -0.0301097035   -0.33488    0.29023   -3.57021
L1        -0.4735940555        -0.0976143791         2.6274238147    1.54792    0.54827   -3.74595
L1         3.8277494941         1.4913096463         1.1066058649   -0.18898    0.17011   -3.40720
L1        -2.3415742735        -0.9984581017        -2.3480010343   -0.33488    0.12077   -3.57021
L1        -0.8776789450        -2.6027307606         3.6806843038   -0.31656    0.12133   -3.42579
L1        -0.0387504058        -1.8360003268        -3.6270109982    0.00802    0.24403   -3.61745
L1         2.0382800920         1.2183010961         3.1620555451   -0.28412    0.04510   -3.56839
L1         3.8540368967        -0.6489928753        -0.6022012916   -0.28412    0.23806   -3.56839
