# Supplementary material for: Structure, thermodynamics, and rearrangement mechanisms in gold clusters—insights from the energy landscapes framework
Source: Nanoscale. 2017 Dec 15;10(4):2004–16. doi: 10.1039/c7nr07123j (PMC5901115; doi:10.1039/c7nr07123j)
Supplement: Supplementary file 1 [file NR-010-C7NR07123J-s001.zip › minima/43_Au/min.data.amb]

     -151.7198127243      161.3766552382     2  0.12486228E+09
     -151.6866619109      158.6354372407     4  0.12245036E+09
     -151.6583768095      159.0208793220     2  0.11923015E+09
     -151.6494491392      154.7157449481     2  0.12124903E+09
     -151.6176294748      160.4859149944     2  0.13121998E+09
     -151.6045910381      156.8182882566     1  0.12164356E+09
     -151.6017564736      161.0447713007     2  0.12895062E+09
     -151.5987719487      157.3467882513     2  0.12889145E+09
     -151.5955759532      160.9256998318     2  0.13118435E+09
     -151.5946481473      158.1359629254     2  0.12886820E+09
     -151.5916529812      160.8255460618     2  0.13192486E+09
     -151.5879886953      160.6373670175     2  0.12978325E+09
     -151.5873996894      161.2591542422     2  0.13003091E+09
     -151.5860006417      160.5296699028     2  0.12944615E+09
     -151.5847547389      160.7983568067     2  0.12972937E+09
     -151.5844184300      158.6230497318     1  0.12062968E+09
     -151.5825144107      159.4721521543     1  0.12049895E+09
     -151.5799531951      157.7589972883     2  0.12642747E+09
     -151.5776699320      157.3641452386     4  0.12139736E+09
     -151.5729312626      160.4475755973     2  0.12982037E+09
     -151.5671487442      157.2103218353     2  0.12704221E+09
     -151.5662247288      159.5263791909     4  0.12006032E+09
     -151.5657592111      155.6673947156     1  0.12206342E+09
     -151.5642803248      160.8474198300     2  0.12989958E+09
     -151.5642159234      157.7591486705     1  0.11983106E+09
     -151.5637230063      160.7341048141     2  0.12780693E+09
     -151.5627086443      160.8829450750     2  0.12785159E+09
     -151.5613246139      156.5148942035     1  0.12726549E+09
     -151.5558075842      160.4010432197     2  0.12793310E+09
     -151.5522033598      158.5503167630     1  0.12966067E+09
     -151.5521321370      160.2826623491     2  0.12793785E+09
     -151.5501049858      161.2819533206     1  0.12440695E+09
     -151.5466857464      157.4476662920     1  0.12723237E+09
     -151.5423002357      161.0380318859     2  0.12861723E+09
     -151.5421873458      156.6181606098     2  0.12548358E+09
     -151.5417185726      156.8894191792     2  0.12519525E+09
     -151.5389925528      157.5074310900     1  0.11990871E+09
     -151.5386494522      161.3626238279     1  0.12133360E+09
     -151.5376763316      158.5984559576     2  0.12888969E+09
     -151.5326238900      154.4256791249     1  0.12310273E+09
     -151.5316257949      159.8240335342     2  0.12629043E+09
     -151.5312896315      157.7416256282     1  0.12308188E+09
     -151.5308350009      156.5721736783     1  0.12119036E+09
     -151.5295930926      161.5649709540     2  0.13153463E+09
     -151.5274755200      158.9679064216     2  0.13007614E+09
     -151.5249584503      157.6611042623     1  0.11893809E+09
     -151.5243688451      162.1743255503     2  0.12101055E+09
     -151.5215621304      158.6385964694     1  0.12594067E+09
     -151.5195918073      155.9011726461     1  0.12126338E+09
     -151.5186858995      157.0331400186     1  0.12241531E+09
     -151.5150108367      156.3879802152     1  0.12340410E+09
     -151.5145194212      158.7003942028     1  0.12551785E+09
     -151.5134272879      154.0839335532     1  0.12034218E+09
     -151.5125663344      150.6914053314     2  0.12402088E+09
     -151.5123561015      159.2167765307     2  0.12712282E+09
     -151.5105019271      161.5751768335     2  0.12132585E+09
     -151.5078437242      156.3130575141     1  0.13031672E+09
     -151.5067588930      155.9585442823     1  0.12210046E+09
     -151.5045610121      161.3682342913     1  0.13361964E+09
     -151.5034559898      159.3199687957     2  0.12758260E+09
     -151.5031519045      158.6520687680     1  0.11973021E+09
     -151.5018452122      158.7842204362     1  0.12159236E+09
     -151.5005859070      160.3479121893     2  0.12756815E+09
     -151.5003204036      158.7078216677     1  0.13306908E+09
     -151.4993977397      157.6515153453     2  0.12259724E+09
     -151.4981380496      158.7716120190     1  0.13361373E+09
     -151.4960713554      157.5200203621     1  0.12159949E+09
     -151.4953752478      157.3027711286     1  0.12268182E+09
     -151.4953564272      157.3325490387     1  0.12892211E+09
     -151.4948725168      156.2418417534     1  0.12295664E+09
     -151.4924213318      159.4718442305     2  0.12610271E+09
     -151.4893017406      160.3867086885     2  0.11831806E+09
     -151.4892766031      158.0632356651     1  0.12106039E+09
     -151.4874006876      156.6070355969     1  0.12065742E+09
     -151.4849528611      157.6364109609     1  0.12055184E+09
     -151.4846997280      157.9439412319     2  0.12046642E+09
     -151.4846293626      153.8731636925     1  0.12549895E+09
     -151.4838695401      157.8919025787     1  0.12244788E+09
     -151.4832735290      157.9448504140     1  0.12084394E+09
     -151.4827646777      155.6278245886     1  0.12254755E+09
     -151.4827066191      155.5822074795     1  0.13050174E+09
     -151.4825412503      157.8045673444     1  0.13075798E+09
     -151.4822635120      155.3705910526     2  0.12094364E+09
     -151.4819017315      158.2903014699     2  0.12606825E+09
     -151.4807709959      157.1383033217     1  0.12518803E+09
     -151.4801812674      151.8441643062     1  0.12708238E+09
     -151.4790189738      157.5583888841     1  0.12481033E+09
     -151.4770076916      151.5046542981     2  0.12441140E+09
     -151.4764574955      154.9650659777     4  0.13127926E+09
     -151.4752869586      158.5518890370     1  0.13325025E+09
     -151.4746767370      154.4580927304     1  0.12340127E+09
     -151.4743409563      154.4757580213     1  0.12752870E+09
     -151.4729517022      156.4208219998     1  0.12303008E+09
     -151.4726518481      153.0921163713     2  0.12498513E+09
     -151.4723676584      156.0426531133     1  0.13021997E+09
     -151.4723468813      151.3819151800     1  0.12491754E+09
     -151.4711437924      155.2061284784     2  0.12924101E+09
     -151.4701282877      156.5982231704     1  0.13003930E+09
     -151.4693379921      158.3610061510     1  0.12523388E+09
     -151.4683659400      157.3616640688     1  0.12074131E+09
     -151.4681780655      155.7517322649     1  0.12713824E+09
     -151.4677409301      156.4142292814     1  0.12766952E+09
     -151.4667502862      155.4725745757     1  0.12233854E+09
     -151.4665145071      160.9260231493     2  0.13392731E+09
     -151.4660570245      157.7213314464     1  0.12110233E+09
     -151.4657562779      160.3041911961     2  0.12211846E+09
     -151.4650648986      155.4692887178     1  0.12161618E+09
     -151.4650416830      153.0964747514     1  0.12093966E+09
     -151.4648429985      154.2719027660     1  0.12247546E+09
     -151.4643324864      151.0204974759     1  0.12548043E+09
     -151.4641557364      157.6912748012     2  0.13120356E+09
     -151.4634520134      155.5241383183     1  0.12680443E+09
     -151.4623176866      152.6493887807     1  0.12946576E+09
     -151.4617142171      158.2708949309     1  0.13059852E+09
     -151.4616564911      150.1813436960     1  0.12481482E+09
     -151.4605435638      158.4839224352     1  0.12321851E+09
     -151.4602946054      159.9870229972     1  0.12744230E+09
     -151.4601800946      157.1173314396     1  0.12187264E+09
     -151.4598059473      160.3506432336     2  0.12459621E+09
     -151.4595392256      154.8309113409     1  0.12771216E+09
     -151.4592162324      158.0614081835     1  0.13310683E+09
     -151.4590932915      155.7483784630     1  0.13098548E+09
     -151.4589643778      154.0211749393     1  0.12986510E+09
     -151.4583875245      155.0363476040     1  0.12386981E+09
     -151.4578796432      154.0965375819     2  0.12648008E+09
     -151.4563181533      160.9172327153     2  0.12453815E+09
     -151.4560747085      158.0935879782     1  0.12658930E+09
     -151.4554122841      157.3015983902     1  0.12554532E+09
     -151.4550376234      158.6742610360     1  0.12307667E+09
     -151.4548496973      160.2070675178     1  0.13617139E+09
     -151.4547029904      159.6267360768     1  0.12525526E+09
     -151.4545813082      156.9116207800     1  0.13096782E+09
     -151.4537958041      155.6041854945     1  0.12351721E+09
     -151.4537411305      153.8149587983     2  0.12260165E+09
     -151.4529403117      157.2187808711     1  0.13182535E+09
     -151.4523357569      155.1094857362     1  0.13210997E+09
     -151.4523012538      159.8712276582     1  0.12202493E+09
     -151.4517074710      155.4109844113     1  0.11974740E+09
     -151.4514399551      155.6965958129     1  0.12606160E+09
     -151.4513740436      155.6357281633     1  0.12320343E+09
     -151.4513133175      156.0497583271     1  0.12403564E+09
     -151.4507301086      154.4893400977     1  0.12711910E+09
     -151.4493747217      152.4393982403     1  0.11911616E+09
     -151.4485791187      159.3245656804     1  0.12523112E+09
     -151.4481837313      152.4909801834     1  0.13068377E+09
     -151.4480280017      155.7538909274     1  0.13011612E+09
     -151.4476935225      149.1052267602     1  0.12015853E+09
     -151.4473690022      157.8237033502     1  0.12747716E+09
     -151.4473128664      155.0561638494     1  0.13358777E+09
     -151.4468819355      156.6936817259     1  0.13137799E+09
     -151.4457696349      160.2289637359     2  0.13210688E+09
     -151.4450096007      158.6336519486     1  0.12132462E+09
     -151.4448545833      159.4948516578     1  0.12498545E+09
     -151.4447547380      158.0209931702     1  0.13527841E+09
     -151.4444509983      161.0136505048     2  0.12228010E+09
     -151.4439245237      154.3266921845     1  0.13433880E+09
     -151.4436344749      153.7134382123     1  0.12446869E+09
     -151.4435791695      156.9073555816     1  0.12468073E+09
     -151.4430352582      154.9865783908     2  0.12407622E+09
     -151.4424909284      153.7857495039     1  0.12646057E+09
     -151.4415986335      156.7042005743     1  0.12508361E+09
     -151.4413476477      158.2646619941     1  0.12917793E+09
     -151.4412657192      153.4889914598     1  0.12604217E+09
     -151.4408995280      156.3577654040     1  0.13271931E+09
     -151.4406784107      154.4837605303     2  0.12418414E+09
     -151.4405657734      153.1988123566     1  0.12569989E+09
     -151.4403083533      151.8553267343     1  0.12163561E+09
     -151.4403071648      152.5328638867     1  0.12550281E+09
     -151.4399796329      160.3011277148     2  0.13403503E+09
     -151.4399780313      159.4582672431     2  0.12193294E+09
     -151.4399021432      150.6627272423     1  0.12137475E+09
     -151.4396000635      157.2088986615     1  0.12443088E+09
     -151.4393804553      156.4991099451     1  0.13040662E+09
     -151.4388748125      159.8532100414     1  0.12608804E+09
     -151.4385644813      156.4041104875     1  0.12998277E+09
     -151.4385488014      159.5994933853     1  0.12997744E+09
     -151.4380244074      160.9097421277     1  0.12181746E+09
     -151.4380173214      156.7322459375     1  0.12999377E+09
     -151.4376055047      156.5661940283     1  0.12784400E+09
     -151.4371365483      159.9771380542     1  0.12552636E+09
     -151.4363264362      156.2975067857     1  0.12262885E+09
     -151.4360579408      158.1857811632     1  0.13109252E+09
     -151.4359674756      156.0515796917     1  0.12841366E+09
     -151.4356018457      156.8649295477     1  0.12941552E+09
     -151.4350421602      158.8104523044     1  0.12477603E+09
     -151.4349098506      157.6402693963     1  0.12591802E+09
     -151.4341945772      158.0563521605     1  0.12437840E+09
     -151.4340496378      159.7612621557     2  0.13217140E+09
     -151.4339567305      155.8185622375     1  0.12229535E+09
     -151.4331939550      155.8444419331     1  0.12589926E+09
     -151.4327055354      156.3609990584     1  0.12641418E+09
     -151.4319049622      157.5402249293     1  0.12524152E+09
     -151.4317157605      157.3993952181     1  0.11975069E+09
     -151.4313090634      155.5625392597     1  0.13552556E+09
     -151.4310392243      155.5575848335     1  0.12718717E+09
     -151.4308152181      154.8972348256     1  0.12570862E+09
     -151.4307600079      156.1490750388     1  0.12203413E+09
     -151.4305725600      156.3340961275     1  0.12881760E+09
     -151.4305111226      159.4769702190     1  0.12909456E+09
     -151.4302388074      154.3777514534     2  0.11937648E+09
     -151.4296260730      160.0206859395     1  0.13387054E+09
     -151.4290801591      155.0478751453     1  0.12295226E+09
     -151.4290300737      152.3224630812     1  0.12807766E+09
     -151.4285817931      158.3205013508     1  0.12747411E+09
     -151.4276525321      159.3178253937     1  0.13323421E+09
     -151.4276443652      155.6113150819     2  0.12187447E+09
     -151.4276124144      158.3259912998     1  0.12546406E+09
     -151.4274393704      154.1430312568     1  0.12041929E+09
     -151.4270596807      158.9301933076     2  0.12051076E+09
     -151.4270165218      158.3285108907     1  0.12781267E+09
     -151.4269633532      153.1941345986     1  0.12608147E+09
     -151.4264032584      152.4320581399     1  0.12773312E+09
     -151.4261625299      156.5599387720     1  0.13251942E+09
     -151.4259076696      158.1372086729     1  0.12892067E+09
     -151.4257580558      154.4221221203     1  0.12116432E+09
     -151.4255071419      160.2478148576     2  0.13477991E+09
     -151.4252318790      153.6132510938     1  0.12552536E+09
     -151.4252161645      154.1029321243     1  0.12632003E+09
     -151.4249405165      155.8813659618     1  0.12526583E+09
     -151.4247798664      153.9080339963     1  0.13001479E+09
     -151.4247159442      157.5422841620     1  0.12823983E+09
     -151.4246899730      157.1882250462     1  0.12858897E+09
     -151.4246465072      158.1208935113     1  0.12522389E+09
     -151.4245988907      157.4949421952     1  0.12502940E+09
     -151.4245839976      160.5785607705     1  0.12215671E+09
     -151.4242404502      155.3801628138     1  0.12388164E+09
     -151.4241797413      152.3812069061     1  0.13216972E+09
     -151.4238067877      154.1565376376     1  0.12087002E+09
     -151.4228817048      158.0760057208     1  0.12536265E+09
     -151.4225126428      157.0443213088     1  0.12748893E+09
     -151.4224810601      157.1449162508     1  0.12548522E+09
     -151.4223395557      158.2097725875     1  0.12504100E+09
     -151.4222707074      153.2663195738     1  0.12752428E+09
     -151.4222596919      159.8197162335     1  0.12312521E+09
     -151.4220760102      158.9072548702     1  0.13236649E+09
     -151.4220009541      155.2266229327     1  0.12114057E+09
     -151.4218194026      158.8808866920     1  0.12420692E+09
     -151.4217908597      156.8157654585     1  0.12174060E+09
     -151.4216942362      159.7936802186     2  0.13812431E+09
     -151.4216422084      156.2302057151     1  0.12594823E+09
     -151.4215003677      151.8564466773     1  0.12077991E+09
     -151.4213251355      153.6450240161     1  0.12692298E+09
     -151.4211613455      160.2621613295     2  0.13429728E+09
     -151.4208205930      156.2854908520     1  0.13258477E+09
     -151.4206515768      159.6717794113     1  0.12416589E+09
     -151.4203571644      157.3202454193     2  0.12442579E+09
     -151.4198563693      155.1906691026     1  0.13239846E+09
     -151.4198500527      156.3000811381     1  0.12395975E+09
     -151.4192649529      158.2854010015     1  0.13019325E+09
     -151.4191064841      155.3245472480     1  0.12206320E+09
     -151.4190463308      154.4988144077     1  0.12491128E+09
     -151.4184731370      155.6865860154     1  0.12197896E+09
     -151.4184596035      157.6372734298     1  0.12851955E+09
     -151.4183273228      155.0410791909     1  0.12608465E+09
     -151.4181874709      159.5912130478     1  0.12439134E+09
     -151.4176595807      158.0856507850     1  0.12512535E+09
     -151.4174640419      157.5034529326     2  0.13445160E+09
     -151.4174159500      156.2348658281     1  0.12671595E+09
     -151.4173470226      159.3820311667     1  0.12429570E+09
     -151.4168755069      158.7545930434     1  0.12279697E+09
     -151.4166086267      155.9628482181     1  0.12125824E+09
     -151.4163846447      153.7759132067     1  0.13124295E+09
     -151.4163830612      153.2689384996     1  0.13082866E+09
     -151.4161532516      157.4777221432     1  0.12926184E+09
     -151.4161399942      155.6507613700     1  0.12513798E+09
     -151.4159872835      154.4053000671     1  0.12695572E+09
     -151.4155035447      159.6525533115     4  0.12519033E+09
     -151.4153493593      157.4504239436     1  0.12933670E+09
     -151.4153407305      159.4774964973     1  0.12430290E+09
     -151.4152542973      154.2316074956     1  0.12346041E+09
     -151.4151937886      155.7758384552     1  0.13037514E+09
     -151.4149992144      162.3964293841     2  0.12456224E+09
     -151.4146348585      153.3780480585     1  0.13382937E+09
     -151.4143530388      158.2215519534     1  0.12709456E+09
     -151.4142409467      154.6547802889     1  0.13013845E+09
     -151.4140817085      158.7281873896     1  0.13043670E+09
     -151.4140570971      157.7766335041     1  0.12460570E+09
     -151.4139435230      156.9688803538     1  0.13020477E+09
     -151.4137263506      154.2739587005     1  0.12254216E+09
     -151.4137157305      155.3797331439     1  0.12191554E+09
     -151.4131313707      158.3752826957     1  0.12679986E+09
     -151.4126416290      151.7419423834     1  0.12244890E+09
     -151.4122865226      157.9859481835     1  0.12246141E+09
     -151.4121648917      159.3535121236     1  0.12768321E+09
     -151.4119777765      159.7838865346     1  0.13209246E+09
     -151.4117194999      157.6384787721     1  0.13586350E+09
     -151.4115791881      157.1297548793     1  0.12622503E+09
     -151.4113857690      158.7472971470     2  0.12782968E+09
     -151.4113463342      156.8364160918     1  0.12208437E+09
     -151.4111071406      157.7062808613     1  0.12353041E+09
     -151.4108002321      154.3112003099     1  0.12628818E+09
     -151.4106008905      156.5527322474     1  0.12073492E+09
     -151.4105525058      159.2333069733     1  0.13093849E+09
     -151.4104232705      158.7052195183     1  0.13429317E+09
     -151.4103568103      156.3711039551     1  0.13059389E+09
     -151.4103267986      160.2405972515     2  0.13266116E+09
     -151.4100282655      155.3575064071     1  0.12448366E+09
     -151.4100183984      154.8412459238     1  0.13089907E+09
     -151.4098865420      156.1431112644     1  0.12903734E+09
     -151.4097541715      156.7719273503     1  0.12723735E+09
     -151.4097304604      152.4047401823     1  0.12861784E+09
     -151.4096752620      156.9897175699     1  0.12982694E+09
     -151.4091951503      155.6753328794     4  0.13468583E+09
     -151.4090839382      151.2809722466     1  0.12466136E+09
     -151.4084931848      156.8093922335     1  0.13231024E+09
     -151.4084360823      159.4360396503     2  0.12473447E+09
     -151.4084171247      157.8033091007     1  0.11851174E+09
     -151.4080607446      153.5386907412     1  0.12121624E+09
     -151.4076330743      156.5507879913     1  0.12980208E+09
     -151.4074291493      160.1633123742     2  0.13301058E+09
     -151.4073164951      156.7545654569     1  0.13119236E+09
     -151.4072694747      153.4087311624     1  0.12728775E+09
     -151.4072376051      152.8382274126     1  0.12730001E+09
     -151.4071968264      152.8493483281     1  0.13087909E+09
     -151.4071681499      156.0585860864     1  0.12952303E+09
     -151.4070218399      158.4245169526     1  0.12650055E+09
     -151.4069593796      153.5831447298     1  0.12429683E+09
     -151.4068350472      155.1901890018     1  0.12314984E+09
     -151.4067119645      155.0081911965     1  0.12577504E+09
     -151.4065385374      156.9043551373     1  0.12194623E+09
     -151.4064806127      159.6990566621     1  0.12242634E+09
     -151.4062337246      156.0122136413     1  0.12669124E+09
     -151.4062110136      158.5568702601     1  0.12592203E+09
     -151.4060906328      155.3386331493     1  0.12251433E+09
     -151.4060741364      156.6066212637     1  0.13301356E+09
     -151.4059731298      159.1569922302     1  0.13208959E+09
     -151.4058450224      157.1511251408     1  0.12950934E+09
     -151.4057002571      153.0899293692     1  0.12163766E+09
     -151.4056670947      156.2667493807     1  0.13001264E+09
     -151.4056452491      158.8301909236     1  0.12369816E+09
     -151.4054111672      155.5372069385     1  0.12270401E+09
     -151.4053104528      154.9682791678     1  0.12260845E+09
     -151.4052906778      155.0402150184     1  0.12872188E+09
     -151.4051654253      155.3278129508     1  0.12580672E+09
     -151.4049232831      154.5850279343     1  0.12179890E+09
     -151.4048343645      155.2505908805     1  0.12582195E+09
     -151.4046828563      154.3215514944     1  0.12640993E+09
     -151.4045451599      156.1475097875     1  0.12790359E+09
     -151.4044413080      155.6713196335     1  0.12414975E+09
     -151.4044144584      158.1811537423     1  0.12222682E+09
     -151.4042417440      150.4997242091     1  0.11937195E+09
     -151.4041398009      155.6470132323     1  0.13411394E+09
     -151.4036655673      154.5634562992     1  0.12367006E+09
     -151.4036135740      153.5769435190     1  0.12807693E+09
     -151.4035775172      157.1159680011     1  0.12825824E+09
     -151.4033392977      155.0373775979     1  0.12758807E+09
     -151.4028731446      156.3038687112     1  0.12322228E+09
     -151.4028192903      157.4623684457     2  0.13140088E+09
     -151.4025396612      152.7558346598     1  0.12733798E+09
     -151.4024497674      153.0988287199     1  0.12934040E+09
     -151.4023493397      157.6867074780     1  0.12740966E+09
     -151.4022447319      150.7321595461     1  0.12002380E+09
     -151.4021930652      156.3586553536     1  0.12131695E+09
     -151.4020569639      156.6449872191     2  0.13114334E+09
     -151.4019761089      159.2083406292     1  0.13538499E+09
     -151.4019573129      157.3633603960     1  0.13079830E+09
     -151.4018545154      155.2741743063     1  0.13012660E+09
     -151.4017380925      156.7773928866     1  0.12143783E+09
     -151.4017323090      157.3685493071     1  0.12164729E+09
     -151.4016981902      157.9803701113     1  0.12259629E+09
     -151.4015474360      157.2202528627     1  0.12497947E+09
     -151.4014795181      154.0091110542     1  0.12578981E+09
     -151.4014385367      156.3962652223     1  0.12455986E+09
     -151.4014087347      158.2763942184     1  0.13247129E+09
     -151.4013919313      148.4341583152     2  0.11903880E+09
     -151.4013495764      153.8169884312     1  0.12565399E+09
     -151.4013485527      151.5051979018     1  0.12889905E+09
     -151.4011318371      155.7684922349     1  0.13308525E+09
     -151.4010814662      156.0652371264     1  0.13082287E+09
     -151.4009259448      156.3010201605     1  0.13040749E+09
     -151.4008624293      158.4872790908     1  0.13383268E+09
     -151.4006085690      157.0725200038     1  0.12146388E+09
     -151.4005704920      151.0109075529     1  0.13010612E+09
     -151.4005694282      157.2769000876     1  0.12729396E+09
     -151.4001801202      156.7908595614     1  0.13105402E+09
     -151.4000616606      154.1267890578     1  0.12789129E+09
     -151.3998068364      159.1723696290     1  0.13154987E+09
     -151.3997627810      158.9641468723     2  0.12293598E+09
     -151.3995832623      156.6173462918     1  0.12305895E+09
     -151.3994733230      152.9765971450     1  0.12334437E+09
     -151.3993729255      153.1202971907     1  0.12841915E+09
     -151.3993240266      152.8081233127     1  0.12796465E+09
     -151.3993048296      157.0802586231     1  0.13256414E+09
     -151.3989978589      159.3752549422     2  0.12518830E+09
     -151.3988936168      154.9376187767     1  0.12482550E+09
     -151.3985751949      157.7060379134     1  0.12356466E+09
     -151.3984876200      158.3078919725     1  0.13062764E+09
     -151.3982095426      156.4871499868     1  0.13037978E+09
     -151.3982067821      156.8682220977     1  0.12232443E+09
     -151.3978957036      157.4488879020     1  0.13321139E+09
     -151.3977548085      155.3693813091     1  0.12530363E+09
     -151.3976038304      152.7106083180     1  0.12490107E+09
     -151.3975989741      159.4586497380     2  0.12241505E+09
     -151.3975781555      159.0787693084     1  0.12257574E+09
     -151.3975366069      155.8044410520     1  0.12845100E+09
     -151.3975245843      154.6570723810     4  0.12048025E+09
     -151.3974171060      156.9997765014     1  0.12405661E+09
     -151.3973102161      158.4635305034     1  0.13403010E+09
     -151.3972335137      155.8017123926     1  0.12526014E+09
     -151.3971661385      159.1624438421     2  0.12339145E+09
     -151.3971393032      155.5078055026     1  0.13037691E+09
     -151.3969588192      154.5277959870     1  0.12424102E+09
     -151.3968585902      156.6051490059     1  0.12309196E+09
     -151.3966381485      156.8215278831     1  0.12980571E+09
     -151.3965965723      154.0547563545     1  0.12274093E+09
     -151.3964665295      154.0482545751     1  0.12654654E+09
     -151.3964336604      157.3333894546     1  0.12241778E+09
     -151.3962220405      154.9147360235     1  0.12429936E+09
     -151.3961258981      155.7319377253     1  0.12997788E+09
     -151.3959000933      154.5271551888     1  0.12254447E+09
     -151.3958735529      159.3827376374     1  0.13132987E+09
     -151.3956800067      156.7528965109     1  0.12984720E+09
     -151.3955749576      157.2314382260     1  0.12772701E+09
     -151.3955146350      157.0176372209     1  0.13321574E+09
     -151.3955104771      159.1851065434     2  0.12341463E+09
     -151.3954030492      157.3351888592     1  0.12925380E+09
     -151.3953789004      153.8911248647     1  0.12301060E+09
     -151.3953081545      158.9588804880     2  0.12285996E+09
     -151.3951337818      154.5231370124     1  0.12422934E+09
     -151.3950303925      158.9995546545     2  0.12329434E+09
     -151.3948625545      152.7101432914     1  0.12804734E+09
     -151.3947297396      154.1832294659     1  0.13156163E+09
     -151.3947227659      155.6114643261     2  0.13274203E+09
     -151.3946174446      155.7554483628     1  0.13035050E+09
     -151.3946060202      157.7101758216     1  0.12163537E+09
     -151.3942044514      153.5030182548     1  0.13194476E+09
     -151.3941818962      155.4534594620     1  0.12303261E+09
     -151.3937329905      154.7535273979     1  0.13111917E+09
     -151.3935627002      153.5049026047     1  0.12591513E+09
     -151.3935311478      155.8487629833     1  0.12994150E+09
     -151.3935190099      157.4205406504     1  0.13367883E+09
     -151.3931495277      153.1053869819     1  0.12850686E+09
     -151.3930595054      155.7078904331     1  0.12567705E+09
     -151.3930557002      155.2017149302     1  0.12292592E+09
     -151.3929379779      153.4724855016     1  0.12462480E+09
     -151.3927482345      158.8961922183     1  0.12474616E+09
     -151.3927378978      157.7062092786     1  0.12684677E+09
     -151.3926934075      156.9045866574     1  0.12884401E+09
     -151.3926633506      154.4088908622     1  0.13213002E+09
     -151.3925558955      159.8009440372     1  0.13223053E+09
     -151.3923554291      154.1267719777     1  0.12842884E+09
     -151.3920630126      154.9389111462     1  0.11954336E+09
     -151.3920059447      155.4339332603     1  0.12507599E+09
     -151.3917137688      152.8313013936     2  0.12431466E+09
     -151.3915077855      156.2774794848     1  0.13072543E+09
     -151.3915017181      155.8403332429     1  0.12122273E+09
     -151.3913875840      158.3675566167     1  0.12767116E+09
     -151.3913353989      158.9096136721     1  0.12289248E+09
     -151.3912453804      156.4829619898     1  0.12110753E+09
     -151.3911604205      154.2676173044     1  0.11979154E+09
     -151.3911540299      156.8921879309     1  0.12254914E+09
     -151.3910422074      153.5204145425     1  0.12924005E+09
     -151.3908317539      155.3082524203     1  0.13114029E+09
     -151.3907878292      150.1462734231     1  0.12069700E+09
     -151.3907753185      155.9347023878     1  0.13041396E+09
     -151.3905292705      153.1480733669     1  0.12609902E+09
     -151.3905245556      154.8505237465     1  0.12755636E+09
     -151.3905170846      155.7892361232     1  0.13102830E+09
     -151.3904047912      153.5459673415     1  0.12219698E+09
     -151.3903964845      153.9199376379     1  0.12397671E+09
     -151.3902682723      153.9696064140     1  0.12648196E+09
     -151.3901378567      155.7468372090     1  0.12459973E+09
     -151.3899376078      154.0420789929     1  0.12501123E+09
     -151.3898773985      152.9902548648     2  0.12224884E+09
     -151.3897921069      158.4438075581     1  0.12282913E+09
     -151.3896832872      154.4873055359     1  0.12413677E+09
     -151.3896443358      156.1655805292     1  0.11884763E+09
     -151.3895665926      152.7990375518     1  0.12295371E+09
     -151.3891986314      154.7077140836     1  0.12259087E+09
     -151.3891845157      153.7027937851     1  0.12275928E+09
     -151.3891332906      152.6188057693     1  0.13117423E+09
     -151.3889967683      159.4991489741     1  0.12478210E+09
     -151.3889461758      155.0444708556     1  0.12346203E+09
     -151.3886118841      153.0521191792     1  0.12322690E+09
     -151.3885780785      157.7157165141     1  0.12626811E+09
     -151.3885496300      153.4955635553     1  0.13035294E+09
     -151.3884181806      160.1184436000     2  0.13611905E+09
     -151.3884136048      153.7048322240     1  0.12424626E+09
     -151.3883748237      155.5955155041     1  0.12231269E+09
     -151.3882046075      157.6060640671     1  0.12756301E+09
     -151.3881901373      157.0854425800     1  0.12731483E+09
     -151.3881063367      158.1211098768     1  0.12164558E+09
     -151.3880595464      158.2341265339     1  0.13146387E+09
     -151.3880286584      154.7641321445     1  0.12540646E+09
     -151.3879568523      157.6074189568     1  0.12387442E+09
     -151.3878414772      155.0586071460     1  0.12169443E+09
     -151.3876927030      154.1493960204     1  0.11898085E+09
     -151.3875464942      152.7808402372     1  0.12212480E+09
     -151.3874802618      162.0714889500     2  0.12265178E+09
     -151.3874620131      155.0938183285     1  0.12299861E+09
     -151.3873904384      151.7598693999     1  0.12138937E+09
     -151.3872735834      156.8620688748     1  0.12534670E+09
     -151.3871771453      158.7497324769     1  0.12495276E+09
     -151.3871544992      155.1544891423     1  0.12160125E+09
     -151.3869035915      155.8926922291     1  0.12426692E+09
     -151.3868949071      157.9172497725     1  0.12379654E+09
     -151.3867480991      156.3734407046     1  0.12819341E+09
     -151.3866269897      155.1261887776     2  0.12973896E+09
     -151.3865037027      151.4056808456     1  0.12314405E+09
     -151.3864370416      158.4972542092     1  0.12290382E+09
     -151.3863944572      154.3518883584     1  0.12212619E+09
     -151.3860755675      152.4617051900     1  0.12140430E+09
     -151.3859681254      152.5859823993     1  0.12065310E+09
     -151.3859608070      161.0977349064     1  0.13161872E+09
     -151.3858401690      157.2773864017     3  0.11731620E+09
     -151.3857738180      159.9833268625     2  0.13228265E+09
     -151.3854711923      157.2506911540     1  0.12438674E+09
     -151.3853684129      159.9766546133     1  0.13158950E+09
     -151.3851747920      152.7652204521     1  0.13175085E+09
     -151.3851580271      157.6612748856     1  0.12632589E+09
     -151.3851119845      152.5562680846     1  0.12587606E+09
     -151.3850909636      157.1586065102     1  0.13234775E+09
     -151.3849822357      151.8816007890     1  0.12850114E+09
     -151.3848708887      151.0573562854     1  0.11850577E+09
     -151.3847349488      159.4695569456     1  0.12530832E+09
     -151.3847164813      155.4671868741     1  0.12124780E+09
     -151.3845115601      151.5590233873     1  0.12256384E+09
     -151.3844984775      156.8749328254     1  0.11741715E+09
     -151.3843775409      156.3628919945     1  0.12033451E+09
     -151.3841817972      154.9714678690     1  0.13380983E+09
     -151.3841439821      154.7713563855     1  0.13411503E+09
     -151.3840258554      155.3209768381     1  0.12751167E+09
     -151.3839591201      158.9645587915     1  0.12951858E+09
     -151.3838773492      158.5278078994     1  0.12720989E+09
     -151.3838325647      152.0632351319     1  0.12763070E+09
     -151.3837606711      156.8882234840     1  0.12434220E+09
     -151.3837281240      152.5253987041     1  0.12329850E+09
     -151.3837034876      156.0645457275     1  0.12606270E+09
     -151.3836467127      155.0614797806     1  0.12139457E+09
     -151.3836386161      160.0928668996     1  0.13213997E+09
     -151.3835810725      155.7953377581     1  0.11986495E+09
     -151.3835466979      152.6952322503     1  0.12362882E+09
     -151.3832293130      153.7057448041     1  0.12142876E+09
     -151.3832209941      155.5837007241     1  0.12282761E+09
     -151.3831086643      155.4956890831     1  0.12343449E+09
     -151.3831023955      157.4048417187     1  0.12614577E+09
     -151.3830653910      155.6298113219     1  0.12890228E+09
     -151.3830453267      157.0750279005     1  0.13001947E+09
     -151.3828186923      154.1193732609     1  0.12667050E+09
     -151.3827430014      156.9491519973     1  0.12263299E+09
     -151.3827237146      153.8283525333     1  0.12583538E+09
     -151.3827128989      158.3038344708     1  0.12375174E+09
     -151.3825153483      159.3380851852     1  0.12830657E+09
     -151.3823484483      158.8509538008     1  0.13300047E+09
     -151.3822956578      156.1746055104     1  0.12993832E+09
     -151.3821804480      157.7172417196     1  0.12288481E+09
     -151.3821251558      154.5860629297     1  0.13068303E+09
     -151.3820008095      155.8089597094     1  0.12895851E+09
     -151.3819391378      154.5582656272     1  0.12167049E+09
     -151.3818038462      154.0697628317     1  0.12415582E+09
     -151.3817912686      158.2348208088     1  0.12851808E+09
     -151.3817362174      158.8480260125     1  0.12997732E+09
     -151.3815907834      156.4799716008     1  0.12066428E+09
     -151.3815195161      156.5494767744     1  0.12825161E+09
     -151.3814835686      157.9051768731     1  0.12656106E+09
     -151.3814646993      156.9354616539     1  0.12851975E+09
     -151.3810708231      156.7385563489     1  0.13523366E+09
     -151.3807549468      152.8088354697     1  0.13201448E+09
     -151.3806937045      154.1914730318     1  0.11942500E+09
     -151.3806332624      154.1240948705     1  0.12282473E+09
     -151.3805356228      152.8777388360     1  0.12232023E+09
     -151.3804542526      156.3880260502     1  0.12296763E+09
     -151.3803363296      151.2016301186     1  0.12689498E+09
     -151.3803017527      156.6008681963     1  0.13187788E+09
     -151.3802557990      159.3189761710     1  0.12823942E+09
     -151.3801991271      156.2075176076     1  0.13175958E+09
     -151.3801477401      155.5027451697     1  0.12524193E+09
     -151.3801239070      155.3377192541     2  0.13268320E+09
     -151.3800784985      160.3692815336     1  0.13428838E+09
     -151.3798030268      156.5219511983     1  0.12266517E+09
     -151.3797266943      158.4147791666     1  0.12245249E+09
     -151.3796353925      155.5315559188     1  0.12496683E+09
     -151.3792657111      150.4837845172     3  0.11972468E+09
     -151.3792382565      158.9761231332     1  0.12547109E+09
     -151.3790608513      159.0882300935     1  0.13122152E+09
     -151.3790446112      156.5563480681     1  0.12516149E+09
     -151.3790031021      155.7951328262     1  0.12249611E+09
     -151.3789672333      154.7737056587     1  0.12422554E+09
     -151.3788444904      151.7494141486     1  0.12450556E+09
     -151.3788428215      157.8466990796     1  0.13135288E+09
     -151.3786173821      159.4209192795     1  0.12486922E+09
     -151.3784305796      156.8023480319     1  0.12496096E+09
     -151.3782714455      155.7443588490     1  0.12210610E+09
     -151.3778434521      154.5001970414     1  0.12254235E+09
     -151.3778364483      155.0031763845     1  0.12427542E+09
     -151.3777673767      159.4770673188     2  0.13224998E+09
     -151.3776622128      154.5051071126     1  0.12039808E+09
     -151.3776146375      156.6319721801     1  0.12433655E+09
     -151.3775695788      159.1128136688     1  0.12264726E+09
     -151.3773766182      154.6251260892     1  0.12611113E+09
     -151.3772985054      158.9280076813     2  0.13200868E+09
     -151.3772928297      155.6921957283     1  0.12119069E+09
     -151.3771783715      154.1121556872     1  0.12734612E+09
     -151.3771544253      153.1703679591     1  0.13212899E+09
     -151.3771202370      152.5457618259     1  0.12075524E+09
     -151.3771135462      153.9633818363     2  0.12212581E+09
     -151.3770996932      158.0947666995     1  0.13016405E+09
     -151.3770624582      156.6949983224     1  0.13066325E+09
     -151.3768206491      154.3383021960     1  0.11902086E+09
     -151.3767768393      155.0825643408     1  0.12587331E+09
     -151.3766376796      156.9103457875     1  0.12871022E+09
     -151.3766252974      155.2435276748     1  0.13215026E+09
     -151.3766116669      149.3891074240     1  0.12809690E+09
     -151.3765996475      154.6342012722     1  0.12315532E+09
     -151.3765653197      154.5959369262     1  0.12362904E+09
     -151.3763786189      154.7797879255     1  0.12592391E+09
     -151.3763587368      156.2267130393     1  0.12541197E+09
     -151.3763143587      155.9637782607     1  0.12860854E+09
     -151.3762706532      152.2829675030     1  0.13634115E+09
     -151.3761763418      155.1108517133     1  0.12323174E+09
     -151.3761524082      159.4968453657     2  0.12472343E+09
     -151.3761082473      160.4201498220     1  0.13905207E+09
     -151.3760858733      154.7506084942     2  0.12113262E+09
     -151.3757612830      156.6790447645     1  0.12325882E+09
     -151.3757419453      159.1109457814     1  0.12289829E+09
     -151.3756378954      157.1265377971     2  0.12539670E+09
     -151.3755887907      156.2633164176     1  0.13121237E+09
     -151.3755382849      156.7877778817     1  0.12422561E+09
     -151.3754966582      152.8306097166     1  0.13086871E+09
     -151.3754684051      153.9150540203     1  0.12495003E+09
     -151.3753143327      152.4400719791     1  0.13170859E+09
     -151.3752624574      153.1439153389     1  0.12856715E+09
     -151.3752022258      154.6152194888     1  0.12695001E+09
     -151.3751337349      155.8979578557     1  0.12533277E+09
     -151.3750572454      154.5807685298     1  0.12923162E+09
     -151.3749015459      156.8470545519     1  0.12425383E+09
     -151.3748437668      159.6531634480     2  0.12191834E+09
     -151.3748386396      157.5576745372     1  0.13396831E+09
     -151.3748280113      154.6954390147     1  0.13151119E+09
     -151.3747202968      152.1110045858     1  0.12893539E+09
     -151.3746180358      158.5104137097     1  0.12811527E+09
     -151.3745711309      154.8580446722     1  0.13061255E+09
     -151.3745394362      156.4394435097     2  0.12525284E+09
     -151.3742615811      147.9469701374     1  0.11994203E+09
     -151.3742321810      155.1733129062     1  0.12589733E+09
     -151.3742088174      156.2703728492     1  0.12196003E+09
     -151.3741404984      154.6456521561     1  0.12938965E+09
     -151.3739742731      151.6655434362     1  0.12520727E+09
     -151.3737972257      158.6385540679     1  0.12414038E+09
     -151.3737548042      159.0697868811     1  0.12579757E+09
     -151.3735969274      154.7361140883     2  0.13202369E+09
     -151.3735267702      152.3972686903     2  0.12077041E+09
     -151.3735234689      152.4957024182     1  0.12439353E+09
     -151.3735201112      156.7741632436     1  0.12286138E+09
     -151.3734861651      154.6455784031     1  0.12369315E+09
     -151.3733501567      154.2380601754     1  0.12588107E+09
     -151.3733371288      153.9698191709     1  0.12365255E+09
     -151.3732762686      155.7026790038     1  0.12857862E+09
     -151.3732592972      157.3381824523     1  0.12827681E+09
     -151.3732374663      156.7705583235     1  0.12643828E+09
     -151.3732163874      152.0586550851     1  0.12023868E+09
     -151.3731129035      155.1140481722     2  0.13236249E+09
     -151.3730321911      154.1884907337     1  0.12302142E+09
     -151.3729785890      154.6178603906     1  0.12965753E+09
     -151.3729009157      155.7801788258     1  0.13132039E+09
     -151.3728979583      154.6545976355     1  0.12055601E+09
     -151.3728842795      158.0990728347     1  0.12446535E+09
     -151.3728803468      155.2516456030     1  0.12606936E+09
     -151.3728783963      151.4861348016     1  0.12580113E+09
     -151.3725524219      155.9940119568     1  0.11957485E+09
     -151.3725446373      156.0306455004     1  0.12233600E+09
     -151.3724648424      156.3160591913     1  0.12891622E+09
     -151.3724036077      152.5100089346     1  0.12650540E+09
     -151.3723203810      155.7506593351     1  0.12785709E+09
     -151.3723162148      156.9833116103     1  0.12655875E+09
     -151.3722390088      157.1388317876     1  0.12950294E+09
     -151.3722108787      157.8886923853     1  0.13116182E+09
     -151.3719957302      159.2110478506     1  0.12224176E+09
     -151.3718885610      157.6258031324     1  0.12440467E+09
     -151.3718592000      156.1591399497     1  0.12954245E+09
     -151.3718510271      150.7735892826     1  0.12684070E+09
     -151.3717880212      156.3337004958     1  0.13308725E+09
     -151.3717853850      156.6973757968     1  0.12595285E+09
     -151.3717082941      154.1863831724     1  0.13585580E+09
     -151.3716331903      155.3363631832     1  0.12760738E+09
     -151.3715535333      155.3611872750     2  0.13305628E+09
     -151.3713858081      153.1169052277     1  0.12957511E+09
     -151.3712255386      153.3534837445     1  0.12419146E+09
     -151.3711750683      155.4399182074     1  0.12298160E+09
     -151.3711631901      155.6484813298     1  0.12520341E+09
     -151.3711511205      159.9067788184     1  0.13283816E+09
     -151.3710804682      155.5892289418     1  0.12500136E+09
     -151.3710651460      155.1080176786     1  0.13432223E+09
     -151.3710166639      152.9479178691     1  0.12995571E+09
     -151.3710128607      154.6551910973     1  0.12133110E+09
     -151.3709720871      155.0731417094     1  0.13407596E+09
     -151.3709655176      156.1006614575     1  0.12754437E+09
     -151.3709255816      155.3069278452     1  0.12165038E+09
     -151.3709125986      154.7934707672     1  0.11970769E+09
     -151.3707861916      156.8253778451     1  0.13146693E+09
     -151.3706920703      159.2321800600     1  0.12604733E+09
     -151.3706710640      152.1990726456     1  0.12730185E+09
     -151.3705898437      149.8659477267     2  0.12274186E+09
     -151.3705533388      152.2670475328     1  0.12256253E+09
     -151.3704502187      153.5264686855     1  0.12493104E+09
     -151.3704421742      152.0988320211     1  0.12415928E+09
     -151.3702401468      157.7467358881     1  0.12331127E+09
     -151.3702089805      157.1445843649     2  0.12546002E+09
     -151.3701583330      153.5449954605     1  0.13009899E+09
     -151.3700840324      156.2087489313     1  0.11997674E+09
     -151.3698522245      155.1802068706     1  0.12690261E+09
     -151.3697896684      155.5284137796     1  0.12271943E+09
     -151.3697120766      156.7163108248     1  0.12728051E+09
     -151.3696156090      160.3054875517     1  0.12940199E+09
     -151.3694865288      159.6671014370     1  0.12169712E+09
     -151.3694195474      156.4236951160     1  0.12525350E+09
     -151.3692053525      151.6219915730     1  0.12299547E+09
     -151.3691803664      156.9787753317     1  0.11836477E+09
     -151.3687816211      156.2467898670     1  0.12296960E+09
     -151.3687110858      160.2725274750     1  0.13561169E+09
     -151.3686787453      153.9086443618     1  0.12046182E+09
     -151.3683766482      153.1796548367     1  0.12534519E+09
     -151.3682891650      159.0869580086     1  0.12959780E+09
     -151.3682289009      158.7123781963     1  0.12887142E+09
     -151.3681828430      156.5659073184     1  0.12710184E+09
     -151.3680917116      152.0532287565     1  0.13074250E+09
     -151.3679189927      155.9292387838     1  0.12480170E+09
     -151.3678979279      160.1845795856     1  0.12549537E+09
     -151.3678945873      159.4108017224     2  0.13514617E+09
     -151.3678923252      151.1089140606     1  0.13181799E+09
     -151.3678850409      150.1811448265     1  0.12054942E+09
     -151.3677085199      159.7977549504     1  0.14085615E+09
     -151.3676796701      158.9522813402     2  0.13308745E+09
     -151.3676570793      151.3885395699     3  0.12080367E+09
     -151.3676133260      155.4099219581     1  0.12943953E+09
     -151.3675561222      155.0231221363     1  0.13205471E+09
     -151.3675416467      154.9768463428     1  0.13038656E+09
     -151.3674971896      154.9198255240     1  0.13009615E+09
     -151.3673470489      155.0408063761     1  0.12342246E+09
     -151.3671927827      155.2845431052     1  0.12715758E+09
     -151.3670367829      155.6239341257     1  0.11931690E+09
     -151.3670306314      153.1627347687     1  0.12806331E+09
     -151.3669904717      155.8014383848     1  0.12863613E+09
     -151.3669130680      152.9560395898     1  0.13569992E+09
     -151.3668959522      154.2363560322     1  0.12744619E+09
     -151.3668831458      153.0991381430     1  0.13176943E+09
     -151.3668784733      150.6049736974     1  0.12616001E+09
     -151.3666535638      158.0456610979     1  0.12107952E+09
     -151.3665876972      156.2813353144     1  0.13000744E+09
     -151.3665716740      150.6591021488     1  0.12736412E+09
     -151.3665466957      154.9013467575     1  0.13173163E+09
     -151.3665277542      154.9124549050     1  0.13108767E+09
     -151.3665132708      154.8889888192     1  0.12420562E+09
     -151.3664754519      157.7748490783     1  0.12811890E+09
     -151.3664007065      155.7853435767     1  0.12566167E+09
     -151.3662987782      157.4750606656     1  0.11829275E+09
     -151.3661542113      155.2052189771     1  0.12174070E+09
     -151.3661049400      158.6320671175     1  0.13446896E+09
     -151.3660362082      150.1161942054     1  0.12893851E+09
     -151.3660101687      155.0112468702     1  0.12821025E+09
     -151.3659510132      155.5734923853     1  0.12528919E+09
     -151.3658475641      154.1227865656     1  0.12393635E+09
     -151.3658088224      151.6334997192     1  0.13215370E+09
     -151.3657939032      156.6739017211     1  0.12498581E+09
     -151.3656820754      157.0027151761     1  0.12314848E+09
     -151.3655652230      156.6860747954     1  0.11989798E+09
     -151.3655602204      156.0353762974     1  0.13269648E+09
     -151.3655082638      153.5260464943     1  0.12773054E+09
     -151.3654847109      151.9798618584     1  0.12849380E+09
     -151.3654048638      156.8624565161     1  0.12548681E+09
     -151.3653983592      154.0001372150     1  0.12392300E+09
     -151.3653931522      155.8548312605     1  0.12185931E+09
     -151.3653211311      153.8883113997     1  0.12139242E+09
     -151.3652947881      159.3126629089     1  0.13511815E+09
     -151.3652892723      154.4256053385     1  0.12597466E+09
     -151.3652800406      155.6140729497     1  0.13082731E+09
     -151.3651920767      155.0799686976     1  0.13655106E+09
     -151.3651435950      152.4075273828     1  0.12810605E+09
     -151.3650856363      155.9840277577     1  0.13071127E+09
     -151.3650842856      156.4524123717     1  0.13458604E+09
     -151.3650825684      153.5429445564     1  0.12505913E+09
     -151.3650360535      152.2512094439     1  0.12024095E+09
     -151.3649192527      158.5230018801     1  0.12244148E+09
     -151.3648864303      152.1564964702     1  0.12963861E+09
     -151.3646714836      155.3909303376     1  0.13131740E+09
     -151.3646192309      156.9449633087     1  0.11957104E+09
     -151.3645858449      152.7183658658     1  0.12411565E+09
     -151.3645237060      152.2348376003     1  0.12892484E+09
     -151.3645008228      157.7486398410     1  0.13525914E+09
     -151.3644214232      157.5619250261     1  0.12358610E+09
     -151.3644055931      153.1687752220     1  0.12721611E+09
     -151.3643622184      156.3853904749     1  0.12256365E+09
     -151.3642659448      155.1482279212     1  0.12133385E+09
     -151.3642398461      157.5721037713     2  0.12168557E+09
     -151.3641882125      157.7929271409     1  0.12173206E+09
     -151.3638704088      155.8973657254     1  0.13166669E+09
     -151.3637477945      156.8272239791     1  0.13260297E+09
     -151.3635960648      155.0627842769     1  0.13035530E+09
     -151.3635946822      155.4106295160     1  0.12874224E+09
     -151.3635503272      153.7648686080     1  0.12408276E+09
     -151.3635029959      158.4518102458     1  0.12269389E+09
     -151.3633781151      153.0677563059     1  0.12329318E+09
     -151.3633541095      156.8893369120     1  0.12477037E+09
     -151.3631906530      151.7353288570     1  0.12475989E+09
     -151.3631500748      152.6456273707     1  0.12471953E+09
     -151.3631076567      153.7753160073     1  0.12981627E+09
     -151.3630682363      154.6491604244     1  0.13035263E+09
     -151.3630610188      154.6912050898     1  0.13008056E+09
     -151.3630235179      154.6227816091     1  0.12996184E+09
     -151.3629143495      147.9338361394     1  0.12927331E+09
     -151.3629099849      160.1755710971     2  0.13232870E+09
     -151.3628205224      156.1549683058     1  0.12677035E+09
     -151.3627849863      154.2641529603     1  0.12356067E+09
     -151.3627312371      155.1901592366     1  0.13184086E+09
     -151.3626139894      154.2256844860     1  0.12803905E+09
     -151.3625949448      154.8978958085     1  0.12366808E+09
     -151.3625165260      156.1259969562     1  0.12928293E+09
     -151.3624355014      153.4742747773     1  0.12608078E+09
     -151.3623187210      155.7755117545     1  0.12906281E+09
     -151.3622362334      161.4698009817     1  0.12101685E+09
     -151.3621536146      156.9828960694     1  0.12851750E+09
     -151.3621113659      156.7940268214     1  0.13417253E+09
     -151.3620882308      157.6741409850     1  0.12711830E+09
     -151.3616880448      156.9217700805     1  0.12528697E+09
     -151.3616774873      158.7367300610     1  0.12366043E+09
     -151.3616041927      154.5885390582     1  0.12635363E+09
     -151.3615666585      153.6886328853     1  0.12889969E+09
     -151.3615344411      158.0508198880     1  0.12778085E+09
     -151.3614152551      154.3998043319     1  0.12997977E+09
     -151.3613683809      154.6790876550     1  0.13404449E+09
     -151.3613224692      153.3550591503     1  0.12737872E+09
     -151.3613139984      159.3827816709     1  0.13354132E+09
     -151.3612948479      156.1976650557     1  0.12696497E+09
     -151.3612692746      155.3360071667     1  0.12846139E+09
     -151.3612605701      152.0725115432     1  0.13020173E+09
     -151.3611981309      154.4417943942     1  0.12368399E+09
     -151.3611916862      155.2474169796     1  0.13103028E+09
     -151.3611378515      154.9457917599     1  0.12047498E+09
     -151.3610499832      153.3709539434     1  0.12718371E+09
     -151.3610208901      155.2142280361     1  0.12073474E+09
     -151.3608772016      151.4691747939     1  0.12972222E+09
     -151.3606952629      160.5809071760     1  0.13692088E+09
     -151.3605025416      155.2984844561     1  0.12600653E+09
     -151.3604984324      156.7594468057     1  0.12300653E+09
     -151.3603979684      151.6021067444     1  0.12214912E+09
     -151.3602972036      154.3190451051     1  0.12932978E+09
     -151.3602756913      153.5531300942     1  0.12857300E+09
     -151.3602321048      154.9224853106     1  0.12166326E+09
     -151.3602273487      159.2496741634     1  0.13143728E+09
     -151.3600616379      158.5888350203     1  0.12530896E+09
     -151.3600064931      158.1671578432     1  0.13238270E+09
     -151.3599540636      153.9060156409     1  0.13232782E+09
     -151.3599246191      154.6474718152     1  0.12572741E+09
     -151.3598502686      158.1783715566     1  0.12716340E+09
     -151.3597687779      157.1339317208     1  0.13685721E+09
     -151.3597479493      151.6837658401     1  0.12860492E+09
     -151.3597289364      156.7722715666     1  0.12357595E+09
     -151.3596932957      157.4574115217     1  0.12797865E+09
     -151.3595953151      154.6718982223     1  0.13049504E+09
     -151.3595093238      158.8836997638     1  0.12716888E+09
     -151.3594977142      152.6876279922     1  0.12819583E+09
     -151.3594521240      153.6513679930     1  0.12057308E+09
     -151.3592942197      158.9928567858     1  0.12232861E+09
     -151.3591034146      154.5189160194     1  0.12313500E+09
     -151.3590543694      157.7014811359     1  0.12584177E+09
     -151.3590509857      159.4447878282     1  0.14044429E+09
     -151.3590194356      157.7026086841     1  0.12159487E+09
     -151.3590181430      152.9119236518     1  0.12365571E+09
     -151.3590047957      153.6484739511     1  0.12491281E+09
     -151.3588475700      155.0436060228     1  0.12593009E+09
     -151.3588151317      159.5861008793     1  0.12866707E+09
     -151.3588118009      150.7537790101     2  0.13100633E+09
     -151.3587974025      154.3253034867     1  0.13029957E+09
     -151.3587385096      153.8143385962     1  0.13067129E+09
     -151.3587338389      153.1133387892     1  0.12968523E+09
     -151.3587132606      155.2500854132     1  0.12945162E+09
     -151.3586914749      158.9233766556     1  0.12617882E+09
     -151.3586421411      156.3445093684     1  0.13049556E+09
     -151.3586151519      154.3596608303     1  0.12930205E+09
     -151.3585642281      150.9207571645     1  0.12804350E+09
     -151.3585370496      160.5523727862     1  0.12246642E+09
     -151.3585061263      158.5536653856     1  0.13168597E+09
     -151.3584928450      153.8407691256     1  0.12786468E+09
     -151.3583701001      155.1386363432     1  0.12441689E+09
     -151.3583469652      155.6505010865     1  0.12894054E+09
     -151.3581843919      158.9503611176     1  0.12779685E+09
     -151.3581596232      155.9741620316     1  0.12340741E+09
     -151.3579497839      155.1371873989     1  0.12637849E+09
     -151.3579224458      160.5373650126     2  0.12715434E+09
     -151.3577764132      157.3314713888     1  0.12258000E+09
     -151.3577661510      154.6505964501     1  0.12473196E+09
     -151.3576282160      151.4383716921     1  0.12804317E+09
     -151.3575668928      152.9755745900     1  0.12339864E+09
     -151.3575508356      156.4308850352     1  0.12236970E+09
     -151.3574129213      152.6583913824     1  0.13155303E+09
     -151.3573984115      151.6495672848     1  0.12623682E+09
     -151.3573849495      158.5195414638     1  0.13541071E+09
     -151.3573510742      156.0898231530     1  0.12911449E+09
     -151.3573459253      152.3196764380     1  0.11905997E+09
     -151.3573196593      153.9922814899     1  0.12805093E+09
     -151.3572721993      154.4231496589     1  0.11936676E+09
     -151.3572625329      152.3094416827     1  0.11908012E+09
     -151.3572525843      153.2991449863     1  0.12908923E+09
     -151.3572372523      156.7545103676     1  0.12376847E+09
     -151.3572074888      158.6491544603     2  0.12484005E+09
     -151.3572004686      156.6786592207     1  0.12684742E+09
     -151.3569975466      156.1127921482     1  0.13079464E+09
     -151.3569183348      157.7456078539     1  0.12391652E+09
     -151.3569146597      153.5613302586     1  0.12885763E+09
     -151.3567701028      155.6283304205     1  0.12796988E+09
     -151.3567665049      152.3772295108     1  0.12794480E+09
     -151.3567430305      157.7707463694     1  0.13290548E+09
     -151.3566510075      153.4930537628     1  0.12093865E+09
     -151.3566376739      157.9153116232     1  0.12507560E+09
     -151.3565767494      153.7310974566     1  0.12856025E+09
     -151.3565304567      157.9824053114     1  0.12613319E+09
     -151.3565093124      153.4972552589     1  0.12440501E+09
     -151.3563122170      153.1760279044     1  0.12955814E+09
     -151.3562636580      152.4466281420     1  0.12998471E+09
     -151.3562532145      155.3854680219     1  0.12867806E+09
     -151.3562411244      154.3252820291     1  0.12536086E+09
     -151.3561484222      150.9537826044     1  0.12056451E+09
     -151.3561455042      155.9145925762     1  0.12475643E+09
     -151.3560886667      160.0203085735     1  0.13072245E+09
     -151.3560166769      154.2346650813     1  0.12780957E+09
     -151.3560046097      157.9966727387     1  0.13052920E+09
     -151.3559341403      153.8822445184     1  0.13198048E+09
     -151.3559314231      154.0377910650     1  0.12626061E+09
     -151.3557447691      158.9492167723     1  0.13519410E+09
     -151.3556993304      158.9533721983     1  0.11999316E+09
     -151.3555608518      155.1547159341     1  0.12491760E+09
     -151.3555162991      159.3765473396     1  0.13404872E+09
     -151.3554921768      152.0424572982     1  0.12367747E+09
     -151.3554497283      155.4026403395     1  0.12389051E+09
     -151.3554400905      152.7630763270     1  0.13091866E+09
     -151.3554150815      152.1812636233     1  0.12763457E+09
     -151.3552859114      153.9508076406     1  0.12754594E+09
     -151.3552124579      157.5869489193     1  0.12849040E+09
     -151.3551531891      154.6377371006     1  0.12922928E+09
     -151.3550372218      153.3313357159     1  0.12270241E+09
     -151.3549518980      155.0923057788     1  0.13004589E+09
     -151.3548899194      154.4559889091     1  0.13453692E+09
     -151.3548447654      154.7661668224     1  0.13015384E+09
     -151.3548147640      155.8348486924     1  0.12905174E+09
     -151.3547353541      154.5046832309     1  0.13171295E+09
     -151.3546808506      154.4832448351     1  0.13543700E+09
     -151.3546661712      153.7949815014     1  0.12741961E+09
     -151.3546300948      155.0652375635     1  0.12510339E+09
     -151.3544712761      155.8374001484     1  0.13084119E+09
     -151.3544634412      155.0220465959     1  0.12820283E+09
     -151.3544572830      155.2875286363     2  0.13235202E+09
     -151.3544446284      154.0631229203     1  0.12401533E+09
     -151.3542785277      153.9974234086     1  0.12238904E+09
     -151.3542164702      152.7006536411     1  0.12289134E+09
     -151.3541763965      156.5910714525     1  0.13036353E+09
     -151.3541152954      158.0736571739     1  0.13189010E+09
     -151.3540167205      154.9870886952     1  0.12291810E+09
     -151.3539985623      152.7006906285     1  0.12173231E+09
     -151.3539940065      156.0272673957     1  0.12152448E+09
     -151.3539833183      155.4242241202     1  0.12925673E+09
     -151.3539666948      147.7081318602     2  0.12227937E+09
     -151.3539487258      155.5447733967     1  0.12837302E+09
     -151.3539257152      157.4249175253     1  0.12786138E+09
     -151.3539231579      154.4270037166     1  0.12185248E+09
     -151.3538908930      154.4534042019     1  0.12426320E+09
     -151.3538793884      154.3449134704     1  0.12916578E+09
     -151.3538779555      152.8039808800     1  0.12229403E+09
     -151.3537893213      156.2145097963     1  0.12796737E+09
     -151.3537421153      159.4431426186     1  0.12519303E+09
     -151.3536820632      156.7084174639     1  0.12272044E+09
     -151.3536644281      154.2031874408     1  0.12341507E+09
     -151.3536509092      155.0879454735     1  0.12601551E+09
     -151.3536323679      160.5104417371     1  0.13746697E+09
     -151.3535745754      157.3318332431     1  0.12506051E+09
     -151.3535140151      158.7233606286     1  0.12305891E+09
     -151.3534902886      156.4199540626     1  0.12497409E+09
     -151.3534166261      152.4328387937     1  0.13012732E+09
     -151.3533885182      156.6143826137     2  0.12544394E+09
     -151.3533730152      157.5484701911     1  0.12377381E+09
     -151.3532987352      150.0922952637     1  0.12093479E+09
     -151.3531980841      153.2929230805     1  0.12681617E+09
     -151.3531689321      156.6726637964     1  0.13408403E+09
     -151.3530571484      151.8508422963     1  0.12561861E+09
     -151.3530391800      156.0442696383     1  0.12275357E+09
     -151.3529223119      159.7607421011     1  0.13486064E+09
     -151.3528845053      153.9999986957     1  0.12535766E+09
     -151.3526886272      153.5831335143     1  0.12152760E+09
     -151.3526468413      156.8293200775     1  0.12723083E+09
     -151.3524688341      151.3042180097     3  0.12018206E+09
     -151.3524539619      155.3506320782     1  0.12549543E+09
     -151.3523976587      158.4241413304     1  0.13281426E+09
     -151.3523887271      156.8636266301     1  0.12473164E+09
     -151.3521899308      156.6644480233     1  0.12623293E+09
     -151.3521496180      156.8659016416     1  0.12578542E+09
     -151.3520757908      153.7065233977     1  0.12778476E+09
     -151.3520395830      155.4538433956     1  0.12779745E+09
     -151.3520096577      152.9724052733     1  0.12751483E+09
     -151.3519711324      157.8171573322     1  0.12459162E+09
     -151.3519398356      154.3567577425     1  0.12020421E+09
     -151.3519254297      153.4200399217     1  0.13288731E+09
     -151.3518940479      153.2204094067     1  0.13148020E+09
     -151.3518503261      156.4432583509     1  0.12685688E+09
     -151.3516863378      156.4726332925     1  0.12252929E+09
     -151.3516599433      153.3295197417     1  0.12665759E+09
     -151.3516035074      153.5662411064     1  0.13079974E+09
     -151.3516009304      155.9752037810     1  0.13035138E+09
     -151.3515986286      155.5850281767     1  0.12722948E+09
     -151.3515409482      160.9205950135     1  0.13550725E+09
     -151.3514971701      155.4375505599     1  0.12852987E+09
     -151.3514819520      151.7489168700     1  0.12767941E+09
     -151.3514463071      154.6203475978     1  0.12133847E+09
     -151.3514190661      153.7965147404     1  0.12394171E+09
     -151.3513883651      153.1378110912     1  0.12873081E+09
     -151.3513289609      156.5107788364     1  0.12758573E+09
     -151.3513048394      152.9189708593     1  0.12963711E+09
     -151.3512203108      153.3891275572     1  0.12636710E+09
     -151.3511007887      159.1604338992     1  0.12285206E+09
     -151.3510836525      158.6702033705     2  0.12359574E+09
     -151.3510560799      157.0325474584     1  0.12931014E+09
     -151.3510258278      159.3615230245     1  0.13498000E+09
     -151.3509254247      154.8072244924     1  0.12409353E+09
     -151.3508625024      154.8628690043     1  0.12730078E+09
     -151.3508562296      159.3785033617     1  0.13214194E+09
     -151.3508083315      153.8956132188     1  0.12974433E+09
     -151.3507561399      154.1399362864     1  0.12949841E+09
     -151.3507496044      156.8467341980     1  0.12227402E+09
     -151.3506906482      158.5639543683     1  0.12565449E+09
     -151.3505876850      153.4970546805     1  0.12600186E+09
     -151.3505097579      155.1582376747     1  0.12427551E+09
     -151.3504621195      154.0576702860     1  0.13353328E+09
     -151.3503955279      156.9362204494     1  0.12633970E+09
     -151.3501202577      155.5493193754     1  0.12485732E+09
     -151.3501120810      153.1778226487     1  0.12409067E+09
     -151.3500723931      159.6427199900     1  0.12841023E+09
     -151.3500604520      154.9465297153     1  0.12646170E+09
     -151.3500585488      153.7966342941     1  0.13111567E+09
     -151.3500369535      152.8083146300     1  0.12700719E+09
     -151.3499893974      154.7066601905     1  0.12379347E+09
     -151.3497969478      160.5436293802     1  0.12126346E+09
     -151.3497290188      157.1173704550     1  0.12955943E+09
     -151.3497157114      155.3763725878     1  0.13190818E+09
     -151.3496824533      157.3271437534     1  0.12741730E+09
     -151.3496568123      158.1928594580     1  0.13127065E+09
     -151.3494940300      150.4293067910     1  0.12629361E+09
     -151.3494889297      155.0803764544     1  0.13226216E+09
     -151.3494109680      156.4769472465     1  0.12660935E+09
     -151.3493846714      154.4066369693     1  0.12940866E+09
     -151.3493760869      154.0445483005     1  0.12250352E+09
     -151.3492414119      154.4978139815     1  0.12600949E+09
     -151.3491106596      151.5823037631     1  0.12657261E+09
     -151.3490989156      160.5340373228     1  0.13477714E+09
     -151.3490822549      155.4782888406     1  0.12708829E+09
     -151.3488736494      159.2431212001     1  0.13511370E+09
     -151.3488301330      156.1762689060     1  0.12328015E+09
     -151.3487538615      155.0126496363     1  0.12521024E+09
     -151.3487401484      153.9717363013     1  0.12939119E+09
     -151.3486715289      154.2299887644     1  0.12461860E+09
     -151.3485723130      154.3848078966     1  0.11998424E+09
     -151.3484673932      155.2023840222     1  0.12477035E+09
     -151.3484537717      154.3399762884     1  0.13386479E+09
     -151.3484060546      154.6718371324     1  0.12523085E+09
     -151.3482392034      154.6403782689     1  0.12477670E+09
     -151.3481579730      158.2611412324     1  0.12223298E+09
     -151.3480818798      155.0981027410     1  0.12871143E+09
     -151.3480113483      156.7074339388     1  0.13133111E+09
     -151.3478951072      156.8479036364     1  0.13069551E+09
     -151.3478902778      153.7361089916     1  0.13557883E+09
     -151.3478215913      156.9355195116     1  0.13077870E+09
     -151.3476151380      153.9964385089     1  0.12660285E+09
     -151.3473757679      155.3908305095     1  0.12823085E+09
     -151.3473477066      158.3541107350     1  0.12200068E+09
     -151.3473382889      150.7795333459     1  0.12800471E+09
     -151.3473098548      153.8369021203     1  0.12997823E+09
     -151.3471793591      156.4100004354     1  0.12543442E+09
     -151.3471639359      155.3242211954     1  0.12971229E+09
     -151.3471277976      156.0613977334     1  0.12370553E+09
     -151.3471148065      158.7607545948     1  0.13103518E+09
     -151.3470738367      151.0304786805     1  0.12325514E+09
     -151.3470684006      156.7481206733     1  0.12734324E+09
     -151.3469973580      156.8929986325     1  0.13372101E+09
     -151.3469817144      157.2892725429     1  0.12114078E+09
     -151.3469651292      154.5124148595     1  0.12011976E+09
     -151.3469034864      153.1700166471     1  0.12082033E+09
     -151.3468611570      157.9132529049     1  0.12244564E+09
     -151.3468314397      158.6783960056     1  0.12883755E+09
     -151.3468251526      159.6225237368     1  0.12957122E+09
     -151.3467961402      153.9675141968     1  0.12765683E+09
     -151.3466389756      153.3629386207     1  0.12357612E+09
     -151.3466282751      155.5873610732     1  0.12408461E+09
     -151.3466232292      153.5331202469     1  0.12973550E+09
     -151.3466020149      152.6935957187     1  0.12332256E+09
     -151.3465849831      153.6977684740     1  0.13185909E+09
     -151.3465666998      150.1052685830     1  0.12320084E+09
     -151.3465579700      153.4759394872     1  0.12767420E+09
     -151.3465256789      158.2126605180     1  0.12176260E+09
     -151.3465175420      157.7744896805     1  0.12652591E+09
     -151.3464661242      156.9506870745     1  0.12758837E+09
     -151.3464287896      156.4904645043     1  0.12734777E+09
     -151.3463946489      155.7516823204     1  0.12485524E+09
     -151.3463003817      159.9630083260     1  0.12984122E+09
     -151.3461998855      159.4851391250     1  0.12784892E+09
     -151.3461360621      151.6568793996     1  0.13194830E+09
     -151.3460863184      156.7982747717     1  0.12829522E+09
     -151.3460722325      155.7425384773     1  0.12680641E+09
     -151.3458991999      159.4457595278     1  0.12452128E+09
     -151.3458621152      156.3440449483     1  0.11877478E+09
     -151.3458404663      154.3031141404     1  0.12255358E+09
     -151.3458377234      161.7815588578     1  0.12545713E+09
     -151.3458240614      155.9938807235     1  0.12393531E+09
     -151.3457817439      154.0204987410     1  0.12899441E+09
     -151.3457236963      157.1923723167     1  0.12460919E+09
     -151.3457148225      153.2768843066     1  0.12967549E+09
     -151.3456537093      152.0443867343     1  0.12637892E+09
     -151.3456512118      156.4842815708     1  0.13105164E+09
     -151.3455498095      160.7895378323     1  0.12681281E+09
     -151.3454265718      157.5121895340     1  0.12874884E+09
     -151.3453500245      156.1324139345     1  0.12617318E+09
     -151.3453076011      153.9212134220     1  0.12378326E+09
     -151.3452296592      154.1050473407     1  0.12212593E+09
     -151.3452076904      157.6207133497     1  0.12747824E+09
     -151.3450884140      155.7056421715     1  0.12635927E+09
     -151.3449985274      156.0318160492     1  0.13637665E+09
     -151.3449952977      151.6592836484     1  0.12693728E+09
     -151.3449669058      154.0291135384     1  0.12845567E+09
     -151.3449503242      154.4707055814     1  0.12495119E+09
     -151.3449388510      154.9493318809     1  0.13362846E+09
     -151.3448906871      156.1889123701     1  0.12960059E+09
     -151.3448482574      156.2877709138     1  0.12814434E+09
     -151.3447774331      157.3292392545     1  0.12897018E+09
     -151.3446920770      154.8660649011     2  0.13238456E+09
     -151.3446725700      158.2383956985     1  0.12997892E+09
     -151.3446393684      155.4529827323     1  0.12503599E+09
     -151.3446208750      153.9883522574     1  0.11950231E+09
     -151.3446156692      157.6219407305     1  0.12671609E+09
     -151.3445907669      154.5903920619     1  0.12797223E+09
     -151.3445419838      155.2406656161     1  0.12059284E+09
     -151.3444742513      157.7923084705     1  0.12390761E+09
     -151.3444670939      152.2035956177     1  0.12164142E+09
     -151.3444605959      153.1333735101     1  0.12768005E+09
     -151.3444542128      158.5390955998     1  0.11922895E+09
     -151.3443596660      156.6223153953     1  0.12482006E+09
     -151.3443461642      154.2389699365     1  0.12054573E+09
     -151.3442882288      157.8493488285     1  0.12611934E+09
     -151.3442603540      155.0956328893     1  0.12876269E+09
     -151.3442575609      154.4335969798     1  0.13092357E+09
     -151.3442556505      155.7030309202     1  0.12481952E+09
     -151.3442273631      153.2315507726     2  0.12445642E+09
     -151.3441818249      154.9418794728     1  0.12465826E+09
     -151.3441765204      157.4956327037     1  0.13958829E+09
     -151.3441519829      155.7184172584     1  0.12569341E+09
     -151.3441286792      155.5338799437     1  0.13170674E+09
     -151.3440848717      153.3206117564     1  0.11982701E+09
     -151.3440768672      153.1272322058     1  0.12522182E+09
     -151.3440584459      152.8468654371     1  0.12821311E+09
     -151.3440491228      152.8273344862     1  0.12734396E+09
     -151.3440393681      158.1448494180     1  0.12392659E+09
     -151.3440198514      157.4646329375     1  0.13583144E+09
     -151.3439482486      152.6485116898     1  0.13064049E+09
     -151.3438296269      153.5360852397     1  0.12614073E+09
     -151.3438023257      152.4163604504     1  0.12692117E+09
     -151.3437754024      154.4996325518     1  0.13366509E+09
     -151.3437653119      156.2561367252     1  0.12208474E+09
     -151.3436966048      158.5883440389     1  0.13681677E+09
     -151.3436749489      156.1182145375     1  0.12412921E+09
     -151.3436405590      157.2071450955     1  0.12978185E+09
     -151.3436339515      154.4084605198     1  0.13161576E+09
     -151.3436321271      156.1403266084     1  0.13644680E+09
     -151.3435524406      154.5236724032     1  0.12188160E+09
     -151.3435256842      157.9204305634     1  0.13323388E+09
     -151.3435209452      157.0683005824     1  0.12526708E+09
     -151.3434639064      158.5517137545     1  0.12371858E+09
     -151.3434378426      150.7141212933     1  0.12366058E+09
     -151.3433868796      153.4511899565     1  0.13028076E+09
     -151.3433668375      152.2697969560     1  0.13029097E+09
     -151.3433328552      153.6849666029     1  0.12774177E+09
     -151.3433156258      151.6222537954     1  0.12721098E+09
     -151.3432701445      159.2430150067     1  0.12659287E+09
     -151.3432386775      153.5242442243     1  0.12348591E+09
     -151.3431538170      154.5219790201     1  0.12812613E+09
     -151.3431455793      153.8319742870     1  0.12730655E+09
     -151.3430951837      151.6818696478     1  0.12895944E+09
     -151.3430660576      156.7931259200     1  0.12924406E+09
     -151.3429309513      153.3660179717     1  0.12361397E+09
     -151.3429267694      157.6688450520     1  0.11993660E+09
     -151.3429181529      153.4527306350     1  0.12498890E+09
     -151.3428810508      153.8059867987     1  0.13384619E+09
     -151.3428716535      153.9508448321     1  0.12673356E+09
     -151.3428364247      158.2705510023     1  0.12836241E+09
     -151.3428128839      153.6247507108     1  0.12403026E+09
     -151.3427739012      153.5844520796     1  0.12720732E+09
     -151.3427088597      150.1823283926     1  0.12434356E+09
     -151.3425537197      155.2740752879     1  0.12730961E+09
     -151.3425209758      156.3203067929     1  0.12463640E+09
     -151.3424505111      159.2462235697     1  0.13066096E+09
     -151.3423525250      156.8834549057     1  0.12160394E+09
     -151.3423006147      155.5145006385     1  0.13258258E+09
     -151.3421582407      154.3583914705     1  0.13314182E+09
     -151.3420432688      157.1367212187     1  0.12516733E+09
     -151.3420406461      158.0824830503     1  0.12397207E+09
     -151.3419938897      154.7703781703     1  0.12801612E+09
     -151.3419002056      153.2327895725     1  0.12110935E+09
     -151.3418902594      150.9607937504     1  0.12147242E+09
     -151.3418291154      153.8157334021     1  0.12604767E+09
     -151.3418210464      156.9635390973     1  0.12408643E+09
     -151.3417113445      154.5248607937     1  0.12952841E+09
     -151.3416688323      152.9916423710     1  0.11898638E+09
     -151.3416576374      155.1607801624     4  0.12466012E+09
     -151.3416496571      156.8553515290     1  0.12813088E+09
     -151.3416422278      154.2961218518     1  0.13185023E+09
     -151.3416163091      152.8735677307     1  0.12808813E+09
     -151.3414969747      156.2302007239     1  0.12384594E+09
     -151.3413924843      153.5583954122     1  0.12281814E+09
     -151.3413739735      150.4648555159     1  0.12915053E+09
     -151.3413011599      157.0761311139     1  0.12720028E+09
     -151.3412679481      156.0231389463     1  0.12574559E+09
     -151.3412302552      155.0226096230     1  0.12800642E+09
     -151.3412162352      153.1774970861     1  0.12435521E+09
     -151.3412146231      154.7329510050     1  0.13012413E+09
     -151.3411292999      150.6893463749     1  0.12536034E+09
     -151.3411076019      154.3587228728     1  0.12901614E+09
     -151.3410339454      154.2276524046     1  0.12797381E+09
     -151.3410193823      154.4050319433     1  0.13074272E+09
     -151.3410024929      154.8077917208     1  0.12941092E+09
     -151.3409058258      153.7221840709     1  0.12562244E+09
     -151.3408759280      159.4797745576     1  0.12720218E+09
     -151.3408720610      153.0158915405     1  0.12927412E+09
     -151.3408534712      152.7115015285     1  0.12433624E+09
     -151.3408232369      156.1817782127     1  0.12784672E+09
     -151.3408192013      155.1196288363     1  0.13032146E+09
     -151.3407824246      151.4824079420     1  0.12911483E+09
     -151.3406905832      152.8517434616     1  0.12729451E+09
     -151.3406793360      152.6660913440     1  0.13621130E+09
     -151.3406755092      153.0692677197     1  0.13068706E+09
     -151.3406598621      155.0976909732     1  0.12728040E+09
     -151.3405718251      153.5211976949     1  0.12938909E+09
     -151.3405311901      157.1180840196     1  0.13328144E+09
     -151.3404973098      158.9903606245     1  0.12939957E+09
     -151.3404523795      157.8315261448     1  0.12927441E+09
     -151.3404491273      155.1293200610     1  0.12644714E+09
     -151.3404259098      155.0145240014     1  0.12357040E+09
     -151.3404196940      156.2696968188     1  0.13371258E+09
     -151.3403770489      155.0500968904     1  0.12825045E+09
     -151.3403042724      157.2868547048     1  0.12680843E+09
     -151.3402924619      156.9363567830     1  0.12700810E+09
     -151.3402686205      149.8309062093     1  0.12393836E+09
     -151.3402145637      154.5496810104     1  0.12532104E+09
     -151.3402066436      158.4408712845     1  0.12240761E+09
     -151.3401015960      152.8428626886     1  0.12599982E+09
     -151.3400651218      157.9425558750     1  0.13051845E+09
     -151.3399811797      159.9499702676     1  0.13033089E+09
     -151.3399752344      154.9008668174     1  0.12841237E+09
     -151.3399540889      154.1044287095     1  0.12025504E+09
     -151.3399014854      155.5533198546     1  0.12895801E+09
     -151.3398502474      156.5183022376     1  0.12418196E+09
     -151.3398106683      158.0152203088     1  0.12717370E+09
     -151.3397989578      152.8294694527     1  0.12290993E+09
     -151.3397375851      153.8381991562     1  0.13022193E+09
     -151.3397148340      155.4798220738     1  0.12849657E+09
     -151.3397072746      157.1864190943     1  0.12900324E+09
     -151.3396770852      159.5633591698     1  0.12993664E+09
     -151.3396547518      155.9366523482     1  0.13444206E+09
     -151.3396393420      154.4626726717     1  0.12496416E+09
     -151.3395627293      154.6655780929     1  0.12286233E+09
     -151.3394178266      152.2783675209     1  0.12027922E+09
     -151.3393679100      153.7208990029     1  0.12858461E+09
     -151.3393427729      155.3362275550     1  0.12534719E+09
     -151.3393310638      158.0930692874     1  0.13253423E+09
     -151.3393136227      155.1779559798     1  0.12355157E+09
     -151.3392460939      157.7726189527     1  0.12185021E+09
     -151.3392055966      153.7604492000     1  0.12691204E+09
     -151.3391928667      156.0449702315     1  0.12593497E+09
     -151.3391543243      157.9439161557     1  0.11979196E+09
     -151.3390243603      156.7844769824     1  0.12509692E+09
     -151.3389291653      156.8934417271     1  0.12481559E+09
     -151.3388709831      154.0911001807     1  0.13352251E+09
     -151.3388632011      156.6169524936     1  0.12672666E+09
     -151.3388312867      154.6018747836     1  0.12877540E+09
     -151.3387855213      152.7998121051     1  0.12083683E+09
     -151.3387821849      156.3990683733     1  0.13194976E+09
     -151.3387473789      159.1669955596     1  0.12961159E+09
     -151.3387362824      150.0969452969     1  0.12836531E+09
     -151.3387321143      153.4735495070     1  0.12763984E+09
     -151.3386940614      155.3077024468     1  0.12783119E+09
     -151.3386502444      157.2424601879     1  0.12470898E+09
     -151.3385728058      156.7240289918     1  0.12914921E+09
     -151.3384589183      158.4601490645     1  0.12795053E+09
     -151.3384087211      157.2092560687     1  0.11854063E+09
     -151.3383807230      155.2563926427     1  0.12570752E+09
     -151.3383391277      155.5481909978     1  0.12770282E+09
     -151.3382598129      154.9945742606     1  0.13426012E+09
     -151.3381934789      154.6424752040     1  0.12516054E+09
     -151.3381000606      159.9711282155     2  0.12884187E+09
     -151.3380849682      153.2677481341     1  0.12676659E+09
     -151.3380714460      154.3857818373     1  0.12596059E+09
     -151.3380659904      154.5395748311     1  0.13000846E+09
     -151.3379560277      156.3591114361     1  0.12652048E+09
     -151.3379419230      155.9925842428     1  0.13113990E+09
     -151.3379262936      154.4017586540     1  0.12821527E+09
     -151.3379198514      153.9050948524     1  0.12626355E+09
     -151.3379073468      155.2551051892     1  0.12505958E+09
     -151.3378997035      158.3040502353     1  0.12027375E+09
     -151.3378967215      152.5819354444     1  0.12817503E+09
     -151.3378526665      152.1709479934     1  0.12848468E+09
     -151.3377972548      153.3843273208     1  0.12412031E+09
     -151.3377791232      158.6366803560     1  0.12014916E+09
     -151.3377632643      156.4770950415     1  0.12329546E+09
     -151.3377313113      152.6025443843     1  0.12107071E+09
     -151.3377250933      159.7594231663     1  0.12632104E+09
     -151.3376867936      156.9416758196     1  0.12710639E+09
     -151.3376678452      160.7941367663     1  0.12301993E+09
     -151.3376658994      159.8943693992     1  0.12941067E+09
     -151.3376279227      157.0820832013     1  0.12432286E+09
     -151.3374694765      153.4369758117     1  0.12408773E+09
     -151.3374528989      151.0921371185     1  0.12134071E+09
     -151.3374481880      152.1812698296     1  0.12033007E+09
     -151.3373942464      156.0565616824     1  0.12005014E+09
     -151.3373545442      151.5892937185     1  0.12818035E+09
     -151.3373017339      154.8615274413     1  0.13192524E+09
     -151.3372553863      160.7095264021     2  0.12664364E+09
     -151.3372453112      158.0028440515     1  0.12609892E+09
     -151.3372424466      153.6305429894     1  0.12020308E+09
     -151.3372377277      154.3015523566     1  0.13432155E+09
     -151.3372155971      155.7712782727     1  0.13019566E+09
     -151.3371444946      154.8546914622     1  0.12380188E+09
     -151.3371256247      152.2727887941     1  0.12736551E+09
     -151.3370818747      157.0022499252     2  0.12608951E+09
     -151.3370749012      155.5031423741     1  0.13202567E+09
     -151.3368826217      158.2496748969     2  0.12143283E+09
     -151.3368778769      157.2825523299     1  0.12169867E+09
     -151.3368731752      154.2947231567     1  0.12640763E+09
     -151.3368461919      156.4532505898     1  0.13007112E+09
     -151.3368451477      156.2569053362     1  0.12048077E+09
     -151.3368206310      156.7172439987     1  0.12809025E+09
     -151.3367993649      154.1220663900     1  0.12328778E+09
     -151.3367767077      154.5739852326     1  0.12407345E+09
     -151.3367374647      153.8415426836     1  0.12723727E+09
     -151.3366074359      157.5035664529     1  0.12531412E+09
     -151.3365628272      151.9352945411     1  0.13047637E+09
     -151.3365425696      163.5685868928     4  0.12060006E+09
     -151.3365236291      157.9647864769     1  0.12886191E+09
     -151.3364796696      158.7618311586     1  0.13158995E+09
     -151.3364707820      154.7764147900     1  0.12037412E+09
     -151.3364663602      161.3182642562     1  0.12418397E+09
     -151.3364336405      161.1464113544     1  0.13244156E+09
     -151.3364036787      152.4481791764     1  0.12641625E+09
     -151.3363863853      155.4822429266     1  0.12820254E+09
     -151.3363789203      156.0272578373     1  0.12491361E+09
     -151.3363451867      154.4378630605     1  0.12620222E+09
     -151.3363354858      155.9818602605     1  0.12332257E+09
     -151.3362972446      149.6337379359     2  0.13298797E+09
     -151.3362768062      156.9789735989     1  0.11960594E+09
     -151.3362677643      156.8797747812     1  0.12907221E+09
     -151.3362660736      159.2776186240     1  0.12914466E+09
     -151.3362211332      153.6138380427     1  0.12765112E+09
     -151.3362061627      155.3396173507     2  0.12664097E+09
     -151.3361899522      152.4186013879     1  0.12728133E+09
     -151.3361629692      153.3034006164     1  0.12674655E+09
     -151.3360649168      154.8797839883     1  0.12273801E+09
     -151.3360532978      153.8256671281     1  0.12503598E+09
     -151.3360361325      157.7372707400     1  0.13220287E+09
     -151.3359528858      154.9034670109     1  0.12251057E+09
     -151.3359500455      156.5546067199     1  0.12936983E+09
     -151.3358155558      157.9537393660     1  0.13161664E+09
     -151.3358113443      158.2735055426     1  0.12988008E+09
     -151.3358022109      156.4724986121     1  0.12624351E+09
     -151.3357941284      156.9936371595     1  0.12280189E+09
     -151.3357715070      152.8933591487     1  0.12918175E+09
     -151.3357218663      152.5206797134     1  0.12538711E+09
     -151.3357085622      154.6090454825     1  0.13643964E+09
     -151.3356793861      159.9663700224     2  0.12945828E+09
     -151.3356549034      154.9511242494     1  0.13504770E+09
     -151.3356137867      154.4524911763     1  0.13570485E+09
     -151.3355985593      159.2678312647     1  0.13819813E+09
     -151.3355733172      154.6268486955     1  0.12948186E+09
     -151.3354258843      151.8669362305     1  0.12659261E+09
     -151.3354221510      153.7568028885     1  0.12864272E+09
     -151.3354196966      158.0212877777     1  0.12468649E+09
     -151.3353799405      154.2402870506     1  0.13262684E+09
     -151.3353422198      155.3336007850     1  0.12362021E+09
     -151.3353082149      154.1062268903     1  0.12172922E+09
     -151.3352972724      157.7743854999     1  0.12631605E+09
     -151.3352333218      154.6293351962     1  0.12803205E+09
     -151.3352280679      150.4527800695     2  0.12433500E+09
     -151.3351793670      153.2166264373     1  0.12227114E+09
     -151.3351757168      156.5893270163     1  0.12304492E+09
     -151.3351065000      155.6840182115     1  0.12688939E+09
     -151.3351022307      154.3696707967     1  0.12503328E+09
     -151.3350978138      157.4782992819     1  0.12355227E+09
     -151.3350908426      161.1161456760     1  0.13295447E+09
     -151.3350555534      157.6007869319     1  0.12703390E+09
     -151.3350469726      154.8346333547     1  0.13237903E+09
     -151.3349755497      156.3653973979     1  0.12397243E+09
     -151.3349636236      157.2334077990     1  0.12551832E+09
     -151.3348664183      152.4315851604     1  0.12736732E+09
     -151.3347554859      157.8673686450     1  0.12248946E+09
     -151.3347537160      155.2425511815     1  0.13095367E+09
     -151.3346525523      157.7688611447     1  0.12318887E+09
     -151.3346366780      152.9392886584     1  0.12607303E+09
     -151.3346125929      151.9951613010     1  0.11946277E+09
     -151.3345589710      155.3387905549     1  0.12736791E+09
     -151.3345467525      152.2747291244     1  0.12815681E+09
     -151.3345053167      155.4249195231     1  0.12388834E+09
     -151.3344954994      155.5913911460     1  0.13200708E+09
     -151.3344571990      153.4536047465     1  0.12863596E+09
     -151.3344387172      153.8115938859     1  0.12896109E+09
     -151.3344372364      157.1981393330     1  0.12467917E+09
     -151.3344345450      154.5138654605     1  0.12846206E+09
     -151.3343755367      158.6849120786     1  0.12747985E+09
     -151.3343297289      155.0173518488     1  0.13121813E+09
     -151.3343242490      151.6049924325     1  0.12969749E+09
     -151.3342637045      154.5928782304     1  0.12496782E+09
     -151.3342608510      150.6432458770     1  0.12681390E+09
     -151.3342388950      158.5906624359     1  0.12171842E+09
     -151.3342266553      153.3077658315     1  0.13062342E+09
     -151.3342038754      156.3484621456     1  0.12531545E+09
     -151.3341927981      157.4209744266     1  0.13497206E+09
     -151.3341612336      155.8621221506     1  0.12303966E+09
     -151.3340902865      156.7768962900     1  0.12864253E+09
     -151.3340297490      156.3663963506     1  0.12520794E+09
     -151.3340145319      158.6480846634     1  0.12408582E+09
     -151.3340077194      156.5637229336     1  0.12174950E+09
     -151.3339800972      153.8170079342     1  0.12790361E+09
     -151.3339730816      154.0095047520     1  0.12648988E+09
     -151.3339340099      154.2955995454     1  0.12330246E+09
     -151.3339318463      155.4691263078     1  0.12649188E+09
     -151.3339182950      156.6967598992     1  0.12729946E+09
     -151.3338459290      157.1434441125     1  0.12387743E+09
     -151.3338442346      155.5457973440     1  0.13206423E+09
     -151.3337816587      155.3781267758     1  0.13071465E+09
     -151.3336618124      154.3812224817     1  0.12727313E+09
     -151.3336081544      154.7086475959     1  0.12859395E+09
     -151.3335943421      154.1284416745     1  0.12090351E+09
     -151.3335927100      154.4486654417     1  0.12627519E+09
     -151.3335895305      158.6033994254     1  0.13079829E+09
     -151.3335774337      150.0901069751     1  0.12524656E+09
     -151.3335543108      157.0603932685     1  0.12520661E+09
     -151.3335372496      154.4982597343     2  0.12692029E+09
     -151.3334758973      155.8461285856     1  0.12750638E+09
     -151.3334304680      151.5506061572     1  0.12616699E+09
     -151.3334173435      157.2352935828     1  0.13196292E+09
     -151.3332997078      152.4333103513     1  0.12516601E+09
     -151.3332713628      162.4557786285     1  0.13330990E+09
     -151.3331963250      155.1895161571     1  0.12655595E+09
     -151.3331873114      156.7628193807     1  0.12515131E+09
     -151.3331589883      158.4525884590     1  0.13426802E+09
     -151.3331436142      154.1258551697     1  0.12350957E+09
     -151.3331024984      151.3882164648     1  0.13236801E+09
     -151.3330601783      158.0579445611     1  0.13183846E+09
     -151.3329842013      157.2356391227     1  0.12098120E+09
     -151.3329492280      155.4843114625     1  0.13516231E+09
     -151.3329062956      155.2585990813     1  0.13198917E+09
     -151.3329047389      156.3916070727     1  0.12363987E+09
     -151.3328344347      156.3701871748     1  0.12810889E+09
     -151.3328302049      154.8889139358     1  0.12553867E+09
     -151.3328198649      156.4200320499     1  0.12474348E+09
     -151.3327140167      154.2811894551     1  0.12301164E+09
     -151.3325927960      156.2749911243     1  0.13191921E+09
     -151.3325836683      155.7071725074     1  0.12569824E+09
     -151.3325825829      156.9840216366     1  0.12264929E+09
     -151.3325069332      147.0266313306     1  0.12331809E+09
     -151.3324810378      160.3696848450     1  0.12800366E+09
     -151.3324183045      154.4550196549     1  0.13385134E+09
     -151.3323978682      154.3131270186     1  0.12280394E+09
     -151.3323911653      151.6708137812     1  0.12811782E+09
     -151.3323635471      152.2402599569     1  0.12728471E+09
     -151.3323417471      156.6120242045     1  0.12662112E+09
     -151.3323289956      155.4402996767     1  0.12104327E+09
     -151.3323091635      150.8185691552     1  0.13146882E+09
     -151.3322715965      157.9060342719     1  0.12935711E+09
     -151.3322590644      155.0941395344     1  0.13056372E+09
     -151.3320960304      154.0858949564     1  0.12252596E+09
     -151.3320699825      149.9009781989     1  0.12737848E+09
     -151.3320598461      155.6281270094     1  0.12827955E+09
     -151.3320531495      154.6746246778     1  0.12826866E+09
     -151.3319854892      160.5122146983     1  0.12220252E+09
     -151.3319283345      158.2818236222     1  0.12526227E+09
     -151.3318018304      155.1656958941     1  0.12477041E+09
     -151.3317787086      158.2849165526     1  0.12543013E+09
     -151.3317672201      151.3938708972     1  0.13026429E+09
     -151.3317438721      155.9960125432     1  0.12306154E+09
     -151.3317403914      153.8137881498     1  0.12021876E+09
     -151.3316676514      158.4886225738     1  0.13157556E+09
     -151.3316443695      156.4438508742     1  0.12457511E+09
     -151.3316054070      154.4833362150     1  0.12982939E+09
     -151.3315788322      156.1746288801     1  0.13808266E+09
     -151.3315747120      153.3248608270     1  0.12424990E+09
     -151.3315207489      155.4916844935     1  0.12478538E+09
     -151.3315048038      155.2580889980     1  0.13073880E+09
     -151.3314724224      154.4492416255     1  0.12492713E+09
     -151.3314663831      153.5365418255     1  0.12184485E+09
     -151.3314398937      151.6886070453     1  0.12489581E+09
     -151.3314377706      152.8686854028     1  0.12414580E+09
     -151.3314319138      152.0709658119     1  0.13369939E+09
     -151.3312990261      152.7513927596     1  0.12961401E+09
     -151.3312740866      155.1667371195     1  0.12938013E+09
     -151.3312617171      158.2329852195     1  0.12606081E+09
     -151.3312367187      155.2299002674     1  0.12386642E+09
     -151.3311931228      153.2608732218     1  0.12638018E+09
     -151.3311542491      151.7517117703     1  0.12854136E+09
     -151.3311441041      152.7002460366     1  0.12491704E+09
     -151.3311273350      151.0196627095     1  0.12750718E+09
     -151.3311111473      153.7091353551     1  0.12397506E+09
     -151.3310358295      156.3374057299     1  0.13108784E+09
     -151.3310223032      153.2788311399     1  0.12545832E+09
     -151.3309606474      151.9452251176     1  0.12914085E+09
     -151.3309476550      155.2590158637     1  0.13031442E+09
     -151.3308720946      152.0785920263     1  0.12397519E+09
     -151.3308351533      151.9673810846     1  0.12095644E+09
     -151.3308142815      157.0721160481     1  0.12619424E+09
     -151.3308034470      156.2359077405     1  0.12861491E+09
     -151.3307763565      153.5360506911     1  0.12798373E+09
     -151.3307710688      149.9200619784     1  0.13352632E+09
     -151.3307100791      152.6182613414     1  0.12884914E+09
     -151.3306783698      156.4588178252     1  0.12284308E+09
     -151.3306405304      155.2715637001     1  0.12405025E+09
     -151.3305947307      154.8281656009     1  0.12739792E+09
     -151.3305805806      150.8898924384     1  0.13537024E+09
     -151.3305360819      154.1809829382     1  0.12330780E+09
     -151.3305243043      154.0477564182     1  0.12256992E+09
     -151.3305137561      159.9565397015     4  0.15296390E+09
     -151.3304921506      153.8781947072     1  0.12673802E+09
     -151.3304676760      156.0785303809     2  0.12339815E+09
     -151.3304506471      155.0118743981     1  0.12780226E+09
     -151.3304432403      151.5560950634     1  0.12768466E+09
     -151.3303948365      158.7007551219     1  0.13227623E+09
     -151.3303829805      157.4213512927     1  0.12467150E+09
     -151.3303009376      157.1687897019     1  0.12583863E+09
     -151.3302855987      153.7940842034     1  0.12890370E+09
     -151.3301764438      157.4250311565     1  0.12861921E+09
     -151.3301634626      155.5262888471     1  0.12853149E+09
     -151.3301540259      152.3345425571     1  0.12985869E+09
     -151.3301150479      155.0325112806     1  0.12430851E+09
     -151.3300877335      156.4758466581     1  0.12249343E+09
     -151.3300703003      150.6190031072     1  0.12594847E+09
     -151.3299976707      158.1950634092     1  0.12385533E+09
     -151.3298947109      153.5812341760     1  0.12250884E+09
     -151.3298014690      156.4551535765     1  0.12279549E+09
     -151.3297971206      154.1931588906     1  0.12326414E+09
     -151.3297926929      157.1705318754     1  0.13171478E+09
     -151.3296496649      156.5574947728     1  0.13237165E+09
     -151.3296454762      151.8693642931     1  0.12948899E+09
     -151.3295460490      155.0600175928     1  0.13170485E+09
     -151.3295259904      151.1704465892     1  0.12994056E+09
     -151.3294972069      154.9906240938     1  0.12963318E+09
     -151.3294773435      152.0335392990     1  0.13253042E+09
     -151.3294540626      156.8605122369     1  0.12059057E+09
     -151.3294364167      158.5926922625     1  0.12972087E+09
     -151.3293733221      155.7547796709     1  0.12726860E+09
     -151.3293656185      154.5183198329     1  0.12587642E+09
     -151.3293479326      153.8348021262     1  0.13289692E+09
     -151.3292830562      150.2124202264     1  0.12115840E+09
     -151.3292748539      155.1814456797     2  0.13044958E+09
     -151.3292618689      156.9610586688     1  0.12252996E+09
     -151.3292144471      152.4127953742     1  0.12740674E+09
     -151.3290989640      156.1024242683     1  0.13469192E+09
     -151.3290716776      152.5975103518     1  0.12529835E+09
     -151.3290697773      153.9721140049     1  0.12950224E+09
     -151.3290525357      153.4861812219     1  0.12214929E+09
     -151.3290281448      157.1049340920     1  0.12149422E+09
     -151.3289239022      155.2545690746     1  0.12901418E+09
     -151.3289203410      152.7185117631     1  0.12521436E+09
     -151.3288244163      152.6785818057     1  0.12347465E+09
     -151.3288189022      156.8359648281     1  0.13108970E+09
     -151.3287425682      151.1152231429     1  0.12731818E+09
     -151.3287369478      152.5897411102     1  0.12911847E+09
     -151.3287178478      150.0593720270     1  0.13323229E+09
     -151.3287134575      152.0481646015     1  0.12467867E+09
     -151.3287009739      159.3952045198     1  0.12256094E+09
     -151.3286728931      151.3272778360     1  0.12699487E+09
     -151.3286093952      150.9470308288     1  0.13278963E+09
     -151.3286061971      158.5228779380     1  0.12504485E+09
     -151.3285117529      158.3948839227     1  0.12846742E+09
     -151.3284793737      155.7128278469     1  0.13479510E+09
     -151.3284725156      157.6669527621     1  0.11889114E+09
     -151.3284138370      153.9505979091     1  0.12161083E+09
     -151.3283603748      151.1120729553     1  0.12325997E+09
     -151.3283046181      151.6825792138     1  0.12189530E+09
     -151.3282616596      152.4846607567     1  0.12805105E+09
     -151.3282236434      152.2611511086     1  0.12319381E+09
     -151.3281786028      149.1073208094     1  0.13454899E+09
     -151.3281576475      154.9212670222     1  0.13040551E+09
     -151.3281187208      157.5986583429     1  0.12829969E+09
     -151.3281084148      154.5509601802     1  0.12026361E+09
     -151.3280555170      157.4333832882     1  0.13038323E+09
     -151.3280307359      154.5784398646     1  0.12530541E+09
     -151.3279763362      154.3453494152     1  0.12935903E+09
     -151.3279208740      156.8412026806     1  0.12708239E+09
     -151.3278352305      155.8456766570     1  0.12641078E+09
     -151.3277960538      154.3491714262     1  0.12002725E+09
     -151.3277903796      149.7582556495     1  0.13297399E+09
     -151.3277886143      156.6933086769     1  0.12673273E+09
     -151.3277636290      154.8092656171     1  0.12059868E+09
     -151.3277427234      157.2218839398     1  0.12661019E+09
     -151.3277003232      153.0532397785     1  0.12375955E+09
     -151.3276891510      157.6689544337     1  0.12234362E+09
     -151.3276777098      154.2031530297     1  0.12599190E+09
     -151.3276468539      153.7327342747     1  0.12735698E+09
     -151.3276022895      156.5005302346     1  0.12916960E+09
     -151.3275996309      154.0505721993     1  0.12518482E+09
     -151.3275872786      149.6569685791     1  0.12133327E+09
     -151.3275553556      155.3362344590     1  0.12362070E+09
     -151.3275258966      158.4608814753     1  0.13154771E+09
     -151.3275140958      157.6990988837     1  0.12884420E+09
     -151.3274617490      156.1900526298     1  0.12929047E+09
     -151.3274487304      154.8657569217     1  0.13151046E+09
     -151.3274315042      153.7486529833     1  0.12552003E+09
     -151.3273496802      157.2912575296     1  0.12717351E+09
     -151.3273419380      151.2715609453     1  0.12641216E+09
     -151.3273164180      154.5882111022     1  0.12799721E+09
     -151.3272613890      158.9208695720     1  0.13425602E+09
     -151.3272488019      152.2102955815     1  0.12420017E+09
     -151.3272146408      153.6861121560     1  0.12953464E+09
     -151.3270886317      154.7417004236     1  0.12437991E+09
     -151.3270631065      156.4330061624     1  0.12507496E+09
     -151.3270311359      159.7821040240     1  0.12911139E+09
     -151.3270273680      158.9627848206     1  0.13675227E+09
     -151.3270034621      156.2095818978     1  0.13249294E+09
     -151.3269828252      153.6118673043     1  0.12917604E+09
     -151.3269745633      154.0367092216     1  0.12564167E+09
     -151.3269638078      154.3883662326     1  0.12239207E+09
     -151.3269068825      153.6124168695     1  0.12093932E+09
     -151.3268591896      161.9681518684     1  0.12512272E+09
     -151.3267757261      153.8512482619     1  0.12696731E+09
     -151.3267379863      154.5083278283     1  0.12545197E+09
     -151.3267311657      159.3666203484     1  0.13191174E+09
     -151.3267188605      158.4783636870     1  0.13358619E+09
     -151.3266598153      154.9259499140     1  0.12729965E+09
     -151.3265960898      153.7563989676     1  0.12720496E+09
     -151.3265439359      156.9821876415     1  0.12665497E+09
     -151.3265244664      155.2016254817     1  0.12138625E+09
     -151.3263955478      152.5356686308     1  0.12745527E+09
     -151.3263576002      154.8635062530     1  0.12985595E+09
     -151.3263482886      155.5212193382     1  0.13111490E+09
     -151.3263471940      157.6201299944     1  0.12157244E+09
     -151.3263363855      152.4909101669     1  0.12187410E+09
     -151.3262676370      154.0727032842     1  0.12888958E+09
     -151.3262250618      157.7596970696     1  0.12971293E+09
     -151.3262053991      157.6023890343     1  0.12514826E+09
     -151.3261768148      154.6728766877     1  0.12127029E+09
     -151.3261187687      154.6315851371     1  0.12399133E+09
     -151.3261148269      156.0530103817     1  0.12394633E+09
     -151.3260875443      154.4201056993     1  0.12364806E+09
     -151.3260520518      153.2086360064     1  0.13071350E+09
     -151.3260193840      150.1888769825     1  0.12317121E+09
     -151.3259346331      153.7668434732     1  0.12561419E+09
     -151.3259325518      159.2613584058     1  0.13056463E+09
     -151.3259150952      158.1601131565     1  0.12144952E+09
     -151.3258898475      154.9356958733     1  0.12761763E+09
     -151.3258693739      153.1326216898     1  0.12753231E+09
     -151.3258546319      155.6104826838     1  0.12687890E+09
     -151.3257712828      153.4286703363     1  0.13415761E+09
     -151.3257352947      157.7123583083     1  0.12577565E+09
     -151.3257103999      154.8422415740     1  0.12220420E+09
     -151.3256716993      152.7464506083     1  0.12534480E+09
     -151.3256326269      150.2865882021     1  0.12202336E+09
     -151.3256177609      152.7794045487     1  0.12824411E+09
     -151.3255153905      157.3481787822     1  0.13311587E+09
     -151.3254716775      154.6151768681     1  0.12385533E+09
     -151.3254656078      152.9454138966     1  0.12073849E+09
     -151.3254018344      155.0196094719     1  0.12234775E+09
     -151.3253082142      155.3985420729     1  0.12296956E+09
     -151.3252557147      157.2170608070     1  0.13075546E+09
     -151.3252538124      153.5822668045     1  0.12155414E+09
     -151.3252507383      154.5875753677     1  0.12512821E+09
     -151.3252188591      156.6174362475     1  0.12844349E+09
     -151.3252121772      155.0294638725     1  0.12652118E+09
     -151.3251808074      154.1012210348     1  0.12094864E+09
     -151.3251661342      159.8055429390     1  0.12890641E+09
     -151.3251633414      155.2470362805     1  0.12001772E+09
     -151.3251491516      157.5498191524     1  0.12538676E+09
     -151.3251479098      156.9659173163     1  0.12203694E+09
     -151.3250710574      153.3038568704     1  0.12615200E+09
     -151.3250233596      157.1275879754     1  0.12285950E+09
     -151.3250082000      157.4745489939     1  0.13184426E+09
     -151.3249505243      155.8580146561     1  0.12899376E+09
     -151.3249455313      153.3815906922     1  0.12867416E+09
     -151.3249318063      153.1500433535     1  0.12972621E+09
     -151.3248921331      154.0378617017     1  0.12327931E+09
     -151.3248801513      154.8735364924     1  0.13109577E+09
     -151.3248467813      156.4974923274     1  0.12505894E+09
     -151.3248215747      151.9740814530     1  0.12880895E+09
     -151.3248201605      155.2200354023     1  0.12304981E+09
     -151.3247665626      153.1719999607     1  0.13336204E+09
     -151.3247291988      144.8474196914     1  0.12161740E+09
     -151.3247187003      154.3803074214     1  0.12406304E+09
     -151.3247045831      152.7322037900     1  0.13152492E+09
     -151.3246637456      152.4980478031     1  0.12486000E+09
     -151.3246215678      157.1946908697     1  0.12363098E+09
     -151.3245782543      154.3534841161     1  0.12390235E+09
     -151.3245596469      158.2005864666     1  0.12706768E+09
     -151.3245407842      155.1170707997     1  0.11976350E+09
     -151.3244838446      152.9040492817     2  0.13081141E+09
     -151.3244363341      154.5457522387     1  0.13242916E+09
     -151.3244042120      156.3736391290     1  0.12900288E+09
     -151.3243449163      157.4089141405     1  0.13064036E+09
     -151.3243082176      154.8221622542     1  0.12650817E+09
     -151.3242648723      158.9066637535     3  0.12004194E+09
     -151.3241543866      153.7528001539     1  0.12059206E+09
     -151.3241404234      153.7581602321     1  0.13282683E+09
     -151.3241312072      151.6861970287     1  0.12458023E+09
     -151.3240716709      153.9475852047     1  0.13131233E+09
     -151.3240296873      153.9403229187     1  0.12650553E+09
     -151.3240205845      154.2022366653     1  0.13095281E+09
     -151.3240098291      159.6729062753     2  0.13280338E+09
     -151.3240050444      154.6784754717     1  0.13112056E+09
     -151.3239944948      155.9154497278     1  0.12146153E+09
     -151.3239892208      154.3221826007     1  0.13171215E+09
     -151.3239092158      153.2967243108     1  0.12016726E+09
     -151.3239047604      150.2571323577     1  0.12402693E+09
     -151.3238884877      154.3062638873     1  0.12250786E+09
     -151.3238541824      155.2939085639     1  0.12553475E+09
     -151.3238504343      155.3976496776     1  0.12603741E+09
     -151.3238438405      155.9741504153     1  0.12235317E+09
     -151.3238317278      159.4904975375     2  0.13546504E+09
     -151.3237955416      157.8411993468     1  0.12161935E+09
     -151.3237120563      154.8238299941     1  0.12710723E+09
     -151.3236768517      153.9863370548     1  0.12424442E+09
     -151.3236614045      160.0517487096     1  0.13266671E+09
     -151.3236440440      154.7578874818     1  0.12665380E+09
     -151.3236310267      156.9635219500     1  0.12904834E+09
     -151.3235874448      156.6836776056     1  0.12715773E+09
     -151.3235837396      158.6543566137     1  0.12760012E+09
     -151.3235622643      157.2011861998     1  0.12503521E+09
     -151.3234979590      156.5151051559     1  0.12712341E+09
     -151.3234271677      151.9978205559     1  0.12860395E+09
     -151.3234155195      153.1113927603     1  0.12257681E+09
     -151.3234054749      155.6283950265     1  0.12205715E+09
     -151.3233745057      156.6506211607     1  0.12461740E+09
     -151.3233477822      152.3207358626     1  0.13122223E+09
     -151.3233421868      155.6489682162     1  0.12832041E+09
     -151.3233395291      158.5666519541     1  0.12706280E+09
     -151.3233345068      150.5686038437     1  0.12860780E+09
     -151.3233322092      153.8127897809     1  0.12709484E+09
     -151.3232499221      150.2677174078     1  0.12646977E+09
     -151.3232000367      151.4610722687     1  0.12788778E+09
     -151.3231515895      152.8359014696     1  0.12524339E+09
     -151.3231218567      157.0083476624     1  0.13540731E+09
     -151.3231202349      152.6691204358     1  0.13044855E+09
     -151.3230847160      156.0875204477     1  0.12470233E+09
     -151.3230696229      153.6708594740     1  0.12354121E+09
     -151.3230560953      149.6059879646     1  0.12630978E+09
     -151.3230232402      155.2637135655     1  0.12436050E+09
     -151.3229239517      155.7784591959     1  0.11981368E+09
     -151.3228949666      155.5087152799     1  0.12270932E+09
     -151.3228378910      155.6854440996     1  0.12824695E+09
     -151.3228200279      151.8881584207     1  0.12672435E+09
     -151.3228045953      154.7942061893     1  0.12204708E+09
     -151.3227963201      157.0864250714     1  0.12522450E+09
     -151.3227939317      153.5952734933     1  0.12277974E+09
     -151.3227276837      152.1121508320     1  0.12852862E+09
     -151.3226715651      155.6759434237     1  0.12367652E+09
     -151.3226486312      152.9922678214     1  0.12597184E+09
     -151.3226430157      161.3405796699     1  0.12363368E+09
     -151.3226160999      152.4034384321     1  0.12950230E+09
     -151.3226130182      153.4750750642     1  0.12776119E+09
     -151.3226060950      155.5972668074     1  0.13199738E+09
     -151.3226027738      156.3805750357     1  0.12340003E+09
     -151.3225170640      155.9172429685     1  0.12232231E+09
     -151.3224915718      159.8657267795     1  0.13354654E+09
     -151.3224653307      147.7593428300     1  0.12328815E+09
     -151.3224281168      150.8669000486     1  0.12619405E+09
     -151.3224266941      156.3563238106     1  0.12570470E+09
     -151.3224230105      157.0056577092     1  0.12044936E+09
     -151.3224134138      157.2232807207     1  0.12945914E+09
     -151.3224002450      155.1908610854     1  0.12876295E+09
     -151.3222993889      159.2364388113     1  0.13584815E+09
     -151.3222278082      154.3642781927     1  0.12150520E+09
     -151.3222129364      155.5962171528     1  0.12543591E+09
     -151.3222019629      154.0062356655     1  0.12897655E+09
     -151.3221928551      157.0004626798     1  0.12027467E+09
     -151.3221792430      153.0269945204     1  0.12988100E+09
     -151.3221537374      155.7665740729     1  0.13119778E+09
     -151.3221357863      156.4821794416     1  0.12620450E+09
     -151.3221234023      153.2329252053     1  0.12794386E+09
     -151.3220682272      157.7227305542     1  0.12276161E+09
     -151.3220663964      148.6967360047     1  0.12874400E+09
     -151.3220183676      155.1491058498     1  0.12737465E+09
     -151.3219946883      152.5667247456     1  0.12689485E+09
     -151.3218785855      152.8817437122     1  0.13256556E+09
     -151.3218505585      156.8415586689     1  0.12350648E+09
     -151.3218388680      152.1474153341     1  0.12057649E+09
     -151.3218191332      151.4439614748     1  0.13140576E+09
     -151.3217798062      156.1983138309     1  0.13233685E+09
     -151.3216699397      151.3783685735     1  0.13676583E+09
     -151.3216635574      151.9327184026     1  0.13467133E+09
     -151.3216615808      151.1835651315     1  0.12087920E+09
     -151.3216564199      153.4286789141     1  0.12656708E+09
     -151.3216487991      159.5313498326     2  0.13463927E+09
     -151.3216472261      157.0130490936     1  0.12309530E+09
     -151.3216276594      153.8801239363     1  0.12976896E+09
     -151.3216172745      155.4674970014     1  0.13414014E+09
     -151.3215809938      153.3237650618     1  0.13182109E+09
     -151.3215666828      150.3653065368     1  0.13063823E+09
     -151.3215479240      152.8848054673     1  0.13115650E+09
     -151.3215463726      158.9242486110     1  0.13682809E+09
     -151.3215090410      156.9464635073     1  0.12965172E+09
     -151.3214865413      154.1403808133     1  0.12730866E+09
     -151.3213644160      152.8270592304     1  0.12617806E+09
     -151.3213406819      150.6047778332     1  0.12956919E+09
     -151.3213181120      152.0822020347     1  0.13035448E+09
     -151.3212772022      154.6394612279     1  0.12608385E+09
     -151.3212280673      154.0429411476     1  0.12844394E+09
     -151.3211978884      153.3840574676     1  0.12802855E+09
     -151.3211891110      153.8820186394     1  0.12536479E+09
     -151.3211741613      159.9009179827     1  0.13294783E+09
     -151.3211652980      156.5751752480     1  0.12371744E+09
     -151.3211624508      153.5342016950     1  0.12341287E+09
     -151.3211339492      156.7702821921     1  0.12442808E+09
     -151.3211198355      153.8050565526     1  0.13212051E+09
     -151.3211093801      151.2001540422     2  0.13179426E+09
     -151.3210984024      154.9448386008     1  0.13007437E+09
     -151.3210925356      154.9584692399     1  0.12424389E+09
     -151.3210640452      155.3811827427     1  0.12558413E+09
     -151.3210566431      152.7018372556     1  0.12171860E+09
     -151.3210530422      154.8583756932     1  0.12608082E+09
     -151.3210009332      155.0961312349     1  0.12534315E+09
     -151.3209860367      151.1434809929     1  0.12739525E+09
     -151.3209399456      153.7419574784     1  0.12358706E+09
     -151.3209321170      154.4829615951     1  0.12843840E+09
     -151.3209094031      153.4556536799     1  0.12510189E+09
     -151.3209081958      153.7327681744     1  0.13171664E+09
     -151.3208611612      152.0069086015     1  0.13191516E+09
     -151.3208463806      157.9537269290     1  0.12050332E+09
     -151.3208304428      150.6709517802     1  0.12634519E+09
     -151.3208255041      156.4992660251     1  0.12524313E+09
     -151.3208043567      155.6217928661     1  0.12315729E+09
     -151.3207647224      153.3881387455     1  0.12750443E+09
     -151.3207595497      156.3941779252     1  0.12576414E+09
     -151.3207312985      155.6078532448     1  0.13152965E+09
     -151.3207111508      156.9754144609     1  0.12248593E+09
     -151.3207059518      154.4674176795     1  0.12484615E+09
     -151.3206744337      152.9798817110     1  0.12387950E+09
     -151.3206628242      153.0040482529     1  0.13237229E+09
     -151.3206033345      152.9569017208     1  0.13161914E+09
     -151.3205972577      154.5279208511     1  0.12131430E+09
     -151.3205550792      154.0162871024     1  0.13171990E+09
     -151.3205310720      159.9763330333     1  0.13830398E+09
     -151.3205132230      153.6586678613     1  0.13176820E+09
     -151.3204965006      156.0632325996     1  0.13090273E+09
     -151.3204948807      154.3565421105     1  0.12419292E+09
     -151.3204343425      149.2883489787     1  0.12439877E+09
     -151.3204148742      153.0027188252     1  0.13716582E+09
     -151.3203768499      154.4303136732     1  0.12089051E+09
     -151.3203366040      151.4317338466     1  0.12621641E+09
     -151.3203176148      155.2788944939     1  0.13005960E+09
     -151.3203151330      160.5275840648     1  0.12312005E+09
     -151.3203051667      158.9189621917     1  0.12969186E+09
     -151.3202554857      151.0674638112     1  0.11878469E+09
     -151.3202227113      151.2317322031     1  0.12693573E+09
     -151.3202083059      153.8346615344     1  0.12976736E+09
     -151.3201790306      153.5002760302     1  0.12566835E+09
     -151.3201361617      156.4358840656     1  0.13545132E+09
     -151.3201073098      159.3312608765     1  0.13468019E+09
     -151.3200525290      154.3773788968     1  0.12476076E+09
     -151.3200504433      153.8773561088     1  0.12867482E+09
     -151.3200047951      155.0148752990     1  0.12661554E+09
     -151.3199824851      155.4964208743     1  0.12659018E+09
     -151.3199729603      153.7275774389     1  0.12412300E+09
     -151.3199146242      154.7413308826     1  0.13203796E+09
     -151.3198961925      155.9353089925     1  0.12415972E+09
     -151.3198172269      155.0129926240     1  0.13659373E+09
     -151.3197566499      157.8625336542     1  0.12401081E+09
     -151.3197453411      154.5543148523     1  0.12868724E+09
     -151.3197257686      151.6633696574     1  0.12843450E+09
     -151.3197020616      155.5400628247     1  0.12402589E+09
     -151.3196961834      158.6367249157     1  0.13721232E+09
     -151.3196696218      155.3690795898     1  0.12454001E+09
     -151.3196112218      152.1079902627     1  0.12517055E+09
     -151.3195754359      151.1637908954     1  0.12784612E+09
     -151.3195733954      150.5663840211     1  0.12663161E+09
     -151.3195713662      153.7524335845     1  0.12907209E+09
     -151.3195536199      150.9179594923     1  0.12403739E+09
     -151.3195410600      156.7489218279     1  0.12671656E+09
     -151.3194944326      157.0572314639     1  0.12435335E+09
     -151.3194509929      153.9147431851     1  0.12376246E+09
     -151.3194169118      152.7810295408     1  0.12400211E+09
     -151.3193601351      153.4036587114     1  0.12702243E+09
     -151.3193505991      153.5765638344     1  0.12775805E+09
     -151.3193417582      151.1606169944     1  0.12256731E+09
     -151.3192908277      152.7440835155     1  0.12457005E+09
     -151.3192797476      153.7419148165     1  0.12446168E+09
     -151.3192662554      152.8592590788     1  0.12256019E+09
     -151.3192598593      154.0223876219     1  0.12331838E+09
     -151.3192571097      154.8545563054     1  0.12607175E+09
     -151.3192390581      156.5757837410     1  0.12493287E+09
     -151.3192062663      152.2476980116     1  0.12998783E+09
     -151.3191182812      153.8031161967     1  0.12893905E+09
     -151.3190943236      155.1832965752     1  0.13005327E+09
     -151.3190741926      150.1052921069     1  0.13284382E+09
     -151.3190710119      157.3130581562     1  0.12218275E+09
     -151.3190688431      158.0936952515     1  0.14069242E+09
     -151.3190273397      155.7254033002     1  0.12546629E+09
     -151.3190140691      155.8960365437     1  0.13203195E+09
     -151.3190070281      154.6689482009     1  0.12927319E+09
     -151.3189421522      153.9651341146     1  0.12164872E+09
     -151.3189063944      157.8275586984     1  0.12336046E+09
     -151.3187274533      153.2933689882     1  0.12507983E+09
     -151.3186589824      157.5953634746     1  0.12900826E+09
     -151.3185866275      152.6612169218     1  0.13199552E+09
     -151.3185772847      151.0543953063     1  0.12898981E+09
     -151.3184969407      153.2485649269     1  0.12203683E+09
     -151.3184796625      152.4800168316     1  0.12054550E+09
     -151.3184764849      159.8097813524     1  0.12983683E+09
     -151.3184501853      153.8306706955     1  0.12418326E+09
     -151.3184175812      153.6704360608     1  0.12333448E+09
     -151.3184040298      160.0583134860     1  0.13648792E+09
     -151.3183464308      158.4961262204     1  0.12950223E+09
     -151.3183378769      158.1742742830     1  0.12085759E+09
     -151.3183282388      150.5787953902     1  0.12321439E+09
     -151.3182600926      155.6902250774     1  0.12986041E+09
     -151.3182425124      154.3032145766     1  0.12966978E+09
     -151.3182403827      155.7745013776     1  0.12373304E+09
     -151.3182104750      157.0195301945     1  0.12315754E+09
     -151.3182045107      154.3026365521     1  0.12920113E+09
     -151.3181930711      157.1041737015     1  0.12515202E+09
     -151.3181836874      156.6567315493     1  0.12643055E+09
     -151.3181578076      153.1039188938     1  0.11902059E+09
     -151.3181496771      152.3286993225     1  0.12508815E+09
     -151.3181256444      154.2716212084     1  0.12931907E+09
     -151.3181023764      155.5383522154     1  0.12511063E+09
     -151.3180959624      155.5194644301     1  0.13149763E+09
     -151.3180561585      154.7650858113     1  0.12655552E+09
     -151.3179828698      154.9733904600     1  0.12130014E+09
     -151.3179714017      155.2483060040     1  0.13067477E+09
     -151.3179536049      154.1069105344     1  0.13314084E+09
     -151.3179310885      156.2151240516     1  0.12404481E+09
     -151.3178834567      157.7786509138     1  0.12827806E+09
     -151.3178441439      155.0931440018     1  0.13069575E+09
     -151.3178049521      161.0993406787     1  0.12122588E+09
     -151.3177685622      156.1785505070     1  0.13236384E+09
     -151.3176764161      155.6060783826     1  0.12905464E+09
     -151.3176710211      148.7671291464     1  0.13263023E+09
     -151.3176430176      152.1134163010     1  0.12356687E+09
     -151.3176190662      153.2966658686     1  0.12314178E+09
     -151.3176177504      150.4586374788     2  0.12234991E+09
     -151.3176053255      158.4233988491     1  0.12049027E+09
     -151.3175820739      149.1771966686     1  0.12326587E+09
     -151.3175574230      157.8350117335     1  0.12216707E+09
     -151.3175553462      156.0175248365     1  0.13086311E+09
     -151.3175447288      153.7165842577     1  0.12822568E+09
     -151.3175250427      152.9065099725     1  0.12463217E+09
     -151.3174871203      154.7013755679     1  0.13011957E+09
     -151.3174554471      158.4063460845     1  0.12088182E+09
     -151.3174159040      154.2187089998     1  0.12708278E+09
     -151.3173863335      153.8930447860     1  0.12148565E+09
     -151.3173843461      156.4374934303     1  0.11995244E+09
     -151.3173604977      159.0440460110     1  0.12992441E+09
     -151.3173161933      153.7561751176     1  0.13750431E+09
     -151.3172488036      150.2258619537     1  0.12987536E+09
     -151.3172235736      153.4490561116     1  0.12515093E+09
     -151.3172039678      154.8620821512     1  0.12981702E+09
     -151.3171699844      151.4002127906     1  0.13322989E+09
     -151.3171575269      153.8161771211     1  0.12365572E+09
     -151.3171317585      155.7484891390     1  0.12712557E+09
     -151.3171176933      153.0059743003     1  0.12306305E+09
     -151.3170928624      159.7894575450     2  0.13412723E+09
     -151.3170715083      160.4539526110     1  0.12740815E+09
     -151.3170346303      155.2949886177     1  0.13242857E+09
     -151.3170270973      159.5861559426     1  0.12562305E+09
     -151.3169974545      147.0393127008     1  0.12081509E+09
     -151.3169560504      156.8476909387     1  0.12455099E+09
     -151.3169341106      156.5479470392     1  0.12647526E+09
     -151.3169243701      152.9722696291     1  0.12509206E+09
     -151.3169082904      157.3960815073     1  0.12627099E+09
     -151.3168248404      151.2428374320     1  0.12468118E+09
     -151.3167912755      156.3120827785     1  0.13004441E+09
     -151.3167636756      157.6207667524     1  0.12380508E+09
     -151.3167587926      149.8053242443     1  0.11984830E+09
     -151.3167536760      150.7317534025     1  0.13038096E+09
     -151.3167518305      149.2760192482     1  0.12588005E+09
     -151.3167336328      154.0891712859     1  0.12802465E+09
     -151.3167304383      158.3856929240     1  0.12710898E+09
     -151.3166986659      154.6836962280     1  0.13245769E+09
     -151.3166950311      149.3376262635     1  0.12153444E+09
     -151.3166895196      154.7071452704     1  0.11954189E+09
     -151.3166792351      153.0004349941     1  0.12111005E+09
     -151.3166551009      150.4297798505     1  0.12866297E+09
     -151.3166392197      156.6561991941     1  0.12949265E+09
     -151.3165455868      152.0289092577     1  0.11981072E+09
     -151.3165056639      153.4752673775     1  0.12255541E+09
     -151.3164096449      150.3030941269     1  0.12027573E+09
     -151.3163828937      155.3822052392     1  0.13068783E+09
     -151.3163446840      152.2396968331     1  0.12473951E+09
     -151.3163190833      156.5872531715     1  0.13216762E+09
     -151.3162605173      157.1990588666     1  0.12162463E+09
     -151.3162488554      154.7374100844     1  0.13059596E+09
     -151.3162349867      153.3755142516     1  0.12373085E+09
     -151.3162276759      152.9466106340     1  0.12424799E+09
     -151.3162082099      154.5295528879     1  0.12176448E+09
     -151.3161950389      154.8065132952     1  0.12621551E+09
     -151.3161871037      152.6666617620     1  0.12605846E+09
     -151.3161670719      156.0060046823     1  0.12515043E+09
     -151.3161634108      154.9163292358     1  0.12770167E+09
     -151.3161573826      157.1139220700     1  0.12448089E+09
     -151.3161363428      156.8073996244     1  0.12624705E+09
     -151.3161169412      154.6207535832     1  0.13423902E+09
     -151.3161067219      155.9359243188     1  0.12491539E+09
     -151.3161036126      152.7274660075     1  0.12018019E+09
     -151.3160544852      156.0490248958     1  0.12654423E+09
     -151.3160276530      154.4907193643     1  0.13111442E+09
     -151.3159996315      156.2126483535     1  0.12670259E+09
     -151.3159771723      153.5483716596     1  0.12060418E+09
     -151.3159729791      157.9054593854     1  0.13199377E+09
     -151.3159535503      155.3076556495     1  0.12656988E+09
     -151.3159410801      158.2415758564     1  0.12537639E+09
     -151.3158223138      156.8962311362     1  0.12962698E+09
     -151.3158197499      153.4893488086     1  0.12293467E+09
     -151.3158041444      152.0238487781     1  0.12741536E+09
     -151.3157817657      153.2018824045     1  0.13076265E+09
     -151.3156950775      153.9557113884     1  0.12754774E+09
     -151.3156200897      152.9815256488     1  0.12754851E+09
     -151.3156016774      153.3972469857     1  0.13272256E+09
     -151.3155998253      152.5445819072     1  0.13097642E+09
     -151.3155818698      153.6609235950     1  0.12790238E+09
     -151.3155325365      156.7677267442     1  0.11884950E+09
     -151.3155246392      153.7913874254     1  0.12387848E+09
     -151.3155159273      155.6495253898     1  0.12473298E+09
     -151.3153956607      154.4126689184     1  0.12480437E+09
     -151.3153801314      159.1888017712     1  0.12698127E+09
     -151.3153788614      160.4547206782     1  0.13258214E+09
     -151.3152823173      156.5876821736     1  0.12800966E+09
     -151.3152576107      153.9866665824     1  0.12609177E+09
     -151.3152544818      155.7833533623     1  0.13161361E+09
     -151.3151754790      157.2812614340     1  0.12765941E+09
     -151.3151601991      154.8501304708     1  0.13358028E+09
     -151.3151563958      157.7810360714     1  0.12209836E+09
     -151.3150761228      154.0945306120     1  0.12669792E+09
     -151.3150744586      153.2515830934     1  0.13076518E+09
     -151.3150400681      154.0821615083     1  0.13146788E+09
     -151.3150068233      154.6010927783     2  0.12425879E+09
     -151.3149960654      154.5014119993     1  0.12847324E+09
     -151.3149720715      160.2332270974     1  0.13425694E+09
     -151.3149566019      154.4445670160     1  0.11928398E+09
     -151.3149412268      160.0210770752     1  0.13644969E+09
     -151.3149339181      156.3175804586     2  0.12458988E+09
     -151.3148704519      154.0810080357     1  0.12806899E+09
     -151.3148321893      150.5975522843     1  0.12607502E+09
     -151.3147034802      149.1536821973     1  0.12835870E+09
     -151.3146592514      151.8238893264     1  0.12752554E+09
     -151.3146445598      155.1573077823     1  0.12550840E+09
     -151.3145987236      153.5471290521     1  0.13309968E+09
     -151.3145551506      153.2813008687     1  0.12989474E+09
     -151.3145254605      150.6141689271     1  0.13031417E+09
     -151.3145101380      158.3743249821     1  0.12961956E+09
     -151.3144545557      153.4540755766     1  0.12627527E+09
     -151.3144347463      154.1394369518     1  0.12764308E+09
     -151.3144303428      153.4179899975     1  0.12986731E+09
     -151.3143944310      149.6897400213     1  0.12995928E+09
     -151.3143823287      151.0439261237     1  0.12663735E+09
     -151.3143565467      153.5226901311     1  0.13022560E+09
     -151.3143289040      158.0748254960     1  0.12791041E+09
     -151.3143217916      153.1413784979     1  0.12695693E+09
     -151.3142674789      152.1253085367     1  0.12875188E+09
     -151.3142481441      157.0689346678     3  0.11951136E+09
     -151.3142465800      155.4027287223     1  0.12312532E+09
     -151.3142369743      159.3782199539     1  0.12907592E+09
     -151.3142236286      155.4120962013     1  0.12556183E+09
     -151.3142216048      156.5084249478     1  0.12529826E+09
     -151.3141930125      149.1925385138     1  0.13396189E+09
     -151.3141689375      148.3221772176     1  0.12390240E+09
     -151.3141169729      154.5862735379     1  0.12407680E+09
     -151.3140978375      150.1454881100     1  0.12784835E+09
     -151.3140556753      152.1820334046     1  0.13478744E+09
     -151.3140359471      150.9366744699     1  0.12864699E+09
     -151.3140137335      159.3637030140     1  0.13220045E+09
     -151.3140003004      159.7903652762     1  0.12924434E+09
     -151.3139629218      155.9986141309     1  0.12522428E+09
     -151.3138957976      155.0316812100     1  0.13020619E+09
     -151.3138424245      153.9855934528     1  0.12889380E+09
     -151.3138331802      154.4091556182     1  0.12684462E+09
     -151.3137660258      152.3845868944     1  0.13009515E+09
     -151.3136792801      152.2801751025     1  0.12698360E+09
     -151.3136319029      153.0259443366     1  0.12580320E+09
     -151.3135823890      154.6622585641     1  0.12529812E+09
     -151.3135531821      153.7482864923     1  0.12421184E+09
     -151.3135265811      152.9383471476     1  0.12480903E+09
     -151.3135036703      155.0302825338     1  0.12280172E+09
     -151.3134813817      156.2867440516     1  0.13096013E+09
     -151.3133556556      152.6307883317     1  0.12724840E+09
     -151.3133451897      149.2751209934     1  0.12726795E+09
     -151.3133221422      154.5682979438     1  0.12831479E+09
     -151.3133095147      154.3853980282     1  0.12509189E+09
     -151.3132865475      153.5735889154     1  0.13135422E+09
     -151.3132850452      154.1424803923     1  0.12389380E+09
     -151.3132698746      155.5871278920     1  0.12363953E+09
     -151.3132584013      153.4275234776     1  0.12512919E+09
     -151.3131969285      148.8485398546     1  0.12921659E+09
     -151.3131769660      151.8636094683     1  0.12041405E+09
     -151.3131556117      152.6069061295     1  0.12328879E+09
     -151.3131328090      158.0295748022     2  0.11775779E+09
     -151.3131108424      154.2484466363     1  0.13028834E+09
     -151.3130849285      149.9290704811     1  0.13040877E+09
     -151.3130611994      155.0519584237     1  0.12973432E+09
     -151.3130495506      156.0998275089     1  0.12883421E+09
     -151.3130451869      156.8594976701     1  0.12627248E+09
     -151.3130303356      154.0351744234     1  0.12698590E+09
     -151.3130266072      154.5103130537     1  0.12893751E+09
     -151.3130101921      152.3615643536     1  0.12525268E+09
     -151.3130027752      157.2874582455     1  0.12142528E+09
     -151.3130012909      154.3573408032     1  0.12420191E+09
     -151.3129323805      154.1983754929     1  0.12708790E+09
     -151.3129246283      149.9728578353     1  0.12525668E+09
     -151.3129124520      158.4598659470     1  0.13640385E+09
     -151.3128662548      152.1505133965     1  0.12331571E+09
     -151.3128537877      152.9590311780     1  0.12731760E+09
     -151.3128297073      154.3384531008     1  0.13318513E+09
     -151.3128250679      159.1888873521     1  0.13221534E+09
     -151.3128168723      157.1406924133     1  0.13022085E+09
     -151.3128111726      152.2925467965     1  0.13247889E+09
     -151.3127794722      159.2666890858     1  0.12907334E+09
     -151.3127284896      155.0560421987     1  0.12667981E+09
     -151.3127201066      152.6932699578     1  0.13210291E+09
     -151.3126853002      156.7786959711     1  0.12635432E+09
     -151.3126589261      154.0262150284     1  0.12563834E+09
     -151.3126505222      156.6084646851     1  0.12950444E+09
     -151.3126424179      158.2873448620     1  0.12414559E+09
     -151.3126268765      158.7766677172     1  0.12125306E+09
     -151.3126229175      151.5445364984     1  0.12240660E+09
     -151.3126082755      155.0820672771     1  0.12566360E+09
     -151.3125481072      154.4864873598     2  0.12871617E+09
     -151.3125267300      152.1422203853     1  0.13153398E+09
     -151.3125082226      152.2553046543     1  0.12746722E+09
     -151.3125061820      154.0264789101     1  0.12645142E+09
     -151.3124910430      157.1830815012     1  0.11958059E+09
     -151.3124869398      152.1594556870     1  0.13232357E+09
     -151.3124486404      151.0155791561     1  0.12986473E+09
     -151.3124454568      152.7414318786     1  0.12739943E+09
     -151.3124349508      150.1985884355     1  0.12258398E+09
     -151.3124231739      153.1040548205     1  0.12489238E+09
     -151.3124216192      155.9747637244     1  0.12701214E+09
     -151.3124047490      154.7473956715     1  0.13246430E+09
     -151.3123455787      152.3670348511     1  0.12547863E+09
     -151.3123044045      156.9855798904     1  0.12620778E+09
     -151.3122894152      155.0135346562     1  0.12618089E+09
     -151.3122606638      151.4016867876     1  0.12835094E+09
     -151.3122511398      154.2348221758     1  0.12970605E+09
     -151.3122329908      154.9973807849     1  0.13160300E+09
     -151.3122024111      154.2999965386     1  0.12481920E+09
     -151.3122013705      154.6956765484     1  0.12827029E+09
     -151.3121764218      153.4446584751     1  0.12559472E+09
     -151.3121596330      151.1132653877     1  0.12119611E+09
     -151.3121271937      151.8646542907     1  0.12933569E+09
     -151.3121013235      151.8263934659     1  0.12984806E+09
     -151.3120085800      153.5840251193     1  0.12795393E+09
     -151.3119977180      157.1959329291     1  0.12279447E+09
     -151.3119916990      153.8887413342     1  0.12181220E+09
     -151.3118956925      155.0130232653     1  0.13192464E+09
     -151.3118787630      153.7674089237     1  0.12031997E+09
     -151.3118330375      155.0225559729     1  0.12748772E+09
     -151.3118165932      152.0540782297     1  0.13097276E+09
     -151.3117763024      155.2184802850     1  0.12619032E+09
     -151.3117723059      154.1479993476     1  0.12234809E+09
     -151.3117593829      157.9682690544     1  0.12834936E+09
     -151.3117494699      154.0260714911     1  0.12837154E+09
     -151.3117361434      154.6977405919     1  0.12510949E+09
     -151.3117315791      153.9396634520     1  0.12226522E+09
     -151.3116969073      153.9109100047     1  0.12123363E+09
     -151.3116274327      151.7515129717     1  0.13116829E+09
     -151.3116261732      150.4326010019     1  0.12800343E+09
     -151.3115687773      155.0210184008     1  0.12654121E+09
     -151.3115615668      157.0462480593     1  0.12377782E+09
     -151.3115470203      157.5129690956     1  0.12576619E+09
     -151.3115441555      161.0172245308     1  0.12650486E+09
     -151.3115422293      154.6961065702     1  0.12400955E+09
     -151.3114957267      155.6723311009     1  0.12364688E+09
     -151.3114744484      150.9198098186     1  0.12477979E+09
     -151.3114539946      154.0967270577     1  0.12599904E+09
     -151.3114077617      153.5517908578     1  0.13234119E+09
     -151.3113815024      155.2027025482     1  0.12346499E+09
     -151.3113464019      155.9575206155     1  0.12387732E+09
     -151.3112850662      153.3434451143     1  0.12824183E+09
     -151.3112807091      159.3111829411     1  0.12654454E+09
     -151.3112757797      155.0792640608     1  0.12028439E+09
     -151.3112159942      156.7928310772     1  0.12846304E+09
     -151.3112027950      150.6795963160     1  0.13086161E+09
     -151.3112008725      156.0528956703     1  0.12363357E+09
     -151.3111289668      158.3343359783     1  0.13297905E+09
     -151.3111113444      153.7351425860     1  0.12104628E+09
     -151.3111077958      156.5684865726     1  0.13566585E+09
     -151.3110951753      154.4961748197     1  0.12369184E+09
     -151.3110492568      156.8602645762     1  0.12250195E+09
     -151.3110282569      154.9413968255     1  0.12706265E+09
     -151.3109870318      153.2744011457     1  0.12475530E+09
     -151.3109286710      151.0994254138     1  0.12254241E+09
     -151.3109161590      156.4012847998     1  0.13640158E+09
     -151.3108962871      155.6890651443     1  0.12705106E+09
     -151.3108589433      152.2916820116     1  0.11918317E+09
     -151.3108418138      153.6464020045     1  0.12312917E+09
     -151.3107910718      160.4759875200     2  0.12379766E+09
     -151.3107023805      157.4177033454     1  0.12717819E+09
     -151.3106432162      155.3775566990     1  0.13152889E+09
     -151.3106223087      152.1272108031     1  0.12350125E+09
     -151.3105449872      154.1187411970     1  0.12571200E+09
     -151.3105333232      157.2291952814     1  0.13270129E+09
     -151.3105260512      152.8884212972     1  0.13108651E+09
     -151.3105232834      150.7227326307     1  0.12243754E+09
     -151.3105184865      154.2725012612     1  0.12399090E+09
     -151.3104617197      152.5892186036     1  0.12040681E+09
     -151.3104577281      157.8480104339     1  0.12823520E+09
     -151.3104120401      150.4129904562     1  0.12688101E+09
     -151.3103871768      156.0588594056     1  0.12826064E+09
     -151.3103757796      154.3315722259     1  0.12177599E+09
     -151.3103573616      150.8932273979     1  0.12664584E+09
     -151.3103422877      155.2992056624     1  0.12361885E+09
     -151.3102958377      156.9006443203     1  0.12467216E+09
     -151.3102083942      156.4112825833     1  0.12135744E+09
     -151.3101886527      155.4282683617     1  0.12340485E+09
     -151.3101833489      154.9219930769     1  0.12042708E+09
     -151.3101568632      151.1667477661     1  0.12476388E+09
     -151.3101188242      153.8519492037     1  0.13121202E+09
     -151.3101017085      153.1386414368     1  0.12876824E+09
     -151.3100944619      156.7470674268     1  0.12379358E+09
     -151.3100744886      153.1201401191     1  0.12755390E+09
     -151.3100373428      158.8518408823     1  0.12420055E+09
     -151.3100254980      151.2456342457     1  0.12580696E+09
     -151.3099798668      155.8850435105     1  0.12924342E+09
     -151.3099379032      152.4382538815     1  0.12843761E+09
     -151.3099256200      158.0798425399     2  0.12170925E+09
     -151.3099175027      153.8265504063     1  0.13293231E+09
     -151.3098741918      158.5686767031     1  0.13127755E+09
     -151.3098681054      153.7074171900     1  0.12902262E+09
     -151.3098528584      153.5769923288     1  0.13556080E+09
     -151.3098495827      149.9010323783     1  0.12443823E+09
     -151.3098476609      154.8719908397     1  0.12975148E+09
     -151.3098437649      150.2359490921     1  0.13231548E+09
     -151.3098353780      156.4198673470     1  0.13415807E+09
     -151.3098339430      151.1828189906     1  0.12750191E+09
     -151.3098126571      155.5234578830     1  0.12122633E+09
     -151.3097942680      158.5093464910     1  0.12878157E+09
     -151.3097838186      154.1119092422     1  0.12313610E+09
     -151.3097666105      155.1282707264     2  0.12282309E+09
     -151.3096812636      157.2119197787     1  0.12240865E+09
     -151.3096417364      154.4582492004     1  0.12899596E+09
     -151.3096352376      147.3395565743     1  0.12058624E+09
     -151.3096025062      159.0311958656     1  0.14273013E+09
     -151.3095690582      155.8077113279     1  0.12515748E+09
     -151.3095666601      154.3983140242     1  0.12460811E+09
     -151.3095449032      155.7092903731     1  0.12914705E+09
     -151.3095316408      154.4643213272     1  0.12958234E+09
     -151.3095228238      154.6643486595     1  0.12570817E+09
     -151.3094549069      154.8285182614     1  0.12046994E+09
     -151.3094492395      154.9593857633     1  0.12211786E+09
     -151.3094298254      154.4292161606     1  0.12266394E+09
     -151.3094200979      154.1677726579     1  0.12504608E+09
     -151.3094177763      155.2469879091     1  0.13059687E+09
     -151.3093937904      156.6024609446     1  0.12405466E+09
     -151.3093716204      157.0193077676     1  0.12259420E+09
     -151.3093461317      153.8675505906     1  0.12334207E+09
     -151.3093447834      151.5949857002     1  0.13347924E+09
     -151.3093403758      155.3789116312     1  0.11978125E+09
     -151.3093195280      151.2443222813     1  0.12978138E+09
     -151.3092500346      154.0003260463     1  0.13216617E+09
     -151.3091839396      150.5980890214     1  0.12645281E+09
     -151.3090450605      157.1078248246     1  0.12875796E+09
     -151.3089880406      155.7620209548     1  0.13002105E+09
     -151.3089658435      154.1824323937     1  0.12779552E+09
     -151.3088830903      152.9327532459     1  0.13190361E+09
     -151.3088816174      150.3007662017     1  0.12946185E+09
     -151.3088555706      153.6620242927     1  0.12512233E+09
     -151.3088304092      153.9647507437     1  0.12872966E+09
     -151.3088083926      157.2651867624     1  0.12414500E+09
     -151.3087398296      154.9857421940     1  0.12575180E+09
     -151.3087127153      153.5216748627     1  0.12269781E+09
     -151.3086904511      155.9379775355     1  0.11900089E+09
     -151.3086849673      159.9770613366     1  0.13504973E+09
     -151.3086516408      153.7141199319     1  0.13521683E+09
     -151.3086193834      157.8929258955     1  0.13221107E+09
     -151.3086152451      157.4765817347     1  0.12496174E+09
     -151.3086095316      155.0536131873     1  0.12606557E+09
     -151.3086008222      156.9566548246     1  0.12808328E+09
     -151.3085683141      156.6123303274     1  0.12781501E+09
     -151.3085247387      152.4064148241     1  0.12144302E+09
     -151.3085018169      154.9898596009     1  0.13718440E+09
     -151.3084888512      152.9479790751     1  0.12161509E+09
     -151.3084857647      156.8958451032     1  0.12711604E+09
     -151.3084832536      152.2515947694     1  0.12266523E+09
     -151.3084809919      156.6760455145     1  0.12158688E+09
     -151.3084760917      153.6628937932     1  0.13216672E+09
     -151.3084648693      152.9830885522     1  0.12519825E+09
     -151.3084605845      156.6460698643     1  0.12221132E+09
     -151.3084192097      155.3925056730     1  0.12934075E+09
     -151.3084054119      151.9304849283     1  0.13065869E+09
     -151.3083976587      157.1644470841     1  0.13103283E+09
     -151.3083741659      154.6785023916     1  0.12954434E+09
     -151.3083611681      151.2968681088     1  0.12258529E+09
     -151.3083300886      152.7689658885     1  0.12104501E+09
     -151.3083010713      155.5045016736     1  0.12812324E+09
     -151.3082919353      155.8979543419     1  0.12944356E+09
     -151.3082831086      156.1423467773     1  0.13166422E+09
     -151.3082789673      154.8275895646     1  0.12095270E+09
     -151.3082527503      157.6355749479     1  0.12387217E+09
     -151.3082379080      153.6938261313     1  0.12342725E+09
     -151.3082003750      156.7027111942     1  0.12281225E+09
     -151.3081863232      156.3085993193     1  0.12650415E+09
     -151.3081554702      150.1946087937     1  0.12572047E+09
     -151.3081020422      157.5155192701     1  0.12099516E+09
     -151.3080811150      155.0984920881     2  0.13057339E+09
     -151.3080681459      151.9439545493     1  0.12632103E+09
     -151.3080364119      157.1498033702     1  0.12553764E+09
     -151.3079496138      157.9255804015     1  0.12291528E+09
     -151.3079391077      158.8448081186     2  0.13018032E+09
     -151.3079310708      153.8034918521     1  0.12247311E+09
     -151.3079096464      156.8032072676     1  0.12706811E+09
     -151.3078946134      156.6971478855     1  0.12038371E+09
     -151.3078545082      153.1303281776     1  0.12765177E+09
     -151.3078262628      152.7826750440     1  0.12762555E+09
     -151.3078073072      156.6685354266     1  0.12652378E+09
     -151.3078053053      157.5633259824     1  0.12312422E+09
     -151.3077916586      157.4210429425     1  0.12495988E+09
     -151.3077849049      156.6358332662     1  0.12393680E+09
     -151.3077372727      155.0259647713     1  0.12242004E+09
     -151.3077212592      154.6526128878     1  0.12852366E+09
     -151.3076957160      151.5840083611     1  0.12345903E+09
     -151.3076700909      152.3903363456     1  0.12696988E+09
     -151.3076677586      154.8272287205     1  0.13290578E+09
     -151.3076360506      154.5604838544     1  0.12735717E+09
     -151.3075927535      159.7147784720     1  0.12914294E+09
     -151.3075773459      158.4721109498     1  0.12084574E+09
     -151.3074975910      158.6478396325     1  0.12436576E+09
     -151.3074954029      153.5822582851     1  0.12293461E+09
     -151.3074806038      153.0971913444     1  0.12542146E+09
     -151.3074765272      155.6937749864     1  0.13332071E+09
     -151.3074405208      153.0524815935     1  0.13161064E+09
     -151.3073939939      149.3751776901     1  0.12895658E+09
     -151.3073591405      153.8727630095     1  0.12803568E+09
     -151.3073251067      154.0031423855     1  0.13182610E+09
     -151.3073096575      156.6395339429     1  0.12377770E+09
     -151.3072704765      158.0791166179     1  0.12624761E+09
     -151.3072330794      156.5951066059     1  0.12558676E+09
     -151.3072313729      151.8411588447     1  0.12748061E+09
     -151.3072065995      155.2771022662     1  0.13080854E+09
     -151.3072023432      151.7915229524     1  0.12842770E+09
     -151.3072010006      153.6868407273     1  0.12259736E+09
     -151.3071855535      159.9724022185     1  0.12930977E+09
     -151.3071691662      155.6609656545     1  0.12284365E+09
     -151.3071669425      153.3477476934     1  0.12922547E+09
     -151.3071585965      151.7341874160     1  0.12965743E+09
     -151.3071567638      152.0319516764     1  0.12289941E+09
     -151.3071401281      156.0351810593     1  0.12521460E+09
     -151.3071363124      154.9143842128     1  0.13582891E+09
     -151.3071283647      152.3416869735     1  0.12505198E+09
     -151.3070966303      156.1691905632     1  0.12228350E+09
     -151.3070917356      158.5800423298     1  0.12779712E+09
     -151.3070868453      156.6881021603     1  0.13133743E+09
     -151.3069705664      156.6672655175     1  0.12848621E+09
     -151.3069568794      155.0614614944     1  0.12780325E+09
     -151.3069528725      155.5786278916     1  0.12949267E+09
     -151.3069514060      155.3530167447     1  0.12808914E+09
     -151.3069458494      154.9125076711     1  0.12573900E+09
     -151.3069327294      153.9709494663     2  0.12616896E+09
     -151.3068772274      151.7634144739     1  0.12935680E+09
     -151.3068176351      154.4269236504     1  0.13049277E+09
     -151.3068142584      159.3997528058     1  0.12325959E+09
     -151.3066883062      153.4213598491     1  0.13684353E+09
     -151.3066798292      159.3040964135     1  0.12812846E+09
     -151.3066783946      150.0148694736     1  0.13303057E+09
     -151.3066550410      150.1283017219     1  0.12958658E+09
     -151.3066334547      158.1433337913     1  0.13406506E+09
     -151.3066259417      155.2838357650     1  0.13016879E+09
     -151.3066090789      155.4040679075     1  0.13096097E+09
     -151.3066058675      148.8750978039     1  0.12626920E+09
     -151.3065935506      153.3511054748     1  0.12400127E+09
     -151.3065781255      156.9158670799     1  0.13440293E+09
     -151.3065537422      152.9523814869     1  0.12619483E+09
     -151.3065502547      156.3094096747     1  0.12259038E+09
     -151.3065379197      154.2164717361     1  0.12114043E+09
     -151.3065338870      158.9856026519     2  0.12612965E+09
     -151.3065001446      153.5313129843     1  0.12098263E+09
     -151.3064827397      156.1784452524     1  0.12950991E+09
     -151.3064644079      155.8509847418     1  0.12810188E+09
     -151.3064493368      156.4025550164     1  0.13114957E+09
     -151.3064445709      155.9423118626     1  0.12241142E+09
     -151.3064172694      159.5751240269     1  0.13440023E+09
     -151.3064035101      157.6403039687     1  0.12558294E+09
     -151.3063981849      152.3811981441     1  0.12764004E+09
     -151.3063653827      155.3291897020     1  0.12570420E+09
     -151.3063558327      148.7965291875     1  0.12501251E+09
     -151.3063413689      156.4023133229     1  0.12289738E+09
     -151.3063257511      151.7384489667     1  0.12021829E+09
     -151.3062500887      156.4422680076     1  0.13192281E+09
     -151.3062344857      151.8796045593     1  0.12200859E+09
     -151.3062112309      149.6740414618     1  0.13015949E+09
     -151.3061672880      154.3211212637     1  0.12547609E+09
     -151.3061626776      153.5275873720     1  0.12798067E+09
     -151.3061477064      153.7190898096     1  0.12287793E+09
     -151.3061265509      152.7354940759     1  0.13136292E+09
     -151.3060704706      149.9189563846     1  0.12814765E+09
     -151.3060522289      151.8249795039     1  0.12174722E+09
     -151.3060391823      154.9899895988     1  0.13123883E+09
     -151.3059939093      152.8817368228     1  0.12424666E+09
     -151.3059706419      155.0494522465     1  0.12592231E+09
     -151.3059599881      148.9404370490     1  0.12688959E+09
     -151.3058956586      159.5173231736     1  0.13375906E+09
     -151.3058672345      155.8924951237     1  0.13411419E+09
     -151.3058503401      151.1388902253     1  0.12744999E+09
     -151.3058397114      159.3432658216     1  0.13346818E+09
     -151.3058276999      158.1050121790     1  0.12575022E+09
     -151.3057860267      157.8680382467     1  0.12881740E+09
     -151.3057499296      153.4872302896     1  0.13270178E+09
     -151.3057110175      154.1387594894     1  0.12248990E+09
     -151.3057095338      153.9456025001     1  0.12314231E+09
     -151.3057036408      156.5070275114     1  0.12841023E+09
     -151.3056969379      153.1945703862     1  0.13112615E+09
     -151.3056852689      157.9915123331     1  0.12322021E+09
     -151.3056367760      151.6003867454     1  0.12774475E+09
     -151.3056347465      153.4901052924     1  0.13040161E+09
     -151.3055838787      153.9955814458     1  0.13196244E+09
     -151.3055736301      154.2595659257     1  0.12344987E+09
     -151.3055680374      153.9638195436     1  0.13151363E+09
     -151.3055346054      156.2798488482     1  0.12745530E+09
     -151.3055028969      153.1367254539     1  0.12389740E+09
     -151.3054853562      154.6891285634     1  0.12924014E+09
     -151.3054780465      152.7610427627     1  0.12533792E+09
     -151.3054696377      155.0023353244     1  0.13042988E+09
     -151.3054685393      151.3648184907     1  0.12205759E+09
     -151.3054637428      156.6609039669     2  0.12882092E+09
     -151.3054146250      149.1083528672     1  0.13145196E+09
     -151.3054073087      155.0911279482     1  0.12900068E+09
     -151.3053995989      156.3606311697     1  0.12931777E+09
     -151.3053891567      152.7503246709     1  0.12945618E+09
     -151.3053867687      158.6238515804     1  0.13031929E+09
     -151.3053544004      157.4399877264     1  0.12974314E+09
     -151.3053413128      152.1100095597     1  0.13067989E+09
     -151.3053263893      156.7831961202     1  0.13157613E+09
     -151.3052902875      152.3957147747     1  0.13222704E+09
     -151.3052879557      154.7950486144     1  0.12586287E+09
     -151.3052570815      150.8877706987     1  0.12678661E+09
     -151.3052202844      152.2363287271     1  0.13285813E+09
     -151.3051884567      157.2229846418     1  0.12455132E+09
     -151.3051760445      153.8823174121     1  0.13380628E+09
     -151.3051503544      152.4149179606     1  0.11820656E+09
     -151.3050670119      153.6179871184     1  0.12627828E+09
     -151.3050500054      152.0451157579     1  0.12278543E+09
     -151.3050319585      149.3210791741     1  0.13091282E+09
     -151.3050095677      148.6690064245     1  0.12461173E+09
     -151.3049752089      151.3220994280     1  0.12381499E+09
     -151.3049533777      157.5135758116     1  0.13268156E+09
     -151.3049229233      151.9097801626     1  0.12900782E+09
     -151.3048959005      151.5289246213     1  0.13527987E+09
     -151.3048286156      153.3032471137     1  0.12380645E+09
     -151.3048213248      152.4010463185     1  0.12750073E+09
     -151.3048015032      157.8512028225     1  0.13550301E+09
     -151.3047827832      156.3533894275     1  0.12407544E+09
     -151.3047728972      152.6906454247     1  0.13117209E+09
     -151.3047542693      154.6670890212     1  0.12509098E+09
     -151.3047428523      153.9911263177     1  0.12989877E+09
     -151.3047238705      153.0077597217     1  0.12868979E+09
     -151.3046962473      151.4756657826     1  0.12643699E+09
     -151.3046816241      155.2753505714     1  0.12196321E+09
     -151.3046764847      156.2546453868     1  0.12527824E+09
     -151.3046356117      154.0380161580     1  0.12903716E+09
     -151.3046335716      152.3209327018     1  0.12163207E+09
     -151.3046269225      154.4148117592     1  0.12326111E+09
     -151.3046180277      152.4323432631     1  0.12963789E+09
     -151.3045923378      156.1576806552     1  0.12529567E+09
     -151.3045607066      148.6617292747     1  0.12712924E+09
     -151.3045525338      159.7385210069     1  0.12915042E+09
     -151.3045439808      152.7334720170     1  0.12614204E+09
     -151.3045408387      158.1027895080     1  0.12905377E+09
     -151.3045381880      153.9461348446     1  0.12681099E+09
     -151.3045255372      155.2970380545     1  0.12627821E+09
     -151.3044247642      153.8517535826     1  0.12235329E+09
     -151.3043487800      154.5167638734     1  0.12805664E+09
     -151.3043427837      153.0842436671     1  0.12752225E+09
     -151.3042735975      154.7235514779     1  0.12441669E+09
     -151.3042554986      154.1030033890     1  0.12739234E+09
     -151.3042303588      157.4616150240     1  0.12544132E+09
     -151.3042101317      155.3514474924     2  0.12130277E+09
     -151.3041920454      159.2124615818     1  0.12968010E+09
     -151.3041627769      155.5653405374     1  0.12761359E+09
     -151.3041614739      152.2747445327     1  0.13085173E+09
     -151.3041533572      150.0892208957     1  0.12896788E+09
     -151.3041374918      157.7710199964     1  0.12854353E+09
     -151.3041007726      156.7831543537     1  0.12727791E+09
     -151.3040930744      158.1888133347     1  0.12899636E+09
     -151.3039980084      156.0364284848     1  0.12747326E+09
     -151.3039877557      155.3986313224     1  0.12282943E+09
     -151.3039848087      153.2532454748     1  0.12212188E+09
     -151.3039767214      153.1989312418     1  0.12716833E+09
     -151.3039642095      156.3345486756     1  0.12661282E+09
     -151.3038869770      153.1687427038     1  0.13228530E+09
     -151.3038750470      159.0622277758     1  0.13022302E+09
     -151.3038654951      151.7406826454     1  0.12845798E+09
     -151.3038134598      157.0283513665     1  0.12708067E+09
     -151.3037989153      156.0003522358     1  0.12375219E+09
     -151.3037950326      152.0448326945     1  0.12699161E+09
     -151.3037931328      153.6617439719     1  0.12487889E+09
     -151.3037905304      157.3947834947     1  0.12527573E+09
     -151.3037649905      151.4968255060     1  0.13105038E+09
     -151.3037471638      151.7382107319     1  0.12958142E+09
     -151.3037361891      151.4856982614     1  0.12800560E+09
     -151.3037347188      158.8321104716     1  0.12421164E+09
     -151.3036608161      157.7325818051     1  0.13253452E+09
     -151.3036380290      155.3098263776     1  0.12547819E+09
     -151.3036342674      152.0218334710     1  0.13416831E+09
     -151.3036285618      155.7089450872     1  0.13201137E+09
     -151.3036206650      153.7474843691     1  0.12757085E+09
     -151.3036180665      154.0244564247     2  0.12376051E+09
     -151.3036058229      153.5962916036     1  0.12406989E+09
     -151.3035434989      158.4052338341     1  0.11990094E+09
     -151.3035158547      155.6023009165     1  0.13031396E+09
     -151.3035136170      157.6149291615     1  0.12617145E+09
     -151.3035103458      151.5717713641     2  0.11924106E+09
     -151.3035019196      157.8768314765     1  0.12257268E+09
     -151.3034623310      155.4410611128     1  0.12675915E+09
     -151.3034351117      155.6689991007     1  0.13111020E+09
     -151.3034147604      150.2926653169     1  0.12867783E+09
     -151.3033977565      153.9934473824     1  0.12950435E+09
     -151.3033886977      156.7848147310     1  0.13082504E+09
     -151.3033801315      156.9911907937     1  0.12038605E+09
     -151.3033749781      157.0598673316     1  0.12775933E+09
     -151.3033671921      153.7135103675     1  0.12927444E+09
     -151.3032785521      155.8482249073     1  0.12414467E+09
     -151.3032747987      155.5311104215     1  0.12362359E+09
     -151.3032440345      154.1416905026     1  0.12979963E+09
     -151.3031853624      155.9512630128     1  0.13139887E+09
     -151.3031574461      152.7356514146     1  0.13212843E+09
     -151.3031440235      157.3533937828     1  0.12371441E+09
     -151.3031313003      156.8479104816     1  0.13008125E+09
     -151.3031150249      154.1497008093     1  0.12215983E+09
     -151.3031062986      152.7763921426     1  0.12961124E+09
     -151.3031045885      157.6276040092     1  0.12565624E+09
     -151.3030892567      153.8930463099     1  0.13060383E+09
     -151.3030533757      154.6496044062     1  0.12579181E+09
     -151.3030338784      154.9670048884     1  0.13018721E+09
     -151.3030231934      155.2512705629     1  0.12026349E+09
     -151.3030033926      154.1522607970     1  0.12389250E+09
     -151.3029982552      158.1181142646     1  0.12502106E+09
     -151.3029967537      156.1724649676     1  0.12476735E+09
     -151.3029927363      151.0096905789     1  0.12643597E+09
     -151.3029863446      149.7876695653     1  0.12792681E+09
     -151.3029347552      156.6579563645     1  0.12470505E+09
     -151.3028692568      151.5979280338     1  0.12748675E+09
     -151.3028324936      158.7508824080     1  0.12978790E+09
     -151.3028181516      146.8724284519     1  0.12268376E+09
     -151.3028150319      156.0519534606     1  0.12450806E+09
     -151.3028055393      153.4501529927     1  0.12259481E+09
     -151.3027729121      155.1604117436     1  0.12432685E+09
     -151.3027671000      152.6111783650     1  0.12900705E+09
     -151.3027371154      153.5882870402     1  0.12291630E+09
     -151.3027303026      156.1028526040     1  0.13062053E+09
     -151.3027241875      154.4621322021     1  0.12347444E+09
     -151.3027056730      154.0700060374     1  0.12232167E+09
     -151.3026790760      148.8521195553     1  0.12562127E+09
     -151.3026687705      156.0712446390     1  0.12443135E+09
     -151.3026638226      154.4712070401     1  0.12712654E+09
     -151.3026462593      152.9143079096     1  0.12182984E+09
     -151.3026248670      153.6416082230     1  0.12106298E+09
     -151.3026085738      155.2881179617     1  0.12380018E+09
     -151.3025520364      154.7427335176     1  0.12900129E+09
     -151.3025473372      157.5147877860     1  0.12525884E+09
     -151.3025209816      160.0364524077     1  0.12824586E+09
     -151.3024777532      148.0808778698     1  0.13069623E+09
     -151.3024146708      150.3595315818     1  0.13218740E+09
     -151.3023967213      156.0011921515     1  0.12521717E+09
     -151.3023836308      154.2143815248     1  0.12799040E+09
     -151.3023782795      155.6813794899     1  0.12288444E+09
     -151.3023603139      154.5339389648     1  0.13057111E+09
     -151.3023369162      154.6816133118     1  0.12655497E+09
     -151.3023339069      154.3815648087     1  0.12979378E+09
     -151.3023030854      155.1895844403     1  0.13120488E+09
     -151.3022640958      156.3692584137     1  0.12367504E+09
     -151.3021899388      157.6125243700     1  0.12365772E+09
     -151.3021861913      155.9609124385     1  0.12253871E+09
     -151.3021494019      153.6214048117     1  0.12704709E+09
     -151.3021162902      154.8408354445     1  0.12806384E+09
     -151.3021020665      154.3163049776     1  0.13041837E+09
     -151.3020671451      152.8889541783     1  0.12983434E+09
     -151.3020565936      153.3252894678     1  0.12658658E+09
     -151.3020328398      157.0024854289     1  0.12919596E+09
     -151.3019894699      155.9097380609     1  0.12898651E+09
     -151.3019863902      149.3540012728     1  0.13112772E+09
     -151.3019697119      161.7901840065     1  0.12443769E+09
     -151.3019478158      157.3615519985     1  0.12749361E+09
     -151.3019448099      152.6161755473     1  0.12810425E+09
     -151.3018994779      152.0462487538     1  0.12355018E+09
     -151.3018888529      157.3578385287     1  0.13182236E+09
     -151.3018435097      152.9163131512     1  0.12795405E+09
     -151.3018196470      153.5415898005     1  0.12147215E+09
     -151.3017930680      153.0378262299     1  0.12732283E+09
     -151.3017404877      155.2209650942     1  0.12797324E+09
     -151.3017391674      153.6965326812     1  0.12811583E+09
     -151.3016881085      157.0792130828     1  0.12557214E+09
     -151.3016768674      151.2689117444     1  0.12585247E+09
     -151.3016741476      147.8250092199     1  0.12135992E+09
     -151.3016316463      151.1691682452     1  0.13199664E+09
     -151.3016291965      154.8165320349     1  0.12810320E+09
     -151.3016205040      158.0871824204     1  0.12811062E+09
     -151.3015996336      154.7392232614     1  0.12571645E+09
     -151.3015396440      158.8064869150     1  0.12523425E+09
     -151.3015155157      155.1891539831     1  0.12383726E+09
     -151.3014976999      155.8700797524     1  0.13306269E+09
     -151.3014945091      159.5901811594     1  0.13375311E+09
     -151.3014887773      157.0371791762     1  0.12778007E+09
     -151.3014714284      152.8354252155     1  0.12144339E+09
     -151.3014574767      154.8458326862     1  0.12922933E+09
     -151.3014309222      152.3274326489     1  0.12701990E+09
     -151.3013701293      151.2628118948     1  0.12433161E+09
     -151.3013645676      154.8454009661     1  0.12496718E+09
     -151.3013609768      154.7800297489     1  0.12743556E+09
     -151.3013074655      152.5091018605     1  0.12792234E+09
     -151.3012424331      156.3590601898     1  0.12859350E+09
     -151.3012365906      156.8161987973     1  0.12601308E+09
     -151.3012325065      156.3586140423     1  0.12973636E+09
     -151.3012297070      153.1280651848     1  0.12444759E+09
     -151.3012125699      157.5197519840     1  0.12211986E+09
     -151.3011842327      150.7890986654     1  0.12469517E+09
     -151.3011792278      156.2438858214     1  0.12445132E+09
     -151.3011745882      152.3285798812     1  0.13220638E+09
     -151.3011707844      154.9149367925     1  0.12434467E+09
     -151.3011418983      153.0478953491     1  0.12189851E+09
     -151.3010548786      153.6711297794     1  0.12400668E+09
     -151.3009900627      152.0969216663     1  0.12045461E+09
     -151.3009770407      155.2629401071     1  0.12715173E+09
     -151.3009566469      153.8533088382     1  0.12555116E+09
     -151.3009547818      151.0461383875     1  0.12232974E+09
     -151.3009223432      154.4087950396     1  0.12613047E+09
     -151.3008800930      155.5638229160     1  0.12752013E+09
     -151.3008733271      154.1122330409     1  0.13634929E+09
     -151.3008630708      155.8915283833     1  0.12681392E+09
     -151.3008609070      158.4191864069     1  0.12543207E+09
     -151.3008438895      159.0311173781     1  0.12900325E+09
     -151.3008152209      155.1307381324     1  0.13866255E+09
     -151.3008106476      159.4666567750     1  0.12901299E+09
     -151.3008094628      147.4948212518     1  0.12594375E+09
     -151.3007973052      156.6844620256     1  0.12689387E+09
     -151.3007851769      151.9197986944     1  0.12522445E+09
     -151.3007666069      153.5605819512     1  0.12628938E+09
     -151.3007610190      151.4600919195     1  0.12603791E+09
     -151.3007230343      154.8593143866     1  0.12279887E+09
     -151.3007086444      153.6034723155     1  0.12744520E+09
     -151.3007021622      155.0690695199     1  0.12171126E+09
     -151.3007008478      155.8972048947     1  0.12671863E+09
     -151.3006973139      154.2839283271     1  0.12057618E+09
     -151.3006819202      153.7184079966     1  0.12714334E+09
     -151.3006455080      152.5114107492     1  0.12738228E+09
     -151.3006321132      159.2844285715     1  0.12223541E+09
     -151.3006310374      152.8571202321     1  0.13405398E+09
     -151.3006117568      157.3294561890     1  0.13348073E+09
     -151.3005777569      156.3441500861     1  0.13137862E+09
     -151.3005747835      154.1299932017     1  0.12710631E+09
     -151.3005620502      151.5934095740     1  0.12975057E+09
     -151.3005591031      151.1428835563     1  0.12512459E+09
     -151.3005524784      153.0100398730     1  0.13261649E+09
     -151.3005391918      154.2372005161     1  0.12438884E+09
     -151.3005350178      153.7061009120     1  0.12228400E+09
     -151.3005056583      151.8777119066     1  0.12547586E+09
     -151.3004728495      153.2060224968     1  0.13010529E+09
     -151.3004164365      154.1689965603     1  0.13156418E+09
     -151.3003461044      154.7413323688     1  0.12653010E+09
     -151.3002925230      155.0816668658     1  0.12871484E+09
     -151.3002782750      148.7222828043     1  0.12643495E+09
     -151.3002304811      156.5319182112     1  0.12161623E+09
     -151.3002106210      153.9607761503     1  0.13296954E+09
     -151.3002074817      153.7184384375     1  0.12972693E+09
     -151.3001890599      151.7533229387     1  0.13172748E+09
     -151.3001608881      153.3101626487     1  0.12684439E+09
     -151.3001357822      151.5408149994     1  0.12625378E+09
     -151.3001181601      153.0131233884     1  0.12929063E+09
     -151.3001061618      155.8846553120     1  0.12323350E+09
     -151.3001042606      156.4881228691     1  0.12354771E+09
     -151.3001020242      157.0355743795     1  0.12973336E+09
     -151.3000612838      154.4303023445     1  0.13268347E+09
     -151.3000163858      158.9309947757     1  0.12167675E+09
     -151.3000068997      152.7366246950     1  0.12532251E+09
     -151.2999930299      155.1449956277     1  0.12657394E+09
     -151.2999599334      154.9181680549     1  0.12814706E+09
     -151.2999464403      159.7633743564     1  0.12738848E+09
     -151.2999441520      154.5199400657     1  0.13315094E+09
     -151.2999080255      151.5347921288     1  0.13181461E+09
     -151.2999028840      151.5942927240     1  0.12586858E+09
     -151.2998756443      152.0069043385     1  0.12375798E+09
     -151.2998577796      157.7475457242     2  0.13463374E+09
     -151.2997960344      154.4649060890     1  0.12883664E+09
     -151.2997746264      156.4593694504     1  0.12121858E+09
     -151.2997566133      157.2307693814     1  0.11860950E+09
     -151.2997229191      157.2027507511     1  0.13144821E+09
     -151.2997214743      154.3217399213     1  0.13071753E+09
     -151.2997173428      158.6845523766     1  0.12905064E+09
     -151.2997161469      155.8776444770     1  0.12726016E+09
     -151.2996853102      153.1167064368     1  0.12621057E+09
     -151.2996556180      158.1838120522     1  0.13629732E+09
     -151.2996338762      155.8314705148     2  0.12254780E+09
     -151.2996324174      154.0689881841     1  0.12260227E+09
     -151.2996216540      154.5055613821     1  0.12748338E+09
     -151.2995999806      150.8356233805     1  0.12499298E+09
     -151.2995252535      154.7402462352     1  0.13278323E+09
     -151.2995132256      154.0050973108     1  0.12416011E+09
     -151.2994666002      155.2014384395     1  0.12996143E+09
     -151.2994593885      153.3495711365     1  0.12772463E+09
     -151.2994580001      156.1641409825     1  0.13122898E+09
     -151.2994391668      155.6744168878     1  0.12626105E+09
     -151.2994197336      154.0084755489     1  0.12159566E+09
     -151.2994060272      151.9909226480     1  0.12419207E+09
     -151.2993923786      154.0050958289     1  0.12125101E+09
     -151.2993862644      152.1544006640     1  0.13540997E+09
     -151.2993738111      157.2458861027     1  0.11961025E+09
     -151.2993715925      154.1166195121     1  0.12515518E+09
     -151.2993523099      156.9022038204     1  0.12640212E+09
     -151.2993428005      156.0473279955     1  0.12111795E+09
     -151.2993192109      153.2285545203     1  0.13080274E+09
     -151.2993160208      154.6622745142     1  0.12821881E+09
     -151.2993146966      156.3623653882     1  0.12570150E+09
     -151.2993104300      155.8263762120     1  0.12585657E+09
     -151.2992984645      156.6253734625     1  0.12730756E+09
     -151.2992354000      151.4051390846     1  0.12550087E+09
     -151.2992115801      151.4436575733     1  0.12606120E+09
     -151.2992037409      154.3295708806     1  0.12842582E+09
     -151.2992015800      153.3185683597     1  0.12298329E+09
     -151.2991765962      160.3036099593     1  0.12071317E+09
     -151.2991618877      151.4545423383     1  0.12419953E+09
     -151.2991596771      156.1127769034     1  0.12683326E+09
     -151.2991320118      155.8355187670     1  0.12971477E+09
     -151.2991306959      153.4317601346     1  0.12879952E+09
     -151.2991292118      154.3337865258     1  0.12550440E+09
     -151.2991110641      153.8202187735     1  0.12111046E+09
     -151.2991085153      151.5714879418     1  0.12369322E+09
     -151.2990905193      155.6319386823     1  0.12258514E+09
     -151.2990886571      151.5807960838     1  0.12848669E+09
     -151.2990508583      158.2240850746     1  0.13638425E+09
     -151.2990341676      155.5526696148     1  0.12038325E+09
     -151.2989850024      158.2317296764     1  0.12719761E+09
     -151.2989673272      156.1819800042     1  0.13182082E+09
     -151.2989350820      153.7541759177     1  0.12360298E+09
     -151.2989299441      159.0880500538     1  0.12706577E+09
     -151.2988508315      155.1392853751     1  0.12539758E+09
     -151.2988115477      156.0386231074     1  0.12388272E+09
     -151.2988080390      155.4787711783     1  0.13407975E+09
     -151.2986926585      154.4117269590     1  0.12815216E+09
     -151.2986640243      154.9810073241     1  0.12866682E+09
     -151.2986386886      156.6233610567     1  0.12219692E+09
     -151.2986368000      149.2608530431     1  0.12034853E+09
     -151.2986130190      153.8464217735     1  0.12250104E+09
     -151.2986099461      154.1709414923     1  0.12279467E+09
     -151.2986073613      158.2473058790     1  0.12787243E+09
     -151.2985991248      159.5009572831     1  0.12800255E+09
     -151.2985799556      150.8210556387     1  0.12411642E+09
     -151.2985439504      155.1302035884     1  0.12792101E+09
     -151.2985233595      156.7565577621     1  0.13302243E+09
     -151.2985019193      156.5471165701     1  0.12849844E+09
     -151.2984887140      154.1923769125     1  0.12487230E+09
     -151.2984456519      159.3654234322     2  0.13386085E+09
     -151.2984316289      159.3830911636     1  0.13762708E+09
     -151.2984059023      157.5413018323     1  0.12604637E+09
     -151.2984024668      157.6882757687     1  0.12770225E+09
     -151.2983890340      154.8877770141     1  0.12719487E+09
     -151.2983679624      153.9266084283     1  0.12337004E+09
     -151.2983536889      154.2820776124     1  0.12474448E+09
     -151.2983401832      157.1391332566     1  0.12810401E+09
     -151.2983070248      151.8609960931     1  0.12404198E+09
     -151.2982949847      154.0939335913     1  0.12529979E+09
     -151.2982676930      153.3551222552     1  0.12239507E+09
     -151.2982565509      157.1439154579     1  0.13141614E+09
     -151.2982443472      154.1008357183     1  0.12574584E+09
     -151.2982397156      153.3125166662     1  0.12306470E+09
     -151.2982185072      158.1586165903     1  0.12218350E+09
     -151.2982102225      155.5120919770     1  0.12321522E+09
     -151.2981121486      160.3960908083     1  0.12648317E+09
     -151.2980896078      151.7200066767     1  0.12643307E+09
     -151.2980788430      157.3983509571     1  0.13260886E+09
     -151.2980461382      154.4049430004     2  0.12504269E+09
     -151.2980427371      154.8682965514     1  0.13075978E+09
     -151.2980134339      156.4825092220     1  0.13069680E+09
     -151.2980010403      154.4601418321     1  0.12668073E+09
     -151.2979874542      154.7504109842     1  0.13060620E+09
     -151.2979177081      154.8496069019     1  0.13054936E+09
     -151.2979033791      154.7560235143     1  0.12962691E+09
     -151.2978863004      152.0175479885     1  0.12669091E+09
     -151.2978709173      156.8802517561     1  0.14100077E+09
     -151.2978252109      156.7359951759     1  0.12449038E+09
     -151.2977990640      158.0347248156     1  0.12421313E+09
     -151.2977808257      150.5587378675     1  0.12320995E+09
     -151.2977786899      154.7206905083     1  0.11820961E+09
     -151.2977753364      155.5764463914     1  0.13089040E+09
     -151.2977734474      151.5538142108     1  0.12327836E+09
     -151.2977629503      149.0047624639     1  0.12470500E+09
     -151.2977167677      157.7444224510     1  0.13276815E+09
     -151.2976732565      151.9646399632     1  0.12604268E+09
     -151.2976193403      156.2405891848     1  0.13435862E+09
     -151.2975922782      155.1346248389     1  0.12727368E+09
     -151.2975331028      154.9507922231     1  0.12836197E+09
     -151.2975143977      157.3586200744     1  0.12785967E+09
     -151.2975067638      152.5107485618     1  0.12716370E+09
     -151.2974939837      152.1351126762     1  0.12904960E+09
     -151.2974645940      152.9711063519     1  0.12558299E+09
     -151.2974540356      154.1234489718     1  0.12589194E+09
     -151.2974177031      150.9966425794     1  0.12680112E+09
     -151.2974058265      157.5663684154     1  0.12701097E+09
     -151.2973729705      158.2964053571     1  0.13197014E+09
     -151.2973632707      154.2909121607     1  0.12460656E+09
     -151.2973555112      152.0971934171     1  0.12613798E+09
     -151.2973266728      156.3957194963     1  0.12187018E+09
     -151.2972840892      151.1945312427     1  0.12143860E+09
     -151.2972773536      155.6760398455     1  0.12773902E+09
     -151.2972643609      148.6821877657     1  0.13085459E+09
     -151.2972466000      154.0631273597     1  0.12679493E+09
     -151.2972358331      153.3645151261     1  0.12742637E+09
     -151.2972060076      156.5198437651     1  0.13068870E+09
     -151.2971700390      155.2605288691     1  0.13055526E+09
     -151.2971610340      155.3163391413     1  0.12503413E+09
     -151.2971252544      156.7041962310     1  0.12458379E+09
     -151.2971198022      155.1377497793     1  0.13285143E+09
     -151.2971159309      152.7172566504     1  0.12515985E+09
     -151.2971120290      156.7180853618     1  0.12535622E+09
     -151.2971058437      151.2687350605     1  0.12811698E+09
     -151.2970691752      153.3306558297     1  0.12866402E+09
     -151.2970436494      152.7013943958     1  0.13217842E+09
     -151.2970374510      152.4668181121     1  0.12687914E+09
     -151.2969900186      156.6580352786     1  0.12831746E+09
     -151.2969491690      152.7861814728     1  0.12947461E+09
     -151.2969460846      153.1825951510     1  0.12562201E+09
     -151.2969238222      154.6518667997     1  0.12424325E+09
     -151.2968995699      155.1653099085     1  0.12888761E+09
     -151.2968717201      156.2248345906     1  0.13012546E+09
     -151.2968641901      159.7555742898     1  0.12560247E+09
     -151.2968435909      152.7564478248     1  0.12512987E+09
     -151.2968222859      151.6485673416     1  0.12739523E+09
     -151.2967907107      156.1286781191     1  0.12911618E+09
     -151.2967845996      155.0931627790     1  0.12937913E+09
     -151.2967763352      155.8744067387     1  0.12483513E+09
     -151.2967298685      154.8449913498     1  0.13000238E+09
     -151.2967285237      155.4848049621     1  0.12635226E+09
     -151.2966722030      158.6727786805     1  0.12524006E+09
     -151.2966558759      159.3009487426     1  0.13225897E+09
     -151.2966390330      155.3289035332     1  0.13282667E+09
     -151.2966315693      152.7215641617     1  0.12697568E+09
     -151.2966032762      153.2374361636     1  0.12606046E+09
     -151.2965836784      158.9952051688     1  0.13228061E+09
     -151.2965705903      157.6672345978     1  0.12680363E+09
     -151.2965620178      161.7164207509     1  0.13417213E+09
     -151.2965594623      150.2925588726     1  0.12114602E+09
     -151.2964438196      154.5349145385     1  0.12865350E+09
     -151.2964208621      156.2635147202     2  0.12130296E+09
     -151.2964156661      152.1712411987     1  0.13190208E+09
     -151.2963992902      157.5895746256     1  0.12654481E+09
     -151.2963964092      153.2943941612     1  0.12546660E+09
     -151.2963950507      153.0909594108     1  0.13130613E+09
     -151.2963852567      152.3266887967     1  0.13389549E+09
     -151.2963827322      155.9060421868     1  0.12514026E+09
     -151.2963705109      155.0832614993     1  0.12287404E+09
     -151.2963073986      154.4613379873     1  0.12245243E+09
     -151.2962851985      156.1130263319     1  0.12210564E+09
     -151.2962512292      151.7166330964     1  0.13076068E+09
     -151.2962256231      159.2338158237     1  0.13696067E+09
     -151.2961683489      158.5612011265     1  0.12494115E+09
     -151.2961512099      154.8766498293     1  0.12776631E+09
     -151.2961332749      153.8632132900     1  0.12602491E+09
     -151.2961023690      155.8016876385     1  0.13346253E+09
     -151.2960975607      153.5674800497     1  0.12327751E+09
     -151.2960486094      158.8818844034     1  0.12373234E+09
     -151.2960234668      153.0007376996     1  0.12619192E+09
     -151.2960053848      157.3035651704     1  0.13079684E+09
     -151.2959750285      149.7922294979     1  0.13135610E+09
     -151.2959655561      149.4734008434     1  0.12769760E+09
     -151.2959616867      150.1746468910     1  0.12600347E+09
     -151.2959559160      153.5610320523     1  0.13178134E+09
     -151.2959097871      156.6849337279     1  0.12041198E+09
     -151.2959082117      155.6620934510     1  0.13399962E+09
     -151.2958855597      155.8380480426     1  0.12211325E+09
     -151.2958567916      155.7542792669     1  0.12149717E+09
     -151.2958367911      149.7428022590     1  0.12649537E+09
     -151.2958234040      152.1319273710     1  0.13012766E+09
     -151.2958037309      154.9817841280     1  0.12905566E+09
     -151.2957812469      154.7575300118     1  0.12137849E+09
     -151.2957506949      152.8061275151     1  0.13099692E+09
     -151.2957440978      161.8524403654     1  0.12241845E+09
     -151.2957400614      155.5852304973     1  0.12643257E+09
     -151.2957381292      155.7179678718     1  0.12426366E+09
     -151.2956986678      152.5532739049     1  0.12705875E+09
     -151.2956724285      152.9048863469     1  0.12808032E+09
     -151.2956668883      152.0966648427     1  0.12812647E+09
     -151.2956589361      157.3854270367     1  0.12096100E+09
     -151.2956525891      155.2413370603     1  0.12843422E+09
     -151.2956491749      147.6974249673     1  0.12339027E+09
     -151.2956448911      147.6942824008     1  0.12940952E+09
     -151.2955371237      159.1062443867     1  0.12480945E+09
     -151.2955294786      152.5767294330     1  0.13086502E+09
     -151.2955236733      152.3169969606     1  0.12947638E+09
     -151.2955105775      156.6167437750     1  0.13289853E+09
     -151.2955074997      159.3443396603     1  0.12370301E+09
     -151.2954880403      153.4649554647     1  0.12640295E+09
     -151.2954427218      150.1243028572     1  0.12343789E+09
     -151.2954291932      150.0475782475     1  0.12192127E+09
     -151.2954259635      151.9983693242     1  0.12552445E+09
     -151.2954240265      158.6338295912     1  0.12882982E+09
     -151.2954093566      155.1066135754     1  0.12506037E+09
     -151.2954041721      154.5462604963     1  0.12163197E+09
     -151.2953642496      154.1098089890     1  0.12513798E+09
     -151.2953234305      158.1332105169     1  0.12046388E+09
     -151.2953103365      155.0421586563     1  0.12087140E+09
     -151.2953075694      154.1997564863     1  0.13214855E+09
     -151.2952678046      149.9529028046     1  0.12403806E+09
     -151.2952653657      158.0908410199     1  0.13031151E+09
     -151.2952379324      157.4499140641     1  0.12946558E+09
     -151.2952293527      150.7539232798     2  0.12175984E+09
     -151.2952166930      152.9557186979     1  0.13608675E+09
     -151.2952128928      155.7285577494     1  0.12717273E+09
     -151.2951960717      159.2965602913     2  0.13056158E+09
     -151.2951891744      154.4792244635     1  0.12764895E+09
     -151.2951832841      156.6154417266     1  0.12131746E+09
     -151.2951805719      153.4991464281     1  0.13131376E+09
     -151.2951639936      152.5125209983     1  0.12726196E+09
     -151.2950737878      153.1308835034     1  0.11997394E+09
     -151.2950651088      156.6016573046     1  0.12414903E+09
     -151.2950475400      155.6795524768     1  0.12455221E+09
     -151.2950416810      153.0498834207     1  0.13039817E+09
     -151.2950312762      153.4027270313     1  0.12232373E+09
     -151.2950224721      157.0969938823     1  0.12754095E+09
     -151.2949922927      155.5948158775     1  0.12755731E+09
     -151.2949717340      155.7988098845     1  0.12816845E+09
     -151.2949551192      158.6349391594     1  0.12678884E+09
     -151.2949108420      156.3235652981     1  0.12592030E+09
     -151.2949067553      157.9633697143     1  0.13312003E+09
     -151.2949011676      153.9465168663     1  0.12809368E+09
     -151.2948802112      151.8292865592     1  0.12936204E+09
     -151.2948683781      155.0437092011     1  0.12373233E+09
     -151.2948113786      160.3879500472     1  0.12676394E+09
     -151.2947924901      156.8912147045     1  0.12438210E+09
     -151.2947872435      153.1430025939     1  0.12799637E+09
     -151.2947853534      155.0929444019     1  0.12740866E+09
     -151.2947583635      156.4978571371     1  0.12601484E+09
     -151.2946846401      156.6833990151     1  0.12637050E+09
     -151.2946613812      157.1226977953     1  0.12621935E+09
     -151.2946491391      154.4579853830     1  0.12446791E+09
     -151.2946209158      155.0770726098     1  0.12779056E+09
     -151.2946147971      152.9918519825     1  0.13115268E+09
     -151.2945930400      153.5721350419     1  0.12690837E+09
     -151.2945509567      155.6663632510     1  0.12845400E+09
     -151.2945406774      152.9100866501     1  0.12866261E+09
     -151.2945239938      154.9909469529     1  0.12386019E+09
     -151.2945126449      155.3095962294     1  0.12289816E+09
     -151.2944657348      153.0229258138     1  0.12513593E+09
     -151.2944583081      160.7652436839     1  0.12350628E+09
     -151.2944221067      155.0451915181     1  0.12461032E+09
     -151.2944148306      159.3501635118     1  0.13754637E+09
     -151.2943957589      150.0963047807     1  0.12839923E+09
     -151.2943903922      152.7852672870     1  0.12609969E+09
     -151.2943396877      155.4272345441     1  0.13390374E+09
     -151.2943251912      153.9844245152     1  0.12713231E+09
     -151.2943089250      151.6103056498     1  0.12483966E+09
     -151.2943008199      149.5522468340     1  0.12730265E+09
     -151.2942994472      150.3055741969     1  0.13105970E+09
     -151.2942785846      157.4678808850     1  0.12726137E+09
     -151.2942668453      150.0267866753     1  0.13298730E+09
     -151.2942543058      149.8340676765     1  0.12686219E+09
     -151.2942521172      155.1579507006     1  0.13165972E+09
     -151.2942389320      157.0754525453     1  0.12068617E+09
     -151.2942149067      155.7285855059     1  0.13203224E+09
     -151.2942065854      157.5999437977     1  0.12437612E+09
     -151.2941657740      156.6354555971     1  0.12111157E+09
     -151.2941609559      159.5603078913     1  0.12256019E+09
     -151.2941294998      154.4090509674     1  0.12867883E+09
     -151.2941252668      152.6617764060     1  0.12409032E+09
     -151.2940990500      155.3583387411     1  0.12801382E+09
     -151.2940899178      152.4680889227     1  0.13110151E+09
     -151.2940811962      152.8310613946     1  0.12560670E+09
     -151.2940763054      153.9469881554     1  0.12205112E+09
     -151.2940637089      158.5010646944     1  0.12841032E+09
     -151.2940572618      156.2694811829     1  0.12627928E+09
     -151.2940462854      155.2362746535     1  0.12638503E+09
     -151.2940430857      156.3312079239     1  0.12798620E+09
     -151.2940403246      153.0675386680     1  0.12682850E+09
     -151.2940259817      154.5017363440     1  0.12782005E+09
     -151.2940150659      154.9236999265     1  0.12556189E+09
     -151.2939882792      152.7045500456     1  0.13363113E+09
     -151.2939771208      155.4915307416     1  0.13152549E+09
     -151.2939760318      155.9481170509     1  0.12895249E+09
     -151.2939707280      151.6843265357     1  0.12949579E+09
     -151.2939609663      152.3262603363     1  0.13045357E+09
     -151.2939442863      154.0917891892     1  0.12290191E+09
     -151.2939380170      154.8368621491     1  0.12817676E+09
     -151.2939235589      151.9615063920     1  0.12183190E+09
     -151.2938436183      154.2842271813     1  0.12607988E+09
     -151.2938239656      153.6949634915     1  0.12041382E+09
     -151.2938211293      155.8470058302     1  0.12809118E+09
     -151.2938089148      155.2020062925     1  0.12012962E+09
     -151.2937684583      155.8133919074     1  0.12581387E+09
     -151.2937628054      155.2209567403     1  0.12421325E+09
     -151.2936987918      155.0669361577     1  0.12839766E+09
     -151.2936728190      158.1363966965     1  0.12517775E+09
     -151.2936502391      157.3720965151     1  0.12617440E+09
     -151.2936379981      153.6728165202     1  0.12430354E+09
     -151.2936190866      152.0185211368     1  0.12239118E+09
     -151.2935782308      155.3091793402     1  0.12300226E+09
     -151.2935641644      158.7160302276     1  0.12844024E+09
     -151.2935409929      152.4373480359     1  0.12122891E+09
     -151.2935156121      156.9110800394     1  0.13192444E+09
     -151.2934196955      152.8081330851     1  0.12984775E+09
     -151.2934161017      153.4233899313     1  0.12788523E+09
     -151.2933724832      151.3808795690     1  0.12820549E+09
     -151.2933599867      155.2790016854     1  0.13059880E+09
     -151.2933424810      153.1923436458     1  0.13389167E+09
     -151.2932770573      154.1047332571     1  0.12922983E+09
     -151.2932605017      152.7368448284     1  0.13058958E+09
     -151.2932072320      156.3773862739     1  0.12176483E+09
     -151.2932011303      154.3152673225     1  0.12963113E+09
     -151.2931967018      153.6898918878     1  0.12599658E+09
     -151.2931875903      153.8633882257     1  0.12477988E+09
     -151.2931842741      153.5670236364     1  0.13130620E+09
     -151.2931776291      157.3520318865     1  0.12397166E+09
     -151.2931737221      151.9738762940     1  0.12721874E+09
     -151.2931167573      155.0443005252     1  0.12889012E+09
     -151.2931015325      154.5115657220     1  0.12364362E+09
     -151.2930761072      154.5323283750     1  0.12242605E+09
     -151.2930415076      155.7042570664     1  0.13134967E+09
     -151.2930230721      149.8642891266     1  0.12194437E+09
     -151.2930193188      157.5639371922     1  0.12588650E+09
     -151.2930159090      151.5399495514     1  0.12340989E+09
     -151.2930117199      153.6081109118     1  0.12320509E+09
     -151.2930092556      158.6881255111     1  0.12843107E+09
     -151.2930041879      157.0737416012     1  0.12688507E+09
     -151.2929882034      152.1845638426     1  0.12775492E+09
     -151.2929701093      155.3353009567     1  0.12525185E+09
     -151.2929497089      157.6254199412     1  0.13043723E+09
     -151.2929411567      152.4313105911     1  0.12300797E+09
     -151.2928478234      153.8617605549     1  0.13137092E+09
     -151.2928433367      155.2015709219     1  0.12959994E+09
     -151.2928248469      149.8024962972     1  0.12600694E+09
     -151.2928095110      150.4360603928     1  0.12779134E+09
     -151.2927884210      153.8205507978     1  0.13203068E+09
     -151.2927608129      156.3627026136     1  0.12988147E+09
     -151.2927427306      152.6535845016     1  0.13061549E+09
     -151.2927290973      152.9609921580     1  0.12883088E+09
     -151.2927155394      151.7151909128     1  0.12182469E+09
     -151.2926763180      157.2443187192     1  0.12169203E+09
     -151.2926703079      155.8976718428     1  0.12628250E+09
     -151.2926620300      157.2319534228     1  0.12598062E+09
     -151.2926478106      154.0351389045     2  0.12021465E+09
     -151.2926356978      152.6471582371     1  0.12983508E+09
     -151.2926078241      156.8662094395     1  0.12487626E+09
     -151.2925952596      155.5212914679     1  0.12450032E+09
     -151.2925844310      158.5973617674     1  0.12865731E+09
     -151.2925645129      151.1819539714     1  0.13155582E+09
     -151.2925559461      152.8680342964     1  0.12244222E+09
     -151.2924904304      152.4183026379     2  0.12371807E+09
     -151.2924851162      148.9267881882     1  0.12181562E+09
     -151.2924822627      156.0954252011     1  0.12285402E+09
     -151.2924803069      151.8860732888     1  0.12690601E+09
     -151.2924518688      158.4681093065     1  0.13030869E+09
     -151.2924506010      158.8105258769     1  0.13392959E+09
     -151.2924391697      154.4745465639     1  0.12940538E+09
     -151.2924349876      155.1183003280     1  0.13195820E+09
     -151.2924139935      154.8899438138     1  0.12824902E+09
     -151.2923993878      152.5212191093     1  0.12629029E+09
     -151.2923897554      154.8641485978     1  0.13196405E+09
     -151.2923751497      154.9538129258     1  0.12390874E+09
     -151.2923110078      154.1006085095     1  0.13273420E+09
     -151.2923080724      155.3376611936     1  0.12605667E+09
     -151.2923037401      153.6837064648     1  0.12600612E+09
     -151.2922942816      152.6980107661     1  0.12474656E+09
     -151.2922486217      155.0926842279     1  0.12346464E+09
     -151.2922357773      150.9675865055     1  0.12120241E+09
     -151.2922333303      151.7872892448     1  0.12775622E+09
     -151.2922131316      155.0307312246     1  0.13343824E+09
     -151.2921866317      156.4170353702     1  0.12649091E+09
     -151.2921759105      156.4897767023     1  0.13196443E+09
     -151.2921717697      155.8518514579     1  0.12245542E+09
     -151.2921469781      159.1794483431     1  0.13659590E+09
     -151.2920891721      153.8502709151     1  0.12590122E+09
     -151.2920863095      153.3793968189     1  0.12825313E+09
     -151.2920728074      150.7981762188     1  0.12603115E+09
     -151.2920650855      153.9799479707     1  0.12269346E+09
     -151.2920360153      152.1403765343     1  0.11945966E+09
     -151.2920230134      154.0703667174     1  0.13031682E+09
     -151.2919621624      151.8553903536     1  0.13321336E+09
     -151.2919572678      155.7129214246     1  0.12967055E+09
     -151.2919550014      148.7479734642     1  0.12453914E+09
     -151.2919280877      148.4884043675     1  0.12984319E+09
     -151.2919222813      153.4331243368     1  0.12269903E+09
     -151.2919147607      155.7071273936     1  0.12664403E+09
     -151.2918720767      156.7879750205     1  0.12686889E+09
     -151.2918308709      150.8573299015     1  0.12182932E+09
     -151.2918109163      154.5034433555     1  0.11947576E+09
     -151.2918025526      152.4553622389     1  0.13477217E+09
     -151.2917752134      150.9179869922     1  0.12170950E+09
     -151.2917720419      151.8600289840     1  0.12295918E+09
     -151.2917643256      153.8969935794     1  0.12534180E+09
     -151.2917613249      156.0799791102     1  0.12057738E+09
     -151.2917531708      152.3985140823     1  0.12758795E+09
     -151.2917265543      152.6799821074     1  0.12239437E+09
     -151.2917218172      155.0600492813     1  0.12311374E+09
     -151.2917175220      152.7099491943     1  0.12565803E+09
     -151.2917151933      156.2344931967     1  0.12836406E+09
     -151.2917130555      155.7341814975     1  0.12265497E+09
     -151.2917088031      151.3719885190     1  0.13236478E+09
     -151.2917067355      154.4052240821     1  0.12502301E+09
     -151.2916952252      156.7254851777     1  0.12432271E+09
     -151.2916689416      155.4023215118     1  0.12279646E+09
     -151.2916215501      159.4410033046     1  0.13888266E+09
     -151.2916066610      152.6041157967     1  0.12706367E+09
     -151.2915960050      154.1397052482     1  0.12691314E+09
     -151.2915924090      157.0212333971     1  0.12625803E+09
     -151.2915664654      151.1966810123     1  0.12383924E+09
     -151.2915628685      153.7306287964     1  0.12231682E+09
     -151.2915547022      160.7896800525     1  0.12345030E+09
     -151.2915363263      155.2812441008     1  0.12542431E+09
     -151.2915341884      154.2881653587     1  0.12447135E+09
     -151.2915316439      152.4163997179     1  0.12473498E+09
     -151.2915222130      155.2260377564     1  0.12805935E+09
     -151.2915154981      152.2947985170     1  0.11924552E+09
     -151.2915123071      157.3404243050     1  0.13041308E+09
     -151.2915019138      155.2230829351     1  0.12251658E+09
     -151.2914799863      151.1792243870     1  0.12237960E+09
     -151.2913774601      152.8222423365     1  0.12446950E+09
     -151.2913748377      153.3390600441     1  0.13095296E+09
     -151.2913607367      159.0984758030     1  0.12649429E+09
     -151.2913576147      152.3139922930     1  0.12485549E+09
     -151.2913257397      148.9904783207     1  0.12751541E+09
     -151.2913135536      154.6246185626     1  0.12644469E+09
     -151.2912803756      158.1491983930     1  0.12646387E+09
     -151.2912595018      155.6209932737     1  0.12723573E+09
     -151.2912333568      157.1062686774     1  0.12680588E+09
     -151.2912079809      150.2821153725     1  0.12138767E+09
     -151.2911890983      153.6880402885     1  0.12261444E+09
     -151.2911808177      159.2879136677     1  0.12473836E+09
     -151.2911603342      158.4165122903     1  0.13289399E+09
     -151.2911573509      155.0462996367     1  0.12575462E+09
     -151.2911549910      153.7505064985     1  0.12354345E+09
     -151.2911420702      157.0246846285     1  0.13039859E+09
     -151.2911291164      153.2850420122     1  0.12794027E+09
     -151.2910796168      152.1729278218     1  0.12578575E+09
     -151.2910741542      153.3735334805     1  0.13074146E+09
     -151.2910543507      160.2182917646     1  0.12528458E+09
     -151.2910513807      152.3566583053     1  0.12031524E+09
     -151.2910486476      158.5736988851     1  0.13446434E+09
     -151.2910320926      147.1389848535     2  0.12934935E+09
     -151.2910272978      155.6681797434     1  0.12618953E+09
     -151.2910056405      150.4472694243     1  0.12185821E+09
     -151.2909980689      153.0127136691     1  0.12213652E+09
     -151.2909507652      154.7824042888     1  0.13775920E+09
     -151.2909315893      155.5181300038     1  0.13308861E+09
     -151.2909166783      152.3794743701     1  0.12934441E+09
     -151.2908964712      154.9812232708     1  0.12575829E+09
     -151.2908948905      152.7982599925     2  0.13016325E+09
     -151.2908164114      158.2356192313     1  0.12590759E+09
     -151.2908001838      156.8326528003     1  0.12878651E+09
     -151.2907741417      152.6891428014     1  0.12949147E+09
     -151.2907720505      152.5058084793     1  0.12741190E+09
     -151.2907533099      156.6029384168     1  0.12440844E+09
     -151.2907389101      151.1914186816     2  0.12054006E+09
     -151.2907098641      153.5986040284     1  0.12495105E+09
     -151.2907018739      154.4981796992     1  0.13575146E+09
     -151.2906864863      151.3376942154     1  0.12452913E+09
     -151.2906374521      150.3489839731     1  0.13119614E+09
     -151.2906159441      153.5967509172     1  0.12631467E+09
     -151.2905944141      156.7452597212     1  0.12329747E+09
     -151.2905915468      153.8348155504     1  0.12146138E+09
     -151.2905570166      158.9426849939     1  0.13097085E+09
     -151.2905344265      155.8809970085     1  0.13062390E+09
     -151.2904600695      152.3120950826     1  0.12502861E+09
     -151.2904544452      155.0280421722     1  0.12800299E+09
     -151.2904404541      154.1548710813     1  0.12426033E+09
     -151.2904248107      153.4628613450     1  0.12297567E+09
     -151.2904212341      155.7792765915     1  0.12371926E+09
     -151.2904019876      158.9701662548     1  0.12941326E+09
     -151.2903756133      153.6154276830     1  0.12244932E+09
     -151.2903480318      155.9155273641     1  0.12130094E+09
     -151.2903392651      155.5091540566     1  0.12467332E+09
     -151.2903013244      153.4594493444     1  0.12246277E+09
     -151.2902573599      153.4324999404     1  0.11845310E+09
     -151.2902487328      151.9344623440     1  0.13675179E+09
     -151.2902440475      155.1663824231     1  0.12363266E+09
     -151.2901567594      156.5980296768     1  0.12852643E+09
     -151.2901438708      153.3837246807     1  0.12691512E+09
     -151.2901410664      155.4976140690     1  0.13075684E+09
     -151.2901206521      149.2223463682     1  0.12648450E+09
     -151.2901003027      157.2646015958     1  0.12680408E+09
     -151.2900975191      154.2576952557     1  0.12588543E+09
     -151.2900485317      156.5895590085     1  0.12046798E+09
     -151.2900394296      158.7739791222     1  0.12841624E+09
     -151.2900301485      160.4306933405     1  0.12603201E+09
     -151.2900150072      155.9228509794     1  0.13129875E+09
     -151.2900085096      149.6042815195     1  0.12806760E+09
     -151.2899902685      153.9546601521     1  0.12347751E+09
     -151.2899832836      155.7644047979     1  0.12100543E+09
     -151.2899795763      155.5760506354     1  0.13538644E+09
     -151.2899733309      153.0425334732     1  0.12190230E+09
     -151.2899596753      155.4938021535     1  0.12850577E+09
     -151.2899457273      152.2220150678     1  0.12796020E+09
     -151.2899128814      156.7056416093     1  0.12765393E+09
     -151.2898766321      152.2763941674     1  0.12226387E+09
     -151.2898631652      152.5269068524     1  0.13346347E+09
     -151.2897838497      160.2677906693     1  0.12511487E+09
     -151.2897760078      155.1074952374     1  0.12905553E+09
     -151.2897049568      150.6471871225     1  0.12938514E+09
     -151.2896614563      156.5395427152     1  0.12633826E+09
     -151.2896543162      157.5421551398     1  0.12262394E+09
     -151.2896367436      157.2432081101     1  0.12394056E+09
     -151.2896186689      155.0721265907     1  0.12796291E+09
     -151.2895991630      154.1975540127     1  0.12558384E+09
     -151.2895936710      151.7482595353     1  0.12668850E+09
     -151.2895741729      158.4737310092     1  0.12842964E+09
     -151.2895580644      156.5252641744     1  0.12892451E+09
     -151.2895455241      153.5495641057     1  0.13057737E+09
     -151.2894703504      151.4425119607     1  0.12998905E+09
     -151.2894662716      157.0723410987     1  0.12068814E+09
     -151.2894637749      154.8412098547     1  0.12408658E+09
     -151.2894466370      154.4647087115     1  0.13056818E+09
     -151.2894408375      153.0963514078     1  0.12977256E+09
     -151.2894356985      154.1386851110     1  0.12409638E+09
     -151.2894173980      153.8074290044     1  0.12547865E+09
     -151.2894115471      154.3687214468     1  0.12226003E+09
     -151.2893757611      154.2156250706     1  0.12763504E+09
     -151.2893697761      157.9447995679     1  0.12807375E+09
     -151.2893675260      152.9845339348     1  0.13050157E+09
     -151.2893656432      155.7402374836     1  0.12865764E+09
     -151.2893448021      153.7818650103     1  0.12346584E+09
     -151.2893246710      154.9014822451     1  0.13161962E+09
     -151.2892905895      153.7180167477     1  0.12502950E+09
     -151.2892508211      154.3559975067     1  0.12843838E+09
     -151.2892482772      158.3382652811     1  0.13116692E+09
     -151.2892351109      159.3960022920     1  0.13892101E+09
     -151.2892330472      157.9869661952     1  0.12437545E+09
     -151.2892171650      154.9363148663     1  0.12924892E+09
     -151.2892147451      158.7931328709     1  0.13524683E+09
     -151.2890845303      156.4181460740     1  0.12576510E+09
     -151.2890810242      155.1291935357     1  0.13124257E+09
     -151.2890585532      156.8513856796     1  0.12434865E+09
     -151.2890325838      151.3080666697     1  0.13307827E+09
     -151.2890229434      154.5146278038     1  0.12407573E+09
     -151.2890157662      154.1469549540     1  0.12674192E+09
     -151.2889869338      153.3084382932     1  0.12762252E+09
     -151.2889436211      154.2339673349     1  0.12699457E+09
     -151.2889319649      158.8470777703     1  0.12902234E+09
     -151.2889143349      152.5748695949     1  0.12784451E+09
     -151.2889117270      153.6896202907     1  0.13174896E+09
     -151.2888818419      153.6454797674     1  0.12549946E+09
     -151.2888566639      154.4271308750     1  0.13390982E+09
     -151.2888368786      153.0292996344     1  0.12558232E+09
     -151.2888329674      157.1479634326     1  0.12286518E+09
     -151.2887765136      154.6361408769     1  0.12469745E+09
     -151.2887664828      160.9339751818     1  0.12274202E+09
     -151.2887639544      155.1997127231     1  0.13016116E+09
     -151.2887506078      154.1720064400     1  0.12805155E+09
     -151.2887466711      155.1242701153     1  0.12600833E+09
     -151.2887347856      152.5725265771     1  0.12627942E+09
     -151.2887113198      152.6487409565     1  0.13052661E+09
     -151.2887023081      155.3480468240     1  0.12829639E+09
     -151.2886849431      156.1304771334     1  0.13132588E+09
     -151.2886835685      155.2157814547     1  0.12287815E+09
     -151.2886528297      159.1942917248     1  0.12450823E+09
     -151.2886352043      156.2835207934     1  0.13118583E+09
     -151.2886297264      153.0044476741     1  0.12513210E+09
     -151.2886188472      154.8604908830     1  0.13094044E+09
     -151.2886105457      153.5576117764     1  0.13093918E+09
     -151.2885962523      153.7754024898     1  0.13535080E+09
     -151.2885828361      152.7098822471     1  0.13141347E+09
     -151.2885738079      160.1361443311     1  0.12943070E+09
     -151.2885554771      157.9843419752     1  0.12144009E+09
     -151.2884942670      155.4175239591     1  0.12781220E+09
     -151.2884359389      156.1613408456     1  0.12945667E+09
     -151.2884146202      155.5383802733     1  0.12604487E+09
     -151.2883726799      156.2128731383     1  0.12687175E+09
     -151.2883714733      156.2020318679     1  0.12638469E+09
     -151.2883655370      152.3818023110     1  0.12604215E+09
     -151.2883390241      151.8806796922     1  0.12323106E+09
     -151.2883125568      151.3588123397     1  0.12771926E+09
     -151.2883042608      150.7418412309     1  0.12283825E+09
     -151.2882975494      161.9920893791     1  0.12354919E+09
     -151.2882830894      158.7046148242     1  0.12717093E+09
     -151.2882704933      153.5657623785     1  0.12685501E+09
     -151.2882595070      151.3333273350     1  0.12718953E+09
     -151.2882495126      155.1200992010     1  0.12226775E+09
     -151.2882455396      152.9928399124     1  0.12207992E+09
     -151.2882298910      152.1516734435     1  0.12603065E+09
     -151.2881824406      152.2900664729     1  0.12692838E+09
     -151.2881667323      159.6855610497     1  0.12272462E+09
     -151.2881205005      152.1124258010     1  0.12527978E+09
     -151.2880541383      155.7518530802     1  0.12326324E+09
     -151.2879892472      158.6318281918     1  0.12409492E+09
     -151.2879503985      152.7876047044     1  0.12459458E+09
     -151.2879484455      157.2560079126     1  0.12450389E+09
     -151.2879284551      159.2188526164     1  0.12831710E+09
     -151.2878824918      156.9672303125     1  0.12235967E+09
     -151.2878396304      153.4321736923     1  0.12559999E+09
     -151.2877598952      153.6182105373     1  0.12396852E+09
     -151.2877534942      152.8484040926     1  0.13092448E+09
     -151.2877499231      153.1280312230     1  0.12481922E+09
     -151.2877437253      154.0573279509     1  0.12527463E+09
     -151.2877249892      152.6297108001     1  0.13096256E+09
     -151.2877078920      146.6826977026     1  0.12468118E+09
     -151.2876952727      154.8727921085     1  0.12789770E+09
     -151.2876287084      153.7735749430     1  0.12929464E+09
     -151.2876106192      155.0995287448     1  0.12632653E+09
     -151.2876007299      154.9277499485     1  0.13126839E+09
     -151.2875793178      157.0433455469     1  0.12632031E+09
     -151.2875440212      156.2160713209     1  0.12770548E+09
     -151.2875405718      152.3392546375     1  0.12646362E+09
     -151.2875328434      151.3029745891     1  0.13163083E+09
     -151.2875195737      153.4291718811     1  0.13051979E+09
     -151.2875048589      147.4812128900     1  0.12481788E+09
     -151.2875007177      150.4160721781     1  0.13290744E+09
     -151.2874988087      154.7915805328     1  0.12362392E+09
     -151.2874957983      151.6370499405     1  0.12622272E+09
     -151.2874880307      158.0091287841     1  0.13057898E+09
     -151.2874840432      157.0634237157     1  0.12182440E+09
     -151.2874561650      147.5757891702     1  0.12547679E+09
     -151.2874445677      151.2724974687     1  0.12801148E+09
     -151.2874402318      154.0808626603     1  0.12621982E+09
     -151.2874366818      150.6258814955     1  0.12591562E+09
     -151.2874339986      158.0908867786     1  0.12116365E+09
     -151.2874208026      154.9492576551     1  0.12421100E+09
     -151.2874102789      158.2775503288     1  0.11988869E+09
     -151.2873999210      152.9826564354     2  0.12354994E+09
     -151.2873899779      154.3093161596     1  0.12472150E+09
     -151.2873760165      154.7543559328     1  0.12987460E+09
     -151.2873728922      159.3538731637     1  0.12761692E+09
     -151.2873374080      154.7970148365     1  0.12956683E+09
     -151.2873292629      156.3587734578     1  0.12686837E+09
     -151.2872730563      158.3846937586     1  0.13114314E+09
     -151.2872504144      157.8314382067     1  0.12717069E+09
     -151.2872160796      156.9433850499     1  0.12593902E+09
     -151.2872106199      154.2875130665     1  0.12293379E+09
     -151.2872094615      154.4056661496     1  0.12770121E+09
     -151.2871927150      155.9826465621     1  0.12831252E+09
     -151.2871807706      152.8500564776     1  0.12365514E+09
     -151.2871329640      153.9021511774     1  0.13069046E+09
     -151.2871213181      152.1190184265     1  0.12194351E+09
     -151.2870937240      158.4130462651     1  0.13065341E+09
     -151.2870904541      153.9089358799     1  0.12933404E+09
     -151.2870804227      155.1541269426     1  0.12165206E+09
     -151.2869855354      155.0647633858     1  0.12914353E+09
     -151.2869710492      155.6333060337     1  0.12975834E+09
     -151.2869576879      155.7638529434     1  0.12513473E+09
     -151.2869130055      152.8486153106     1  0.12967352E+09
     -151.2869030462      154.3657388794     1  0.13215110E+09
     -151.2868803483      151.6924292454     1  0.13021678E+09
     -151.2868776823      151.8200574008     1  0.12150065E+09
     -151.2868635104      155.4175729754     1  0.12325008E+09
     -151.2868545876      152.1257436846     1  0.13006854E+09
     -151.2868316545      153.5813743782     1  0.12891757E+09
     -151.2868213951      155.5615167479     1  0.12304391E+09
     -151.2868112339      153.2205176609     1  0.11885342E+09
     -151.2867456861      154.4710721390     1  0.12485110E+09
     -151.2867220741      152.4691425455     1  0.12681989E+09
     -151.2867199144      152.9873369341     1  0.13058659E+09
     -151.2866774788      150.6310076969     1  0.12353101E+09
     -151.2866554946      151.1710560863     1  0.13825558E+09
     -151.2866419935      154.1916194659     2  0.12053588E+09
     -151.2866093454      152.9804059921     1  0.12551579E+09
     -151.2865956871      152.3545515629     1  0.12351241E+09
     -151.2865831575      154.3455686224     1  0.12775372E+09
     -151.2865758470      150.5761178376     1  0.12847153E+09
     -151.2865632289      151.8656993080     1  0.12528180E+09
     -151.2865555629      151.3478964397     1  0.12805371E+09
     -151.2865458644      152.6262225276     1  0.12618931E+09
     -151.2865435490      153.8015733238     1  0.12252231E+09
     -151.2865292073      153.8326276462     1  0.12590392E+09
     -151.2864874613      154.4489052085     1  0.12399555E+09
     -151.2864511494      155.8724056897     1  0.12984782E+09
     -151.2864249655      153.5930555564     1  0.12723791E+09
     -151.2864025419      156.4032723969     1  0.13150524E+09
     -151.2863442712      151.2326402142     1  0.12787119E+09
     -151.2863362677      155.4490693173     1  0.12687075E+09
     -151.2863191707      159.0538325593     1  0.13226130E+09
     -151.2863026202      155.2019220000     1  0.12697876E+09
     -151.2862971343      153.2289540013     1  0.13026425E+09
     -151.2862891100      151.7594674956     1  0.12960866E+09
     -151.2862649812      150.2331270088     1  0.12607453E+09
     -151.2862397672      155.5597412757     1  0.12828666E+09
     -151.2862324774      156.2501428607     1  0.11894207E+09
     -151.2861927449      157.5276841979     1  0.12980445E+09
     -151.2861865221      148.9988234467     1  0.13032083E+09
     -151.2861797700      153.3325761587     1  0.12754646E+09
     -151.2861741787      154.6485070358     1  0.12401076E+09
     -151.2861593938      152.7412397114     1  0.12689424E+09
     -151.2861580695      155.9069413322     1  0.12281904E+09
     -151.2860897662      152.6483054971     1  0.12550212E+09
     -151.2860243935      155.7206594619     1  0.12437070E+09
     -151.2860189656      154.5164275973     1  0.12861460E+09
     -151.2860011821      157.7788261990     1  0.12760618E+09
     -151.2859727593      154.4286381511     1  0.12394363E+09
     -151.2859656888      151.4368303219     1  0.12286771E+09
     -151.2859614949      157.6100851262     1  0.13263873E+09
     -151.2859482949      158.8813399154     1  0.12752175E+09
     -151.2859062885      153.1945394323     1  0.12032807E+09
     -151.2858677900      152.1531495101     1  0.12303193E+09
     -151.2858413521      153.3408927389     1  0.12402697E+09
     -151.2858388245      156.5564615320     1  0.12782161E+09
     -151.2858160765      150.9222283414     1  0.12375180E+09
     -151.2858102361      156.4896912701     1  0.12946756E+09
     -151.2858075532      156.0978217841     1  0.12924616E+09
     -151.2857933101      154.8167337422     1  0.12835760E+09
     -151.2857897913      151.9541613025     1  0.12364441E+09
     -151.2857313904      151.6674712810     1  0.12554667E+09
     -151.2857287369      157.7062211095     2  0.12003455E+09
     -151.2857185000      153.0799848429     1  0.12908096E+09
     -151.2856688185      153.7443048134     1  0.12695545E+09
     -151.2856568764      152.5866873823     1  0.12563752E+09
     -151.2856528164      156.0756216549     1  0.12204075E+09
     -151.2856509790      153.6400562085     1  0.12699777E+09
     -151.2856368779      153.9237251911     1  0.12872899E+09
     -151.2856342800      156.0092764257     1  0.12111236E+09
     -151.2856232172      154.3216836925     1  0.12207387E+09
     -151.2856212673      153.9907163663     1  0.12711075E+09
     -151.2856047653      155.0204521748     1  0.13288386E+09
     -151.2856020532      158.6065893309     1  0.12795505E+09
     -151.2855954041      150.2072075939     1  0.12773826E+09
     -151.2855682321      158.9765663882     1  0.13621387E+09
     -151.2855616246      152.9828658457     1  0.12710008E+09
     -151.2855568299      155.0580049661     1  0.12951320E+09
     -151.2855344251      153.8939620550     1  0.12861614E+09
     -151.2855075643      151.6063873927     1  0.12329144E+09
     -151.2854994050      156.1021533951     1  0.12933131E+09
     -151.2854699475      154.0929428815     1  0.12606524E+09
     -151.2854646252      154.0991149885     1  0.12339278E+09
     -151.2854554502      153.6959822830     1  0.12612916E+09
     -151.2854518340      156.5067037688     1  0.12256897E+09
     -151.2854460812      152.1119072589     1  0.12685376E+09
     -151.2854407751      154.7640045345     1  0.13151380E+09
     -151.2854192999      152.9934430109     1  0.12560221E+09
     -151.2853836479      152.3934645975     1  0.12993181E+09
     -151.2853762699      153.7666626913     1  0.12358413E+09
     -151.2853623779      151.8494762569     1  0.12195523E+09
     -151.2853551681      155.1193725974     1  0.12803728E+09
     -151.2853501888      155.7308676517     1  0.13008766E+09
     -151.2853483428      156.4687069678     1  0.12172294E+09
     -151.2853279447      154.8177937896     1  0.13335195E+09
     -151.2853138715      155.1106120834     1  0.13273091E+09
     -151.2853006916      157.1530177834     1  0.12542067E+09
     -151.2852829804      156.6331082524     1  0.12717974E+09
     -151.2852787093      156.2081235084     1  0.12470281E+09
     -151.2852747469      155.2609565391     1  0.12829377E+09
     -151.2852637233      153.6400160826     1  0.13088713E+09
     -151.2852580513      157.7035235607     1  0.12292658E+09
     -151.2852533649      154.7467157741     1  0.12061962E+09
     -151.2852508502      153.5002760399     1  0.12375426E+09
     -151.2852441240      154.0554369358     1  0.12940570E+09
     -151.2852387841      157.5625048814     1  0.13555170E+09
     -151.2852357912      149.6866461804     1  0.13210305E+09
     -151.2852232458      155.6887562852     1  0.12928735E+09
     -151.2852207018      156.5016455462     1  0.12294772E+09
     -151.2852176955      150.9004871044     1  0.12468255E+09
     -151.2852027581      154.3437885770     1  0.12126691E+09
     -151.2851813879      153.9783494918     1  0.12264865E+09
     -151.2851686805      160.3327017707     1  0.12319750E+09
     -151.2851417361      156.5395491527     1  0.12742735E+09
     -151.2851397719      155.9024490615     1  0.13140510E+09
     -151.2851248523      154.5504577106     1  0.12313736E+09
     -151.2851013110      156.7276402835     1  0.12600807E+09
     -151.2850766080      151.8211428351     1  0.13255092E+09
     -151.2850717618      160.2721728429     1  0.12531675E+09
     -151.2850471860      156.4489114646     1  0.12931167E+09
     -151.2850031264      152.3801169091     1  0.12845891E+09
     -151.2849860257      154.5557387321     1  0.12626838E+09
     -151.2849794303      156.1994459604     1  0.12762120E+09
     -151.2849750185      156.6116074763     1  0.12115386E+09
     -151.2849578045      154.5127336628     1  0.12669601E+09
     -151.2849448820      156.1679409229     1  0.12501372E+09
     -151.2849436180      156.1241009756     1  0.13164873E+09
     -151.2849145211      161.9975148485     1  0.12307740E+09
     -151.2849098837      156.6209861519     1  0.12543390E+09
     -151.2848920277      150.7052294480     1  0.13160183E+09
     -151.2848525643      154.5069020623     1  0.12561997E+09
     -151.2848421714      153.1586580276     1  0.12973414E+09
     -151.2848205633      153.8892451050     1  0.12552078E+09
     -151.2848007928      158.6605792801     1  0.13001561E+09
     -151.2847518204      152.1799995380     1  0.12486478E+09
     -151.2847369104      154.5971739418     1  0.12885013E+09
     -151.2847176586      151.4507448345     1  0.12138612E+09
     -151.2847018713      150.2620323835     1  0.12912213E+09
     -151.2846531983      152.9161449975     1  0.13001842E+09
     -151.2846286087      151.1629751154     1  0.12934302E+09
     -151.2846146888      151.3904201015     1  0.13021848E+09
     -151.2845831935      153.7152949745     1  0.12741500E+09
     -151.2845542030      159.2069116422     1  0.12800841E+09
     -151.2845454836      158.7360637290     1  0.13110038E+09
     -151.2845419435      149.7566658181     1  0.13030334E+09
     -151.2845026135      152.6161465987     1  0.13296533E+09
     -151.2845001046      153.9798092305     1  0.13599742E+09
     -151.2844157488      154.9940830649     1  0.13338587E+09
     -151.2844072302      155.2945287997     1  0.12861374E+09
     -151.2844050865      150.0036944651     1  0.11928395E+09
     -151.2843651110      154.3650717123     1  0.13227313E+09
     -151.2843608345      153.9355664367     1  0.12848704E+09
     -151.2843532901      150.4677061666     1  0.12151223E+09
     -151.2843493749      152.4639000413     1  0.12668266E+09
     -151.2843230586      157.0900108602     2  0.14083152E+09
     -151.2842784807      157.0593219598     1  0.12614287E+09
     -151.2842537280      151.3609799181     1  0.12614058E+09
     -151.2842414948      154.4591237409     1  0.13023513E+09
     -151.2842334771      152.2463001190     1  0.13164730E+09
     -151.2842237750      150.7157482688     1  0.12274769E+09
     -151.2842143329      156.4261818656     1  0.12671007E+09
     -151.2841944451      151.2881246351     1  0.12616832E+09
     -151.2841879934      157.1094253226     1  0.13011446E+09
     -151.2841851782      156.2758039377     1  0.12325087E+09
     -151.2841454875      153.2202947510     1  0.12563060E+09
     -151.2841154260      155.0181286198     1  0.12976240E+09
     -151.2841060581      153.8958625388     1  0.12702701E+09
     -151.2840985798      159.3207479825     1  0.13354138E+09
     -151.2840807054      151.7702448160     1  0.12948891E+09
     -151.2840754577      153.9696397062     1  0.12904589E+09
     -151.2840627227      153.8646999022     1  0.12588448E+09
     -151.2840595733      157.1690229452     1  0.12453391E+09
     -151.2840560584      152.1614332700     1  0.12262037E+09
     -151.2840417344      153.5887586149     1  0.12577014E+09
     -151.2840394352      155.0405326268     1  0.13173492E+09
     -151.2840345950      151.7483772205     1  0.12674994E+09
     -151.2840189356      151.5517626221     1  0.12688669E+09
     -151.2840153667      158.2322337574     1  0.12656877E+09
     -151.2840029240      153.7245814011     1  0.12719664E+09
     -151.2839972266      157.3642843995     1  0.12752055E+09
     -151.2839430928      156.2241415454     1  0.12597071E+09
     -151.2839332880      151.4807558495     1  0.12519782E+09
     -151.2839319076      155.3274430928     1  0.12774007E+09
     -151.2839200141      155.5320335701     1  0.13108643E+09
     -151.2839187935      154.7793809942     1  0.12771989E+09
     -151.2838987605      154.0450119091     1  0.12875824E+09
     -151.2838864108      153.0706133147     1  0.13130741E+09
     -151.2838380367      156.1833059887     1  0.13186096E+09
     -151.2837982914      147.5792079811     1  0.12384699E+09
     -151.2837927651      155.2644258571     1  0.12604270E+09
     -151.2837579340      154.0386891424     1  0.12108223E+09
     -151.2837372901      154.4273766808     1  0.12944480E+09
     -151.2837306252      153.8067412241     1  0.12343279E+09
     -151.2837219052      154.5919044708     1  0.12235611E+09
     -151.2837127726      154.8346170188     1  0.12946997E+09
     -151.2836884664      158.8409208565     1  0.13580835E+09
     -151.2836703783      156.3700200658     1  0.13374981E+09
     -151.2836652390      159.2508149458     1  0.13012009E+09
     -151.2836629152      155.4940915251     1  0.12882000E+09
     -151.2836481089      152.7804495357     1  0.13313577E+09
     -151.2836175148      154.0112384381     1  0.12784077E+09
     -151.2836008236      154.3181645827     1  0.12817100E+09
     -151.2835967661      153.4468760912     1  0.12287166E+09
     -151.2835932643      152.2957321205     1  0.13040556E+09
     -151.2835711982      153.2479958714     1  0.12877350E+09
     -151.2835532181      151.7821202943     1  0.12413587E+09
     -151.2835388057      153.8824492363     1  0.12150204E+09
     -151.2835305356      154.7945369002     1  0.12700407E+09
     -151.2835204484      160.3337388510     1  0.12406396E+09
     -151.2835145392      155.7746144001     1  0.12820064E+09
     -151.2835112212      155.5974818571     1  0.12272415E+09
     -151.2835037746      152.8415445428     2  0.12688526E+09
     -151.2834982286      156.8655734466     1  0.12522420E+09
     -151.2834891662      157.5247689013     1  0.12369085E+09
     -151.2834876352      153.3614244139     1  0.12779028E+09
     -151.2834762163      157.1329467898     1  0.12566716E+09
     -151.2834474388      152.0135245421     1  0.12347753E+09
     -151.2834400256      150.0214836213     1  0.12531504E+09
     -151.2834343813      151.4516974614     2  0.13213199E+09
     -151.2834320917      151.6933110896     1  0.13569999E+09
     -151.2834254407      158.0389798830     1  0.12571410E+09
     -151.2834141275      153.2937725511     1  0.12480413E+09
     -151.2833819019      156.7440033211     1  0.12041071E+09
     -151.2833472299      151.9333030180     1  0.12900542E+09
     -151.2833381555      154.3721708255     1  0.12445986E+09
     -151.2833305124      156.1839474514     1  0.12464096E+09
     -151.2833064709      154.4700004971     1  0.12642927E+09
     -151.2832715089      153.2813216949     1  0.12433891E+09
     -151.2832539547      156.4762981528     1  0.12469101E+09
     -151.2832363273      153.7441148542     1  0.12357968E+09
     -151.2832288508      150.3494317894     1  0.12191777E+09
     -151.2832182355      159.5506636501     1  0.12712130E+09
     -151.2832143312      149.1833214991     1  0.12658838E+09
     -151.2831778857      155.4376089487     1  0.12522107E+09
     -151.2831538840      151.7616456405     1  0.12417354E+09
     -151.2831397820      155.1730881348     1  0.13005966E+09
     -151.2831337531      150.2562413032     1  0.11930508E+09
     -151.2831048140      152.4309188438     1  0.12655896E+09
     -151.2830960690      155.6845439470     1  0.12701006E+09
     -151.2830911538      156.3231202416     1  0.13034078E+09
     -151.2830810080      156.8571305866     1  0.12666824E+09
     -151.2830720235      155.1842576323     1  0.13153894E+09
     -151.2830524117      158.7456552160     2  0.12615699E+09
     -151.2830342894      159.1937087015     1  0.13236661E+09
     -151.2830083718      154.3943793030     1  0.12400271E+09
     -151.2829849537      151.6462371677     1  0.13292316E+09
     -151.2829772464      154.9909722532     1  0.13047039E+09
     -151.2829726803      152.8226786859     1  0.12365282E+09
     -151.2829257098      152.0332906101     1  0.12660669E+09
     -151.2829136334      156.0177828211     1  0.12784947E+09
     -151.2828869372      153.7779712321     1  0.12588678E+09
     -151.2828647987      154.2791988213     1  0.12713173E+09
     -151.2828506668      155.8354661880     1  0.12602931E+09
     -151.2828196609      151.2476283388     1  0.12607246E+09
     -151.2828082196      154.3423230694     1  0.12521077E+09
     -151.2828070510      154.5066508490     1  0.13167092E+09
     -151.2827954927      153.0545251610     1  0.12827679E+09
     -151.2827693290      153.8265015310     1  0.12976500E+09
     -151.2826900420      152.6058685516     1  0.12651205E+09
     -151.2826886945      159.2950366006     1  0.12789697E+09
     -151.2826575087      155.8920449132     1  0.12838099E+09
     -151.2826529338      154.6328571214     1  0.12628374E+09
     -151.2826177547      155.6454993773     1  0.13229418E+09
     -151.2825938569      150.3176938392     1  0.12285920E+09
     -151.2825846830      152.5954762999     1  0.12422594E+09
     -151.2825676143      151.6715279355     1  0.12409709E+09
     -151.2825451045      153.9338860414     1  0.13513051E+09
     -151.2825047438      153.6002577552     1  0.12731549E+09
     -151.2824913395      151.4403211867     1  0.12264295E+09
     -151.2824868268      160.1065659464     1  0.13994432E+09
     -151.2824766614      151.8594102374     1  0.12197461E+09
     -151.2824554486      158.5188302939     1  0.12657450E+09
     -151.2824179106      153.2076679829     1  0.12712267E+09
     -151.2823893047      157.8886377569     1  0.12451608E+09
     -151.2823789843      155.8294507476     1  0.12463609E+09
     -151.2823767177      153.6820879979     1  0.12361459E+09
     -151.2823644174      153.9159696527     1  0.12662696E+09
     -151.2823550671      155.8226554863     1  0.12785753E+09
     -151.2823303970      150.0048661577     1  0.12416854E+09
     -151.2823169808      154.8175926231     1  0.13148188E+09
     -151.2822886841      151.3311719838     1  0.12655657E+09
     -151.2822874448      154.1114828267     1  0.12300491E+09
     -151.2822546282      152.1391312040     1  0.12979759E+09
     -151.2822493200      154.0347921791     1  0.12176108E+09
     -151.2822339565      154.3038321985     1  0.12771418E+09
     -151.2822159867      156.0857454994     1  0.12991573E+09
     -151.2821968696      156.1723313225     1  0.12831831E+09
     -151.2821848133      154.5602715825     1  0.12359508E+09
     -151.2821693737      158.3797526393     1  0.12815552E+09
     -151.2821327915      153.9771861473     1  0.12635887E+09
     -151.2821029098      154.4382804881     1  0.12865293E+09
     -151.2820970363      156.2414729774     1  0.12551310E+09
     -151.2820801303      152.8502689623     1  0.13173748E+09
     -151.2820657197      153.3075117267     1  0.12731546E+09
     -151.2820548857      155.1503113553     2  0.12525561E+09
     -151.2820429902      151.2517830907     1  0.13336303E+09
     -151.2820335398      155.6897629425     1  0.12108180E+09
     -151.2820097515      151.5957870690     1  0.13381835E+09
     -151.2819739111      154.8603931119     1  0.12346094E+09
     -151.2819648420      153.6275568722     1  0.12941503E+09
     -151.2819526739      152.7901721687     1  0.12554405E+09
     -151.2819218724      155.0784568708     1  0.12103086E+09
     -151.2818930623      155.6883034955     1  0.12227140E+09
     -151.2818324609      157.4167807292     1  0.12688346E+09
     -151.2818139758      158.8956790366     1  0.13228172E+09
     -151.2818077774      154.7516087132     1  0.12215918E+09
     -151.2817490054      151.8005908333     1  0.13297804E+09
     -151.2817407152      154.9835935724     1  0.12440518E+09
     -151.2817251198      156.5484411504     1  0.12312839E+09
     -151.2817220751      156.7596669401     1  0.13209445E+09
     -151.2817190739      154.8188566770     1  0.13628952E+09
     -151.2817119606      153.2053829557     1  0.12627978E+09
     -151.2817007460      157.2162337097     1  0.11965898E+09
     -151.2816913218      156.9492775384     1  0.12844193E+09
     -151.2816712394      149.8532785947     1  0.12735284E+09
     -151.2816670783      158.4970021006     1  0.12880438E+09
     -151.2816407251      155.6064260278     1  0.12669882E+09
     -151.2816392603      154.5812891020     1  0.12450794E+09
     -151.2815884267      156.0096015892     1  0.13250652E+09
     -151.2815487034      158.5118044889     1  0.12549703E+09
     -151.2815457900      152.4706624518     1  0.12721354E+09
     -151.2815263025      157.1988394479     1  0.11891741E+09
     -151.2815146670      152.4283820601     1  0.13266840E+09
     -151.2815098067      161.4516520043     1  0.12137293E+09
     -151.2814993900      159.6262984810     1  0.12267135E+09
     -151.2814982312      153.8105954089     1  0.12626654E+09
     -151.2814685477      153.7002084239     1  0.12984381E+09
     -151.2814337901      153.7571170025     1  0.12482419E+09
     -151.2814290511      158.8280512636     1  0.12204770E+09
     -151.2814263130      151.2793283573     1  0.12934957E+09
     -151.2814121751      148.9264687069     1  0.12744227E+09
     -151.2814001941      156.7112279891     1  0.12529255E+09
     -151.2813770979      152.8686545035     1  0.12772362E+09
     -151.2813400987      146.9450538714     1  0.12471314E+09
     -151.2813365092      155.8213668921     1  0.12830798E+09
     -151.2813229740      153.7312739426     1  0.12787683E+09
     -151.2813203556      151.3517503109     1  0.13233563E+09
     -151.2812666613      158.7290132942     1  0.13589742E+09
     -151.2812635458      156.1937850824     1  0.13235115E+09
     -151.2812588231      158.0392257695     1  0.13139316E+09
     -151.2812546881      155.5587093533     1  0.12753732E+09
     -151.2812391502      154.3248327480     1  0.12353260E+09
     -151.2812137656      154.5594085654     1  0.12998618E+09
     -151.2811921483      153.3174544463     1  0.12324427E+09
     -151.2811875368      152.7185818532     1  0.12872096E+09
     -151.2810838380      156.8579176116     1  0.12504111E+09
     -151.2810813897      149.7285739175     1  0.12702329E+09
     -151.2810796865      152.6775107977     1  0.12980103E+09
     -151.2810623083      155.0582422413     1  0.13284405E+09
     -151.2810388309      150.8996813994     1  0.12832267E+09
     -151.2810245497      151.2191224522     1  0.11990608E+09
     -151.2809841037      155.9365931265     1  0.12361412E+09
     -151.2809712288      153.6158898701     1  0.12740544E+09
     -151.2809611040      153.1036658368     1  0.11948868E+09
     -151.2809438239      152.8737005844     1  0.13327951E+09
     -151.2809327654      153.4652181102     2  0.12150917E+09
     -151.2808922003      154.6551225559     1  0.13016128E+09
     -151.2808864671      157.5622721339     1  0.12735735E+09
     -151.2808799650      151.9905105606     1  0.12982987E+09
     -151.2808587078      155.7987763595     1  0.12877274E+09
     -151.2808494613      154.1862448465     1  0.12473314E+09
     -151.2808292377      152.2832268987     1  0.13160295E+09
     -151.2808136302      151.5890821366     1  0.13211497E+09
     -151.2807980035      159.5102824105     1  0.12395401E+09
     -151.2807877507      150.8329903157     1  0.12593903E+09
     -151.2807625896      158.7264138632     1  0.13021737E+09
     -151.2807381836      152.7507055276     1  0.13048422E+09
     -151.2807244151      155.3565074309     1  0.12626811E+09
     -151.2806981120      153.5217783104     1  0.12990949E+09
     -151.2806941745      157.9080447396     1  0.12219863E+09
     -151.2806827727      152.6454809699     1  0.12353874E+09
     -151.2806666260      149.1116332713     1  0.12990564E+09
     -151.2806614459      149.0761357563     1  0.12192121E+09
     -151.2806398200      158.5786127757     1  0.13695304E+09
     -151.2806146364      154.2875940333     1  0.12696118E+09
     -151.2806105438      154.2318583070     1  0.12816724E+09
     -151.2805901570      156.2134545410     1  0.12867206E+09
     -151.2805512580      156.4037618549     1  0.12765754E+09
     -151.2805473160      156.7078042721     1  0.12645518E+09
     -151.2805233248      149.2974266369     1  0.12834476E+09
     -151.2804944004      154.9740847857     1  0.12286547E+09
     -151.2804917982      150.8751320997     1  0.12637531E+09
     -151.2804751065      156.2343909770     1  0.12980732E+09
     -151.2804348475      152.5058036519     1  0.12603995E+09
     -151.2803767109      153.4128892308     1  0.12877903E+09
     -151.2803586435      152.4067890846     1  0.12848495E+09
     -151.2803210728      150.8943266740     1  0.12944756E+09
     -151.2803055692      155.5862620996     1  0.13121979E+09
     -151.2802956878      151.6560593549     1  0.13172303E+09
     -151.2802894206      155.7044932400     1  0.12880764E+09
     -151.2802759364      152.8789208588     1  0.13162602E+09
     -151.2802676894      159.1185122583     1  0.12441474E+09
     -151.2802172458      151.1051641169     1  0.13453859E+09
     -151.2802019142      159.4798512988     1  0.12903306E+09
     -151.2801802053      159.5049172379     1  0.12874473E+09
     -151.2801674776      151.0535353257     1  0.12996703E+09
     -151.2801575378      155.6524081076     2  0.13253088E+09
     -151.2801423984      152.4716834734     1  0.12849950E+09
     -151.2801407028      149.9902350492     1  0.12237158E+09
     -151.2801282268      156.9630306412     1  0.13273314E+09
     -151.2801125421      159.2741787053     1  0.13065996E+09
     -151.2800925389      158.5207557198     1  0.12151864E+09
     -151.2800649958      153.9651683376     1  0.12704239E+09
     -151.2800324348      154.6470705918     1  0.12063855E+09
     -151.2800071832      153.1248039215     1  0.12903801E+09
     -151.2800012499      150.3093074990     1  0.13000479E+09
     -151.2799997018      154.9071721321     1  0.12890602E+09
     -151.2799737248      157.3733208878     1  0.13265409E+09
     -151.2799324208      157.9872791473     1  0.12922447E+09
     -151.2799274510      153.2636148044     1  0.12507338E+09
     -151.2799112856      156.7354660196     1  0.12840827E+09
     -151.2798836900      152.4480606164     1  0.13750510E+09
     -151.2798744546      155.6134098903     1  0.13063118E+09
     -151.2798713329      154.8607687053     1  0.12867922E+09
     -151.2798520594      156.0992913475     1  0.12781444E+09
     -151.2798381290      155.2717642278     1  0.12333426E+09
     -151.2798327450      152.4170129238     1  0.12802582E+09
     -151.2798228309      153.3464227326     1  0.12581299E+09
     -151.2797809401      155.9816482229     1  0.12949554E+09
     -151.2797734799      151.8397527663     1  0.12052298E+09
     -151.2797640746      151.5297840039     1  0.12020496E+09
     -151.2797556841      157.1758993617     1  0.12890833E+09
     -151.2797487302      156.5589225955     1  0.12102753E+09
     -151.2797386100      151.9333323516     1  0.12728773E+09
     -151.2797257052      150.4747858454     1  0.12359213E+09
     -151.2796889372      152.3910746704     1  0.12662698E+09
     -151.2796751080      153.8176955225     1  0.12197477E+09
     -151.2796732691      151.5409807555     1  0.12386687E+09
     -151.2796446182      149.4003187480     1  0.12304376E+09
     -151.2796385624      151.4317871188     1  0.12920427E+09
     -151.2795985682      151.7863546186     1  0.13144083E+09
     -151.2795897955      154.7720526237     1  0.12449522E+09
     -151.2795815999      155.5791522681     1  0.12837500E+09
     -151.2795519555      155.1790600374     1  0.12853328E+09
     -151.2795496183      152.0374092019     1  0.12509973E+09
     -151.2795301312      157.2803212019     1  0.13109512E+09
     -151.2795251549      154.4362149162     1  0.12940265E+09
     -151.2794870919      151.4098238998     1  0.12532797E+09
     -151.2794725150      153.4041550647     1  0.12499180E+09
     -151.2794697021      156.6715901995     1  0.12899250E+09
     -151.2794585159      157.7234684474     1  0.12222520E+09
     -151.2793644371      155.4067319259     1  0.13255106E+09
     -151.2793627339      155.6908723271     1  0.12789093E+09
     -151.2792652570      150.2422038863     1  0.12726528E+09
     -151.2792485297      151.7147134238     1  0.12614938E+09
     -151.2792350847      153.4426838789     1  0.13444906E+09
     -151.2792273779      153.5728324037     1  0.13710976E+09
     -151.2792263486      156.6521214920     1  0.12381337E+09
     -151.2792209496      153.0296332019     1  0.12559960E+09
     -151.2791759170      155.2488929827     1  0.12617562E+09
     -151.2791536528      155.9289618686     1  0.12169358E+09
     -151.2791522274      156.3554811885     1  0.12343332E+09
     -151.2791149102      151.4091834279     1  0.12170973E+09
     -151.2791138576      151.6430158447     1  0.12204784E+09
     -151.2790976755      152.8343083793     1  0.12030696E+09
     -151.2790871330      157.4725620711     1  0.12670494E+09
     -151.2790631854      153.4919573688     1  0.12219443E+09
     -151.2790565507      153.3907035302     1  0.13186654E+09
     -151.2790492808      152.1431558135     1  0.12496461E+09
     -151.2790463863      150.6556517213     1  0.12984448E+09
     -151.2790347662      154.2645712438     1  0.12444055E+09
     -151.2789995738      152.4946522533     1  0.12491236E+09
     -151.2789887806      149.2232986694     1  0.12697043E+09
     -151.2789850830      151.3600244794     1  0.13031467E+09
     -151.2789721683      151.0517300872     1  0.12536069E+09
     -151.2789550328      158.1675489841     2  0.12284533E+09
     -151.2789507407      152.6108953972     1  0.12486929E+09
     -151.2789459509      156.7328293193     1  0.12904654E+09
     -151.2789440002      155.6805207864     1  0.12784606E+09
     -151.2789136698      154.5616178726     1  0.13085162E+09
     -151.2789067424      153.4595648512     1  0.12768214E+09
     -151.2788876522      154.5284574955     1  0.12712871E+09
     -151.2788827218      153.9087145274     1  0.12125306E+09
     -151.2788762946      159.3423789198     1  0.12998197E+09
     -151.2788680248      156.8107956717     1  0.12568089E+09
     -151.2788276721      151.3461959407     1  0.12903171E+09
     -151.2788081996      154.0908916464     1  0.12636320E+09
     -151.2788019837      154.9915386083     1  0.12722829E+09
     -151.2787976426      153.3275190051     1  0.12973227E+09
     -151.2787701987      156.6309252385     1  0.13616529E+09
     -151.2787548532      155.6244487602     1  0.12084795E+09
     -151.2787442903      152.3934134945     1  0.12857811E+09
     -151.2787311141      153.9179674377     1  0.12775191E+09
     -151.2786768829      158.8980964771     1  0.12892830E+09
     -151.2786631716      152.9587365624     1  0.13020832E+09
     -151.2786620338      156.8450399480     1  0.12141825E+09
     -151.2786580870      159.3823845749     1  0.13371652E+09
     -151.2786439887      149.4238392466     1  0.13233303E+09
     -151.2786312365      151.4134369638     1  0.12361266E+09
     -151.2786251732      153.4964803492     1  0.12884759E+09
     -151.2786004180      156.2831363481     1  0.12424846E+09
     -151.2785948619      158.1112431801     1  0.12849437E+09
     -151.2785937881      153.8386683786     1  0.13185348E+09
     -151.2785634090      152.3369841537     1  0.12223197E+09
     -151.2785265308      157.9894035280     1  0.12590504E+09
     -151.2785244117      150.0854294769     1  0.12875822E+09
     -151.2785171940      153.8915197098     1  0.12298724E+09
     -151.2784985206      149.7786392940     1  0.12724576E+09
     -151.2784882420      157.8307202552     1  0.12337218E+09
     -151.2783952221      154.3657752947     1  0.12095698E+09
     -151.2783200708      148.7232012554     1  0.12585946E+09
     -151.2783059481      154.3607244004     1  0.12625742E+09
     -151.2782892268      155.8500460087     1  0.12636125E+09
     -151.2782599174      154.3913128649     1  0.12857861E+09
     -151.2782306777      151.9712073018     1  0.12904728E+09
     -151.2782186676      149.7330254741     1  0.11980507E+09
     -151.2782079302      156.2562342059     1  0.12301270E+09
     -151.2782044941      152.1165065305     1  0.12549962E+09
     -151.2782015277      154.2990092662     1  0.13086152E+09
     -151.2781600272      153.5139016482     1  0.12691489E+09
     -151.2781345403      154.1560783691     1  0.12991197E+09
     -151.2781004615      155.6657506901     1  0.12649241E+09
     -151.2780907873      151.2350076418     1  0.13555796E+09
     -151.2780858449      156.7971610328     1  0.13047163E+09
     -151.2780731283      160.0832447224     1  0.13131247E+09
     -151.2780718854      155.9956896374     1  0.12543284E+09
     -151.2780504360      152.0399857537     1  0.12185516E+09
     -151.2780469965      157.4401600180     1  0.12340360E+09
     -151.2780250734      153.9744433543     1  0.12783298E+09
     -151.2780166108      158.1435425680     1  0.12930618E+09
     -151.2780108935      156.6299814330     1  0.12130356E+09
     -151.2779786921      154.7493660394     1  0.12305342E+09
     -151.2779658854      159.2787067391     1  0.12681105E+09
     -151.2779622121      155.1000357557     1  0.12608799E+09
     -151.2779423119      156.6107075970     1  0.12950681E+09
     -151.2779311737      158.5472461763     1  0.13481336E+09
     -151.2779206822      155.5696267240     1  0.13042921E+09
     -151.2779010242      153.2460525412     1  0.12160370E+09
     -151.2778994757      154.9092063431     1  0.13190414E+09
     -151.2778765209      155.0682511620     1  0.12653902E+09
     -151.2778367912      154.6590554511     1  0.12408850E+09
     -151.2778305576      157.5505085653     1  0.12497801E+09
     -151.2778144141      153.8602698610     1  0.13158363E+09
     -151.2778011394      154.4263477906     1  0.12103486E+09
     -151.2777718767      155.3918726109     1  0.12857706E+09
     -151.2777386779      159.0767749839     1  0.12226486E+09
     -151.2777335624      152.8051849194     1  0.12552118E+09
     -151.2777172118      154.7583987047     1  0.12897259E+09
     -151.2777110379      154.8587624925     1  0.12213028E+09
     -151.2777026845      156.0488668469     1  0.12626480E+09
     -151.2777015220      155.9404974491     1  0.12506740E+09
     -151.2777005009      153.0470928803     1  0.13041475E+09
     -151.2776913140      155.3581470750     1  0.12965810E+09
     -151.2776762500      151.3626299571     1  0.12851900E+09
     -151.2776735683      151.3888317955     1  0.12128317E+09
     -151.2776706843      156.4656392926     1  0.12180978E+09
     -151.2776549783      154.6839412525     1  0.12777433E+09
     -151.2776504538      153.4716227964     1  0.12565671E+09
     -151.2776349084      154.4917242033     1  0.13254917E+09
     -151.2776179916      149.2313723236     1  0.11992183E+09
     -151.2776098284      152.5585640133     1  0.13508057E+09
     -151.2775923074      156.7932941062     1  0.12704893E+09
     -151.2775862273      155.5863067421     1  0.12581227E+09
     -151.2775809918      153.1093991724     1  0.12091097E+09
     -151.2775653638      152.8872654364     1  0.12643640E+09
     -151.2775449034      154.3371198662     1  0.13192497E+09
     -151.2775373175      153.9528154840     1  0.12614996E+09
     -151.2775044878      154.4448875470     1  0.12841487E+09
     -151.2774861368      153.5339989767     1  0.13000007E+09
     -151.2774176588      154.8591913947     1  0.12622683E+09
     -151.2773978708      154.4857079170     1  0.12589805E+09
     -151.2773956524      157.0057092812     1  0.12612713E+09
     -151.2773922446      153.0910321171     1  0.12318981E+09
     -151.2773686601      156.9204530685     1  0.12650379E+09
     -151.2773558878      154.2107921941     1  0.12513414E+09
     -151.2773548112      151.2237362297     1  0.12374199E+09
     -151.2773505142      153.8799443219     1  0.12942216E+09
     -151.2773407907      155.5506204223     1  0.12464568E+09
     -151.2773321502      153.4513773200     1  0.12075272E+09
     -151.2773252948      153.4555364857     1  0.12648723E+09
     -151.2773185245      156.5794219207     1  0.13396206E+09
     -151.2773106727      152.5928717192     1  0.13034666E+09
     -151.2772874625      152.4573213766     1  0.12731993E+09
     -151.2772836453      155.4419734995     2  0.12953190E+09
     -151.2772455201      152.2039582550     1  0.12345802E+09
     -151.2771832604      155.0116886853     1  0.13317024E+09
     -151.2771656027      152.0573867719     1  0.12120955E+09
     -151.2771644265      151.0292942842     1  0.12555880E+09
     -151.2771240879      152.2641245955     1  0.13003419E+09
     -151.2770593410      150.1009143848     1  0.12172547E+09
     -151.2770391635      151.9233730347     1  0.12329658E+09
     -151.2770364748      150.4116819001     1  0.13090430E+09
     -151.2770342644      153.9164743791     1  0.13261937E+09
     -151.2770067113      153.2050388521     1  0.13402004E+09
     -151.2769811263      154.8267073412     1  0.12576222E+09
     -151.2769724190      156.9103424765     1  0.13202038E+09
     -151.2769567196      154.2100337149     1  0.12047216E+09
     -151.2769344919      159.4266311476     1  0.12899825E+09
     -151.2769171304      149.7504596749     1  0.12261751E+09
     -151.2769093793      149.2203027230     1  0.12115413E+09
     -151.2768921660      153.3434631662     1  0.13043347E+09
     -151.2768654097      151.8780642685     1  0.12471888E+09
     -151.2768452375      152.7175708639     1  0.12809316E+09
     -151.2768440910      153.6962276169     1  0.12146025E+09
     -151.2768343647      157.9159503748     1  0.13197375E+09
     -151.2768188763      149.1705992748     1  0.12559640E+09
     -151.2768164328      151.4556539604     1  0.12366441E+09
     -151.2768113973      154.3293991247     1  0.12214892E+09
     -151.2767817705      157.7400042421     1  0.12582931E+09
     -151.2767528047      153.3876642855     1  0.12188416E+09
     -151.2767175363      151.9063440735     1  0.11926867E+09
     -151.2767029858      155.9243255284     1  0.12015380E+09
     -151.2766883850      158.5210689912     1  0.12167578E+09
     -151.2766626232      152.1970098045     1  0.13321811E+09
     -151.2766600849      154.2610341407     1  0.12923845E+09
     -151.2766576400      157.1809235968     1  0.12730586E+09
     -151.2766425193      151.5180582836     1  0.13166768E+09
     -151.2766157193      151.7497445824     1  0.12081375E+09
     -151.2766127073      156.0679579473     1  0.12535601E+09
     -151.2766001500      157.2679803137     1  0.12989425E+09
     -151.2765972870      153.8315322151     1  0.13033864E+09
     -151.2765878891      155.9819332277     1  0.13021666E+09
     -151.2765826371      156.5358531576     1  0.12665314E+09
     -151.2765574461      151.8896432769     1  0.13188105E+09
     -151.2765487612      154.5598145869     1  0.12862899E+09
     -151.2765242873      155.5119210783     1  0.12579108E+09
     -151.2765073467      157.8437293616     1  0.12914157E+09
     -151.2765035303      154.3147352503     1  0.12934822E+09
     -151.2764997325      155.5833515787     1  0.12745108E+09
     -151.2764933529      154.5201504600     1  0.12102574E+09
     -151.2764871397      151.8992515625     1  0.12790550E+09
     -151.2764609902      151.8548809311     1  0.12458383E+09
     -151.2764553064      159.7547330532     1  0.12686630E+09
     -151.2764542994      155.0488098709     1  0.13315087E+09
     -151.2764469301      153.4855386460     1  0.12703383E+09
     -151.2764133040      155.5062618803     1  0.12589543E+09
     -151.2763630539      155.8023674961     1  0.13221204E+09
     -151.2763415660      159.0809975870     1  0.13004041E+09
     -151.2763328158      152.5782518524     1  0.12290255E+09
     -151.2763129106      151.8263836147     1  0.13559594E+09
     -151.2762804284      156.8497015610     1  0.12879936E+09
     -151.2762520080      154.6403079730     1  0.12872633E+09
     -151.2762229794      153.7645991322     1  0.12823991E+09
     -151.2762205956      151.6957109267     1  0.13006908E+09
     -151.2761904584      153.6563470276     1  0.12663468E+09
     -151.2761739791      151.8587404671     1  0.12457042E+09
     -151.2761681705      153.5601382952     1  0.12223275E+09
     -151.2761451234      151.0345860043     1  0.12376098E+09
     -151.2761363608      159.4418377139     1  0.12874445E+09
     -151.2761105620      149.0359499477     1  0.13025572E+09
     -151.2760909083      156.5838663257     1  0.12648793E+09
     -151.2760835942      158.2417954909     1  0.13816918E+09
     -151.2760672885      152.6263338224     1  0.12652406E+09
     -151.2760558310      156.0535361081     1  0.12401654E+09
     -151.2760413948      156.0109587638     1  0.13480740E+09
     -151.2760401946      157.5846002327     1  0.12948207E+09
     -151.2759593317      154.3594487491     1  0.12361788E+09
     -151.2759210788      148.6491867646     1  0.12766343E+09
     -151.2759052662      152.7407385102     1  0.12409056E+09
     -151.2758997121      153.3156794897     1  0.12736310E+09
     -151.2758899417      155.3433238110     1  0.12814143E+09
     -151.2758692107      153.9783261973     1  0.12602720E+09
     -151.2758392979      157.5702276559     1  0.12715695E+09
     -151.2758297895      156.5738146140     1  0.12791640E+09
     -151.2757827292      154.6669984770     1  0.13092364E+09
     -151.2757643114      159.3992162551     1  0.13069571E+09
     -151.2757435592      155.1336467146     1  0.12859010E+09
     -151.2757157787      153.8192528100     1  0.12824761E+09
     -151.2757060248      162.2738935874     2  0.11982079E+09
     -151.2756871379      155.2411213996     1  0.12126006E+09
     -151.2756839415      154.0636036096     1  0.12535498E+09
     -151.2756787547      151.2685529282     1  0.12319546E+09
     -151.2756619776      153.9097983605     1  0.12165440E+09
     -151.2756590810      153.6351189548     1  0.12302392E+09
     -151.2756384773      150.9735014878     1  0.12173257E+09
     -151.2755958408      151.3997974719     1  0.12631550E+09
     -151.2755936994      156.3707542858     1  0.13176074E+09
     -151.2755837401      156.3619456690     1  0.13749787E+09
     -151.2755808611      157.5962633873     1  0.12203209E+09
     -151.2755689427      152.8844248178     1  0.12943644E+09
     -151.2755678900      151.7205450914     1  0.12775131E+09
     -151.2755390407      153.5969136240     1  0.13192745E+09
     -151.2755349002      151.4577388539     1  0.12873128E+09
     -151.2755164094      152.8320342554     1  0.12899817E+09
     -151.2754877239      152.3473505034     1  0.12082099E+09
     -151.2754677059      154.8496392025     1  0.12745119E+09
     -151.2754525406      153.2333385558     1  0.12428472E+09
     -151.2754401752      154.1386683089     1  0.12457064E+09
     -151.2753952350      156.7472084350     1  0.13627971E+09
     -151.2753895399      159.0060196216     1  0.13362221E+09
     -151.2753780621      160.1630498421     1  0.12395582E+09
     -151.2753688575      155.2308393625     1  0.12600911E+09
     -151.2753595569      154.5617473076     1  0.12629945E+09
     -151.2753323138      153.7987839848     1  0.12801337E+09
     -151.2753269164      157.6667573415     1  0.13046236E+09
     -151.2753254753      156.4460886025     1  0.12774243E+09
     -151.2752774609      156.5668468661     1  0.12427481E+09
     -151.2752733580      149.0682427612     1  0.12762757E+09
     -151.2752562403      156.5810054622     1  0.13063500E+09
     -151.2752510986      153.3959010820     1  0.12378253E+09
     -151.2752258348      155.5034056156     1  0.13374399E+09
     -151.2752161489      152.0049164729     1  0.12633837E+09
     -151.2752036190      158.5621995523     1  0.12913370E+09
     -151.2751970853      154.6553731470     1  0.12689239E+09
     -151.2751800695      154.2143575512     1  0.12203042E+09
     -151.2751689561      151.6584431168     1  0.12389869E+09
     -151.2751279170      156.7417430901     1  0.13454280E+09
     -151.2751116719      155.0225021753     1  0.12241258E+09
     -151.2751048820      154.0234105045     1  0.12886627E+09
     -151.2750504444      154.6901856965     1  0.13057164E+09
     -151.2750309028      157.6556894423     1  0.12989663E+09
     -151.2750184121      155.6290977080     1  0.13030621E+09
     -151.2749817441      152.7965543672     1  0.13383548E+09
     -151.2749802318      154.3060470756     1  0.12754120E+09
     -151.2749753870      158.9064440563     1  0.13559442E+09
     -151.2749662181      155.4293039615     1  0.12820608E+09
     -151.2749439542      151.8249155122     1  0.12236674E+09
     -151.2749227129      152.6629369219     1  0.13018390E+09
     -151.2749206966      157.4256599638     1  0.12228950E+09
     -151.2749032856      154.9311095221     1  0.12312472E+09
     -151.2748757733      152.0937157370     1  0.12969285E+09
     -151.2748727207      154.7875528104     1  0.12769540E+09
     -151.2748377051      154.4425066015     1  0.12276952E+09
     -151.2748273276      152.6781750844     1  0.12278137E+09
     -151.2747944538      153.0262247578     1  0.12756778E+09
     -151.2747502033      159.4617860283     1  0.12545682E+09
     -151.2747192193      150.2463990723     1  0.12652172E+09
     -151.2747050096      152.1846536703     1  0.12575223E+09
     -151.2746536709      152.9794094424     1  0.12818667E+09
     -151.2746304409      154.1563378310     1  0.12552834E+09
     -151.2746235072      152.1092308107     1  0.12517712E+09
     -151.2746131143      157.9768091744     1  0.12339933E+09
     -151.2746037933      156.4144121424     1  0.12398082E+09
     -151.2745995925      149.1687707212     1  0.12711380E+09
     -151.2745975140      151.7926087714     1  0.12373717E+09
     -151.2745920397      156.3325109772     1  0.13450394E+09
     -151.2745708298      153.2456753498     1  0.14045812E+09
     -151.2745687491      152.8175164293     1  0.12764206E+09
     -151.2745673861      156.4879286190     1  0.12771234E+09
     -151.2745429514      158.3147743567     1  0.13051730E+09
     -151.2745196851      157.9326971125     1  0.12454809E+09
     -151.2745144890      153.2508945341     1  0.13594600E+09
     -151.2745097987      159.8706120759     1  0.12223278E+09
     -151.2744928524      154.4926915268     1  0.12474675E+09
     -151.2744856518      156.4042005459     1  0.12453014E+09
     -151.2744709522      153.3018104369     1  0.12660997E+09
     -151.2744609361      154.7619048125     1  0.12939313E+09
     -151.2744213286      155.6091138926     1  0.13138594E+09
     -151.2744189592      159.2515494687     1  0.13598967E+09
     -151.2744118426      153.9531173903     1  0.12230407E+09
     -151.2743688763      152.4083084458     1  0.12904899E+09
     -151.2743530016      153.2173219927     1  0.12530383E+09
     -151.2743415396      150.9198008557     1  0.12415972E+09
     -151.2742946712      153.2952933030     1  0.12558665E+09
     -151.2742888015      153.9805523321     1  0.12692970E+09
     -151.2742740519      152.9223785122     1  0.12388497E+09
     -151.2742294433      146.6468879304     1  0.12467437E+09
     -151.2742190886      153.3653788012     1  0.12497984E+09
     -151.2742093801      159.1428795230     1  0.12693650E+09
     -151.2741981011      151.7605135309     1  0.12709091E+09
     -151.2741637623      158.9311516185     1  0.12482746E+09
     -151.2741604991      158.5773131058     1  0.12670955E+09
     -151.2741564577      152.2850393236     1  0.13242117E+09
     -151.2741389143      152.3738162130     1  0.12688465E+09
     -151.2741120233      152.6463271810     1  0.12678254E+09
     -151.2741078026      155.0258983852     1  0.12634017E+09
     -151.2740725308      157.0176759655     1  0.12927633E+09
     -151.2740528709      156.6510713133     1  0.12954005E+09
     -151.2740314918      155.6857874233     1  0.12508295E+09
     -151.2740256954      148.8081932252     1  0.12309584E+09
     -151.2740198560      154.5753880532     1  0.12347237E+09
     -151.2740148255      153.5628738393     1  0.13217857E+09
     -151.2740127990      159.1166093285     1  0.12945723E+09
     -151.2740045236      150.3350079261     1  0.12729216E+09
     -151.2739900096      151.3081341515     1  0.12536721E+09
     -151.2739830973      158.0630546776     1  0.12376653E+09
     -151.2739563159      156.4389840498     1  0.13115081E+09
     -151.2739387674      159.0342241810     1  0.14154633E+09
     -151.2739112829      149.5630830581     1  0.12334414E+09
     -151.2739045318      156.1602082247     1  0.12800931E+09
     -151.2739011996      155.9374005823     1  0.13155451E+09
     -151.2738968081      152.8817315374     1  0.13109200E+09
     -151.2738823792      152.3848630479     1  0.12141898E+09
     -151.2738727780      153.6751969170     1  0.12845888E+09
     -151.2738595734      157.7665517412     1  0.12006061E+09
     -151.2738509972      148.7019593225     1  0.12932346E+09
     -151.2738380373      150.4291730984     2  0.12882506E+09
     -151.2738335558      155.3303315379     1  0.12575009E+09
     -151.2738311609      150.4660953129     1  0.12299482E+09
     -151.2738268501      157.8308214611     1  0.12022418E+09
     -151.2738214647      154.5888652713     1  0.13228112E+09
     -151.2738137591      150.9268043273     1  0.12699380E+09
     -151.2737853275      157.9624449086     1  0.12250077E+09
     -151.2737787833      156.3306087360     1  0.12953151E+09
     -151.2737666326      154.0900345562     1  0.13676846E+09
     -151.2737582095      155.9032338394     1  0.12008342E+09
     -151.2737357777      153.8979410516     1  0.12380612E+09
     -151.2737190769      153.1063782227     1  0.12636261E+09
     -151.2737126147      149.9828611978     1  0.12006083E+09
     -151.2736926307      156.3236170086     1  0.12337104E+09
     -151.2736672925      156.1827533343     1  0.12258767E+09
     -151.2736520047      152.4085603808     1  0.12694087E+09
     -151.2735959255      155.5435586676     1  0.12956638E+09
     -151.2735877738      150.7497439382     1  0.12857580E+09
     -151.2735835073      154.5345673035     1  0.12198168E+09
     -151.2735762534      155.3526819238     1  0.12587324E+09
     -151.2735749013      152.6185802814     1  0.12886155E+09
     -151.2735705160      150.8802431653     1  0.13100400E+09
     -151.2735486247      153.3569546492     1  0.13063329E+09
     -151.2735146918      151.7322113840     1  0.12875895E+09
     -151.2735094495      151.9371307416     1  0.12409357E+09
     -151.2735081611      158.5700204934     1  0.12750060E+09
     -151.2734687920      158.1845828800     1  0.12625773E+09
     -151.2734470802      155.6833955242     1  0.12903262E+09
     -151.2734448994      156.2954132417     1  0.13757634E+09
     -151.2734285574      155.9825451587     1  0.12042921E+09
     -151.2734229064      152.2377072641     1  0.12986885E+09
     -151.2733799204      156.5462574735     1  0.12812297E+09
     -151.2733559533      154.8264525562     1  0.12423515E+09
     -151.2733157123      150.7490817492     1  0.12375044E+09
     -151.2732976721      153.6691177610     1  0.13143108E+09
     -151.2732872877      154.6524515786     1  0.12744604E+09
     -151.2732738235      152.5066328352     1  0.12331426E+09
     -151.2732638611      157.3843868905     1  0.12078534E+09
     -151.2732454520      155.2487598076     1  0.12475503E+09
     -151.2732393248      150.5973094275     1  0.12464521E+09
     -151.2732149015      151.1488921721     1  0.12139055E+09
     -151.2732123641      153.8577430667     1  0.12578890E+09
     -151.2732092810      151.0625790713     1  0.12960086E+09
     -151.2732018574      154.2393140657     1  0.12833196E+09
     -151.2731687221      155.3489665175     1  0.12805042E+09
     -151.2731443548      156.5269408430     1  0.12691060E+09
     -151.2731347546      157.9624385476     1  0.12598044E+09
     -151.2731156463      152.8073850465     1  0.13155688E+09
     -151.2730969289      151.4998651502     1  0.13263995E+09
     -151.2730932164      148.9603372328     1  0.12731738E+09
     -151.2730892171      156.7301365610     1  0.12418112E+09
     -151.2730871018      150.8563144936     1  0.12769188E+09
     -151.2730779453      150.3015913061     1  0.12341405E+09
     -151.2730762407      155.6220526966     1  0.12290913E+09
     -151.2730637438      155.1546577744     1  0.12563347E+09
     -151.2730579211      149.3849219131     1  0.11974031E+09
     -151.2730561666      158.4018684688     1  0.12466919E+09
     -151.2730426576      152.1576376934     1  0.12943088E+09
     -151.2730268943      152.6629446665     1  0.12475309E+09
     -151.2730044374      154.2075888622     1  0.13017473E+09
     -151.2729834553      153.3421384697     1  0.12943324E+09
     -151.2729376254      154.7214714453     1  0.12857366E+09
     -151.2729252313      154.7840048664     1  0.12320745E+09
     -151.2729177666      156.1661064014     1  0.12467773E+09
     -151.2729120211      154.3742950257     1  0.12815246E+09
     -151.2729010434      151.6413042488     1  0.12634293E+09
     -151.2728955926      151.9815824579     1  0.13018251E+09
     -151.2728881792      152.4913770641     1  0.12981642E+09
     -151.2728793346      151.1156715678     1  0.12853964E+09
     -151.2728769666      151.7966686238     1  0.12488195E+09
     -151.2728619705      159.3963085820     1  0.13222280E+09
     -151.2728452344      150.7422085174     1  0.12266175E+09
     -151.2728244678      155.2151376809     1  0.12990083E+09
     -151.2727621368      154.1871449612     1  0.12793537E+09
     -151.2727531574      156.3755415532     1  0.12491139E+09
     -151.2727499187      146.7561400155     1  0.13077289E+09
     -151.2727429948      157.5183733386     1  0.12205106E+09
     -151.2727076591      153.1814608194     1  0.13107655E+09
     -151.2726520653      153.7250739618     1  0.12229230E+09
     -151.2726315832      153.2890998417     1  0.12531284E+09
     -151.2726118650      153.3288295680     1  0.12565424E+09
     -151.2726071075      153.6583471377     1  0.13457322E+09
     -151.2726015209      155.1908397226     1  0.12927222E+09
     -151.2725973488      157.1549002697     1  0.12611739E+09
     -151.2725835543      153.9101343914     1  0.12361381E+09
     -151.2725705620      156.5179698000     1  0.13232906E+09
     -151.2725525971      153.0414621276     1  0.12244564E+09
     -151.2725204741      150.1702350493     1  0.12592095E+09
     -151.2725183516      153.5637008942     1  0.12689978E+09
     -151.2725115445      152.1698210030     1  0.12445470E+09
     -151.2725008473      151.9394535541     1  0.12919650E+09
     -151.2724969068      153.1920533646     1  0.12812148E+09
     -151.2724935223      155.2874382759     1  0.12683217E+09
     -151.2724629971      152.9037128457     1  0.12946940E+09
     -151.2724617807      157.1840513657     1  0.12143087E+09
     -151.2724554065      154.9045565313     1  0.12655182E+09
     -151.2724357873      154.8282074330     1  0.12312629E+09
     -151.2724256773      154.7564002845     1  0.12045341E+09
     -151.2724189532      153.6034206506     1  0.12043191E+09
     -151.2723975835      154.3391295956     1  0.12915672E+09
     -151.2723577095      157.9365325103     1  0.13272004E+09
     -151.2723355568      147.9138016666     1  0.12187929E+09
     -151.2723252275      151.5045922423     1  0.13059270E+09
     -151.2723075733      151.7750156110     1  0.12766937E+09
     -151.2722623645      150.3816431296     1  0.12064160E+09
     -151.2722596415      153.8761979331     1  0.12823863E+09
     -151.2722468667      152.4562463132     1  0.13172241E+09
     -151.2722449592      150.5450997117     1  0.12277064E+09
     -151.2722269967      150.7784654110     1  0.12478737E+09
     -151.2722134444      155.9034186042     1  0.13399207E+09
     -151.2722112472      156.9616056687     1  0.13056875E+09
     -151.2722079153      152.0555567069     1  0.13375772E+09
     -151.2721689594      153.2088913791     1  0.13316415E+09
     -151.2721585437      151.9454261653     1  0.12048005E+09
     -151.2721494256      154.4408022659     1  0.12504255E+09
     -151.2721410137      152.1555270510     1  0.12773747E+09
     -151.2721379499      158.0902458204     1  0.13128368E+09
     -151.2721330978      155.2918033716     1  0.12129753E+09
     -151.2721252067      152.9958950770     1  0.12552795E+09
     -151.2720926085      154.5404419586     1  0.12516391E+09
     -151.2720897385      152.6685337215     1  0.12143108E+09
     -151.2720084262      155.1393140347     1  0.12424978E+09
     -151.2720030459      149.1957169312     1  0.12260967E+09
     -151.2720019208      155.6484120618     1  0.12932454E+09
     -151.2720002159      151.1603677810     1  0.12946135E+09
     -151.2719592425      155.4636095863     1  0.12623918E+09
     -151.2719360298      154.3216173118     1  0.12533597E+09
     -151.2719259593      155.6831900241     1  0.12836913E+09
     -151.2719153207      156.7173123051     1  0.13608176E+09
     -151.2719035802      156.8601686884     1  0.13062365E+09
     -151.2718983494      153.1875938832     1  0.13053767E+09
     -151.2718755243      151.1770491972     1  0.13019223E+09
     -151.2718551600      156.5616482247     1  0.12577990E+09
     -151.2718405505      150.9049000014     1  0.12732534E+09
     -151.2718103894      154.5621452900     1  0.12816299E+09
     -151.2717945513      154.5633055093     1  0.12743229E+09
     -151.2717776204      154.1187604962     1  0.12685231E+09
     -151.2717462688      152.7412524885     1  0.13026690E+09
     -151.2717087762      154.9863856395     1  0.12613881E+09
     -151.2717066314      154.2747620267     1  0.12263391E+09
     -151.2716736902      153.3837795487     1  0.13627996E+09
     -151.2716632860      156.5595827900     1  0.12564446E+09
     -151.2716611912      152.4243270957     1  0.12808728E+09
     -151.2716553700      149.1898037694     1  0.12181213E+09
     -151.2716373582      152.9402918971     1  0.12426036E+09
     -151.2716214592      154.8662824890     1  0.12862070E+09
     -151.2716203375      153.6661107325     1  0.12611663E+09
     -151.2715858285      154.4574999732     1  0.13334497E+09
     -151.2715748162      158.3291136652     1  0.13117363E+09
     -151.2715731345      152.4374429538     1  0.12537236E+09
     -151.2715654120      150.7672254663     1  0.13076894E+09
     -151.2715362848      153.2437524210     1  0.12509397E+09
     -151.2714738987      153.3337464196     1  0.12200288E+09
     -151.2714584982      159.6745924763     1  0.13118191E+09
     -151.2714530237      157.9073872564     1  0.13728041E+09
     -151.2714473835      159.2504082498     1  0.12673147E+09
     -151.2714382369      150.2539282435     1  0.12894452E+09
     -151.2714108420      152.4208084916     1  0.12834101E+09
     -151.2713978597      146.4758404517     1  0.12848274E+09
     -151.2713958852      153.9711395506     1  0.13699042E+09
     -151.2713936129      151.7693386634     1  0.12688796E+09
     -151.2713887412      154.8423517469     1  0.13369679E+09
     -151.2713741556      153.1436477803     1  0.12206967E+09
     -151.2713430352      153.4655454947     1  0.12117973E+09
     -151.2713363947      150.6975203088     1  0.12768249E+09
     -151.2713106273      156.5200217928     1  0.13204801E+09
     -151.2713016289      152.3816623874     1  0.12803761E+09
     -151.2712957419      157.3729195137     1  0.12146736E+09
     -151.2712749840      152.1735895733     1  0.12237470E+09
     -151.2712717735      154.6609221233     1  0.12778166E+09
     -151.2712656424      153.4500503245     1  0.12498701E+09
     -151.2712611060      155.0805078606     1  0.13075027E+09
     -151.2712598891      160.3799530880     1  0.12320878E+09
     -151.2712584304      154.0112433697     1  0.12677461E+09
     -151.2712567790      156.2355768822     1  0.13006635E+09
     -151.2712409047      153.8315377155     1  0.13507197E+09
     -151.2712371990      157.0902035356     1  0.12752703E+09
     -151.2712295518      152.3835350047     1  0.12686883E+09
     -151.2712027464      149.2463997836     1  0.12056906E+09
     -151.2711906162      151.7475760855     1  0.12277429E+09
     -151.2711553985      155.4834525096     1  0.12290335E+09
     -151.2711493545      155.3054243708     1  0.12928689E+09
     -151.2711144930      152.5137510082     1  0.13128889E+09
     -151.2711033979      151.9802288398     1  0.12553825E+09
     -151.2710827849      156.4503928999     1  0.12832086E+09
     -151.2710686533      155.2760698326     1  0.12367755E+09
     -151.2710523210      153.6398699418     1  0.12251471E+09
     -151.2710425954      156.0220782572     1  0.12582459E+09
     -151.2710344749      152.2202261540     1  0.12710343E+09
     -151.2710243475      154.3014957424     1  0.12607826E+09
     -151.2710133405      155.0844875485     1  0.13105781E+09
     -151.2709983646      153.2766305106     1  0.12746843E+09
     -151.2709936258      154.8075000207     1  0.12674043E+09
     -151.2709921179      156.7838559016     1  0.12647718E+09
     -151.2709829726      151.1622876270     1  0.13240141E+09
     -151.2709806436      155.6925627728     1  0.12346164E+09
     -151.2709377462      152.7221360237     1  0.12533083E+09
     -151.2709351949      160.1405759680     1  0.12226943E+09
     -151.2709288420      155.3539658863     1  0.12863591E+09
     -151.2708979127      156.5019927875     1  0.12360327E+09
     -151.2708764046      150.2745481248     1  0.12537824E+09
     -151.2708589870      153.8459452659     1  0.12644911E+09
     -151.2708539830      154.3186570650     1  0.13002735E+09
     -151.2708499934      158.7756990751     1  0.12714483E+09
     -151.2708441187      154.6310423864     1  0.12998727E+09
     -151.2708310665      154.7926092942     1  0.12591045E+09
     -151.2708024196      151.0831208360     1  0.12632350E+09
     -151.2707974819      152.0750121981     1  0.12824770E+09
     -151.2707937546      158.1187715893     1  0.13038168E+09
     -151.2707864085      151.0372992811     1  0.12873121E+09
     -151.2707419067      154.7885829762     1  0.12682598E+09
     -151.2707364523      157.2151670830     1  0.12825676E+09
     -151.2707266455      157.0117822527     1  0.13117889E+09
     -151.2707140340      158.2992290117     2  0.12635576E+09
     -151.2707122474      157.1591163959     1  0.12753855E+09
     -151.2706689152      157.8160281117     1  0.12573786E+09
     -151.2706409852      152.1094324310     1  0.12257005E+09
     -151.2706160731      152.6404597103     1  0.12200504E+09
     -151.2705876829      156.3321959011     1  0.12587840E+09
     -151.2705690483      157.8705850922     1  0.12755229E+09
     -151.2705670693      147.3087209358     1  0.12919760E+09
     -151.2705524882      155.3885978654     1  0.12493131E+09
     -151.2705025626      159.9237827238     1  0.13358963E+09
     -151.2704692704      153.2914674879     1  0.13431212E+09
     -151.2704577972      160.9449110349     1  0.12760525E+09
     -151.2704439693      154.5109539957     1  0.12528595E+09
     -151.2704359718      151.1788963575     1  0.12498277E+09
     -151.2704034309      159.2799034943     1  0.13404871E+09
     -151.2704022619      153.3935972073     1  0.13071921E+09
     -151.2703991101      154.0759854422     1  0.12969080E+09
     -151.2703914158      157.7792634825     1  0.13232383E+09
     -151.2703884162      153.4603289688     1  0.12662515E+09
     -151.2703218293      155.1364414529     1  0.12500362E+09
     -151.2703171607      155.6592380724     1  0.12234954E+09
     -151.2703141931      155.6090075373     1  0.12681657E+09
     -151.2702968498      155.9218865274     1  0.12525146E+09
     -151.2702818646      159.3471266903     1  0.12387154E+09
     -151.2702487249      153.8966935814     1  0.12667183E+09
     -151.2702060581      152.6395660049     1  0.12970031E+09
     -151.2701809697      152.9461157004     1  0.12107163E+09
     -151.2701782602      153.2430685184     1  0.12327281E+09
     -151.2701659855      157.3075282387     1  0.13048027E+09
     -151.2701108526      155.5525422479     1  0.12132661E+09
     -151.2701036655      156.8375897806     1  0.12805554E+09
     -151.2700983296      149.6907250022     1  0.11924176E+09
     -151.2700851467      158.5158807878     1  0.12761027E+09
     -151.2700768338      155.1027130953     1  0.13359789E+09
     -151.2700681657      156.5624805270     1  0.12951942E+09
     -151.2700485000      151.7257558379     1  0.12806850E+09
     -151.2700447109      153.3998942271     1  0.12726949E+09
     -151.2700416523      152.6834948917     1  0.13113288E+09
     -151.2700222100      159.2859560068     1  0.12886653E+09
     -151.2700076725      153.5579718374     1  0.13227795E+09
     -151.2699849625      154.6624095584     1  0.12057671E+09
     -151.2699357462      158.7701459425     1  0.12789713E+09
     -151.2698865525      155.9998901634     1  0.12107159E+09
     -151.2698739191      151.8063136081     1  0.12677158E+09
     -151.2698646634      152.6764104391     1  0.12734720E+09
     -151.2698572627      152.9373090545     1  0.12662171E+09
     -151.2698549331      150.9876796611     1  0.12640480E+09
     -151.2698223357      153.8923124215     1  0.12429299E+09
     -151.2697931986      154.1775603103     1  0.13014927E+09
     -151.2697920270      156.1251461730     1  0.12564330E+09
     -151.2697775716      153.2739106367     1  0.13065708E+09
     -151.2697532619      153.0634441830     1  0.12293526E+09
     -151.2697421151      153.1764459637     1  0.12588913E+09
     -151.2697369955      151.8038260486     1  0.12364401E+09
     -151.2697316153      156.5777383629     1  0.12555442E+09
     -151.2697136153      157.6693771689     1  0.12845063E+09
     -151.2696967301      154.1877434341     1  0.13443596E+09
     -151.2696936536      155.6532923045     1  0.12364676E+09
     -151.2696872438      156.5822101909     1  0.14092934E+09
     -151.2696764776      153.9871463462     1  0.12949566E+09
     -151.2696547080      154.2482473540     1  0.12931714E+09
     -151.2696418425      154.4350511285     1  0.12326483E+09
     -151.2696344020      154.7747161589     1  0.12688107E+09
     -151.2696275612      150.1530197687     1  0.12775368E+09
     -151.2696163812      155.3380955374     1  0.12199993E+09
     -151.2696123322      151.8786286244     1  0.12208549E+09
     -151.2696088781      156.2330748543     1  0.12536254E+09
     -151.2695788725      153.9209146231     1  0.12962071E+09
     -151.2695699139      153.7334312114     1  0.12562587E+09
     -151.2695322734      154.2441949867     1  0.12891427E+09
     -151.2695126790      149.4341643359     1  0.12795224E+09
     -151.2694930378      150.8462069410     1  0.12756088E+09
     -151.2694639449      156.7938417014     1  0.12145046E+09
     -151.2694618908      155.5215513593     1  0.12887615E+09
     -151.2694388313      153.2960138824     1  0.13101529E+09
     -151.2694354984      155.2286063410     1  0.12259366E+09
     -151.2694145690      151.7142466135     1  0.12699667E+09
     -151.2693966935      154.0279338409     1  0.12565799E+09
     -151.2693923375      153.6486010930     1  0.12373441E+09
     -151.2693892334      151.9930423578     1  0.12741117E+09
     -151.2693594635      154.8072901233     1  0.12743219E+09
     -151.2693515640      154.8489708076     1  0.13035935E+09
     -151.2693284013      154.6131312669     1  0.12147238E+09
     -151.2692995692      154.2369293135     1  0.12198358E+09
     -151.2692921912      154.3736207904     1  0.12994805E+09
     -151.2692850808      157.5276143066     1  0.12994482E+09
     -151.2692763117      152.7300540162     1  0.12683190E+09
     -151.2692610509      150.6359526497     1  0.12742862E+09
     -151.2692521435      154.5268529906     1  0.13182958E+09
     -151.2692486049      156.6609113572     1  0.13135547E+09
     -151.2692410419      157.2011458667     1  0.12759677E+09
     -151.2692241890      155.3371641328     1  0.13167678E+09
     -151.2692200645      154.0272543156     1  0.12572828E+09
     -151.2692082819      155.1027751243     1  0.12449626E+09
     -151.2691910534      154.6384315457     1  0.12042371E+09
     -151.2691777187      153.7059533009     1  0.13038566E+09
     -151.2691667768      159.7788851836     1  0.13513020E+09
     -151.2691652581      155.3150231553     1  0.13788342E+09
     -151.2691502603      154.7839257031     1  0.12480720E+09
     -151.2691454315      152.9240235774     1  0.12290841E+09
     -151.2691161899      153.1920775608     1  0.12389255E+09
     -151.2691085903      152.1762140235     1  0.13002524E+09
     -151.2690767712      153.4053563654     1  0.13098098E+09
     -151.2690380337      152.4557527308     1  0.12071044E+09
     -151.2690085070      152.0725834276     1  0.12775782E+09
     -151.2689958963      152.9028352793     1  0.12810597E+09
     -151.2689938834      151.2098301576     1  0.12877420E+09
     -151.2689770925      157.8491183132     1  0.12677624E+09
     -151.2689655194      155.3315284372     1  0.12434507E+09
     -151.2689610441      153.6747509490     1  0.12626380E+09
     -151.2689501633      158.3089688190     1  0.13170705E+09
     -151.2689184348      150.1588855353     1  0.12881380E+09
     -151.2689106034      153.4914102180     1  0.13287051E+09
     -151.2688932418      156.7658851068     1  0.13028139E+09
     -151.2688902558      154.9889801633     1  0.12388216E+09
     -151.2688854815      157.4260667321     1  0.12603672E+09
     -151.2688722401      154.5549680486     1  0.12349784E+09
     -151.2688542862      151.1067949658     1  0.13191021E+09
     -151.2688528809      152.9123153986     1  0.13008125E+09
     -151.2688000970      151.3245643818     1  0.12551153E+09
     -151.2687601200      157.6558399381     1  0.12174165E+09
     -151.2687475849      149.5464985701     1  0.11998638E+09
     -151.2687463925      152.6640880800     1  0.12943479E+09
     -151.2687218257      151.9158885395     1  0.12284263E+09
     -151.2687142857      152.2125577123     1  0.13158985E+09
     -151.2687122891      153.6182353345     1  0.12724687E+09
     -151.2687003818      155.2551387925     1  0.12767790E+09
     -151.2686984437      151.2834157416     1  0.12893922E+09
     -151.2686972514      157.0748947643     1  0.12098936E+09
     -151.2686892675      156.8887103714     1  0.12704874E+09
     -151.2686801801      151.7130540497     1  0.12503074E+09
     -151.2686708608      155.3506247169     1  0.12102593E+09
     -151.2686681710      154.9168674883     1  0.12629197E+09
     -151.2686633667      154.9849075753     1  0.13061309E+09
     -151.2686240940      148.3514931966     1  0.12252109E+09
     -151.2686014816      153.5416475318     1  0.12113494E+09
     -151.2685425612      152.1308533377     1  0.12695416E+09
     -151.2685408783      158.6188276718     2  0.12309813E+09
     -151.2685332404      155.4177195341     1  0.12373819E+09
     -151.2685248320      149.0202677915     1  0.12577062E+09
     -151.2685164591      150.4777940694     1  0.12751555E+09
     -151.2685151939      154.8726776808     1  0.12528674E+09
     -151.2685093183      155.8725574686     1  0.12669854E+09
     -151.2684470694      155.0121735639     1  0.12548846E+09
     -151.2684436055      153.6220827987     1  0.12826350E+09
     -151.2684118620      155.4697941172     1  0.13150045E+09
     -151.2683802026      157.0033263759     1  0.11964852E+09
     -151.2683727629      150.2177196703     1  0.12265782E+09
     -151.2683664686      152.9612638135     1  0.13165724E+09
     -151.2683324406      152.6423510110     1  0.12794945E+09
     -151.2683310311      150.8058196041     1  0.12801971E+09
     -151.2683258661      154.3510048694     1  0.12017121E+09
     -151.2683125696      156.9773017745     1  0.12572800E+09
     -151.2683066090      154.9002615868     1  0.12207659E+09
     -151.2682997688      153.7022200749     1  0.12708953E+09
     -151.2682912954      154.0896127928     1  0.12700097E+09
     -151.2682812841      153.2947895927     1  0.12703808E+09
     -151.2682702942      152.0963285372     1  0.12463952E+09
     -151.2682686115      151.2175947623     1  0.12881338E+09
     -151.2682622564      158.4234572696     1  0.13022646E+09
     -151.2682431330      152.7803219667     1  0.12688897E+09
     -151.2682268263      153.3330771711     1  0.12700127E+09
     -151.2682162384      155.1416285319     1  0.13303787E+09
     -151.2682039209      155.7519469353     1  0.12355328E+09
     -151.2682014829      151.4130730002     1  0.12041333E+09
     -151.2681889263      155.4941429776     1  0.12250150E+09
     -151.2681716281      155.5678698360     1  0.12630492E+09
     -151.2681506447      155.5394731202     1  0.12283498E+09
     -151.2681457447      156.6036604176     1  0.13035091E+09
     -151.2681407777      154.7149636711     1  0.12531688E+09
     -151.2681284501      157.7768130185     1  0.12829075E+09
     -151.2681125026      158.7639068295     1  0.12019443E+09
     -151.2680800741      160.0451720909     1  0.12419385E+09
     -151.2680745026      151.6664245649     1  0.12902163E+09
     -151.2680729303      155.3966233719     1  0.12825964E+09
     -151.2680665613      152.2048756367     1  0.12670989E+09
     -151.2680522781      151.7997241366     1  0.13078239E+09
     -151.2680507622      158.5648325335     1  0.12629804E+09
     -151.2680278872      155.7213566030     1  0.13140386E+09
     -151.2680085647      151.3883230076     2  0.12211798E+09
     -151.2680063309      153.8259557279     1  0.12411919E+09
     -151.2680009126      154.9028059356     1  0.12097022E+09
     -151.2679969075      152.9655223820     1  0.12314083E+09
     -151.2679895064      156.5085193758     1  0.13059118E+09
     -151.2679823331      150.9887338585     1  0.12873060E+09
     -151.2679680101      160.0540428362     1  0.13129536E+09
     -151.2679624151      153.7929781920     1  0.12049690E+09
     -151.2679483020      154.2268378414     1  0.12719620E+09
     -151.2679457771      155.9496716304     1  0.12093842E+09
     -151.2679236111      152.5219586124     1  0.13354389E+09
     -151.2679211649      157.2114465261     1  0.12118537E+09
     -151.2679191515      155.4119943209     1  0.11997902E+09
     -151.2679038893      150.2734025941     1  0.12702372E+09
     -151.2678850612      151.6772353044     1  0.12372688E+09
     -151.2678831423      153.0644095344     1  0.12315938E+09
     -151.2678697332      155.6691096946     1  0.12715561E+09
     -151.2678643949      153.1605856705     1  0.13108297E+09
     -151.2678542903      157.0821765465     1  0.12418700E+09
     -151.2678259600      151.1440585869     1  0.12047204E+09
     -151.2678220475      154.1940159427     1  0.12843928E+09
     -151.2678045373      154.8221321283     1  0.12328797E+09
     -151.2677961796      154.1692821492     1  0.12821875E+09
     -151.2677795945      152.9138006427     1  0.12883109E+09
     -151.2677638070      152.1305378024     1  0.12301464E+09
     -151.2677626850      152.7528256509     1  0.12414686E+09
     -151.2677595049      151.0991860483     1  0.12696392E+09
     -151.2676635693      152.3643498864     1  0.12481135E+09
     -151.2676410062      154.0800829231     1  0.12522700E+09
     -151.2676328094      152.4520634639     1  0.12267401E+09
     -151.2676207756      152.3926628116     1  0.12732104E+09
     -151.2676187125      151.6996262025     1  0.12938461E+09
     -151.2676057517      158.3804294299     1  0.12677747E+09
     -151.2675969516      155.3195531919     1  0.13286244E+09
     -151.2675909308      150.8302004114     1  0.12955419E+09
     -151.2675852897      156.8636951388     1  0.12332934E+09
     -151.2675820018      152.1193341282     1  0.12344912E+09
     -151.2675769312      151.7834242780     1  0.12459790E+09
     -151.2675728756      152.9221823963     1  0.12326922E+09
     -151.2675701120      155.8432253843     1  0.13324909E+09
     -151.2675603170      152.6471877147     1  0.12244269E+09
     -151.2675369644      156.9039994703     1  0.12906720E+09
     -151.2675263893      152.3203042084     1  0.13402595E+09
     -151.2675202781      151.8821640751     1  0.12231543E+09
     -151.2675090488      157.5898124137     1  0.13401781E+09
     -151.2675046676      153.7096399647     1  0.13223111E+09
     -151.2674718638      151.8702273689     1  0.12656693E+09
     -151.2674698143      150.6320256824     1  0.12567685E+09
     -151.2674684118      155.4449197483     1  0.12417746E+09
     -151.2674583818      154.4016897867     1  0.12034963E+09
     -151.2674493778      156.3052332148     1  0.12056705E+09
     -151.2674454024      156.5685987384     1  0.13617019E+09
     -151.2674352763      151.9690251512     1  0.13449707E+09
     -151.2674194299      157.4216737588     1  0.12625368E+09
     -151.2674113495      155.3701110319     1  0.12790427E+09
     -151.2674084005      153.7918196181     1  0.13569370E+09
     -151.2673941509      152.9987068965     1  0.12663192E+09
     -151.2673871515      154.0154781281     1  0.13046637E+09
     -151.2673749326      160.3681986282     1  0.12329660E+09
     -151.2673522311      148.1440725557     1  0.12959342E+09
     -151.2673485749      151.6482003049     1  0.13085213E+09
     -151.2673405731      153.1925668205     1  0.12740332E+09
     -151.2673329794      153.6700174515     1  0.12905970E+09
     -151.2673280711      149.2403177637     1  0.12868615E+09
     -151.2673196905      154.8837344298     1  0.12918191E+09
     -151.2673168394      152.6162479397     1  0.12730242E+09
     -151.2673108640      155.8483560530     1  0.12384377E+09
     -151.2672672367      152.9104864424     1  0.12111615E+09
     -151.2672588134      151.1947685854     1  0.12940969E+09
     -151.2672464506      158.7688354361     2  0.12764984E+09
     -151.2672383180      153.1697183951     1  0.12976678E+09
     -151.2671948187      150.8333228437     1  0.12388102E+09
     -151.2671924002      152.8246101015     1  0.12682628E+09
     -151.2671780837      152.2197358032     1  0.12615603E+09
     -151.2671691536      155.0392490737     1  0.12832032E+09
     -151.2671678148      152.6640069560     1  0.13536462E+09
     -151.2671401830      152.2653057498     1  0.12843173E+09
     -151.2671166382      152.2938983509     1  0.13005998E+09
     -151.2671099635      152.1069527362     1  0.12538294E+09
     -151.2670876540      154.4195682354     1  0.12074575E+09
     -151.2670755369      157.8723901034     1  0.12048200E+09
     -151.2670715342      155.8350875596     1  0.12388829E+09
     -151.2670615252      153.6075777600     1  0.12774531E+09
     -151.2670451399      156.7342182113     1  0.12657649E+09
     -151.2670425462      152.2578291659     1  0.12817506E+09
     -151.2670277743      156.5530687640     1  0.12662175E+09
     -151.2670096706      154.1825195142     1  0.13040181E+09
     -151.2670005746      154.1379908602     1  0.12783358E+09
     -151.2669774613      153.1580932848     1  0.12527431E+09
     -151.2669608177      149.1086843990     1  0.12080716E+09
     -151.2669590284      153.0475891562     1  0.13170322E+09
     -151.2669406730      153.5834880056     1  0.12758356E+09
     -151.2669284890      155.5546112754     1  0.12478424E+09
     -151.2669121483      153.9980411130     1  0.12986443E+09
     -151.2669020412      154.3280435257     1  0.12486497E+09
     -151.2668957275      158.0297180565     1  0.12773168E+09
     -151.2668875365      153.4500461349     1  0.12450554E+09
     -151.2668861145      153.8266727827     1  0.12377521E+09
     -151.2668841921      156.0543582944     1  0.13356476E+09
     -151.2668766374      152.2194176390     1  0.12866751E+09
     -151.2668713900      155.9006730165     1  0.13311861E+09
     -151.2668590792      159.7766133862     1  0.12136622E+09
     -151.2668363260      156.3626386292     1  0.12594947E+09
     -151.2668283555      151.4819311885     1  0.12472504E+09
     -151.2668115630      153.9494888731     1  0.12245733E+09
     -151.2668094123      153.3712643932     1  0.13290070E+09
     -151.2668023497      154.0237417362     1  0.13067938E+09
     -151.2667790358      155.3344308644     1  0.12128908E+09
     -151.2667768194      152.1768416303     1  0.12660133E+09
     -151.2667453000      155.3681186833     1  0.12507266E+09
     -151.2667376810      150.1709986711     1  0.12178806E+09
     -151.2667296084      158.5700556249     1  0.13458902E+09
     -151.2667256567      152.4206409991     1  0.13340978E+09
     -151.2667029793      158.7013210121     1  0.12411079E+09
     -151.2666754488      153.9790661881     1  0.12990115E+09
     -151.2666643836      149.5115533412     1  0.13013696E+09
     -151.2666382621      156.9332691613     1  0.12514441E+09
     -151.2666352300      150.5928991771     1  0.12968125E+09
     -151.2666275040      154.4345932363     1  0.13225883E+09
     -151.2666235392      156.9231772995     1  0.12785545E+09
     -151.2666221112      156.1174598695     1  0.12542853E+09
     -151.2666120287      156.4921870634     1  0.12939297E+09
     -151.2666050297      156.0440419806     1  0.12378740E+09
     -151.2665934827      156.9528173462     1  0.12542173E+09
     -151.2665725303      154.7719879703     1  0.12902248E+09
     -151.2665362205      151.6589897192     1  0.12456975E+09
     -151.2665203029      153.9071674973     1  0.12354901E+09
     -151.2664645099      152.7527442784     1  0.13011216E+09
     -151.2664441461      153.5753049817     1  0.12110007E+09
     -151.2664069970      158.5869767952     1  0.13790070E+09
     -151.2663850976      154.1896058299     1  0.13058426E+09
     -151.2663743973      154.2142560356     1  0.12436210E+09
     -151.2663721960      154.5959326022     1  0.12861857E+09
     -151.2663702403      153.9421497734     1  0.12255122E+09
     -151.2663539953      152.0311505230     1  0.13289770E+09
     -151.2663471575      153.8212526028     1  0.13412731E+09
     -151.2663403920      154.2612278232     1  0.12722991E+09
     -151.2663247375      154.1805218110     1  0.12625830E+09
     -151.2663078803      154.0156739055     1  0.13237752E+09
     -151.2663057499      157.4059954129     1  0.12993068E+09
     -151.2662994721      149.6033997198     1  0.13011027E+09
     -151.2662921101      151.7685255211     1  0.12469099E+09
     -151.2662893154      153.7017376815     1  0.13084913E+09
     -151.2662472243      155.4854402591     1  0.13080214E+09
     -151.2662429511      152.4610997096     1  0.12765370E+09
     -151.2662326872      156.2516059437     1  0.13286923E+09
     -151.2662075620      153.3177402410     1  0.12823655E+09
     -151.2661643057      156.2464047173     1  0.12234574E+09
     -151.2661632281      152.2051135459     1  0.12972489E+09
     -151.2661326515      152.1299024099     1  0.12712313E+09
     -151.2661285837      156.9733332693     1  0.13281365E+09
     -151.2661243540      152.1063841477     1  0.12611421E+09
     -151.2661163113      152.4491979408     1  0.13006999E+09
     -151.2660940874      150.9921256011     1  0.12351232E+09
     -151.2660864641      149.5428807099     1  0.12942753E+09
     -151.2660188666      153.7676863173     1  0.12948940E+09
     -151.2660051665      156.1178523934     1  0.12821041E+09
     -151.2659917527      155.3793785953     1  0.12887792E+09
     -151.2659900998      154.0831348311     1  0.12815757E+09
     -151.2659802935      154.3502540515     1  0.12717789E+09
     -151.2659606021      157.6757520281     1  0.12005897E+09
     -151.2659453433      154.0774614472     1  0.12424173E+09
     -151.2659304881      157.7644549056     1  0.12023203E+09
     -151.2659159870      149.6195150305     1  0.12535232E+09
     -151.2659087019      153.4254080757     1  0.13212882E+09
     -151.2659042538      154.4094096255     1  0.12013536E+09
     -151.2658859426      157.6305963670     1  0.12804561E+09
     -151.2658754579      156.7508792730     1  0.12654222E+09
     -151.2658481923      150.9381253761     1  0.13175053E+09
     -151.2658455512      156.5521660705     1  0.12706768E+09
     -151.2658438421      153.0295085142     1  0.12204883E+09
     -151.2658373852      150.4990202977     1  0.12887453E+09
     -151.2658268486      155.9825577702     1  0.12916702E+09
     -151.2658071163      155.7167048438     1  0.12869736E+09
     -151.2657998745      151.5793233563     1  0.12649973E+09
     -151.2657851447      152.0656130032     1  0.13069097E+09
     -151.2657838391      154.0087978626     1  0.13121013E+09
     -151.2657763353      156.0814471395     1  0.12594801E+09
     -151.2657722293      151.5036470884     1  0.13019128E+09
     -151.2657703778      156.9529213474     1  0.13267599E+09
     -151.2657352824      155.2623332838     1  0.12563504E+09
     -151.2657128459      155.2256522031     1  0.12254636E+09
     -151.2656994725      156.7519285581     1  0.12147755E+09
     -151.2656922299      155.9138751129     1  0.12095540E+09
     -151.2656687008      150.2643373157     2  0.12339220E+09
     -151.2656675501      155.5346394132     1  0.13594620E+09
     -151.2656464813      156.0132936258     1  0.12329263E+09
     -151.2656431725      159.3270308445     1  0.12768889E+09
     -151.2656341379      154.5699413286     1  0.12547890E+09
     -151.2656132844      156.3445717394     1  0.12592867E+09
     -151.2655947853      156.0707854069     1  0.12972536E+09
     -151.2655865843      155.6108932622     1  0.12841214E+09
     -151.2655778530      150.8705892082     1  0.12185449E+09
     -151.2655483244      153.3839717783     1  0.12179105E+09
     -151.2655443723      156.5558684002     1  0.13337426E+09
     -151.2655231108      153.1921678740     1  0.12466085E+09
     -151.2655166670      154.3561146032     1  0.12511093E+09
     -151.2655080204      156.1228567461     1  0.12267901E+09
     -151.2655013117      154.3748934526     1  0.12599824E+09
     -151.2654967884      152.8452633443     1  0.13026480E+09
     -151.2654797716      154.1131175205     1  0.12373476E+09
     -151.2654757343      158.1163858068     1  0.13297677E+09
     -151.2654348617      154.3453117457     1  0.12962457E+09
     -151.2654230840      154.9944561372     1  0.12859021E+09
     -151.2654104218      152.8035323806     1  0.13061248E+09
     -151.2653912033      151.8116836929     1  0.12467691E+09
     -151.2653880707      152.7591332077     1  0.12852475E+09
     -151.2653846514      153.1461066685     1  0.12514860E+09
     -151.2653752956      155.0813538706     1  0.12071478E+09
     -151.2653702229      155.3684057531     1  0.12133227E+09
     -151.2653498827      157.1515072158     1  0.13032844E+09
     -151.2653463854      155.3135165402     1  0.12369788E+09
     -151.2653219542      158.6358292945     1  0.12841800E+09
     -151.2653153466      155.5969849748     1  0.12930404E+09
     -151.2653135052      154.5675743572     1  0.12752526E+09
     -151.2653062591      151.9287993693     1  0.12389158E+09
     -151.2652929587      158.2068178397     2  0.12470735E+09
     -151.2652656964      154.2329517601     1  0.12279281E+09
     -151.2652588607      155.5001509401     1  0.12992432E+09
     -151.2652556012      153.1417935012     1  0.12696187E+09
     -151.2652506726      157.2965534577     1  0.13240184E+09
     -151.2651842320      154.1653956208     1  0.12318304E+09
     -151.2651730538      155.2931875918     1  0.12427993E+09
     -151.2651667529      159.4741340289     1  0.13456130E+09
     -151.2651523541      154.2399652111     1  0.12703508E+09
     -151.2651448613      154.5677057542     1  0.12249571E+09
     -151.2651414029      154.8747827054     1  0.12549419E+09
     -151.2651281809      150.8848168128     1  0.12432701E+09
     -151.2651209509      154.1865650338     2  0.12603253E+09
     -151.2651188802      155.1912225499     1  0.12669598E+09
     -151.2651035558      150.1559970377     1  0.12376315E+09
     -151.2650870640      149.9508698535     1  0.13139084E+09
     -151.2650821660      152.3485320556     1  0.13241839E+09
     -151.2650779720      156.0005248432     1  0.12263259E+09
     -151.2650727980      151.0475671365     1  0.12713961E+09
     -151.2650317304      153.8831922816     1  0.13195224E+09
     -151.2650268273      153.4607834809     1  0.13012648E+09
     -151.2650253049      156.8454922067     1  0.12700612E+09
     -151.2650087905      157.2163375806     1  0.12750641E+09
     -151.2650057023      154.6311121367     1  0.12649936E+09
     -151.2650002992      154.7670557301     1  0.12193855E+09
     -151.2649982165      153.0734399777     1  0.12227833E+09
     -151.2649864913      156.7747318137     1  0.12138428E+09
     -151.2649610622      155.3407374157     1  0.12532393E+09
     -151.2649539043      152.7307674801     1  0.12196533E+09
     -151.2649434406      159.5167040275     1  0.12925309E+09
     -151.2649349480      155.3776087122     1  0.13830442E+09
     -151.2649248650      153.7344834497     1  0.12707065E+09
     -151.2649199053      157.6165160871     1  0.12215276E+09
     -151.2649176749      151.7261163722     1  0.12751424E+09
     -151.2649112980      152.9002584976     1  0.12851917E+09
     -151.2649091532      153.3839141947     1  0.13296883E+09
     -151.2648822721      154.2279206872     1  0.12008034E+09
     -151.2648746990      154.8495152554     1  0.13138045E+09
     -151.2648729271      153.1816085253     1  0.12349687E+09
     -151.2648632575      157.7474310313     1  0.12832472E+09
     -151.2648595390      150.8428457987     1  0.12925271E+09
     -151.2648344713      155.0613325534     1  0.12792582E+09
     -151.2648263178      154.3858242138     1  0.12375735E+09
     -151.2647999016      147.5352140859     1  0.12180955E+09
     -151.2647950950      156.0223706648     1  0.13451202E+09
     -151.2647887120      160.1061638077     1  0.12880777E+09
     -151.2647782699      158.4185356802     1  0.13535117E+09
     -151.2647770106      149.5575577442     1  0.13284525E+09
     -151.2647732624      156.7765978648     1  0.12737883E+09
     -151.2647641317      152.7541663478     1  0.11956573E+09
     -151.2647407723      158.6162849884     1  0.13120652E+09
     -151.2647038570      157.1401036795     1  0.12226132E+09
     -151.2647013754      153.1356729116     1  0.12723397E+09
     -151.2646969730      153.3849823770     1  0.12642367E+09
     -151.2646855887      149.8059487505     1  0.12136367E+09
     -151.2646711052      152.6166973253     1  0.12282894E+09
     -151.2646559939      153.7089831482     1  0.11998502E+09
     -151.2646391382      159.0252304019     1  0.13651821E+09
     -151.2646363147      154.3150527339     1  0.12401742E+09
     -151.2646260875      153.8468008529     1  0.12311311E+09
     -151.2646152061      151.2353640578     1  0.12675731E+09
     -151.2646097330      154.4773048199     1  0.12705334E+09
     -151.2646003309      156.2621477146     1  0.12399023E+09
     -151.2645773481      148.9524802044     1  0.13161557E+09
     -151.2645756054      151.1507975187     1  0.13141556E+09
     -151.2645705469      154.5967220484     1  0.12312119E+09
     -151.2645383632      151.5530223847     1  0.12962089E+09
     -151.2645336334      151.6061978781     1  0.13009318E+09
     -151.2645193326      154.4652941511     1  0.12816988E+09
     -151.2645143032      156.3205161457     1  0.12911510E+09
     -151.2645114404      153.2809881638     1  0.13244515E+09
     -151.2644960671      152.1504309221     1  0.12332187E+09
     -151.2644809756      154.3431753490     1  0.13096242E+09
     -151.2644616075      156.5531561942     1  0.13008814E+09
     -151.2644531164      153.8119243432     1  0.12806294E+09
     -151.2644222758      152.7579768500     1  0.12705194E+09
     -151.2644045125      152.9350056686     1  0.12409931E+09
     -151.2643968719      156.0720516646     1  0.12118952E+09
     -151.2643891559      154.8661898173     1  0.12762122E+09
     -151.2643814546      153.7153985867     1  0.13019921E+09
     -151.2643439644      153.5260409044     1  0.12922961E+09
     -151.2643299694      151.2916525796     1  0.12960852E+09
     -151.2643103695      154.5262469359     1  0.12734914E+09
     -151.2643055599      158.6506857230     1  0.12597109E+09
     -151.2643036079      155.7868513676     1  0.12205095E+09
     -151.2642945836      153.2539377673     1  0.12352524E+09
     -151.2642790566      148.1274227158     1  0.12010247E+09
     -151.2642625391      155.7858610880     1  0.12575834E+09
     -151.2642574543      156.5833535031     1  0.12845423E+09
     -151.2642523737      154.7740827593     1  0.12793847E+09
     -151.2642445727      155.4336586470     1  0.12188223E+09
     -151.2642278724      151.7945429058     1  0.12846498E+09
     -151.2642161267      153.7835588587     1  0.12670537E+09
     -151.2641937006      151.1084251939     1  0.12361249E+09
     -151.2641615153      157.0796229660     1  0.13476911E+09
     -151.2641397186      156.4872786695     1  0.12790541E+09
     -151.2641253907      150.7382946753     1  0.12732532E+09
     -151.2641009223      156.1179137397     1  0.13098028E+09
     -151.2640817184      152.8914957164     1  0.12546236E+09
     -151.2640772447      153.6179008111     1  0.12303585E+09
     -151.2640618604      155.4839996454     1  0.12325069E+09
     -151.2640041223      151.9622444443     1  0.12950850E+09
     -151.2639867015      155.2561735001     1  0.12991969E+09
     -151.2639812243      151.0003080603     1  0.12963933E+09
     -151.2639341567      154.1627532738     1  0.12838926E+09
     -151.2639284237      155.3972172401     1  0.12449509E+09
     -151.2639150129      154.5685316871     1  0.12974633E+09
     -151.2638794703      153.5734486562     1  0.13108176E+09
     -151.2638605726      154.7668384451     1  0.12710951E+09
     -151.2638569231      154.4891719766     1  0.12574267E+09
     -151.2638391548      156.5295554913     1  0.12655293E+09
     -151.2638351813      154.9003438955     1  0.12852579E+09
     -151.2638326444      156.7705241808     1  0.12326223E+09
     -151.2638296373      154.3168741109     1  0.12372788E+09
     -151.2638085737      155.0732800001     1  0.12532198E+09
     -151.2638024607      151.1379795895     1  0.13022528E+09
     -151.2637864302      158.6123775542     1  0.12933234E+09
     -151.2637768276      160.3223943414     1  0.12323650E+09
     -151.2637622327      158.4712541266     1  0.12771097E+09
     -151.2637482233      152.9281851115     1  0.12284535E+09
     -151.2637435816      154.1977008901     1  0.12993625E+09
     -151.2637300456      157.5471581376     1  0.12059672E+09
     -151.2637154862      159.2506885336     1  0.13354682E+09
     -151.2637097314      152.6228350623     1  0.12352263E+09
     -151.2636401352      153.1527146896     1  0.12575256E+09
     -151.2636362960      151.0417588752     1  0.12364501E+09
     -151.2636306518      153.0314519776     1  0.12836811E+09
     -151.2636257527      155.9948019496     2  0.12225075E+09
     -151.2636155341      152.9195132643     1  0.12684679E+09
     -151.2635718907      148.8927977246     1  0.12530674E+09
     -151.2635414185      152.0868600822     1  0.12296697E+09
     -151.2635055770      156.3620650016     1  0.12568701E+09
     -151.2635030374      152.3569723162     1  0.12430216E+09
     -151.2634932642      158.7635736225     1  0.12446411E+09
     -151.2634712250      154.0846493293     1  0.12994366E+09
     -151.2633968541      156.6327754667     1  0.12557293E+09
     -151.2633776903      154.4682709918     1  0.13105599E+09
     -151.2633670525      153.6854838305     1  0.12522436E+09
     -151.2633569723      152.9606598535     1  0.12311238E+09
     -151.2633545966      151.4626108591     1  0.12898500E+09
     -151.2633534213      156.8666030083     1  0.12351015E+09
     -151.2633353904      154.2810012989     1  0.12242891E+09
     -151.2633301457      152.8435017715     1  0.12602847E+09
     -151.2633020929      150.7235673417     1  0.12241589E+09
     -151.2633004831      153.8709519637     1  0.12784247E+09
     -151.2632798295      154.9415397209     1  0.13106744E+09
     -151.2632654590      153.0440897764     1  0.12505634E+09
     -151.2632626929      155.3819020442     1  0.12484985E+09
     -151.2632514226      150.9511703742     1  0.12795711E+09
     -151.2632448002      156.5237011669     1  0.13124176E+09
     -151.2632400113      150.2138912296     1  0.13037410E+09
     -151.2632271669      152.0584663822     1  0.13273404E+09
     -151.2632034146      154.9961129570     1  0.12387415E+09
     -151.2631764685      153.6959227982     1  0.12696600E+09
     -151.2631745508      153.9660845081     1  0.12721662E+09
     -151.2631696859      155.8055418995     1  0.13005772E+09
     -151.2631566116      152.2419850141     1  0.12933745E+09
     -151.2631342208      155.0821661843     1  0.12806305E+09
     -151.2631272104      155.4027024827     1  0.12931254E+09
     -151.2631213928      149.1349167833     1  0.12639276E+09
     -151.2631172908      154.4212264240     1  0.12449382E+09
     -151.2631007554      157.2978398340     1  0.13433229E+09
     -151.2630902782      156.4309524723     1  0.12897664E+09
     -151.2630836373      149.4495926077     1  0.12990983E+09
     -151.2630693785      153.1570336114     1  0.13014236E+09
     -151.2630605672      151.4905631902     1  0.12832735E+09
     -151.2630504799      152.1561273962     1  0.12817093E+09
     -151.2630407054      155.1335797856     1  0.13042154E+09
     -151.2629974143      156.7529468416     1  0.12855417E+09
     -151.2629679759      151.7856533652     1  0.12633464E+09
     -151.2629537318      148.7356644355     1  0.12201980E+09
     -151.2629523995      154.7582728798     1  0.12543569E+09
     -151.2629252574      157.0800885275     1  0.12460377E+09
     -151.2629235766      155.8357665200     1  0.12971033E+09
     -151.2629181751      151.7888296166     1  0.12698277E+09
     -151.2628944260      150.7192958269     1  0.12804028E+09
     -151.2628931097      149.3574963192     1  0.12981882E+09
     -151.2628708159      154.1855832244     1  0.12096293E+09
     -151.2628683917      153.8904638971     1  0.12897223E+09
     -151.2628480597      153.0820080154     1  0.12028555E+09
     -151.2628448412      148.5214189172     1  0.12894487E+09
     -151.2628382866      154.6365907826     1  0.12917959E+09
     -151.2628141918      151.3478873617     1  0.12393229E+09
     -151.2628092936      154.7047177140     1  0.12249976E+09
     -151.2627837285      149.7695684211     1  0.12645151E+09
     -151.2627786664      155.9088356024     1  0.12698701E+09
     -151.2627607086      153.5433073187     1  0.12813672E+09
     -151.2627559978      156.4246972495     1  0.12327305E+09
     -151.2627266286      153.7258995639     1  0.13335273E+09
     -151.2627014665      153.3132210975     1  0.12317429E+09
     -151.2626824710      153.7126787227     1  0.12955617E+09
     -151.2626800340      152.9687497457     1  0.12608476E+09
     -151.2626768363      153.5765725568     1  0.12359584E+09
     -151.2626748688      154.8876606438     1  0.13486864E+09
     -151.2626736564      157.7454750454     1  0.13718500E+09
     -151.2626683518      151.5032765744     1  0.12452434E+09
     -151.2626612670      152.2913422713     1  0.12276517E+09
     -151.2626552407      148.6087389948     1  0.12157099E+09
     -151.2626425392      153.7447520871     1  0.12642374E+09
     -151.2626310073      155.3690100024     1  0.13528840E+09
     -151.2626285182      151.2569126457     1  0.12539455E+09
     -151.2626260893      156.9083077100     1  0.12680921E+09
     -151.2625985654      152.6835073499     1  0.12855721E+09
     -151.2625677892      151.5866694685     1  0.12689445E+09
     -151.2625452205      153.5270599668     1  0.13517161E+09
     -151.2625117972      151.7736065726     1  0.12368996E+09
     -151.2624913889      153.6454891066     1  0.12195549E+09
     -151.2624846842      152.4024519448     1  0.12908797E+09
     -151.2624670189      160.4831517386     1  0.13134366E+09
     -151.2624602047      152.6268265962     1  0.12306089E+09
     -151.2624490722      155.9847614201     1  0.13055325E+09
     -151.2624477562      156.6728718407     1  0.13150587E+09
     -151.2624246831      155.0749044579     1  0.12499208E+09
     -151.2624205488      152.3260363842     2  0.12254185E+09
     -151.2624076697      154.3406484471     1  0.13205288E+09
     -151.2623514700      154.6942832349     1  0.12966367E+09
     -151.2623501947      153.6933079971     1  0.12605310E+09
     -151.2623393012      151.8589722285     1  0.12653738E+09
     -151.2623162334      158.7274480048     1  0.13302952E+09
     -151.2623135356      154.6571616874     1  0.12732028E+09
     -151.2622958562      152.2256796555     1  0.12068282E+09
     -151.2622886974      153.5043272689     1  0.12531325E+09
     -151.2622843367      155.6517608398     1  0.13176670E+09
     -151.2622527674      153.3373370526     1  0.12276283E+09
     -151.2622300751      150.8842818047     1  0.12322653E+09
     -151.2622253149      157.6059628552     1  0.12339813E+09
     -151.2622193724      152.4620706769     1  0.12755225E+09
     -151.2622150616      152.0364820661     1  0.12222247E+09
     -151.2621774307      149.3224438971     1  0.12344348E+09
     -151.2621711687      152.3346477743     1  0.12576891E+09
     -151.2621671928      157.9780548933     2  0.12118661E+09
     -151.2621618344      154.0375524974     1  0.12057895E+09
     -151.2621474775      156.4226776621     1  0.13244042E+09
     -151.2621402729      147.3406460280     1  0.12722687E+09
     -151.2621246778      150.4919511868     1  0.12337283E+09
     -151.2621233414      152.7551207489     1  0.12629320E+09
     -151.2621152594      152.5788910381     1  0.13526062E+09
     -151.2621116129      151.4957220421     1  0.12907847E+09
     -151.2621096829      150.3800027293     1  0.13142370E+09
     -151.2621085008      157.8961039595     1  0.12292227E+09
     -151.2620956987      154.2492154822     1  0.12454054E+09
     -151.2620595151      152.0920198903     1  0.12170090E+09
     -151.2620543923      151.2945610145     1  0.12869967E+09
     -151.2620527348      155.2031585843     1  0.13386963E+09
     -151.2620488200      155.0614826469     1  0.12445409E+09
     -151.2620428180      159.9356233296     1  0.12168418E+09
     -151.2620313760      152.8576084093     1  0.12804680E+09
     -151.2620238157      157.9483294850     1  0.13209675E+09
     -151.2620212094      154.2043065858     1  0.12750259E+09
     -151.2620123169      152.9714385192     1  0.12131310E+09
     -151.2619996874      154.6216393530     1  0.12483291E+09
     -151.2619383111      159.5623862472     1  0.12809512E+09
     -151.2619346607      153.0289708054     1  0.12550057E+09
     -151.2619224770      155.6912289140     1  0.12261454E+09
     -151.2618996538      152.3963048549     1  0.13018965E+09
     -151.2618879476      154.7314263001     1  0.12595964E+09
     -151.2618812063      154.1307046303     1  0.12048891E+09
     -151.2618633819      156.2911822296     1  0.12555831E+09
     -151.2618343224      154.7568867669     1  0.13260579E+09
     -151.2618318285      154.6672773345     1  0.12540317E+09
     -151.2618236887      148.6143880022     1  0.12290889E+09
     -151.2618180347      158.2313703723     1  0.13280612E+09
     -151.2617720471      152.6072267229     1  0.12507712E+09
     -151.2617609064      155.3245927925     1  0.12836291E+09
     -151.2617549886      156.3763702260     1  0.13294482E+09
     -151.2617519847      153.2298343032     1  0.12905236E+09
     -151.2617501082      154.9690673834     1  0.12806698E+09
     -151.2617359517      156.8505597588     1  0.12860950E+09
     -151.2617232556      152.3836729701     1  0.12664144E+09
     -151.2617106747      156.9098676312     1  0.12074317E+09
     -151.2617061938      147.0771353232     1  0.12949578E+09
     -151.2617014164      152.7801295781     1  0.12966919E+09
     -151.2616938613      154.8714738465     1  0.12700742E+09
     -151.2616872854      155.7837847144     1  0.12386827E+09
     -151.2616854043      158.3123699146     1  0.12665806E+09
     -151.2616819523      154.9161426244     1  0.13035079E+09
     -151.2616748046      158.0741257879     1  0.12455995E+09
     -151.2616661019      154.2726442068     1  0.12410087E+09
     -151.2616641445      154.8506913517     1  0.12794561E+09
     -151.2616588303      153.1376553324     1  0.12571149E+09
     -151.2616567676      155.3690247193     1  0.12439409E+09
     -151.2616541147      153.7931628783     1  0.13342151E+09
     -151.2616494959      154.3426185565     1  0.12377743E+09
     -151.2616459808      153.7768152728     1  0.12840932E+09
     -151.2616438666      154.2265467387     1  0.12484131E+09
     -151.2616399075      153.3688824671     1  0.12013222E+09
     -151.2616277249      155.7890628677     1  0.13031096E+09
     -151.2616235566      155.0277233617     1  0.13064859E+09
     -151.2616221317      152.5310977176     1  0.12558120E+09
     -151.2616073541      148.6694691488     1  0.12060629E+09
     -151.2616023673      153.8317307635     1  0.12552363E+09
     -151.2615651959      152.6084718642     1  0.13015129E+09
     -151.2615459873      156.1634507695     1  0.12991734E+09
     -151.2615085803      152.9165184530     1  0.13440982E+09
     -151.2614789744      152.2618971537     1  0.12306786E+09
     -151.2614736814      153.8745331534     1  0.12884606E+09
     -151.2614714598      152.1431942391     1  0.12559744E+09
     -151.2614658399      156.3535765089     1  0.12974016E+09
     -151.2614638631      157.6836134665     1  0.12533294E+09
     -151.2614593624      155.2432149440     1  0.12519010E+09
     -151.2614494891      155.4813770270     1  0.12432616E+09
     -151.2614443836      152.7068489448     1  0.12796529E+09
     -151.2614405704      159.1338967477     1  0.13094157E+09
     -151.2614250931      155.7670923358     1  0.13698036E+09
     -151.2614240366      155.0172646114     1  0.12175984E+09
     -151.2614205956      153.7546664528     1  0.12827544E+09
     -151.2614083331      153.6107872944     1  0.12940863E+09
     -151.2613976853      157.7882957874     1  0.13642593E+09
     -151.2613816879      154.3846218680     1  0.12932718E+09
     -151.2613804282      154.3843835164     1  0.12096920E+09
     -151.2613660295      153.3892591054     1  0.13141066E+09
     -151.2613523879      154.0815806914     1  0.12943818E+09
     -151.2613478517      154.0194401895     1  0.12088539E+09
     -151.2613335504      155.4317605477     1  0.13326837E+09
     -151.2613282540      157.8523879314     1  0.12595588E+09
     -151.2613191743      152.2043017704     1  0.13657402E+09
     -151.2613116859      153.1422020526     1  0.12479594E+09
     -151.2613085854      153.3252801409     1  0.13105010E+09
     -151.2612901659      154.7554094780     1  0.12678499E+09
     -151.2612743916      152.5373962397     1  0.13100350E+09
     -151.2612690289      155.4274255477     1  0.12417181E+09
     -151.2612667414      151.1077189282     1  0.12434194E+09
     -151.2612651017      156.3356034107     1  0.13092482E+09
     -151.2612541951      159.1215756328     1  0.13410673E+09
     -151.2612499136      150.4404842099     1  0.12557006E+09
     -151.2612323422      154.5039987151     1  0.12397367E+09
     -151.2612244408      156.4301525577     1  0.12979104E+09
     -151.2612226966      152.4378223188     1  0.12843605E+09
     -151.2612083438      157.8396028417     1  0.13257775E+09
     -151.2611660699      154.4974633909     1  0.12764169E+09
     -151.2611521197      153.6167062511     1  0.12888426E+09
     -151.2611357271      153.6491021618     1  0.13305592E+09
     -151.2611338561      154.3079595919     1  0.12797434E+09
     -151.2611247923      154.7727567113     1  0.12544128E+09
     -151.2611173413      156.4181064129     1  0.12398114E+09
     -151.2611142933      153.5795992993     1  0.12435273E+09
     -151.2611015627      156.5562442142     1  0.12843163E+09
     -151.2610978420      156.4676544790     1  0.13015782E+09
     -151.2610928988      160.9554680536     1  0.13047979E+09
     -151.2610840199      151.9078582570     1  0.12616978E+09
     -151.2610758523      151.8517715950     1  0.12242488E+09
     -151.2610374506      151.1784807075     1  0.12141801E+09
     -151.2610316796      154.7449240349     1  0.12725711E+09
     -151.2610157744      152.3322571872     1  0.12393846E+09
     -151.2610141418      155.8913918546     1  0.12579147E+09
     -151.2610115075      155.2821065789     1  0.12722040E+09
     -151.2610077127      154.0454264589     1  0.12010902E+09
     -151.2610054901      149.6431703357     1  0.12150305E+09
     -151.2610044796      152.1992877102     1  0.12621949E+09
     -151.2609879392      148.5745317920     1  0.12783476E+09
     -151.2609713597      156.5260321160     1  0.13090813E+09
     -151.2609511278      151.9770878110     1  0.12412258E+09
     -151.2609414125      153.2971851715     1  0.13499253E+09
     -151.2609191990      157.4228999521     1  0.13963046E+09
     -151.2609059937      154.7502859499     1  0.12591129E+09
     -151.2608890124      153.3976969617     1  0.13071935E+09
     -151.2608828375      155.7806570830     1  0.12524315E+09
     -151.2608672610      150.0007868314     1  0.12304392E+09
     -151.2608554929      153.1648807042     1  0.12405135E+09
     -151.2608462678      153.0541345464     1  0.12669611E+09
     -151.2608442649      155.1937468858     1  0.12449026E+09
     -151.2608328346      154.6327151421     1  0.12247162E+09
     -151.2607968028      152.7230755611     1  0.12542313E+09
     -151.2607901583      151.7772658288     1  0.12441735E+09
     -151.2607886582      152.6489511276     1  0.12590173E+09
     -151.2607693270      156.5267446767     1  0.13841415E+09
     -151.2607587934      157.6173805814     1  0.12809850E+09
     -151.2607425369      154.5039556936     1  0.12976263E+09
     -151.2607402666      153.3851299364     1  0.12687050E+09
     -151.2607383783      147.3890961826     1  0.13276489E+09
     -151.2607346443      151.8843578930     1  0.12469792E+09
     -151.2607095659      149.4330536534     1  0.12091713E+09
     -151.2606779566      150.8929219325     1  0.13141019E+09
     -151.2606588233      156.7054042840     1  0.12626680E+09
     -151.2606512073      151.9904800456     1  0.13145260E+09
     -151.2606469961      156.1253432359     1  0.12686564E+09
     -151.2606444612      152.5645588017     1  0.13461519E+09
     -151.2606274577      153.5849156658     1  0.12461681E+09
     -151.2605994826      155.8510945827     1  0.12667789E+09
     -151.2605221273      151.8868326334     1  0.12289497E+09
     -151.2605144532      150.6045763301     1  0.12555877E+09
     -151.2605106277      148.5914338154     1  0.12709887E+09
     -151.2604904704      158.6369461831     1  0.12388062E+09
     -151.2604808952      155.3776858265     1  0.12693745E+09
     -151.2604722991      153.4082254957     1  0.13246841E+09
     -151.2604709256      152.6057469345     1  0.13126305E+09
     -151.2604626781      158.9442244537     1  0.12980229E+09
     -151.2604511180      154.6123570395     1  0.12473184E+09
     -151.2603985196      152.3792437871     1  0.12350642E+09
     -151.2603383714      152.0522211774     1  0.12907766E+09
     -151.2603256799      150.4295281943     1  0.12996470E+09
     -151.2603221505      149.5557793053     1  0.12233917E+09
     -151.2603162340      154.4449097346     1  0.12704731E+09
     -151.2603101225      157.6672173098     1  0.13062696E+09
     -151.2602990004      153.1199965552     1  0.13139282E+09
     -151.2602758070      152.6235940287     1  0.13173045E+09
     -151.2602685350      156.0603224133     1  0.12937327E+09
     -151.2602584343      160.1669150222     2  0.12270025E+09
     -151.2602552991      155.1200225348     1  0.12703721E+09
     -151.2602529151      150.0416642066     1  0.12194184E+09
     -151.2602253187      152.4219072887     1  0.12703858E+09
     -151.2602036111      153.5135777349     1  0.12498741E+09
     -151.2602004611      153.6328870847     1  0.12623427E+09
     -151.2601978024      150.5994789122     1  0.12898875E+09
     -151.2601906346      149.0288039764     1  0.13178683E+09
     -151.2601505363      153.2193451036     2  0.12938965E+09
     -151.2601371810      154.0988574090     1  0.12552407E+09
     -151.2601351517      158.5389672368     1  0.13130304E+09
     -151.2601312561      152.2456257542     1  0.12815545E+09
     -151.2601219624      152.0332207504     1  0.13000538E+09
     -151.2600901888      155.9389410184     1  0.12436720E+09
     -151.2600866139      159.7543062252     1  0.13193824E+09
     -151.2600661161      150.7068249154     1  0.12738632E+09
     -151.2600509513      148.5177829646     1  0.12993693E+09
     -151.2600251274      154.9319528818     1  0.13142650E+09
     -151.2599835633      155.4405928600     1  0.12478692E+09
     -151.2599573516      151.5059340325     1  0.13515679E+09
     -151.2599282182      153.8640503325     1  0.11997697E+09
     -151.2599266146      155.2322407838     1  0.12486481E+09
     -151.2599077261      156.0599681551     1  0.12594050E+09
     -151.2598820264      153.8257272222     1  0.12355418E+09
     -151.2598568621      152.5854519870     1  0.12397843E+09
     -151.2598528333      154.8034354438     1  0.12559819E+09
     -151.2598493842      153.9661139940     1  0.12868698E+09
     -151.2598285458      151.0320587213     1  0.12460571E+09
     -151.2598168172      151.4764237501     1  0.12637339E+09
     -151.2598090944      155.1201213145     1  0.13191367E+09
     -151.2597961967      154.4304839510     1  0.13440636E+09
     -151.2597423294      151.8995694028     1  0.12912596E+09
     -151.2597275722      153.2674951643     1  0.12721397E+09
     -151.2597018771      153.7476211030     1  0.12176191E+09
     -151.2596886727      151.3032316458     1  0.12985064E+09
     -151.2596817464      151.5860205621     1  0.13181801E+09
     -151.2596788954      154.7394885249     1  0.12443335E+09
     -151.2596775014      153.7690931392     1  0.12758385E+09
     -151.2596584847      157.6398092695     1  0.12777015E+09
     -151.2596398756      157.6470594714     1  0.12228150E+09
     -151.2596131707      150.0548051870     1  0.12940505E+09
     -151.2596040617      153.0098140797     1  0.12709972E+09
     -151.2596025329      151.9356033546     1  0.12623381E+09
     -151.2595904223      156.1528480365     1  0.12566352E+09
     -151.2595164335      148.6561043018     1  0.12705215E+09
     -151.2595071369      154.3662100406     1  0.12296082E+09
     -151.2594910580      154.7864982160     1  0.12837609E+09
     -151.2594627665      158.9108456828     1  0.13409147E+09
     -151.2594569115      150.1609595885     1  0.12673125E+09
     -151.2594493764      152.9295118571     1  0.13268855E+09
     -151.2594334952      155.1170912592     1  0.12624668E+09
     -151.2594253540      159.4675521359     1  0.12817994E+09
     -151.2594097620      158.3921528659     1  0.12533985E+09
     -151.2594067081      151.7001770884     1  0.12236006E+09
     -151.2593821073      156.9257191888     1  0.12857030E+09
     -151.2593634713      149.0573360379     1  0.12380366E+09
     -151.2593623774      158.9739405371     1  0.13550227E+09
     -151.2593583224      155.7370679257     1  0.13620974E+09
     -151.2593459613      154.0988617663     1  0.12461334E+09
     -151.2593215211      153.5099235945     1  0.12452109E+09
     -151.2593192373      150.4546622708     1  0.12932903E+09
     -151.2592886095      151.1657211267     1  0.12915036E+09
     -151.2592779105      154.9094307057     1  0.12374033E+09
     -151.2592696062      151.0616365867     1  0.13197619E+09
     -151.2592632443      155.5845663205     1  0.12185815E+09
     -151.2592395476      153.4699425257     1  0.12749219E+09
     -151.2592266111      157.2025978366     1  0.13324837E+09
     -151.2592164925      155.7430213362     1  0.12117207E+09
     -151.2592111519      152.1686213077     1  0.12771540E+09
     -151.2591946304      157.0970233479     1  0.12830392E+09
     -151.2591935587      157.5461480947     1  0.12819295E+09
     -151.2591899911      153.0742685598     1  0.12270262E+09
     -151.2591858477      157.7724842758     1  0.13498853E+09
     -151.2591787907      149.7096232765     1  0.12956440E+09
     -151.2591747017      159.3808009306     1  0.14145758E+09
     -151.2591699865      153.5698069610     1  0.13321379E+09
     -151.2591619072      149.8198738389     1  0.13391622E+09
     -151.2591488131      153.9957541336     1  0.12829050E+09
     -151.2591424342      149.9795024404     1  0.12137259E+09
     -151.2591380277      152.1485435961     1  0.12357555E+09
     -151.2591322687      152.4768828782     1  0.12599960E+09
     -151.2591288070      150.6145704347     1  0.12270646E+09
     -151.2591270317      156.8913229535     1  0.12034154E+09
     -151.2591214617      151.1429246096     1  0.12656610E+09
     -151.2591074418      150.3486020084     1  0.12478023E+09
     -151.2590855268      155.9567105565     1  0.12590749E+09
     -151.2590568973      156.6148524197     1  0.13339666E+09
     -151.2590432050      151.0760603369     1  0.12800345E+09
     -151.2590056209      155.0294704654     1  0.12489943E+09
     -151.2589814384      150.8735202591     1  0.12220106E+09
     -151.2589778264      151.5955186478     1  0.12562091E+09
     -151.2589744662      152.1770614013     1  0.12677703E+09
     -151.2589593909      155.4570400677     1  0.12904089E+09
     -151.2589581290      155.6398431425     1  0.12518472E+09
     -151.2589541348      154.4012654541     1  0.13188680E+09
     -151.2589512577      156.6950213330     1  0.13668601E+09
     -151.2589457823      152.9289650967     1  0.12902185E+09
     -151.2589391898      152.9599449267     1  0.13466913E+09
     -151.2589373029      156.3058889841     1  0.12593891E+09
     -151.2589329454      152.8761491068     1  0.12758616E+09
     -151.2589266949      160.5093036494     1  0.13940330E+09
     -151.2589151960      154.5773359510     1  0.12626478E+09
     -151.2589130175      156.5006451176     1  0.13003859E+09
     -151.2588826571      158.7092172746     1  0.12524930E+09
     -151.2588807053      154.3352541830     1  0.12846640E+09
     -151.2588790437      155.3444617639     1  0.13325338E+09
     -151.2588721207      157.0107859521     1  0.12144456E+09
     -151.2588655609      155.4946183139     1  0.12514942E+09
     -151.2588574111      150.8646495909     1  0.12231469E+09
     -151.2588556435      148.5208671930     1  0.12733665E+09
     -151.2588533160      151.5373249757     1  0.12889248E+09
     -151.2588304412      155.6660198266     1  0.13200498E+09
     -151.2588069744      153.7255587365     1  0.12818288E+09
     -151.2588045901      155.3039124483     1  0.12353882E+09
     -151.2587916329      153.0005752718     1  0.12211414E+09
     -151.2587674517      153.7739567668     1  0.12583738E+09
     -151.2587662751      154.8537342231     1  0.12624899E+09
     -151.2587647101      155.0174138082     1  0.12474308E+09
     -151.2587543560      150.9500904564     1  0.13027924E+09
     -151.2587517438      151.8266597152     1  0.12265078E+09
     -151.2587443737      152.6031741688     1  0.12127060E+09
     -151.2587401178      152.7297057413     1  0.12480317E+09
     -151.2587277819      154.4667807397     1  0.12529590E+09
     -151.2587244787      155.2450111862     1  0.12688501E+09
     -151.2587210380      155.0557529136     1  0.12617282E+09
     -151.2586974983      150.1784869241     1  0.12690960E+09
     -151.2586646755      155.5271176363     1  0.12745438E+09
     -151.2586595958      151.0416087163     1  0.13114754E+09
     -151.2586526801      155.6305108637     1  0.12494744E+09
     -151.2586368039      155.2670332957     1  0.12775452E+09
     -151.2586352706      151.0379955324     1  0.12597571E+09
     -151.2586113907      153.3357616966     1  0.12992495E+09
     -151.2585770585      152.0612889686     1  0.12227662E+09
     -151.2585460119      153.9934842052     1  0.12606146E+09
     -151.2585424076      151.2305022209     1  0.13149585E+09
     -151.2585402765      153.8453765888     1  0.12720732E+09
     -151.2585383825      154.1986281735     1  0.13083291E+09
     -151.2585072393      151.5899809371     1  0.12110286E+09
     -151.2585029162      152.8961877265     1  0.13155638E+09
     -151.2584799274      150.9577248893     1  0.13280781E+09
     -151.2584788287      155.2094986076     1  0.13112353E+09
     -151.2584573210      156.3847868517     1  0.13238788E+09
     -151.2584144409      153.0161431718     1  0.13062386E+09
     -151.2584050953      150.7750483029     1  0.12288118E+09
     -151.2583937490      151.4255815061     1  0.12012991E+09
     -151.2583598070      154.4494447194     1  0.12454184E+09
     -151.2583540835      153.7342735071     1  0.12631225E+09
     -151.2583431798      155.9815539631     1  0.12867997E+09
     -151.2583371636      156.7891773321     1  0.12722529E+09
     -151.2583314911      156.0210251700     1  0.12343729E+09
     -151.2583302024      150.3118795183     1  0.12918489E+09
     -151.2583233541      149.5042474975     1  0.12392342E+09
     -151.2583181333      153.3048768702     1  0.12570954E+09
     -151.2583121498      156.1344680230     1  0.12412088E+09
     -151.2583022812      152.8920414087     1  0.12582559E+09
     -151.2582778334      149.0096076747     1  0.13035082E+09
     -151.2582720134      151.2537323157     1  0.12698711E+09
     -151.2582478244      154.8188191168     1  0.12992645E+09
     -151.2582413260      157.2171944617     1  0.12391439E+09
     -151.2582119323      155.6912485629     1  0.12121887E+09
     -151.2581935526      153.4878877928     1  0.13001503E+09
     -151.2581840486      154.9457944481     1  0.12517036E+09
     -151.2581818432      155.3581147884     1  0.12519536E+09
     -151.2581769044      152.0842536435     1  0.12224355E+09
     -151.2581619923      157.1746891679     1  0.13494049E+09
     -151.2581558876      153.0431347886     1  0.12770403E+09
     -151.2581412385      151.8894470277     1  0.12744376E+09
     -151.2581392064      150.8552800973     1  0.13261195E+09
     -151.2581230362      153.0142785914     1  0.12596004E+09
     -151.2581152009      155.2288501121     1  0.12591831E+09
     -151.2581080666      151.7227505537     1  0.12408560E+09
     -151.2581036486      153.8336653203     1  0.12590550E+09
     -151.2581010579      152.3058995681     1  0.12651390E+09
     -151.2580811229      152.6316394062     1  0.12768704E+09
     -151.2580771528      155.5015295299     1  0.12804126E+09
     -151.2580686383      156.1814239279     1  0.12789815E+09
     -151.2580611782      154.8427993324     1  0.12391886E+09
     -151.2580487510      153.2895119379     1  0.13206838E+09
     -151.2580074478      156.4179286118     1  0.12465376E+09
     -151.2579986221      156.7492849667     1  0.12648133E+09
     -151.2579939239      152.0656802102     1  0.12255732E+09
     -151.2579911703      152.8029767796     1  0.12454107E+09
     -151.2579837434      154.2927468168     1  0.12723991E+09
     -151.2579574931      155.6802185788     1  0.12100619E+09
     -151.2579557068      149.0675037106     1  0.12209669E+09
     -151.2579517757      152.4921543374     1  0.12487133E+09
     -151.2579361527      151.2596408756     1  0.13513001E+09
     -151.2579091331      151.5426575247     1  0.12886295E+09
     -151.2578868295      154.6273360216     1  0.12921742E+09
     -151.2578831493      151.9342542134     1  0.12278828E+09
     -151.2578733410      150.1772061698     1  0.12451803E+09
     -151.2578503041      151.4349897113     1  0.12198925E+09
     -151.2578256734      155.1862447434     1  0.12327122E+09
     -151.2578180998      155.6566382980     1  0.12536153E+09
     -151.2578029091      150.4423284797     1  0.12914469E+09
     -151.2577785182      149.5740733687     1  0.12659180E+09
     -151.2577470918      155.1287014588     1  0.12994888E+09
     -151.2577427639      159.2797536842     1  0.12463649E+09
     -151.2577383041      150.7211607230     1  0.12702468E+09
     -151.2577274331      151.0470237168     1  0.12869101E+09
     -151.2577209415      158.0192974796     1  0.12055069E+09
     -151.2577033695      152.3870770341     1  0.12298232E+09
     -151.2576855852      152.2195960574     1  0.12768121E+09
     -151.2576733689      157.0612206489     1  0.13073706E+09
     -151.2576656237      155.6729707629     1  0.12689189E+09
     -151.2576328861      157.2858889476     1  0.13469884E+09
     -151.2576112522      155.1785866319     1  0.12594451E+09
     -151.2576040424      152.4822690763     1  0.12961125E+09
     -151.2575728949      153.4812777761     1  0.12155907E+09
     -151.2575667583      152.7983016798     1  0.12948740E+09
     -151.2575567219      158.8448446313     1  0.12852095E+09
     -151.2575473858      153.2394728575     2  0.12239515E+09
     -151.2575411699      153.7510609079     1  0.12828118E+09
     -151.2575366130      157.7695136402     1  0.13106128E+09
     -151.2575183249      156.4277856886     1  0.12211374E+09
     -151.2575086810      150.9787348011     1  0.13048835E+09
     -151.2574961019      154.2823869624     1  0.12467060E+09
     -151.2574935600      149.0360723414     1  0.12590515E+09
     -151.2574842994      153.0628277774     1  0.12776351E+09
     -151.2574776398      154.5900619130     1  0.12610671E+09
     -151.2574732988      155.7527959243     1  0.12587686E+09
     -151.2574297242      147.5011537002     1  0.12672272E+09
     -151.2574214843      156.9762741872     1  0.13181377E+09
     -151.2574121684      156.0621562639     1  0.12167045E+09
     -151.2574035316      151.5802484646     1  0.12792093E+09
     -151.2573812398      153.6706236074     1  0.12264063E+09
     -151.2573723684      151.2925976461     1  0.12416390E+09
     -151.2573698258      155.3396984781     1  0.12643254E+09
     -151.2573479657      149.4654728139     1  0.12940259E+09
     -151.2573459054      152.8600954629     1  0.12429613E+09
     -151.2573331018      154.8028342762     1  0.12934195E+09
     -151.2573193079      152.8028916793     1  0.13036427E+09
     -151.2573020247      149.9489671621     1  0.13328703E+09
     -151.2572918702      156.1446211631     1  0.13084173E+09
     -151.2572773015      148.5782058921     1  0.12457312E+09
     -151.2572607645      148.3857508776     1  0.12332283E+09
     -151.2572414699      153.8915277953     1  0.13038073E+09
     -151.2572397762      152.8989810009     1  0.12262496E+09
     -151.2572116642      151.1915341368     1  0.12396053E+09
     -151.2572049243      152.1727280352     1  0.12978764E+09
     -151.2571741808      154.9732949048     1  0.12122204E+09
     -151.2571612309      156.2695683785     1  0.12987122E+09
     -151.2571480362      154.1973707112     1  0.12651552E+09
     -151.2571227893      155.7325993288     1  0.12223262E+09
     -151.2571190427      156.1090294361     1  0.12564615E+09
     -151.2571176207      151.5578111148     1  0.13071321E+09
     -151.2571024577      153.0304176245     1  0.13518035E+09
     -151.2571001927      149.0624261201     1  0.12247299E+09
     -151.2570987958      152.9578485981     1  0.12936931E+09
     -151.2570793160      151.4783017604     1  0.12286641E+09
     -151.2570711446      150.5090481654     1  0.12701759E+09
     -151.2570666434      156.0409882059     1  0.12404626E+09
     -151.2570597144      150.8743909087     1  0.12797758E+09
     -151.2570450468      154.5992957122     1  0.13229251E+09
     -151.2570412386      150.1912459132     1  0.12719031E+09
     -151.2570348583      154.1840894700     1  0.11961381E+09
     -151.2570253947      156.6217126879     1  0.12929538E+09
     -151.2570156327      150.7862438937     1  0.13315337E+09
     -151.2569968784      159.4256050892     1  0.13449109E+09
     -151.2569926461      155.2113239873     1  0.12406324E+09
     -151.2569884738      149.2866204381     1  0.12758793E+09
     -151.2569847318      153.7767089202     1  0.12578999E+09
     -151.2569709929      153.9290931058     1  0.13062323E+09
     -151.2569617495      152.2468682353     1  0.12544783E+09
     -151.2569360150      154.9397214945     1  0.13026711E+09
     -151.2569311799      155.8640634208     1  0.12272587E+09
     -151.2569205335      153.9222676593     1  0.12823273E+09
     -151.2569091687      155.1127359394     1  0.12970273E+09
     -151.2569021090      155.7496200219     1  0.12716236E+09
     -151.2568932191      151.1643593710     1  0.13235924E+09
     -151.2568649826      152.6990519669     1  0.12517869E+09
     -151.2568305669      151.9196379123     1  0.12429177E+09
     -151.2568229717      155.1759460043     1  0.12984794E+09
     -151.2567928396      149.8116889094     1  0.12545132E+09
     -151.2567812815      155.5205158043     1  0.12732418E+09
     -151.2567527311      157.2260017801     1  0.12119429E+09
     -151.2567300646      151.4217693097     1  0.12124226E+09
     -151.2567261396      148.2243660824     1  0.13852567E+09
     -151.2567162374      152.1703887972     1  0.12331303E+09
     -151.2566996639      149.6036699720     1  0.12510759E+09
     -151.2566851189      153.0357490416     1  0.13008782E+09
     -151.2566832814      151.1482183668     1  0.12370767E+09
     -151.2566679989      151.5383790158     1  0.12526755E+09
     -151.2566627865      152.5479699722     1  0.12634150E+09
     -151.2566264510      152.5715484262     1  0.12484047E+09
     -151.2566179524      154.2957990124     1  0.12470152E+09
     -151.2566082031      154.4153696511     1  0.12672610E+09
     -151.2566064386      152.6320516277     1  0.12589535E+09
     -151.2565889927      152.7332077779     1  0.12785436E+09
     -151.2565865989      152.7839045852     1  0.12734715E+09
     -151.2565832231      152.6347728488     1  0.12924066E+09
     -151.2565575231      157.2646212711     1  0.12093686E+09
     -151.2565530973      156.4964542722     1  0.12022423E+09
     -151.2565516897      159.1127302369     1  0.12952505E+09
     -151.2565505469      153.1090515204     1  0.12425977E+09
     -151.2565333611      154.7809617212     1  0.12838127E+09
     -151.2565275851      155.2249150726     1  0.12056190E+09
     -151.2565193946      152.4717838166     1  0.13575921E+09
     -151.2565171746      159.0482206876     1  0.12859577E+09
     -151.2565115333      157.7996819348     1  0.12297831E+09
     -151.2565081347      153.8078991432     1  0.12392352E+09
     -151.2564901054      150.8960982424     1  0.12484078E+09
     -151.2564850493      151.8302855052     1  0.12074480E+09
     -151.2564693247      153.6234409760     1  0.12766161E+09
     -151.2564525184      151.0739546627     1  0.12648667E+09
     -151.2564498061      153.6998480573     1  0.12918409E+09
     -151.2564217500      151.5817258879     1  0.12934825E+09
     -151.2564032284      158.1368234807     1  0.12875169E+09
     -151.2564011619      155.9274002959     1  0.12192025E+09
     -151.2563964335      152.1043126946     1  0.12909991E+09
     -151.2563895979      152.1111428315     1  0.12752415E+09
     -151.2563828348      151.8706298542     1  0.12565837E+09
     -151.2563654023      155.7397254690     1  0.13136344E+09
     -151.2563633116      153.3537530136     1  0.12561910E+09
     -151.2563587266      149.3767238523     1  0.12605889E+09
     -151.2563529200      156.5751507007     1  0.13543101E+09
     -151.2563504392      151.0444564102     1  0.12906276E+09
     -151.2562872818      153.4384623549     1  0.12857740E+09
     -151.2562851484      153.8374193801     1  0.12923312E+09
     -151.2562581571      153.8443097377     1  0.12217016E+09
     -151.2562566174      151.2741950740     1  0.12515509E+09
     -151.2562462223      151.0765713346     1  0.11934461E+09
     -151.2562418043      158.8075849039     1  0.12400020E+09
     -151.2562391553      157.0218722153     1  0.13090085E+09
     -151.2562325675      152.4793415259     1  0.12099792E+09
     -151.2562171202      155.8528963912     1  0.13120759E+09
     -151.2561993688      154.8866072675     1  0.13065679E+09
     -151.2561902949      160.5438259118     1  0.12464994E+09
     -151.2561863410      153.5299856448     1  0.13014622E+09
     -151.2561842770      156.6882608107     1  0.13093222E+09
     -151.2561747481      154.9780474514     1  0.13056021E+09
     -151.2561554881      147.7741664021     1  0.12322130E+09
     -151.2561298728      157.1567758723     1  0.13979003E+09
     -151.2561266984      154.8301933744     1  0.12735968E+09
     -151.2561219002      153.3528866545     1  0.12580158E+09
     -151.2560983174      153.3296213170     1  0.12781353E+09
     -151.2560843031      152.7510250332     1  0.12047263E+09
     -151.2560811631      152.3475437247     1  0.12357744E+09
     -151.2560749088      152.9456540460     1  0.12361699E+09
     -151.2560640017      147.7742321194     1  0.13072273E+09
     -151.2560551516      154.6767973222     1  0.13146072E+09
     -151.2560532068      155.7384503500     1  0.12537703E+09
     -151.2560495508      158.3479327929     1  0.13162592E+09
     -151.2559955093      153.6577361793     1  0.12702521E+09
     -151.2559808682      158.3728907854     1  0.13338722E+09
     -151.2559711244      154.7274574070     1  0.12822969E+09
     -151.2559695624      153.7896244401     1  0.12734415E+09
     -151.2559652590      156.7055741400     1  0.13210789E+09
     -151.2559508565      156.7523784084     1  0.12528265E+09
     -151.2559423327      153.2961548208     1  0.13029702E+09
     -151.2558957001      154.0127358389     1  0.13128680E+09
     -151.2558767601      154.4299160716     1  0.13000592E+09
     -151.2558604973      159.4303590989     1  0.12767607E+09
     -151.2558556626      153.2200161154     1  0.12002755E+09
     -151.2558302141      153.4429827058     1  0.12913704E+09
     -151.2558176998      155.7848825221     1  0.12719607E+09
     -151.2558021151      150.5074251717     1  0.12262361E+09
     -151.2558010413      157.5630111697     1  0.12482677E+09
     -151.2557949357      155.3548473453     1  0.13119349E+09
     -151.2557840351      154.4311425743     1  0.12565710E+09
     -151.2557787748      154.9601333243     1  0.12191029E+09
     -151.2557735685      151.4413906333     1  0.13187990E+09
     -151.2557699375      152.8158790896     1  0.13334976E+09
     -151.2557443338      150.0258692032     1  0.12076766E+09
     -151.2557397924      155.0395822012     1  0.12461753E+09
     -151.2557332631      157.0087557156     1  0.13027601E+09
     -151.2557310088      156.3466948274     1  0.12237728E+09
     -151.2557110095      154.4866047877     1  0.12308990E+09
     -151.2557097165      150.5537854228     1  0.12655693E+09
     -151.2557039601      154.9810612712     1  0.12102319E+09
     -151.2556854927      151.9016469627     1  0.12670446E+09
     -151.2556810792      153.7026200075     1  0.13323260E+09
     -151.2556784891      157.1178826112     1  0.12139457E+09
     -151.2556635818      154.2271445828     1  0.12041988E+09
     -151.2556619241      157.0928596624     1  0.13002734E+09
     -151.2556505693      151.4956393600     1  0.12389802E+09
     -151.2556465785      154.4253787431     1  0.12755749E+09
     -151.2556257256      155.3729032497     1  0.13165449E+09
     -151.2556215180      150.6683369168     1  0.12811395E+09
     -151.2555936202      153.5935132750     1  0.12383883E+09
     -151.2555796726      152.9483511420     1  0.13635950E+09
     -151.2555770612      155.7840695362     1  0.12430566E+09
     -151.2555606034      152.2082253675     1  0.12498516E+09
     -151.2555474296      157.7031599868     1  0.12335181E+09
     -151.2555450492      154.2970245830     1  0.12846562E+09
     -151.2554851925      152.0755642008     1  0.12320620E+09
     -151.2554747790      151.1458594217     1  0.13178652E+09
     -151.2554574707      150.5386020340     1  0.12593825E+09
     -151.2554562600      158.1147794655     1  0.12077102E+09
     -151.2554542332      155.6087381801     1  0.12533925E+09
     -151.2554427345      156.2900877373     1  0.12566248E+09
     -151.2554033852      148.5041897396     1  0.13214042E+09
     -151.2553916687      155.3046091519     1  0.12987090E+09
     -151.2553801820      154.3536655963     1  0.12797097E+09
     -151.2553692774      152.3452113800     1  0.12012540E+09
     -151.2553606715      152.9003245912     2  0.12390954E+09
     -151.2553429825      152.5218714648     1  0.13094912E+09
     -151.2553334042      150.7164982390     1  0.12665502E+09
     -151.2553213357      156.5418057161     1  0.13362111E+09
     -151.2553134591      154.0237944501     1  0.12689235E+09
     -151.2553065113      155.2089735043     1  0.12961923E+09
     -151.2552754024      150.2219122785     1  0.12512107E+09
     -151.2552660451      155.9716154341     1  0.13664450E+09
     -151.2552599658      153.5240291862     1  0.12776589E+09
     -151.2552554614      152.1108090659     1  0.13250261E+09
     -151.2552536849      151.6742799830     1  0.12351352E+09
     -151.2552270573      153.0517637582     1  0.12879051E+09
     -151.2552128406      157.9320930976     1  0.12116527E+09
     -151.2552101175      153.3939646072     1  0.12758358E+09
     -151.2551980239      156.0967221422     1  0.13322722E+09
     -151.2551866567      155.5691000674     1  0.12440258E+09
     -151.2551790452      154.1985257793     1  0.12980808E+09
     -151.2551718073      153.5537471712     1  0.12777909E+09
     -151.2551636253      157.2526252225     1  0.12980409E+09
     -151.2551516460      155.1210775452     1  0.13193608E+09
     -151.2551489749      148.8391350197     1  0.12546034E+09
     -151.2551418809      159.0262041371     1  0.12133033E+09
     -151.2551034419      153.8543080125     1  0.13161609E+09
     -151.2551014645      152.2351144428     1  0.12503860E+09
     -151.2550909863      150.2686780441     1  0.12829752E+09
     -151.2550891890      151.9409683883     1  0.12129024E+09
     -151.2550754844      159.9695592683     1  0.12188198E+09
     -151.2550743756      157.3349123820     1  0.12716162E+09
     -151.2550690768      153.2907990061     1  0.12223991E+09
     -151.2550462871      154.0757435272     1  0.12183072E+09
     -151.2550274864      157.3196892014     1  0.12522130E+09
     -151.2550178346      158.7392724889     1  0.13020777E+09
     -151.2550029323      156.2862095686     1  0.12462320E+09
     -151.2550017980      155.0202894557     1  0.12891026E+09
     -151.2549919005      154.2866339763     1  0.12239031E+09
     -151.2549853882      156.6635287786     1  0.12195601E+09
     -151.2549740288      154.4832558073     1  0.13098868E+09
     -151.2549695792      155.4702087007     1  0.12137110E+09
     -151.2549568940      151.8269150433     1  0.12592628E+09
     -151.2549550684      154.8302849692     1  0.12905200E+09
     -151.2549500808      154.0606844968     1  0.12823360E+09
     -151.2549472604      153.7503561100     1  0.12252066E+09
     -151.2549428138      156.3449646650     1  0.12987817E+09
     -151.2549029933      154.9921616968     1  0.12411478E+09
     -151.2549010955      151.7793351577     1  0.12771506E+09
     -151.2548956208      153.3353505898     1  0.12724837E+09
     -151.2548907770      152.9312231448     1  0.12490615E+09
     -151.2548827353      158.5325498426     1  0.12644286E+09
     -151.2548780878      156.2284970156     1  0.12455177E+09
     -151.2548704574      156.2801807247     1  0.12850386E+09
     -151.2548022577      155.3260147119     1  0.13040415E+09
     -151.2548005133      155.3955381480     1  0.12069658E+09
     -151.2547932524      151.8574746427     1  0.12884948E+09
     -151.2547745841      152.1283440013     1  0.12223061E+09
     -151.2547637239      146.0278892080     1  0.13096163E+09
     -151.2547588492      149.4429798993     1  0.12223100E+09
     -151.2547552439      152.8521602133     1  0.13142136E+09
     -151.2547515626      156.8820112984     1  0.12672048E+09
     -151.2547263760      152.6996352800     1  0.13737961E+09
     -151.2547085288      152.1355131904     1  0.12889920E+09
     -151.2547000223      151.5638571596     1  0.12416127E+09
     -151.2546928214      154.4222166410     1  0.13404462E+09
     -151.2546835647      157.2821371125     1  0.12626246E+09
     -151.2546576837      152.1671584901     1  0.12893609E+09
     -151.2546559082      154.9053003175     1  0.12665059E+09
     -151.2546413034      149.8769659674     1  0.12322907E+09
     -151.2546362909      153.8655157214     1  0.12834112E+09
     -151.2546282563      158.8838689186     1  0.12674111E+09
     -151.2546171715      154.5927745110     1  0.12765240E+09
     -151.2545975024      152.0156769653     1  0.12395433E+09
     -151.2545876659      153.2395682768     1  0.12231589E+09
     -151.2545837328      155.2250894583     1  0.12300387E+09
     -151.2545752524      155.9314060099     1  0.13028671E+09
     -151.2545291560      149.5763445867     1  0.12959977E+09
     -151.2545059270      152.6411896141     1  0.12348779E+09
     -151.2544939418      154.1697854467     1  0.13108214E+09
     -151.2544886169      147.6680623214     1  0.12205442E+09
     -151.2544820842      154.2127524511     1  0.13058312E+09
     -151.2544744907      152.0438536868     1  0.12699079E+09
     -151.2544658152      152.4457551583     1  0.12045079E+09
     -151.2544633518      150.3127568864     1  0.11962356E+09
     -151.2544593144      150.0191097920     1  0.12504783E+09
     -151.2544581341      157.1788786635     1  0.12715095E+09
     -151.2544051270      152.5425023515     1  0.12745759E+09
     -151.2544034340      151.9827706677     1  0.13085607E+09
     -151.2543969730      157.5757578660     1  0.12420108E+09
     -151.2543948408      153.4959975068     1  0.13257628E+09
     -151.2543784726      159.6500616760     1  0.13053914E+09
     -151.2543724426      158.7359493778     1  0.12541996E+09
     -151.2543543911      155.7202489454     1  0.13490098E+09
     -151.2543369543      151.7713439266     1  0.12159405E+09
     -151.2543341609      157.4880144177     1  0.14059425E+09
     -151.2543309310      154.2178805859     1  0.12426133E+09
     -151.2543191608      156.5606986308     1  0.12973001E+09
     -151.2543178829      149.7108217549     1  0.13024600E+09
     -151.2543106562      152.2622378961     1  0.12649288E+09
     -151.2543082364      155.5612019959     1  0.12759403E+09
     -151.2542960597      148.0117196039     1  0.13137354E+09
     -151.2542937676      152.0209581416     1  0.12135369E+09
     -151.2542680149      149.5471442523     1  0.12572010E+09
     -151.2542490212      154.2437118097     1  0.12024590E+09
     -151.2542444838      155.5905100663     1  0.12394020E+09
     -151.2542315806      155.8347720065     1  0.12639399E+09
     -151.2542285594      156.5561166436     1  0.12256363E+09
     -151.2542151552      153.1597272712     1  0.12686550E+09
     -151.2541987681      153.0965787022     1  0.12992793E+09
     -151.2541779841      153.3357167883     1  0.12905703E+09
     -151.2541761645      151.7956218846     1  0.12396058E+09
     -151.2541648213      154.1352990222     1  0.12728228E+09
     -151.2541473827      151.6067642786     1  0.12104502E+09
     -151.2541427278      157.2090789478     1  0.13180068E+09
     -151.2541367390      152.8821337494     1  0.13024076E+09
     -151.2541346520      157.5898093700     2  0.12410909E+09
     -151.2541205666      156.3121739107     1  0.12642203E+09
     -151.2541106007      151.9011157565     1  0.12923084E+09
     -151.2541001887      154.5902179241     1  0.12743830E+09
     -151.2540909411      154.2651079743     1  0.12507984E+09
     -151.2540880621      148.8471361714     1  0.12465610E+09
     -151.2540810850      156.0304048049     1  0.12556860E+09
     -151.2540320059      149.6920625144     1  0.12463360E+09
     -151.2540297866      155.1743279169     1  0.11896306E+09
     -151.2540063857      156.2036753163     1  0.12506534E+09
     -151.2540004754      153.9023685592     1  0.12611090E+09
     -151.2539987079      155.2859735058     1  0.12145295E+09
     -151.2539920652      152.7314193912     1  0.13223074E+09
     -151.2539772238      154.7042619380     1  0.13041156E+09
     -151.2539755844      152.1710115833     1  0.12236568E+09
     -151.2539196374      155.5198944476     1  0.12920074E+09
     -151.2539073915      153.7514642607     1  0.12398121E+09
     -151.2539032051      151.3942067899     1  0.12204732E+09
     -151.2538986510      151.3673474558     1  0.12457056E+09
     -151.2538802435      148.8116432421     1  0.11929140E+09
     -151.2538759358      158.7210698397     1  0.13437614E+09
     -151.2538583704      156.4416632516     1  0.12335999E+09
     -151.2538542496      150.2123157499     1  0.12860130E+09
     -151.2538526429      154.9526349239     1  0.12839182E+09
     -151.2538484944      153.4480007049     1  0.12218063E+09
     -151.2538233744      154.6391369908     1  0.12416440E+09
     -151.2538196177      149.7896575546     1  0.12319157E+09
     -151.2538011634      153.2028892933     1  0.13433656E+09
     -151.2537822298      152.8259205319     1  0.12364804E+09
     -151.2537630868      152.8848804210     1  0.12035018E+09
     -151.2537614317      155.2876238974     1  0.12420054E+09
     -151.2537591465      152.0160784611     1  0.12931438E+09
     -151.2537316121      153.0210910090     1  0.12476646E+09
     -151.2537248148      160.7161833083     2  0.12541255E+09
     -151.2536921626      147.1131928973     2  0.12207910E+09
     -151.2536900752      150.2917486402     1  0.12512723E+09
     -151.2536755724      157.0732873168     1  0.12829160E+09
     -151.2536651553      155.9659117279     1  0.12014917E+09
     -151.2536597388      154.9275949778     1  0.12412855E+09
     -151.2536501590      158.5571826017     1  0.13291240E+09
     -151.2536387424      153.5611702946     1  0.12179171E+09
     -151.2536325473      153.6822783888     1  0.12698895E+09
     -151.2536246629      157.5284313550     1  0.12014192E+09
     -151.2536078314      153.1313760939     1  0.12162385E+09
     -151.2536058127      155.4463317249     1  0.12043341E+09
     -151.2536003498      153.7885495685     1  0.12615411E+09
     -151.2535868677      153.6010856910     1  0.12759395E+09
     -151.2535742328      154.9420248970     1  0.12742359E+09
     -151.2535679420      155.4204389030     1  0.13364341E+09
     -151.2535585758      154.7532584947     1  0.12269834E+09
     -151.2535307715      153.2676188490     1  0.13567732E+09
     -151.2535295531      152.3490581950     1  0.12775385E+09
     -151.2535266076      150.7809019500     1  0.12363052E+09
     -151.2535163305      148.8276179057     1  0.12659309E+09
     -151.2535020519      150.1163721067     1  0.13052531E+09
     -151.2534960729      149.9095719960     1  0.12302891E+09
     -151.2534896586      153.6893716912     1  0.12779541E+09
     -151.2534854968      152.3466977059     1  0.12442278E+09
     -151.2534706408      155.0905689926     1  0.12954409E+09
     -151.2534522671      152.3030406382     1  0.12906083E+09
     -151.2534245239      151.3476945804     1  0.13139703E+09
     -151.2534163374      157.7729844409     1  0.13059825E+09
     -151.2534079630      153.2212682671     1  0.12349114E+09
     -151.2533876617      156.8905220971     1  0.12332110E+09
     -151.2533689888      152.9598132016     1  0.12893517E+09
     -151.2533636992      153.5165494645     1  0.12411157E+09
     -151.2533591066      153.2892724924     1  0.13487812E+09
     -151.2533513871      156.4378974960     1  0.12052671E+09
     -151.2533460258      151.9029482255     1  0.12913324E+09
     -151.2533402736      154.0682746109     1  0.12789854E+09
     -151.2533299720      154.7381331088     1  0.12697587E+09
     -151.2533173133      152.6935066900     1  0.12306205E+09
     -151.2532957924      153.3669208584     1  0.12485487E+09
     -151.2532943650      156.3918266800     1  0.13040028E+09
     -151.2532684580      154.3715184537     1  0.12698474E+09
     -151.2532667719      154.3087043424     1  0.12791781E+09
     -151.2532457250      155.3740222275     1  0.13043158E+09
     -151.2532367696      149.3025277262     1  0.12772460E+09
     -151.2532311815      151.9301462804     1  0.12557954E+09
     -151.2531871765      150.2968284138     1  0.12317585E+09
     -151.2531807984      147.4746752887     1  0.13447184E+09
     -151.2531765991      152.4845730674     1  0.12546732E+09
     -151.2531717290      154.4669964128     1  0.12447549E+09
     -151.2531689228      158.5893965165     1  0.12744042E+09
     -151.2531668302      153.7513334123     1  0.12842721E+09
     -151.2531618496      148.0768583352     1  0.12851714E+09
     -151.2531596302      153.9100021032     1  0.12277037E+09
     -151.2531576793      157.9873766703     1  0.12300195E+09
     -151.2531389053      154.3595350160     1  0.12214291E+09
     -151.2531342677      154.6317358782     1  0.13140054E+09
     -151.2531303931      153.1383026788     1  0.12154404E+09
     -151.2531219061      151.7655852446     1  0.12874626E+09
     -151.2531129554      153.3517801701     1  0.12968350E+09
     -151.2530987417      150.1981146288     1  0.12428219E+09
     -151.2530848426      151.1094121115     1  0.12418483E+09
     -151.2530776081      152.7015281376     1  0.12662011E+09
     -151.2530664231      154.5522514863     1  0.12885570E+09
     -151.2530526860      156.8589272909     1  0.12728498E+09
     -151.2530148935      152.3865203478     1  0.12689218E+09
     -151.2530087717      153.4145105461     1  0.12909641E+09
     -151.2530043646      158.1814911488     1  0.13267442E+09
     -151.2529933490      152.6701597762     1  0.12242682E+09
     -151.2529854545      157.1985694036     1  0.12099003E+09
     -151.2529731309      152.8862272579     1  0.12558185E+09
     -151.2529670729      152.3541099678     1  0.12985453E+09
     -151.2529594159      158.2483147562     1  0.13403281E+09
     -151.2529522829      151.6646359990     1  0.12903149E+09
     -151.2529296333      150.1412907702     1  0.12896770E+09
     -151.2529154267      154.3791314452     1  0.12988758E+09
     -151.2528917226      151.2668055152     1  0.12212943E+09
     -151.2528785340      156.7338812816     1  0.12845939E+09
     -151.2528748626      154.0998560532     1  0.13199312E+09
     -151.2528436353      151.1199365529     1  0.13022156E+09
     -151.2528227993      158.4087260075     1  0.12657166E+09
     -151.2528133996      155.3890463641     1  0.12003713E+09
     -151.2528074759      150.1944521403     1  0.12365428E+09
     -151.2527974357      155.4808437394     1  0.12436342E+09
     -151.2527947582      151.5171393416     1  0.12938085E+09
     -151.2527934531      157.6243320963     1  0.12363975E+09
     -151.2527914880      155.0438354130     1  0.12286389E+09
     -151.2527862777      153.8984753557     1  0.12381017E+09
     -151.2527396568      153.9225357511     1  0.13096054E+09
     -151.2527369930      155.3157979812     1  0.13135500E+09
     -151.2527066799      146.6130233460     1  0.12289991E+09
     -151.2526879725      153.5865135565     1  0.12780474E+09
     -151.2526824991      156.0867306889     1  0.12578564E+09
     -151.2526732419      154.2312337198     1  0.12818643E+09
     -151.2526629007      154.0043320818     1  0.13192549E+09
     -151.2526576351      149.7646690403     1  0.12910196E+09
     -151.2526507686      159.0247992920     1  0.12395044E+09
     -151.2526366377      153.6011301419     1  0.13005336E+09
     -151.2526354531      157.3137411991     1  0.13013940E+09
     -151.2526226230      153.8645003645     1  0.13165422E+09
     -151.2525995678      154.2816916210     1  0.12440219E+09
     -151.2525936287      153.4508501563     1  0.12808315E+09
     -151.2525789577      151.4115729864     1  0.13505419E+09
     -151.2525750380      152.4152195226     1  0.12802579E+09
     -151.2525710845      155.4667332861     1  0.13053060E+09
     -151.2525634192      153.9234805116     1  0.12658152E+09
     -151.2525616876      151.7029297631     1  0.12154648E+09
     -151.2525509759      157.4310973033     1  0.13378473E+09
     -151.2525493673      155.0503741032     1  0.13501216E+09
     -151.2525220834      155.6150580521     1  0.12672260E+09
     -151.2525103951      152.6143571120     1  0.12803973E+09
     -151.2525069016      157.2640000022     1  0.13210713E+09
     -151.2524982793      152.7719734301     1  0.13077739E+09
     -151.2524824645      155.8454609248     1  0.12685885E+09
     -151.2524756388      156.1493329605     1  0.12276976E+09
     -151.2524717740      154.9826822833     1  0.12205402E+09
     -151.2524659340      153.2160848176     1  0.12364997E+09
     -151.2524529428      152.4687014966     1  0.12710695E+09
     -151.2524365390      149.3463999991     1  0.12324751E+09
     -151.2524347280      157.9016789480     1  0.13546656E+09
     -151.2524318301      152.0826587897     1  0.12845300E+09
     -151.2524240019      155.3849987380     1  0.13075003E+09
     -151.2524038126      153.7977987328     1  0.12871379E+09
     -151.2524012161      155.2718286895     1  0.12576178E+09
     -151.2524000850      153.9487728208     1  0.12174251E+09
     -151.2523839013      148.5121914175     1  0.12276488E+09
     -151.2523794754      156.5096233735     1  0.12945847E+09
     -151.2523715093      155.3456171892     1  0.11997144E+09
     -151.2523202898      154.3170334268     1  0.12215919E+09
     -151.2522913864      159.8580465227     1  0.12171584E+09
     -151.2522798724      154.3293722369     1  0.13292063E+09
     -151.2522627323      155.4643771855     1  0.12409351E+09
     -151.2522608081      155.4218586039     1  0.12279210E+09
     -151.2522589630      151.4079896569     1  0.13269297E+09
     -151.2522577551      152.2970937313     1  0.12351123E+09
     -151.2522558740      154.0438720608     1  0.12764304E+09
     -151.2522510846      157.5857167125     1  0.13544129E+09
     -151.2522382485      149.9239295764     1  0.12907132E+09
     -151.2522293954      152.6459735101     1  0.12463575E+09
     -151.2522187726      153.8838088862     1  0.12769996E+09
     -151.2521837999      151.7976313596     1  0.12818450E+09
     -151.2521789472      155.7813417804     1  0.12803048E+09
     -151.2521397841      151.5861960208     1  0.12971660E+09
     -151.2521154046      156.3483695361     1  0.13724807E+09
     -151.2521020081      151.8346101496     1  0.13120451E+09
     -151.2520964656      155.4410611940     1  0.12862601E+09
     -151.2520908483      157.3158638199     2  0.13009673E+09
     -151.2520851446      155.7955546542     1  0.12849199E+09
     -151.2520713348      153.2985862603     1  0.12798456E+09
     -151.2520605873      154.4832532221     1  0.12537324E+09
     -151.2520389700      154.0535442151     1  0.12999467E+09
     -151.2520075225      152.8211299728     1  0.13038871E+09
     -151.2520025747      149.2263108622     1  0.12364047E+09
     -151.2519913881      152.5344119503     1  0.12406518E+09
     -151.2519835737      153.4448665869     1  0.12757480E+09
     -151.2519764904      154.3672110810     1  0.12894867E+09
     -151.2519570185      156.6729863271     1  0.13364232E+09
     -151.2519527110      156.2521963542     1  0.13270715E+09
     -151.2519460384      154.5003459089     1  0.12259063E+09
     -151.2519342013      155.9740190064     1  0.12767137E+09
     -151.2519320657      153.4256847877     1  0.12663347E+09
     -151.2519207773      156.5583744639     1  0.13215673E+09
     -151.2519005979      153.8803957241     1  0.12815882E+09
     -151.2518995594      149.9341608912     1  0.13132838E+09
     -151.2518959887      152.2480138416     1  0.13087810E+09
     -151.2518906360      155.9204385659     1  0.12387372E+09
     -151.2518685634      152.9565396825     1  0.12311097E+09
     -151.2518351177      153.4533955984     1  0.13263593E+09
     -151.2518176788      151.9974219412     1  0.13392520E+09
     -151.2518072452      156.3232190829     1  0.12273552E+09
     -151.2517872730      153.8552595181     1  0.12866707E+09
     -151.2517808292      153.1871040300     1  0.12996611E+09
     -151.2517573836      160.2533109177     1  0.12365771E+09
     -151.2517459770      153.5238305190     1  0.11945485E+09
     -151.2517123625      151.8123553466     1  0.12418448E+09
     -151.2517048334      154.4180238640     1  0.12541084E+09
     -151.2516778740      155.9448358520     1  0.12932624E+09
     -151.2516722069      155.4824351684     1  0.12765139E+09
     -151.2516701020      153.5852221789     1  0.12616065E+09
     -151.2516676853      154.9702272785     1  0.12468931E+09
     -151.2516289759      150.0468310545     1  0.12919123E+09
     -151.2516259123      152.1467886605     1  0.13457371E+09
     -151.2516214064      150.0852387787     1  0.12837679E+09
     -151.2516140591      154.9401969929     1  0.12567734E+09
     -151.2516024384      154.6886054645     1  0.12661036E+09
     -151.2515845612      154.2030767029     1  0.12524687E+09
     -151.2515715274      154.9906422855     1  0.13232853E+09
     -151.2515663006      154.0638816154     1  0.13647220E+09
     -151.2515538566      151.3962213998     1  0.13376627E+09
     -151.2515445107      152.5137282984     1  0.12929476E+09
     -151.2515182034      155.5672867802     1  0.13069109E+09
     -151.2515113693      149.8218667539     1  0.12435078E+09
     -151.2515092338      156.0673459687     1  0.12686249E+09
     -151.2514798822      152.9781876290     1  0.13249434E+09
     -151.2514769947      154.4422157405     1  0.12268667E+09
     -151.2514510893      154.7693541909     1  0.13383817E+09
     -151.2514474842      153.8924472402     1  0.12901548E+09
     -151.2514396932      153.6945450286     1  0.12472634E+09
     -151.2514313912      151.3041642329     1  0.12586542E+09
     -151.2514031473      158.3736425837     1  0.13181559E+09
     -151.2513926743      149.3721502999     1  0.12483653E+09
     -151.2513755000      154.3834558453     1  0.13179266E+09
     -151.2513735298      153.7617685090     1  0.12517443E+09
     -151.2513686184      156.8592049496     1  0.12950788E+09
     -151.2513562647      155.0030565978     1  0.13251540E+09
     -151.2513453729      157.6407281169     1  0.12183848E+09
     -151.2513233376      150.9599905267     1  0.12346789E+09
     -151.2513019952      158.4174735844     1  0.12602030E+09
     -151.2512893584      157.8624687932     1  0.12985764E+09
     -151.2512507514      153.5694813259     1  0.12440317E+09
     -151.2512349051      154.3532565929     1  0.13014851E+09
     -151.2512190474      152.7503326269     1  0.12780328E+09
     -151.2512170880      150.8742905276     1  0.12810131E+09
     -151.2512142029      151.4196273717     1  0.12408927E+09
     -151.2512055848      154.3947480557     1  0.12541615E+09
     -151.2511962719      150.5405833144     1  0.13084587E+09
     -151.2511618990      157.1504962960     1  0.12538598E+09
     -151.2511578611      152.5004797001     1  0.12642544E+09
     -151.2511354891      152.9375498709     1  0.12858541E+09
     -151.2511260250      158.7546491087     1  0.12655408E+09
     -151.2511179218      154.7419450341     1  0.12681914E+09
     -151.2511152596      156.9443513878     1  0.12515183E+09
     -151.2510976898      150.9709731710     1  0.12326616E+09
     -151.2510886803      153.6444057263     1  0.12327433E+09
     -151.2510306104      153.7871479265     1  0.12918660E+09
     -151.2510164254      153.4819385550     1  0.12408824E+09
     -151.2509977288      152.0301247730     1  0.12694906E+09
     -151.2509936405      153.9240599932     1  0.12776691E+09
     -151.2509914789      148.9227514807     1  0.12362219E+09
     -151.2509876750      158.2292389985     1  0.13918261E+09
     -151.2509836680      157.8569163655     1  0.12775007E+09
     -151.2509592486      151.7724888083     1  0.12544435E+09
     -151.2509548153      154.9302460217     1  0.13565840E+09
     -151.2509323097      157.8654195340     1  0.12603857E+09
     -151.2509307718      155.8908139086     1  0.13195101E+09
     -151.2509138412      152.5688159408     1  0.12759739E+09
     -151.2509116057      155.8735038446     1  0.12128976E+09
     -151.2509058828      153.0781311629     1  0.13561771E+09
     -151.2508995144      156.3617560981     1  0.13217306E+09
     -151.2508948139      153.6956377646     1  0.12672653E+09
     -151.2508865971      155.4013803839     1  0.12711220E+09
     -151.2508384160      154.7552982106     1  0.12395783E+09
     -151.2508361062      153.3576941839     1  0.12886461E+09
     -151.2508214648      153.3875283606     1  0.12275803E+09
     -151.2508157601      154.8688794462     1  0.13452694E+09
     -151.2508118540      149.9410073893     1  0.13654677E+09
     -151.2508089101      151.9402513323     1  0.12673885E+09
     -151.2508025468      153.9009557256     1  0.13146770E+09
     -151.2507946289      153.4179531519     1  0.12636413E+09
     -151.2507913583      154.4431839738     1  0.12882180E+09
     -151.2507863750      155.0318320619     1  0.12863069E+09
     -151.2507410494      154.3941426270     1  0.12069352E+09
     -151.2507272169      154.5970601987     1  0.12683958E+09
     -151.2507223594      153.2093261070     1  0.13268797E+09
     -151.2507187181      156.2917119856     1  0.13014000E+09
     -151.2507156308      149.6781962352     1  0.12752951E+09
     -151.2506727746      152.0216725624     1  0.13275147E+09
     -151.2506593523      153.1806253469     1  0.12361678E+09
     -151.2506512570      154.5693859184     1  0.12734774E+09
     -151.2506501194      157.6483780492     1  0.13037585E+09
     -151.2506361006      153.8835072016     1  0.12054431E+09
     -151.2506242543      151.0010646857     1  0.12586323E+09
     -151.2506038554      155.8436665057     1  0.12473625E+09
     -151.2506005835      156.9483766008     1  0.12595823E+09
     -151.2505902537      154.6654733976     1  0.12881770E+09
     -151.2505789789      154.7177869352     1  0.12646761E+09
     -151.2505641110      150.9285216711     1  0.12503735E+09
     -151.2505618081      149.5475419603     1  0.12425371E+09
     -151.2505549391      146.8337166465     1  0.12380879E+09
     -151.2505307591      153.9432753445     1  0.13034589E+09
     -151.2505285050      153.0853068932     1  0.13152373E+09
     -151.2504985914      153.8228152755     1  0.13730147E+09
     -151.2504614825      153.8727359791     1  0.12843841E+09
     -151.2504579991      146.8357044077     1  0.11994782E+09
     -151.2504462635      153.3070117788     1  0.12856140E+09
     -151.2504263123      153.5475905386     1  0.13035093E+09
     -151.2504128701      154.8774530137     1  0.13160053E+09
     -151.2504091723      154.8386970163     1  0.12519521E+09
     -151.2504035165      153.1203802019     1  0.12741028E+09
     -151.2503841250      158.4598502195     1  0.12737147E+09
     -151.2503811871      152.5589859253     1  0.12193934E+09
     -151.2503700343      150.1278328520     1  0.12493575E+09
     -151.2503393901      154.3597860657     1  0.12671712E+09
     -151.2503379764      151.7084891651     1  0.13130004E+09
     -151.2503243658      153.0568029468     1  0.12848480E+09
     -151.2503218832      152.9039313494     1  0.12438436E+09
     -151.2503113752      158.2413276942     2  0.12467650E+09
     -151.2503045573      152.3103385598     1  0.12793758E+09
     -151.2502629396      150.7813784097     1  0.12596848E+09
     -151.2502462358      149.8209893560     1  0.12154551E+09
     -151.2502415611      151.6228108704     1  0.12766787E+09
     -151.2502376650      154.4854439347     1  0.12707446E+09
     -151.2502214271      150.5926617090     1  0.12356057E+09
     -151.2502154821      154.3983190921     1  0.12646924E+09
     -151.2502095737      152.4958517722     1  0.12537838E+09
     -151.2501969409      154.4149000688     1  0.12555836E+09
     -151.2501895169      154.1129535154     1  0.13003713E+09
     -151.2501856330      156.3631480570     1  0.12261529E+09
     -151.2501737110      149.4334592712     1  0.12608117E+09
     -151.2501716838      156.9746953060     1  0.13101557E+09
     -151.2501594796      159.8931021743     1  0.14352227E+09
     -151.2501524291      151.7249590337     1  0.12896974E+09
     -151.2501388182      155.3435451000     1  0.13082043E+09
     -151.2501318196      156.6824108298     1  0.12932518E+09
     -151.2501046228      151.6231937981     1  0.12265207E+09
     -151.2500998456      151.9680568460     1  0.12869785E+09
     -151.2500684327      152.9045363099     1  0.12629295E+09
     -151.2500646134      152.6048358160     1  0.12244677E+09
     -151.2500599761      152.7571140176     1  0.12407622E+09
     -151.2500523162      157.6701512114     1  0.12605617E+09
     -151.2499631643      154.1999376171     1  0.12471583E+09
     -151.2499449780      151.2479562700     1  0.12256119E+09
     -151.2499436803      155.0784967882     1  0.12151605E+09
     -151.2499161408      154.9941070491     1  0.13182269E+09
     -151.2499059341      157.3144999267     1  0.12163551E+09
     -151.2498967752      155.6245922546     1  0.12124802E+09
     -151.2498833986      153.7616237882     1  0.12263573E+09
     -151.2498774597      152.1511130194     1  0.12028561E+09
     -151.2498615491      156.6802416926     1  0.12438783E+09
     -151.2498319537      153.5325974545     1  0.12471624E+09
     -151.2498303182      150.6952151773     1  0.13043712E+09
     -151.2498247077      151.4486899888     1  0.12554832E+09
     -151.2498098872      151.5732877867     1  0.12335831E+09
     -151.2498063317      155.1431011291     1  0.12851785E+09
     -151.2498020230      151.5012113550     1  0.12625561E+09
     -151.2498003551      154.1311153437     1  0.12154459E+09
     -151.2497741101      151.7018162495     1  0.12001602E+09
     -151.2497707145      156.7486926997     1  0.12224885E+09
     -151.2497640931      155.9961239277     1  0.12663662E+09
     -151.2497577928      153.8317731448     1  0.12450237E+09
     -151.2497541721      154.3449044073     1  0.12952536E+09
     -151.2497462175      151.9743198178     1  0.12227351E+09
     -151.2497385444      155.3218396392     1  0.12476495E+09
     -151.2497287199      155.7403860897     1  0.12412478E+09
     -151.2496879346      154.2595331420     1  0.13329283E+09
     -151.2496806368      153.1494175668     1  0.12404030E+09
     -151.2496654473      154.4631058655     1  0.13183986E+09
     -151.2496547624      153.4357843218     1  0.13018060E+09
     -151.2496160897      148.2206513048     1  0.12375668E+09
     -151.2495944759      151.1310463934     1  0.12034493E+09
     -151.2495931117      149.9139543744     1  0.12279547E+09
     -151.2495704779      159.3080810536     1  0.12639736E+09
     -151.2495611624      158.5867483885     1  0.13017079E+09
     -151.2495576329      153.5306576977     1  0.12610781E+09
     -151.2495558160      152.3697905339     1  0.12585023E+09
     -151.2495528958      154.7507201840     1  0.13063613E+09
     -151.2495490696      153.5136981684     1  0.13195350E+09
     -151.2495445692      154.5846129288     1  0.12957623E+09
     -151.2495413091      155.0412119940     1  0.12162786E+09
     -151.2495344723      155.6413395469     1  0.12344050E+09
     -151.2495290703      160.0997777937     1  0.12348967E+09
     -151.2495207133      158.7461410996     1  0.12314965E+09
     -151.2495086436      153.4995276486     1  0.12725061E+09
     -151.2494967425      154.0069379742     1  0.12650073E+09
     -151.2494827447      152.6752168562     1  0.12133418E+09
     -151.2494733707      156.0362288307     1  0.12181603E+09
     -151.2494657971      150.1735460936     1  0.12755258E+09
     -151.2494612409      161.2388057928     1  0.13005998E+09
     -151.2494534437      154.8346349455     1  0.12506006E+09
     -151.2494513140      155.0803893615     1  0.13314565E+09
     -151.2494214354      149.7170882745     1  0.12252513E+09
     -151.2494109522      150.1204441179     1  0.13227848E+09
     -151.2493998281      150.8144914455     1  0.12950489E+09
     -151.2493980016      154.4381653533     1  0.12941063E+09
     -151.2493593033      153.8320034019     1  0.12567948E+09
     -151.2493580798      148.2157366386     1  0.12605172E+09
     -151.2493435300      157.5752404964     1  0.13481024E+09
     -151.2493392452      151.3363116520     1  0.13075396E+09
     -151.2493261027      152.6867792800     1  0.13503767E+09
     -151.2493102725      154.1464244284     1  0.12407261E+09
     -151.2493072229      151.3344544115     1  0.12643564E+09
     -151.2492915304      153.9149727479     1  0.13242224E+09
     -151.2492818232      153.3432033692     1  0.12649818E+09
     -151.2492794222      152.0009862202     1  0.12544127E+09
     -151.2492752152      159.1798280381     1  0.12933787E+09
     -151.2492590439      155.2021824614     1  0.12777416E+09
     -151.2492494242      149.9037087386     1  0.12490271E+09
     -151.2492421313      152.3804070861     1  0.12732629E+09
     -151.2492189703      155.1014952196     1  0.12352303E+09
     -151.2492026005      149.8405512799     1  0.12472554E+09
     -151.2491932117      150.4411282158     1  0.12772405E+09
     -151.2491742526      151.0598967312     1  0.13181993E+09
     -151.2491728377      150.8328190014     1  0.12778880E+09
     -151.2491695493      155.7452301124     1  0.12861107E+09
     -151.2491683481      157.6631616551     1  0.13431157E+09
     -151.2491636367      155.0831746829     1  0.12705746E+09
     -151.2491503320      154.3900341452     1  0.13664003E+09
     -151.2491468589      154.5696916593     1  0.12928302E+09
     -151.2491331962      154.2656035619     1  0.12557055E+09
     -151.2491261676      152.2723705401     1  0.12515952E+09
     -151.2491250080      153.4611040096     1  0.12870882E+09
     -151.2490943805      153.7424809463     1  0.13035351E+09
     -151.2490850330      150.4479625488     1  0.12790675E+09
     -151.2490805733      153.5986732339     1  0.12701211E+09
     -151.2490452435      153.4094119351     1  0.12513853E+09
     -151.2490416767      155.8110528972     1  0.13826590E+09
     -151.2490372299      154.4330184193     1  0.12777328E+09
     -151.2490186454      156.3762794309     1  0.12492860E+09
     -151.2490073882      150.1826856599     1  0.13302389E+09
     -151.2490009904      151.4150728264     1  0.13697658E+09
     -151.2489837661      151.3342114780     1  0.12727802E+09
     -151.2489783292      153.8418693704     1  0.12422708E+09
     -151.2489581045      151.0268353468     1  0.12867039E+09
     -151.2489461305      154.5740963899     1  0.12182624E+09
     -151.2489386320      153.7672205265     1  0.12944232E+09
     -151.2489289713      155.4633510541     1  0.12315681E+09
     -151.2489275215      152.6140740517     1  0.12177708E+09
     -151.2489114028      155.0623473297     1  0.12530263E+09
     -151.2489039019      155.1887541892     1  0.12719443E+09
     -151.2489022673      158.0833902597     1  0.12703190E+09
     -151.2488779225      155.3864021630     2  0.13937068E+09
     -151.2488689109      159.4371815155     1  0.13433052E+09
     -151.2488561319      156.4778828746     1  0.12534418E+09
     -151.2488520886      152.0951738885     1  0.12534630E+09
     -151.2488460226      151.8488339956     1  0.12268914E+09
     -151.2488286329      154.6598981099     1  0.12629997E+09
     -151.2488142629      149.2905904017     1  0.12610971E+09
     -151.2488076048      149.4609728642     1  0.13426387E+09
     -151.2488062902      155.3196073061     1  0.12766624E+09
     -151.2487860626      155.3598683348     1  0.13443376E+09
     -151.2487830260      152.1103578186     1  0.12366645E+09
     -151.2487792898      153.2752923046     1  0.12598488E+09
     -151.2487746678      152.9808062943     1  0.12313030E+09
     -151.2487630023      156.7550311044     1  0.12360266E+09
     -151.2487616055      157.0947541906     1  0.13074200E+09
     -151.2487426369      152.9566222627     1  0.13193820E+09
     -151.2487161643      154.4801061724     1  0.12256914E+09
     -151.2486837360      156.9772597937     1  0.12036569E+09
     -151.2486761748      151.8511575932     1  0.12707198E+09
     -151.2486677717      155.1073305761     1  0.12483679E+09
     -151.2486651361      153.3732600100     1  0.12107729E+09
     -151.2486602720      151.9433331392     1  0.12414906E+09
     -151.2486349526      151.4113955519     1  0.13063026E+09
     -151.2486302090      157.4089937950     1  0.12233675E+09
     -151.2486263714      152.1401020353     1  0.12416743E+09
     -151.2486208551      151.0412287165     1  0.12867570E+09
     -151.2486175488      153.0979461478     1  0.12373314E+09
     -151.2486063616      148.1333386219     1  0.12978040E+09
     -151.2485671179      155.3117839241     1  0.12386356E+09
     -151.2485543741      156.0386621561     1  0.13938083E+09
     -151.2485509879      146.5381942895     1  0.12328807E+09
     -151.2485454574      157.0937607635     1  0.12969908E+09
     -151.2485428491      153.7964737088     1  0.12359093E+09
     -151.2485390552      149.0305382886     1  0.12841342E+09
     -151.2485329250      156.3554911461     1  0.12827988E+09
     -151.2485262651      153.7122618092     1  0.12478556E+09
     -151.2485156966      158.5519822710     1  0.13247290E+09
     -151.2485116437      156.2109099705     1  0.12429459E+09
     -151.2485098849      153.5416957897     1  0.13051205E+09
     -151.2485065262      149.9514281179     1  0.12418864E+09
     -151.2484981804      155.8949958465     1  0.12366183E+09
     -151.2484916818      153.4291505649     1  0.12939393E+09
     -151.2484886297      152.3936273137     1  0.12354956E+09
     -151.2484870610      156.0053667427     1  0.12493402E+09
     -151.2484791243      153.5605961459     1  0.13323689E+09
     -151.2484449013      151.3547027686     1  0.12052443E+09
     -151.2484257730      156.3742413281     1  0.12273278E+09
     -151.2484189952      155.4787501765     1  0.12628438E+09
     -151.2483804791      150.5377535657     1  0.12636153E+09
     -151.2483396848      151.9887916115     1  0.12203773E+09
     -151.2483265940      153.9567250808     1  0.13223496E+09
     -151.2483015384      151.6838050475     1  0.13152768E+09
     -151.2482942466      155.7690929674     1  0.12730220E+09
     -151.2482729109      157.8879222875     1  0.12240812E+09
     -151.2482671232      149.3457288802     1  0.11960920E+09
     -151.2482577839      152.4644809590     1  0.12525761E+09
     -151.2482310987      150.0231081832     1  0.12004144E+09
     -151.2482276609      150.2686361506     1  0.12343519E+09
     -151.2482253146      156.7272955800     1  0.12729628E+09
     -151.2482228574      156.0998080674     1  0.12809942E+09
     -151.2482088027      157.6410636313     1  0.12117687E+09
     -151.2482061236      154.6326473577     1  0.13129099E+09
     -151.2481872876      154.0504517114     1  0.12565467E+09
     -151.2481781725      156.6166788883     1  0.12859564E+09
     -151.2481736374      155.6635214416     1  0.13537210E+09
     -151.2481532432      157.0000638376     1  0.12617711E+09
     -151.2481519379      154.0267972928     1  0.12153113E+09
     -151.2481482049      152.5818226212     1  0.13118976E+09
     -151.2481338435      155.6789720210     1  0.12673599E+09
     -151.2480807532      155.4505788616     1  0.13278501E+09
     -151.2480742257      151.0000637061     1  0.12703755E+09
     -151.2479936067      150.8436827072     1  0.12307754E+09
     -151.2479907391      153.5432782890     1  0.12228034E+09
     -151.2479888188      152.0306827679     1  0.12800955E+09
     -151.2479740524      151.9025824368     1  0.12052852E+09
     -151.2479640168      153.9148886025     1  0.12620521E+09
     -151.2479595778      156.4618232590     1  0.13474757E+09
     -151.2479530283      149.9238322516     1  0.12042155E+09
     -151.2479367848      156.8488059742     1  0.12976075E+09
     -151.2479273617      155.1992010919     1  0.12965834E+09
     -151.2478987683      150.3937754128     1  0.12854497E+09
     -151.2478849178      154.8554679948     1  0.12474029E+09
     -151.2478823497      149.8207037187     1  0.12752040E+09
     -151.2478811574      153.7545518613     1  0.12319897E+09
     -151.2478701689      152.0449760447     1  0.12640679E+09
     -151.2478461468      153.5348113283     1  0.12621145E+09
     -151.2478354439      153.4030063670     1  0.12652394E+09
     -151.2478269763      154.0947834649     1  0.12417299E+09
     -151.2478251382      154.9400699077     1  0.12371939E+09
     -151.2478162273      159.3564126156     1  0.12985768E+09
     -151.2478021266      154.2420451966     1  0.13007398E+09
     -151.2477886719      155.9401098749     1  0.13301972E+09
     -151.2477665644      155.5999704095     1  0.12662289E+09
     -151.2477482348      149.7449492524     1  0.11917208E+09
     -151.2477465663      153.0772790370     1  0.12796479E+09
     -151.2477412438      154.6674317998     1  0.12585409E+09
     -151.2477327337      148.0130204775     1  0.12584908E+09
     -151.2477256121      151.2268748220     1  0.12764038E+09
     -151.2477218448      151.5022790744     1  0.12450369E+09
     -151.2477134503      160.1205694861     1  0.12673436E+09
     -151.2477058654      154.3790635653     1  0.12588751E+09
     -151.2476568594      153.7271387103     1  0.12624629E+09
     -151.2476351234      153.8419697441     1  0.13307906E+09
     -151.2476274620      154.7567291527     1  0.12741325E+09
     -151.2476144090      158.1146759486     1  0.13243022E+09
     -151.2475897691      154.7958747635     1  0.12670803E+09
     -151.2475650837      152.9581637811     1  0.12640324E+09
     -151.2475605180      151.9497403556     1  0.12592435E+09
     -151.2475438223      153.2885536182     1  0.12263096E+09
     -151.2475228572      157.3123879276     1  0.12649409E+09
     -151.2475155371      155.1549732153     1  0.13196102E+09
     -151.2475140395      155.3690606543     1  0.13159755E+09
     -151.2475121937      154.8028779250     1  0.12248817E+09
     -151.2475016190      151.7289645019     1  0.13131498E+09
     -151.2474942701      153.1533631913     1  0.12625266E+09
     -151.2474762880      152.1474048946     1  0.12456906E+09
     -151.2474681622      150.5703100295     1  0.12895229E+09
     -151.2474667338      152.5462674390     1  0.12301566E+09
     -151.2474654189      147.5702449679     1  0.12287038E+09
     -151.2474609514      156.8369866213     1  0.13172170E+09
     -151.2474555198      154.4074165559     1  0.12442708E+09
     -151.2474523266      155.7235835651     1  0.12748444E+09
     -151.2474437602      151.0562784527     1  0.12156761E+09
     -151.2474328733      151.7829850920     1  0.12657414E+09
     -151.2474170900      155.0731152239     1  0.12441275E+09
     -151.2474147898      159.1197697045     1  0.12414579E+09
     -151.2474041379      152.6235076240     1  0.12747211E+09
     -151.2473711588      157.2641336641     1  0.12073010E+09
     -151.2473691394      152.8750473716     1  0.12872761E+09
     -151.2473452981      154.9388497117     1  0.13327660E+09
     -151.2473383278      153.1957749003     1  0.13118032E+09
     -151.2473312244      152.8259659641     1  0.12882663E+09
     -151.2473215667      154.1139240433     1  0.12780694E+09
     -151.2473137401      154.0546976965     1  0.12300179E+09
     -151.2473074335      158.4837289335     1  0.12556040E+09
     -151.2473026670      156.1543714261     1  0.12452611E+09
     -151.2473003254      151.8245792625     1  0.12546176E+09
     -151.2472991841      156.0171589198     1  0.12648884E+09
     -151.2472929570      160.1289415992     1  0.12343501E+09
     -151.2472908837      153.9615911029     1  0.12486184E+09
     -151.2472849653      156.8055936032     1  0.13394670E+09
     -151.2472696444      152.9748851001     1  0.12613754E+09
     -151.2472598611      150.7514934827     1  0.12034941E+09
     -151.2472495749      153.2866437277     1  0.12572470E+09
     -151.2472479115      148.3334287521     1  0.12599254E+09
     -151.2472279059      150.8522672559     1  0.13365819E+09
     -151.2472203951      153.9108535122     1  0.13425134E+09
     -151.2472175585      152.6547908835     1  0.12967204E+09
     -151.2472110994      152.5200179641     1  0.12906857E+09
     -151.2472090257      149.6658966501     1  0.13207695E+09
     -151.2472050405      150.2745122214     1  0.12286401E+09
     -151.2471996598      152.9054875218     1  0.13121316E+09
     -151.2471958464      154.1621562732     1  0.13182564E+09
     -151.2471856486      154.5911789124     1  0.12601863E+09
     -151.2471767079      153.2329298515     1  0.12812683E+09
     -151.2471529948      151.8554284527     1  0.13203055E+09
     -151.2471272859      154.5396946860     1  0.13120034E+09
     -151.2471209591      150.9170287447     1  0.12979688E+09
     -151.2471084100      155.2834293652     1  0.12839028E+09
     -151.2470915814      153.5680420901     1  0.12293366E+09
     -151.2470869248      151.3439665453     1  0.13237275E+09
     -151.2470782800      155.8186537364     1  0.12849104E+09
     -151.2470696724      153.9506709528     1  0.12055637E+09
     -151.2470667102      157.5690651082     1  0.12923425E+09
     -151.2470360779      152.7499328629     1  0.11977937E+09
     -151.2470296265      150.4238901348     1  0.12585453E+09
     -151.2470224793      154.2771365307     1  0.12997751E+09
     -151.2470135762      152.7409982818     1  0.12373279E+09
     -151.2470052412      155.0315796977     1  0.13322422E+09
     -151.2469739615      153.8712172704     1  0.12082525E+09
     -151.2469495961      156.8866160159     1  0.12677111E+09
     -151.2469466309      156.6135146490     1  0.12533320E+09
     -151.2469375102      151.1090323645     1  0.11937925E+09
     -151.2469241216      152.6848934164     1  0.12863865E+09
     -151.2469213878      153.6856650095     1  0.12637863E+09
     -151.2469194004      152.9467602207     1  0.12015407E+09
     -151.2468673520      153.1400824775     1  0.12678033E+09
     -151.2468426138      156.2528913123     1  0.12619849E+09
     -151.2468316595      153.3717887089     1  0.13102146E+09
     -151.2468268462      153.3815534229     1  0.12380447E+09
     -151.2468199506      153.4766428584     1  0.12555882E+09
     -151.2468150872      151.8782642398     1  0.12465246E+09
     -151.2468026616      153.4763634791     1  0.12438336E+09
     -151.2467870654      151.4051714168     1  0.12119476E+09
     -151.2467847112      151.6918334698     1  0.12569288E+09
     -151.2467782936      152.2304965882     1  0.13250270E+09
     -151.2467624495      154.3788475388     1  0.12771219E+09
     -151.2467562312      148.8104212209     1  0.13046096E+09
     -151.2467205570      155.1553893057     1  0.12540602E+09
     -151.2467083954      154.5043267545     1  0.12820736E+09
     -151.2466975673      149.9099566832     1  0.13323108E+09
     -151.2466961954      155.9176021157     1  0.12846110E+09
     -151.2466946155      158.4983286405     1  0.12616978E+09
     -151.2466800569      154.1863319098     1  0.13451064E+09
     -151.2466753123      158.3754912872     1  0.12880429E+09
     -151.2466525993      155.9344225405     1  0.13367425E+09
     -151.2466421636      152.8509243330     1  0.12914739E+09
     -151.2466382340      153.6439359980     1  0.13050050E+09
     -151.2466323869      154.3189351064     1  0.13102952E+09
     -151.2466296981      150.0626875205     1  0.12958845E+09
     -151.2465948604      153.2189040662     1  0.13166327E+09
     -151.2465909469      155.7043985021     1  0.12820455E+09
     -151.2465423583      154.6356964372     1  0.12310685E+09
     -151.2465207475      157.0174130057     1  0.12644993E+09
     -151.2465197455      152.7897751643     1  0.13023227E+09
     -151.2465021719      150.3412624974     1  0.12788235E+09
     -151.2464989488      151.7626658426     1  0.12325591E+09
     -151.2464894989      156.4731187105     1  0.13357880E+09
     -151.2464852358      150.6582073245     1  0.12521188E+09
     -151.2464679624      155.6014749288     1  0.13130800E+09
     -151.2464494071      152.0847878281     1  0.12620342E+09
     -151.2464442749      154.5365412888     1  0.12461677E+09
     -151.2464426129      147.0933901587     1  0.13366263E+09
     -151.2464262048      151.0481649127     1  0.12496164E+09
     -151.2464246849      152.3718290379     1  0.12854205E+09
     -151.2464067618      152.7477957907     1  0.12496915E+09
     -151.2463991323      149.4118631673     1  0.12670333E+09
     -151.2463920469      151.4096939594     1  0.12495710E+09
     -151.2463901073      160.0024497241     1  0.12365298E+09
     -151.2463881446      156.7706485005     1  0.12213580E+09
     -151.2463810702      153.4075897731     1  0.12541872E+09
     -151.2463717164      152.7792255444     1  0.12232654E+09
     -151.2463702014      151.5691155017     1  0.12603138E+09
     -151.2463663956      152.4868627893     1  0.12776010E+09
     -151.2463635104      153.2440397336     1  0.12651211E+09
     -151.2463585197      155.4889339918     1  0.12044897E+09
     -151.2463341985      153.5582910004     1  0.13768575E+09
     -151.2463321811      156.2059215765     1  0.12476594E+09
     -151.2463297279      155.6769237427     1  0.12420384E+09
     -151.2463106152      155.8718593284     1  0.12367045E+09
     -151.2463000229      154.2391923154     1  0.13159485E+09
     -151.2462852992      153.3168814411     1  0.12992619E+09
     -151.2462670008      160.0600905022     1  0.13399329E+09
     -151.2462548833      154.6010836227     1  0.12514000E+09
     -151.2462470341      156.7667576371     1  0.12695002E+09
     -151.2462143313      155.6529690874     1  0.12435889E+09
     -151.2461969297      155.5349724220     1  0.12976691E+09
     -151.2461937191      151.0821691651     1  0.12225020E+09
     -151.2461895251      150.5714476323     1  0.12661570E+09
     -151.2461822997      153.0469541874     1  0.12558606E+09
     -151.2461749546      155.9524563437     1  0.13355530E+09
     -151.2461712998      154.2967497414     1  0.12895080E+09
     -151.2461676585      155.2463215873     1  0.12598855E+09
     -151.2461609678      154.6729601498     1  0.12754384E+09
     -151.2461292032      153.5845653831     1  0.12278617E+09
     -151.2461206423      150.9921289339     1  0.12461512E+09
     -151.2461117124      151.2397589074     1  0.12423097E+09
     -151.2461072934      153.7762398997     1  0.12845528E+09
     -151.2460816808      152.7057012623     1  0.12079342E+09
     -151.2460745859      153.6709518149     1  0.12701130E+09
     -151.2460632708      154.1226529921     1  0.12119337E+09
     -151.2460505533      151.9456913170     1  0.12771797E+09
     -151.2460449573      154.3931907306     1  0.12200758E+09
     -151.2460359113      152.7967563705     1  0.12622561E+09
     -151.2460343158      157.7731129381     1  0.12523697E+09
     -151.2460326067      157.1118960260     1  0.12597853E+09
     -151.2460270216      153.9245485718     1  0.12551365E+09
     -151.2460211996      150.4566901947     1  0.12496426E+09
     -151.2459847534      150.7445599405     1  0.12326141E+09
     -151.2459790553      149.5100710924     1  0.12734211E+09
     -151.2459599772      152.3249437512     1  0.12971493E+09
     -151.2459258962      157.4093473142     1  0.14038628E+09
     -151.2459088125      157.8063323739     1  0.12656860E+09
     -151.2459064858      151.5093875613     1  0.13309741E+09
     -151.2459021362      155.8888171513     1  0.12875164E+09
     -151.2458989368      152.7724861284     1  0.13113628E+09
     -151.2458971762      152.8713795563     1  0.12452917E+09
     -151.2458915451      151.8745516841     1  0.12223265E+09
     -151.2458841629      151.1416646338     1  0.12798723E+09
     -151.2458669420      157.5400785239     1  0.12824577E+09
     -151.2458621920      152.2998185403     1  0.12691874E+09
     -151.2458530714      154.9552903164     1  0.12083052E+09
     -151.2458402136      151.8484754926     1  0.12092456E+09
     -151.2458246794      153.5929043226     1  0.12145991E+09
     -151.2458147045      153.1674788281     1  0.12207435E+09
     -151.2458075102      153.7067789004     1  0.12716462E+09
     -151.2457933140      154.3434505591     1  0.12698297E+09
     -151.2457604531      148.5027825437     1  0.12030931E+09
     -151.2457593928      155.1420273615     1  0.12170718E+09
     -151.2457505299      157.9611127014     1  0.12397388E+09
     -151.2457462270      155.3216231074     1  0.12871707E+09
     -151.2457253428      156.0508161816     1  0.12826139E+09
     -151.2457079706      151.6111969272     1  0.12880365E+09
     -151.2456909611      152.8388538981     1  0.13281825E+09
     -151.2456889605      151.9547232945     1  0.12692932E+09
     -151.2456801236      150.3874606821     1  0.13328947E+09
     -151.2456466623      153.3638752258     1  0.12815745E+09
     -151.2456177406      151.3030534027     1  0.12695182E+09
     -151.2456149551      152.1222443150     1  0.12488841E+09
     -151.2455785644      156.1518339980     1  0.12154319E+09
     -151.2455708660      153.0661121861     1  0.12750534E+09
     -151.2455646065      151.3156816803     1  0.12427711E+09
     -151.2455483534      155.1865605923     1  0.12861492E+09
     -151.2455399595      151.0695445581     1  0.12233187E+09
     -151.2455351729      155.0736339346     1  0.12828474E+09
     -151.2455276979      158.0920141018     1  0.13067659E+09
     -151.2455101010      154.2347761818     1  0.12077174E+09
     -151.2455067216      155.7332036872     1  0.12671717E+09
     -151.2454888610      149.2142942214     1  0.13173608E+09
     -151.2454761572      153.9343859993     1  0.12065102E+09
     -151.2454370342      154.0940889959     1  0.13185688E+09
     -151.2454307227      149.8388389196     1  0.12871860E+09
     -151.2454271225      155.3162646618     1  0.12889570E+09
     -151.2454135621      152.2906297312     1  0.12743579E+09
     -151.2454040931      154.1294916583     1  0.12752773E+09
[truncated: 380,899 more chars]
