# Supplementary material for: Structure, thermodynamics, and rearrangement mechanisms in gold clusters—insights from the energy landscapes framework
Source: Nanoscale. 2017 Dec 15;10(4):2004–16. doi: 10.1039/c7nr07123j (PMC5901115; doi:10.1039/c7nr07123j)
Supplement: Supplementary file 1 [file NR-010-C7NR07123J-s001.zip › minima/43_Au/min.data.dec]

     -151.7213785649      164.4760791699     4  0.12809886E+09
     -151.5886737637      161.7629927321     1  0.12947986E+09
     -151.5842070133      163.6963225652     2  0.13303185E+09
     -151.5716750802      163.6715420862     4  0.13343744E+09
     -151.5585386159      163.7291277907     2  0.13108669E+09
     -151.5527538270      163.6447887410     2  0.13134627E+09
     -151.5467282887      162.7871881218     4  0.12521940E+09
     -151.5464512657      163.6880289966     2  0.13161494E+09
     -151.5442220232      163.6791183672     2  0.13168774E+09
     -151.5434549860      163.7078435966     2  0.13167901E+09
     -151.5256082325      162.8559023202     2  0.13388895E+09
     -151.5219768958      163.1181927928     2  0.13646403E+09
     -151.5194737689      163.3270386667     2  0.12981469E+09
     -151.5176565145      162.0270247979     4  0.12327206E+09
     -151.5070551782      163.2181733978     2  0.13385671E+09
     -151.4993214423      162.5187667552     2  0.13445598E+09
     -151.4925010193      162.8020600188     2  0.13222876E+09
     -151.4883159886      159.7822435294     1  0.12937086E+09
     -151.4869787192      157.2113344066     1  0.12563731E+09
     -151.4862862612      155.8106142895     1  0.12539180E+09
     -151.4847022259      162.3264477112     2  0.13226906E+09
     -151.4826561218      162.8541856145     2  0.13200612E+09
     -151.4796449637      163.0390121852     1  0.12914704E+09
     -151.4760082447      160.3137658656     1  0.12968988E+09
     -151.4657487442      161.4314664565     1  0.13368220E+09
     -151.4584194787      162.4240175580     2  0.13065619E+09
     -151.4574373762      156.2765215805     1  0.12749645E+09
     -151.4502832519      162.4300834323     1  0.13254098E+09
     -151.4454106761      161.1808191313     1  0.13369966E+09
     -151.4417632791      163.1635043174     1  0.12567990E+09
     -151.4394020639      159.4559598910     1  0.12569225E+09
     -151.4363988141      162.8483155020     1  0.12902017E+09
     -151.4329499169      161.2591259754     1  0.13243685E+09
     -151.4315553290      159.8341276908     1  0.12564335E+09
     -151.4285513306      163.5273900648     1  0.13577767E+09
     -151.4240647137      162.7809881140     1  0.12937459E+09
     -151.4209587128      161.0082040711     1  0.13300495E+09
     -151.4198471857      159.1629804034     1  0.13232259E+09
     -151.4198258071      161.2199939021     1  0.13310604E+09
     -151.4170771380      158.0575535943     1  0.12371915E+09
     -151.4158430995      162.7867031594     1  0.12783671E+09
     -151.4137188976      155.9748953627     1  0.13334280E+09
     -151.4113235488      159.9049895545     1  0.13444859E+09
     -151.4113145408      161.4040768525     1  0.13297879E+09
     -151.4095747111      158.8594894316     1  0.13044940E+09
     -151.4094630814      151.6723051985     1  0.13128747E+09
     -151.4068266453      162.8351351333     1  0.12824790E+09
     -151.4067639540      160.6629891668     1  0.13478428E+09
     -151.4032828661      157.4634658595     1  0.12758663E+09
     -151.4031467723      159.0810392653     1  0.12516103E+09
     -151.4014180112      157.5446328537     1  0.12672413E+09
     -151.4009174729      158.3349089641     1  0.12943625E+09
     -151.4003467839      159.8764130336     1  0.13671066E+09
     -151.3979184689      160.8394222552     1  0.13809354E+09
     -151.3974907625      162.3401701163     1  0.12740253E+09
     -151.3957465763      158.5290264468     1  0.12992771E+09
     -151.3948505759      155.2151570984     1  0.12719725E+09
     -151.3947099151      156.7350997844     1  0.13286950E+09
     -151.3941341173      162.4034180266     1  0.13228538E+09
     -151.3931192934      159.6879228028     1  0.13369537E+09
     -151.3926870660      157.4037665833     1  0.12419402E+09
     -151.3915459848      160.3132004798     1  0.13464200E+09
     -151.3913275446      161.0790871138     1  0.13286909E+09
     -151.3908032626      155.3673137811     1  0.12647298E+09
     -151.3890129581      157.2956353451     1  0.12829513E+09
     -151.3887215631      155.4021104077     1  0.12399138E+09
     -151.3871644811      155.5904599891     1  0.12814353E+09
     -151.3865249825      157.1145661115     1  0.13000191E+09
     -151.3851842636      157.2043721595     1  0.12673140E+09
     -151.3845816839      163.3015257872     1  0.13679226E+09
     -151.3839535362      157.9467839819     1  0.12890768E+09
     -151.3803454174      157.2518043062     1  0.12875610E+09
     -151.3794206799      156.7570243647     1  0.12694793E+09
     -151.3787831834      160.7561031384     1  0.13516839E+09
     -151.3787706707      162.4455188889     1  0.12669532E+09
     -151.3786768452      162.9319023643     1  0.13399427E+09
     -151.3778240079      159.7951104893     1  0.13273345E+09
     -151.3759863074      159.9070706002     1  0.13526431E+09
     -151.3759349614      157.3350667962     1  0.13461629E+09
     -151.3751241376      161.2407390444     2  0.13060186E+09
     -151.3745212198      157.2584749873     1  0.13470305E+09
     -151.3741749227      155.2470593323     1  0.12016946E+09
     -151.3735555697      162.5278526631     1  0.13584828E+09
     -151.3735428098      162.7528879798     1  0.13644356E+09
     -151.3730703097      155.4136544535     1  0.12445992E+09
     -151.3727094405      157.4732256911     1  0.12944139E+09
     -151.3722638784      162.8034547944     1  0.13649350E+09
     -151.3720116064      155.7150298476     1  0.12271137E+09
     -151.3713236580      162.1603787358     2  0.13903955E+09
     -151.3711210878      154.8777239781     1  0.12513147E+09
     -151.3706031002      157.9864609096     1  0.12102688E+09
     -151.3701331279      162.7715968574     1  0.13068695E+09
     -151.3701082598      162.7592551224     1  0.13284345E+09
     -151.3695981739      157.9608266797     1  0.13117232E+09
     -151.3684276572      154.4697147832     1  0.12464929E+09
     -151.3675977891      158.5940123922     2  0.12782090E+09
     -151.3668474886      162.1826556706     1  0.13537935E+09
     -151.3662683387      156.9981042638     1  0.13134573E+09
     -151.3662329765      158.5370074427     1  0.13210767E+09
     -151.3654225495      156.5497636912     1  0.12335306E+09
     -151.3651992627      160.3820186319     1  0.12308369E+09
     -151.3649453862      162.7455294388     1  0.13127909E+09
     -151.3647485442      153.8941521267     1  0.12000165E+09
     -151.3630978100      160.3216886029     1  0.13340354E+09
     -151.3625268954      154.8714578414     1  0.12650348E+09
     -151.3612657777      156.0028407801     1  0.12445820E+09
     -151.3611334130      160.3538278977     2  0.12360462E+09
     -151.3608388049      162.0343706782     2  0.12658855E+09
     -151.3605073420      155.4326204389     1  0.12825528E+09
     -151.3602796225      160.2911128015     1  0.13249678E+09
     -151.3598891066      162.0170211912     2  0.12665535E+09
     -151.3594091457      162.0197693159     2  0.12656856E+09
     -151.3582245536      157.6055117850     1  0.12740950E+09
     -151.3575024586      159.2346528478     1  0.13012558E+09
     -151.3568205629      156.6009718151     1  0.12578321E+09
     -151.3554906804      162.0558883941     4  0.12710914E+09
     -151.3551579226      158.7458544293     1  0.12556252E+09
     -151.3548217716      152.0231335594     1  0.12928071E+09
     -151.3544352721      161.7239232654     1  0.13639896E+09
     -151.3536554854      156.7750194616     1  0.12908822E+09
     -151.3532518583      160.9562456542     1  0.12976946E+09
     -151.3518105931      158.9945950872     1  0.12872682E+09
     -151.3517701389      158.9406024060     1  0.12809706E+09
     -151.3516310533      155.3956368947     1  0.12799245E+09
     -151.3514370081      162.8270860447     1  0.13487373E+09
     -151.3505760786      153.5921956186     1  0.12124912E+09
     -151.3502611380      155.0590126749     1  0.12476841E+09
     -151.3486845318      157.1341350031     1  0.13087422E+09
     -151.3485882024      156.1182320905     1  0.13107627E+09
     -151.3481923074      157.2439021058     1  0.12601423E+09
     -151.3480511930      160.7435046509     1  0.13013766E+09
     -151.3479012355      152.9310254981     1  0.12368231E+09
     -151.3474625022      156.1017541862     1  0.13196900E+09
     -151.3470308811      157.3143777067     1  0.12436146E+09
     -151.3468476183      156.6111317840     1  0.12935256E+09
     -151.3468360602      158.8530975984     1  0.12901645E+09
     -151.3466620395      154.3055922104     1  0.12339049E+09
     -151.3466582890      160.7437263642     2  0.12824735E+09
     -151.3465481698      162.8764591732     1  0.13522456E+09
     -151.3455026835      156.6295137958     1  0.13002997E+09
     -151.3451788712      158.1857933085     1  0.12443023E+09
     -151.3451575608      162.8680798382     1  0.13493891E+09
     -151.3451491256      156.8260600805     1  0.13002953E+09
     -151.3448599912      154.1044329455     1  0.12065299E+09
     -151.3446562288      159.4641623195     1  0.13110381E+09
     -151.3437701079      156.1563978249     1  0.12668579E+09
     -151.3437212646      154.5369258004     1  0.12571876E+09
     -151.3431579920      158.6608156244     1  0.12520687E+09
     -151.3429819007      158.1440544428     1  0.13202512E+09
     -151.3423553635      157.6863720153     2  0.12850103E+09
     -151.3418709248      156.8028663393     1  0.12897859E+09
     -151.3416177827      161.3602263155     1  0.12891333E+09
     -151.3410726250      157.2521396033     1  0.12828608E+09
     -151.3409722979      155.7458011364     1  0.12786084E+09
     -151.3407661623      162.9727127826     1  0.13745393E+09
     -151.3406238104      158.3667325558     1  0.12625882E+09
     -151.3392033835      156.9381177914     1  0.12913098E+09
     -151.3390335167      156.2780722468     1  0.12919307E+09
     -151.3385031922      161.1191220602     1  0.12950222E+09
     -151.3384731179      162.4674965901     1  0.13851913E+09
     -151.3384403366      158.7415576341     2  0.12805924E+09
     -151.3379146876      155.4032979792     1  0.13139139E+09
     -151.3369959079      155.0296380384     1  0.12549904E+09
     -151.3368367579      153.9251774786     1  0.12142274E+09
     -151.3367348488      158.1764284642     1  0.12560087E+09
     -151.3359052365      151.6658886032     1  0.12376648E+09
     -151.3357380270      157.8625182096     1  0.12580345E+09
     -151.3354640925      161.1125392059     1  0.12956688E+09
     -151.3353048514      162.7100105007     1  0.12787367E+09
     -151.3349344301      154.7077467356     1  0.12132171E+09
     -151.3346173436      150.9599836154     1  0.12444806E+09
     -151.3344362243      156.6986061824     1  0.13133312E+09
     -151.3344127232      153.4739152642     1  0.12625426E+09
     -151.3343723553      161.0436745023     1  0.12938259E+09
     -151.3342793859      158.9976085216     1  0.12786138E+09
     -151.3342473219      162.7264949951     1  0.12975949E+09
     -151.3336514253      157.2252961810     1  0.12509753E+09
     -151.3335478501      161.2124797981     1  0.12919986E+09
     -151.3334163188      163.1824620726     1  0.13190758E+09
     -151.3331352801      156.1696668240     1  0.12896734E+09
     -151.3324369775      154.7979935229     1  0.12416003E+09
     -151.3318578671      160.4798671990     1  0.12977961E+09
     -151.3318380813      150.9924971487     1  0.13158527E+09
     -151.3316431459      155.2569506830     1  0.12689199E+09
     -151.3313451946      160.1033306747     1  0.12758149E+09
     -151.3312847876      154.9074677308     1  0.13262331E+09
     -151.3311838002      157.0151394462     1  0.12666314E+09
     -151.3311260385      162.8415772973     1  0.13285262E+09
     -151.3311053242      157.1476516410     1  0.12506903E+09
     -151.3303596340      157.4771070816     1  0.12786687E+09
     -151.3302533262      158.2869342794     1  0.12383929E+09
     -151.3296960218      156.3086261396     1  0.12532180E+09
     -151.3295940927      158.4169025694     1  0.12933385E+09
     -151.3294936063      155.0054672463     1  0.12151175E+09
     -151.3285303008      158.7761721897     1  0.12757296E+09
     -151.3285065825      154.7537092780     1  0.12172468E+09
     -151.3283853513      162.5649938252     1  0.13377179E+09
     -151.3281252414      157.6459215291     1  0.12642007E+09
     -151.3266988585      156.4509449416     1  0.13027240E+09
     -151.3265399577      160.4002153518     1  0.12957957E+09
     -151.3264515589      158.3800721390     1  0.13242014E+09
     -151.3263149445      158.5220923500     1  0.12445313E+09
     -151.3262143188      161.9014351842     2  0.12339497E+09
     -151.3258431925      162.5543953030     1  0.13548266E+09
     -151.3253053218      159.3720054801     1  0.13390836E+09
     -151.3248971803      152.9568427754     1  0.12650038E+09
     -151.3242685691      156.3541777549     1  0.12946239E+09
     -151.3242595096      161.3122474999     2  0.12542826E+09
     -151.3239647301      160.2376091284     1  0.13019236E+09
     -151.3236662525      154.1341535706     1  0.12435257E+09
     -151.3236531797      161.2675316329     2  0.12498460E+09
     -151.3236167808      156.0586418230     1  0.13050209E+09
     -151.3234960073      150.4764344997     2  0.12217681E+09
     -151.3233652481      162.3116622342     2  0.13105802E+09
     -151.3226228643      151.7976116267     1  0.12461327E+09
     -151.3226216653      155.8560663297     1  0.12015306E+09
     -151.3225061523      161.3272678621     2  0.12546678E+09
     -151.3217492489      156.8432215769     1  0.12617953E+09
     -151.3214166200      153.5630349807     1  0.12174312E+09
     -151.3210370694      162.8972203258     2  0.13778709E+09
     -151.3209162304      154.0920686924     1  0.12846342E+09
     -151.3195341894      163.0991731803     1  0.13012983E+09
     -151.3193072391      158.7877791866     1  0.12677663E+09
     -151.3183947752      163.3302558938     1  0.13809118E+09
     -151.3180095818      158.2329463321     1  0.13345706E+09
     -151.3178031334      154.1477068683     1  0.12724738E+09
     -151.3177360935      163.3411119481     1  0.13794122E+09
     -151.3174106507      159.9362876954     1  0.12672134E+09
     -151.3173532264      151.7945541611     1  0.12514206E+09
     -151.3171470809      155.7529443535     1  0.13066939E+09
     -151.3162464187      158.7403010578     1  0.12695744E+09
     -151.3159050130      156.9867157039     1  0.12666122E+09
     -151.3153528018      161.5834775358     1  0.13161074E+09
     -151.3153104987      157.3731584214     1  0.13204748E+09
     -151.3152388778      162.1950670319     1  0.12867583E+09
     -151.3146969071      158.7528327673     1  0.12957299E+09
     -151.3142186419      161.4835356569     4  0.12576823E+09
     -151.3141820124      157.2210488132     1  0.13213865E+09
     -151.3139182035      155.1110038587     1  0.12352191E+09
     -151.3138580232      157.7091993891     1  0.12705809E+09
     -151.3136770730      160.3554692243     1  0.12725940E+09
     -151.3128040391      154.2277978479     1  0.13103456E+09
     -151.3127810376      152.2528856121     1  0.12693821E+09
     -151.3125104273      155.9839289102     1  0.12655130E+09
     -151.3120698014      161.9976071137     2  0.12416215E+09
     -151.3113332184      156.7793439944     1  0.12885313E+09
     -151.3108131348      153.5061947278     1  0.12912846E+09
     -151.3104866793      160.4208896491     1  0.12779236E+09
     -151.3104846603      154.1904261319     1  0.13079257E+09
     -151.3094374863      148.8947925821     1  0.12032126E+09
     -151.3093991460      155.7935070183     1  0.12324787E+09
     -151.3093839897      160.6512596766     1  0.12540202E+09
     -151.3093414621      163.0369851326     1  0.12887916E+09
     -151.3093382781      153.7010961717     1  0.12289897E+09
     -151.3091346741      152.1059942785     1  0.12787394E+09
     -151.3089769592      159.0535896711     1  0.14342288E+09
     -151.3089607833      158.3260978319     1  0.12984590E+09
     -151.3087863770      162.1830812344     1  0.13112363E+09
     -151.3087809836      160.1472229126     1  0.12899198E+09
     -151.3084930085      157.0840965481     1  0.12746841E+09
     -151.3084331218      160.3885818084     1  0.12795436E+09
     -151.3081450092      157.7154876255     1  0.12475242E+09
     -151.3076568430      157.2222699050     1  0.13160259E+09
     -151.3075881303      158.9981995345     1  0.14360226E+09
     -151.3071835458      161.1067097596     1  0.12874646E+09
     -151.3070559787      158.8703577493     1  0.12733198E+09
     -151.3069780670      159.8522504995     1  0.12664481E+09
     -151.3067666795      154.8535038285     1  0.12224752E+09
     -151.3067476929      162.7242092047     1  0.12405914E+09
     -151.3065971563      159.9943704549     1  0.12463919E+09
     -151.3058767838      157.5029506270     1  0.12797498E+09
     -151.3057588667      158.3109020700     1  0.12487737E+09
     -151.3056644965      162.0751067295     2  0.13550231E+09
     -151.3054892679      155.1484053111     1  0.12536305E+09
     -151.3046502477      157.0430070546     1  0.12808132E+09
     -151.3043365661      157.0317922638     1  0.12542705E+09
     -151.3042593359      154.3719121574     1  0.12789906E+09
     -151.3040894996      153.4276699091     1  0.12484195E+09
     -151.3037800932      156.7282292280     1  0.13294329E+09
     -151.3034572911      160.0401409975     1  0.12776419E+09
     -151.3031788607      156.0206694157     1  0.12301417E+09
     -151.3028919676      150.6635495685     1  0.12645748E+09
     -151.3027493427      156.0074789443     1  0.12893851E+09
     -151.3026928433      158.6525392070     1  0.12995451E+09
     -151.3023535635      154.5832673174     1  0.12688411E+09
     -151.3022067650      151.0701987432     1  0.12201243E+09
     -151.3019736896      158.6578655199     1  0.12992441E+09
     -151.3017664453      159.8832609464     1  0.12943193E+09
     -151.3017007191      156.4748725090     1  0.13115069E+09
     -151.3015505070      156.5093726448     1  0.12586893E+09
     -151.3014325035      160.8041196345     1  0.12824603E+09
     -151.3013907030      156.3563264416     1  0.12017129E+09
     -151.3009690582      162.1974638235     2  0.13846374E+09
     -151.3006889360      157.8511059570     2  0.12765920E+09
     -151.3006787228      158.7740847665     1  0.12902533E+09
     -151.3006022788      156.1349880061     1  0.12922785E+09
     -151.3003557950      158.0449158881     1  0.12516204E+09
     -151.2999999725      162.8821815434     1  0.12601660E+09
     -151.2998116083      152.5522693551     1  0.13221292E+09
     -151.2996979520      156.4395143540     1  0.12640535E+09
     -151.2995707977      152.5688730071     1  0.12835881E+09
     -151.2994781880      156.2946807335     1  0.13250792E+09
     -151.2994015223      159.1681287805     1  0.14460847E+09
     -151.2993377410      154.0537992570     1  0.12620127E+09
     -151.2992306384      156.5454206251     1  0.13267468E+09
     -151.2989711026      156.5849001421     1  0.12362201E+09
     -151.2982084032      160.6958164030     1  0.12767405E+09
     -151.2981377977      155.1719508337     1  0.12373640E+09
     -151.2981178720      156.3274328323     1  0.13012452E+09
     -151.2980864465      155.5791621253     1  0.12306475E+09
     -151.2979437599      153.5068683497     1  0.12289397E+09
     -151.2971367324      155.8131197287     1  0.12348976E+09
     -151.2968886908      156.6706865380     1  0.12824981E+09
     -151.2966275134      161.8746695455     2  0.13628998E+09
     -151.2965672054      158.0352462701     1  0.12250700E+09
     -151.2961429143      152.6466456973     1  0.12509250E+09
     -151.2960096265      157.5490350889     1  0.12769135E+09
     -151.2956234020      158.1865945810     1  0.12926431E+09
     -151.2955493811      156.9009430118     1  0.12619675E+09
     -151.2953831945      157.8462022957     1  0.13131720E+09
     -151.2953554150      156.0321521280     1  0.12671841E+09
     -151.2948320488      161.5156136117     1  0.12571578E+09
     -151.2945968152      155.8331068304     1  0.13457635E+09
     -151.2944172554      156.7853849127     1  0.12005632E+09
     -151.2939248840      159.9808347197     1  0.12776804E+09
     -151.2937651312      159.7919978576     1  0.12937385E+09
     -151.2933175543      156.8935249683     1  0.13014053E+09
     -151.2932241588      162.8807140186     1  0.13380164E+09
     -151.2930640359      155.7933167938     1  0.12657681E+09
     -151.2926804376      158.0509185785     1  0.12531964E+09
     -151.2926672988      160.0270558851     1  0.12771385E+09
     -151.2924882631      153.0758752467     1  0.13081149E+09
     -151.2922563548      157.5276467485     1  0.12371841E+09
     -151.2918215922      153.2093276875     1  0.12699708E+09
     -151.2916048716      150.7503010019     1  0.12907531E+09
     -151.2915435733      159.5873247246     1  0.14117437E+09
     -151.2914900818      153.9062436121     1  0.13096567E+09
     -151.2911012428      158.1153842709     1  0.12455469E+09
     -151.2909210900      159.3277832030     1  0.13044867E+09
     -151.2908130506      158.0845136430     1  0.12492763E+09
     -151.2906470782      154.4355114169     1  0.12304173E+09
     -151.2899634724      161.8027863340     1  0.13256751E+09
     -151.2896906093      157.4049549351     1  0.12335600E+09
     -151.2896577273      154.4647094429     1  0.12254165E+09
     -151.2890357058      155.0807638484     1  0.12266732E+09
     -151.2884446015      156.9050785271     1  0.12626232E+09
     -151.2875956090      156.5023116969     1  0.12302414E+09
     -151.2875522326      154.4380660937     1  0.13160067E+09
     -151.2875246808      156.0221141570     1  0.12505451E+09
     -151.2873537716      154.3779710642     1  0.13248972E+09
     -151.2871189831      162.2005823730     2  0.13864916E+09
     -151.2868663272      156.2978696260     1  0.12913697E+09
     -151.2866364410      152.2007015617     1  0.11995207E+09
     -151.2860093365      156.5416019538     1  0.13107806E+09
     -151.2858949703      160.3484921355     1  0.12486686E+09
     -151.2854927958      151.6190957098     1  0.13061899E+09
     -151.2849172485      159.8037332396     1  0.12982866E+09
     -151.2848635377      154.7203183090     1  0.12678238E+09
     -151.2847834083      152.3186689123     1  0.12807101E+09
     -151.2841291209      152.5774283198     1  0.13093121E+09
     -151.2839959218      159.6799004591     1  0.13175630E+09
     -151.2839807178      156.7582702800     1  0.12533208E+09
     -151.2839241792      157.3573205713     1  0.12615358E+09
     -151.2837688386      157.3687037316     1  0.13080785E+09
     -151.2835550939      158.4832777178     1  0.12597098E+09
     -151.2835244671      155.1317087027     1  0.12862536E+09
     -151.2834219289      161.4974601887     1  0.12349001E+09
     -151.2833545034      155.1517958698     1  0.12693940E+09
     -151.2832597567      160.3550012369     4  0.12392285E+09
     -151.2831676026      155.9445633850     1  0.12588253E+09
     -151.2830591343      156.5034999135     1  0.13242222E+09
     -151.2828027443      157.2478941197     1  0.13131285E+09
     -151.2827230062      151.0288542242     1  0.12069051E+09
     -151.2827021989      151.2533200081     1  0.13212383E+09
     -151.2826487474      151.3392420776     1  0.12539578E+09
     -151.2824301783      154.9993270778     1  0.12901750E+09
     -151.2823609184      156.8640765817     1  0.12921724E+09
     -151.2822994192      156.2997699292     1  0.12530668E+09
     -151.2817618281      156.2023195066     1  0.12230123E+09
     -151.2814813233      154.3925719637     1  0.12688405E+09
     -151.2814182752      154.3057066776     1  0.12934871E+09
     -151.2813274417      157.8798751280     1  0.13238679E+09
     -151.2813151373      154.9378338559     1  0.12797159E+09
     -151.2812175182      159.5713193772     1  0.12833442E+09
     -151.2810428548      158.2359880197     1  0.12402175E+09
     -151.2804459688      160.5860705264     1  0.14218904E+09
     -151.2802708845      157.9990257716     1  0.12398233E+09
     -151.2796912643      152.1335715375     1  0.12232375E+09
     -151.2794519235      154.2895851885     1  0.12333951E+09
     -151.2794204837      162.7534906514     1  0.13307236E+09
     -151.2789633664      154.5192764494     1  0.12292166E+09
     -151.2789417504      157.2034843040     1  0.12315944E+09
     -151.2788400405      162.0236666048     1  0.13862971E+09
     -151.2787271699      156.6167019508     1  0.13257988E+09
     -151.2786524251      159.1088161308     1  0.12216987E+09
     -151.2786424905      156.3019043072     1  0.12838195E+09
     -151.2786234834      156.2442373380     1  0.12988606E+09
     -151.2781121936      160.1155056962     1  0.12321802E+09
     -151.2777553079      153.8638112610     1  0.12073715E+09
     -151.2772850530      160.1102711000     1  0.11973567E+09
     -151.2771080916      153.2686827150     1  0.12195388E+09
     -151.2770284970      160.0951749442     1  0.12538890E+09
     -151.2768715604      163.6226882327     1  0.13407744E+09
     -151.2768072829      152.2958722199     1  0.12622677E+09
     -151.2766689604      160.1858157549     1  0.12170681E+09
     -151.2766530292      157.8049636307     1  0.12469852E+09
     -151.2765331626      162.1308023506     2  0.13431342E+09
     -151.2765289358      161.4901027427     1  0.12383647E+09
     -151.2762319134      161.6104336528     2  0.12492534E+09
     -151.2761092446      159.0260566566     1  0.12798824E+09
     -151.2759376884      159.0706292238     1  0.13478390E+09
     -151.2757102115      153.2758684104     1  0.13406118E+09
     -151.2757048677      152.9810898170     1  0.13232776E+09
     -151.2756953540      152.7640067488     1  0.12695175E+09
     -151.2753093689      159.8808032806     1  0.12148797E+09
     -151.2747750441      154.7960418784     1  0.12293423E+09
     -151.2744060060      153.4879840707     1  0.13113361E+09
     -151.2742559080      154.0619135217     1  0.12231860E+09
     -151.2741247820      156.1982043716     1  0.12446550E+09
     -151.2739290757      155.0730934622     1  0.12910437E+09
     -151.2739091569      155.7077588723     1  0.12985820E+09
     -151.2738998771      153.6483235600     1  0.12384724E+09
     -151.2737833515      158.2679715016     1  0.12370912E+09
     -151.2737331939      151.2917754826     1  0.12276157E+09
     -151.2737027684      154.3092900866     1  0.12607869E+09
     -151.2736544912      159.8382669915     1  0.12530830E+09
     -151.2736245033      150.8352773041     1  0.12079158E+09
     -151.2735057237      153.7525913855     1  0.12781071E+09
     -151.2731135900      156.4533369497     1  0.12985711E+09
     -151.2730678597      159.9835266426     1  0.12492383E+09
     -151.2730617341      153.8351419864     2  0.12295373E+09
     -151.2725319548      156.0904178237     1  0.12065130E+09
     -151.2723951247      154.5479341070     1  0.12499757E+09
     -151.2720596258      155.0605152513     1  0.12973221E+09
     -151.2719249355      156.1207733308     1  0.12772343E+09
     -151.2714129835      152.3542642575     1  0.12821637E+09
     -151.2714021198      151.0763344943     1  0.12978165E+09
     -151.2708683974      154.3808656351     1  0.12878611E+09
     -151.2706589236      156.3386479534     1  0.12269451E+09
     -151.2704179910      162.1380380675     2  0.13471855E+09
     -151.2702167452      155.3512152252     1  0.12994589E+09
     -151.2701248022      156.0519618429     1  0.13196081E+09
     -151.2697017713      153.5535567666     1  0.12813198E+09
     -151.2695712863      157.7071250817     1  0.13245046E+09
     -151.2695233751      154.3455656795     1  0.12890893E+09
     -151.2695102598      153.7865908920     1  0.13094424E+09
     -151.2689870396      155.6742516732     1  0.12411926E+09
     -151.2689367840      158.1609419251     1  0.12409004E+09
     -151.2687159592      156.2245007539     1  0.12494085E+09
     -151.2686318790      162.2995441357     1  0.12799895E+09
     -151.2684448267      161.4538590223     1  0.12286936E+09
     -151.2684288017      158.1496860848     1  0.12703210E+09
     -151.2681937563      158.6855108466     1  0.12421965E+09
     -151.2678799664      158.4362001306     1  0.12623266E+09
     -151.2678030635      162.6900159813     2  0.13107737E+09
     -151.2676707319      160.6983910781     1  0.12533129E+09
     -151.2671116295      161.9719762858     2  0.12365662E+09
     -151.2667972977      154.2105145869     1  0.12771915E+09
     -151.2667499779      159.4967144752     1  0.12341810E+09
     -151.2665651863      156.5236620095     1  0.13836553E+09
     -151.2665391561      153.0089379406     1  0.12427635E+09
     -151.2664607508      162.2674128613     1  0.12858136E+09
     -151.2661989477      157.2500338410     1  0.12698418E+09
     -151.2659770551      154.2869458030     1  0.12959089E+09
     -151.2656756278      154.6147758277     1  0.12294151E+09
     -151.2653044177      154.6953628465     1  0.13089858E+09
     -151.2651383382      152.2307214237     1  0.13066491E+09
     -151.2651065257      156.2249664084     1  0.13063617E+09
     -151.2650105104      153.2755950233     1  0.12891646E+09
     -151.2648394209      154.6506480654     1  0.12423273E+09
     -151.2647375847      155.4608320117     1  0.12092934E+09
     -151.2647343082      152.6734951679     1  0.12638331E+09
     -151.2644751282      159.0088109227     1  0.12776353E+09
     -151.2642106218      156.3307529350     1  0.12064576E+09
     -151.2640717086      161.8467625329     1  0.12259808E+09
     -151.2632203142      160.4578316155     1  0.14027773E+09
     -151.2630922691      155.5190116390     1  0.12339478E+09
     -151.2630704739      155.8524929913     1  0.12399236E+09
     -151.2628673222      158.0764522070     1  0.12904547E+09
     -151.2625630923      155.3019509806     1  0.12152917E+09
     -151.2624963146      162.1501094109     1  0.12324023E+09
     -151.2624700143      156.1781270178     1  0.12957042E+09
     -151.2623634120      151.6120728183     1  0.12813278E+09
     -151.2623545658      160.2142709765     2  0.13121522E+09
     -151.2621383613      162.2061822126     2  0.12681726E+09
     -151.2619067787      152.6233401313     1  0.13288965E+09
     -151.2617195982      151.9774752723     1  0.13051717E+09
     -151.2616191432      153.5725612864     1  0.12768672E+09
     -151.2616102072      156.2590266880     1  0.12941720E+09
     -151.2613023568      152.4841862781     1  0.12214346E+09
     -151.2612185945      155.8419658156     1  0.13085931E+09
     -151.2611647415      157.1343671749     1  0.12791702E+09
     -151.2608765234      153.3918311715     2  0.12311509E+09
     -151.2608006140      157.2847684694     1  0.12227206E+09
     -151.2605931662      156.8990449399     1  0.12470393E+09
     -151.2604744253      154.9762980827     1  0.12669836E+09
     -151.2604564842      151.2000333641     1  0.12305676E+09
     -151.2604408403      158.0310967207     1  0.13357738E+09
     -151.2602426664      161.5734186107     1  0.13081340E+09
     -151.2602129400      159.6480065415     1  0.12679679E+09
     -151.2601716174      162.7506780814     1  0.13141220E+09
     -151.2601293523      156.4886756787     1  0.12960657E+09
     -151.2601006000      160.0233825800     1  0.12553671E+09
     -151.2599041500      151.6851701623     1  0.12536461E+09
     -151.2594583704      152.3754270687     1  0.13126831E+09
     -151.2593981364      155.3563380719     1  0.12284728E+09
     -151.2593789695      159.4960292149     1  0.12277864E+09
     -151.2590442496      153.8611578868     2  0.12900221E+09
     -151.2590366040      157.8813667899     1  0.12700166E+09
     -151.2588754622      157.2379156070     1  0.12159990E+09
     -151.2586686977      153.1943286954     1  0.12221907E+09
     -151.2585947094      160.0173718746     1  0.12521410E+09
     -151.2585202413      159.6248586021     1  0.12214508E+09
     -151.2584962740      155.1258978907     1  0.12441950E+09
     -151.2583269552      153.4497023002     1  0.12200914E+09
     -151.2582462866      160.3265241614     1  0.12124126E+09
     -151.2579457579      155.3818440804     1  0.12150237E+09
     -151.2578372683      161.3877557165     1  0.12292355E+09
     -151.2575937759      157.4383690515     1  0.13095976E+09
     -151.2573648507      157.9030766557     1  0.13004957E+09
     -151.2572159501      153.7461095220     1  0.12459557E+09
     -151.2570945412      161.6549756837     2  0.12990895E+09
     -151.2570561507      155.2398550879     1  0.12287691E+09
     -151.2568907425      155.2597437558     1  0.12930507E+09
     -151.2568463764      153.8443802017     1  0.12984276E+09
     -151.2566905409      158.1872287989     1  0.13726592E+09
     -151.2566488906      156.3228322142     1  0.12950433E+09
     -151.2564571494      154.8804810969     1  0.12044271E+09
     -151.2558469141      159.9774542392     1  0.12374520E+09
     -151.2555272865      155.5660625704     1  0.13161856E+09
     -151.2554356096      152.3436011843     1  0.12990085E+09
     -151.2553172778      160.9774147904     4  0.12038050E+09
     -151.2551991167      157.4028184879     1  0.12677487E+09
     -151.2548053999      156.2459892360     1  0.13109534E+09
     -151.2547164141      150.3053120082     1  0.13007806E+09
     -151.2538156813      156.3887225442     1  0.13055561E+09
     -151.2537434531      154.7974439669     1  0.12695879E+09
     -151.2536304487      153.4214161402     1  0.12759108E+09
     -151.2535624337      155.4072057293     1  0.12855351E+09
     -151.2535515792      156.4012016110     1  0.13097892E+09
     -151.2534456144      153.6939964983     1  0.13080437E+09
     -151.2532175496      157.1825259201     1  0.12322784E+09
     -151.2532022071      161.9038509898     1  0.12194414E+09
     -151.2528036497      152.3823080534     1  0.12726367E+09
     -151.2527277304      150.1481420433     1  0.12284440E+09
     -151.2524112096      158.0365081771     1  0.12720936E+09
     -151.2523575457      156.4591963523     1  0.12524787E+09
     -151.2521109452      149.7099601021     1  0.11940691E+09
     -151.2520328454      156.7563014499     1  0.12034372E+09
     -151.2517593286      162.0003891534     1  0.13308328E+09
     -151.2515499181      158.0377533453     1  0.12835349E+09
     -151.2514836179      157.8728475335     1  0.12901701E+09
     -151.2511650418      157.2772907105     1  0.12714826E+09
     -151.2511412727      159.6445788056     1  0.13140099E+09
     -151.2510637074      154.8693264617     2  0.12667276E+09
     -151.2510489255      157.1831834869     1  0.12300380E+09
     -151.2509080903      154.2377045978     1  0.12725210E+09
     -151.2507832440      155.6009490601     1  0.13237378E+09
     -151.2503141612      160.2153434398     1  0.12334823E+09
     -151.2502387011      152.6135496454     1  0.12029043E+09
     -151.2502360352      150.4400692757     1  0.13068894E+09
     -151.2501574024      161.0694879677     1  0.14299961E+09
     -151.2500464001      162.1065882465     1  0.12785488E+09
     -151.2498347632      158.0393799705     1  0.12897521E+09
     -151.2497837582      153.8506062647     1  0.12590448E+09
     -151.2497325048      160.5266756450     1  0.13376211E+09
     -151.2497306968      154.5519686731     1  0.12576741E+09
     -151.2496086671      158.0200070394     1  0.12899176E+09
     -151.2496050410      153.5726409215     1  0.12744398E+09
     -151.2495794113      154.4527812724     1  0.12306872E+09
     -151.2494021667      153.2058309364     1  0.12342198E+09
     -151.2493156495      155.4070797393     1  0.12204569E+09
     -151.2489663798      156.4890538078     1  0.12319258E+09
     -151.2489487774      154.3390955966     1  0.12247524E+09
     -151.2487502394      160.1953128177     1  0.12335544E+09
     -151.2485613282      148.2529294043     1  0.12107645E+09
     -151.2483539318      149.7050830714     1  0.12849653E+09
     -151.2483352756      155.2464525285     1  0.12387465E+09
     -151.2482701737      155.7707164639     1  0.13156181E+09
     -151.2479012651      153.1947717297     1  0.12986416E+09
     -151.2476186168      159.1277997259     1  0.12438610E+09
     -151.2476051685      159.1096680646     1  0.12787023E+09
     -151.2475324570      154.7247342280     1  0.13008234E+09
     -151.2473481094      151.2257043981     1  0.12139573E+09
     -151.2472383332      157.8047256754     1  0.13005670E+09
     -151.2471578363      155.1722007739     1  0.12340019E+09
     -151.2471193362      158.9311653429     1  0.13011343E+09
     -151.2466228480      153.2968804871     1  0.12784779E+09
     -151.2464917523      154.7826368347     1  0.12701677E+09
     -151.2462394383      155.9895093222     1  0.12269307E+09
     -151.2460285525      150.5819851188     1  0.12761874E+09
     -151.2460100754      155.3186581213     1  0.12630840E+09
     -151.2459586582      156.0043433196     1  0.12277923E+09
     -151.2459528426      156.8556254434     1  0.12942398E+09
     -151.2457044018      158.5505721043     1  0.12858397E+09
     -151.2455190389      152.1461000546     1  0.12495459E+09
     -151.2454198153      158.8998263142     1  0.13051031E+09
     -151.2453231928      155.7251787519     1  0.12678361E+09
     -151.2452619681      161.9898299867     1  0.13333943E+09
     -151.2451371316      150.0665200122     1  0.12776251E+09
     -151.2445871938      154.4104819495     1  0.12683218E+09
     -151.2445718587      157.6880015060     1  0.12836911E+09
     -151.2445035792      153.3642402073     1  0.12550452E+09
     -151.2444296958      156.4993103287     1  0.12132222E+09
     -151.2443103393      159.1845340215     1  0.13213337E+09
     -151.2441223566      162.1032053375     1  0.13169021E+09
     -151.2440668035      158.7197092826     1  0.13049008E+09
     -151.2438760813      156.2301214822     1  0.12306232E+09
     -151.2437501677      155.0683994116     1  0.12579157E+09
     -151.2435658177      153.8600720375     1  0.13037149E+09
     -151.2435556659      155.2289446994     2  0.12562415E+09
     -151.2435532861      161.6903222881     1  0.13229292E+09
     -151.2434780847      155.6961120777     1  0.12432635E+09
     -151.2432127372      154.0874529888     1  0.12131390E+09
     -151.2431522209      159.7051527292     1  0.12381586E+09
     -151.2430602575      156.0190217735     1  0.12163784E+09
     -151.2429953761      162.1001439581     1  0.12942144E+09
     -151.2429268254      154.9419059226     1  0.12702493E+09
     -151.2424470263      157.3721210682     1  0.12484851E+09
     -151.2424423845      156.5895199018     1  0.12828845E+09
     -151.2424136832      156.8567827397     1  0.12636054E+09
     -151.2423157398      162.1302006300     1  0.13090324E+09
     -151.2421299521      157.0342453259     1  0.13160905E+09
     -151.2419464879      162.2961815412     1  0.13061139E+09
     -151.2417019370      153.2615582113     1  0.13357989E+09
     -151.2415709132      162.1931293011     2  0.12414073E+09
     -151.2414326090      160.8592762267     1  0.12196556E+09
     -151.2413087733      152.6328195502     1  0.12777422E+09
     -151.2412699012      151.3646702973     1  0.12286362E+09
     -151.2407293720      155.3781429574     1  0.12519444E+09
     -151.2406498985      153.1518417386     1  0.12148715E+09
     -151.2406298813      155.1812400952     1  0.12506364E+09
     -151.2406205688      151.3488322231     1  0.12076006E+09
     -151.2405661624      161.7667531292     1  0.13408530E+09
     -151.2404991675      159.6255438628     1  0.12389847E+09
     -151.2403682558      153.2843122474     1  0.12826576E+09
     -151.2403428058      157.3749037726     1  0.12711927E+09
     -151.2401927238      153.3380376615     1  0.12856265E+09
     -151.2401571676      155.8381584481     1  0.12772831E+09
     -151.2400288444      152.9783669660     1  0.11932841E+09
     -151.2398714645      154.9979960307     1  0.12236680E+09
     -151.2398559218      149.6842237703     1  0.13173141E+09
     -151.2396441341      157.9501517030     1  0.13020141E+09
     -151.2396339790      155.0010876519     1  0.12770832E+09
     -151.2396262143      150.0168341283     1  0.13061787E+09
     -151.2393992170      156.8808958060     1  0.12577839E+09
     -151.2387942528      157.9486650079     1  0.12838732E+09
     -151.2387026844      161.4302872101     1  0.12967566E+09
     -151.2386222345      153.1553481450     1  0.12103177E+09
     -151.2383175482      151.1722565852     1  0.12735749E+09
     -151.2382925490      150.5409298660     1  0.12460427E+09
     -151.2378286550      153.0662026220     1  0.13011999E+09
     -151.2376566437      157.3356386578     1  0.12087778E+09
     -151.2375416868      155.5587301963     1  0.12246043E+09
     -151.2374481122      153.7983862290     1  0.13147775E+09
     -151.2374318283      159.5508649221     1  0.13401665E+09
     -151.2373212036      157.3976616088     1  0.13311058E+09
     -151.2369975293      153.0980650188     1  0.13089409E+09
     -151.2369139271      155.7099532284     1  0.13085347E+09
     -151.2366613131      157.2404306519     1  0.13444370E+09
     -151.2364419245      155.8762903475     1  0.12839714E+09
     -151.2363864212      157.3832958603     1  0.12805604E+09
     -151.2362711997      156.1361264018     1  0.12906845E+09
     -151.2362325011      155.5286766920     1  0.12500025E+09
     -151.2362034365      153.0298549924     1  0.12144219E+09
     -151.2361156961      153.6677054014     1  0.12720932E+09
     -151.2360906304      159.5928130993     1  0.12410970E+09
     -151.2360276908      152.6970442992     1  0.12778224E+09
     -151.2360137725      155.4372718919     1  0.13280858E+09
     -151.2359766981      151.7991230996     1  0.12523667E+09
     -151.2358789433      156.1885950481     1  0.13539067E+09
     -151.2356815406      151.8460428842     1  0.12276126E+09
     -151.2356622450      157.4890735388     1  0.13453057E+09
     -151.2355727660      154.5497288055     1  0.12701940E+09
     -151.2353292495      160.3053326827     1  0.12316979E+09
     -151.2351268550      153.8509645919     1  0.12660829E+09
     -151.2350151695      156.8457745506     1  0.12460722E+09
     -151.2349165327      162.1155946954     1  0.13457854E+09
     -151.2348614798      157.6497405176     1  0.12139658E+09
     -151.2345609867      155.4922729310     1  0.13457768E+09
     -151.2344322061      161.6847635734     1  0.13344737E+09
     -151.2344158056      162.0507725484     1  0.13572266E+09
     -151.2342610829      152.6462251667     1  0.12090452E+09
     -151.2341510331      160.1754853404     1  0.13857977E+09
     -151.2339728396      160.4384510859     1  0.13454893E+09
     -151.2339251564      154.3488630407     1  0.12239187E+09
     -151.2334605884      157.5009812886     1  0.12597139E+09
     -151.2331768168      154.8199561800     1  0.12378446E+09
     -151.2331542953      152.5005121999     1  0.12794702E+09
     -151.2329598083      154.1607887829     1  0.12901536E+09
     -151.2329436204      152.7246498469     1  0.12788793E+09
     -151.2325947092      158.0456839172     1  0.12211490E+09
     -151.2324333086      154.0703243218     1  0.12378785E+09
     -151.2324255843      157.6215873152     1  0.12747875E+09
     -151.2323142695      155.7826990797     1  0.12439016E+09
     -151.2322908051      156.3385576086     1  0.12375798E+09
     -151.2320561696      155.8255927429     1  0.12792432E+09
     -151.2316172180      155.6029799561     1  0.13461541E+09
     -151.2314238063      150.6578495015     1  0.12899811E+09
     -151.2312699164      156.4874762503     1  0.12219160E+09
     -151.2310416725      153.4927013467     1  0.12746293E+09
     -151.2309012577      153.5164523489     1  0.12716508E+09
     -151.2306611780      154.0039425604     1  0.12994377E+09
     -151.2306567748      161.5145630435     1  0.12370343E+09
     -151.2306181097      154.3326386793     1  0.12345626E+09
     -151.2305814084      154.9616712039     1  0.13056029E+09
     -151.2305320225      158.0523261199     1  0.12765599E+09
     -151.2305108282      151.7852432058     1  0.12782132E+09
     -151.2304027977      155.5691218375     1  0.13479096E+09
     -151.2302255292      154.3872332375     1  0.12152439E+09
     -151.2301235072      162.1191262683     1  0.13798027E+09
     -151.2297994790      153.8265345969     1  0.12327167E+09
     -151.2295013154      155.2195429353     1  0.12892245E+09
     -151.2294487495      161.8653420826     2  0.12162415E+09
     -151.2292083831      155.8651017077     1  0.12985767E+09
     -151.2291353847      156.9020618975     1  0.12725798E+09
     -151.2288087732      159.4223973451     1  0.12995595E+09
     -151.2286536151      158.3455416274     1  0.13523748E+09
     -151.2286359154      156.5986652299     1  0.12909737E+09
     -151.2284884185      160.4135193028     1  0.13385486E+09
     -151.2283060865      155.6939911876     1  0.12870031E+09
     -151.2281776964      155.8808859293     1  0.12259561E+09
     -151.2277478284      154.6328391643     1  0.12497249E+09
     -151.2274789880      156.7457000699     1  0.12658575E+09
     -151.2273390468      156.7363389332     1  0.12133415E+09
     -151.2269737740      160.0615498529     1  0.13564293E+09
     -151.2266541993      156.6287895559     1  0.12472466E+09
     -151.2265756623      160.5315260486     1  0.13381493E+09
     -151.2263103389      155.0309214731     1  0.12772756E+09
     -151.2263070801      160.6328380283     1  0.13656295E+09
     -151.2258907750      156.5161732559     1  0.12372806E+09
     -151.2257655088      162.2207454850     1  0.13361652E+09
     -151.2257621269      155.6698029388     1  0.12924107E+09
     -151.2257165066      153.3658545998     1  0.13215089E+09
     -151.2256759179      152.1035237545     1  0.12464840E+09
     -151.2252169234      157.9608754191     1  0.13077164E+09
     -151.2251884954      159.2721478051     1  0.13315220E+09
     -151.2250226460      149.8646729051     1  0.12261300E+09
     -151.2248301912      154.0387523153     1  0.12953846E+09
     -151.2244070422      159.2676962041     1  0.13323537E+09
     -151.2243735750      158.6897386620     1  0.13602164E+09
     -151.2241439477      151.2587865953     1  0.12678004E+09
     -151.2240960151      157.4887217732     1  0.13013462E+09
     -151.2238924494      156.4511985143     1  0.12926462E+09
     -151.2236094478      153.5343693125     1  0.12109400E+09
     -151.2234229326      155.1541058610     1  0.12265257E+09
     -151.2234117237      153.8728191782     1  0.12287048E+09
     -151.2232712100      156.3709027636     1  0.13277724E+09
     -151.2230829950      153.4643403657     1  0.12757966E+09
     -151.2229745388      161.5845390031     1  0.12420073E+09
     -151.2228696467      154.1063672385     1  0.12502147E+09
     -151.2227737514      153.4942635284     1  0.12851003E+09
     -151.2226443652      153.0097296153     1  0.12503365E+09
     -151.2225467688      150.2245413519     1  0.12388430E+09
     -151.2225355569      150.6329344645     1  0.11992042E+09
     -151.2225316099      152.2767944924     1  0.12585409E+09
     -151.2224986023      162.2378349482     1  0.13480995E+09
     -151.2224533264      160.5498275695     1  0.13002659E+09
     -151.2218609451      151.9975780128     1  0.12698121E+09
     -151.2216362850      162.2793225439     2  0.12223170E+09
     -151.2215841120      156.2075889696     1  0.13213581E+09
     -151.2214694632      161.5676343645     1  0.12249827E+09
     -151.2213401714      155.4619832883     1  0.12095042E+09
     -151.2213227428      153.5390408617     1  0.12662745E+09
     -151.2208978991      156.9781031034     1  0.12491058E+09
     -151.2208170313      158.8497398838     1  0.13470966E+09
     -151.2208127549      157.3032654501     1  0.12885024E+09
     -151.2205887250      155.7950691538     1  0.12756428E+09
     -151.2204565537      153.3370530971     1  0.12757266E+09
     -151.2202638757      155.8150183458     1  0.12148450E+09
     -151.2201639261      158.6953901883     1  0.13599727E+09
     -151.2198109682      153.4434913628     1  0.12349925E+09
     -151.2197218436      161.3065713767     1  0.13439352E+09
     -151.2196718576      153.2707675283     1  0.12774254E+09
     -151.2193629884      159.0356417844     1  0.12975762E+09
     -151.2192957254      158.6217186576     1  0.12990830E+09
     -151.2192347569      156.6252868450     1  0.13530605E+09
     -151.2191325820      161.7734174616     1  0.13488489E+09
     -151.2188926194      162.2954303020     1  0.13447537E+09
     -151.2187545514      157.3698579725     1  0.12832403E+09
     -151.2187214434      156.9477926394     1  0.12909559E+09
     -151.2185127356      160.2747531690     1  0.13565887E+09
     -151.2184232829      155.8634368050     1  0.12740912E+09
     -151.2182083528      155.8571647279     1  0.12225786E+09
     -151.2181130678      148.8820001029     1  0.12969988E+09
     -151.2180292019      158.6591948550     1  0.12736416E+09
     -151.2178772132      157.4543909226     1  0.12700644E+09
     -151.2177079859      155.0332712138     1  0.12161030E+09
     -151.2175712924      154.7270007946     1  0.12940871E+09
     -151.2174369140      155.3906612066     1  0.12095931E+09
     -151.2173597829      151.6335411852     1  0.12782130E+09
     -151.2173049885      150.4183071236     1  0.12106098E+09
     -151.2171201129      156.9134096357     1  0.12376835E+09
     -151.2170188487      156.9730507470     1  0.12383372E+09
     -151.2164615558      151.6871723906     1  0.12516876E+09
     -151.2164428233      153.9385718948     1  0.12493295E+09
     -151.2162590924      155.2945884865     1  0.13350296E+09
     -151.2161654216      155.3280716675     1  0.12139941E+09
     -151.2159735558      156.9656601100     1  0.12833209E+09
     -151.2159051036      152.0871798688     1  0.12980053E+09
     -151.2158752292      151.7710032373     1  0.12359217E+09
     -151.2157797647      152.9159184933     1  0.13032082E+09
     -151.2152195986      152.8170060899     1  0.12357688E+09
     -151.2152122979      161.9461306931     1  0.12959221E+09
     -151.2149237796      159.2943718188     1  0.12853665E+09
     -151.2149103719      151.2693028835     1  0.12269053E+09
     -151.2148188120      154.1682942654     1  0.12304138E+09
     -151.2147738439      150.4624529760     1  0.12114654E+09
     -151.2147311751      152.5418811105     1  0.13020328E+09
     -151.2145026757      157.0061301411     1  0.12533076E+09
     -151.2141708840      152.8846801611     1  0.12753269E+09
     -151.2139953245      157.7309419307     1  0.12651050E+09
     -151.2137840371      162.1342249242     1  0.12935870E+09
     -151.2135288555      162.1906854259     1  0.13293088E+09
     -151.2135195453      152.7847233304     1  0.11993591E+09
     -151.2134173414      153.0075433564     1  0.12627061E+09
     -151.2133040795      159.6570345858     1  0.12118250E+09
     -151.2131425788      154.9666745210     1  0.12830973E+09
     -151.2116498309      152.2805754188     1  0.12215157E+09
     -151.2111250118      161.0402473741     1  0.12903421E+09
     -151.2111171931      153.8988468546     1  0.13006511E+09
     -151.2109329024      155.0705176200     1  0.12078813E+09
     -151.2108661954      155.1263010575     1  0.12176417E+09
     -151.2106020402      150.6065217011     1  0.12109538E+09
     -151.2105565570      156.7954681897     1  0.12900454E+09
     -151.2098954896      161.2917877654     1  0.12360815E+09
     -151.2097890443      157.6315438513     1  0.13622549E+09
     -151.2097698055      160.8620971038     1  0.13731571E+09
     -151.2092884975      155.1296157338     1  0.13036039E+09
     -151.2092799423      150.7612104069     1  0.12445018E+09
     -151.2088823037      152.7874108996     1  0.12802110E+09
     -151.2086521296      152.7127192942     1  0.13185596E+09
     -151.2084803789      152.8227721686     1  0.12152476E+09
     -151.2082487811      150.7324860287     1  0.13154876E+09
     -151.2078528058      151.0341850272     1  0.12032829E+09
     -151.2077312384      151.0940947222     1  0.13569794E+09
     -151.2075010459      153.1564389276     1  0.12419418E+09
     -151.2072780944      156.3508366554     1  0.13013776E+09
     -151.2072707190      154.3109930092     1  0.12205653E+09
     -151.2072201996      157.0697494023     2  0.13406720E+09
     -151.2068630847      158.3399237932     1  0.12856683E+09
     -151.2066350826      153.4580023028     1  0.12632170E+09
     -151.2065642586      161.6974402198     1  0.12197251E+09
     -151.2059674229      160.2573786291     1  0.13069553E+09
     -151.2056296948      158.5620433488     1  0.12869585E+09
     -151.2049471498      160.0931654879     1  0.13406379E+09
     -151.2046751956      153.9883850209     1  0.12713643E+09
     -151.2044313336      161.4276296401     1  0.12956845E+09
     -151.2042794546      161.4494423179     1  0.12820679E+09
     -151.2041940172      154.9142910186     1  0.13212516E+09
     -151.2037314904      153.4372870472     1  0.13184415E+09
     -151.2034052581      154.8279140986     1  0.12198569E+09
     -151.2031962882      155.2787700635     1  0.13233936E+09
     -151.2019199090      152.6323007093     1  0.12693494E+09
     -151.2015119975      153.5399743300     1  0.12305926E+09
     -151.2014506781      152.2619872161     1  0.12841980E+09
     -151.2009745969      152.9011474492     1  0.12401273E+09
     -151.2008230941      155.1001617941     1  0.12780555E+09
     -151.2006775504      149.6400703820     1  0.12214461E+09
     -151.1997602749      152.9803316163     1  0.12568720E+09
     -151.1996732795      152.1395885741     1  0.12361146E+09
     -151.1989560444      154.6942200048     1  0.12083140E+09
     -151.1983478343      153.0630890151     1  0.12696795E+09
     -151.1983308523      161.3762164112     1  0.13535261E+09
     -151.1978192472      158.4969076078     1  0.12930876E+09
     -151.1962433189      160.3786803162     1  0.13212092E+09
     -151.1960408009      156.8635107704     1  0.12225240E+09
     -151.1953500308      154.5158202103     1  0.12456025E+09
     -151.1952575321      157.9206766390     1  0.13310080E+09
     -151.1944934213      162.0896819019     1  0.13287910E+09
     -151.1934741422      157.9950929711     1  0.12426189E+09
     -151.1931538989      157.2876942314     1  0.12222057E+09
     -151.1928046507      155.5727598928     1  0.13084421E+09
     -151.1927700645      150.2171593623     1  0.12354059E+09
     -151.1923333148      154.4096164185     1  0.12349076E+09
     -151.1921658706      150.8070134757     1  0.12758434E+09
     -151.1921624587      152.5573929623     1  0.13355309E+09
     -151.1912598726      157.3735314065     1  0.13157897E+09
     -151.1910801582      156.1450048028     1  0.12509410E+09
     -151.1909873396      153.4324361858     1  0.12086750E+09
     -151.1901861261      158.2615596320     1  0.13105420E+09
     -151.1900203799      157.3148267846     1  0.12875963E+09
     -151.1898444916      158.7904330530     1  0.13269367E+09
     -151.1891140750      151.9320651817     1  0.12224074E+09
     -151.1890700882      152.7265510927     1  0.12752228E+09
     -151.1886982353      156.5645387324     1  0.12277357E+09
     -151.1884752855      150.1300908468     1  0.12515540E+09
     -151.1882105343      155.2455026144     1  0.12976096E+09
     -151.1870176381      148.7845310515     1  0.12061879E+09
     -151.1863809122      151.8784872381     1  0.12244710E+09
     -151.1854222793      162.3840699703     1  0.12712368E+09
     -151.1851892872      156.5489210056     1  0.12481398E+09
     -151.1849911460      161.4620075752     1  0.12843684E+09
     -151.1840012403      150.6808938227     1  0.13167620E+09
     -151.1838424563      148.3887586513     1  0.12353974E+09
     -151.1834056318      162.3565782991     1  0.12665432E+09
     -151.1832770590      154.8544263434     1  0.12491016E+09
     -151.1832212595      155.2424722866     1  0.12337684E+09
     -151.1826308763      153.9431354154     1  0.12226605E+09
     -151.1824202777      150.5853640613     1  0.13001652E+09
     -151.1822930709      156.2475253565     1  0.12897693E+09
     -151.1820535046      152.7681302139     1  0.12649546E+09
     -151.1816829408      157.2591030993     1  0.12620271E+09
     -151.1814707159      161.6225746548     1  0.12977638E+09
     -151.1810502669      161.5786985906     2  0.12755469E+09
     -151.1808552456      157.8491405989     1  0.13199567E+09
     -151.1802545534      157.9027588447     1  0.12348196E+09
     -151.1799295367      150.6413447073     1  0.12557184E+09
     -151.1798370396      152.5362320421     1  0.12207123E+09
     -151.1796668433      153.4117702650     1  0.12810232E+09
     -151.1796509153      162.4442636647     1  0.12697178E+09
     -151.1793564968      154.0928521593     1  0.12738251E+09
     -151.1792980016      158.4598747207     1  0.13010125E+09
     -151.1789086653      155.5881974690     1  0.12129668E+09
     -151.1787586287      155.9036552894     1  0.13436187E+09
     -151.1784143101      158.0936582220     1  0.12979318E+09
     -151.1782976541      155.7350603226     1  0.12752705E+09
     -151.1782082446      158.9444606145     1  0.13001076E+09
     -151.1778784816      151.3469989795     1  0.12498116E+09
     -151.1775901082      155.1898610692     1  0.12524369E+09
     -151.1765416562      154.8588132865     1  0.12629582E+09
     -151.1764188885      157.9734274854     1  0.13397830E+09
     -151.1752273565      160.0533040347     1  0.13088058E+09
     -151.1728489124      150.9013908376     1  0.12947612E+09
     -151.1710300683      157.5174102841     1  0.13139012E+09
     -151.1708488931      162.2946657705     1  0.13204179E+09
     -151.1697153002      157.7420629036     1  0.13524460E+09
     -151.1684527734      162.3668372681     1  0.13219157E+09
     -151.1682773640      154.0914782529     1  0.12812908E+09
     -151.1680812298      156.8394945969     1  0.13083440E+09
     -151.1677424488      152.2798069272     1  0.12316453E+09
     -151.1672576771      152.1183205271     1  0.11811805E+09
     -151.1669514577      153.2783915239     1  0.12208980E+09
     -151.1665948480      156.5398296240     1  0.12197781E+09
     -151.1665818039      151.4879083743     1  0.12121105E+09
     -151.1660883674      153.5713271083     1  0.12243636E+09
     -151.1652959480      154.1731310661     1  0.12765421E+09
     -151.1649879852      160.9547208173     1  0.13129739E+09
     -151.1643766104      151.1862489732     1  0.12144850E+09
     -151.1634216483      162.5513483353     1  0.12808560E+09
     -151.1633217685      155.3414627085     1  0.13142565E+09
     -151.1623359377      162.0626677354     1  0.12949411E+09
     -151.1613765549      158.4265220971     1  0.13124617E+09
     -151.1606926558      161.7031700544     1  0.13556326E+09
     -151.1606865518      151.7989604647     1  0.12199937E+09
     -151.1603420609      158.3997588446     1  0.13028051E+09
     -151.1602759807      151.5660602209     1  0.12734429E+09
     -151.1592989395      155.6980274718     1  0.12778442E+09
     -151.1590652631      161.2663590995     1  0.13353297E+09
     -151.1587925567      150.1787170904     1  0.12204837E+09
     -151.1582552528      154.4685831160     1  0.12085254E+09
     -151.1573165412      157.1341495468     1  0.12322741E+09
     -151.1563154591      154.4112339181     1  0.12555158E+09
     -151.1563133011      152.4803414544     1  0.12193870E+09
     -151.1549273926      153.6277482301     1  0.12730216E+09
     -151.1543869150      156.5644594684     1  0.12320448E+09
     -151.1542357304      152.5291850629     1  0.13194896E+09
     -151.1542098831      154.0901163029     1  0.12813067E+09
     -151.1540198479      156.3908778271     1  0.13035855E+09
     -151.1534260983      157.6999861277     1  0.12841442E+09
     -151.1533050338      161.6894505135     1  0.13552234E+09
     -151.1530521251      155.8595317870     1  0.12667580E+09
     -151.1527593544      153.8348397900     1  0.12766328E+09
     -151.1527481784      152.3907180205     1  0.12532946E+09
     -151.1521846162      152.9499499604     1  0.13158423E+09
     -151.1521131959      157.6421164104     1  0.13165372E+09
     -151.1518068986      157.2876454883     1  0.12849451E+09
     -151.1512030665      156.5415992946     1  0.13701181E+09
     -151.1505448351      155.6515695382     1  0.13838088E+09
     -151.1494503404      159.8718392008     1  0.13556148E+09
     -151.1460409046      155.7975430571     1  0.12697250E+09
     -151.1458403092      154.8550745779     1  0.12455975E+09
     -151.1455730577      154.6453549388     1  0.12322508E+09
     -151.1442748031      154.1927166338     1  0.12278224E+09
     -151.1431255551      157.3269789452     1  0.12778660E+09
     -151.1419295264      157.8458921299     1  0.13108682E+09
     -151.1401229012      155.9565894233     1  0.12791711E+09
     -151.1397153271      153.5942002850     1  0.12415767E+09
     -151.1374774833      155.0901446827     1  0.12916933E+09
     -151.1372749748      158.9692653470     1  0.12729847E+09
     -151.1366251030      152.6569493072     1  0.12219131E+09
     -151.1363789489      153.8166932833     1  0.12452759E+09
     -151.1361521534      156.9039012928     1  0.12286490E+09
     -151.1359583959      155.6254114897     1  0.12298698E+09
     -151.1358299679      155.4759356291     1  0.12514973E+09
     -151.1349217172      156.2634240414     1  0.13019414E+09
     -151.1344508163      162.3062315620     1  0.12833618E+09
     -151.1342897518      155.1550157458     1  0.13650700E+09
     -151.1326303963      160.9804665879     1  0.13285297E+09
     -151.1321463850      149.9043074932     1  0.12853578E+09
     -151.1310061607      155.2538819537     1  0.13680425E+09
     -151.1309449859      159.3430276990     1  0.12931088E+09
     -151.1291671408      152.7420061870     1  0.12209161E+09
     -151.1283642414      154.2345396869     1  0.12878117E+09
     -151.1283455578      156.3133570287     1  0.13241117E+09
     -151.1283014760      153.5864971541     1  0.12558494E+09
     -151.1259040391      152.6292471495     1  0.12400828E+09
     -151.1230229764      155.8355108320     1  0.12553715E+09
     -151.1218066177      160.8094944885     1  0.12912341E+09
     -151.1212363620      152.8366488226     1  0.12316516E+09
     -151.1207001645      150.8400809044     1  0.12117200E+09
     -151.1206394739      155.8736121772     1  0.13079845E+09
     -151.1183463535      152.7824731323     1  0.12264613E+09
     -151.1179974647      158.7009338049     1  0.13919996E+09
     -151.1174720543      152.8206912542     1  0.12463244E+09
     -151.1173547798      155.7454015508     1  0.12262958E+09
     -151.1160842253      152.2115014242     1  0.13593974E+09
