# Supplementary material for: Structure, thermodynamics, and rearrangement mechanisms in gold clusters—insights from the energy landscapes framework
Source: Nanoscale. 2017 Dec 15;10(4):2004–16. doi: 10.1039/c7nr07123j (PMC5901115; doi:10.1039/c7nr07123j)
Supplement: Supplementary file 1 [file NR-010-C7NR07123J-s001.zip › minima/43_Au/min.data.fcc]

     -151.5280632367      164.3043930191     2  0.12044313E+09
     -151.3886759070      164.1355637281     2  0.12449497E+09
     -151.3845016344      164.1720474030     1  0.12436577E+09
     -151.3818764732      164.2234215796     1  0.12292415E+09
     -151.3675182288      163.1805330306     2  0.12357438E+09
     -151.3414995515      163.6536664459     1  0.12166718E+09
     -151.3321126557      164.0429119312     2  0.12343824E+09
     -151.3027750922      163.2825332798     1  0.12780919E+09
     -151.2961403950      163.2408845776     1  0.12841402E+09
     -151.2949936540      163.5043810081     2  0.12997098E+09
     -151.2926065430      163.3440645088     1  0.12847058E+09
     -151.2892208244      156.5617350561     1  0.12156020E+09
     -151.2860821332      163.8371426703     2  0.12708316E+09
     -151.2834545045      163.0729524008     1  0.12709775E+09
     -151.2831820260      163.1396561482     1  0.12659129E+09
     -151.2787203522      164.0261796837     1  0.13018259E+09
     -151.2765007476      163.8652808879     1  0.12782900E+09
     -151.2757512953      154.7331211173     1  0.11918427E+09
     -151.2711475141      163.0750321385     1  0.12657704E+09
     -151.2688575344      163.1704918050     2  0.12704646E+09
     -151.2671292406      156.0395812876     2  0.12840116E+09
     -151.2670463205      163.1146781038     1  0.12756672E+09
     -151.2659785003      163.0546916302     1  0.12686252E+09
     -151.2605735116      163.1775662776     1  0.12748080E+09
     -151.2399471630      163.0356405466     1  0.12469383E+09
     -151.2366059661      163.2277601813     1  0.12503976E+09
     -151.2360730102      162.4079957152     1  0.12531063E+09
     -151.2345281494      162.9268061780     1  0.12716373E+09
     -151.2311137874      163.4508284151     1  0.12724211E+09
     -151.2291930077      163.1992453680     1  0.12561041E+09
     -151.2287122671      163.1601776691     1  0.12519285E+09
     -151.2252940194      163.1474524638     1  0.12569508E+09
     -151.2213957763      163.1581751015     1  0.12600140E+09
     -151.2118879818      163.2382659645     1  0.12641726E+09
     -151.2074137030      159.2867833654     1  0.13078374E+09
     -151.1979490152      159.7515791055     1  0.12423973E+09
