# Supplementary material for: Structure, thermodynamics, and rearrangement mechanisms in gold clusters—insights from the energy landscapes framework
Source: Nanoscale. 2017 Dec 15;10(4):2004–16. doi: 10.1039/c7nr07123j (PMC5901115; doi:10.1039/c7nr07123j)
Supplement: Supplementary file 1 [file NR-010-C7NR07123J-s001.zip › minima/43_Au/min.data.twi]

     -151.5714007074      164.7652806959     2  0.12050972E+09
     -151.5177486444      165.2418910164     6  0.11769405E+09
     -151.4952831838      160.1447197245     2  0.11933773E+09
     -151.4931371400      164.4630090917     1  0.11916584E+09
     -151.4746221673      164.8206961810     2  0.12230947E+09
     -151.4716099332      164.3065938172     1  0.13005075E+09
     -151.4670056368      164.5083865395     2  0.12936535E+09
     -151.4633913411      164.7797418330     1  0.12316542E+09
     -151.4601748921      164.6148649761     1  0.12738848E+09
     -151.4519968039      164.6792361573     1  0.12788000E+09
     -151.4328350375      160.3473387616     1  0.12004337E+09
     -151.4268115898      164.1279940339     1  0.12692627E+09
     -151.4256870475      164.4892328251     1  0.12376042E+09
     -151.4126881658      164.7558971229     1  0.12071709E+09
     -151.4095637293      164.7993166781     1  0.12066992E+09
     -151.4087239577      164.1158058378     2  0.12417506E+09
     -151.4071140881      158.1331683575     1  0.11927744E+09
     -151.4069471812      164.1772370501     2  0.13598195E+09
     -151.4065630383      164.0689920830     1  0.12421197E+09
     -151.4052545710      164.7139775210     1  0.12104730E+09
     -151.3998994723      163.7677767240     2  0.12437041E+09
     -151.3955595136      164.2269941128     1  0.13358605E+09
     -151.3916436006      164.2888563374     1  0.12532642E+09
     -151.3857751102      163.5891600019     2  0.12189154E+09
     -151.3829833409      164.0735773016     2  0.12533619E+09
     -151.3815920151      163.8345085157     1  0.12211850E+09
     -151.3765688184      163.9879799177     1  0.13382940E+09
     -151.3751478879      163.7986150036     1  0.12247628E+09
     -151.3750529789      164.0389697756     1  0.13327794E+09
     -151.3733333104      164.1782118088     1  0.12423618E+09
     -151.3729027776      160.2894893352     2  0.12366760E+09
     -151.3706140204      163.5247830939     1  0.12390486E+09
     -151.3687743336      163.1866644990     2  0.12364213E+09
     -151.3681433664      163.5401492761     2  0.12383770E+09
     -151.3673998561      160.4034970665     1  0.12294035E+09
     -151.3672438617      162.9569882886     2  0.12160083E+09
     -151.3658669649      163.9278639314     1  0.12297001E+09
     -151.3646320461      158.7970474386     1  0.13117166E+09
     -151.3641810264      158.5741721280     1  0.12731858E+09
     -151.3637367313      164.0992920485     1  0.13143048E+09
     -151.3622210188      160.5861239630     1  0.12918656E+09
     -151.3614608567      163.0850954606     1  0.12148299E+09
     -151.3612528150      163.5788400224     1  0.12151644E+09
     -151.3611600258      163.1236379806     2  0.12140915E+09
     -151.3606128419      163.8569537057     1  0.12572168E+09
     -151.3603242674      160.4789202512     2  0.12339381E+09
     -151.3585756451      164.0708237057     1  0.12133431E+09
     -151.3573172018      163.4176309893     1  0.13819212E+09
     -151.3567514368      160.4300685629     1  0.12394267E+09
     -151.3566875513      163.6092356474     1  0.12202961E+09
     -151.3553052851      164.1031397348     1  0.12168066E+09
     -151.3545150953      164.0996046486     1  0.12173782E+09
     -151.3516956098      159.7727769490     1  0.12883895E+09
     -151.3509896525      163.1091816687     2  0.11953169E+09
     -151.3475946147      164.0162341956     1  0.12063643E+09
     -151.3466360093      164.0956734962     1  0.12223537E+09
     -151.3434019453      164.0164926948     1  0.12092921E+09
     -151.3425042942      164.0288258233     1  0.13149270E+09
     -151.3420927428      164.0915367420     1  0.12249039E+09
     -151.3397476687      163.4277375549     1  0.12115744E+09
     -151.3362643641      163.9463192456     2  0.13122504E+09
     -151.3354924695      163.9480493807     2  0.12334575E+09
     -151.3343531514      163.8781669922     1  0.12949092E+09
     -151.3339070609      163.7273800395     1  0.11978766E+09
     -151.3335869445      163.3508559949     1  0.13353192E+09
     -151.3335732502      164.1148544624     1  0.12885091E+09
     -151.3315233817      164.2252281022     1  0.12057483E+09
     -151.3311882822      163.7943936076     1  0.13696808E+09
     -151.3296523925      164.1648545161     1  0.13071264E+09
     -151.3283695684      159.6622478286     1  0.12585095E+09
     -151.3242066272      163.7877430367     1  0.12007671E+09
     -151.3224425252      163.6008924138     1  0.13497686E+09
     -151.3202875809      163.3116327320     1  0.13586424E+09
     -151.3200675954      163.8892884673     2  0.13288006E+09
     -151.3181760152      160.4912384487     1  0.12811363E+09
     -151.3163067582      163.4241756274     1  0.12702687E+09
     -151.3140586836      163.4449843037     1  0.13210321E+09
     -151.3138682607      163.9555203756     1  0.12910848E+09
     -151.3093767850      163.6203485635     1  0.13379242E+09
     -151.3091364307      163.4774537394     1  0.12708441E+09
     -151.3086870318      163.5558771707     1  0.12876123E+09
     -151.3086031291      159.3034878344     1  0.12196770E+09
     -151.3082308707      163.9200604496     1  0.13105789E+09
     -151.3081515829      159.8008944058     2  0.12305925E+09
     -151.3080381272      163.1813145621     1  0.13304306E+09
     -151.3074789861      163.5978435190     2  0.11934302E+09
     -151.3073554286      163.8948619699     1  0.12926631E+09
     -151.3066571718      163.7896347412     1  0.13414342E+09
     -151.3056196194      159.2740132753     1  0.12201076E+09
     -151.3054433051      156.6542570308     1  0.12008266E+09
     -151.3042898489      160.2115544099     1  0.12730090E+09
     -151.3040290837      164.5887975122     1  0.13240940E+09
     -151.3027123754      163.5048937653     1  0.12732681E+09
     -151.3023109989      163.5783699313     1  0.12783979E+09
     -151.3015570131      163.9515912482     1  0.12899923E+09
     -151.3004099763      159.0946126696     1  0.12314186E+09
     -151.2996257163      163.5415024726     1  0.13219986E+09
     -151.2980740044      163.6107878291     1  0.13242489E+09
     -151.2976955483      163.3241664782     1  0.12812220E+09
     -151.2972268369      163.9377341075     1  0.13109882E+09
     -151.2971993921      163.4731550806     1  0.13231181E+09
     -151.2958989840      164.0977710918     1  0.11956169E+09
     -151.2956869573      164.1935967935     1  0.12363871E+09
     -151.2946459235      163.3299288290     1  0.13120837E+09
     -151.2937811359      157.5129615550     1  0.12927382E+09
     -151.2934049548      159.4225699842     1  0.12231249E+09
     -151.2921187891      163.9822642012     2  0.13308237E+09
     -151.2919436038      164.2689918983     1  0.12359344E+09
     -151.2914040453      163.2789375336     1  0.12751905E+09
     -151.2904118825      164.0118703853     1  0.13181072E+09
     -151.2900539290      159.4862946533     2  0.12108284E+09
     -151.2900336534      163.6176088241     1  0.13509651E+09
     -151.2890471466      156.8338675355     2  0.12043103E+09
     -151.2865399770      163.9759232185     1  0.13396597E+09
     -151.2859675593      164.2940318779     1  0.12381658E+09
     -151.2849002710      161.0837806019     4  0.11736434E+09
     -151.2847691107      162.8320435218     1  0.13058497E+09
     -151.2816617332      163.8913016524     1  0.12806534E+09
     -151.2808949095      159.2746303844     1  0.12063376E+09
     -151.2803937413      163.2063647153     1  0.13204356E+09
     -151.2800963236      163.8371247334     1  0.12675057E+09
     -151.2788124660      163.8526080077     1  0.12994777E+09
     -151.2775464645      163.5034554811     1  0.13196059E+09
     -151.2766256263      163.8418003377     1  0.13056254E+09
     -151.2764598262      158.8389492852     2  0.12866077E+09
     -151.2743984561      163.3501803935     1  0.12125215E+09
     -151.2743960377      163.2250792748     2  0.12125540E+09
     -151.2728229370      161.1944371709     1  0.12221720E+09
     -151.2715476730      163.2694555512     1  0.13035135E+09
     -151.2712813573      163.7438258412     1  0.12607173E+09
     -151.2707519032      161.1523987150     1  0.12214955E+09
     -151.2700344715      159.7492748542     1  0.12733073E+09
     -151.2689161718      160.4677254765     2  0.12440675E+09
     -151.2660245865      163.2354364183     1  0.12791671E+09
     -151.2649965354      163.0209448827     1  0.12574803E+09
     -151.2648030650      163.9311216774     1  0.13340865E+09
     -151.2628293581      158.4487408643     1  0.12491551E+09
     -151.2621579762      158.5604540870     1  0.12301828E+09
     -151.2612714133      163.9354270153     1  0.13296280E+09
     -151.2612359966      159.9748450436     1  0.12813318E+09
     -151.2611216634      163.1874395051     1  0.12629055E+09
     -151.2609822355      163.3358658926     1  0.12883119E+09
     -151.2601385281      163.6791365401     1  0.13476048E+09
     -151.2598703473      161.0375307494     1  0.12682795E+09
     -151.2595030590      163.9547738917     1  0.13107307E+09
     -151.2592249207      159.9078948801     1  0.12589633E+09
     -151.2592035977      163.5286446008     1  0.12501215E+09
     -151.2582892686      158.1092106978     1  0.12382968E+09
     -151.2578000201      163.7332548971     2  0.12783931E+09
     -151.2571825809      160.2032425649     1  0.12403727E+09
     -151.2570337193      163.1854391875     1  0.12694971E+09
     -151.2569756659      160.2019827986     1  0.12350678E+09
     -151.2562377319      163.1808624161     1  0.12600189E+09
     -151.2554261174      163.7407215758     1  0.12737040E+09
     -151.2545634426      163.6517364063     1  0.12553088E+09
     -151.2542367592      163.5023984460     1  0.12511496E+09
     -151.2535661818      163.8077807539     1  0.12712524E+09
     -151.2526140669      159.9764563393     1  0.12629866E+09
     -151.2516736901      163.7871710093     1  0.12772459E+09
     -151.2513707986      157.7972743632     1  0.12198224E+09
     -151.2509496396      160.8727265926     1  0.12125614E+09
     -151.2506992954      163.3058079386     1  0.13150044E+09
     -151.2506553181      163.5709329398     1  0.12910557E+09
     -151.2505606998      155.9823841166     1  0.12279905E+09
     -151.2491131380      160.8968291950     1  0.12122911E+09
     -151.2489568269      163.3434926354     1  0.12668860E+09
     -151.2466599709      164.4039922592     2  0.13230272E+09
     -151.2458490765      163.4747660627     1  0.12761476E+09
     -151.2457355442      160.9141935998     1  0.12059695E+09
     -151.2449510659      159.9178529458     1  0.12604660E+09
     -151.2438974804      161.1706707234     1  0.12145368E+09
     -151.2437702402      160.5266939608     1  0.12229519E+09
     -151.2432551497      163.4376847203     1  0.12716562E+09
     -151.2430829787      161.1461161003     1  0.12508724E+09
     -151.2421967779      163.0253419899     1  0.13346331E+09
     -151.2421913847      159.1733217351     1  0.12559443E+09
     -151.2414402755      159.6557396396     1  0.12543257E+09
     -151.2411491834      158.7487214599     1  0.12956474E+09
     -151.2409180569      150.8834047739     2  0.12002952E+09
     -151.2408228482      163.3620286895     1  0.12401534E+09
     -151.2403151154      160.9126202724     1  0.12099110E+09
     -151.2397307559      163.5754991134     1  0.13504694E+09
     -151.2378407828      163.3751774896     1  0.12490961E+09
     -151.2376603430      163.4195603095     1  0.12754153E+09
     -151.2374928415      163.6385237760     1  0.13579757E+09
     -151.2373805173      162.0167783532     1  0.12623752E+09
     -151.2367610640      163.0578040044     1  0.13498016E+09
     -151.2365127694      163.1212142251     1  0.12882834E+09
     -151.2361500080      159.5163725604     1  0.12599281E+09
     -151.2353365901      158.7889014537     1  0.12347449E+09
     -151.2349671694      159.0635298071     1  0.13826057E+09
     -151.2330941352      163.3531744557     1  0.12544843E+09
     -151.2325024132      160.5119605585     1  0.12413363E+09
     -151.2323917169      159.0616608854     1  0.13231051E+09
     -151.2321039202      163.7250432081     2  0.12532152E+09
     -151.2318635937      163.4909347391     1  0.12918352E+09
     -151.2318416547      156.7096439380     1  0.12144322E+09
     -151.2316020277      158.6859234512     1  0.12579960E+09
     -151.2301994844      163.5601570703     1  0.13755244E+09
     -151.2298486661      163.5858817506     1  0.12500498E+09
     -151.2295699884      158.9377244805     2  0.12795927E+09
     -151.2292649881      163.4767126251     1  0.13249876E+09
     -151.2292578323      158.4991023930     1  0.12648968E+09
     -151.2286553835      163.5415199195     1  0.12559357E+09
     -151.2284648310      160.4117334361     1  0.12197139E+09
     -151.2280003089      158.4154268098     2  0.12439841E+09
     -151.2276867847      162.7627409647     1  0.13333769E+09
     -151.2269070908      160.8850029807     1  0.12416685E+09
     -151.2257551849      163.2248471307     1  0.13079142E+09
     -151.2248621151      159.6059469735     1  0.12593366E+09
     -151.2233332128      163.3084445265     1  0.12289594E+09
     -151.2211138569      163.6761076738     1  0.12351727E+09
     -151.2206616483      163.3899660775     1  0.12469375E+09
     -151.2203258898      158.0694414199     1  0.12043305E+09
     -151.2196236090      159.7424575309     1  0.12773046E+09
     -151.2178622725      162.0954730792     1  0.12348024E+09
     -151.2173766669      155.0136909143     1  0.12276326E+09
     -151.2171131981      157.5151482951     1  0.12374977E+09
     -151.2141788173      163.7083395593     1  0.13054220E+09
     -151.2115627673      159.1016793092     1  0.13534308E+09
     -151.2112106948      163.3698190019     1  0.12527848E+09
     -151.2102759462      160.9159131393     1  0.13065786E+09
     -151.2098991299      160.0255068858     1  0.12371705E+09
     -151.2097578452      159.0269187907     1  0.12539362E+09
     -151.2097000569      162.1315762495     1  0.12415868E+09
     -151.2074580302      158.3907807751     1  0.12556405E+09
     -151.2057083940      162.1699422107     1  0.12472570E+09
     -151.2049557606      163.5511727071     2  0.13635103E+09
     -151.2048534372      163.5273630236     1  0.13931271E+09
     -151.2048493493      160.6082026622     1  0.12219501E+09
     -151.2016770235      162.1699504053     1  0.12517429E+09
     -151.2001710378      157.8676218295     1  0.11771591E+09
     -151.1987236424      163.3863673208     1  0.13290919E+09
     -151.1983058546      160.4070039777     1  0.12197564E+09
     -151.1976986342      158.0782261221     2  0.12422661E+09
     -151.1970777027      163.4170349418     1  0.13315283E+09
     -151.1965119880      162.8168707227     1  0.12435895E+09
     -151.1946695970      160.6722293991     2  0.12561631E+09
     -151.1925116775      163.2088368645     1  0.13172450E+09
     -151.1924945185      158.8333444779     1  0.12885311E+09
     -151.1917905154      159.0408737630     1  0.12127293E+09
     -151.1908660381      155.7484807921     2  0.12637152E+09
     -151.1903604473      159.6310708509     1  0.11842634E+09
     -151.1894059078      159.6455905173     1  0.12121453E+09
     -151.1886203959      162.2026992652     1  0.12367997E+09
     -151.1881598154      158.5272003875     1  0.12295679E+09
     -151.1874157720      159.5852965406     1  0.12119069E+09
     -151.1868855485      163.7439133175     1  0.13194620E+09
     -151.1846605697      159.8196718234     1  0.11925585E+09
     -151.1841570439      158.6618520176     1  0.12510490E+09
     -151.1826985585      159.6464642182     1  0.12683177E+09
     -151.1804284790      155.7903296361     1  0.12176937E+09
     -151.1800485177      159.1646673589     1  0.12353810E+09
     -151.1796719797      157.4550425036     1  0.12457140E+09
     -151.1785882369      157.6004629486     1  0.12945304E+09
     -151.1780855969      162.9403937508     1  0.14075208E+09
     -151.1780634645      157.7042427871     1  0.12398552E+09
     -151.1742588831      154.9672709856     1  0.12066655E+09
     -151.1733456460      163.4229345404     1  0.13656818E+09
     -151.1720282254      153.5520675847     1  0.12097364E+09
     -151.1652218642      159.1232404238     1  0.12262598E+09
     -151.1582576777      162.9637679413     1  0.12926694E+09
     -151.1546418694      162.0052465229     1  0.12516774E+09
     -151.1482121822      157.8671760342     1  0.12217810E+09
     -151.1481625406      162.8190236076     1  0.13789202E+09
     -151.1389168421      157.9351580272     1  0.12283559E+09
     -151.1342216217      163.0241640640     2  0.12308790E+09
     -151.1334197107      154.9598277203     1  0.12163116E+09
     -151.1330975173      160.8667411413     1  0.12605050E+09
     -151.1330551622      158.2523180286     1  0.12435492E+09
     -151.1236068566      158.0154532545     1  0.12145686E+09
     -151.1215285582      162.1949952646     1  0.12505311E+09
     -151.1191414186      159.7340560013     1  0.12626192E+09
