# Supplementary material for: Structure, thermodynamics, and rearrangement mechanisms in gold clusters—insights from the energy landscapes framework
Source: Nanoscale. 2017 Dec 15;10(4):2004–16. doi: 10.1039/c7nr07123j (PMC5901115; doi:10.1039/c7nr07123j)
Supplement: Supplementary file 1 [file NR-010-C7NR07123J-s001.zip › minima/44_Au/gmin.xyz]

          44
     -155.3228469812      160.5901105779     2  0.13502985E+09
L1        -0.0980589621        -1.6049521776         1.9320718090    1.21145    0.16235   -3.76505
L1         1.4868355080        -0.3227059055         0.0210634767    0.71706    0.22687   -3.79463
L1         1.6628358480        -0.7124708182         3.9204527547   -0.16081    0.31156   -3.56130
L1        -1.5806948296         0.3452320019         0.0593789587   -0.29550    0.35543   -3.82844
L1        -0.3031532126         0.8881771582         4.8317172939   -0.16267    0.26037   -3.43667
L1         0.3138298228         0.0256785051        -2.4875653807    1.15054    0.16039   -3.75843
L1        -0.7796615321        -0.9729277657        -4.7291972970   -0.41981    0.34810   -3.42705
L1         2.3374674410         1.8425694007        -3.1399474640   -0.14565    0.19724   -3.55826
L1         0.4270950398         4.7841724113         0.2823520399   -0.27572    0.39576   -3.43334
L1        -2.4390756040        -0.5938219562        -2.5150513105   -0.15885    0.19626   -3.60403
L1         1.8856963882        -0.4164595850        -4.8004353124   -0.01842    0.03835   -3.39615
L1         0.4616960700         3.7775597433        -3.1401372226   -0.12911    0.26582   -3.43661
L1         1.0617777566        -2.5444747556        -3.3008047753   -0.08532    0.11193   -3.55658
L1        -1.6131104968         1.9882467371        -2.9516490928    0.33641    0.17793   -3.52729
L1        -0.6299625590        -2.1479042353        -0.8345434919    0.26460    0.64418   -3.81713
L1         1.1063684713        -3.4735340539         3.6727471211   -0.04013    0.11934   -3.39811
L1         1.9783168501         2.0653422421         3.9276414685   -0.24605    0.14934   -3.40912
L1         2.4612496461         3.9555736879        -1.3184110854   -0.19608    0.14488   -3.41156
L1        -0.7349850545        -1.8433895910         4.6631039429   -0.14332    0.19564   -3.41126
L1        -1.4365872914        -3.7961782842         2.8101007275   -0.34501    0.22521   -3.42400
L1         0.1758920187        -4.5796274414        -1.6595714127   -0.30138    0.30942   -3.40898
L1        -2.7805380673        -2.0284129176         1.1687252154    0.00407    0.18577   -3.58694
L1         0.1925262474         3.8438475729         2.8988071152   -0.28250    0.19611   -3.43310
L1         0.4070811264         2.2472689864        -0.7884780651    0.00843    0.57815   -3.81853
L1        -1.5759602076         4.2433272564        -1.4686619699   -0.03956    0.37361   -3.40527
L1         2.6581631293        -2.2508523598         1.8311678634    0.08329    0.20819   -3.55928
L1        -4.2151109871        -0.3610310379        -0.4463952506   -0.11435    0.08151   -3.42192
L1        -3.4009469174         2.1756141220        -0.9775078444   -0.12386    0.35521   -3.45266
L1        -3.4192516110        -2.8246673983        -1.3316885834    0.00464    0.25128   -3.41144
L1        -1.8552827381        -4.4289732467         0.1660167104   -0.18872    0.31314   -3.43683
L1         2.2279805285        -2.8791512980        -0.8400396578   -0.14879    0.29182   -3.57853
L1        -2.0455380216         2.4679190205         3.5554390925   -0.04898    0.31696   -3.40062
L1         3.0482053883        -0.7255762050        -2.3796304912    0.09087    0.15575   -3.55926
L1         3.1888382748         0.5312923594         2.0121370065   -0.15518    0.10698   -3.55411
L1        -1.5625524126        -3.1363109395        -3.2428873328   -0.19438    0.27369   -3.43569
L1        -2.1849228178        -0.1857129916         3.1182259591    0.32561    0.20922   -3.54991
L1         0.2112063626         1.6197191010        -4.8635065391   -0.07541    0.27951   -3.40328
L1         0.6810460447        -4.1363221329         1.0341908072   -0.13975    0.17467   -3.55769
L1        -3.7095954355         1.3791467194         1.5787039726   -0.12245    0.04102   -3.43182
L1         2.2303631663         3.0126300138         1.2986709419   -0.04882    0.16347   -3.58068
L1         3.4405932064         1.4942515708        -0.6543559975   -0.13102    0.07946   -3.55075
L1        -1.6638320874         3.1157030993         0.9746185434    0.52625    0.38153   -3.61707
L1         0.1733403860         1.2073918072         2.0993557996    0.21462    0.38977   -3.81421
L1         4.2104161242        -1.0452064197         0.0137769572   -0.00025    0.21744   -3.39929
