# Supplementary material for: Structure, thermodynamics, and rearrangement mechanisms in gold clusters—insights from the energy landscapes framework
Source: Nanoscale. 2017 Dec 15;10(4):2004–16. doi: 10.1039/c7nr07123j (PMC5901115; doi:10.1039/c7nr07123j)
Supplement: Supplementary file 1 [file NR-010-C7NR07123J-s001.zip › minima/44_Au/min.data.amb]

     -155.3228469812      160.5901105779     2  0.13502985E+09
     -155.3159441402      165.0925747819     2  0.14670826E+09
     -155.2934821266      164.7565751862     2  0.14487122E+09
     -155.2903338971      165.2732931835     2  0.14523184E+09
     -155.2876144692      161.3671210307     2  0.14408786E+09
     -155.2474186128      161.9171791259     2  0.14240793E+09
     -155.2354933255      163.5516047453     2  0.14479550E+09
     -155.2298045905      160.8298894081     1  0.13784902E+09
     -155.2273674174      166.3772355746     2  0.13639552E+09
     -155.2161529847      158.9525345302     1  0.13643128E+09
     -155.2102466452      161.4776962235     1  0.13681824E+09
     -155.2015940089      162.0433371514     1  0.13838508E+09
     -155.2003249812      161.3929140057     1  0.13662238E+09
     -155.1945325906      160.4154298967     1  0.13691608E+09
     -155.1886404247      161.4420164014     1  0.13660760E+09
     -155.1839792187      157.7956586959     2  0.14151126E+09
     -155.1788161729      158.4737571130     1  0.13723567E+09
     -155.1772383542      165.0018712221     2  0.14952958E+09
     -155.1767756098      164.7359908720     2  0.15206186E+09
     -155.1765282740      163.8700415113     2  0.13849677E+09
     -155.1703984328      158.1105540389     1  0.13791420E+09
     -155.1677549414      163.5130482040     2  0.14084590E+09
     -155.1676765941      162.1665925799     2  0.14958111E+09
     -155.1655653689      164.5389517185     2  0.14980080E+09
     -155.1647900097      158.3954842660     1  0.13738328E+09
     -155.1647434885      161.6055958841     1  0.13977555E+09
     -155.1637756653      163.8316866105     2  0.14148410E+09
     -155.1635512211      159.2841377163     1  0.13403521E+09
     -155.1634837695      164.7406912506     2  0.15043422E+09
     -155.1595874720      158.7887687796     1  0.13418159E+09
     -155.1592248844      163.7933129605     1  0.14063039E+09
     -155.1576218747      163.5133301176     2  0.13886202E+09
     -155.1553052363      163.8009609382     2  0.13956169E+09
     -155.1521605600      160.8208544944     2  0.13722786E+09
     -155.1518127317      164.4820975155     2  0.15060440E+09
     -155.1516286924      164.3800842664     2  0.15053266E+09
     -155.1512342930      159.7489931403     2  0.13637824E+09
     -155.1488762566      162.4080913337     2  0.13547489E+09
     -155.1479856300      162.9801091670     1  0.14380748E+09
     -155.1470768417      157.8550407856     1  0.13390423E+09
     -155.1460195609      163.0823783033     2  0.15150855E+09
     -155.1450698597      161.1233850426     2  0.14665327E+09
     -155.1435816587      162.9453160963     2  0.13907871E+09
     -155.1426246169      163.4074532988     1  0.13936210E+09
     -155.1420534475      158.6257276573     1  0.13877845E+09
     -155.1417203598      160.0053892253     1  0.13639052E+09
     -155.1407762148      164.7286759587     2  0.15067953E+09
     -155.1386785030      155.4480705851     1  0.13660405E+09
     -155.1385111642      160.8915286788     2  0.14715797E+09
     -155.1375101218      164.1246253159     2  0.14792420E+09
     -155.1373105694      161.2372861609     1  0.13821348E+09
     -155.1364630270      161.4170062785     8  0.14033648E+09
     -155.1354205389      158.4010038777     1  0.13966257E+09
     -155.1348049788      161.9478913575     1  0.14014163E+09
     -155.1336177261      158.8190136392     1  0.15209262E+09
     -155.1331263745      163.6494290267     2  0.15243489E+09
     -155.1316997579      158.6922664891     1  0.13489205E+09
     -155.1306188522      163.2465718717     2  0.15295380E+09
     -155.1298071361      159.2542034054     1  0.13489798E+09
     -155.1281113031      159.1128892020     1  0.13495301E+09
     -155.1274038713      157.6865788922     1  0.13648340E+09
     -155.1266189357      163.6383667827     2  0.15184533E+09
     -155.1265074620      164.0160876604     2  0.15655252E+09
     -155.1265053547      163.4517371612     2  0.14891026E+09
     -155.1255961444      162.6217195944     2  0.13772560E+09
     -155.1239691505      160.4229092235     2  0.13616743E+09
     -155.1233737878      164.4434956226     2  0.15433689E+09
     -155.1222943015      158.0747441407     1  0.14151596E+09
     -155.1215323794      162.6175575019     1  0.15174367E+09
     -155.1198088077      159.4586518488     1  0.14586810E+09
     -155.1169342400      161.0099864011     2  0.14808289E+09
     -155.1158270797      163.9679500266     2  0.15340302E+09
     -155.1155440582      161.4350014466     2  0.15198912E+09
     -155.1146355115      164.3627829781     2  0.14891106E+09
     -155.1136313152      163.0573050490     2  0.14972239E+09
     -155.1132896597      158.2119825755     1  0.13665264E+09
     -155.1131251291      160.5932463692     1  0.14046889E+09
     -155.1106759266      162.5885506224     2  0.13503814E+09
     -155.1097320428      161.1626808302     1  0.14637270E+09
     -155.1091704658      163.4524157337     2  0.14958595E+09
     -155.1088480607      162.0359889651     1  0.13859567E+09
     -155.1084389548      164.0279083707     2  0.15318414E+09
     -155.1065096007      160.8932318450     1  0.13898170E+09
     -155.1053229707      160.4125606831     1  0.13592324E+09
     -155.1036103147      161.5822062660     2  0.13587375E+09
     -155.1033588104      162.2384436674     1  0.13856897E+09
     -155.1032331120      159.0192687786     1  0.14245587E+09
     -155.1029492271      159.5232469055     2  0.15078235E+09
     -155.1016746518      159.9811359912     1  0.13646717E+09
     -155.1015230594      156.8611815065     1  0.13723348E+09
     -155.1012562492      161.3164497048     1  0.14761092E+09
     -155.0991974760      157.7301452929     1  0.13858032E+09
     -155.0986619818      163.0595504182     2  0.15064663E+09
     -155.0980384276      158.2512310388     1  0.13727941E+09
     -155.0977244620      157.9461779457     1  0.13944719E+09
     -155.0972815378      163.5166545540     2  0.15094490E+09
     -155.0968341433      164.0891699530     2  0.15184550E+09
     -155.0963540847      161.3271507969     2  0.13461310E+09
     -155.0959075435      161.0275825363     1  0.14189571E+09
     -155.0957936509      161.4914449797     1  0.13851267E+09
     -155.0941070453      164.0549067127     2  0.14622138E+09
     -155.0938340371      162.1424343747     1  0.13682191E+09
     -155.0933966459      161.0939327422     1  0.13937099E+09
     -155.0929005666      162.6105996338     1  0.15057903E+09
     -155.0925800818      157.5136445416     1  0.13495009E+09
     -155.0899279992      161.0968636987     1  0.13648295E+09
     -155.0898045984      156.5400683432     2  0.14498437E+09
     -155.0897078965      161.2192140870     1  0.13976422E+09
     -155.0886498196      165.0191149244     1  0.15366362E+09
     -155.0885129611      166.9460882920     2  0.15087464E+09
     -155.0884359180      157.8969565633     1  0.15346852E+09
     -155.0865667417      156.2662685633     1  0.13811438E+09
     -155.0860653405      163.1569956348     2  0.14783239E+09
     -155.0857430125      161.7231966283     1  0.14062636E+09
     -155.0845736880      157.7415288358     2  0.13722612E+09
     -155.0845006244      159.3610355618     1  0.14111491E+09
     -155.0838252338      161.4742454710     1  0.13838712E+09
     -155.0835912412      154.8164980829     1  0.13729312E+09
     -155.0827851084      159.9368826369     1  0.14048914E+09
     -155.0826507001      159.6755226813     1  0.13603498E+09
     -155.0825339132      152.2255761374     1  0.13716943E+09
     -155.0818776781      161.0463310460     1  0.13838355E+09
     -155.0817710704      155.6766288125     1  0.13814851E+09
     -155.0815354521      158.8298026296     1  0.13766840E+09
     -155.0814039037      159.5617219567     1  0.13793869E+09
     -155.0813603958      162.7357711612     2  0.14787293E+09
     -155.0812375074      164.6420351129     1  0.14094179E+09
     -155.0811219659      160.8621684169     1  0.14437628E+09
     -155.0810721225      161.1588252826     1  0.13798612E+09
     -155.0805606261      159.5420945673     1  0.13773701E+09
     -155.0804981791      159.2763799052     1  0.14191742E+09
     -155.0803534342      162.6881901600     1  0.14769258E+09
     -155.0797650800      162.2592612960     1  0.14602047E+09
     -155.0792380775      158.2930554512     1  0.13831880E+09
     -155.0792362173      161.2962736752     1  0.13940787E+09
     -155.0787602096      162.7585647290     2  0.14779542E+09
     -155.0783639785      157.0137112978     1  0.13825509E+09
     -155.0778294626      163.3266683399     1  0.14361273E+09
     -155.0778085489      157.6663593789     1  0.14591387E+09
     -155.0774158118      159.6430382833     1  0.14505147E+09
     -155.0770790991      158.2851252609     1  0.14183198E+09
     -155.0770072516      161.7451416986     1  0.13614165E+09
     -155.0769156629      157.3948472686     1  0.13643103E+09
     -155.0761596534      165.2845321381     1  0.15537189E+09
     -155.0759987156      158.2429985650     2  0.13779519E+09
     -155.0758801341      160.4401164144     1  0.14588724E+09
     -155.0758488764      163.2382744013     1  0.14842490E+09
     -155.0758197091      161.2574706516     1  0.14304653E+09
     -155.0753244986      156.5653813072     1  0.13535163E+09
     -155.0748471874      162.5898549368     2  0.14875369E+09
     -155.0747984617      164.2037810890     2  0.14517844E+09
     -155.0745535839      160.3586386654     1  0.13606744E+09
     -155.0744732050      160.0911308126     1  0.15033113E+09
     -155.0740492625      159.3510556782     2  0.14764377E+09
     -155.0737039968      162.7969911985     1  0.14396804E+09
     -155.0736538930      157.2347177943     1  0.13838135E+09
     -155.0736449111      164.8412434888     1  0.13963944E+09
     -155.0735500273      156.3022531969     1  0.13751079E+09
     -155.0731990639      161.5140705298     1  0.13628389E+09
     -155.0731519747      160.8769576555     2  0.14070853E+09
     -155.0728997589      160.4691358124     1  0.13652567E+09
     -155.0727352775      163.7678901270     1  0.14358981E+09
     -155.0726273425      162.8689987385     1  0.14101191E+09
     -155.0716843476      159.2764104935     1  0.13643567E+09
     -155.0714980255      158.5447151060     1  0.13710800E+09
     -155.0712376544      164.3023432536     1  0.14142102E+09
     -155.0705919009      160.8518863591     1  0.14181591E+09
     -155.0701417224      159.8099168466     1  0.13597697E+09
     -155.0687974994      156.2431176552     2  0.14579621E+09
     -155.0684284050      161.9602658426     1  0.14366670E+09
     -155.0672648938      158.1236667555     1  0.13637030E+09
     -155.0669859588      160.9230418787     1  0.14422296E+09
     -155.0669757305      157.8555896954     2  0.14646636E+09
     -155.0661886725      156.7289251554     1  0.13518252E+09
     -155.0659244421      161.7986983098     1  0.14237734E+09
     -155.0658790171      157.8113647372     1  0.14109892E+09
     -155.0658282261      161.1662343275     1  0.14105997E+09
     -155.0657388274      155.5010885544     1  0.13687590E+09
     -155.0654443573      160.3410935516     2  0.14111536E+09
     -155.0652114721      157.2552836886     1  0.13834463E+09
     -155.0652024864      157.3935859697     1  0.15512310E+09
     -155.0651274330      162.1338952489     1  0.14144809E+09
     -155.0650703531      159.3162620851     1  0.13738666E+09
     -155.0649901301      164.9779629742     2  0.14982617E+09
     -155.0642041458      160.5033125566     1  0.13756654E+09
     -155.0641515233      160.6748842054     1  0.14155464E+09
     -155.0640653805      159.1361785578     1  0.13511134E+09
     -155.0640062379      155.8711770138     1  0.13638901E+09
     -155.0637807396      162.5251210603     1  0.13673850E+09
     -155.0637722497      165.2012452841     1  0.14049906E+09
     -155.0637372104      157.6497486370     1  0.13924384E+09
     -155.0636924970      159.4560602535     2  0.14822578E+09
     -155.0633862874      160.4244910054     1  0.13695434E+09
     -155.0628668926      160.8667081388     1  0.13556927E+09
     -155.0628604426      160.0311716611     1  0.14466764E+09
     -155.0628289317      162.5089008994     1  0.15343411E+09
     -155.0622719297      159.8056157768     1  0.14098807E+09
     -155.0614990919      157.2207193636     2  0.13998911E+09
     -155.0609511186      162.5441263363     1  0.15368150E+09
     -155.0602568955      161.9601236015     1  0.13741293E+09
     -155.0601315762      160.8206997892     1  0.14384512E+09
     -155.0596477783      158.7394731411     1  0.13564814E+09
     -155.0596089168      162.6803098139     1  0.13927353E+09
     -155.0592288254      162.3887697080     1  0.14008918E+09
     -155.0588180762      159.1552453132     1  0.14351503E+09
     -155.0585661703      161.8684753034     1  0.13753465E+09
     -155.0582955813      161.1239937453     1  0.13913196E+09
     -155.0582627995      155.3115995539     1  0.13766953E+09
     -155.0582029330      162.1636613852     1  0.13747286E+09
     -155.0574518892      157.0567757577     1  0.13531754E+09
     -155.0571082935      161.7697958119     1  0.14457990E+09
     -155.0568438350      159.9739706866     1  0.14152416E+09
     -155.0563399645      164.3232287475     1  0.15137106E+09
     -155.0560301310      155.1553905599     1  0.13563671E+09
     -155.0559875746      160.6705424325     1  0.14318117E+09
     -155.0556480443      158.4535032941     2  0.14811850E+09
     -155.0552983549      162.5394608771     1  0.15510631E+09
     -155.0551792839      164.0739605179     1  0.14715632E+09
     -155.0548506647      162.0780503292     1  0.14773540E+09
     -155.0542854129      159.2116398920     1  0.14189915E+09
     -155.0539801161      163.4996063657     1  0.14616900E+09
     -155.0539667847      155.9107924141     1  0.13846422E+09
     -155.0538322491      158.1487462045     1  0.13965360E+09
     -155.0536134526      164.5768078458     2  0.13731850E+09
     -155.0534384666      162.6499069086     1  0.14066817E+09
     -155.0533392630      159.5416740435     1  0.13828961E+09
     -155.0526603735      160.6006264900     1  0.13797420E+09
     -155.0524806614      159.5150325508     1  0.13756118E+09
     -155.0524628405      164.4043704238     1  0.14703700E+09
     -155.0516748316      163.8990123793     1  0.14944054E+09
     -155.0516442253      160.7687584459     1  0.13870929E+09
     -155.0515066381      158.4112989156     1  0.13641535E+09
     -155.0512984173      158.0554175410     1  0.13686491E+09
     -155.0511551070      155.8639182402     1  0.13662221E+09
     -155.0510351993      159.4066743747     1  0.14035122E+09
     -155.0508480105      164.4798803786     1  0.14643792E+09
     -155.0504186328      157.3020652079     1  0.13948353E+09
     -155.0503019515      155.5672353212     1  0.13701177E+09
     -155.0502944284      165.2298205155     1  0.13947760E+09
     -155.0499259688      159.6006897225     1  0.14071740E+09
     -155.0496842474      159.2190296318     1  0.14329330E+09
     -155.0493889168      161.9143919914     1  0.14224113E+09
     -155.0492786688      159.2730538040     1  0.13958492E+09
     -155.0490146574      157.6720905202     1  0.14212971E+09
     -155.0488869233      158.6971996964     1  0.13846295E+09
     -155.0484784628      162.0094518424     1  0.13509709E+09
     -155.0482888049      162.3551541331     1  0.15059672E+09
     -155.0482004062      160.1868484230     1  0.13764419E+09
     -155.0475543592      158.4632716430     1  0.13804973E+09
     -155.0469951441      154.7714520099     1  0.13616787E+09
     -155.0468597660      160.4939660737     1  0.14528016E+09
     -155.0468038744      154.3483833146     1  0.13820409E+09
     -155.0466371443      160.6571462281     1  0.13884659E+09
     -155.0465821835      161.4870933039     1  0.14289214E+09
     -155.0465475705      164.5777405731     1  0.14438217E+09
     -155.0463539294      159.8855553051     1  0.14316182E+09
     -155.0459825275      154.3955990237     1  0.13679523E+09
     -155.0459621572      160.0229224693     1  0.14566271E+09
     -155.0459230806      156.4875045790     1  0.13578641E+09
     -155.0457414362      157.3295797090     1  0.13897586E+09
     -155.0456504228      158.1092782865     1  0.13874633E+09
     -155.0452439495      162.0171020485     1  0.13988027E+09
     -155.0443878931      159.1060774954     1  0.13764441E+09
     -155.0441491231      165.2470582397     1  0.13729676E+09
     -155.0441165216      159.1451866982     1  0.13930268E+09
     -155.0439375578      160.9516538718     1  0.14022803E+09
     -155.0436642626      164.6321931979     1  0.14097882E+09
     -155.0435118210      163.5285178373     1  0.14503840E+09
     -155.0430398448      162.8164818309     1  0.14787788E+09
     -155.0429961013      158.7344271132     1  0.13933662E+09
     -155.0428618395      159.5339720639     1  0.14520871E+09
     -155.0426606981      158.2497125413     1  0.14221584E+09
     -155.0424224788      164.0686244674     2  0.15329614E+09
     -155.0418826837      159.6522964017     1  0.13900462E+09
     -155.0418469406      159.3305581805     1  0.14015819E+09
     -155.0418402837      159.5734090750     1  0.14275400E+09
     -155.0417611911      159.8571061399     1  0.13887680E+09
     -155.0413370138      161.9420492900     1  0.13966272E+09
     -155.0412559633      160.7477636805     1  0.14116435E+09
     -155.0411197376      159.5926980439     1  0.14417365E+09
     -155.0410916129      158.1885279427     1  0.13418806E+09
     -155.0409309415      156.8888317447     1  0.14076871E+09
     -155.0405015894      162.5983708170     1  0.13757664E+09
     -155.0402320945      155.2973626647     1  0.13771937E+09
     -155.0401653412      158.7150665721     1  0.13710355E+09
     -155.0399076729      156.1691767223     1  0.13814762E+09
     -155.0395531198      160.9725840667     1  0.15182493E+09
     -155.0393383692      158.5657660296     1  0.14051944E+09
     -155.0393279521      158.0201181334     1  0.13728207E+09
     -155.0391143360      158.7677931629     1  0.14273436E+09
     -155.0390596445      161.5918393491     1  0.15231739E+09
     -155.0387680622      162.9911859476     1  0.13650925E+09
     -155.0386746849      157.6126736409     1  0.14122712E+09
     -155.0382785210      157.4476287957     1  0.13950810E+09
     -155.0380835110      160.2382314852     1  0.14252443E+09
     -155.0378442968      154.7705611097     1  0.13826781E+09
     -155.0377327463      160.5150171002     1  0.13759646E+09
     -155.0374432623      158.1603878409     1  0.14640808E+09
     -155.0371699183      159.1913743165     1  0.13888572E+09
     -155.0370847418      161.3120481114     1  0.14170357E+09
     -155.0368913889      160.2785863529     1  0.14946613E+09
     -155.0368571761      163.5588899957     1  0.14503100E+09
     -155.0367633751      155.0497784209     1  0.13700787E+09
     -155.0367361564      161.2781724538     1  0.13779555E+09
     -155.0365469811      159.4893134636     1  0.14832920E+09
     -155.0364803799      160.2624396858     1  0.14574323E+09
     -155.0363901095      162.0544349122     1  0.14623361E+09
     -155.0362552778      160.0145942460     1  0.13449453E+09
     -155.0362063057      163.4985732142     1  0.13784168E+09
     -155.0361631445      162.6288109620     1  0.14295725E+09
     -155.0359894715      157.7928999776     1  0.13951524E+09
     -155.0359514252      155.3924577795     1  0.13693327E+09
     -155.0358526234      158.9408740951     2  0.14973563E+09
     -155.0356301290      157.8844960416     1  0.13694906E+09
     -155.0355497813      161.1353279940     1  0.13963398E+09
     -155.0353058435      155.3006275035     1  0.13938143E+09
     -155.0351593198      161.4611545093     1  0.14134428E+09
     -155.0350701161      159.9659428816     1  0.14539496E+09
     -155.0349737944      161.0328085054     1  0.13558870E+09
     -155.0349317288      160.5524764258     1  0.13884581E+09
     -155.0348668966      160.8527571430     1  0.14319737E+09
     -155.0348452639      160.5814916944     1  0.14533414E+09
     -155.0347067437      156.6327522023     1  0.13492415E+09
     -155.0343316320      159.5651336167     1  0.14517968E+09
     -155.0340788556      161.3119580663     1  0.15049492E+09
     -155.0338274851      165.2703913887     2  0.13652599E+09
     -155.0338098910      158.4208930726     1  0.14227384E+09
     -155.0337710560      161.2266379191     1  0.14367984E+09
     -155.0337641889      158.1109512228     2  0.14062911E+09
     -155.0335204415      155.2101957311     1  0.13632694E+09
     -155.0332657567      159.4743536736     1  0.13949389E+09
     -155.0331249859      159.7082040321     1  0.14112888E+09
     -155.0330628166      161.1257198978     1  0.13963038E+09
     -155.0330160683      163.7036369127     1  0.14688659E+09
     -155.0330139402      160.2360760032     1  0.14923068E+09
     -155.0329777050      163.1061432578     1  0.13643714E+09
     -155.0328926232      164.4256301855     1  0.14359422E+09
     -155.0326270690      160.1300009903     1  0.13646545E+09
     -155.0324631891      160.6128069016     1  0.13614432E+09
     -155.0323939781      156.1666261334     1  0.13727513E+09
     -155.0322200344      158.0527333649     1  0.13849300E+09
     -155.0320922839      156.3647131375     2  0.13816342E+09
     -155.0320303585      157.0229175261     1  0.13702715E+09
     -155.0317866317      158.7832264017     1  0.13789858E+09
     -155.0317853338      159.4522882814     1  0.13875778E+09
     -155.0314804682      160.6316222051     1  0.14129311E+09
     -155.0308798898      160.5294900287     1  0.13898703E+09
     -155.0308466815      162.5277932050     1  0.14266782E+09
     -155.0308328170      162.9737707690     1  0.14192234E+09
     -155.0308271763      161.3109219974     1  0.14765684E+09
     -155.0307314124      159.4551382041     1  0.13823996E+09
     -155.0307273376      157.3985364349     1  0.14091236E+09
     -155.0306145205      161.7572483925     1  0.14527961E+09
     -155.0304271830      155.1498985083     1  0.13644069E+09
     -155.0302805542      160.1936455213     1  0.14383237E+09
     -155.0302704381      161.4319395503     1  0.14530594E+09
     -155.0301676901      160.8877427394     1  0.14159438E+09
     -155.0298968542      161.9420128246     1  0.15553256E+09
     -155.0298074141      159.5650252037     1  0.14251796E+09
     -155.0297583516      161.4327673625     1  0.13700748E+09
     -155.0296596890      160.8757135677     1  0.13575604E+09
     -155.0293673373      159.2381594243     1  0.14471172E+09
     -155.0293554650      161.1846744824     1  0.14019477E+09
     -155.0292800282      160.7727802654     1  0.13973375E+09
     -155.0291945275      158.0778501332     1  0.13685660E+09
     -155.0291085043      159.5798854570     1  0.14007691E+09
     -155.0289389862      161.5511375189     1  0.14126609E+09
     -155.0288103504      160.0941141137     1  0.13908557E+09
     -155.0282903805      160.3820172729     1  0.14178521E+09
     -155.0282870733      164.7758705377     1  0.13792562E+09
     -155.0281187901      157.9791082320     1  0.13750317E+09
     -155.0281017298      156.9357507943     1  0.13855271E+09
     -155.0280921150      156.7040967146     1  0.14575504E+09
     -155.0279622349      165.1515758146     2  0.13645866E+09
     -155.0277619158      160.7751170390     1  0.14421643E+09
     -155.0275956827      163.7864128220     1  0.15459593E+09
     -155.0275029092      163.5769809978     2  0.14956813E+09
     -155.0273544732      160.1477783613     1  0.14059158E+09
     -155.0273380298      161.4093273464     1  0.14743531E+09
     -155.0272783216      158.3722899507     1  0.13941597E+09
     -155.0269588912      163.5037419952     1  0.14462643E+09
     -155.0268632403      160.4775498487     1  0.14850755E+09
     -155.0268594114      160.9275676513     1  0.13627159E+09
     -155.0268168809      153.6575330222     1  0.14132069E+09
     -155.0263209060      161.6430470691     1  0.13384361E+09
     -155.0262843097      160.7762830407     1  0.13518022E+09
     -155.0261889423      158.2926689177     1  0.13928927E+09
     -155.0260838867      159.1038371988     1  0.14312784E+09
     -155.0258327350      159.7215677652     1  0.14758897E+09
     -155.0257168340      162.3332679692     1  0.13903447E+09
     -155.0254975253      163.2140201755     1  0.14521023E+09
     -155.0254657606      160.2826573295     1  0.15357120E+09
     -155.0253976058      160.2794724710     1  0.13911563E+09
     -155.0253795565      163.3081428724     2  0.14264802E+09
     -155.0253163620      161.8887698412     1  0.13894675E+09
     -155.0252288113      159.1974347849     1  0.15449232E+09
     -155.0249061621      164.7890068922     1  0.14123116E+09
     -155.0247069072      163.6244286059     1  0.14557883E+09
     -155.0246912204      162.4133463026     1  0.14308822E+09
     -155.0242652989      161.0521884209     1  0.13524394E+09
     -155.0242192305      159.1678018144     1  0.13714522E+09
     -155.0241858563      163.1164835198     1  0.14507064E+09
     -155.0241405051      155.4763363029     1  0.13897976E+09
     -155.0240936022      164.7825008693     1  0.14115403E+09
     -155.0237345714      161.3058201800     1  0.14034958E+09
     -155.0237149933      160.7058427258     1  0.14842526E+09
     -155.0235925922      162.7667523083     1  0.15004088E+09
     -155.0235071144      159.1208714314     1  0.13839184E+09
     -155.0233855620      158.7933718025     1  0.13569459E+09
     -155.0233717931      157.5579417650     1  0.14009774E+09
     -155.0230821146      159.4806648972     1  0.14103126E+09
     -155.0230123601      157.8946881423     2  0.13975249E+09
     -155.0227423815      160.4752474448     1  0.14334021E+09
     -155.0225174692      159.1354996684     1  0.13627859E+09
     -155.0224314304      158.7972212043     1  0.14689170E+09
     -155.0222606037      162.4202797671     1  0.14673605E+09
     -155.0218116920      158.2375922808     2  0.14002351E+09
     -155.0216517209      163.5037840798     1  0.14551104E+09
     -155.0215668549      161.1941418770     1  0.14857123E+09
     -155.0215584740      163.6412007435     2  0.15024880E+09
     -155.0214526431      159.9826644612     1  0.14356516E+09
     -155.0213965284      157.9769124883     1  0.14818103E+09
     -155.0213511918      161.7218224945     1  0.14484803E+09
     -155.0213013956      160.6130454002     1  0.13776170E+09
     -155.0212956349      160.1690901541     1  0.15098409E+09
     -155.0210971964      162.2737211025     1  0.14370820E+09
     -155.0207839712      162.2798429671     2  0.14038036E+09
     -155.0205573582      163.5264385197     1  0.14525854E+09
     -155.0203997122      158.9409440585     2  0.14975437E+09
     -155.0203981843      163.2653809756     1  0.14666468E+09
     -155.0203315767      157.1725818158     1  0.13752371E+09
     -155.0198775041      156.7334730720     1  0.14657067E+09
     -155.0198579835      160.2695178699     1  0.14246504E+09
     -155.0197582056      156.5927061549     1  0.14045965E+09
     -155.0194950785      159.0773025541     1  0.14067210E+09
     -155.0194402910      161.2136246143     1  0.14499573E+09
     -155.0192626689      162.0954242031     1  0.14313068E+09
     -155.0189317392      158.3039849999     1  0.14400691E+09
     -155.0188321336      155.3520430296     1  0.14223151E+09
     -155.0184804006      159.7579678397     1  0.14134288E+09
     -155.0184701398      161.5874880551     1  0.14105610E+09
     -155.0184660209      159.9073389970     1  0.14265277E+09
     -155.0184547740      156.5890368796     1  0.13795629E+09
     -155.0183492619      158.5138704384     2  0.14358925E+09
     -155.0182456497      157.8462367463     1  0.14039215E+09
     -155.0181914670      161.1643704623     1  0.14479457E+09
     -155.0179251468      153.7361097261     1  0.13804495E+09
     -155.0178726300      155.7717014508     1  0.13896026E+09
     -155.0178011361      157.3164900798     1  0.13887027E+09
     -155.0177166127      153.0961278862     1  0.13922708E+09
     -155.0173594452      155.6109093615     1  0.13864307E+09
     -155.0173554369      162.0569413695     1  0.14562332E+09
     -155.0173001101      159.5829917028     2  0.14018592E+09
     -155.0169465473      158.9748464748     1  0.14044345E+09
     -155.0169315128      160.9600593283     1  0.13644387E+09
     -155.0168040978      156.2878118806     2  0.14459226E+09
     -155.0167218178      157.5475173037     1  0.14471213E+09
     -155.0167059812      163.7445223537     1  0.14770318E+09
     -155.0164684694      156.5444746001     1  0.13724431E+09
     -155.0164301134      162.7423684380     1  0.14503363E+09
     -155.0164007849      155.3376964597     1  0.13639109E+09
     -155.0162620525      163.6317712746     2  0.14418068E+09
     -155.0162124175      162.1347178848     1  0.14304591E+09
     -155.0161759496      159.2731338131     1  0.14504560E+09
     -155.0161582523      163.4993701655     2  0.14420871E+09
     -155.0160461162      162.2971583998     2  0.14943682E+09
     -155.0160210101      158.1306614001     1  0.14187389E+09
     -155.0159777445      157.2578795812     1  0.14392343E+09
     -155.0159086269      154.7449416258     1  0.13737605E+09
     -155.0157256834      155.9137302324     1  0.13809729E+09
     -155.0157124716      155.5098003196     1  0.13599520E+09
     -155.0155940168      158.0668142511     1  0.14554238E+09
     -155.0155333820      163.7496955791     1  0.14560915E+09
     -155.0155194825      156.2731645894     1  0.13730968E+09
     -155.0155073820      164.0215316806     1  0.13977599E+09
     -155.0154695553      159.2001423322     1  0.13713886E+09
     -155.0153622846      155.5920363240     1  0.13819538E+09
     -155.0153239755      155.4303961401     1  0.13766512E+09
     -155.0153031661      157.4974408251     1  0.14280037E+09
     -155.0152593253      160.2379893700     1  0.14443524E+09
     -155.0150688815      164.1685218593     1  0.14723753E+09
     -155.0149091211      162.3451320603     1  0.14072437E+09
     -155.0148313845      162.9987052979     1  0.14469085E+09
     -155.0148098654      156.3286922224     1  0.14085304E+09
     -155.0148078418      160.3563867473     1  0.14353920E+09
     -155.0147951447      162.3369596910     1  0.13677849E+09
     -155.0147363933      158.8619898524     1  0.14063508E+09
     -155.0146074949      161.0163372032     1  0.13743054E+09
     -155.0145322849      155.6388967838     1  0.13625769E+09
     -155.0143950238      157.5559094469     1  0.14121443E+09
     -155.0141269527      161.9501243865     1  0.14705650E+09
     -155.0141114125      156.3749156788     1  0.13554050E+09
     -155.0140612607      154.4464603482     1  0.13582985E+09
     -155.0139380760      161.4971522094     1  0.13462830E+09
     -155.0138190885      156.3719272302     1  0.14059625E+09
     -155.0138024500      158.5038867939     1  0.14829694E+09
     -155.0137959950      164.0518129437     1  0.14651972E+09
     -155.0137933602      164.2398839234     1  0.13956313E+09
     -155.0137343419      161.5839064993     1  0.14247131E+09
     -155.0137228750      160.4573632552     1  0.14400477E+09
     -155.0135943881      154.7181703764     1  0.13931805E+09
     -155.0135241820      159.9318432409     1  0.14915373E+09
     -155.0134584918      154.3809832300     1  0.13912319E+09
     -155.0134178054      161.4220195795     1  0.13783881E+09
     -155.0133403967      158.6880377244     1  0.14230085E+09
     -155.0133309075      160.3471089392     1  0.13690274E+09
     -155.0131652123      158.9964340372     1  0.13915385E+09
     -155.0131497329      158.0517424747     1  0.13759858E+09
     -155.0130857376      160.3831983983     1  0.14517152E+09
     -155.0130550416      160.6246046524     1  0.14036711E+09
     -155.0129883224      162.0009961331     1  0.13894719E+09
     -155.0129355129      154.6059881132     1  0.13989623E+09
     -155.0127899723      161.7674888532     1  0.14572840E+09
     -155.0125873638      161.0268838100     1  0.13774629E+09
     -155.0124371267      159.5750916041     1  0.14494954E+09
     -155.0123957274      157.8272732076     1  0.14817894E+09
     -155.0123914042      161.1539665257     2  0.14375236E+09
     -155.0121720510      156.8961320652     1  0.13914051E+09
     -155.0121080560      158.4320738576     1  0.14568074E+09
     -155.0120549721      154.7371435121     1  0.14186082E+09
     -155.0120506205      160.7559548889     1  0.14582424E+09
     -155.0119497375      162.3528738557     1  0.14456808E+09
     -155.0117131935      154.8542232454     1  0.13844488E+09
     -155.0116517447      157.8955711723     1  0.13644005E+09
     -155.0116198111      163.3283647217     1  0.14470280E+09
     -155.0115581095      160.7240329545     1  0.13791062E+09
     -155.0115500497      157.7305245008     1  0.13475165E+09
     -155.0115266981      160.1461713151     1  0.14129064E+09
     -155.0114736037      164.5608489290     1  0.14251364E+09
     -155.0114585343      163.7062414186     1  0.14557091E+09
     -155.0114054785      163.4424781511     2  0.14410540E+09
     -155.0111671107      163.2628202295     1  0.14522374E+09
     -155.0110874515      157.3201701818     1  0.14096164E+09
     -155.0109362305      158.2353880352     1  0.13854324E+09
     -155.0108771658      164.6717531489     2  0.14763231E+09
     -155.0108439415      161.6189267662     1  0.14185319E+09
     -155.0108004915      163.6094082949     1  0.14231006E+09
     -155.0105368812      160.2525113738     1  0.14047133E+09
     -155.0105023022      159.9675967328     1  0.14378378E+09
     -155.0104606718      155.2395882483     1  0.14060829E+09
     -155.0103409564      157.0341106565     1  0.14544224E+09
     -155.0103074325      156.4365830070     1  0.15079465E+09
     -155.0102939913      156.4450652385     1  0.13960389E+09
     -155.0102705234      160.3291402695     1  0.15199805E+09
     -155.0101627081      158.0136919854     1  0.14029062E+09
     -155.0101455620      153.4725810945     1  0.13910365E+09
     -155.0099733347      154.6178195678     1  0.13906411E+09
     -155.0099391759      157.7911224578     1  0.14241957E+09
     -155.0098054255      162.7054959145     1  0.14254611E+09
     -155.0097736568      158.4143103882     1  0.13816572E+09
     -155.0096613017      161.1499860288     1  0.13679121E+09
     -155.0094424026      157.5170293379     1  0.15043040E+09
     -155.0094331723      153.8752623190     1  0.13810193E+09
     -155.0093481643      161.9501893764     1  0.14051298E+09
     -155.0093129947      154.2239221877     1  0.14058968E+09
     -155.0091930541      163.4002119827     1  0.14455125E+09
     -155.0091868542      160.3349749408     1  0.15158098E+09
     -155.0090477169      154.3117631267     1  0.14184448E+09
     -155.0088639490      162.0075496145     1  0.13543851E+09
     -155.0088090457      159.7581912039     1  0.14192194E+09
     -155.0087685735      163.4253347356     2  0.14472621E+09
     -155.0085932629      161.4675283634     1  0.14289426E+09
     -155.0085522546      158.7654445509     1  0.14651645E+09
     -155.0084795027      161.8613276172     1  0.14420017E+09
     -155.0084025409      159.5232921491     1  0.13848097E+09
     -155.0079555660      158.0868003012     1  0.13858129E+09
     -155.0079534449      160.3206159475     1  0.14206111E+09
     -155.0078072236      158.6715553139     1  0.15245249E+09
     -155.0078034742      157.6099906697     1  0.14247729E+09
     -155.0074908083      160.8515083175     1  0.14167135E+09
     -155.0074836803      162.7234095396     2  0.13653843E+09
     -155.0074794209      161.2031066113     1  0.13487309E+09
     -155.0074571418      158.7595778684     1  0.14097426E+09
     -155.0074318262      161.0355802730     1  0.13826410E+09
     -155.0073732913      157.7922447105     1  0.14776926E+09
     -155.0071826307      162.1494038865     1  0.13726675E+09
     -155.0071787382      160.3924898611     1  0.13532695E+09
     -155.0071509098      159.9212571842     1  0.14553642E+09
     -155.0071421084      161.7882961407     1  0.14177377E+09
     -155.0069843675      160.4979196898     1  0.13939948E+09
     -155.0069598835      162.2305830249     2  0.14115774E+09
     -155.0069578918      158.4339073197     1  0.14342235E+09
     -155.0068392474      153.5420701583     1  0.13469935E+09
     -155.0067824359      154.8278244170     2  0.14150696E+09
     -155.0067811324      162.6243540854     1  0.14481395E+09
     -155.0067730950      156.9951651843     1  0.13530456E+09
     -155.0066843654      164.9087698115     2  0.13537501E+09
     -155.0066297124      156.6320675235     1  0.13724153E+09
     -155.0064244654      154.3866281339     1  0.14308038E+09
     -155.0064186112      157.2621039761     1  0.13581690E+09
     -155.0062398829      161.6744748045     1  0.14676655E+09
     -155.0061577794      162.4988087466     1  0.14318827E+09
     -155.0061220111      157.0800925334     1  0.14418750E+09
     -155.0060339715      155.5483555766     1  0.14203548E+09
     -155.0059997426      153.9316513721     1  0.13860566E+09
     -155.0059558928      156.6094839368     1  0.13536486E+09
     -155.0059155531      161.6426006215     1  0.14230742E+09
     -155.0057966076      156.3985696474     1  0.14119742E+09
     -155.0057942900      160.3846847178     1  0.13679875E+09
     -155.0056863255      158.0608463005     1  0.15285969E+09
     -155.0056766701      161.5974557474     2  0.13820216E+09
     -155.0056756620      153.8408292120     1  0.13613185E+09
     -155.0056673608      162.5809252584     1  0.14264732E+09
     -155.0056338499      160.0183746312     1  0.14186126E+09
     -155.0056269120      153.5126959166     1  0.13844267E+09
     -155.0056087109      160.2285769292     1  0.13921793E+09
     -155.0055850160      159.6914086718     1  0.14726827E+09
     -155.0055121362      160.4187394160     1  0.14354499E+09
     -155.0053518208      157.3781260710     1  0.13782486E+09
     -155.0052349781      159.0891784585     1  0.14543884E+09
     -155.0052255043      161.8540204999     1  0.14431157E+09
     -155.0051772754      155.7344946149     1  0.13998110E+09
     -155.0051615475      160.1659559634     1  0.14594433E+09
     -155.0050235030      157.4921984210     1  0.13912700E+09
     -155.0048107394      161.9288644728     1  0.15297327E+09
     -155.0045981924      155.7021807454     1  0.14127262E+09
     -155.0044688227      160.2738098596     1  0.14468106E+09
     -155.0043349911      156.2513991243     1  0.15532092E+09
     -155.0040922920      152.7779073308     2  0.14149159E+09
     -155.0040822540      153.7388177991     1  0.13919750E+09
     -155.0040770789      155.3222418819     1  0.13611479E+09
     -155.0038286192      158.1096594394     1  0.14532480E+09
     -155.0038022575      157.2582598480     1  0.14127066E+09
     -155.0037958097      160.1053029088     1  0.14973703E+09
     -155.0037309099      162.0343322972     1  0.14023496E+09
     -155.0037026678      155.8872215657     1  0.13955524E+09
     -155.0035535690      158.9250710165     1  0.14197268E+09
     -155.0035064913      155.3624888518     1  0.13801604E+09
     -155.0033267158      159.6261867060     1  0.13909068E+09
     -155.0032667694      161.9777762847     1  0.14216320E+09
     -155.0032508575      161.8040050743     1  0.14455078E+09
     -155.0032069264      160.9204292985     1  0.13778870E+09
     -155.0032043384      165.7073438604     1  0.14033756E+09
     -155.0031336540      158.9977257868     1  0.14686429E+09
     -155.0030332567      155.8147927223     1  0.14476054E+09
     -155.0030050255      164.7633766749     1  0.14869815E+09
     -155.0029751030      157.4017369788     1  0.13744630E+09
     -155.0029016651      160.3177594739     1  0.14203126E+09
     -155.0027369809      157.6322753710     1  0.13913607E+09
     -155.0027022138      161.8475510146     1  0.15771194E+09
     -155.0026916312      161.4098686413     1  0.13658642E+09
     -155.0024905525      161.8502285224     1  0.13984247E+09
     -155.0023414834      156.4570047077     1  0.14120473E+09
     -155.0021850806      157.4506611438     1  0.13709662E+09
     -155.0021816211      163.1684656557     1  0.14451809E+09
     -155.0021519012      156.6755217797     1  0.14854700E+09
     -155.0020648482      155.0547383117     1  0.13551896E+09
     -155.0020589740      157.9653061008     1  0.13721947E+09
     -155.0018511250      159.5609941907     1  0.14328878E+09
     -155.0015650565      161.1956805998     1  0.13443938E+09
     -155.0015174616      157.1604225638     1  0.15170353E+09
     -155.0014045551      157.9974231443     1  0.13716161E+09
     -155.0013164456      155.3228769776     1  0.13582298E+09
     -155.0012438867      158.0599744215     1  0.14041052E+09
     -155.0012425068      160.0237451876     1  0.13912832E+09
     -155.0011464037      161.8812249581     1  0.14506150E+09
     -155.0011302742      155.2584233010     1  0.14193326E+09
     -155.0011093981      156.1526433818     2  0.14882407E+09
     -155.0009935687      154.9167229553     1  0.14038272E+09
     -155.0008602462      154.0398103537     1  0.13858899E+09
     -155.0008437756      158.5948453602     1  0.14443403E+09
     -155.0007062223      159.1030584871     2  0.14186346E+09
     -155.0006890418      164.2599877359     1  0.14214171E+09
     -155.0006239923      163.4242532065     1  0.14566414E+09
     -155.0004829206      158.0245624149     1  0.13529043E+09
     -155.0003217986      157.0458004831     1  0.13768848E+09
     -155.0002287333      158.1793301111     1  0.14114784E+09
     -155.0001881240      159.3284990338     1  0.14326333E+09
     -155.0000265734      161.2060555906     1  0.14130164E+09
     -154.9999708431      159.0139980612     1  0.13755686E+09
     -154.9997982053      161.4765039781     1  0.13674032E+09
     -154.9997361178      160.1935474036     1  0.13950235E+09
     -154.9997287315      155.4044902281     1  0.13953470E+09
     -154.9996886449      162.0614518502     1  0.13595237E+09
     -154.9995666399      158.5771921784     1  0.14099238E+09
     -154.9995029106      157.4854786602     1  0.13610486E+09
     -154.9994820371      161.3273523551     1  0.13661621E+09
     -154.9994705555      157.9992325474     1  0.13672459E+09
     -154.9994305897      158.3793133961     1  0.14393762E+09
     -154.9993888898      154.3908268122     1  0.13891437E+09
     -154.9990456246      155.6724193055     1  0.13520509E+09
     -154.9990098998      160.5688376328     1  0.14001113E+09
     -154.9990078655      157.4162695060     1  0.13821041E+09
     -154.9990000830      163.0529825530     1  0.14565271E+09
     -154.9989602977      157.2603590227     1  0.13708417E+09
     -154.9989547993      155.6398346285     1  0.14260515E+09
     -154.9988977792      163.3230849547     1  0.14367282E+09
     -154.9988359801      159.8869031913     1  0.13947351E+09
     -154.9987964025      163.1579573924     2  0.14222949E+09
     -154.9987135359      158.4437471639     1  0.13467394E+09
     -154.9986439948      157.5324272590     1  0.14550302E+09
     -154.9986129614      156.0961023897     1  0.14903206E+09
     -154.9985527863      157.3602846892     1  0.13825269E+09
     -154.9985390037      159.7858038312     1  0.13583390E+09
     -154.9984969164      164.7914105699     1  0.14653412E+09
     -154.9984917533      154.6991419392     1  0.13864092E+09
     -154.9984710940      157.8475206066     1  0.15555454E+09
     -154.9983544163      161.8404019075     1  0.15480156E+09
     -154.9983275149      161.2393578108     1  0.15782636E+09
     -154.9981708078      160.0982265793     1  0.14110909E+09
     -154.9981509462      161.7398200762     1  0.14383907E+09
     -154.9980206351      156.1607653419     1  0.13561868E+09
     -154.9979271811      159.6792560472     1  0.13738948E+09
     -154.9978476377      161.0704026581     1  0.14085209E+09
     -154.9977856921      157.5184298256     1  0.14346491E+09
     -154.9976279835      156.7013832269     1  0.14362852E+09
     -154.9975355536      157.0896351385     1  0.14007256E+09
     -154.9974195067      159.4355978434     1  0.14531671E+09
     -154.9973620420      160.4644228943     1  0.13972282E+09
     -154.9973039973      160.9145023053     1  0.14512893E+09
     -154.9972292310      156.9195668233     1  0.13955003E+09
     -154.9971745798      161.7809601488     1  0.15051684E+09
     -154.9971403589      156.5907860837     1  0.13821625E+09
     -154.9971326641      158.5987625573     1  0.13955630E+09
     -154.9970212989      157.2037417713     1  0.13861173E+09
     -154.9969534252      159.0971571188     1  0.13811392E+09
     -154.9968909073      156.3071823100     1  0.13986529E+09
     -154.9968202160      159.7714024855     2  0.13650229E+09
     -154.9967796627      155.3181521838     1  0.14185256E+09
     -154.9967612120      158.0293233503     1  0.14807243E+09
     -154.9967045269      153.9928825073     1  0.14164750E+09
     -154.9967033384      162.4878817168     1  0.14249104E+09
     -154.9966917661      160.5296070850     1  0.15173756E+09
     -154.9965879384      158.2215693820     1  0.13552720E+09
     -154.9964971008      158.1738227349     1  0.13834807E+09
     -154.9964142037      163.0397806381     2  0.14213482E+09
     -154.9963912661      163.4902310565     1  0.15513296E+09
     -154.9963467548      156.6611016984     1  0.14433893E+09
     -154.9963222810      161.9053323415     1  0.14471141E+09
     -154.9962790642      162.0676727783     1  0.14276064E+09
     -154.9962396481      152.6110888889     1  0.14058271E+09
     -154.9961576911      157.3537371854     1  0.13919138E+09
     -154.9961327831      153.3526608241     1  0.14190838E+09
     -154.9960434371      158.4587697464     1  0.14937180E+09
     -154.9960266207      160.0023566650     1  0.15241362E+09
     -154.9959011196      161.0656996780     1  0.14051785E+09
     -154.9958901921      163.4869366423     1  0.13985537E+09
     -154.9958127761      156.0729384351     1  0.14629039E+09
     -154.9957024311      156.8897592231     1  0.14607089E+09
     -154.9956236415      165.0346065002     1  0.14726722E+09
     -154.9955393293      160.0152590208     1  0.14454005E+09
     -154.9955180173      154.7224110401     1  0.13787875E+09
     -154.9955025148      160.8184159882     1  0.14297458E+09
     -154.9954661855      165.7002735823     1  0.14073934E+09
     -154.9954575623      155.8615315689     1  0.15491629E+09
     -154.9953839649      156.3255867165     1  0.14053685E+09
     -154.9953776974      157.9838750531     1  0.13632960E+09
     -154.9953691821      154.7022951798     1  0.13537595E+09
     -154.9952891610      163.1360646781     2  0.14213550E+09
     -154.9951803103      161.8176793464     1  0.13789375E+09
     -154.9950232524      158.5978908088     1  0.14410430E+09
     -154.9949928408      160.9701959745     1  0.14052883E+09
     -154.9949620909      155.8106340359     1  0.13634033E+09
     -154.9948565670      162.9003351349     1  0.14432942E+09
     -154.9947814950      157.0310221063     1  0.13728947E+09
     -154.9947243380      156.6900480560     1  0.15186420E+09
     -154.9946129029      160.2724137159     1  0.13891275E+09
     -154.9945560207      158.5906632884     1  0.14931025E+09
     -154.9944577747      159.4023667506     2  0.13950738E+09
     -154.9943594246      157.1958489615     1  0.14200453E+09
     -154.9943450305      161.1138761133     1  0.13796680E+09
     -154.9943439175      161.8167079789     1  0.15034728E+09
     -154.9943305268      158.3817649892     1  0.14171438E+09
     -154.9942324111      158.7467517281     2  0.14182903E+09
     -154.9941892710      163.2173453101     2  0.14267330E+09
     -154.9940467505      155.0381275581     1  0.13573653E+09
     -154.9940180581      158.8583916251     1  0.14458191E+09
     -154.9939856756      157.7885044935     1  0.14051308E+09
     -154.9939753022      159.6205968549     1  0.14816180E+09
     -154.9939730845      158.0795644719     1  0.14497811E+09
     -154.9938698207      161.7962485002     1  0.13517444E+09
     -154.9938164938      161.5512058172     1  0.14189607E+09
     -154.9937828072      159.4200936087     1  0.14004609E+09
     -154.9937784611      159.7862584684     1  0.14848617E+09
     -154.9937439347      156.3609393643     1  0.13653954E+09
     -154.9936433572      162.4690246166     1  0.14894932E+09
     -154.9936296124      159.6863158944     1  0.14675472E+09
     -154.9935319011      160.0877216666     1  0.14343121E+09
     -154.9934992131      162.2496000567     2  0.14115072E+09
     -154.9934922238      161.4919869832     1  0.14174065E+09
     -154.9933745577      154.4080985065     1  0.14327067E+09
     -154.9933099894      157.4658941312     1  0.13859954E+09
     -154.9932824492      161.3681303321     1  0.14648551E+09
     -154.9932187436      156.4341190471     1  0.13992133E+09
     -154.9931879995      163.2113045676     2  0.14267666E+09
     -154.9931869831      158.0106453650     1  0.15146017E+09
     -154.9930941164      153.6534116157     1  0.13869188E+09
     -154.9930514224      156.1075044870     1  0.13795896E+09
     -154.9929381940      160.4092229808     1  0.14237889E+09
     -154.9927165489      154.9248320149     1  0.14873823E+09
     -154.9927031994      157.8157585058     1  0.14330633E+09
     -154.9925549993      160.1970491736     1  0.14682756E+09
     -154.9925476125      157.5737173397     1  0.13648757E+09
     -154.9923432418      165.0571896258     1  0.13677680E+09
     -154.9923346530      156.5456864951     1  0.14570793E+09
     -154.9923002863      159.0444751470     1  0.14238741E+09
     -154.9921764716      159.9124855515     1  0.14242475E+09
     -154.9920955322      160.8122865966     1  0.15299586E+09
     -154.9920509026      156.6320086605     1  0.14058358E+09
     -154.9919793548      157.8288434574     1  0.14914338E+09
     -154.9918869553      158.8942274448     1  0.13852154E+09
     -154.9917010773      155.7272620264     1  0.13789507E+09
     -154.9916602779      156.2763476497     1  0.14233948E+09
     -154.9914168295      159.0806134280     1  0.14572604E+09
     -154.9913051873      160.3511183340     1  0.13656019E+09
     -154.9912516296      160.0726995452     1  0.14737656E+09
     -154.9912277629      162.1655410930     1  0.14555430E+09
     -154.9912078595      160.9369916103     1  0.13963834E+09
     -154.9911987857      156.8425455844     1  0.13656250E+09
     -154.9911261785      162.7190716202     1  0.14474283E+09
     -154.9911138846      157.8049825493     1  0.13747357E+09
     -154.9910915872      156.6277148991     1  0.13525342E+09
     -154.9909757862      156.6323873998     1  0.15141013E+09
     -154.9908815476      160.3800741244     1  0.13963263E+09
     -154.9907897870      159.6768339912     1  0.14768022E+09
     -154.9907800753      161.3472134167     1  0.14309476E+09
     -154.9907349489      157.8769542922     1  0.14043764E+09
     -154.9905732232      158.3961029304     1  0.14251689E+09
     -154.9905571402      158.4163822803     1  0.14847461E+09
     -154.9904002564      155.2332708963     1  0.13953553E+09
     -154.9903400390      158.2940711318     1  0.13959237E+09
     -154.9903083409      156.8466975684     1  0.14903024E+09
     -154.9902523536      156.5945673565     1  0.13840955E+09
     -154.9901825929      160.2411062486     1  0.14664016E+09
     -154.9901588080      158.1548878379     1  0.13523683E+09
     -154.9900250926      161.8373148906     1  0.15052785E+09
     -154.9899983179      159.8131040107     1  0.14110816E+09
     -154.9899899157      160.2729312023     1  0.15099349E+09
     -154.9899818997      163.1916520456     1  0.14321213E+09
     -154.9899058627      162.0219581445     2  0.13760645E+09
     -154.9898950382      154.3408289622     1  0.13978662E+09
     -154.9897674892      154.6578493731     1  0.14275958E+09
     -154.9896379015      155.9365285377     1  0.14062709E+09
     -154.9896160431      164.6886552157     1  0.13951835E+09
     -154.9895339582      159.3744785278     1  0.15063411E+09
     -154.9894484058      158.3148503942     1  0.13786103E+09
     -154.9894259815      156.9764402292     1  0.13714051E+09
     -154.9893453892      163.0694913072     2  0.14257962E+09
     -154.9892463300      159.0766161987     1  0.13726024E+09
     -154.9891863664      159.3561261589     1  0.13989370E+09
     -154.9891293484      157.3990064511     1  0.14550589E+09
     -154.9890946284      157.8086982261     1  0.14088363E+09
     -154.9890414328      160.4527427204     2  0.14697111E+09
     -154.9890092748      160.2709731070     1  0.14123311E+09
     -154.9890056635      159.8421180625     1  0.13932591E+09
     -154.9889014708      157.9800328982     1  0.14154227E+09
     -154.9888895937      161.5184316165     1  0.14785861E+09
     -154.9888700929      158.8091380215     1  0.14793936E+09
     -154.9888041006      161.7343239328     1  0.14158404E+09
     -154.9887827486      159.6574140439     1  0.14801650E+09
     -154.9887147461      161.8216183346     1  0.14069382E+09
     -154.9887089138      163.5053039492     2  0.13443392E+09
     -154.9885366588      159.7468224812     1  0.15052287E+09
     -154.9885324421      158.6294180648     1  0.14296580E+09
     -154.9884713750      150.6128433380     1  0.14039097E+09
     -154.9884078317      160.5554295945     2  0.13898426E+09
     -154.9883693765      153.1411646782     1  0.14075698E+09
     -154.9883487107      158.7268871950     1  0.14522795E+09
     -154.9880722834      156.6183309624     1  0.13669927E+09
     -154.9880591067      160.5614479899     1  0.14540288E+09
     -154.9880443954      156.8917207370     1  0.13692717E+09
     -154.9880160863      160.7190248123     1  0.14333137E+09
     -154.9878721080      156.1565653528     1  0.14202882E+09
     -154.9878513247      161.8996525515     1  0.13587464E+09
     -154.9877876975      161.4277581135     1  0.13736977E+09
     -154.9877221721      163.8082308660     1  0.15520262E+09
     -154.9877030497      161.6107266593     1  0.13878480E+09
     -154.9876576408      160.2765628848     1  0.14420706E+09
     -154.9876234609      163.0171556905     1  0.14459010E+09
     -154.9876094882      154.8371849727     1  0.14071964E+09
     -154.9875908786      162.8791619129     1  0.14315366E+09
     -154.9875500467      156.2644653265     1  0.14240631E+09
     -154.9873891204      166.3012968802     1  0.13527046E+09
     -154.9873487320      159.3795576244     2  0.13995659E+09
     -154.9872137064      162.1590181942     1  0.13544788E+09
     -154.9871070811      163.3225043213     1  0.14354100E+09
     -154.9870329458      164.5865450207     1  0.14134494E+09
     -154.9868802721      158.2156857049     1  0.14721974E+09
     -154.9868463336      163.6844936981     1  0.16016270E+09
     -154.9868132176      153.4484252747     1  0.13683628E+09
     -154.9867945894      160.4416702809     1  0.14272928E+09
     -154.9865916940      158.8179078947     1  0.14750085E+09
     -154.9864643685      162.4684277635     1  0.15287246E+09
     -154.9864383618      156.1075340531     1  0.13918556E+09
     -154.9862528770      160.9643649319     1  0.14111296E+09
     -154.9862277559      162.0038657196     1  0.13975764E+09
     -154.9862036511      158.7088622549     1  0.14836325E+09
     -154.9861822576      160.9296791455     1  0.14342178E+09
     -154.9861639277      159.8429519714     1  0.14451313E+09
     -154.9859391198      155.7577076483     1  0.13801075E+09
     -154.9859256933      159.6958201001     1  0.14388526E+09
     -154.9859053632      157.7788006964     1  0.14612699E+09
     -154.9858799699      159.2652121353     1  0.14369416E+09
     -154.9858520381      153.7121415845     1  0.13831646E+09
     -154.9858469472      162.2258355304     1  0.13609310E+09
     -154.9858091689      163.1258197177     1  0.14454508E+09
     -154.9856329952      155.4774158606     1  0.13942322E+09
     -154.9856203373      151.9837197582     1  0.13570998E+09
     -154.9856144016      162.7112906979     1  0.14975010E+09
     -154.9854800038      157.1124842464     1  0.14108831E+09
     -154.9854580256      158.6154462872     1  0.13597811E+09
     -154.9853034317      157.4515541381     1  0.13721373E+09
     -154.9852216776      159.8291345350     1  0.13762698E+09
     -154.9852003062      156.1344966619     1  0.13725148E+09
     -154.9850924696      158.5140764692     1  0.15231424E+09
     -154.9850019145      160.7600715593     1  0.14395418E+09
     -154.9849203792      162.0006901197     1  0.14998149E+09
     -154.9849010225      156.4082934412     1  0.14086755E+09
     -154.9848454751      159.2019104077     1  0.13638419E+09
     -154.9848144606      155.3984850988     1  0.14457434E+09
     -154.9848116522      162.1458850463     1  0.13887415E+09
     -154.9847786776      153.0631216468     1  0.13905934E+09
     -154.9847240094      163.3016576916     1  0.14579587E+09
     -154.9846194517      162.8327391297     1  0.13913451E+09
     -154.9845691350      161.6606466855     1  0.14737561E+09
     -154.9845409218      164.6598995219     1  0.13957119E+09
     -154.9844034438      157.0667595323     1  0.14019016E+09
     -154.9843820976      154.8916104461     1  0.13499598E+09
     -154.9843440243      160.5318343541     1  0.13584718E+09
     -154.9842974139      161.7638097005     1  0.13793594E+09
     -154.9842506758      166.9264059100     2  0.13445358E+09
     -154.9842379812      160.6272330701     1  0.14459252E+09
     -154.9841972916      156.0764726026     1  0.14219419E+09
     -154.9840858059      160.4182071369     1  0.15164276E+09
     -154.9840369622      153.3137517432     1  0.13484509E+09
     -154.9840309571      159.1533794731     1  0.14691992E+09
     -154.9840050415      154.2502727293     1  0.14600130E+09
     -154.9839492831      152.3404927752     1  0.13913921E+09
     -154.9839163843      161.2675902646     1  0.13493271E+09
     -154.9838712906      159.2396856312     1  0.14218314E+09
     -154.9838670153      160.1775962542     1  0.14688804E+09
     -154.9837677468      161.9315517715     1  0.14552179E+09
     -154.9836334229      156.9117795212     1  0.13984123E+09
     -154.9836259607      155.0777899962     1  0.13603057E+09
     -154.9836245968      163.7463659186     1  0.14188579E+09
     -154.9835420444      158.8332840605     1  0.13969925E+09
     -154.9835201016      160.4941852251     1  0.14617135E+09
     -154.9834748403      160.7837145714     1  0.14920482E+09
     -154.9829376307      154.8470078300     1  0.14457653E+09
     -154.9828752345      159.5436639863     1  0.13835636E+09
     -154.9828496433      156.6433330122     1  0.14628771E+09
     -154.9828237199      151.9447992944     1  0.13940591E+09
     -154.9827972685      157.8834468202     1  0.14738188E+09
     -154.9827718540      161.9228445320     1  0.14419492E+09
     -154.9826879396      155.1686220793     2  0.14118071E+09
     -154.9826588603      161.6324450426     1  0.13497926E+09
     -154.9826240790      159.9474690766     1  0.14833249E+09
     -154.9825594463      155.9484401480     1  0.13641666E+09
     -154.9825377664      162.9075269713     1  0.14364652E+09
     -154.9825155079      160.4106854902     1  0.14107396E+09
     -154.9825034914      158.2164805238     1  0.14168654E+09
     -154.9824400116      159.3603971817     1  0.13955487E+09
     -154.9824302784      162.5587849883     1  0.14441421E+09
     -154.9823955207      157.8643542274     1  0.14166167E+09
     -154.9822405996      162.8516037032     1  0.15146776E+09
     -154.9822190526      159.6254811162     1  0.14502438E+09
     -154.9821832735      161.5828747596     1  0.14418143E+09
     -154.9821262427      157.8846178965     1  0.14061298E+09
     -154.9820802452      159.4304595378     1  0.14830414E+09
     -154.9820209565      158.8443858495     1  0.14764585E+09
     -154.9820114290      163.1604450480     1  0.14465438E+09
     -154.9819875079      156.5998029406     1  0.14319586E+09
     -154.9819328356      159.6334553609     1  0.14421436E+09
     -154.9819179785      156.4751244619     1  0.13894392E+09
     -154.9819126314      157.7848877539     3  0.14099239E+09
     -154.9818461064      161.6848910787     1  0.14328785E+09
     -154.9818338995      160.9844707059     1  0.14032778E+09
     -154.9817621395      161.8481376864     1  0.14255425E+09
     -154.9816299177      157.7048196719     1  0.13802840E+09
     -154.9816252405      159.2654382575     1  0.14117797E+09
     -154.9815446381      158.2828265243     1  0.14040192E+09
     -154.9815333891      162.3608407374     1  0.14851461E+09
     -154.9814979648      162.2024443371     1  0.14689630E+09
     -154.9814537082      162.2005715322     1  0.15370272E+09
     -154.9813409496      157.7611283509     1  0.14817149E+09
     -154.9812810209      157.9043738666     1  0.13701209E+09
     -154.9812136861      160.0309762987     1  0.14119044E+09
     -154.9809621783      163.6965101452     1  0.15133686E+09
     -154.9809261803      156.2034862265     1  0.14862728E+09
     -154.9809036204      157.3050486989     1  0.13883905E+09
     -154.9807942205      157.0877953404     1  0.13813409E+09
     -154.9806897992      161.6571709635     1  0.15735286E+09
     -154.9806607808      161.6391913677     1  0.13903137E+09
     -154.9805704852      160.4355134566     2  0.14169326E+09
     -154.9805578756      157.9741028237     1  0.14891326E+09
     -154.9805534438      153.0219899528     1  0.13432954E+09
     -154.9803770273      153.5683645905     2  0.13909335E+09
     -154.9803330447      157.8036219582     1  0.13938582E+09
     -154.9803169938      160.9993626581     1  0.14053113E+09
     -154.9802826948      160.2890608279     1  0.14949355E+09
     -154.9802365608      160.2455383882     1  0.13729886E+09
     -154.9802343994      161.5705529274     1  0.15014485E+09
     -154.9802155232      157.0915443370     2  0.13548384E+09
     -154.9801781852      158.5940117451     1  0.14193508E+09
     -154.9801544966      160.4919282973     1  0.14523636E+09
     -154.9801519112      158.1887967355     1  0.14135243E+09
     -154.9801195492      158.7961494144     1  0.14535702E+09
     -154.9800728146      161.1059370284     1  0.14488378E+09
     -154.9798313870      157.6729606668     1  0.14203566E+09
     -154.9798246748      159.8147447692     1  0.14583379E+09
     -154.9796570211      163.2360445937     2  0.14354062E+09
     -154.9796130764      161.2260935813     1  0.14683585E+09
     -154.9794215744      159.5971491828     1  0.15189599E+09
     -154.9793958073      160.1738064542     1  0.14607837E+09
     -154.9793374608      158.3021743838     1  0.13830623E+09
     -154.9793321261      157.8499506729     1  0.14691669E+09
     -154.9792724564      157.8877749508     1  0.14676092E+09
     -154.9792609262      158.4451267323     1  0.14389922E+09
     -154.9792299502      157.7442418129     1  0.14490905E+09
     -154.9792268103      156.7382155322     1  0.14298073E+09
     -154.9790244965      160.6602591760     1  0.13829636E+09
     -154.9790123481      161.5004941141     1  0.13960559E+09
     -154.9789878659      156.0208614123     1  0.14450467E+09
     -154.9789136649      163.0030190310     1  0.15764139E+09
     -154.9788671251      159.6574430714     1  0.14112493E+09
     -154.9788104409      157.6250133951     1  0.14039157E+09
     -154.9787599101      159.8462589705     1  0.14067288E+09
     -154.9787572423      157.6760023873     1  0.13617572E+09
     -154.9787277408      162.1240358342     1  0.14156416E+09
     -154.9786185340      158.6935318558     2  0.13729038E+09
     -154.9786080757      160.1897156192     1  0.15359083E+09
     -154.9784924090      161.2027896853     1  0.13823646E+09
     -154.9784161118      159.8615402530     1  0.14785720E+09
     -154.9783766079      161.2161819030     1  0.14722916E+09
     -154.9783669844      156.4167212165     1  0.14472046E+09
     -154.9783207298      161.5354704016     1  0.14162404E+09
     -154.9782806072      158.9408690854     1  0.14962344E+09
     -154.9782512118      160.6606194033     1  0.14945516E+09
     -154.9781891480      154.3311879229     1  0.13876840E+09
     -154.9781286127      155.2527944549     1  0.13736763E+09
     -154.9780673235      157.7006788163     1  0.14200443E+09
     -154.9780517514      153.7206362506     1  0.14237161E+09
     -154.9780484494      158.4447126818     1  0.13953465E+09
     -154.9780212305      157.6351126293     1  0.14595578E+09
     -154.9780150026      159.3551764362     1  0.15209033E+09
     -154.9779752069      159.7650401505     1  0.14203254E+09
     -154.9779362173      156.3802417789     1  0.13919740E+09
     -154.9778777161      155.2111195764     1  0.13831917E+09
     -154.9778725924      160.4015889772     1  0.13799434E+09
     -154.9778512890      162.6676038234     1  0.14033842E+09
     -154.9778364540      159.2122014172     2  0.13589122E+09
     -154.9778126954      156.6179805838     1  0.14198280E+09
     -154.9776629862      161.1006601930     1  0.13786799E+09
     -154.9776174819      155.3952904835     1  0.13672400E+09
     -154.9775282453      159.1460332531     1  0.15455105E+09
     -154.9774086766      162.9559031571     1  0.15352111E+09
     -154.9773910096      156.0275196890     1  0.14021772E+09
     -154.9773868014      161.3977937879     1  0.13914230E+09
     -154.9773549510      155.2984150437     1  0.13860814E+09
     -154.9773534364      161.0965850738     1  0.15447952E+09
     -154.9773349478      155.5175235314     1  0.13942957E+09
     -154.9773322874      163.2552825730     1  0.14481831E+09
     -154.9773252524      159.2506966835     1  0.14563919E+09
     -154.9772801707      160.4049352453     1  0.14504841E+09
     -154.9771868176      161.3575906587     1  0.15247105E+09
     -154.9771215829      158.8842235995     1  0.14399538E+09
     -154.9770868815      162.6987303775     1  0.14032276E+09
     -154.9770595152      151.1596779953     1  0.13913012E+09
     -154.9770284415      160.3650409018     1  0.14213751E+09
     -154.9770030958      161.9481353821     1  0.15804027E+09
     -154.9769443175      161.5076567095     1  0.14460963E+09
     -154.9769233885      164.0553294062     1  0.13766112E+09
     -154.9768706911      154.8024113792     1  0.14248765E+09
     -154.9767380976      162.1386948700     1  0.14286797E+09
     -154.9766667400      150.8653560208     1  0.13793732E+09
     -154.9766319704      159.0699870114     1  0.14614623E+09
     -154.9766251674      156.5442552113     1  0.13439806E+09
     -154.9765412897      162.1033855270     1  0.15285050E+09
     -154.9764190225      158.9289851898     1  0.13692515E+09
     -154.9762384608      159.5153866393     1  0.13577984E+09
     -154.9761591343      163.1490035097     2  0.14306759E+09
     -154.9761099665      153.7702467592     1  0.13871477E+09
     -154.9761077194      161.6024156867     1  0.13971540E+09
     -154.9760512787      157.5734356520     1  0.15174472E+09
     -154.9760425795      159.2152026152     1  0.13717946E+09
     -154.9760361131      155.0541481238     1  0.13999871E+09
     -154.9759571306      158.4505970003     1  0.14703597E+09
     -154.9759270865      154.1644320504     1  0.14105518E+09
     -154.9759255048      159.6022025608     1  0.14411492E+09
     -154.9759137860      161.5761543991     1  0.14480368E+09
     -154.9758722216      158.3812572394     1  0.13808304E+09
     -154.9758466443      159.3618881818     1  0.14459983E+09
     -154.9758111881      159.1645917960     1  0.14762340E+09
     -154.9757797005      158.0372501292     1  0.13923445E+09
     -154.9757785854      161.3564431428     1  0.14197116E+09
     -154.9757591792      159.1567052779     1  0.13765393E+09
     -154.9757515078      160.8897892451     1  0.13804777E+09
     -154.9757077982      153.6325978410     1  0.14021897E+09
     -154.9756989879      157.6598788014     1  0.13896174E+09
     -154.9756908573      155.5317144806     1  0.13864160E+09
     -154.9756876620      155.9926911976     1  0.13812245E+09
     -154.9756755636      160.0047264282     1  0.14730378E+09
     -154.9756438519      154.1156644049     1  0.13687593E+09
     -154.9756154643      161.0454243872     1  0.13673420E+09
     -154.9755459042      156.4401729688     1  0.14185268E+09
     -154.9755285436      158.2389037540     1  0.14246630E+09
     -154.9755020407      158.5919232305     1  0.14505861E+09
     -154.9754969320      163.7370393829     1  0.14497863E+09
     -154.9754279005      157.0363188367     1  0.14053960E+09
     -154.9752993021      159.1866308610     1  0.13909444E+09
     -154.9752556184      158.9145968902     1  0.14650736E+09
     -154.9752132817      157.5282539630     1  0.13515440E+09
     -154.9752114177      160.9675843739     1  0.14316639E+09
     -154.9752065487      159.2450858157     1  0.14703102E+09
     -154.9751956524      162.1222347939     1  0.13596019E+09
     -154.9750712304      159.8521521023     1  0.14573296E+09
     -154.9748945114      159.8241214308     1  0.14805170E+09
     -154.9748783408      158.6169284809     1  0.14704537E+09
     -154.9748479025      161.5328261487     1  0.14720604E+09
     -154.9748115836      156.1014374704     2  0.14226259E+09
     -154.9747413129      160.8079636986     2  0.15037691E+09
     -154.9747359615      156.5489619149     1  0.14371710E+09
     -154.9747314030      160.0509910818     1  0.13618000E+09
     -154.9746891233      154.6291708856     1  0.13954397E+09
     -154.9745526132      154.5858129246     1  0.13918782E+09
     -154.9744679443      158.6984656598     1  0.13527518E+09
     -154.9744307781      154.9888106035     1  0.13980327E+09
     -154.9743802977      158.1857877159     1  0.14391264E+09
     -154.9743430062      162.2724767252     1  0.14637435E+09
     -154.9743263783      159.3402531260     1  0.14574980E+09
     -154.9742605727      155.5806983847     1  0.13497391E+09
     -154.9741818393      164.7942710021     2  0.13665720E+09
     -154.9741583149      159.8446296985     1  0.14905144E+09
     -154.9741420471      153.5341395460     1  0.14803462E+09
     -154.9740236801      160.0087930105     1  0.14068606E+09
     -154.9739330006      155.7499449811     1  0.13739527E+09
     -154.9738573360      161.2396783755     1  0.14007113E+09
     -154.9738059741      156.5799043228     1  0.14267772E+09
     -154.9737658792      156.0854542305     1  0.14236958E+09
     -154.9737224595      163.2520688686     1  0.14670214E+09
     -154.9737182123      155.9212876660     2  0.13414428E+09
     -154.9735818952      161.4589457558     1  0.13740989E+09
     -154.9735675365      157.1700071864     1  0.14195696E+09
     -154.9735477016      164.7121194457     2  0.13667592E+09
     -154.9735126648      155.6344812385     1  0.13638371E+09
     -154.9734648109      155.4104190949     1  0.13675715E+09
     -154.9733598703      160.4965052677     1  0.14376991E+09
     -154.9733267544      158.7713798895     1  0.14482881E+09
     -154.9733121028      153.1572356387     1  0.14717238E+09
     -154.9733067373      158.7738202120     1  0.14762818E+09
     -154.9732811412      159.3090699957     1  0.14006757E+09
     -154.9731617874      158.2831987951     1  0.14558075E+09
     -154.9731026062      159.9919956242     1  0.13911084E+09
     -154.9729860160      163.1003294440     1  0.15034551E+09
     -154.9729649618      157.4632777503     1  0.14125304E+09
     -154.9727941138      161.5058125792     1  0.15135063E+09
     -154.9727792045      154.7375009248     1  0.14363373E+09
     -154.9727293075      160.4002607965     1  0.13996887E+09
     -154.9726887553      162.8021927799     1  0.15436477E+09
     -154.9725872785      159.5262831784     1  0.14301054E+09
     -154.9725786869      158.7907674044     1  0.14746675E+09
     -154.9725611989      160.4551388834     1  0.14252826E+09
     -154.9725379934      155.2748790283     1  0.13767690E+09
     -154.9724110365      155.4709710692     1  0.13748969E+09
     -154.9723085922      161.5089795600     1  0.13872123E+09
     -154.9722685572      155.3798884030     1  0.13556929E+09
     -154.9722530426      160.1857771195     1  0.14159154E+09
     -154.9722409037      156.5997160619     1  0.14349432E+09
     -154.9722308519      161.1030930417     1  0.13906033E+09
     -154.9721989964      159.1358698317     1  0.13894878E+09
     -154.9721943225      162.4398709138     1  0.15645109E+09
     -154.9721678460      154.3152315692     1  0.14178547E+09
     -154.9721598636      161.1625342783     1  0.15379564E+09
     -154.9721543228      161.5497153735     1  0.14376146E+09
     -154.9721132231      159.7658583765     1  0.13787879E+09
     -154.9721073434      158.0249505578     1  0.14689406E+09
     -154.9720706126      157.8061777920     1  0.14594040E+09
     -154.9720434891      158.5133415816     1  0.14535235E+09
     -154.9720225190      158.3444774972     2  0.13836427E+09
     -154.9719206886      158.6638751877     1  0.13989841E+09
     -154.9718369352      158.4145671478     1  0.14723238E+09
     -154.9716673040      158.1701826740     1  0.14379373E+09
     -154.9715807472      159.0567471711     1  0.13709024E+09
     -154.9715726014      158.4083799940     1  0.14254963E+09
     -154.9715149748      159.4164270858     1  0.14034224E+09
     -154.9714948601      158.2768297477     1  0.14316430E+09
     -154.9714561121      163.5593457119     1  0.14389291E+09
     -154.9714480906      163.3166822295     1  0.14472443E+09
     -154.9712981465      160.8081836229     1  0.14201845E+09
     -154.9712543852      158.0097848650     1  0.13893913E+09
     -154.9711860533      158.0889328029     1  0.14416139E+09
     -154.9711849414      162.0298886018     1  0.14557236E+09
     -154.9710977730      158.6045272856     1  0.13666796E+09
     -154.9710896749      155.3795822270     1  0.13796127E+09
     -154.9709206735      159.3766158300     1  0.15113500E+09
     -154.9708068068      162.3633010923     1  0.14536694E+09
     -154.9708017297      157.4824559510     1  0.13823629E+09
     -154.9707442942      159.2132770366     1  0.14541831E+09
     -154.9707259076      159.6135945533     1  0.13851275E+09
     -154.9706036042      160.7486840896     1  0.14375157E+09
     -154.9705850545      159.7592493020     1  0.14433685E+09
     -154.9705314334      155.4560167867     1  0.13990972E+09
     -154.9704749545      160.8916318363     1  0.15406555E+09
     -154.9704691756      159.5286109535     1  0.13810828E+09
     -154.9704582204      159.1577653509     1  0.13865162E+09
     -154.9703506005      156.6599117307     1  0.14267277E+09
     -154.9702660583      159.7584559691     1  0.14669640E+09
     -154.9702592508      155.7067563447     1  0.14680938E+09
     -154.9702403126      157.2977887429     1  0.14679446E+09
     -154.9701827281      157.6648553832     2  0.14090231E+09
     -154.9701811278      154.7341681493     1  0.13763762E+09
     -154.9701720799      155.4634944076     1  0.14042065E+09
     -154.9701397046      158.3703974569     1  0.14273425E+09
     -154.9701385353      164.2305989604     1  0.15357732E+09
     -154.9701177366      159.4267203365     1  0.15230200E+09
     -154.9700887025      160.9920469946     1  0.13728574E+09
     -154.9699211224      161.7051416409     1  0.14234416E+09
     -154.9699124288      162.0339392130     1  0.14862824E+09
     -154.9698126844      157.4135305102     1  0.14384263E+09
     -154.9696769936      160.7484896170     1  0.14588706E+09
     -154.9696093774      161.8227657078     1  0.13446692E+09
     -154.9696001348      162.3672159724     1  0.14324445E+09
     -154.9695868595      158.9789256966     1  0.14490460E+09
     -154.9695841699      158.2199801461     1  0.14835269E+09
     -154.9694943522      156.6069695488     1  0.13658882E+09
     -154.9692662745      155.7722564798     1  0.14374590E+09
     -154.9691418137      159.9927909215     1  0.14120046E+09
     -154.9691034965      162.0624490570     2  0.14522555E+09
     -154.9690715727      157.6186792463     1  0.14502319E+09
     -154.9690567361      164.5685277308     1  0.13826917E+09
     -154.9689893760      156.5022632620     1  0.13599507E+09
     -154.9689731280      162.0465950391     1  0.14180571E+09
     -154.9687988431      160.8829713486     1  0.13681394E+09
     -154.9687736172      156.9471557918     1  0.13830750E+09
     -154.9687306272      157.3292959950     1  0.13989627E+09
     -154.9686480256      158.9906626894     1  0.13998332E+09
     -154.9685747196      161.7675275129     1  0.14353690E+09
     -154.9685269768      159.3474440081     1  0.14363312E+09
     -154.9685217236      158.5321104513     1  0.14129813E+09
     -154.9684597671      162.3501173730     1  0.14151558E+09
     -154.9684458712      160.6905290352     1  0.14809268E+09
     -154.9684444755      161.2580448567     1  0.14853211E+09
     -154.9683214508      153.4297777973     1  0.13633789E+09
     -154.9683138044      156.5731376324     1  0.14706342E+09
     -154.9683111970      159.6148046859     1  0.14396325E+09
     -154.9681760862      160.1651650755     1  0.13448120E+09
     -154.9681252096      160.7320268851     1  0.15007215E+09
     -154.9681052141      159.3950486912     1  0.13745973E+09
     -154.9680382417      157.3525862777     1  0.14769872E+09
     -154.9679636270      156.3214725204     2  0.13667325E+09
     -154.9679367048      154.1618117728     1  0.14629100E+09
     -154.9679305405      160.6079837158     1  0.14034190E+09
     -154.9679249307      162.5270228281     1  0.14137771E+09
     -154.9679223523      160.5456980755     1  0.14700542E+09
     -154.9678848056      158.5427272194     1  0.14169872E+09
     -154.9678816167      163.1399950805     1  0.15394400E+09
     -154.9678490754      162.3538804498     1  0.14306199E+09
     -154.9677844644      156.1173725209     1  0.13998568E+09
     -154.9677697224      157.3902794575     1  0.14938568E+09
     -154.9677078212      159.3242113567     1  0.13946036E+09
     -154.9676668803      155.9644843734     1  0.13626704E+09
     -154.9676206377      156.8336576221     1  0.14670154E+09
     -154.9675926652      161.8746485441     1  0.14772602E+09
     -154.9675620047      163.6498263077     2  0.13368769E+09
     -154.9675183691      155.2086212137     1  0.14214647E+09
     -154.9674884070      157.0657635884     1  0.14067150E+09
     -154.9674773772      154.9763737238     2  0.14948106E+09
     -154.9674556917      155.2632343434     1  0.14535834E+09
     -154.9674350002      159.3421992811     1  0.13881058E+09
     -154.9674257743      155.9871137246     1  0.13768952E+09
     -154.9672639911      161.4424550616     1  0.14432572E+09
     -154.9672579182      160.1299807765     1  0.14492817E+09
     -154.9672422167      155.5876179369     1  0.13916503E+09
     -154.9671414210      162.7551064659     1  0.14517235E+09
     -154.9670691616      157.0117853981     1  0.13944945E+09
     -154.9670032091      159.3197277437     1  0.13648924E+09
     -154.9668836070      155.6275133162     1  0.13883206E+09
     -154.9668395806      158.5791730243     1  0.13451818E+09
     -154.9667652928      155.7540730664     1  0.13764106E+09
     -154.9666814041      160.6761548512     1  0.14743818E+09
     -154.9666662467      154.9002568667     1  0.14492998E+09
     -154.9666189828      162.0227624840     1  0.13513775E+09
     -154.9666093518      160.5558129935     1  0.14084773E+09
     -154.9666061630      159.3836661387     1  0.13999375E+09
     -154.9665679308      155.8293812917     1  0.13657276E+09
     -154.9664490993      162.0152402079     2  0.14078081E+09
     -154.9662267483      157.0094806240     1  0.15023247E+09
     -154.9661926520      158.5366538130     1  0.14351421E+09
     -154.9661907309      159.8552648099     1  0.14717729E+09
     -154.9661675311      158.4748275274     1  0.14432974E+09
     -154.9661432602      160.5804498421     1  0.14666233E+09
     -154.9661391139      159.6794347526     1  0.13939526E+09
     -154.9661036728      159.1828040364     1  0.13914267E+09
     -154.9660354811      159.9041138270     1  0.14421799E+09
     -154.9660171460      162.2060439000     1  0.15262896E+09
     -154.9660102789      160.2999910998     1  0.14136920E+09
     -154.9658926331      163.2232183123     1  0.14250372E+09
     -154.9658375584      159.5829735239     1  0.15352252E+09
     -154.9657594886      159.0876587944     1  0.13935536E+09
     -154.9656863836      157.6377456849     1  0.14556507E+09
     -154.9656663926      158.6730971039     1  0.13706898E+09
     -154.9656506926      160.2268051966     1  0.14978432E+09
     -154.9655679176      157.0390882390     1  0.14110878E+09
     -154.9655147730      152.4159564164     1  0.13625748E+09
     -154.9655076650      158.8507646475     1  0.13872847E+09
     -154.9654032477      155.2132026869     1  0.13987142E+09
     -154.9653431351      159.1658208875     1  0.14402719E+09
     -154.9652737351      156.7765395700     1  0.13698511E+09
     -154.9651757530      162.4808999580     1  0.14240485E+09
     -154.9651538360      158.2792017050     1  0.14507833E+09
     -154.9651349505      159.4852998638     1  0.15021797E+09
     -154.9651273187      164.8211527261     1  0.14292816E+09
     -154.9650921910      160.3304359999     1  0.14672629E+09
     -154.9650612294      153.9241385687     1  0.13998720E+09
     -154.9650358307      161.3738895508     1  0.13847587E+09
     -154.9649843112      157.4148052025     1  0.13858604E+09
     -154.9649059780      159.6883820540     1  0.14420258E+09
     -154.9648677821      160.9421550168     1  0.14436784E+09
     -154.9647870453      158.6673916074     1  0.14193955E+09
     -154.9647721631      161.8714374969     1  0.14529394E+09
     -154.9647299256      163.2421037792     1  0.14466533E+09
     -154.9646918284      159.5142990459     1  0.14669287E+09
     -154.9646768268      159.6202567180     1  0.14432720E+09
     -154.9645899217      156.7979621208     1  0.14245621E+09
     -154.9645851962      162.8092284044     1  0.13772854E+09
     -154.9645402198      162.5849933018     1  0.15845763E+09
     -154.9645221619      163.7076091078     1  0.14430935E+09
     -154.9645174097      156.3273788441     1  0.14173843E+09
     -154.9644377839      155.9777628016     1  0.13877545E+09
     -154.9643691517      160.8717922043     1  0.14053040E+09
     -154.9643107861      153.2119485090     1  0.13916947E+09
     -154.9642907095      159.9009086399     1  0.13515291E+09
     -154.9640385647      159.9677085455     1  0.13835856E+09
     -154.9640049928      161.7119193477     1  0.14527532E+09
     -154.9639838904      159.1523413732     1  0.13984129E+09
     -154.9639529118      155.1992393265     1  0.13728197E+09
     -154.9639322363      159.4343590093     1  0.15202832E+09
     -154.9638953478      157.8661590517     1  0.14243236E+09
     -154.9638782992      161.2928428220     1  0.14876990E+09
     -154.9638416120      156.5599092325     1  0.14942053E+09
     -154.9637916316      162.7161043421     1  0.13907593E+09
     -154.9637803166      149.7733495667     1  0.14300946E+09
     -154.9637558463      160.7591471502     1  0.15349664E+09
     -154.9637475207      161.6083495492     1  0.14192266E+09
     -154.9637452841      153.5362470028     1  0.13969073E+09
     -154.9637065418      161.4627417190     1  0.14601768E+09
     -154.9636787509      157.2313833055     1  0.13939328E+09
     -154.9636741164      156.1673602459     1  0.13950666E+09
     -154.9636683809      158.1081246586     1  0.14221421E+09
     -154.9636440309      157.2038877420     1  0.14271026E+09
     -154.9635723931      157.3908627941     1  0.14956926E+09
     -154.9635604741      157.8316813487     1  0.14062251E+09
     -154.9635210820      158.6386298183     1  0.14507206E+09
     -154.9634855035      159.5442761359     1  0.14023567E+09
     -154.9634671659      160.3330010848     1  0.14397818E+09
     -154.9634078554      161.7346915875     1  0.14244357E+09
     -154.9633515950      156.0231127623     1  0.14025257E+09
     -154.9633265100      160.4386641469     1  0.14672672E+09
     -154.9633143743      157.9574567555     1  0.15034907E+09
     -154.9632942692      158.9132547376     1  0.13991555E+09
     -154.9632291167      161.2020004469     1  0.15406083E+09
     -154.9632234158      157.5271601360     1  0.15008750E+09
     -154.9631680382      162.9694569218     1  0.13926469E+09
     -154.9631579056      157.2208901911     1  0.14607568E+09
     -154.9630431136      157.7514193903     1  0.14109867E+09
     -154.9629767900      159.2192763863     1  0.14136004E+09
     -154.9629331017      156.4293822764     1  0.13823383E+09
     -154.9628190326      158.7161021758     1  0.14279229E+09
     -154.9628120318      161.6088691009     1  0.14350205E+09
     -154.9627581253      159.1330741090     1  0.13744199E+09
     -154.9627210141      160.6700356720     1  0.14842557E+09
     -154.9626835388      161.9469640770     1  0.14218171E+09
     -154.9626370984      157.4061652483     1  0.13819659E+09
     -154.9625066704      155.4983043886     1  0.13589399E+09
     -154.9624822964      163.0138550178     1  0.15441570E+09
     -154.9624561655      156.2797441140     1  0.13909013E+09
     -154.9624382043      154.9431416472     1  0.14250755E+09
     -154.9623865829      159.4386804439     1  0.14485611E+09
     -154.9623143955      158.9284177033     1  0.13952366E+09
     -154.9622960714      154.7157461176     1  0.13966545E+09
     -154.9622695435      155.3046782803     1  0.14219278E+09
     -154.9622606548      159.1184748831     1  0.13655930E+09
     -154.9619892739      156.3986131451     1  0.13657551E+09
     -154.9619646686      154.8690096119     1  0.13670400E+09
     -154.9619425818      157.2762244830     1  0.14430585E+09
     -154.9619216454      155.8139704578     1  0.13927893E+09
     -154.9618820104      158.9825153298     1  0.14175925E+09
     -154.9618806660      158.5015780712     1  0.14213021E+09
     -154.9618442024      154.1184762688     1  0.14270939E+09
     -154.9618234545      160.8318845857     1  0.15087570E+09
     -154.9618014730      157.1529317697     1  0.14188738E+09
     -154.9617762150      158.8379746164     1  0.14285947E+09
     -154.9617727251      162.7936129411     1  0.14502903E+09
     -154.9617269665      152.4586975872     1  0.13823562E+09
     -154.9617086782      162.0756963720     1  0.14090630E+09
     -154.9616136212      160.0867617043     1  0.13604150E+09
     -154.9615999037      155.4144640568     1  0.13797082E+09
     -154.9615579197      164.0960292619     1  0.14553120E+09
     -154.9615049036      161.5796102576     1  0.13945219E+09
     -154.9614977016      160.8828181049     2  0.14306436E+09
     -154.9614214910      154.9238270464     1  0.14594640E+09
     -154.9613737223      156.3676372637     1  0.14107520E+09
     -154.9613650488      160.5095797711     1  0.14291674E+09
     -154.9613452598      158.2656588890     1  0.14334929E+09
     -154.9613214189      158.5773572118     1  0.14219532E+09
     -154.9613162724      160.7789848470     1  0.14386306E+09
     -154.9612239848      156.4495810535     1  0.14161331E+09
     -154.9611933556      159.0455772030     1  0.15189611E+09
     -154.9611656155      162.7762574927     1  0.14327884E+09
     -154.9611203709      159.0676879046     1  0.14628398E+09
     -154.9611139153      160.3438834218     1  0.14975263E+09
     -154.9610801108      155.5332377883     1  0.13994138E+09
     -154.9610711742      158.7424565010     1  0.13815786E+09
     -154.9610699161      161.4948685805     1  0.14295543E+09
     -154.9610277136      158.5558890517     1  0.14325643E+09
     -154.9610061297      158.9264635645     1  0.13745183E+09
     -154.9609895056      153.8267372471     1  0.14123366E+09
     -154.9609388337      158.0872950232     1  0.14167933E+09
     -154.9607810464      157.4164816158     1  0.14653600E+09
     -154.9607685742      162.9766597414     1  0.14240686E+09
     -154.9607503129      159.3656145847     1  0.13731916E+09
     -154.9607139856      159.1217425676     1  0.15202459E+09
     -154.9606905080      161.0983947335     1  0.14890425E+09
     -154.9606801484      159.5030432067     1  0.13906389E+09
     -154.9606641384      156.5990740823     1  0.14473590E+09
     -154.9605531724      162.2106935506     1  0.14309739E+09
     -154.9605166262      156.3954069346     1  0.14288299E+09
     -154.9604818893      160.0339898120     1  0.13676545E+09
     -154.9604384839      157.2223743464     1  0.13954910E+09
     -154.9604097171      158.4095431360     1  0.14690697E+09
     -154.9603917391      160.0015595160     1  0.15188939E+09
     -154.9603522219      157.4383191223     1  0.13965153E+09
     -154.9602700343      158.2025946243     1  0.13779181E+09
     -154.9602429164      156.5098717182     1  0.14324614E+09
     -154.9601599243      155.3073228060     1  0.13753824E+09
     -154.9601561178      159.4198815138     1  0.14036902E+09
     -154.9601096717      162.2445913551     1  0.13667613E+09
     -154.9600956603      159.2735545401     1  0.14259532E+09
     -154.9600578349      160.6678845315     1  0.14982463E+09
     -154.9599998986      160.4948113359     1  0.13725178E+09
     -154.9599821265      159.2266170100     1  0.15019049E+09
     -154.9599432975      156.4831482060     1  0.14116597E+09
     -154.9599344528      158.2530585673     1  0.14234784E+09
     -154.9599079573      156.7787116466     1  0.13699391E+09
     -154.9598787605      155.1086996438     1  0.13967794E+09
     -154.9598275534      158.4231499771     1  0.14356134E+09
     -154.9598152670      157.8906166932     1  0.14253951E+09
     -154.9597968371      157.4462791035     1  0.13781025E+09
     -154.9597317164      154.9082557517     1  0.14437331E+09
     -154.9597240461      156.6839958101     1  0.13952947E+09
     -154.9596045684      158.8710844009     1  0.15058628E+09
     -154.9595106936      162.1186347370     2  0.14127455E+09
     -154.9595068989      162.2503765525     2  0.14127648E+09
     -154.9595056190      159.8553225127     1  0.14369958E+09
     -154.9594837320      152.0666862699     1  0.13701804E+09
     -154.9594675728      161.1085963972     1  0.14210956E+09
     -154.9594067957      162.2089771802     1  0.14165263E+09
     -154.9593993360      160.3678139225     1  0.15352863E+09
     -154.9593863251      158.6346457830     1  0.13697414E+09
     -154.9593598132      155.5741988342     1  0.14155999E+09
     -154.9592685980      162.8074514915     1  0.14438165E+09
     -154.9592360861      154.9557519872     1  0.14184057E+09
     -154.9592181979      158.0561331734     1  0.14087030E+09
     -154.9592097308      155.4957113400     1  0.13649470E+09
     -154.9591654043      160.8702998409     1  0.13812010E+09
     -154.9591507746      158.8452274739     1  0.14564807E+09
     -154.9591408909      158.0123911686     1  0.13690195E+09
     -154.9591356802      159.3208006873     1  0.14230288E+09
     -154.9591103784      159.6585541230     1  0.14671814E+09
     -154.9591041014      157.1112639610     1  0.13845843E+09
     -154.9588858625      162.2666610724     1  0.13907644E+09
     -154.9588733082      157.0708379239     1  0.14254475E+09
     -154.9588721707      160.2620398738     1  0.14059219E+09
     -154.9587848719      159.7249559961     1  0.13776866E+09
     -154.9587725147      157.8826316281     2  0.14198593E+09
     -154.9587284393      163.2106637267     1  0.14266750E+09
     -154.9586921010      159.1509433581     1  0.14476636E+09
     -154.9586275271      158.1844084150     1  0.13812093E+09
     -154.9585598122      162.1236169814     1  0.14390355E+09
     -154.9585344327      156.6133597371     1  0.13797828E+09
     -154.9585279132      163.5634126418     1  0.14140553E+09
     -154.9584787219      159.1254555020     1  0.14228858E+09
     -154.9584708726      161.7928687730     1  0.14185412E+09
     -154.9584660741      156.9846483598     1  0.13781437E+09
     -154.9583868252      160.1592988652     1  0.14513034E+09
     -154.9583578387      155.1253960898     1  0.14024903E+09
     -154.9582663246      157.3005929102     1  0.13610549E+09
     -154.9582070676      161.2303361443     1  0.13956486E+09
     -154.9580358665      159.9874796201     1  0.14337823E+09
     -154.9580251211      162.2983776758     1  0.15875625E+09
     -154.9580002125      155.6802393368     1  0.14764171E+09
     -154.9579609152      159.3264954110     1  0.14326134E+09
     -154.9579461479      160.3562840736     1  0.13936129E+09
     -154.9579448676      158.4697113225     1  0.13821893E+09
     -154.9579305302      153.1817035983     2  0.13908707E+09
     -154.9578834236      155.6245610162     1  0.14192672E+09
     -154.9578288148      161.0770927620     1  0.13955627E+09
     -154.9577416807      161.0218457259     1  0.14341199E+09
     -154.9577218124      157.2852264535     1  0.14088424E+09
     -154.9577159184      157.8441823631     1  0.14387306E+09
     -154.9576960372      158.0953691903     1  0.14231767E+09
     -154.9576151982      154.6960695387     1  0.13858977E+09
     -154.9576059221      160.4062274340     1  0.14280528E+09
     -154.9575782704      157.4705030091     1  0.13863370E+09
     -154.9575368655      155.1003246416     1  0.14584075E+09
     -154.9575098700      158.9720530883     1  0.14542605E+09
     -154.9574854746      160.0556397976     1  0.15193902E+09
     -154.9574757598      156.3502802020     1  0.14096993E+09
     -154.9574654245      157.6535596400     1  0.13855671E+09
     -154.9574566602      161.1487034835     1  0.14275461E+09
     -154.9573737745      157.5720761021     1  0.13893160E+09
     -154.9573410437      160.0874052617     1  0.14611119E+09
     -154.9573354094      164.3322593003     1  0.15121960E+09
     -154.9573257158      155.6268447672     1  0.14463087E+09
     -154.9572579066      154.8017092275     1  0.13750296E+09
     -154.9572051372      158.2735967689     1  0.13691146E+09
     -154.9571879676      156.4573996911     1  0.13921526E+09
     -154.9571306718      158.4459804955     1  0.13870721E+09
     -154.9570847479      160.3797901814     1  0.14777778E+09
     -154.9570336391      156.9113033635     1  0.14670869E+09
     -154.9570189620      159.0719988876     1  0.13893774E+09
     -154.9569836537      155.2495699326     1  0.14321171E+09
     -154.9569148261      162.1137113858     1  0.14764891E+09
     -154.9569064054      158.0653737216     1  0.13974240E+09
     -154.9568399919      160.0216153197     1  0.15079014E+09
     -154.9567823825      161.3814807829     1  0.13594327E+09
     -154.9567805772      159.0352560775     1  0.14931417E+09
     -154.9567455417      161.6163057514     1  0.15157783E+09
     -154.9566709871      159.4597401959     1  0.13635964E+09
     -154.9566299450      160.5066139387     2  0.13867705E+09
     -154.9566118977      157.8545245275     1  0.14899317E+09
     -154.9565632916      156.6138399395     1  0.14507950E+09
     -154.9565249682      154.8663607520     1  0.13757887E+09
     -154.9565045218      158.7187768640     1  0.14002811E+09
     -154.9565021577      159.3098538465     1  0.14204950E+09
     -154.9564760118      160.0881258112     1  0.14101518E+09
     -154.9564545037      158.6786049814     1  0.14375076E+09
     -154.9563603254      162.8000968996     1  0.15084052E+09
     -154.9563199697      158.8466389123     1  0.14157780E+09
     -154.9562986830      160.9047487037     1  0.13526919E+09
     -154.9562931873      161.1023382788     1  0.13953847E+09
     -154.9562651152      160.7355532791     1  0.13802123E+09
     -154.9562584566      155.0116895097     2  0.15012043E+09
     -154.9561516745      161.9667627445     1  0.14045285E+09
     -154.9561362347      153.2761334766     1  0.13945687E+09
     -154.9561297434      158.2049733959     1  0.13785058E+09
     -154.9561167897      159.8962661785     1  0.14850777E+09
     -154.9560715470      161.1936756909     1  0.13924060E+09
     -154.9560691550      161.1022164554     1  0.14323891E+09
     -154.9559414048      158.4259500202     1  0.13882069E+09
     -154.9558659918      158.7631641955     1  0.14233163E+09
     -154.9558606800      158.1392302811     1  0.14520384E+09
     -154.9557922617      154.1347931473     1  0.13905625E+09
     -154.9557905946      158.3935466635     1  0.13642248E+09
     -154.9557655597      155.9372174128     1  0.14175060E+09
     -154.9557583897      161.1045399647     1  0.15037915E+09
     -154.9557460288      157.7758771193     1  0.13846510E+09
     -154.9556802850      156.4880847750     1  0.13957355E+09
     -154.9556698535      158.1500104830     1  0.15140396E+09
     -154.9556206116      162.3646797807     2  0.13699401E+09
     -154.9556028506      162.1755296156     1  0.14095616E+09
     -154.9556017527      153.0584919336     1  0.14201484E+09
     -154.9555355560      156.9975010237     1  0.13610274E+09
     -154.9555344565      161.6320793315     1  0.14529796E+09
     -154.9554329369      156.5177428603     1  0.13602672E+09
     -154.9554312752      155.9528202880     1  0.13509482E+09
     -154.9554267379      159.8921469777     1  0.14279664E+09
     -154.9553719530      159.8094741468     1  0.13999957E+09
     -154.9553625385      156.9951773997     1  0.14557013E+09
     -154.9552998120      158.2722001934     1  0.13861918E+09
     -154.9552758930      156.3389171462     1  0.14542404E+09
     -154.9552532493      157.7130756211     1  0.14301200E+09
     -154.9552520524      155.0803579631     1  0.13847119E+09
     -154.9552386504      157.4581812618     1  0.14874567E+09
     -154.9552274164      157.5905678908     1  0.14792908E+09
     -154.9552165170      156.9788477706     1  0.14625230E+09
     -154.9551956282      161.1548963519     2  0.14230138E+09
     -154.9551827656      156.1319723081     1  0.13785166E+09
     -154.9551101006      154.2769277714     1  0.14326278E+09
     -154.9549633704      160.6449206850     1  0.13898140E+09
     -154.9549214181      163.4081819771     1  0.14402809E+09
     -154.9549012744      163.9126098299     1  0.14915712E+09
     -154.9547741045      155.4175814209     1  0.13830528E+09
     -154.9547029214      162.4717583293     1  0.14611844E+09
     -154.9547013964      156.5233702447     1  0.13846096E+09
     -154.9545707618      163.3098543769     1  0.14704547E+09
     -154.9545667150      156.0965504210     1  0.14462354E+09
     -154.9545441470      156.9753005770     1  0.14756257E+09
     -154.9544834087      157.5084358240     1  0.13960244E+09
     -154.9544811269      161.2522966389     1  0.13734415E+09
     -154.9544549424      160.7256175728     1  0.15388048E+09
     -154.9544385136      156.9294987011     1  0.13629033E+09
     -154.9544267376      156.5244331546     1  0.14111316E+09
     -154.9544240097      160.8851048196     1  0.14543583E+09
     -154.9544023742      161.0776011816     1  0.14866085E+09
     -154.9543762739      155.7006676771     1  0.13796168E+09
     -154.9543588694      162.7014491909     1  0.13707942E+09
     -154.9543344667      161.5186025309     1  0.14945542E+09
     -154.9542983040      158.7799173765     1  0.14570412E+09
     -154.9542279364      158.9522746772     1  0.13868171E+09
     -154.9541954380      156.4303391706     1  0.14679240E+09
     -154.9541809786      159.9207126761     1  0.14465276E+09
     -154.9541670797      159.6139797787     1  0.14982679E+09
     -154.9541576721      162.7555439061     1  0.14369479E+09
     -154.9541102905      158.0971714290     2  0.14250688E+09
     -154.9540864542      159.4354281220     1  0.13835097E+09
     -154.9540794083      153.1981163038     1  0.13917377E+09
     -154.9540323382      156.1948335896     1  0.13655978E+09
     -154.9539934945      156.1383640316     1  0.14440303E+09
     -154.9539688601      154.7779949437     1  0.13948884E+09
     -154.9539636858      160.8788813494     1  0.14295908E+09
     -154.9539592877      158.6760667425     1  0.14565552E+09
     -154.9539505159      161.6487972196     1  0.14027539E+09
     -154.9539290810      159.8158059223     1  0.14432343E+09
     -154.9538878891      159.2050192115     1  0.14496917E+09
     -154.9538827936      159.5255712638     1  0.14248163E+09
     -154.9538636724      160.5807906462     1  0.14624489E+09
     -154.9538441745      161.0756965543     1  0.14309968E+09
     -154.9538360171      160.9426911512     1  0.14818236E+09
     -154.9537803434      161.7333676976     1  0.15299983E+09
     -154.9537362968      158.7386006473     1  0.14290887E+09
     -154.9537072063      165.0120446500     1  0.15337881E+09
     -154.9536948498      158.6282233272     1  0.15046473E+09
     -154.9536928482      156.2184965516     2  0.13533748E+09
     -154.9536893029      155.6449214463     1  0.13564403E+09
     -154.9536647584      157.9016879866     1  0.13846166E+09
     -154.9536482741      155.3325731521     1  0.13742376E+09
     -154.9536428480      158.1157289692     1  0.13643570E+09
     -154.9536102129      158.8722947981     1  0.14101754E+09
     -154.9535871804      159.5411192590     1  0.13767010E+09
     -154.9535578409      157.1361507304     1  0.13758311E+09
     -154.9535358146      158.6746203346     1  0.14508989E+09
     -154.9535145991      163.4172668261     1  0.14707358E+09
     -154.9534942747      160.9582645827     1  0.13588102E+09
     -154.9534691071      157.4100029496     1  0.14548809E+09
     -154.9534218167      159.3805621667     1  0.14230084E+09
     -154.9534089161      155.7146130850     1  0.14659047E+09
     -154.9533983124      153.0630833462     1  0.14694767E+09
     -154.9532565617      159.8531852678     1  0.14469304E+09
     -154.9532518750      156.6990483277     1  0.13563859E+09
     -154.9532376464      157.7654807182     1  0.14242450E+09
     -154.9532311747      160.5640146815     1  0.14079904E+09
     -154.9532120903      152.8917721120     1  0.13692667E+09
     -154.9532025442      163.7864035897     1  0.14962408E+09
     -154.9531478462      160.6481481358     1  0.14332586E+09
     -154.9530903944      164.6126549661     1  0.13869619E+09
     -154.9530841694      158.8599028067     1  0.14804048E+09
     -154.9530770540      156.9168060779     1  0.14497439E+09
     -154.9530655502      163.5295018690     2  0.13562237E+09
     -154.9530417982      160.8580577876     1  0.14803099E+09
     -154.9529982740      158.6698508227     1  0.14168065E+09
     -154.9529969915      155.2949557240     1  0.13808990E+09
     -154.9529445091      160.2921427197     1  0.15822145E+09
     -154.9529395826      157.5329053157     1  0.13911606E+09
     -154.9528795836      158.9400463323     1  0.14288557E+09
     -154.9528358903      158.9834521760     1  0.14631465E+09
     -154.9528032912      153.0019027939     1  0.13842641E+09
     -154.9526903442      158.2538175024     1  0.14328991E+09
     -154.9526879401      157.7501067427     1  0.14080778E+09
     -154.9526728757      160.5881112911     1  0.14897461E+09
     -154.9525995698      158.1126634502     1  0.13829575E+09
     -154.9525876405      159.8880708801     1  0.14860403E+09
     -154.9525580322      162.4104903927     1  0.14881068E+09
     -154.9524984516      160.4217452147     1  0.14853537E+09
     -154.9524734131      160.8403231304     1  0.14217616E+09
     -154.9523913989      157.3537334923     1  0.14243272E+09
     -154.9523745013      162.6557903974     1  0.14777647E+09
     -154.9523664613      158.5818941501     1  0.13799342E+09
     -154.9523004552      163.4866502128     2  0.14399996E+09
     -154.9522984064      157.9385998318     1  0.14146904E+09
     -154.9522930556      159.1137348859     1  0.14038424E+09
     -154.9522486741      160.7768336544     1  0.14393075E+09
     -154.9521704893      156.8290761153     1  0.14322898E+09
     -154.9521014689      160.1072625795     1  0.14786099E+09
     -154.9520785591      160.5900865771     1  0.14501663E+09
     -154.9520656918      161.7527100878     1  0.14675375E+09
     -154.9520444135      158.8027175894     1  0.14657945E+09
     -154.9519977991      154.2521032513     1  0.14152365E+09
     -154.9519798494      158.3392808611     1  0.14538285E+09
     -154.9519562433      156.0230473518     1  0.14602095E+09
     -154.9518535404      154.2727393037     1  0.14073011E+09
     -154.9518204249      162.0569217495     1  0.14213897E+09
     -154.9518152218      156.9093130935     1  0.13875566E+09
     -154.9517790805      149.5261131419     2  0.13765296E+09
     -154.9517770656      163.3151919395     1  0.14686843E+09
     -154.9517665620      160.3498618563     1  0.14914100E+09
     -154.9517620630      156.9308010145     1  0.14346804E+09
     -154.9516760787      160.1570612539     1  0.14810620E+09
     -154.9516679625      157.2669343481     1  0.13625564E+09
     -154.9515965821      155.7158208329     1  0.13884138E+09
     -154.9515839639      162.2956984005     1  0.14188038E+09
     -154.9515323071      163.8057042075     1  0.14909934E+09
     -154.9514864082      157.0068883297     1  0.14352506E+09
     -154.9514458298      157.1041071749     1  0.15093824E+09
     -154.9514411477      161.0133287975     1  0.13862844E+09
     -154.9514198812      158.6331240010     1  0.14121519E+09
     -154.9514182734      152.3959353396     1  0.14089608E+09
     -154.9513996928      157.4424185426     1  0.13817040E+09
     -154.9513872802      157.0319555715     1  0.14002316E+09
     -154.9513650711      154.7432720319     1  0.13958511E+09
     -154.9513476901      159.4397758235     1  0.13947964E+09
     -154.9513452695      156.3723029746     1  0.14410119E+09
     -154.9513188628      158.1226116859     1  0.14696303E+09
     -154.9513129552      159.1012780411     2  0.14625074E+09
     -154.9512890653      157.3667701419     1  0.13840798E+09
     -154.9512756657      158.0747038477     1  0.14537359E+09
     -154.9512597177      157.2515012026     1  0.14190578E+09
     -154.9512191423      159.4881544341     1  0.14558916E+09
     -154.9510559449      156.9531189481     1  0.13587563E+09
     -154.9510426405      156.1319808974     1  0.13958508E+09
     -154.9510285465      161.0638377614     1  0.14700311E+09
     -154.9510159014      161.0721807083     1  0.13436304E+09
     -154.9510101384      156.3514684086     1  0.14489102E+09
     -154.9509320499      158.8112324342     1  0.14648206E+09
     -154.9508130547      158.1511581452     1  0.14239444E+09
     -154.9507765855      162.1481340537     1  0.14883310E+09
     -154.9507571819      157.6706048738     1  0.14258658E+09
     -154.9507126072      158.9128671872     1  0.14075898E+09
     -154.9506489783      156.6622767892     1  0.14027926E+09
     -154.9506179527      160.6506976236     1  0.13890704E+09
     -154.9506041994      157.4248231043     1  0.13720427E+09
     -154.9505983120      155.5554617387     1  0.13677331E+09
     -154.9505968972      153.7331476783     1  0.14179962E+09
     -154.9505916293      161.1597192974     1  0.14284736E+09
     -154.9505258114      156.6925216497     1  0.14275451E+09
     -154.9505238071      164.5886243918     1  0.14101896E+09
     -154.9504686720      156.5339673044     1  0.14118645E+09
     -154.9503109562      158.9812810498     1  0.14174682E+09
     -154.9502962434      162.1621061129     1  0.13694490E+09
     -154.9502667389      157.9623072451     1  0.13932159E+09
     -154.9502616386      156.6165302567     1  0.14241554E+09
     -154.9502576618      157.8014181838     1  0.13879546E+09
     -154.9502064955      160.9832450936     1  0.14517667E+09
     -154.9501688624      160.0708907168     1  0.13744772E+09
     -154.9501535124      154.8252589831     1  0.14057679E+09
     -154.9501211120      158.5449397925     1  0.13670696E+09
     -154.9500596823      155.6355760675     1  0.14805395E+09
     -154.9500496236      157.3466715761     1  0.14502663E+09
     -154.9500198221      155.9636656829     1  0.15160209E+09
     -154.9499306845      155.4364965799     1  0.13603098E+09
     -154.9498487755      153.9562461401     1  0.13790975E+09
     -154.9498421619      158.0576532277     1  0.13738837E+09
     -154.9497699997      162.0297824139     1  0.13537916E+09
     -154.9497215744      157.7539521388     1  0.13875935E+09
     -154.9497022646      160.1161409274     1  0.14345037E+09
     -154.9496989532      159.8445512353     1  0.13974717E+09
     -154.9496974413      155.8918296264     1  0.13689776E+09
     -154.9496418619      159.9236448726     1  0.15779823E+09
     -154.9496061396      160.6694479540     1  0.14352782E+09
     -154.9495825109      161.0221300712     2  0.14747698E+09
     -154.9495699904      152.5014344336     1  0.13549480E+09
     -154.9495263443      152.3649957069     1  0.13465074E+09
     -154.9494625790      161.1130308541     1  0.14132107E+09
     -154.9493605578      163.6651773981     1  0.14772292E+09
     -154.9493509593      156.6336757826     1  0.13812572E+09
     -154.9493136313      161.7051781201     1  0.14471633E+09
     -154.9492817385      157.2157606343     1  0.15036036E+09
     -154.9492788405      158.3076267107     1  0.14130209E+09
     -154.9492424172      156.9186223488     1  0.13986523E+09
     -154.9492323956      157.9220579127     1  0.14277344E+09
     -154.9492306453      160.1253664903     1  0.14996042E+09
     -154.9492067773      161.1017768247     1  0.14586883E+09
     -154.9492053678      153.9639982865     1  0.13901572E+09
     -154.9491804829      159.0377076273     1  0.13680748E+09
     -154.9491432115      158.2899705988     1  0.14803942E+09
     -154.9491315986      157.8523863802     1  0.14108334E+09
     -154.9491001280      161.1752246795     1  0.14138143E+09
     -154.9490522169      157.2573012185     2  0.13769009E+09
     -154.9490152558      156.8510656023     1  0.14212987E+09
     -154.9489458814      158.4454241295     1  0.14401415E+09
     -154.9489429564      160.3685254333     1  0.14736226E+09
     -154.9489210307      160.8628231007     1  0.14248274E+09
     -154.9488942926      158.5288306562     1  0.14410489E+09
     -154.9488587991      158.2255628794     1  0.13753121E+09
     -154.9488348976      162.2308628354     1  0.14336495E+09
     -154.9487393087      158.8226311301     1  0.14685669E+09
     -154.9486672245      159.4797954715     1  0.13801598E+09
     -154.9486515337      161.9126098789     1  0.14340361E+09
     -154.9486477034      155.2506005996     1  0.14036894E+09
     -154.9486460958      154.6202199230     1  0.14269785E+09
     -154.9486402154      161.1988708748     1  0.14571418E+09
     -154.9486303731      156.6172147001     1  0.13857084E+09
     -154.9486255664      154.5630842253     1  0.14499976E+09
     -154.9485715046      156.5700905605     1  0.14101780E+09
     -154.9485608687      156.7128268024     1  0.13803447E+09
     -154.9485520552      161.1069146385     1  0.13723469E+09
     -154.9485056457      158.6922990213     1  0.15355402E+09
     -154.9484834559      159.6356520835     1  0.14360137E+09
     -154.9484664598      159.7918812455     1  0.13956035E+09
     -154.9483919899      155.8303318342     1  0.13876173E+09
     -154.9483729399      160.2816790559     1  0.13769059E+09
     -154.9483650888      156.3813157318     1  0.13781602E+09
     -154.9482752857      156.6224138849     1  0.13842952E+09
     -154.9482739454      156.2330862892     1  0.14744844E+09
     -154.9481673925      154.0980246382     1  0.13963026E+09
     -154.9481518053      156.8812396013     1  0.13938450E+09
     -154.9481034339      157.2908866751     1  0.13732617E+09
     -154.9480993216      158.4360258248     1  0.14609166E+09
     -154.9480472804      159.5671452785     1  0.14748846E+09
     -154.9480324469      154.9811744685     1  0.13846368E+09
     -154.9479858912      159.5922703382     1  0.14078316E+09
     -154.9479721255      162.8806255065     2  0.14156247E+09
     -154.9479540542      160.8395040994     1  0.14570910E+09
     -154.9479497553      163.1237936888     1  0.15650693E+09
     -154.9479028343      158.8765320490     1  0.14891594E+09
     -154.9478716421      161.3796504009     1  0.14328475E+09
     -154.9478595899      150.4821628430     1  0.13962864E+09
     -154.9478560139      160.8016017330     1  0.13600616E+09
     -154.9478487890      158.9464771245     1  0.13877862E+09
     -154.9478176233      156.9217424326     1  0.14646285E+09
     -154.9478137661      159.3053381998     1  0.14341448E+09
     -154.9478000358      154.3961391784     2  0.14120562E+09
     -154.9477680482      158.6174242152     1  0.13869494E+09
     -154.9477389144      157.3308752062     1  0.14771727E+09
     -154.9477198955      155.3391969238     1  0.13991497E+09
     -154.9477037199      161.5286376369     1  0.14768490E+09
     -154.9476925160      157.7902697024     1  0.14425920E+09
     -154.9476626826      160.8539738200     1  0.13736336E+09
     -154.9476509511      158.7213303393     1  0.13578959E+09
     -154.9475973575      160.6796910608     1  0.14460606E+09
     -154.9475894620      161.6318362267     1  0.15092600E+09
     -154.9475656494      162.5411541159     1  0.14413919E+09
     -154.9475575679      160.0341479017     1  0.13949748E+09
     -154.9475253399      161.4638265258     1  0.14574408E+09
     -154.9475120493      162.4344386726     1  0.15194469E+09
     -154.9474855245      158.5723162081     1  0.13797131E+09
     -154.9474718735      159.3240925984     1  0.15191131E+09
     -154.9473841058      160.8953325102     1  0.15000461E+09
     -154.9473027479      160.8850509943     1  0.14622776E+09
     -154.9472623896      156.6686523848     1  0.13956721E+09
     -154.9472451144      163.2908680375     1  0.15144252E+09
     -154.9472362261      156.5683360021     1  0.14826165E+09
     -154.9471614868      161.5296734911     1  0.14085444E+09
     -154.9471587268      157.1275753255     1  0.13711816E+09
     -154.9471412710      159.7782675778     1  0.15123158E+09
     -154.9471384929      158.3078040624     1  0.14244590E+09
     -154.9471171274      159.3408497618     1  0.13814020E+09
     -154.9471158183      159.8371686251     1  0.14404632E+09
     -154.9471021242      156.3377234629     1  0.13854560E+09
     -154.9470947649      153.7328422899     1  0.14004012E+09
     -154.9470893115      159.9533417269     1  0.14779451E+09
     -154.9469959591      154.4988686834     1  0.14219419E+09
     -154.9469941299      156.8798219595     1  0.13981977E+09
     -154.9469565301      159.0748630084     1  0.13940453E+09
     -154.9469477083      161.7328377298     1  0.14120659E+09
     -154.9469394526      164.0464341641     1  0.15146047E+09
     -154.9469198237      159.7016362040     1  0.14434913E+09
     -154.9469093211      158.2579671739     1  0.14609315E+09
     -154.9468821852      155.4806711534     1  0.13746996E+09
     -154.9468702606      160.2887190297     1  0.14770138E+09
     -154.9468208925      160.0561713393     1  0.15157097E+09
     -154.9467649185      155.8909490143     1  0.15315396E+09
     -154.9467395669      158.7555056907     1  0.14771364E+09
     -154.9467198852      160.1108974093     1  0.14851232E+09
     -154.9466486817      162.1047668501     1  0.13655032E+09
     -154.9466285903      159.8212494225     1  0.14135974E+09
     -154.9465933232      156.1998939832     1  0.13796386E+09
     -154.9465851246      157.9809477961     1  0.14265120E+09
     -154.9465826642      161.7360199544     1  0.13687175E+09
     -154.9465726512      157.7035169353     1  0.14484099E+09
     -154.9465166172      160.0399673770     1  0.14239227E+09
     -154.9465125318      156.0311183701     1  0.14220599E+09
     -154.9464971143      161.7268786569     1  0.13706655E+09
     -154.9464916895      160.9303235112     1  0.14208123E+09
     -154.9464662065      155.8517202500     1  0.13535929E+09
     -154.9464594818      155.3742331059     1  0.14338029E+09
     -154.9464530027      159.9378828880     1  0.14500198E+09
     -154.9463972723      162.5475259892     1  0.14798517E+09
     -154.9463873251      159.7169144665     1  0.14819098E+09
     -154.9463578923      158.6010241549     1  0.13949307E+09
     -154.9462777180      155.4542291583     1  0.14112239E+09
     -154.9461858947      161.8986262811     1  0.14960407E+09
     -154.9461112769      154.5272372114     1  0.14443274E+09
     -154.9460751098      156.0024847223     1  0.13548159E+09
     -154.9459904798      161.2887321761     1  0.14540604E+09
     -154.9459783582      158.3978417397     1  0.14695090E+09
     -154.9459506348      163.1822004773     1  0.14483478E+09
     -154.9458885144      156.2796104384     1  0.14787489E+09
     -154.9458636589      157.0363152604     1  0.14018866E+09
     -154.9458202959      160.8648584085     1  0.14249195E+09
     -154.9457672622      159.2417053158     1  0.15015628E+09
     -154.9457390661      159.7867121275     1  0.14204585E+09
     -154.9457228231      158.5740374134     1  0.14467988E+09
     -154.9457125529      160.3191373632     1  0.14326658E+09
     -154.9456711665      154.9533441696     1  0.13870913E+09
     -154.9456118636      152.1364163846     1  0.14260639E+09
     -154.9455478633      165.7489908316     1  0.14570340E+09
     -154.9455359997      157.2076942934     1  0.15237612E+09
     -154.9455230748      160.8884477100     1  0.13587026E+09
     -154.9454855021      158.6372195179     1  0.14757825E+09
     -154.9454416257      158.8830911375     1  0.14118026E+09
     -154.9453826196      158.1761741573     1  0.14210166E+09
     -154.9452943597      157.7674271443     1  0.14738984E+09
     -154.9452475662      154.3446569804     1  0.13571242E+09
     -154.9452284789      155.7588363943     1  0.13848153E+09
     -154.9452231882      155.6932609960     1  0.14409096E+09
     -154.9452080714      162.8653813439     1  0.14631021E+09
     -154.9451708289      156.2584823317     1  0.13937670E+09
     -154.9451587293      155.6159450321     2  0.14131551E+09
     -154.9451034056      160.6437852551     1  0.13778383E+09
     -154.9450842230      157.2400520970     1  0.14877121E+09
     -154.9450625590      157.9662213953     1  0.14068957E+09
     -154.9450528699      157.1756903159     1  0.14046548E+09
     -154.9450511547      153.5075965904     1  0.13903244E+09
     -154.9450386010      160.7977145345     1  0.13973072E+09
     -154.9450137326      157.6850625549     1  0.14281947E+09
     -154.9449490160      157.6607852483     1  0.13830106E+09
     -154.9449345075      157.0805427719     1  0.13875953E+09
     -154.9448381382      160.7333657917     1  0.14050850E+09
     -154.9448242711      157.1662208858     1  0.14492971E+09
     -154.9447962747      161.4494614439     1  0.14044079E+09
     -154.9447946683      157.3146008610     1  0.14544373E+09
     -154.9447732382      160.8664707300     1  0.13769038E+09
     -154.9447575480      159.5580823919     1  0.14292971E+09
     -154.9447113018      160.4266270991     2  0.14933667E+09
     -154.9445868900      161.4079027066     1  0.14174668E+09
     -154.9445697530      155.0479832175     1  0.14290841E+09
     -154.9445045942      153.6900766133     1  0.14007158E+09
     -154.9445014650      158.5158287085     1  0.14664764E+09
     -154.9444799969      159.5609823308     1  0.15036326E+09
     -154.9444338287      155.4446253295     1  0.13914386E+09
     -154.9443826681      158.5236286322     1  0.14476774E+09
     -154.9443762099      159.8716161077     1  0.14503743E+09
     -154.9443453992      158.2300025759     1  0.14036447E+09
     -154.9443408362      160.7029024247     1  0.14219982E+09
     -154.9443334769      156.8507801111     1  0.13986084E+09
     -154.9443310438      159.9843994170     1  0.14341819E+09
     -154.9443013226      163.0410300466     1  0.13978902E+09
     -154.9442990784      160.7038132089     1  0.14414228E+09
     -154.9442948698      157.6132417586     1  0.13874821E+09
     -154.9442722039      158.9847079925     1  0.13838284E+09
     -154.9442387972      158.5489773048     1  0.14347601E+09
     -154.9442039684      154.7875060372     1  0.14051148E+09
     -154.9441790513      162.1529882781     1  0.15885636E+09
     -154.9441773445      162.9554819367     1  0.14213143E+09
     -154.9441529960      162.8980361426     2  0.14192990E+09
     -154.9441210583      161.6162538504     1  0.14765825E+09
     -154.9441155484      157.9280556200     1  0.15079014E+09
     -154.9441086347      161.2929344944     1  0.14719378E+09
     -154.9440965350      155.7519861954     1  0.14291070E+09
     -154.9440313379      155.2888799407     1  0.13920435E+09
     -154.9440236217      154.8265574190     1  0.14241678E+09
     -154.9439868045      156.8871297722     1  0.14449598E+09
     -154.9439844229      157.4957592719     1  0.14036809E+09
     -154.9439294375      158.8899192918     1  0.13685529E+09
     -154.9439007526      161.1900485636     1  0.14641904E+09
     -154.9438814520      156.1519431993     1  0.15028562E+09
     -154.9438753864      161.3633149215     2  0.14966708E+09
     -154.9438219819      155.9866082799     1  0.14026128E+09
     -154.9437899280      159.4122090756     1  0.14925507E+09
     -154.9437852972      158.0048861557     1  0.14062116E+09
     -154.9437537177      159.2122941492     1  0.14236715E+09
     -154.9437319339      156.3945197295     1  0.14269913E+09
     -154.9437185512      161.5256391510     1  0.14613052E+09
     -154.9436500797      154.6476306169     1  0.14047673E+09
     -154.9436358274      161.3210740807     1  0.14853972E+09
     -154.9436125133      160.4121259904     1  0.14328300E+09
     -154.9435657036      156.0044461952     1  0.13935515E+09
     -154.9435527297      153.7463970998     1  0.14042656E+09
     -154.9435284839      155.7300628276     1  0.14182528E+09
     -154.9434987213      160.8759596270     1  0.14601638E+09
     -154.9434933272      162.6070206799     1  0.14920735E+09
     -154.9434807733      154.6909170359     1  0.14471511E+09
     -154.9434413300      156.2215110451     1  0.13912788E+09
     -154.9434275500      161.6224455442     1  0.15133854E+09
     -154.9434168050      158.6524536521     1  0.13802177E+09
     -154.9433800235      159.4606971908     1  0.14058947E+09
     -154.9433722567      156.7672818526     1  0.13869084E+09
     -154.9433201800      159.2293472888     1  0.13749323E+09
     -154.9433062648      162.4209753374     1  0.13837070E+09
     -154.9432981464      157.3243710858     1  0.13641234E+09
     -154.9432859354      158.7942220189     1  0.14261237E+09
     -154.9432795441      157.5428436360     1  0.14195416E+09
     -154.9432768918      154.3353583754     1  0.14165062E+09
     -154.9432418652      155.0102738601     1  0.15112106E+09
     -154.9432371973      162.2996952525     1  0.14673126E+09
     -154.9432304611      160.4009805114     1  0.14685032E+09
     -154.9432262094      160.1463900171     1  0.15333768E+09
     -154.9432001003      158.5590133618     1  0.13857014E+09
     -154.9431884844      159.2643654417     1  0.14141510E+09
     -154.9431683060      159.3058841778     1  0.14554688E+09
     -154.9430779101      162.3682375414     1  0.13695814E+09
     -154.9430607907      161.5631170668     1  0.13491107E+09
     -154.9430031000      158.1808825777     1  0.14126000E+09
     -154.9429846103      155.7668843909     1  0.13967067E+09
     -154.9429468459      157.4260612948     1  0.13620597E+09
     -154.9428978436      153.2861909937     1  0.14019896E+09
     -154.9428613454      163.7101775937     1  0.15447132E+09
     -154.9427815783      156.0203451433     1  0.13650384E+09
     -154.9426940068      160.9073206985     1  0.15252217E+09
     -154.9426806651      158.4991156987     1  0.14024547E+09
     -154.9426503799      160.2142731602     1  0.13959717E+09
     -154.9426363689      156.3866117810     1  0.14497600E+09
     -154.9426197221      159.9528657265     1  0.14583893E+09
     -154.9426151919      165.5889991658     1  0.14112566E+09
     -154.9425803855      157.8024865033     1  0.15423180E+09
     -154.9425657678      152.8039087446     1  0.13836312E+09
     -154.9425496318      159.2952026825     1  0.15278340E+09
     -154.9425415209      162.6315128907     1  0.13831767E+09
     -154.9425374837      159.2968372543     1  0.14388692E+09
     -154.9424954183      157.8464785350     1  0.14515379E+09
     -154.9424802982      157.4834634428     1  0.14372043E+09
     -154.9424766355      161.1367863695     1  0.14886076E+09
     -154.9424664568      157.0093680384     1  0.14585026E+09
     -154.9424080993      159.7576115981     1  0.15220651E+09
     -154.9423580654      162.0582697745     1  0.15150097E+09
     -154.9422851072      153.5330514531     1  0.13984701E+09
     -154.9422713061      162.0741997679     1  0.14550094E+09
     -154.9422331489      163.3706444626     1  0.14532572E+09
     -154.9421494541      153.0585449269     1  0.14334496E+09
     -154.9421417722      156.6101577654     1  0.13722410E+09
     -154.9421131460      158.2833023879     1  0.14038062E+09
     -154.9421059525      155.7747140265     1  0.14059141E+09
     -154.9420525620      157.0957470128     1  0.13857130E+09
     -154.9420389502      154.8551713084     1  0.13782870E+09
     -154.9420331653      158.2498982179     1  0.14494355E+09
     -154.9419843733      161.9302017376     1  0.13697619E+09
     -154.9419813546      162.2038540910     1  0.14895610E+09
     -154.9419432907      161.0411331275     1  0.15242831E+09
     -154.9419178150      156.6344819047     1  0.13926022E+09
     -154.9418990718      157.7171992866     1  0.14152580E+09
     -154.9418813309      158.4391202359     1  0.14592759E+09
     -154.9418705709      155.3044818623     1  0.14249910E+09
     -154.9418323036      160.9125853146     1  0.14643232E+09
     -154.9418034892      161.5372982167     1  0.13704441E+09
     -154.9417471219      162.1593219571     1  0.14004811E+09
     -154.9417206522      155.6932965679     1  0.13622878E+09
     -154.9416865565      163.4651056646     1  0.13597477E+09
     -154.9416702888      158.6578397336     1  0.13875834E+09
     -154.9416685188      160.2507347516     1  0.14178715E+09
     -154.9416362667      159.3584670085     1  0.14546051E+09
     -154.9416352293      160.4195407375     1  0.14574352E+09
     -154.9415655113      163.1635925596     1  0.14132886E+09
     -154.9415556320      163.3448844252     1  0.13624305E+09
     -154.9415342514      156.8353336175     1  0.13866559E+09
     -154.9415303850      155.1496394017     1  0.14018320E+09
     -154.9415266719      163.9413387637     1  0.13791281E+09
     -154.9414951047      152.9298722156     1  0.13518744E+09
     -154.9414618109      156.6988173868     1  0.13550580E+09
     -154.9414383309      157.5498541431     1  0.14222296E+09
     -154.9413869595      157.1561985221     1  0.14034121E+09
     -154.9413453124      160.5756794465     1  0.14604399E+09
     -154.9413017825      159.4852102547     1  0.13596002E+09
     -154.9412933522      162.6886319517     1  0.14546412E+09
     -154.9412249375      154.8709460666     1  0.13765234E+09
     -154.9411537767      160.6229593611     1  0.14158488E+09
     -154.9410612100      156.4467512827     2  0.14021549E+09
     -154.9410593835      160.5293308765     1  0.13774199E+09
     -154.9410035651      160.1806381352     1  0.14983384E+09
     -154.9409828999      161.1264816383     1  0.13590039E+09
     -154.9409197070      160.3215686487     1  0.14908753E+09
     -154.9408725831      162.1090322680     1  0.13865631E+09
     -154.9408267708      160.3175565297     1  0.14311010E+09
     -154.9407359394      159.6824123735     1  0.13904368E+09
     -154.9407292342      158.5437052540     1  0.14039955E+09
     -154.9406284880      159.4504489593     1  0.14519572E+09
     -154.9406263045      159.7045162346     1  0.14462302E+09
     -154.9405993023      156.7559381831     1  0.14282227E+09
     -154.9405899358      160.2054504156     1  0.15169190E+09
     -154.9405720171      160.1311267525     1  0.14443418E+09
     -154.9405653359      156.8542693639     1  0.13936744E+09
     -154.9405389028      156.9702868109     1  0.14136039E+09
     -154.9405034216      157.2902409598     1  0.15593728E+09
     -154.9404213963      156.2120576285     1  0.13668157E+09
     -154.9404108867      161.5249321865     1  0.13653473E+09
     -154.9404080618      158.7577658297     1  0.15543678E+09
     -154.9403422669      155.2967442951     1  0.13667775E+09
     -154.9402869899      159.7606513538     1  0.14180844E+09
     -154.9402736751      158.2568821123     1  0.14243526E+09
     -154.9402433154      157.3248788566     1  0.14799239E+09
     -154.9402219089      159.3383048422     1  0.14982479E+09
     -154.9402016997      158.3987205058     1  0.14245049E+09
     -154.9401937504      160.5830665286     1  0.15223472E+09
     -154.9401847837      157.6561541169     1  0.14061321E+09
     -154.9401347661      158.3586157801     1  0.14189580E+09
     -154.9400939034      156.0774017214     1  0.13737596E+09
     -154.9400725857      161.9632467024     2  0.13857089E+09
     -154.9400709938      162.2621919644     1  0.14522286E+09
     -154.9400545010      158.2323317009     1  0.15331288E+09
     -154.9400340137      164.3312659639     1  0.13985594E+09
     -154.9400274771      161.7391543488     1  0.13933050E+09
     -154.9400229642      157.2968356769     1  0.14924126E+09
     -154.9400195341      156.0473996040     1  0.13744438E+09
     -154.9399895695      156.8895102750     1  0.14495846E+09
     -154.9399716547      159.6504580362     1  0.14464092E+09
     -154.9399577968      160.0053444565     1  0.13901589E+09
     -154.9399539820      154.8587079585     1  0.13891818E+09
     -154.9399276949      157.5162889551     1  0.14552351E+09
     -154.9399156218      154.8436686887     1  0.13740577E+09
     -154.9398859570      158.2357708609     1  0.14276016E+09
     -154.9398684588      161.5964137011     1  0.13666383E+09
     -154.9398486661      162.2201587920     1  0.14893353E+09
     -154.9398471081      155.5086665740     1  0.14065650E+09
     -154.9398455382      162.5487262060     1  0.14651486E+09
     -154.9398442446      165.2622051092     1  0.14419164E+09
     -154.9398188800      156.3764665924     1  0.14234477E+09
     -154.9397720910      160.3289273409     1  0.13559308E+09
     -154.9397411914      153.0029047876     1  0.14002290E+09
     -154.9396971019      162.5915477784     1  0.14110626E+09
     -154.9396688236      158.2410410135     1  0.14639348E+09
     -154.9396505709      160.6244906432     2  0.14550524E+09
     -154.9396119925      158.2896071012     1  0.14659115E+09
     -154.9395938398      153.6642672847     1  0.14243149E+09
     -154.9395311533      162.7184720287     1  0.14368191E+09
     -154.9395263066      161.3917160930     1  0.14341252E+09
     -154.9394895785      159.9400356069     1  0.14655695E+09
     -154.9394755485      157.9446376557     1  0.14261827E+09
     -154.9394435093      157.8404295950     1  0.13898466E+09
     -154.9394170779      152.2378954227     1  0.13573874E+09
     -154.9393625186      156.9165678907     1  0.14222044E+09
     -154.9392849053      156.2206668551     1  0.14481948E+09
     -154.9392808961      154.5227749958     1  0.13984154E+09
     -154.9392754326      159.5575882713     1  0.14188685E+09
     -154.9392742396      157.8620495956     1  0.14270085E+09
     -154.9392352539      160.3583055557     1  0.14304645E+09
     -154.9392187533      162.0978089843     1  0.15376261E+09
     -154.9391682868      160.1815653948     1  0.13833928E+09
     -154.9391638167      158.0345908142     1  0.13838256E+09
     -154.9391615591      160.8707710663     1  0.14292028E+09
     -154.9391598528      156.6847474215     1  0.14018436E+09
     -154.9391374310      162.5270766439     1  0.14493327E+09
     -154.9390880547      155.8351543989     1  0.14241369E+09
     -154.9390647421      160.6402624941     1  0.13686349E+09
     -154.9390574728      159.8276086886     1  0.14499019E+09
     -154.9390545054      159.4938986407     1  0.14078537E+09
     -154.9390334243      159.6402717417     1  0.14462293E+09
     -154.9390306531      160.3611045792     1  0.14161283E+09
     -154.9390262738      155.4084437109     1  0.13695219E+09
     -154.9389468340      155.4238887802     1  0.13574354E+09
     -154.9389309899      155.0612524798     1  0.14896898E+09
     -154.9388592917      155.6047298201     1  0.13645276E+09
     -154.9388568022      156.5888219696     1  0.13977614E+09
     -154.9388535229      161.2701993573     1  0.14260089E+09
     -154.9388489916      160.4514720826     1  0.14337569E+09
     -154.9388357507      159.3815339698     1  0.13811589E+09
     -154.9388210721      158.2624547491     1  0.14263887E+09
     -154.9387960609      152.3670625965     1  0.14340202E+09
     -154.9387744525      156.1011321142     1  0.14901593E+09
     -154.9387259821      161.7677410446     1  0.14548714E+09
     -154.9387143986      157.8088111220     1  0.13963145E+09
     -154.9387123379      159.8709844174     1  0.14395641E+09
     -154.9386897970      157.8534515433     1  0.14337739E+09
     -154.9386798614      158.7490270182     1  0.13979670E+09
     -154.9386617548      149.6917431372     1  0.13871193E+09
     -154.9386581684      158.9266604883     1  0.14200326E+09
     -154.9386480000      158.2686593034     1  0.14081356E+09
     -154.9386070436      156.8467755049     1  0.14008445E+09
     -154.9385785757      153.6083415910     1  0.14324790E+09
     -154.9385492589      157.1517586168     1  0.14680697E+09
     -154.9385151772      155.2586018017     1  0.14004683E+09
     -154.9385065723      157.0875975545     1  0.13992093E+09
     -154.9384928917      159.7191761729     1  0.13796037E+09
     -154.9384914484      156.8124110257     1  0.13618252E+09
     -154.9384748503      157.6735169813     1  0.14668021E+09
     -154.9384584030      156.8680698245     1  0.14369321E+09
     -154.9383788730      157.7921701523     1  0.14210374E+09
     -154.9383729927      161.0680031439     1  0.13527468E+09
     -154.9383573830      162.0074455222     1  0.15237819E+09
     -154.9383433351      157.1613657220     1  0.13776051E+09
     -154.9383294727      159.2123807529     1  0.14027425E+09
     -154.9383144955      159.4492131415     1  0.14246427E+09
     -154.9383079872      159.7642860289     1  0.14357234E+09
     -154.9383047097      155.3114697927     1  0.13705035E+09
     -154.9382406723      156.6547371695     1  0.13981846E+09
     -154.9382132835      158.6811059897     1  0.14816499E+09
     -154.9381981508      156.9820430750     1  0.14687911E+09
     -154.9381884258      159.3446958675     1  0.14597857E+09
     -154.9381809027      162.9241814407     2  0.13588566E+09
     -154.9381150266      159.9510839152     1  0.14739766E+09
     -154.9380709794      156.7797239712     1  0.15007578E+09
     -154.9380691687      158.6594479920     1  0.14531396E+09
     -154.9380521588      157.4310085818     1  0.13932481E+09
     -154.9380273937      158.4597448710     1  0.14960294E+09
     -154.9380213093      157.4936196622     1  0.14650933E+09
     -154.9380199937      161.7294275554     1  0.14796650E+09
     -154.9380139266      157.1297542236     1  0.14706724E+09
     -154.9380049786      162.8414223604     1  0.14753029E+09
     -154.9379740239      158.6620849243     1  0.14007121E+09
     -154.9379430361      156.7347687387     1  0.13700396E+09
     -154.9379302563      154.1832444474     1  0.13599335E+09
     -154.9379258881      157.7593088690     1  0.13938455E+09
     -154.9378840334      155.2949765365     1  0.14531735E+09
     -154.9378204419      158.5907999989     1  0.14155598E+09
     -154.9378124250      157.6515894639     1  0.13996509E+09
     -154.9377999273      157.1709009367     1  0.13811670E+09
     -154.9377974424      157.3724493488     1  0.14291308E+09
     -154.9377634889      162.3669789495     1  0.14626917E+09
     -154.9377200515      155.0636413348     1  0.13769532E+09
     -154.9376693106      156.5985665275     1  0.14092473E+09
     -154.9376339143      156.9034503114     1  0.14453699E+09
     -154.9376204957      158.9210432635     1  0.13635718E+09
     -154.9375871592      158.6088143557     1  0.13907936E+09
     -154.9375724542      153.9351408296     1  0.13959240E+09
     -154.9375393326      160.3505947299     1  0.14358405E+09
     -154.9375345126      161.5178661754     1  0.13956961E+09
     -154.9374478553      161.4719187640     1  0.13731841E+09
     -154.9373961769      156.3466103133     1  0.14137028E+09
     -154.9373901336      157.5543445794     1  0.14191767E+09
     -154.9373777903      156.2379319641     1  0.14295194E+09
     -154.9373606980      160.3109691990     1  0.14075970E+09
     -154.9373429180      156.4380581148     1  0.14081760E+09
     -154.9373324135      158.2475039833     1  0.14919184E+09
     -154.9373040756      154.6312572998     1  0.13936619E+09
     -154.9372817537      156.9654338400     1  0.13556068E+09
     -154.9372803894      160.5010868737     1  0.14208291E+09
     -154.9372759137      158.2530207035     1  0.14117952E+09
     -154.9372485853      158.7196486936     1  0.15021680E+09
     -154.9372394376      160.5507512520     2  0.14954780E+09
     -154.9372305548      159.8571338718     1  0.13964343E+09
     -154.9372292012      156.8971359189     1  0.13798117E+09
     -154.9372246865      160.7921815642     1  0.14098972E+09
     -154.9371785652      159.4861761579     1  0.14904588E+09
     -154.9371564285      155.0024845741     1  0.13743590E+09
     -154.9371043508      159.7821203653     1  0.13999861E+09
     -154.9370993114      151.0174393641     1  0.13650689E+09
     -154.9370715144      156.6520123155     1  0.13785940E+09
     -154.9370504570      161.6666385071     1  0.15340764E+09
     -154.9370461388      160.2218312016     1  0.14298103E+09
     -154.9370415774      158.7514236169     1  0.14007606E+09
     -154.9369550582      158.1505293037     1  0.14134278E+09
     -154.9369523631      152.0476404965     2  0.13949487E+09
     -154.9369205318      160.5045978055     1  0.14413887E+09
     -154.9369185844      158.9193642956     1  0.14632770E+09
     -154.9369121178      152.9597371709     1  0.13973912E+09
     -154.9368484246      156.8861511524     1  0.14032400E+09
     -154.9368190066      154.4682673905     1  0.13765460E+09
     -154.9367765253      161.2920826401     1  0.14911620E+09
     -154.9367542302      156.0591634890     1  0.13867735E+09
     -154.9367287514      158.2987393131     1  0.14910878E+09
     -154.9367276171      159.3967849811     1  0.14075443E+09
     -154.9367223564      158.9575544795     1  0.13681652E+09
     -154.9367088618      160.4632715330     1  0.14772730E+09
     -154.9366988106      159.9078369314     1  0.14054535E+09
     -154.9366976203      159.0624182243     1  0.14943987E+09
     -154.9366134831      160.5693779490     1  0.15158927E+09
     -154.9366115225      162.4924702391     1  0.15341011E+09
     -154.9365949480      165.4667060697     1  0.14051676E+09
     -154.9365905521      155.8343949792     1  0.13628716E+09
     -154.9365777673      159.9489684506     1  0.14065253E+09
     -154.9365566279      155.9706032966     1  0.14101464E+09
     -154.9365435543      159.3421154010     2  0.13838762E+09
     -154.9365278487      160.3789364774     1  0.14150751E+09
     -154.9365163181      157.4249813322     1  0.13706307E+09
     -154.9365026251      154.1782588875     1  0.13589671E+09
     -154.9364931794      156.8917023936     1  0.13454147E+09
     -154.9364759867      156.9777415616     1  0.14146334E+09
     -154.9364591151      159.2809940119     1  0.15060429E+09
     -154.9364048996      153.4557146988     1  0.13750748E+09
     -154.9364004389      155.6491880089     1  0.14317453E+09
     -154.9363977891      154.5938654371     1  0.14045366E+09
     -154.9363775546      159.3665966200     1  0.14853896E+09
     -154.9363376459      159.2185354939     1  0.14149723E+09
     -154.9363282381      159.3467645208     1  0.13897550E+09
     -154.9362500232      157.0872304566     1  0.14124633E+09
     -154.9362411984      159.4414812085     1  0.15094157E+09
     -154.9362343250      155.5907951959     1  0.14076094E+09
     -154.9362128234      156.2108584010     1  0.14130789E+09
     -154.9361590864      159.3659365984     1  0.13516944E+09
     -154.9361037035      156.5055906289     1  0.14061212E+09
     -154.9360992166      159.2077665974     1  0.13808421E+09
     -154.9360905409      157.3259148044     1  0.13757765E+09
     -154.9360714688      156.1076438683     1  0.13883460E+09
     -154.9360550043      162.6468335307     1  0.15881103E+09
     -154.9360497208      157.2055267381     1  0.13998923E+09
     -154.9360167938      159.2423642155     1  0.14369146E+09
     -154.9360048833      156.6455396098     1  0.13684031E+09
     -154.9360027866      162.6387869030     1  0.14451597E+09
     -154.9360002548      156.5905285008     1  0.14162337E+09
     -154.9359594722      156.7159536714     1  0.14112300E+09
     -154.9359455102      161.1215975464     1  0.14826613E+09
     -154.9359255301      153.8417129850     1  0.14000713E+09
     -154.9359190164      158.1315626912     1  0.13689215E+09
     -154.9359171582      156.3876557555     1  0.13843085E+09
     -154.9359152997      153.9734505333     1  0.14022582E+09
     -154.9358874519      158.5182081017     1  0.14507658E+09
     -154.9358559114      158.4944308705     1  0.14404733E+09
     -154.9358533721      155.2413414342     1  0.14588646E+09
     -154.9358334356      153.5891664569     1  0.14173538E+09
     -154.9356833795      157.8214258799     1  0.15146838E+09
     -154.9356660278      157.1973820010     1  0.14491023E+09
     -154.9356380522      155.1594297104     1  0.14258398E+09
     -154.9356366625      160.8759993014     1  0.13670319E+09
     -154.9356327324      157.0784630838     1  0.14157955E+09
     -154.9356155724      154.8271232403     1  0.14537545E+09
     -154.9355399259      158.0334769418     1  0.13744274E+09
     -154.9354994528      160.3596742382     1  0.14883551E+09
     -154.9354739968      157.1063188344     1  0.13881543E+09
     -154.9353858758      155.7538257767     1  0.13922576E+09
     -154.9353538066      156.8963051730     1  0.14409240E+09
     -154.9353360036      156.0133877885     1  0.13736605E+09
     -154.9353123117      152.8213305269     1  0.13591829E+09
     -154.9353047026      162.9358631834     1  0.14195549E+09
     -154.9353009790      160.2207071063     1  0.13642925E+09
     -154.9352766800      161.9211903528     1  0.15357820E+09
     -154.9352639085      158.6702871185     2  0.13803535E+09
     -154.9352150394      159.5022957139     1  0.14548850E+09
     -154.9351776778      152.9073943069     1  0.14188988E+09
     -154.9351725596      155.3667383640     1  0.14238930E+09
     -154.9351620910      157.4423876752     1  0.13751975E+09
     -154.9351351706      162.7721742967     1  0.13803642E+09
     -154.9351242968      160.5723986551     1  0.14208568E+09
     -154.9350867502      160.3767969113     1  0.14381140E+09
     -154.9350774159      158.2071005185     1  0.13898072E+09
     -154.9350639039      159.1168725417     1  0.14675392E+09
     -154.9350294525      153.5167751271     2  0.14173187E+09
     -154.9349993468      157.6272721267     1  0.14050372E+09
     -154.9349406961      160.2191752861     1  0.14241935E+09
     -154.9349369624      159.6513605538     1  0.13888803E+09
     -154.9349142905      154.6217345405     1  0.13674346E+09
     -154.9348939044      162.8453679260     1  0.14986186E+09
     -154.9348741666      160.8415921323     1  0.13771268E+09
     -154.9348445436      158.4064151161     1  0.13931813E+09
     -154.9348328222      158.5363583779     1  0.15024573E+09
     -154.9348250644      158.9192157514     1  0.14425753E+09
     -154.9348239010      154.7197350056     1  0.14159357E+09
     -154.9347759497      158.1591944883     1  0.13910307E+09
     -154.9347595086      161.4736969926     1  0.14425546E+09
     -154.9347346094      154.0646119034     1  0.14411701E+09
     -154.9346851910      157.6461222711     1  0.14311544E+09
     -154.9346498119      156.1881046778     1  0.14160838E+09
     -154.9346185615      157.2235459573     1  0.14611776E+09
     -154.9346153467      160.1660211100     1  0.15032331E+09
     -154.9345613932      156.9986978484     1  0.14024884E+09
     -154.9345587310      156.5296000829     1  0.14536904E+09
     -154.9345480773      162.2071625379     1  0.14836986E+09
     -154.9345065582      159.7040960339     1  0.15744162E+09
     -154.9344824637      158.9483793707     1  0.15566365E+09
     -154.9344313078      157.8537296171     1  0.14247132E+09
     -154.9344226228      157.5798617705     1  0.14228147E+09
     -154.9344067922      156.8403319004     1  0.13649076E+09
     -154.9343808434      155.4630221796     1  0.13800063E+09
     -154.9343695930      158.7735281714     1  0.14985098E+09
     -154.9343037170      161.5495321993     1  0.14882613E+09
     -154.9342585733      157.1223192655     1  0.13590352E+09
     -154.9342439214      158.4929496034     1  0.15356863E+09
     -154.9342246507      156.3678064795     1  0.13552395E+09
     -154.9342204996      161.3521248700     1  0.14568646E+09
     -154.9342168171      158.0199497735     1  0.14588323E+09
     -154.9341969301      154.2683801387     1  0.13694929E+09
     -154.9341400174      157.6769486676     1  0.14269629E+09
     -154.9341375111      158.2173819076     1  0.14705487E+09
     -154.9341295970      158.8962630123     1  0.15092890E+09
     -154.9340865327      158.3935602072     1  0.14515802E+09
     -154.9340828910      159.3215936366     1  0.14478757E+09
     -154.9340683442      161.7683405464     1  0.14213442E+09
     -154.9340526093      156.5156764952     1  0.14348004E+09
     -154.9340297584      160.2004514229     1  0.15662337E+09
     -154.9340167553      159.8164724734     1  0.14142570E+09
     -154.9339832824      160.1597317863     1  0.14951233E+09
     -154.9339658447      155.1053939566     1  0.13967754E+09
     -154.9339535719      157.1182934419     1  0.14485534E+09
     -154.9339363452      160.8343581954     1  0.14580890E+09
     -154.9339149642      161.4139301359     1  0.14018315E+09
     -154.9338666992      154.9321621673     1  0.14283345E+09
     -154.9338529733      157.4871850750     1  0.14931193E+09
     -154.9338511458      158.0765363575     1  0.13518253E+09
     -154.9338216077      160.7380627464     1  0.14521135E+09
     -154.9337857993      160.6240213895     1  0.13803231E+09
     -154.9337836643      154.1473144849     1  0.13683371E+09
     -154.9337480567      153.1530213448     1  0.13892825E+09
     -154.9337440826      161.6630993030     1  0.14972253E+09
     -154.9337310202      160.6179766280     1  0.14425017E+09
     -154.9336812866      156.9607006518     1  0.13571998E+09
     -154.9336782562      159.0538929215     1  0.14703354E+09
     -154.9336764244      158.2850173852     1  0.14428704E+09
     -154.9335915610      160.0509525230     1  0.14466849E+09
     -154.9335593771      162.6302964460     1  0.14651294E+09
     -154.9334793718      160.5502549859     1  0.14622263E+09
     -154.9334623362      157.6607152488     1  0.14658323E+09
     -154.9334345618      158.6983924586     1  0.13821579E+09
     -154.9334329057      160.7547918213     1  0.14082723E+09
     -154.9334188352      159.4738868985     1  0.14913665E+09
     -154.9333998557      158.1144691677     1  0.13850900E+09
     -154.9333436998      155.7517297087     1  0.13994463E+09
     -154.9332654477      161.1943494047     1  0.14870986E+09
     -154.9332466947      156.8244317001     1  0.14727636E+09
     -154.9332398030      155.5127756742     1  0.13978901E+09
     -154.9332123833      157.8771058706     1  0.14183036E+09
     -154.9332081447      160.4263368045     1  0.15462276E+09
     -154.9331917777      156.2861846553     1  0.14450361E+09
     -154.9331826275      160.2869101721     1  0.14836142E+09
     -154.9331777850      158.6558857454     1  0.13821181E+09
     -154.9331650331      154.6960848858     1  0.14093837E+09
     -154.9331578436      154.7708110440     1  0.14467053E+09
     -154.9330850944      160.0669793122     1  0.14899782E+09
     -154.9330801881      156.1460116870     1  0.14020148E+09
     -154.9330459302      158.5439010320     1  0.13790239E+09
     -154.9329775417      157.5897222191     1  0.14327873E+09
     -154.9329501373      159.3968291145     1  0.13926914E+09
     -154.9329421684      156.0254447401     1  0.14240853E+09
     -154.9328916964      157.1207111636     1  0.14171989E+09
     -154.9328800035      159.7500302376     1  0.13725763E+09
     -154.9328485909      158.4957191204     1  0.14549728E+09
     -154.9328001770      159.4008385399     1  0.14150005E+09
     -154.9327796391      153.9094528158     1  0.13691801E+09
     -154.9327535184      155.3939120703     1  0.14669514E+09
     -154.9327471318      156.0718281687     1  0.13698536E+09
     -154.9327039914      156.0368678194     1  0.14840169E+09
     -154.9327014358      157.0345670157     1  0.13746932E+09
     -154.9326680115      158.0352687625     1  0.13946430E+09
     -154.9326516151      157.5560570030     1  0.13474178E+09
     -154.9326236173      155.3481796371     1  0.14003075E+09
     -154.9326038086      158.8570778445     1  0.13850984E+09
     -154.9325979396      163.5076266571     1  0.14694470E+09
     -154.9325519294      153.1795891881     1  0.13632038E+09
     -154.9325188947      161.4445767520     1  0.15228849E+09
     -154.9324392377      162.6483649732     1  0.14839747E+09
     -154.9324207814      156.4305776875     1  0.13556715E+09
     -154.9323998099      161.0180427217     1  0.14799186E+09
     -154.9323725418      161.6199426800     1  0.14352317E+09
     -154.9323576865      158.6332868212     1  0.15369915E+09
     -154.9323554904      152.8558852530     1  0.13706550E+09
     -154.9323457269      158.9837353521     1  0.14615077E+09
     -154.9323158112      151.9567777046     1  0.13928707E+09
     -154.9323098474      159.1536293408     1  0.15006849E+09
     -154.9322937077      158.7708734505     1  0.14089345E+09
     -154.9322540230      155.9243103253     1  0.13906863E+09
     -154.9322399852      157.9949509052     1  0.14400356E+09
     -154.9322243168      159.6868597037     1  0.13789418E+09
     -154.9322224986      161.0138194785     1  0.14081718E+09
     -154.9322152162      156.8704997334     1  0.14444348E+09
     -154.9322111923      160.0094778384     1  0.14320450E+09
     -154.9321944385      157.9643216049     1  0.14644166E+09
     -154.9321622421      158.9336389140     1  0.14517821E+09
     -154.9321586263      162.3911249445     1  0.14829534E+09
     -154.9321500309      154.3621714798     1  0.14345529E+09
     -154.9321371695      156.9292370018     1  0.14257497E+09
     -154.9320955185      155.5368580976     1  0.14116069E+09
     -154.9320783081      156.2520040595     1  0.14554307E+09
     -154.9320726392      158.6051550307     1  0.14825736E+09
     -154.9320623405      155.8910812815     1  0.13856447E+09
     -154.9320582258      154.3332263536     1  0.14174692E+09
     -154.9319963653      157.1653435328     1  0.13800972E+09
     -154.9319625623      154.7300534436     1  0.14322430E+09
     -154.9319596186      157.2907338851     2  0.14151819E+09
     -154.9319132363      162.3809235494     1  0.13991012E+09
     -154.9319073136      161.0918969986     1  0.15265595E+09
     -154.9318540354      155.4569464087     1  0.13830774E+09
     -154.9318471259      161.7916728539     1  0.14571585E+09
     -154.9318326972      159.9699806182     1  0.13700503E+09
     -154.9318061991      157.1506930442     1  0.13850422E+09
     -154.9317810560      159.8694545506     1  0.13758822E+09
     -154.9317473471      160.7449417616     2  0.14581317E+09
     -154.9317238704      157.1506182406     1  0.14083729E+09
     -154.9317038752      157.7663458794     1  0.13781246E+09
     -154.9316706379      155.9708821335     1  0.14538872E+09
     -154.9316623249      156.9085998183     1  0.13872239E+09
     -154.9316276044      157.8320046200     1  0.13972146E+09
     -154.9316254681      161.8881623228     1  0.14123832E+09
     -154.9316210954      159.9929075967     1  0.13842450E+09
     -154.9316116022      155.9824143710     1  0.13974629E+09
     -154.9316087407      158.6549460805     1  0.14076930E+09
     -154.9316070594      155.6395039351     1  0.13785255E+09
     -154.9315680017      160.3929078755     1  0.14922805E+09
     -154.9315560402      159.6688516217     1  0.14591020E+09
     -154.9314753544      156.8711292211     1  0.15179348E+09
     -154.9314726572      155.7060424549     1  0.14198117E+09
     -154.9314712645      161.3832941710     1  0.13940587E+09
     -154.9313678926      165.2778309557     1  0.14231118E+09
     -154.9312961702      157.2935693134     1  0.14177423E+09
     -154.9312942107      160.5610989414     1  0.14041961E+09
     -154.9312678313      159.8471589237     1  0.14072373E+09
     -154.9312521004      156.9030158248     1  0.14191291E+09
     -154.9311794469      158.2824639528     1  0.14618864E+09
     -154.9311657676      157.6706385621     1  0.14904990E+09
     -154.9311518405      158.3129136022     1  0.14449547E+09
     -154.9311471700      157.0381755934     1  0.15166565E+09
     -154.9311331135      162.8951479771     1  0.14193386E+09
     -154.9311086405      161.4321445414     1  0.14442658E+09
     -154.9310684855      159.5111855378     1  0.13888267E+09
     -154.9310596405      157.2819762426     1  0.14043373E+09
     -154.9310519685      153.5292906746     1  0.13889870E+09
     -154.9310400102      156.6968960007     1  0.14498058E+09
     -154.9310191595      160.1673667478     1  0.13554259E+09
     -154.9310132834      158.2436444505     1  0.14108004E+09
     -154.9310058443      158.6591829612     1  0.14641793E+09
     -154.9309942549      159.4138001710     1  0.14842249E+09
     -154.9309764155      152.0540611405     1  0.14106387E+09
     -154.9309752576      160.4575159716     1  0.13772867E+09
     -154.9309316755      153.7052339959     1  0.13539596E+09
     -154.9309224934      159.2174164658     1  0.14398230E+09
     -154.9309099355      157.0741176352     1  0.14774331E+09
     -154.9308887754      157.4363540638     1  0.15062469E+09
     -154.9308846061      159.3886736657     1  0.13813093E+09
     -154.9308730977      155.5917893644     1  0.13696852E+09
     -154.9307631294      161.3779546916     1  0.13961813E+09
     -154.9307429769      160.0738913953     1  0.14024597E+09
     -154.9307196082      158.0862731139     1  0.14557351E+09
     -154.9307058989      159.3885554277     1  0.14159413E+09
     -154.9306902122      158.5352289932     1  0.13974733E+09
     -154.9306668669      158.9895879737     1  0.13726620E+09
     -154.9306332518      156.4454082157     1  0.14260954E+09
     -154.9306074640      158.1815770055     1  0.13983717E+09
     -154.9306053529      153.9355212689     1  0.14292771E+09
     -154.9305968348      159.1264865064     1  0.14445956E+09
     -154.9305756532      159.4305270128     1  0.14543611E+09
     -154.9305661915      156.5760631838     1  0.14414413E+09
     -154.9305614514      153.5429186098     1  0.13831337E+09
     -154.9305479293      155.3207540306     1  0.14555358E+09
     -154.9304812775      159.8158517478     1  0.14409435E+09
     -154.9304761950      159.7300523605     1  0.14189196E+09
     -154.9304696852      153.4860991687     1  0.13894789E+09
     -154.9304597704      162.2593667724     1  0.15173747E+09
     -154.9304474613      156.3528148730     1  0.13795321E+09
     -154.9304364164      154.3269154492     1  0.13627993E+09
     -154.9304240989      158.7752190387     1  0.15144989E+09
     -154.9304201232      156.5936625486     1  0.14121898E+09
     -154.9304131518      157.6218591146     1  0.13912636E+09
     -154.9303614346      156.0820045074     1  0.13692987E+09
     -154.9303402341      154.8981394741     1  0.13991661E+09
     -154.9303174362      159.0567669987     1  0.14617720E+09
     -154.9302869291      159.8375826529     1  0.14814093E+09
     -154.9302227272      156.5926160212     1  0.14712104E+09
     -154.9301944199      158.8056995572     1  0.14016078E+09
     -154.9301766190      156.4564836801     1  0.14945036E+09
     -154.9301639237      151.9084854070     1  0.13877095E+09
     -154.9301116162      160.7331446134     2  0.14158261E+09
     -154.9300986862      158.9513315663     1  0.14335210E+09
     -154.9300835580      158.9808690394     1  0.13980534E+09
     -154.9300521074      154.8903823490     1  0.13937939E+09
     -154.9300459905      158.7060854517     1  0.14385583E+09
     -154.9300438340      161.2682938771     1  0.15695986E+09
     -154.9300245995      159.3172174165     1  0.14015631E+09
     -154.9300132778      159.2848328590     1  0.14248645E+09
     -154.9299638672      159.3873027548     1  0.14572959E+09
     -154.9299477067      157.8756635761     1  0.14257165E+09
     -154.9299394204      153.8215578155     1  0.14863345E+09
     -154.9298844689      161.4020482096     1  0.14678550E+09
     -154.9298722071      157.8072213875     1  0.15156737E+09
     -154.9298643088      158.0456284832     1  0.15107678E+09
     -154.9298452840      154.4940969034     1  0.14366914E+09
     -154.9298380149      151.4059641866     2  0.14010826E+09
     -154.9297957476      164.4465144716     1  0.15574287E+09
     -154.9297440009      155.5680382420     1  0.14703373E+09
     -154.9297262482      163.2063818973     1  0.13762068E+09
     -154.9297094812      160.9652784192     1  0.13974871E+09
     -154.9296835633      159.1391255754     1  0.14473591E+09
     -154.9296813901      152.9578973534     1  0.14857951E+09
     -154.9296564976      155.0604889043     1  0.14610860E+09
     -154.9296010780      158.0115001861     1  0.15098617E+09
     -154.9295969343      156.8134617996     1  0.13946942E+09
     -154.9295945080      159.5354633829     1  0.14232535E+09
     -154.9295282470      161.1344675376     1  0.14287339E+09
     -154.9295232426      161.3399377145     1  0.14547071E+09
     -154.9295046338      157.2082276911     1  0.13915244E+09
     -154.9294543701      157.7558125857     1  0.14267009E+09
     -154.9294254310      159.5276598861     1  0.14846475E+09
     -154.9293998122      159.9057243710     1  0.14238387E+09
     -154.9293879863      155.3448464460     1  0.14156505E+09
     -154.9293047762      159.2443800331     1  0.13777705E+09
     -154.9292524536      157.5368378525     1  0.14631271E+09
     -154.9292468138      158.1751202973     1  0.13832860E+09
     -154.9292217665      162.1179900775     1  0.14283776E+09
     -154.9292110881      152.5806366463     1  0.14201203E+09
     -154.9291954717      155.7659894126     1  0.14724533E+09
     -154.9291860643      160.4148840620     1  0.14679842E+09
     -154.9291399159      157.6877280195     1  0.13830765E+09
     -154.9291154356      157.2693576759     1  0.14307110E+09
     -154.9290871540      158.5749655862     1  0.13667390E+09
     -154.9290645766      156.1423799627     1  0.14283589E+09
     -154.9290374273      159.7439911618     1  0.14689781E+09
     -154.9289780164      156.9993672004     1  0.14037847E+09
     -154.9289732210      160.4093811943     1  0.14408325E+09
     -154.9289424251      161.6810861548     1  0.14752069E+09
     -154.9289312557      157.0633727866     1  0.14027422E+09
     -154.9289085148      157.5097277887     1  0.14749600E+09
     -154.9288881845      157.4122555500     1  0.14306130E+09
     -154.9288759548      156.1202696519     1  0.14451896E+09
     -154.9288746064      159.8137121650     1  0.14601155E+09
     -154.9288552335      162.5794575527     1  0.14323286E+09
     -154.9288365360      155.9796164713     1  0.15565734E+09
     -154.9288113912      156.8818988797     1  0.13783658E+09
     -154.9287907699      160.1347415793     1  0.14552632E+09
     -154.9287422104      159.0226514710     1  0.13726872E+09
     -154.9287407040      160.7059096090     1  0.14503207E+09
     -154.9287086851      157.6071145092     1  0.13975104E+09
     -154.9286973270      155.6206990476     1  0.13628179E+09
     -154.9286741165      157.5840730474     1  0.13975958E+09
     -154.9286675968      155.9978183596     1  0.14003214E+09
     -154.9286664492      160.6831937402     1  0.14046117E+09
     -154.9286628311      163.3827767243     1  0.13902827E+09
     -154.9286385530      160.8215480503     1  0.14433010E+09
     -154.9285892503      155.4586935210     1  0.14362842E+09
     -154.9285452083      155.0506239360     1  0.13718937E+09
     -154.9284865705      155.3386183352     1  0.13693525E+09
     -154.9284814548      156.3543037150     1  0.14400866E+09
     -154.9284770398      158.9204789135     1  0.15107454E+09
     -154.9284573105      158.6722618985     1  0.15319158E+09
     -154.9284562952      159.0691459967     1  0.13652904E+09
     -154.9284419192      151.6734860423     1  0.13828984E+09
     -154.9284285781      157.6659432842     1  0.13956572E+09
     -154.9284182139      161.3968527352     1  0.15475387E+09
     -154.9283987865      159.8587321698     1  0.14546351E+09
     -154.9283967219      152.4880964160     1  0.14213235E+09
     -154.9283903172      154.2069428418     1  0.13906271E+09
     -154.9283407271      162.5295134559     1  0.14085172E+09
     -154.9283136555      156.5050916412     1  0.14712212E+09
     -154.9283124716      161.7128886640     1  0.14062793E+09
     -154.9282835881      160.4090434826     1  0.14064278E+09
     -154.9282627236      158.4233979952     1  0.14112996E+09
     -154.9282456450      158.1382106294     1  0.13728227E+09
     -154.9281932589      158.1895974426     1  0.13878827E+09
     -154.9281699244      157.7700334454     1  0.14588662E+09
     -154.9281686092      162.8153292431     1  0.14109979E+09
     -154.9281635962      156.0893066587     1  0.14215427E+09
     -154.9281422924      158.4452924441     1  0.14106717E+09
     -154.9281371051      159.5378390972     1  0.14486527E+09
     -154.9281057541      161.2382295512     1  0.14678425E+09
     -154.9281001373      158.7034108002     1  0.13872441E+09
     -154.9280790490      161.3581422105     1  0.14829967E+09
     -154.9280539825      159.3324816106     1  0.14374340E+09
     -154.9280397279      153.2666646361     1  0.13662547E+09
     -154.9279442094      160.8803008994     1  0.15189322E+09
     -154.9279195106      153.4280452023     1  0.14046277E+09
     -154.9278862305      160.5759653365     1  0.14928514E+09
     -154.9278615208      161.8179386896     1  0.14345083E+09
     -154.9278537482      162.7715358347     1  0.14880068E+09
     -154.9278436191      157.1251540229     1  0.14320068E+09
     -154.9278367836      158.8809243500     1  0.13744525E+09
     -154.9278339376      157.8326493915     1  0.14154852E+09
     -154.9278325800      162.3434407871     1  0.14492227E+09
     -154.9278196451      158.2533641062     1  0.13845674E+09
     -154.9277918766      158.7068069990     1  0.13913719E+09
     -154.9277515416      157.2804244318     1  0.14748585E+09
     -154.9277348751      159.5989277485     1  0.15420624E+09
     -154.9277124290      161.7947795231     1  0.14069377E+09
     -154.9276962962      159.9881115845     1  0.14320106E+09
     -154.9276413644      161.9771593365     1  0.14144586E+09
     -154.9276083004      155.2766165091     1  0.13763283E+09
     -154.9275858609      159.2310200977     1  0.13439994E+09
     -154.9275687887      155.9488354969     1  0.14000979E+09
     -154.9275474543      160.3726798516     1  0.14911893E+09
     -154.9275327399      159.1305548337     1  0.14661225E+09
     -154.9275176426      156.4445566577     1  0.14038154E+09
     -154.9274695740      156.6780816049     1  0.13684839E+09
     -154.9274617640      155.9163020999     1  0.13939087E+09
     -154.9274595385      158.1860712110     1  0.14390803E+09
     -154.9274330243      157.7859317893     1  0.14265661E+09
     -154.9274303440      162.9143717384     1  0.14148399E+09
     -154.9273961450      159.6459809216     1  0.14482492E+09
     -154.9273797074      162.7168505409     1  0.13838958E+09
     -154.9273514006      160.2638142073     1  0.14268269E+09
     -154.9273463406      156.6513560182     1  0.14457812E+09
     -154.9273294977      165.9555082812     1  0.14762420E+09
     -154.9272927983      162.5289080579     1  0.13705276E+09
     -154.9272662394      157.6712884503     1  0.15049472E+09
     -154.9272638423      159.0462742468     1  0.14586365E+09
     -154.9272555902      152.2865269500     1  0.13589444E+09
     -154.9272533039      156.1014536922     1  0.14227788E+09
     -154.9272496685      156.1224504824     1  0.14338922E+09
     -154.9272292622      160.6352599422     1  0.13615202E+09
     -154.9271974626      158.5110238592     1  0.14052045E+09
     -154.9271893464      155.0255066113     1  0.14028619E+09
     -154.9271878217      159.2230300014     1  0.14541816E+09
     -154.9271840165      160.7377607640     1  0.14940392E+09
     -154.9271772198      154.7578852790     1  0.13960853E+09
     -154.9271708273      157.9578541565     1  0.15369739E+09
     -154.9271626795      154.8647188009     1  0.14576547E+09
     -154.9271250918      154.5157321143     1  0.13925238E+09
     -154.9271185096      159.1160164315     1  0.14739666E+09
     -154.9270918660      154.1640579781     1  0.13570496E+09
     -154.9270885180      160.2775378757     1  0.15050301E+09
     -154.9270806489      158.2829069789     1  0.14334251E+09
     -154.9270344016      159.1530748038     1  0.14896104E+09
     -154.9270324141      158.4082038134     1  0.14456793E+09
     -154.9270044612      156.1471018682     1  0.13958628E+09
     -154.9269669589      160.6905727773     1  0.14699894E+09
     -154.9269643591      158.3710422101     1  0.14004894E+09
     -154.9269496029      163.0258557745     1  0.14122265E+09
     -154.9269259575      159.3374377436     1  0.14162536E+09
     -154.9269245200      156.3858464181     1  0.13922029E+09
     -154.9268446523      163.4419400519     1  0.14831250E+09
     -154.9268403374      160.2003928893     1  0.14114133E+09
     -154.9268319512      154.4156265763     1  0.14319557E+09
     -154.9268209856      162.0484003402     1  0.15290584E+09
     -154.9267887576      152.9261315006     1  0.14221696E+09
     -154.9267785255      155.0801677915     1  0.14203416E+09
     -154.9267727183      157.4742435053     1  0.13892284E+09
     -154.9267664380      154.5461403402     1  0.14083045E+09
     -154.9267433809      155.7935404995     1  0.14069683E+09
     -154.9267312393      157.7245488449     1  0.13753353E+09
     -154.9267248197      164.1319261061     1  0.15079580E+09
     -154.9267032601      160.5402313402     1  0.14065190E+09
     -154.9266528626      155.4575856278     1  0.13934358E+09
     -154.9266233067      158.9181598127     1  0.13895355E+09
     -154.9266019727      157.5157589100     1  0.13731003E+09
     -154.9266005042      153.3400722555     1  0.14072061E+09
     -154.9265811714      157.9661843500     1  0.14557004E+09
     -154.9265447834      159.7898218385     1  0.13865349E+09
     -154.9265330307      155.7642689441     1  0.14185329E+09
     -154.9265109902      160.7195317926     2  0.14849246E+09
     -154.9265063889      156.9902273726     1  0.14053693E+09
     -154.9264367994      155.2921680729     1  0.14380900E+09
     -154.9264200170      158.5441237496     1  0.14133168E+09
     -154.9264169066      154.5786214006     1  0.13814330E+09
     -154.9264150656      156.3341211938     1  0.13595410E+09
     -154.9263824698      157.5397677379     1  0.15280456E+09
     -154.9263633228      153.8045881816     1  0.13721069E+09
     -154.9263527323      157.6664484037     1  0.13494887E+09
     -154.9263447245      158.5109483013     1  0.14561653E+09
     -154.9263427003      155.7188223172     1  0.14466218E+09
     -154.9263115328      157.7700756933     1  0.13673248E+09
     -154.9262957619      161.7092625102     1  0.14952343E+09
     -154.9262871591      158.0242057425     1  0.13903730E+09
     -154.9262633557      159.0008165541     1  0.13784078E+09
     -154.9262114000      160.8354541228     1  0.14213820E+09
     -154.9261756657      152.6571599185     1  0.13818999E+09
     -154.9261494134      160.8354615441     1  0.15133223E+09
     -154.9261473161      158.5865959208     1  0.14014136E+09
     -154.9261227667      155.2985838879     1  0.14671984E+09
     -154.9261079304      159.1779228978     1  0.14103791E+09
     -154.9260438034      163.2815744684     2  0.14665673E+09
     -154.9260399343      158.9491100937     1  0.14001380E+09
     -154.9260140040      156.6599720039     1  0.13842044E+09
     -154.9259970796      154.4833241251     1  0.13685742E+09
     -154.9259958410      157.1692879003     1  0.13980235E+09
     -154.9259861107      158.4864083889     1  0.15143999E+09
     -154.9259413713      153.7183861392     1  0.14015259E+09
     -154.9259330132      161.5308326129     1  0.14289966E+09
     -154.9259060678      161.4214150203     1  0.14967273E+09
     -154.9258997676      156.0564901659     1  0.14095331E+09
     -154.9258899373      156.9017094013     1  0.13853503E+09
     -154.9258486743      156.3805350877     1  0.13879851E+09
     -154.9258421359      159.5845769996     1  0.15197005E+09
     -154.9258386762      161.0705885683     1  0.13721909E+09
     -154.9258297499      161.9478711731     2  0.13865349E+09
     -154.9257989003      159.2436684245     1  0.13654687E+09
     -154.9257866417      158.6898240712     1  0.13951132E+09
     -154.9257709493      152.5047982178     1  0.13826033E+09
     -154.9257021646      160.0795786869     1  0.14035443E+09
     -154.9256928706      153.8218971800     1  0.13929068E+09
     -154.9256854277      159.0006144720     1  0.14305151E+09
     -154.9256810602      156.8895315615     1  0.14604865E+09
     -154.9256605595      160.5216446148     1  0.14116501E+09
     -154.9256447216      157.7028162982     1  0.13649566E+09
     -154.9256320408      161.2210273788     1  0.14601882E+09
     -154.9256228117      156.8715447588     2  0.14411143E+09
     -154.9256131109      151.2387758061     1  0.13895237E+09
     -154.9256081650      153.8604948277     1  0.13819508E+09
     -154.9256061216      158.6993880552     1  0.14030081E+09
     -154.9255926336      162.0408686979     1  0.15362520E+09
     -154.9255766711      160.3726300342     1  0.14814237E+09
     -154.9255390816      160.0085577880     1  0.15520593E+09
     -154.9255296295      158.7462477578     1  0.14055411E+09
     -154.9255216718      156.2099451898     1  0.14733005E+09
     -154.9255172104      159.5985209368     1  0.13576315E+09
     -154.9254787040      163.0955081898     1  0.13759272E+09
     -154.9254342203      159.4064512850     1  0.14868218E+09
     -154.9253963370      158.6334557644     1  0.14763928E+09
     -154.9253819750      159.9188750058     1  0.15038896E+09
     -154.9253703259      154.0284870932     1  0.13918186E+09
     -154.9253623985      156.4028484894     1  0.14004680E+09
     -154.9253549713      160.4314092686     1  0.14703860E+09
     -154.9253415006      162.9173414774     1  0.14167809E+09
     -154.9253340752      159.9702730205     1  0.14401701E+09
     -154.9252921447      159.4032615007     1  0.13625543E+09
     -154.9252645906      156.0452446273     1  0.14700476E+09
     -154.9252174475      161.4905179059     1  0.14259801E+09
     -154.9252079983      160.2788071812     1  0.14803521E+09
     -154.9251939180      159.0630795053     1  0.15449409E+09
     -154.9251681954      157.6372160082     1  0.14929692E+09
     -154.9251508810      159.7953370166     1  0.14222407E+09
     -154.9251261536      158.1650260573     1  0.14116843E+09
     -154.9251212884      155.5751326720     1  0.14029158E+09
     -154.9251082512      158.6181941860     1  0.14244826E+09
     -154.9250987459      159.0063814096     1  0.13575871E+09
     -154.9250685532      154.0068777320     1  0.13903334E+09
     -154.9250391465      158.5427664208     1  0.13567772E+09
     -154.9250378177      155.1757046950     1  0.13873974E+09
     -154.9250240453      156.7938935141     1  0.13839142E+09
     -154.9249766421      155.8462831012     1  0.13637158E+09
     -154.9249578293      160.5723254129     1  0.14686743E+09
     -154.9248873814      156.3979201005     1  0.14131039E+09
     -154.9248806127      155.1682785244     1  0.14541217E+09
     -154.9248701794      161.2804612503     1  0.14099542E+09
     -154.9248130523      157.3519182105     1  0.13732748E+09
     -154.9247983730      164.2669178117     1  0.14665340E+09
     -154.9247848415      158.7049374237     1  0.15028713E+09
     -154.9247508260      156.7934542632     1  0.14636562E+09
     -154.9247429955      155.6888760690     1  0.14129502E+09
     -154.9247292712      156.9750183763     1  0.14795289E+09
     -154.9247274447      162.2731466478     1  0.14144980E+09
     -154.9247261828      155.2643536443     1  0.13652634E+09
     -154.9247246954      158.1087331144     1  0.14413342E+09
     -154.9246912100      156.9446835982     1  0.14465588E+09
     -154.9246640811      153.5287648447     1  0.13649975E+09
     -154.9246330196      154.6468188170     1  0.14524554E+09
     -154.9246287475      154.4865149330     1  0.14094522E+09
     -154.9246200897      153.8281742807     1  0.13734385E+09
     -154.9246051914      160.4296057303     1  0.13565264E+09
     -154.9246037087      154.1197933108     1  0.13953825E+09
     -154.9245708258      158.2225754208     1  0.14395596E+09
     -154.9245323911      161.2544837030     1  0.15510087E+09
     -154.9245017871      156.6580762613     1  0.14634498E+09
     -154.9244735068      157.7245451897     1  0.14137516E+09
     -154.9244710966      156.6639417006     1  0.14328099E+09
     -154.9244686446      158.0490899909     1  0.14898972E+09
     -154.9244504258      159.0603826801     1  0.14176708E+09
     -154.9244473339      156.7666306444     1  0.14411108E+09
     -154.9244440095      156.2672276787     1  0.13759766E+09
     -154.9244331922      159.9978597946     1  0.13711337E+09
     -154.9244123773      162.6619255139     1  0.14152577E+09
     -154.9243992852      156.1763008129     1  0.14586151E+09
     -154.9243719551      155.0244392894     1  0.13923810E+09
     -154.9243640481      158.9158406835     1  0.14296723E+09
     -154.9243555002      161.6927855118     1  0.14093981E+09
     -154.9243306546      157.6405928717     1  0.14606689E+09
     -154.9243239688      157.7229526894     1  0.14232423E+09
     -154.9243209524      154.4058353573     1  0.14098236E+09
     -154.9242874012      159.3255439504     1  0.13874493E+09
     -154.9242822929      157.1916502534     1  0.15135032E+09
     -154.9242772108      160.6116720814     1  0.14024876E+09
     -154.9242584092      161.3425149745     1  0.15544393E+09
     -154.9242432445      159.1073331987     1  0.14687346E+09
     -154.9242399465      156.6083230302     1  0.15408075E+09
     -154.9242327849      160.6888804812     1  0.13783132E+09
     -154.9242293224      165.4602203636     1  0.14500104E+09
     -154.9242094865      157.0404813878     1  0.14072613E+09
     -154.9242036590      162.9704519253     1  0.14023068E+09
     -154.9242000704      152.8905658946     1  0.14030097E+09
     -154.9241463947      160.6139495488     1  0.14657485E+09
     -154.9241422715      161.4566738365     1  0.14120933E+09
     -154.9241170568      162.1939141641     1  0.14480483E+09
     -154.9241053088      154.8930631701     1  0.13709611E+09
     -154.9240926693      158.3806516741     1  0.14158533E+09
     -154.9240905335      162.2162585343     1  0.14153477E+09
     -154.9240650886      156.6993742076     1  0.13861177E+09
     -154.9240267455      153.9025557195     1  0.14822833E+09
     -154.9240229997      159.4277613235     1  0.13927272E+09
     -154.9240219887      159.4041581377     1  0.13851924E+09
     -154.9240078343      160.6792592686     1  0.13772459E+09
     -154.9240040466      155.3270093308     1  0.14396887E+09
     -154.9239925682      158.2689536911     1  0.15206284E+09
     -154.9239597020      152.2257442413     1  0.14038529E+09
     -154.9238917502      157.6973207811     1  0.13940812E+09
     -154.9238681011      159.0024294915     1  0.13620896E+09
     -154.9238391380      156.5806100865     1  0.14679378E+09
     -154.9237937654      160.2504489686     1  0.13826005E+09
     -154.9237733301      158.2120088406     1  0.14949621E+09
     -154.9237220887      157.5020199278     1  0.13680405E+09
     -154.9237185211      151.8414149524     1  0.14081566E+09
     -154.9236942976      164.4762077913     1  0.14016963E+09
     -154.9236712298      158.8765272270     1  0.14492364E+09
     -154.9236251783      152.7128312982     1  0.14488057E+09
     -154.9236180849      158.6110064234     1  0.14827027E+09
     -154.9235940608      156.0846053385     1  0.14162701E+09
     -154.9235823645      158.8346397893     1  0.14146444E+09
     -154.9235755455      157.5961082732     1  0.14028695E+09
     -154.9235736349      160.5841466568     1  0.14758474E+09
     -154.9235585698      157.0809184514     1  0.13886023E+09
     -154.9234982948      157.8232622002     1  0.14449379E+09
     -154.9234845350      160.3391257497     1  0.14619567E+09
     -154.9234619913      157.2659933328     2  0.14608356E+09
     -154.9234578838      157.3708617304     1  0.13976847E+09
     -154.9234515771      159.8804992575     1  0.14697006E+09
     -154.9233980701      157.7367517762     1  0.14458779E+09
     -154.9233834142      158.1828736277     1  0.14306403E+09
     -154.9233773891      157.8894369621     1  0.14748020E+09
     -154.9233758550      159.7574834140     1  0.14121377E+09
     -154.9233545576      156.3017557399     1  0.13902900E+09
     -154.9233445380      158.8272014442     1  0.14461442E+09
     -154.9233329555      158.3778467519     1  0.15204922E+09
     -154.9233113763      152.3937553018     1  0.13807821E+09
     -154.9232919927      160.3594239687     1  0.14412588E+09
     -154.9232896349      157.7778495743     1  0.14251871E+09
     -154.9232820647      156.7336862040     1  0.14233368E+09
     -154.9232270932      157.5948215188     1  0.14128724E+09
     -154.9232075038      156.6761464817     1  0.13859542E+09
     -154.9231859003      159.8336957259     3  0.14426986E+09
     -154.9231759213      162.2694490688     1  0.14056956E+09
     -154.9231681285      159.0731552516     1  0.14503253E+09
     -154.9231660625      157.7671146094     1  0.13766771E+09
     -154.9231593878      158.9225922636     1  0.14635549E+09
     -154.9231367345      153.5615397279     1  0.14334601E+09
     -154.9231204154      158.1190536861     1  0.13933304E+09
     -154.9230802717      161.6285175226     1  0.15783728E+09
     -154.9230727032      160.9771615338     1  0.14554152E+09
     -154.9230569890      152.6210554537     1  0.14398050E+09
     -154.9230249842      156.9629183862     1  0.14188775E+09
     -154.9229978302      158.4683929153     1  0.14016548E+09
     -154.9229930914      153.8171889920     1  0.13995291E+09
     -154.9229449200      154.8157052773     1  0.13940878E+09
     -154.9229031065      153.2590624757     1  0.14127851E+09
     -154.9228900454      157.0122221358     1  0.14236827E+09
     -154.9228734516      160.0958028580     1  0.14521697E+09
     -154.9228543036      158.4643153502     1  0.14399803E+09
     -154.9227970825      157.8752061579     1  0.14044964E+09
     -154.9227825464      157.5621897513     1  0.14025537E+09
     -154.9227361523      159.2432733260     1  0.14223562E+09
     -154.9226820069      157.4983409540     1  0.13658189E+09
     -154.9226756801      157.2757800239     1  0.13876084E+09
     -154.9226122985      159.5422264428     1  0.14407154E+09
     -154.9226031681      155.8843166594     1  0.15563534E+09
     -154.9225602323      157.1719563275     1  0.13594668E+09
     -154.9225543062      161.4490814642     1  0.14363778E+09
     -154.9225343301      157.3134326524     1  0.13869829E+09
     -154.9225243845      158.1920823843     1  0.14230093E+09
     -154.9224866585      151.5996211096     1  0.13977779E+09
     -154.9224342925      156.3125241265     1  0.14743983E+09
     -154.9224285619      161.3041102188     1  0.14097161E+09
     -154.9224229228      157.5734501959     1  0.13838972E+09
     -154.9224152743      156.9229761036     1  0.14335344E+09
     -154.9223993201      157.0769262718     1  0.14236587E+09
     -154.9223906467      161.0871024890     1  0.13675029E+09
     -154.9223835925      156.8816880715     1  0.14007674E+09
     -154.9223507958      155.4480946378     1  0.13823509E+09
     -154.9223063833      156.5528985267     1  0.13956231E+09
     -154.9222917857      162.7825087506     1  0.14117739E+09
     -154.9222849736      162.7793917166     1  0.14144822E+09
     -154.9222454101      154.6101246311     1  0.13542535E+09
     -154.9222020530      155.7062239963     1  0.13810033E+09
     -154.9222005037      158.6429260744     1  0.14458603E+09
     -154.9221856706      160.2523448045     1  0.14864354E+09
     -154.9221613271      158.9517574117     1  0.13802621E+09
     -154.9221323133      161.6304544404     1  0.14426946E+09
     -154.9221168339      159.4849668109     1  0.14388544E+09
     -154.9221127016      157.6544085049     1  0.14125650E+09
     -154.9220861735      160.5351382043     2  0.14062720E+09
     -154.9220776813      156.8750233074     1  0.14130916E+09
     -154.9220370002      157.2980267752     1  0.14532395E+09
     -154.9220228217      157.4134822038     1  0.14001724E+09
     -154.9220048177      153.3869748670     1  0.14014427E+09
     -154.9220025857      161.8246747719     1  0.14823847E+09
     -154.9219937293      158.9293939873     1  0.14143605E+09
     -154.9219659288      160.9122508005     1  0.15039700E+09
     -154.9219296265      158.0288386337     1  0.13773055E+09
     -154.9219183993      161.5487388870     1  0.13951614E+09
     -154.9218835674      159.3119542199     1  0.14181664E+09
     -154.9218709610      161.5018954259     1  0.14217661E+09
     -154.9218534904      156.4978972478     1  0.13962524E+09
     -154.9218435504      156.9139626074     1  0.14118185E+09
     -154.9218399995      160.8602741413     1  0.14146259E+09
     -154.9217989262      160.8933527789     1  0.13572591E+09
     -154.9217921487      160.9997746233     1  0.14177766E+09
     -154.9217813046      159.1659187635     1  0.14259703E+09
     -154.9217504822      160.5429696247     1  0.14467192E+09
     -154.9217469823      158.7431631392     1  0.14801110E+09
     -154.9217401406      159.6183865671     1  0.14164936E+09
     -154.9216795937      152.2858840763     1  0.13843944E+09
     -154.9216274336      162.7460873760     1  0.13953928E+09
     -154.9216052664      153.7936895579     1  0.14018511E+09
     -154.9216030106      157.9342120929     1  0.13714104E+09
     -154.9215333758      158.9481385012     1  0.13954103E+09
     -154.9215314867      156.5264107234     1  0.13816635E+09
     -154.9214925998      159.5602968040     1  0.14762148E+09
     -154.9214788355      156.6364902560     1  0.14274454E+09
     -154.9214231720      159.1289001566     1  0.14194991E+09
     -154.9213921404      160.4064228952     2  0.13713827E+09
     -154.9213626865      159.6208845728     1  0.14365805E+09
     -154.9213292169      155.3936957968     1  0.14889749E+09
     -154.9213023863      157.0567044737     1  0.14482716E+09
     -154.9212901546      161.2143768029     1  0.14444801E+09
     -154.9212280576      160.8614448463     1  0.13976486E+09
     -154.9212259258      153.7416616750     1  0.14151747E+09
     -154.9211642618      155.4799313414     1  0.13908552E+09
     -154.9211511821      157.5797112034     1  0.14970066E+09
     -154.9211475695      157.4011865274     1  0.14472495E+09
     -154.9211197237      163.8745415988     1  0.15726383E+09
     -154.9211131321      156.9559426306     1  0.13860951E+09
     -154.9210970139      158.0793767899     1  0.14811615E+09
     -154.9210602587      157.2030944921     1  0.13873143E+09
     -154.9210528699      155.5335050713     1  0.13788631E+09
     -154.9209854561      160.6793829185     1  0.14027716E+09
     -154.9209695193      158.9956197710     1  0.14246479E+09
     -154.9209390686      157.1255878093     1  0.14111885E+09
     -154.9209352456      163.0088850487     1  0.13900216E+09
     -154.9209161265      157.0791612763     1  0.13889582E+09
     -154.9209009139      158.1365945258     1  0.15059655E+09
     -154.9208593746      161.4707350215     1  0.14280271E+09
     -154.9208427534      156.7696730093     1  0.13626626E+09
     -154.9208326774      157.2862341468     1  0.14157818E+09
     -154.9208293327      159.6946717843     1  0.15040926E+09
     -154.9208226672      161.6550071115     1  0.14287516E+09
     -154.9208168898      159.7291236674     1  0.14430870E+09
     -154.9207974973      157.4958957126     1  0.13898601E+09
     -154.9207764119      151.0849007008     1  0.13942836E+09
     -154.9207717753      159.8435445884     1  0.14859200E+09
     -154.9207449651      155.8266155361     1  0.14990432E+09
     -154.9207419509      159.0311466499     1  0.14477268E+09
     -154.9207280400      157.2964707826     1  0.14168381E+09
     -154.9207247630      158.1665489580     1  0.14757192E+09
     -154.9207110573      161.4218660832     1  0.14747962E+09
     -154.9206819214      160.7527197022     1  0.14833843E+09
     -154.9206328610      154.5556836707     1  0.13809316E+09
     -154.9206291206      156.1471397107     1  0.13999577E+09
     -154.9206182900      156.5209358537     1  0.13718744E+09
     -154.9206118650      154.6316134265     1  0.13956679E+09
     -154.9205825926      155.0736579147     1  0.14268771E+09
     -154.9205575369      151.3011922877     1  0.14030190E+09
     -154.9205436873      161.4565500032     1  0.14834168E+09
     -154.9205384979      157.1749205803     1  0.13698541E+09
     -154.9205110237      158.0004277018     1  0.13669195E+09
     -154.9205037514      159.7243803125     1  0.13568143E+09
     -154.9204704570      159.0414306341     1  0.14239023E+09
     -154.9204519317      158.1837930519     1  0.14402914E+09
     -154.9204121917      157.1423207257     1  0.14321671E+09
     -154.9204072436      161.2257600145     2  0.14834982E+09
     -154.9203945245      156.1101990998     1  0.14593083E+09
     -154.9203518186      160.3127255722     1  0.15284184E+09
     -154.9203260658      156.6124418199     1  0.14211622E+09
     -154.9203071137      161.6582855593     2  0.14462292E+09
     -154.9203015329      158.0249122056     1  0.15120962E+09
     -154.9202779427      156.0294591916     1  0.14458311E+09
     -154.9202740645      156.5414807672     1  0.14340692E+09
     -154.9202676471      157.2102921689     1  0.15175706E+09
     -154.9202428071      157.9707675011     1  0.14019818E+09
     -154.9202252044      159.4124953897     1  0.14072097E+09
     -154.9201984158      161.3011408538     1  0.14310413E+09
     -154.9201808618      154.4733014327     1  0.13675335E+09
     -154.9201701012      163.5538063240     1  0.14550664E+09
     -154.9201567106      157.5338694784     1  0.14443063E+09
     -154.9201338299      154.8731190988     1  0.14029357E+09
     -154.9201097516      161.7072407280     1  0.14126107E+09
     -154.9200799647      154.7470045972     1  0.14540853E+09
     -154.9200774551      158.8181077701     1  0.13800776E+09
     -154.9200722072      156.8940169298     1  0.13679051E+09
     -154.9200627859      154.6112168183     1  0.14099183E+09
     -154.9200379137      158.3203538999     1  0.14426577E+09
     -154.9200282380      153.9717379966     1  0.14016306E+09
     -154.9200177432      153.9482414683     1  0.14486672E+09
     -154.9199921665      156.2087007393     1  0.14395678E+09
     -154.9199681955      157.8155109566     1  0.14302975E+09
     -154.9199639069      159.1490179482     1  0.14352343E+09
     -154.9199264483      162.1758082947     1  0.14105368E+09
     -154.9199111528      157.6339837452     1  0.14508984E+09
     -154.9199018779      158.0846018679     1  0.14494051E+09
     -154.9198981818      156.9203045900     1  0.13948557E+09
     -154.9198811726      155.9994915868     1  0.13856198E+09
     -154.9198726599      160.6004422430     1  0.13822040E+09
     -154.9198291533      156.0602913407     1  0.14459928E+09
     -154.9198137676      157.2780813828     1  0.15050266E+09
     -154.9198115617      155.7973391499     1  0.14493680E+09
     -154.9197469091      157.5403895883     1  0.14405497E+09
     -154.9197309819      156.0676323426     1  0.14401608E+09
     -154.9197295180      164.3415705004     1  0.15356738E+09
     -154.9197006328      158.8071487150     1  0.13639245E+09
     -154.9196990231      155.9810279450     1  0.13984735E+09
     -154.9196936315      155.0752333424     1  0.13826686E+09
     -154.9196619362      157.6131430068     1  0.14427888E+09
     -154.9196521414      157.2031350302     1  0.13700864E+09
     -154.9196238521      159.3782030882     1  0.14189186E+09
     -154.9196226508      158.0417899132     1  0.13670044E+09
     -154.9196126690      156.9533335369     1  0.15021508E+09
     -154.9195812300      161.9568669675     1  0.14299196E+09
     -154.9195776297      161.3966611567     1  0.14016409E+09
     -154.9195670865      156.6917660673     1  0.14257690E+09
     -154.9195443684      153.7511115232     1  0.14171351E+09
     -154.9195282250      162.9218623429     1  0.15258672E+09
     -154.9195233579      155.4601825699     1  0.14375202E+09
     -154.9195091038      157.1968190514     1  0.13854489E+09
     -154.9195050434      158.9518178103     1  0.13861606E+09
     -154.9194585391      156.6290401817     2  0.13846920E+09
     -154.9194563864      154.0814180393     1  0.13840987E+09
     -154.9194533600      155.0692303644     1  0.13875387E+09
     -154.9194317229      154.4836320842     1  0.14129225E+09
     -154.9194042663      150.6050314899     1  0.13845110E+09
     -154.9193723930      160.0765760215     1  0.13740383E+09
     -154.9192558248      156.7199084892     1  0.15048144E+09
     -154.9192402244      156.4742906522     1  0.14449887E+09
     -154.9192328516      159.8850751365     1  0.14697232E+09
     -154.9192281961      158.3738264410     1  0.14178505E+09
     -154.9192242940      155.7360572661     1  0.13964640E+09
     -154.9192190713      157.3411075936     1  0.14037586E+09
     -154.9192132052      161.4114691996     1  0.14195188E+09
     -154.9192016251      157.7126645393     1  0.14337060E+09
     -154.9191993867      151.0233663478     1  0.13597000E+09
     -154.9191970447      158.9162439400     1  0.14285796E+09
     -154.9191787724      156.2434294805     1  0.13928727E+09
     -154.9191752751      156.5835615458     1  0.14315924E+09
     -154.9191471466      157.8684275787     1  0.14689558E+09
     -154.9191445026      159.7715928018     1  0.13869770E+09
     -154.9191296367      157.3955010371     1  0.14236441E+09
     -154.9191122874      159.9645447915     1  0.14070754E+09
     -154.9191059353      153.9086188604     1  0.13679707E+09
     -154.9190409650      152.0980966173     1  0.13898457E+09
     -154.9189814786      156.8242636852     1  0.15012732E+09
     -154.9189734641      157.2606632870     1  0.14098597E+09
     -154.9189495884      160.2993473503     1  0.14944089E+09
     -154.9188768217      158.8499388491     1  0.15082511E+09
     -154.9188449356      156.0391336093     1  0.13954067E+09
     -154.9188435914      162.6056263018     1  0.13701078E+09
     -154.9188290085      156.7694276476     1  0.15296459E+09
     -154.9188130174      156.1549672741     1  0.14135146E+09
     -154.9188009768      161.5014973041     1  0.13969834E+09
     -154.9187632231      153.6107172495     1  0.14003507E+09
     -154.9187564910      155.0520663854     1  0.14096337E+09
     -154.9187518171      159.1588092864     1  0.14446219E+09
     -154.9187084891      158.8959988138     1  0.13660186E+09
     -154.9187009121      159.7953772926     1  0.13827949E+09
     -154.9186811672      159.7268572771     1  0.15217337E+09
     -154.9186540345      160.0863004488     1  0.14650629E+09
     -154.9186172937      161.2650575430     1  0.14197240E+09
     -154.9186068259      156.4635873237     1  0.14590107E+09
     -154.9185877303      160.1864057215     1  0.14093263E+09
     -154.9185688957      159.4475449564     1  0.14048127E+09
     -154.9185419885      154.8091500037     1  0.13888098E+09
     -154.9185138251      158.1254197129     1  0.15013980E+09
     -154.9185054777      161.7933023803     1  0.14050356E+09
     -154.9184803967      161.1166253345     1  0.14759320E+09
     -154.9184664604      154.7921501110     1  0.14400940E+09
     -154.9184462470      157.4384047267     1  0.14135458E+09
     -154.9184247503      159.9623434644     1  0.14847028E+09
     -154.9183956063      156.6192479724     1  0.13969596E+09
     -154.9183808230      153.6795267091     1  0.13635629E+09
     -154.9183758339      156.6375815696     1  0.14167880E+09
     -154.9183742793      154.9724453224     1  0.13753377E+09
     -154.9183093882      156.3240140859     1  0.14848238E+09
     -154.9183057414      164.4893300435     2  0.14609448E+09
     -154.9182871492      157.9837444837     1  0.13944895E+09
     -154.9182851102      156.6485392642     1  0.14002822E+09
     -154.9182796072      160.1069471197     1  0.14427445E+09
     -154.9182698626      152.5754447167     1  0.13935087E+09
     -154.9182681513      156.2281515172     1  0.14037283E+09
     -154.9182597264      156.7144792105     1  0.13733058E+09
     -154.9182516799      157.2587329646     1  0.13809756E+09
     -154.9182307316      159.4745559770     1  0.13778007E+09
     -154.9182220553      156.4699245409     1  0.14311473E+09
     -154.9181627152      157.5030173986     1  0.15152546E+09
     -154.9181198778      159.3279314021     1  0.14191471E+09
     -154.9180782084      156.4802069915     1  0.13864067E+09
     -154.9180102862      163.0607275600     1  0.14885090E+09
     -154.9179220332      155.7357762782     1  0.14229085E+09
     -154.9179157516      157.1695995366     1  0.14210896E+09
     -154.9178982285      157.5566295894     1  0.14082052E+09
     -154.9178806600      157.8282312051     1  0.14046041E+09
     -154.9178542681      158.5757993955     1  0.14377522E+09
     -154.9178457237      161.6674719137     1  0.14527784E+09
     -154.9178261291      152.2874795500     1  0.13741446E+09
     -154.9177996152      148.9585523421     1  0.13939369E+09
     -154.9177814870      157.9453353704     1  0.13962445E+09
     -154.9177562403      154.8494345491     1  0.14202985E+09
     -154.9177432148      154.2749569528     1  0.13857396E+09
     -154.9177418258      164.4340319286     1  0.14048419E+09
     -154.9177324779      160.4954097038     1  0.13741502E+09
     -154.9177288970      155.7732196601     1  0.14021988E+09
     -154.9177238228      158.2753992505     1  0.15079390E+09
     -154.9176474891      163.0663426669     1  0.13967849E+09
     -154.9176122655      165.0685928544     1  0.14063357E+09
     -154.9175919036      156.4923121276     1  0.14273721E+09
     -154.9175804941      159.6391110251     1  0.13882664E+09
     -154.9175702971      159.7577915217     1  0.14117714E+09
     -154.9175507690      151.4696038110     1  0.13885146E+09
     -154.9175383111      159.9604416604     1  0.14209555E+09
     -154.9175054239      158.7076858988     1  0.14324437E+09
     -154.9174848354      157.4644206656     1  0.14545348E+09
     -154.9174453794      158.6317536705     1  0.14178206E+09
     -154.9174253958      157.0701389664     1  0.13872060E+09
     -154.9173999036      155.3870664867     1  0.14095978E+09
     -154.9173697947      153.9026501743     1  0.13926072E+09
     -154.9173681423      159.4802845642     1  0.14478245E+09
     -154.9173384007      162.4693087377     1  0.13713687E+09
     -154.9173138260      156.9714118740     1  0.14357797E+09
     -154.9173120717      155.4391701687     1  0.14199401E+09
     -154.9172974280      162.4050929076     1  0.14963735E+09
     -154.9172661891      153.5946058124     1  0.13730843E+09
     -154.9172620760      155.3255519571     1  0.14026707E+09
     -154.9172606278      152.7207108438     1  0.13776230E+09
     -154.9172556308      163.1631248231     1  0.14238495E+09
     -154.9172467428      158.0532173785     1  0.15032766E+09
     -154.9172417092      159.0753419014     1  0.14549828E+09
     -154.9172375482      156.2112705585     1  0.14411351E+09
     -154.9172346091      151.8191057301     1  0.14004018E+09
     -154.9172231037      159.8238704514     1  0.13784103E+09
     -154.9172176900      157.5311526235     1  0.14345874E+09
     -154.9172061286      157.3083149995     1  0.13922688E+09
     -154.9171850751      153.5408023292     1  0.13764072E+09
     -154.9171436168      160.6768066361     1  0.14619325E+09
     -154.9171368068      158.3305737633     1  0.14297114E+09
     -154.9171049404      161.7313849210     1  0.14660907E+09
     -154.9170516755      155.0941934986     1  0.14130623E+09
     -154.9170174902      153.2762313875     1  0.13880647E+09
     -154.9169885441      152.6762485010     1  0.13634371E+09
     -154.9169493342      158.8535498400     1  0.14022397E+09
     -154.9169405942      158.6352153912     1  0.14885978E+09
     -154.9169228744      157.2916243909     1  0.14693633E+09
     -154.9169013735      162.1475973590     1  0.14618886E+09
     -154.9168772958      162.0692283156     1  0.15144565E+09
     -154.9168431840      162.0719699411     1  0.14168898E+09
     -154.9168404076      156.9676641918     1  0.14025471E+09
     -154.9168356258      164.9305446208     1  0.14526627E+09
     -154.9168238900      156.4145469796     1  0.13970367E+09
     -154.9168183110      160.1689358938     1  0.14850080E+09
     -154.9168112676      160.1386176568     1  0.14844366E+09
     -154.9168005109      155.6205387398     1  0.13743638E+09
     -154.9167866907      161.0848711918     1  0.14303027E+09
     -154.9167800537      159.6205000855     1  0.14660847E+09
     -154.9167650993      152.0799949200     2  0.14379362E+09
     -154.9167557409      163.8105638652     1  0.15348361E+09
     -154.9167518550      161.4886308777     1  0.15329453E+09
     -154.9166763922      160.1981343022     1  0.14407514E+09
     -154.9166192772      161.6530807462     1  0.13797604E+09
     -154.9166153544      152.7170484968     1  0.15054925E+09
     -154.9166081912      158.0460486053     1  0.14073771E+09
     -154.9166012079      160.1926183058     1  0.13862266E+09
     -154.9165930982      156.0138934640     1  0.14087990E+09
     -154.9165796741      154.8785671186     1  0.14037734E+09
     -154.9165767867      158.8023139947     1  0.13599461E+09
     -154.9165725678      157.4920059817     1  0.14196664E+09
     -154.9165399796      158.4221939042     1  0.13815746E+09
     -154.9165356522      160.6162542348     1  0.14942041E+09
     -154.9165095687      160.5588560614     1  0.14412551E+09
     -154.9165067704      155.8520373646     1  0.15425948E+09
     -154.9164855026      158.8291002684     1  0.13915758E+09
     -154.9164842584      162.8807850523     1  0.14596906E+09
     -154.9164656464      153.7592881572     1  0.13803867E+09
     -154.9164313554      155.3100523862     1  0.13663766E+09
     -154.9164174837      158.1853342078     1  0.14496354E+09
     -154.9164081746      158.4616668489     1  0.14760907E+09
     -154.9163657788      157.9794554704     1  0.14805041E+09
     -154.9163509180      156.8123504170     1  0.13954414E+09
     -154.9163339176      157.3408273611     1  0.14224568E+09
     -154.9163222469      159.1775026176     1  0.14028365E+09
     -154.9163165970      158.3905982685     1  0.15166993E+09
     -154.9162807641      153.9839259608     1  0.14210342E+09
     -154.9162794708      157.3767395001     1  0.14963285E+09
     -154.9162579769      158.8675436418     1  0.14448813E+09
     -154.9162521358      158.3491377216     1  0.14239761E+09
     -154.9162283269      150.6874253254     1  0.13683906E+09
     -154.9162201557      158.4810079143     1  0.14784804E+09
     -154.9162096500      155.4535632004     1  0.13571424E+09
     -154.9161956584      160.0188273405     1  0.14246187E+09
     -154.9161925367      156.5332410229     1  0.13843127E+09
     -154.9161887296      159.1158279710     1  0.13838568E+09
     -154.9161675475      158.1809692778     1  0.13954661E+09
     -154.9161405272      154.5964923533     2  0.13589101E+09
     -154.9161385063      154.1987805821     1  0.13602319E+09
     -154.9161155420      158.3538599703     1  0.13962806E+09
     -154.9161090215      159.0425944202     1  0.14467509E+09
     -154.9160654467      157.5159322896     1  0.14683311E+09
     -154.9160637730      155.3331242982     1  0.14032256E+09
     -154.9160254672      155.0172985654     1  0.13555894E+09
     -154.9160119290      160.3904705338     1  0.14633109E+09
     -154.9159930586      156.1078784385     1  0.13991237E+09
     -154.9159906938      158.4953764643     1  0.14491970E+09
     -154.9159691911      158.7565080968     1  0.14410136E+09
     -154.9159261942      157.2181963372     1  0.14423774E+09
     -154.9159211603      158.7152174146     1  0.14293943E+09
     -154.9158992206      156.6512538725     1  0.14584681E+09
     -154.9158933654      159.4588092942     1  0.14759993E+09
     -154.9158791586      156.9346420269     1  0.14092641E+09
     -154.9158780934      162.3483763588     1  0.14198360E+09
     -154.9158682515      156.4263429675     1  0.13825520E+09
     -154.9158474916      155.8445949594     1  0.14215208E+09
     -154.9158437144      154.4562283481     1  0.13944108E+09
     -154.9158398844      157.8830104996     1  0.14390740E+09
     -154.9158350823      159.0297642218     1  0.14893819E+09
     -154.9158129639      159.2292439650     1  0.14964737E+09
     -154.9158075314      159.4338652998     1  0.14128982E+09
     -154.9158032096      164.9104020357     1  0.13853761E+09
     -154.9157888976      151.4934021769     1  0.13994328E+09
     -154.9157848444      158.3927491442     1  0.14495931E+09
     -154.9157772636      157.4640324512     1  0.13857323E+09
     -154.9157651543      159.2715575092     1  0.13566212E+09
     -154.9157614367      153.2637503127     1  0.13928282E+09
     -154.9157526243      159.8890026237     1  0.14326307E+09
     -154.9157448980      153.7760204746     1  0.14115064E+09
     -154.9157283142      158.3977337450     1  0.13818258E+09
     -154.9157242353      156.8383467874     1  0.13957927E+09
     -154.9157202195      154.5281506685     1  0.14591302E+09
     -154.9157145319      160.1862189222     1  0.14348142E+09
     -154.9156971047      156.9857491381     1  0.13873548E+09
     -154.9156892003      157.6303006111     1  0.14281574E+09
     -154.9156720218      156.6813566845     1  0.13551381E+09
     -154.9156707045      158.2081196706     1  0.13928085E+09
     -154.9156376833      157.4260855153     1  0.14338755E+09
     -154.9156180255      154.6949276247     1  0.13763622E+09
     -154.9156156712      158.6392791192     1  0.15119228E+09
     -154.9155952931      158.0194706776     1  0.13959863E+09
     -154.9155633461      158.8695536664     1  0.14401542E+09
     -154.9155543707      160.0087181283     1  0.14081050E+09
     -154.9155362004      154.7898965421     1  0.13791288E+09
     -154.9155241914      160.2056131869     1  0.14563298E+09
     -154.9155156600      161.3860009172     1  0.13858094E+09
     -154.9155124664      159.3163987827     1  0.14073326E+09
     -154.9155049588      161.0508328334     1  0.14232835E+09
     -154.9155030388      158.4107321411     1  0.13980270E+09
     -154.9154957657      161.6997972277     1  0.16091810E+09
     -154.9154610822      159.1744264360     1  0.14556264E+09
     -154.9154587589      160.0496324961     1  0.14512452E+09
     -154.9154522838      161.5504981595     1  0.15201940E+09
     -154.9154475523      158.2909790219     1  0.13982967E+09
     -154.9154271795      162.6706494338     1  0.14302124E+09
     -154.9154254403      158.7329926680     1  0.15187697E+09
     -154.9154197734      159.6917551378     1  0.14219519E+09
     -154.9154108361      154.9288257671     1  0.14603459E+09
     -154.9153410980      156.6339312819     1  0.13811185E+09
     -154.9153359322      157.6024421194     1  0.13671860E+09
     -154.9153287464      157.4455624403     1  0.14606872E+09
     -154.9153212963      158.3903245501     1  0.15980703E+09
     -154.9153008151      158.1884263597     1  0.14426822E+09
     -154.9152871665      152.8449126392     1  0.13662876E+09
     -154.9152278312      158.3882667299     1  0.15037135E+09
     -154.9151373287      160.1761707481     1  0.14838018E+09
     -154.9151232267      158.4046983447     1  0.14410715E+09
     -154.9151103675      158.4944407748     1  0.14389423E+09
     -154.9150831952      162.0084842455     1  0.14401648E+09
     -154.9150747118      155.5778269333     1  0.14305696E+09
     -154.9150646267      159.0690915866     1  0.14748072E+09
     -154.9150593013      157.9293626059     1  0.13956232E+09
     -154.9150108107      158.3971376378     1  0.14452942E+09
     -154.9149955961      158.7602677578     1  0.14114494E+09
     -154.9149916560      156.8128038773     1  0.13911881E+09
     -154.9149379826      160.9911521860     1  0.13788711E+09
     -154.9149226298      158.3701787185     1  0.13615998E+09
     -154.9148967650      160.2620327226     1  0.15150913E+09
     -154.9148469509      157.3953558209     1  0.14284941E+09
     -154.9148151569      157.8583022847     1  0.14001071E+09
     -154.9147966285      157.2362889097     1  0.14490907E+09
     -154.9147905018      156.5540044191     1  0.13978368E+09
     -154.9147765116      163.1248832167     1  0.13705104E+09
     -154.9147614499      159.5655158634     1  0.14181704E+09
     -154.9147411610      159.4732454906     1  0.14256905E+09
     -154.9147317126      157.5242432488     1  0.13879723E+09
     -154.9147257460      160.7904518915     1  0.15235464E+09
     -154.9147188830      161.3732230472     2  0.13246041E+09
     -154.9147162581      163.0813689754     1  0.15943045E+09
     -154.9146704534      154.9476607186     1  0.14773859E+09
     -154.9146570875      153.7402333735     1  0.14048802E+09
     -154.9146538150      153.2111127143     1  0.13704634E+09
     -154.9146371068      156.2888304632     1  0.13590285E+09
     -154.9146146648      156.9657278603     1  0.13833473E+09
     -154.9146126261      158.3907132195     1  0.14219085E+09
     -154.9146111004      153.4292183513     1  0.14166746E+09
     -154.9145974302      154.2019883036     1  0.13606573E+09
     -154.9145764139      155.4308214197     1  0.13626557E+09
     -154.9145665645      159.4633809914     1  0.14855490E+09
     -154.9145554834      160.4293186153     1  0.13943344E+09
     -154.9145509683      154.0297260467     1  0.13765916E+09
     -154.9145422334      156.7092512136     1  0.14026433E+09
     -154.9145333523      150.0704647266     1  0.13994320E+09
     -154.9145133521      152.9518567673     1  0.13623320E+09
     -154.9145058923      154.2873234975     1  0.14216878E+09
     -154.9144896131      158.4762820368     2  0.14730713E+09
     -154.9144801118      159.9083265641     1  0.14220275E+09
     -154.9144689551      157.0433843147     1  0.14173687E+09
     -154.9144659764      159.8672898815     1  0.14512954E+09
     -154.9144406910      161.7621609454     1  0.14453035E+09
     -154.9142943092      151.6295502172     1  0.14029420E+09
     -154.9142881555      160.3102636326     1  0.13682657E+09
     -154.9142750084      163.4621642843     1  0.14786258E+09
     -154.9142695007      154.8055431463     1  0.13821654E+09
     -154.9142479390      155.6970967343     1  0.14556950E+09
     -154.9142429729      159.2369032393     1  0.14036317E+09
     -154.9142364370      156.6019249687     1  0.13719742E+09
     -154.9142299766      155.1000289606     1  0.13533512E+09
     -154.9142270687      155.2861774344     1  0.13985171E+09
     -154.9142143418      162.1794287651     1  0.15061891E+09
     -154.9142080152      155.6514401410     1  0.13719772E+09
     -154.9141948237      160.1787982874     1  0.14212502E+09
     -154.9141615031      156.7869580912     1  0.14226436E+09
     -154.9141448248      162.3467704077     1  0.14574682E+09
     -154.9141031705      155.2446239225     1  0.14327039E+09
     -154.9140911814      159.9007994107     1  0.15200226E+09
     -154.9140512193      157.4532216572     1  0.14943201E+09
     -154.9140261087      159.2990236328     1  0.14329509E+09
     -154.9140069413      152.9759759739     1  0.14230646E+09
     -154.9139981700      156.0650807027     1  0.14980818E+09
     -154.9139894695      158.8046385765     1  0.14493744E+09
     -154.9139684305      158.2244526644     1  0.14371285E+09
     -154.9139562885      157.8208308160     1  0.14407096E+09
     -154.9139406804      157.6348699373     1  0.14412158E+09
     -154.9139297678      161.0214601042     1  0.14241378E+09
     -154.9138806527      159.7607556217     1  0.15252166E+09
     -154.9138621067      155.8921003497     1  0.15105136E+09
     -154.9138496423      156.4226798126     1  0.14422785E+09
     -154.9138380002      160.4695567118     1  0.14168811E+09
     -154.9137527637      157.4648354907     1  0.14063959E+09
     -154.9137477866      155.2119737348     1  0.14085132E+09
     -154.9137467087      162.1143067656     1  0.14995259E+09
     -154.9137332467      159.4416952225     1  0.14740532E+09
     -154.9137312025      161.9739242561     1  0.13775271E+09
     -154.9137148137      151.4444703104     1  0.13819394E+09
     -154.9136618551      160.2334664879     1  0.13918503E+09
     -154.9136434982      158.8973806489     1  0.14460875E+09
     -154.9136236760      161.0299059003     1  0.14062710E+09
     -154.9136082130      153.0713807097     1  0.13761375E+09
     -154.9135954856      154.0723518288     1  0.13959282E+09
     -154.9135909806      151.1844076331     1  0.14238626E+09
     -154.9135833975      159.7172807774     2  0.13808488E+09
     -154.9135822399      153.0708900714     1  0.14131316E+09
     -154.9135804924      158.8791743412     1  0.13789642E+09
     -154.9135643738      156.3196794451     2  0.14430199E+09
     -154.9135631825      157.6246200570     1  0.14895314E+09
     -154.9135350139      159.5359961605     1  0.14836410E+09
     -154.9135027165      156.6561278727     1  0.14534021E+09
     -154.9134905580      152.9199328476     1  0.13872774E+09
     -154.9134871413      160.9246005984     1  0.14549068E+09
     -154.9134658950      159.7035760030     1  0.14277685E+09
     -154.9133824532      158.6738447645     1  0.14396225E+09
     -154.9133725747      156.8966633563     1  0.14049726E+09
     -154.9133499306      160.8571755177     1  0.14485972E+09
     -154.9133295370      157.3136687875     1  0.14170820E+09
     -154.9133271791      163.5837801646     1  0.14842713E+09
     -154.9133121447      159.4942077192     1  0.14398699E+09
     -154.9133078951      155.1550327341     1  0.14302946E+09
     -154.9132990858      157.2563955481     1  0.13584982E+09
     -154.9132792678      159.3585903012     1  0.14244491E+09
     -154.9132756479      161.6344017297     1  0.15018551E+09
     -154.9132554298      159.8624876398     1  0.14204179E+09
     -154.9132301658      161.2401043365     1  0.14179362E+09
     -154.9132147881      159.2373704542     1  0.14034017E+09
     -154.9131233039      160.3341742455     1  0.15093468E+09
     -154.9130975812      156.7848575488     1  0.13968845E+09
     -154.9130560140      157.7721199232     1  0.13806712E+09
     -154.9130522827      157.1584619806     1  0.14543851E+09
     -154.9130089161      153.6923004946     1  0.14066961E+09
     -154.9129917373      157.3512986651     1  0.14020549E+09
     -154.9129809639      159.0132016192     1  0.14836931E+09
     -154.9129520568      159.3112696428     1  0.14241277E+09
     -154.9129010823      155.5179133269     1  0.14521711E+09
     -154.9128897466      161.9882550752     1  0.15449361E+09
     -154.9128796565      155.9127586967     1  0.15214074E+09
     -154.9128639859      156.7582893719     1  0.13667820E+09
     -154.9128472559      155.5031357572     1  0.14157755E+09
     -154.9128377963      158.7098009847     1  0.14187834E+09
     -154.9128314378      154.4761538590     1  0.13531413E+09
     -154.9127846724      155.9198180359     1  0.13617505E+09
     -154.9127799343      153.0748789572     1  0.14363614E+09
     -154.9127761325      152.4678499054     1  0.14297313E+09
     -154.9127749527      163.1764894124     1  0.14209564E+09
     -154.9127718972      156.1442057997     1  0.13724594E+09
     -154.9127611662      160.3882393525     1  0.13754228E+09
     -154.9127165771      152.7467244587     1  0.14657454E+09
     -154.9127082443      158.2129343660     1  0.13733021E+09
     -154.9126979166      152.7871649662     1  0.13602470E+09
     -154.9126876670      156.4890133007     1  0.14466255E+09
     -154.9126819453      158.9173548412     1  0.13994586E+09
     -154.9126150883      159.7334854727     1  0.13636170E+09
     -154.9125897597      155.7733149821     1  0.14136633E+09
     -154.9125770468      156.1113895096     1  0.13977674E+09
     -154.9125567524      160.2870673350     1  0.14917411E+09
     -154.9125480552      155.1228975600     1  0.14320571E+09
     -154.9125350107      149.8741680437     1  0.13813441E+09
     -154.9125338676      160.2187181015     1  0.14087421E+09
     -154.9125289519      157.3480876269     1  0.14056041E+09
     -154.9125099232      158.8553626199     1  0.13937818E+09
     -154.9124789960      155.4425522920     1  0.15227297E+09
     -154.9124628835      157.9619717762     1  0.14911195E+09
     -154.9124439393      160.4275801444     1  0.14199817E+09
     -154.9124349614      155.9081818641     1  0.13894627E+09
     -154.9124336095      154.5967557904     1  0.14397375E+09
     -154.9124312304      158.8124460811     1  0.13943455E+09
     -154.9124166521      156.5758085251     1  0.13975358E+09
     -154.9124014192      160.1841363905     1  0.15170764E+09
     -154.9123939949      155.6264967055     1  0.14206164E+09
     -154.9123475685      158.4368032122     1  0.14243916E+09
     -154.9123457078      157.3142320852     1  0.14603353E+09
     -154.9123328519      165.7764914266     1  0.14719952E+09
     -154.9123082640      156.6477670825     1  0.14664047E+09
     -154.9122979287      152.9715865506     1  0.13604225E+09
     -154.9122833149      159.7948439045     1  0.14576182E+09
     -154.9122786639      155.8391514785     1  0.13874933E+09
     -154.9122734550      159.4810606994     1  0.13770155E+09
     -154.9122398642      158.4779945284     1  0.15030500E+09
     -154.9122117891      156.5973704358     1  0.13715706E+09
     -154.9121971097      157.1750717300     1  0.13840732E+09
     -154.9121540102      152.9789503841     1  0.13842854E+09
     -154.9121301225      155.7002272843     1  0.14097060E+09
     -154.9120985572      159.0424454142     1  0.14757408E+09
     -154.9120602214      154.6718332075     1  0.14529554E+09
     -154.9120023652      158.6244716713     1  0.14217340E+09
     -154.9119909882      157.1546622645     1  0.14023509E+09
     -154.9119676876      160.9803743227     1  0.14672373E+09
     -154.9118957102      162.6389347426     1  0.15280970E+09
     -154.9118713010      153.1052934537     1  0.13848523E+09
     -154.9118562944      160.1857131429     1  0.14802444E+09
     -154.9118197881      158.7640183043     1  0.13910762E+09
     -154.9118057452      156.3330487308     1  0.13823011E+09
     -154.9117925621      162.7738879482     1  0.13982010E+09
     -154.9117551596      160.4337067822     1  0.14148834E+09
     -154.9117483728      158.7260729774     1  0.14317535E+09
     -154.9117392821      157.5905693313     1  0.14091771E+09
     -154.9117242856      161.1406040561     1  0.14789437E+09
     -154.9116808796      163.0008225451     2  0.13829182E+09
     -154.9116752787      159.4320669084     1  0.13461656E+09
     -154.9116702667      157.5930815385     1  0.15043568E+09
     -154.9116657562      157.8602605696     1  0.13946710E+09
     -154.9116566846      156.9256629948     1  0.14953480E+09
     -154.9116349911      160.0178149075     1  0.14379381E+09
     -154.9116131504      162.3304566851     1  0.15007014E+09
     -154.9116088681      156.4044206672     1  0.14770771E+09
     -154.9115901797      158.0558071825     1  0.13868061E+09
     -154.9115354509      158.2037856702     1  0.14539359E+09
     -154.9115333470      153.9104893166     1  0.13720618E+09
     -154.9115261112      156.1993615089     1  0.15031521E+09
     -154.9115116332      156.6707073665     1  0.14197425E+09
     -154.9114862225      156.0059498143     1  0.14295907E+09
     -154.9114785179      157.8254818038     2  0.15232061E+09
     -154.9114709100      156.0636377390     1  0.13942141E+09
     -154.9114611426      157.9133093014     1  0.14444807E+09
     -154.9114528556      158.4664769607     1  0.14178713E+09
     -154.9114487885      155.7137653484     1  0.15098988E+09
     -154.9114410646      161.8740224216     1  0.14828437E+09
     -154.9114387610      157.3907562291     1  0.13603022E+09
     -154.9114197523      154.2968450567     1  0.13505318E+09
     -154.9114085625      154.7832605389     1  0.13670170E+09
     -154.9113975535      159.0599262557     1  0.14604713E+09
     -154.9113872554      156.6845758957     1  0.14184873E+09
     -154.9113517185      160.9909298910     1  0.14894658E+09
     -154.9113245052      159.2951860852     1  0.14098471E+09
     -154.9113166112      157.4813641180     1  0.14447215E+09
     -154.9113119238      153.8203837428     1  0.13884541E+09
     -154.9112974404      160.3440638061     1  0.14621307E+09
     -154.9112789299      154.0792907453     1  0.13939547E+09
     -154.9112718665      162.3992971763     1  0.14144135E+09
     -154.9112067023      161.6043111544     1  0.14122794E+09
     -154.9111998461      160.0257649260     1  0.14204009E+09
     -154.9111825965      153.8644248433     1  0.13704725E+09
     -154.9111650835      149.8283920276     1  0.13810103E+09
     -154.9111093593      156.4452670291     1  0.15445018E+09
     -154.9110655552      157.4560223935     1  0.14983978E+09
     -154.9110574683      154.8545763819     1  0.14837680E+09
     -154.9110495321      157.3729704622     1  0.14666674E+09
     -154.9110477684      157.4931084696     1  0.13948174E+09
     -154.9110425208      160.3776832378     1  0.14360540E+09
     -154.9110310121      156.5777031702     1  0.14292776E+09
     -154.9110209158      157.2082237511     1  0.14087536E+09
     -154.9110167530      158.3069522741     1  0.14136013E+09
     -154.9110124156      155.1501704555     1  0.13799263E+09
     -154.9110006614      151.7964404607     1  0.13708830E+09
     -154.9109782591      152.6441343962     1  0.13968082E+09
     -154.9109716918      158.5963520857     1  0.13988957E+09
     -154.9109380725      158.0167290517     1  0.14125721E+09
     -154.9109143062      161.2262685722     1  0.14522527E+09
     -154.9108677138      156.6745340178     1  0.13967268E+09
     -154.9108617384      152.3495283684     1  0.14208304E+09
     -154.9107871971      154.5330793928     1  0.14076428E+09
     -154.9107508538      157.9719231732     1  0.14945757E+09
     -154.9107149808      156.1850403993     1  0.13872854E+09
     -154.9107052393      160.8438117290     1  0.13966230E+09
     -154.9105824561      156.7958331702     1  0.14129090E+09
     -154.9105807995      155.8879893014     1  0.15041875E+09
     -154.9104910494      156.5843085750     1  0.13909895E+09
     -154.9104872849      157.3168358239     1  0.14064805E+09
     -154.9104818459      154.8906523311     1  0.13958020E+09
     -154.9104655127      158.1749564920     1  0.14424387E+09
     -154.9104411197      153.3867866483     1  0.14745743E+09
     -154.9104328313      160.8338476052     1  0.14171101E+09
     -154.9104308673      154.6115105558     1  0.14314577E+09
     -154.9104291244      160.0547286975     1  0.14657734E+09
     -154.9104247875      157.2493251422     1  0.13696316E+09
     -154.9104224518      155.8415889890     1  0.14726417E+09
     -154.9104210271      159.7192912750     1  0.15130970E+09
     -154.9104054957      159.1672709336     1  0.14166160E+09
     -154.9103866915      158.9991090960     1  0.14181604E+09
     -154.9103371765      159.2228680647     1  0.13948560E+09
     -154.9103232000      161.6641184740     1  0.14324196E+09
     -154.9103014058      161.0000538683     1  0.14467014E+09
     -154.9102918190      158.1735394841     1  0.13816777E+09
     -154.9102877773      153.7992871077     1  0.13921049E+09
     -154.9102834692      158.6985221549     1  0.14567193E+09
     -154.9102782358      157.5968630638     1  0.14560841E+09
     -154.9102655289      155.6120956801     1  0.13927251E+09
     -154.9102569279      157.9335433952     1  0.14527874E+09
     -154.9101558128      161.3403650936     1  0.14129245E+09
     -154.9101475235      157.8753350455     1  0.13905623E+09
     -154.9101366441      156.3943228494     1  0.14168533E+09
     -154.9101241243      157.7393204689     1  0.14485804E+09
     -154.9101169705      155.6710284170     1  0.13959721E+09
     -154.9101035488      158.9267077428     1  0.14227337E+09
     -154.9100947393      156.3535951964     1  0.14085909E+09
     -154.9100641151      157.2137775351     1  0.14397889E+09
     -154.9100630391      159.2998988823     1  0.14525001E+09
     -154.9100449456      160.9466737133     1  0.14625747E+09
     -154.9100416037      153.5438803477     1  0.14154158E+09
     -154.9099921811      155.5541615297     1  0.13868174E+09
     -154.9099486152      158.6169611312     1  0.14388506E+09
     -154.9099444517      156.9753141378     1  0.14454916E+09
     -154.9099418640      155.9265179985     1  0.14157547E+09
     -154.9099199737      160.4564378250     1  0.14624028E+09
     -154.9099154330      156.5253465378     1  0.13929661E+09
     -154.9099120883      159.4726918934     1  0.14403451E+09
     -154.9099081479      158.2205795006     1  0.14240147E+09
     -154.9098886004      157.1925842401     1  0.15151276E+09
     -154.9098844928      154.7776091609     1  0.13811913E+09
     -154.9098467781      154.5465094161     1  0.14313086E+09
     -154.9098171295      150.8625065186     1  0.13538191E+09
     -154.9098147679      158.6234534874     1  0.14811445E+09
     -154.9097938328      160.5491686480     1  0.14129000E+09
     -154.9097774011      152.4869196795     1  0.14013423E+09
     -154.9097223396      158.2919631299     1  0.14603597E+09
     -154.9096762523      156.1204233238     1  0.14533566E+09
     -154.9096715803      156.5504990214     1  0.14521813E+09
     -154.9096701177      159.7548346419     1  0.14205190E+09
     -154.9096502934      154.6542809136     1  0.13950839E+09
     -154.9096265273      158.0903558095     1  0.13804907E+09
     -154.9096223968      157.7735238539     1  0.14611225E+09
     -154.9096197219      161.4329154892     1  0.14869861E+09
     -154.9096132965      155.5649171744     1  0.14323051E+09
     -154.9096032222      165.7051801445     1  0.14403762E+09
     -154.9095954584      161.9544540017     1  0.14820789E+09
     -154.9095854715      156.4411609744     1  0.13919175E+09
     -154.9095505002      157.7486451731     1  0.13705739E+09
     -154.9095471077      157.6257865692     1  0.14273274E+09
     -154.9095302010      156.7630604042     1  0.15280284E+09
     -154.9095085536      161.6852200580     1  0.14168434E+09
     -154.9095018690      155.7005168015     1  0.13982871E+09
     -154.9094788692      157.9198918162     1  0.14320764E+09
     -154.9094553675      158.0589845765     1  0.14303616E+09
     -154.9094506462      157.5222507599     1  0.13713032E+09
     -154.9094418658      155.5649691339     1  0.14105558E+09
     -154.9094391299      156.8010119242     1  0.14816948E+09
     -154.9094138264      159.5234771727     1  0.13784498E+09
     -154.9093884171      159.1812155634     1  0.14391905E+09
     -154.9093838729      156.9359029291     1  0.13663892E+09
     -154.9093753160      159.7573465110     1  0.13906138E+09
     -154.9093611176      158.8324666181     1  0.14106907E+09
     -154.9093550253      154.6182845960     1  0.14336210E+09
     -154.9093301842      155.1814613705     1  0.14488060E+09
     -154.9093194969      158.5941680201     1  0.14426287E+09
     -154.9092995834      158.2171343138     1  0.14272218E+09
     -154.9092263025      159.9960227684     2  0.13825379E+09
     -154.9092237905      153.8316356073     1  0.14516516E+09
     -154.9092197706      156.5383345422     1  0.14298448E+09
     -154.9092125720      160.7032747346     1  0.14033635E+09
     -154.9092106740      157.8804427750     1  0.14270321E+09
     -154.9092014485      157.5163651480     1  0.14194532E+09
     -154.9091987322      160.8191697639     1  0.13766906E+09
     -154.9091972592      157.6278434639     1  0.13863033E+09
     -154.9091663139      158.0438544818     1  0.14105262E+09
     -154.9091601758      155.5120065182     1  0.14263051E+09
     -154.9091502614      157.7728109168     1  0.14152943E+09
     -154.9091381364      152.4738717381     1  0.14392315E+09
     -154.9091022481      156.5988263071     1  0.14087456E+09
     -154.9090891568      157.7621150023     1  0.14156841E+09
     -154.9090599008      156.4668251019     1  0.14348151E+09
     -154.9090394297      156.5080061018     1  0.14300378E+09
     -154.9090310637      158.7132033280     1  0.13714042E+09
     -154.9090200879      160.3917856875     1  0.14161568E+09
     -154.9090160553      155.1468309700     1  0.14862864E+09
     -154.9089739639      158.6323217333     1  0.13796712E+09
     -154.9089681737      160.2169390531     1  0.14293565E+09
     -154.9089615170      158.0743956156     1  0.14216930E+09
     -154.9089580531      155.9800613048     1  0.14396173E+09
     -154.9089529718      156.2940242789     1  0.14163410E+09
     -154.9089437988      162.6851004597     1  0.14873718E+09
     -154.9089230222      158.6640471850     1  0.14835074E+09
     -154.9088782131      160.9096598289     1  0.13473343E+09
     -154.9088688716      154.0387440969     1  0.13904488E+09
     -154.9088668219      160.8419364568     1  0.13565824E+09
     -154.9088469209      161.0634074592     1  0.14450679E+09
     -154.9088424138      159.0308491094     1  0.15119202E+09
     -154.9088372392      158.0445078461     1  0.14851551E+09
     -154.9087764800      155.8239299171     1  0.13701901E+09
     -154.9087670622      156.4219540908     1  0.13970963E+09
     -154.9087645141      155.6021435057     1  0.14123770E+09
     -154.9087496895      160.6807866198     1  0.14044130E+09
     -154.9087314875      161.0263944000     1  0.14542742E+09
     -154.9087293959      155.9985636863     1  0.13856443E+09
     -154.9086840881      158.0560933623     1  0.13965796E+09
     -154.9086420458      158.7321829976     1  0.14983611E+09
     -154.9084880193      159.3680029646     1  0.15290679E+09
     -154.9084868951      156.5518684393     1  0.14810686E+09
     -154.9084706064      160.7434486544     1  0.13547457E+09
     -154.9084395021      156.6216941280     1  0.14245179E+09
     -154.9084278134      159.4568743251     1  0.14064034E+09
     -154.9083934486      159.1977541077     1  0.13731566E+09
     -154.9083900767      154.7256692022     1  0.15200711E+09
     -154.9083766333      156.1874412592     2  0.14055235E+09
     -154.9083397786      162.9875930371     1  0.14051308E+09
     -154.9083275034      160.2270273475     1  0.13937766E+09
     -154.9083071396      156.5025053977     1  0.13628783E+09
     -154.9082980249      161.1504750854     1  0.14213601E+09
     -154.9082904567      159.9620821779     1  0.13761673E+09
     -154.9082303627      158.0474143159     1  0.15267237E+09
     -154.9082289849      159.2942529301     1  0.14310474E+09
     -154.9082245995      160.8160499587     1  0.13754281E+09
     -154.9081871925      160.0752160647     1  0.14931461E+09
     -154.9081618051      155.4433098231     1  0.13712149E+09
     -154.9081555128      158.5072755366     1  0.13692815E+09
     -154.9081522526      159.2316521207     1  0.13644335E+09
     -154.9081357095      157.7578687707     1  0.14554266E+09
     -154.9080957489      158.8675074965     1  0.15522089E+09
     -154.9080929005      158.7125250593     1  0.14343861E+09
     -154.9080819976      155.9994871403     1  0.14556281E+09
     -154.9080790384      158.8514946416     1  0.13521223E+09
     -154.9080555228      156.3594083187     1  0.14219875E+09
     -154.9080458040      157.6599668953     1  0.13601410E+09
     -154.9080371714      162.2112068533     1  0.14654660E+09
     -154.9080357213      155.5005538121     1  0.13586288E+09
     -154.9080233841      158.9633895497     1  0.14320614E+09
     -154.9080022736      160.9724775218     1  0.15102538E+09
     -154.9079884007      160.3623074027     1  0.15043580E+09
     -154.9079759594      160.1190478657     1  0.14967108E+09
     -154.9079544178      156.1952812748     1  0.13745824E+09
     -154.9079529078      158.9828128955     1  0.13713621E+09
     -154.9079340549      156.4664758890     1  0.13860279E+09
     -154.9079280649      160.8540280472     1  0.13678096E+09
     -154.9079255330      157.6406750720     1  0.15102439E+09
     -154.9079218065      159.3864544049     1  0.14030386E+09
     -154.9079007322      154.0365696342     1  0.14078800E+09
     -154.9078894522      158.3060220998     1  0.13934076E+09
     -154.9078847475      158.0621317335     1  0.14556756E+09
     -154.9078277495      159.0365680652     1  0.14145536E+09
     -154.9077873759      158.3167069340     1  0.15042608E+09
     -154.9077846268      159.1096272626     1  0.13938972E+09
     -154.9077763946      159.6562350798     1  0.14179930E+09
     -154.9077441776      161.0039156538     1  0.14402412E+09
     -154.9077247099      158.4552269241     1  0.14503669E+09
     -154.9077100950      156.3073784934     1  0.14774600E+09
     -154.9076761967      155.9522422904     1  0.13978800E+09
     -154.9076614866      158.9503674526     2  0.13662410E+09
     -154.9076543411      156.5506551527     1  0.14239309E+09
     -154.9076480819      160.9094725804     1  0.14150610E+09
     -154.9076359670      158.6624890134     1  0.14757142E+09
     -154.9076225924      157.5993206340     1  0.14255191E+09
     -154.9075700720      164.8237064495     1  0.14525145E+09
     -154.9075647177      152.8029198720     1  0.14427808E+09
     -154.9075560365      158.8383995699     1  0.13765284E+09
     -154.9075375103      161.0164936157     1  0.13774889E+09
     -154.9075328320      158.0134400052     1  0.15278558E+09
     -154.9075273105      157.7526455152     1  0.14214704E+09
     -154.9075167219      154.4457830039     1  0.14009787E+09
     -154.9074861745      159.7527712292     1  0.13856419E+09
     -154.9074699267      157.5505288140     1  0.14515358E+09
     -154.9074616592      156.1184604607     1  0.14255921E+09
     -154.9074407918      156.8206323237     1  0.14555471E+09
     -154.9073993554      158.7247308021     1  0.13862391E+09
     -154.9073616306      158.5205101469     1  0.13861083E+09
     -154.9073509449      158.5891468043     1  0.13846585E+09
     -154.9073319080      157.0824326328     1  0.13928298E+09
     -154.9073163737      160.0528288023     1  0.13822322E+09
     -154.9072851534      156.7354017115     1  0.14366972E+09
     -154.9072518575      161.9252335805     1  0.14013530E+09
     -154.9072272446      163.3253678261     1  0.15220556E+09
     -154.9072152742      160.8900184173     1  0.13802481E+09
     -154.9072142310      159.7054135326     1  0.13777161E+09
     -154.9072003312      154.7515633720     1  0.13996804E+09
     -154.9071809264      157.6776402776     1  0.15086320E+09
     -154.9071692293      156.5613750691     1  0.13609892E+09
     -154.9071637495      156.5810352085     1  0.14011584E+09
     -154.9071300074      159.4061390087     1  0.14460157E+09
     -154.9071266069      159.4764582691     1  0.13938122E+09
     -154.9071022407      156.8877987393     1  0.14874644E+09
     -154.9070815965      153.4972115126     1  0.13908853E+09
     -154.9070438675      155.2854222415     1  0.13842471E+09
     -154.9070406118      156.0392512443     1  0.14030488E+09
     -154.9070332276      157.1557302235     1  0.14909115E+09
     -154.9070059488      157.8134593958     1  0.14072411E+09
     -154.9069931841      157.4522289342     1  0.14078825E+09
     -154.9069710229      154.9165806008     1  0.13836419E+09
     -154.9069447969      158.6366739250     1  0.14958705E+09
     -154.9069367453      158.4010304452     1  0.14396357E+09
     -154.9069265602      154.5510882743     1  0.14471412E+09
     -154.9069156551      155.4283297955     1  0.14009377E+09
     -154.9069119244      156.2562659054     1  0.14195330E+09
     -154.9069079980      161.9248093208     1  0.14181303E+09
     -154.9068953853      161.8697775218     1  0.15193887E+09
     -154.9068923921      155.3746027494     1  0.14388537E+09
     -154.9068808280      157.0028566290     1  0.14261976E+09
     -154.9068775836      151.8110167772     1  0.13540263E+09
     -154.9068499610      161.3558383502     1  0.13601757E+09
     -154.9068420927      159.3647468384     1  0.14275997E+09
     -154.9068325102      159.3454935569     1  0.14149885E+09
     -154.9068259543      158.2236354826     1  0.13949575E+09
     -154.9068144733      158.0601993632     1  0.14571432E+09
     -154.9068047662      161.6254089402     1  0.14451610E+09
     -154.9067833393      161.3765525424     1  0.14488476E+09
     -154.9067727047      161.0849630013     1  0.13938299E+09
     -154.9067699028      156.5806138890     1  0.13894548E+09
     -154.9067478973      157.1030174428     1  0.14105616E+09
     -154.9067453472      160.5138250633     1  0.13819920E+09
     -154.9067161018      159.1350973111     1  0.15299075E+09
     -154.9067073277      157.3288601529     1  0.15076938E+09
     -154.9067062163      160.6287566670     1  0.15186788E+09
     -154.9066889945      158.5333510590     1  0.14361342E+09
     -154.9066800426      161.7331662948     1  0.14753736E+09
     -154.9066620680      155.3350589166     1  0.13899122E+09
     -154.9066496789      157.4286579755     1  0.14154493E+09
     -154.9065873642      157.2756475532     1  0.13808780E+09
     -154.9064664630      161.7538349352     1  0.14656706E+09
     -154.9064529772      154.4562582965     1  0.13928453E+09
     -154.9064006441      157.3770186494     1  0.14502587E+09
     -154.9063942052      152.9560827638     1  0.13530185E+09
     -154.9063845374      154.7656511006     1  0.13874459E+09
     -154.9063577594      156.8632798640     1  0.13679931E+09
     -154.9063554058      159.3651876018     1  0.15197009E+09
     -154.9063275404      152.0133764653     1  0.13846638E+09
     -154.9063210874      155.3965801567     2  0.13783883E+09
     -154.9063045352      157.0288354109     1  0.14247553E+09
     -154.9062828373      159.7972197126     1  0.15306799E+09
     -154.9062792718      155.6584368668     1  0.14102210E+09
     -154.9062701176      161.8981779530     1  0.14309583E+09
     -154.9062670362      158.6599253052     1  0.14174806E+09
     -154.9062377971      158.0970220608     1  0.13785148E+09
     -154.9062243854      157.3989154178     1  0.13696822E+09
     -154.9062081508      162.2449065063     1  0.14334762E+09
     -154.9062024896      154.7519899038     1  0.14801370E+09
     -154.9061907935      155.1418271721     1  0.14132570E+09
     -154.9061484044      157.8565732363     1  0.15070873E+09
     -154.9061467471      158.4577971906     1  0.14364457E+09
     -154.9061188571      159.8855547113     1  0.14446535E+09
     -154.9061123709      158.4952859177     1  0.14329178E+09
     -154.9060815572      153.3203065256     1  0.14288006E+09
     -154.9060751319      156.3115634639     1  0.14247415E+09
     -154.9060639560      157.7134346990     1  0.14002140E+09
     -154.9060140320      157.4032872564     1  0.14115239E+09
     -154.9060064823      154.9052847358     1  0.13861118E+09
     -154.9059865956      153.9164172741     1  0.14183970E+09
     -154.9059602985      157.3310869718     1  0.15235129E+09
     -154.9059194732      154.9246961309     1  0.14422739E+09
     -154.9059048136      158.2729414860     1  0.14920457E+09
     -154.9058797152      160.7651330323     1  0.14658623E+09
     -154.9058729603      160.0963872808     1  0.14785641E+09
     -154.9058634695      158.1702871864     1  0.13579820E+09
     -154.9058133756      159.2070742184     1  0.14198230E+09
     -154.9057968653      155.5274854334     1  0.13716304E+09
     -154.9057867011      159.2719283420     1  0.14478879E+09
     -154.9057834903      165.2381929771     1  0.14282942E+09
     -154.9057798766      154.1811192286     1  0.14082869E+09
     -154.9057405273      155.5694971023     1  0.15254091E+09
     -154.9057368918      158.2197970652     1  0.14362637E+09
     -154.9057023034      160.4731584827     1  0.14162928E+09
     -154.9056535576      156.0742900105     1  0.14387479E+09
     -154.9056460342      160.2269424069     1  0.14666189E+09
     -154.9056423791      155.0564326501     1  0.14389756E+09
     -154.9056025947      157.5243448893     1  0.14000824E+09
     -154.9055823105      154.7936249100     1  0.14012276E+09
     -154.9055768598      156.2964432519     1  0.14144222E+09
     -154.9055743627      156.6251811034     1  0.14326334E+09
     -154.9055472838      157.0573750906     1  0.13983967E+09
     -154.9055300027      155.9405238861     1  0.13964398E+09
     -154.9055253643      158.3875306376     1  0.14581572E+09
     -154.9055193441      161.2904594142     1  0.15006957E+09
     -154.9055123553      161.1741898614     1  0.14803882E+09
     -154.9054995675      158.4777175056     1  0.14171465E+09
     -154.9054802372      153.7395291474     1  0.13700951E+09
     -154.9054743486      160.7658424722     1  0.14148125E+09
     -154.9054493817      159.6770638637     1  0.14867017E+09
     -154.9054231215      157.7765015488     1  0.14130318E+09
     -154.9054137784      162.7715993250     1  0.14644904E+09
     -154.9054012639      154.5380279502     1  0.14033428E+09
     -154.9053824680      155.4826804942     1  0.13923299E+09
     -154.9053754344      155.9125292877     1  0.13876498E+09
     -154.9053548325      153.0291831057     1  0.13657845E+09
     -154.9053336420      155.2512053316     1  0.13766671E+09
     -154.9053206288      158.3591746823     1  0.14097485E+09
     -154.9052752432      161.5604004383     1  0.13759925E+09
     -154.9052736049      158.6111162762     1  0.14108158E+09
     -154.9052665587      157.7725066096     1  0.14579363E+09
     -154.9052561828      161.5043245235     1  0.15274467E+09
     -154.9052399559      153.2690831988     1  0.14335435E+09
     -154.9052010149      153.0100815427     1  0.13884710E+09
     -154.9051822195      161.7555463425     1  0.15023138E+09
     -154.9051747715      158.9994259740     1  0.13581254E+09
     -154.9051587497      156.6090701028     1  0.15057046E+09
     -154.9051525112      157.7444912569     1  0.15093934E+09
     -154.9051498206      158.8872008597     1  0.14083884E+09
     -154.9051437467      162.9921608482     1  0.15104705E+09
     -154.9051075100      163.3563085486     2  0.15517741E+09
     -154.9050860488      155.5652547058     1  0.13783491E+09
     -154.9050120652      155.3501834313     1  0.13635861E+09
     -154.9050017413      156.1787294235     1  0.13811229E+09
     -154.9049943803      162.0704033582     1  0.14484156E+09
     -154.9049790468      158.8815030186     1  0.14498518E+09
     -154.9049693608      158.8165395154     1  0.14510514E+09
     -154.9049648023      160.6727290151     1  0.15345105E+09
     -154.9049477168      159.5230682351     1  0.14614243E+09
     -154.9049425544      158.0807482726     1  0.13975604E+09
     -154.9048941721      162.9092250994     1  0.15575870E+09
     -154.9048793764      155.1406115306     1  0.13662077E+09
     -154.9048756997      156.5507425816     1  0.14154949E+09
     -154.9048380224      158.3349369287     1  0.14549186E+09
     -154.9048296508      160.5390010233     1  0.14526426E+09
     -154.9048220011      160.5202106058     1  0.14214034E+09
     -154.9048202940      159.0346212608     1  0.13751447E+09
     -154.9047899381      158.1972997984     1  0.14797483E+09
     -154.9047828682      157.1357556820     1  0.13799073E+09
     -154.9047815104      156.7319013097     1  0.14044806E+09
     -154.9047704330      161.3477240129     1  0.14350842E+09
     -154.9047629947      157.4709873790     1  0.13829252E+09
     -154.9047552305      160.2295632566     1  0.14369392E+09
     -154.9047469381      154.9516936953     1  0.13591353E+09
     -154.9047392557      156.6629891567     2  0.13908531E+09
     -154.9047272716      159.3534633678     1  0.14912793E+09
     -154.9046893400      159.6670328855     1  0.14385690E+09
     -154.9046557984      155.3644310292     1  0.13972640E+09
     -154.9046517834      158.0219776550     1  0.15113012E+09
     -154.9046343168      155.4146528719     1  0.13568098E+09
     -154.9046208638      156.8897866086     1  0.14494792E+09
     -154.9046008863      161.1410928463     1  0.13538389E+09
     -154.9045692086      157.2234573250     1  0.14203640E+09
     -154.9045577705      158.5037641884     1  0.15177984E+09
     -154.9045297948      161.4006788884     1  0.15031715E+09
     -154.9045072593      157.2769040703     1  0.14046513E+09
     -154.9045028429      159.2686292637     1  0.14037168E+09
     -154.9044994288      154.6319767252     1  0.13692773E+09
     -154.9044977718      155.6076482952     1  0.14467377E+09
     -154.9044932676      157.3544509366     1  0.14545122E+09
     -154.9044865969      156.6810303144     1  0.13979392E+09
     -154.9044258076      157.0832662357     1  0.14579615E+09
     -154.9044173454      158.4205999914     1  0.13947338E+09
     -154.9044017478      157.1608076743     1  0.13934223E+09
     -154.9043943255      158.8426667399     1  0.13818280E+09
     -154.9043873804      160.0147602578     1  0.14662984E+09
     -154.9043693356      155.0179539054     1  0.14405839E+09
     -154.9043615314      161.1943423142     1  0.13892175E+09
     -154.9043156375      158.1829881292     1  0.13842830E+09
     -154.9043104891      153.9697031873     1  0.14264659E+09
     -154.9042797506      160.3907612944     1  0.14388525E+09
     -154.9042609948      160.3592865400     1  0.14145350E+09
     -154.9042280127      155.6139436221     1  0.14126368E+09
     -154.9042159392      156.4520594618     1  0.14805091E+09
     -154.9041853909      153.9264349071     1  0.14219651E+09
     -154.9041779240      158.2784091595     1  0.14624790E+09
     -154.9041743716      156.3456188520     1  0.13971114E+09
     -154.9041681955      157.5765996663     1  0.14327651E+09
     -154.9041621763      160.9413341383     1  0.14057259E+09
     -154.9041555874      155.2273612712     1  0.14558663E+09
     -154.9041531553      156.3240659258     1  0.13841145E+09
     -154.9041505710      157.0256847230     1  0.14465158E+09
     -154.9041398087      153.7422316383     1  0.14636352E+09
     -154.9041307036      155.5659058076     1  0.14043395E+09
     -154.9041187439      157.5743162394     1  0.13762175E+09
     -154.9041059830      159.8827560793     1  0.15218530E+09
     -154.9040905976      162.1459298826     1  0.14493149E+09
     -154.9040617325      154.7623801795     1  0.14038916E+09
     -154.9040468165      157.9025618654     1  0.13762268E+09
     -154.9040219775      158.2612156464     1  0.14404383E+09
     -154.9040011451      155.4415875999     1  0.14114577E+09
     -154.9039869974      159.4903148489     1  0.14692241E+09
     -154.9039837668      152.9612106170     1  0.13915416E+09
     -154.9039323212      159.2497646466     1  0.14550595E+09
     -154.9039310830      155.4305927814     1  0.14024297E+09
     -154.9039178887      158.6709585746     1  0.14516950E+09
     -154.9038983548      158.2226629761     1  0.14222052E+09
     -154.9038950649      156.3756322271     1  0.14187684E+09
     -154.9038468608      154.8470554269     1  0.13798319E+09
     -154.9038273184      158.0766306646     1  0.14360864E+09
     -154.9037704310      160.5367665783     1  0.13714695E+09
     -154.9037582197      155.3037563422     1  0.13716590E+09
     -154.9037497627      152.8073554598     1  0.15077818E+09
     -154.9037465660      150.8844068700     1  0.13833946E+09
     -154.9037434620      153.1775771355     1  0.13889574E+09
     -154.9037362738      156.1799419338     1  0.13814308E+09
     -154.9036970450      159.1137184848     1  0.14013211E+09
     -154.9036845360      157.2244768334     1  0.14252947E+09
     -154.9036689040      156.6580575840     1  0.14286250E+09
     -154.9036352600      156.0773509278     1  0.13836751E+09
     -154.9036269320      162.0074495301     1  0.14768941E+09
     -154.9035507702      160.5115426508     1  0.14663787E+09
     -154.9034807679      158.6489999846     1  0.15207204E+09
     -154.9034768358      160.9560893964     1  0.14470864E+09
     -154.9034745388      157.5507042030     1  0.14702058E+09
     -154.9034583114      161.5316116634     1  0.13712597E+09
     -154.9034301277      158.6223083697     1  0.15257602E+09
     -154.9034274395      154.0159700655     1  0.14051478E+09
     -154.9034103251      160.1566612362     1  0.13965619E+09
     -154.9034011288      158.7079690447     1  0.14928966E+09
     -154.9033742475      161.3849895536     1  0.14431347E+09
     -154.9033688588      156.2526290643     1  0.13818111E+09
     -154.9033623389      158.8214904444     1  0.14470936E+09
     -154.9033598101      155.1495397982     1  0.14848070E+09
     -154.9033513761      165.8051898808     1  0.14419681E+09
     -154.9033469280      155.6166495286     1  0.14664180E+09
     -154.9033339216      159.0030113443     2  0.13995576E+09
     -154.9033284122      157.8967516397     1  0.14077986E+09
     -154.9033016082      156.6719702603     1  0.13819744E+09
     -154.9032875978      156.9819637312     1  0.13931645E+09
     -154.9032726565      157.7427318771     1  0.14197454E+09
     -154.9032695086      155.9933029529     1  0.13965854E+09
     -154.9032359836      160.7042409857     2  0.13704582E+09
     -154.9032236950      158.6123971520     1  0.15332670E+09
     -154.9032159261      154.4477296840     1  0.14769629E+09
     -154.9032092851      159.1126757411     1  0.14665838E+09
     -154.9031841387      160.2449045998     1  0.13916004E+09
     -154.9031782031      156.6057424165     1  0.14063680E+09
     -154.9031506334      155.0316025574     1  0.13709858E+09
     -154.9031395119      160.6917385071     1  0.14582488E+09
     -154.9031369539      151.8631042791     1  0.14070492E+09
     -154.9031339775      159.3019186480     1  0.14177230E+09
     -154.9031189828      155.1312129417     1  0.14117915E+09
     -154.9031166828      156.2278224826     1  0.13763685E+09
     -154.9030864533      155.2623186677     1  0.13934535E+09
     -154.9030747049      147.3239012165     1  0.13587684E+09
     -154.9030393165      155.1902411211     1  0.14034210E+09
     -154.9030244564      156.6860873452     1  0.14380690E+09
     -154.9030204012      158.3329291244     1  0.13606577E+09
     -154.9030189721      158.7509939791     1  0.14366656E+09
     -154.9029789956      157.6257249159     1  0.13778424E+09
     -154.9029770352      161.7201275425     1  0.15174564E+09
     -154.9029717317      150.8634299033     1  0.13953305E+09
     -154.9029627767      156.8339603154     1  0.14439949E+09
     -154.9029381903      155.6254699981     1  0.14046110E+09
     -154.9029323977      161.0139117694     1  0.14219770E+09
     -154.9029181957      160.3382546544     1  0.14745662E+09
     -154.9028631278      156.5105856860     1  0.15285309E+09
     -154.9028452222      159.6970848431     1  0.14082304E+09
     -154.9028359045      161.8845878856     1  0.15040922E+09
     -154.9028269208      157.9091939201     1  0.14890980E+09
     -154.9027946635      149.9639526528     1  0.13875184E+09
     -154.9027735125      154.5920717492     1  0.14401401E+09
     -154.9027621082      154.2002208423     1  0.13571273E+09
     -154.9027229812      151.4681039855     1  0.14037813E+09
     -154.9027165715      158.7802861263     1  0.13857552E+09
     -154.9027140465      154.2886979240     1  0.14805303E+09
     -154.9026986225      161.0820058505     1  0.16062870E+09
     -154.9026959861      155.2287219271     1  0.14208043E+09
     -154.9026601938      157.0957693176     2  0.14936210E+09
     -154.9026515725      157.4693272512     1  0.13699213E+09
     -154.9026431568      158.9871677428     1  0.13758209E+09
     -154.9026316092      158.0633908067     1  0.13869607E+09
     -154.9026303185      151.3403338654     1  0.14076334E+09
     -154.9026271040      155.5427367282     1  0.14057796E+09
     -154.9026253577      160.0814311439     1  0.13976758E+09
     -154.9026191158      157.4628450636     1  0.13665836E+09
     -154.9026112098      156.7845633363     1  0.13761696E+09
     -154.9025988019      156.3469841284     1  0.15133790E+09
     -154.9025670271      155.3180980048     1  0.13618965E+09
     -154.9025578198      155.0212077855     1  0.14402778E+09
     -154.9025396163      159.0222688187     1  0.14487289E+09
     -154.9025354865      160.8531291357     1  0.14481192E+09
     -154.9025182756      159.7127238344     1  0.15318508E+09
     -154.9025003282      155.1526440017     1  0.14464839E+09
     -154.9024801891      160.0769653948     1  0.13953214E+09
     -154.9024737532      158.1055369468     1  0.14368757E+09
     -154.9024680162      155.2969447848     1  0.14055371E+09
     -154.9024639071      152.9202818622     1  0.13723033E+09
     -154.9024557723      158.6322237719     1  0.14527669E+09
     -154.9024451033      151.8579726073     1  0.14101255E+09
     -154.9024192205      163.2414289829     2  0.15785774E+09
     -154.9024146145      155.1651491645     1  0.13764386E+09
     -154.9024034238      157.9607744979     1  0.14479220E+09
     -154.9023647802      157.1683343754     1  0.13965922E+09
     -154.9023509273      161.8696450372     1  0.14114081E+09
     -154.9023493369      158.2562643858     1  0.14121457E+09
     -154.9023393950      158.7717845638     1  0.14160366E+09
     -154.9023382729      156.7119603568     1  0.13972204E+09
     -154.9023345811      154.5593081982     1  0.13991159E+09
     -154.9023234404      153.4607836675     1  0.13825193E+09
     -154.9023197483      158.0339260230     1  0.15487341E+09
     -154.9023079220      164.0319060878     1  0.15041487E+09
     -154.9022754644      159.9019393184     1  0.14963717E+09
     -154.9022625751      158.5995967405     1  0.13646675E+09
     -154.9022599800      159.2900689990     1  0.14018919E+09
     -154.9022511547      157.0831023210     1  0.15229369E+09
     -154.9022426715      159.1635565758     1  0.14678382E+09
     -154.9021952950      157.7822229146     1  0.13666460E+09
     -154.9021784283      156.5209631543     1  0.13923754E+09
     -154.9021435927      158.2404374595     1  0.14156363E+09
     -154.9021319844      154.0508272730     1  0.15049641E+09
     -154.9021290775      156.7303502958     1  0.14443127E+09
     -154.9021144217      159.1666958017     1  0.13838674E+09
     -154.9021103838      152.5809948372     1  0.15129866E+09
     -154.9021039542      158.3467917141     1  0.14782660E+09
     -154.9020737859      155.1404154054     1  0.13908650E+09
     -154.9020383029      156.3893341242     1  0.14089184E+09
     -154.9020248723      157.4943752441     1  0.13864599E+09
     -154.9020200084      157.5681834002     1  0.14300042E+09
     -154.9019883070      157.4733430318     1  0.14066157E+09
     -154.9019815281      162.4562518343     1  0.15328188E+09
     -154.9019760638      156.6730150513     1  0.14733295E+09
     -154.9019508575      152.8227602441     1  0.13798181E+09
     -154.9019498445      160.5067919715     2  0.15512176E+09
     -154.9019389123      152.2799697523     1  0.14869718E+09
     -154.9019197148      158.2999797721     1  0.15237246E+09
     -154.9019083939      155.5886789760     1  0.14403006E+09
     -154.9019039244      159.0175303000     1  0.13615791E+09
     -154.9018886597      159.4646318589     1  0.15224262E+09
     -154.9018770213      157.2892469861     1  0.13830048E+09
     -154.9018324320      158.1653432910     1  0.13996612E+09
     -154.9018033261      156.5264343230     1  0.14656558E+09
     -154.9017650285      156.2740733244     1  0.13894856E+09
     -154.9017577754      161.3421107335     1  0.14650825E+09
     -154.9017477896      160.0974371733     1  0.13615813E+09
     -154.9017134868      159.7943263570     1  0.14475370E+09
     -154.9017028007      159.9627182183     1  0.14650336E+09
     -154.9017016038      156.0139621191     1  0.14455172E+09
     -154.9016944543      160.0672383218     1  0.14351237E+09
     -154.9016865334      157.9977922201     1  0.14798189E+09
     -154.9016846826      158.5551551115     1  0.14446513E+09
     -154.9016762740      158.6659519049     1  0.13702150E+09
     -154.9015891000      159.5289646508     1  0.13872712E+09
     -154.9015852624      158.9280304706     1  0.15158072E+09
     -154.9015733633      155.4557951004     1  0.14975097E+09
     -154.9015631503      164.3112151468     1  0.14186294E+09
     -154.9015534712      156.1592411776     1  0.13632418E+09
     -154.9015262076      159.5081728882     1  0.14117975E+09
     -154.9015148154      157.8186732737     1  0.14061627E+09
     -154.9015120425      156.2411647462     1  0.15473676E+09
     -154.9014924343      165.0123555381     1  0.13935112E+09
     -154.9014852451      156.5108672705     1  0.13892104E+09
     -154.9014840731      163.9647907244     1  0.16063553E+09
     -154.9014613725      165.3620864178     1  0.14106485E+09
     -154.9014484116      154.7409384059     1  0.14650730E+09
     -154.9013791854      158.6182463016     1  0.15263941E+09
     -154.9013755157      156.4108970198     1  0.14786026E+09
     -154.9013683446      157.4814034207     1  0.14615611E+09
     -154.9012649484      153.0964837466     1  0.13508089E+09
     -154.9012456840      162.0904073536     1  0.13734419E+09
     -154.9012425874      156.6082376078     1  0.13790568E+09
     -154.9012341197      151.1526617929     1  0.14021574E+09
     -154.9012272844      159.4688514215     1  0.15145832E+09
     -154.9012123325      156.8088809305     1  0.14310936E+09
     -154.9012107392      154.2577598457     1  0.14642217E+09
     -154.9011997436      158.9754627640     1  0.14462684E+09
     -154.9011825462      162.6447283051     1  0.14036138E+09
     -154.9011769876      158.4992686037     1  0.14120794E+09
     -154.9011712077      156.0698838670     1  0.14760161E+09
     -154.9011689147      157.7517687610     1  0.14487831E+09
     -154.9011336945      158.5497986608     1  0.15175085E+09
     -154.9011167319      164.4598728521     1  0.14733801E+09
     -154.9011137540      153.8931792820     1  0.14101760E+09
     -154.9011033577      159.8264768409     1  0.15001559E+09
     -154.9010962298      162.9271519985     1  0.15128505E+09
     -154.9010903673      156.5724315252     1  0.15263596E+09
     -154.9010704555      152.7191743991     1  0.13971163E+09
     -154.9010341672      154.6689867247     1  0.13989830E+09
     -154.9010308798      158.3046664562     1  0.14057180E+09
     -154.9010260105      161.2603734661     1  0.13824124E+09
     -154.9009810375      163.2105881865     1  0.15117442E+09
     -154.9009659187      158.3111649132     1  0.13623239E+09
     -154.9009610716      156.3167701927     1  0.14036826E+09
     -154.9009446976      159.5772709647     1  0.13940352E+09
     -154.9009116997      161.5181723581     1  0.13885087E+09
     -154.9009090116      156.6706179908     1  0.14249107E+09
     -154.9008801119      159.9897638003     1  0.13835443E+09
     -154.9008738083      157.8114842971     1  0.14090995E+09
     -154.9008618067      158.0994372437     1  0.14080461E+09
     -154.9008472346      159.2257395720     1  0.14558665E+09
     -154.9008394331      158.1304726940     1  0.15296652E+09
     -154.9008029304      156.7182229803     1  0.13997428E+09
     -154.9007681315      157.9493218782     1  0.14025075E+09
     -154.9007605614      159.0484126552     1  0.14528265E+09
     -154.9007525953      157.5395465396     1  0.13664252E+09
     -154.9007204545      157.3765677463     1  0.14349003E+09
     -154.9007119207      162.8418422344     1  0.15031050E+09
     -154.9006704375      158.6288312089     1  0.14151057E+09
     -154.9006592148      157.6517745558     1  0.13851209E+09
     -154.9006520580      158.2731712900     1  0.14959771E+09
     -154.9006279739      158.7204875063     1  0.14158177E+09
     -154.9006159465      158.9367499510     1  0.15104147E+09
     -154.9005978903      159.4907238349     1  0.14117514E+09
     -154.9005956443      155.5576868352     1  0.14279813E+09
     -154.9005938115      156.1527993589     1  0.14853872E+09
     -154.9005913154      157.7332739257     1  0.13823486E+09
     -154.9005845635      153.5882652769     1  0.13744054E+09
     -154.9005601925      150.8795721878     1  0.14023696E+09
     -154.9005547744      157.8538705065     1  0.14262984E+09
     -154.9005381019      157.6947463440     1  0.13607636E+09
     -154.9005042464      160.0276017541     1  0.14496417E+09
     -154.9004945352      156.0853242861     1  0.13958419E+09
     -154.9004915072      157.6434118507     1  0.13842358E+09
     -154.9004870010      154.2353950669     1  0.15078623E+09
     -154.9004665459      161.8929818982     1  0.13536352E+09
     -154.9004595288      161.0272179822     1  0.14671186E+09
     -154.9004372369      159.2933619802     1  0.14559670E+09
     -154.9003805450      155.5718413151     1  0.14399327E+09
     -154.9003692918      157.3711963644     1  0.14581928E+09
     -154.9003676992      161.0601125544     1  0.14120869E+09
     -154.9003505403      151.7134829226     1  0.13740997E+09
     -154.9002825551      154.0561845796     1  0.13462332E+09
     -154.9002594139      161.0911676173     1  0.14022957E+09
     -154.9002333983      163.1845899296     1  0.14697961E+09
     -154.9002237158      155.7493093097     1  0.13954237E+09
     -154.9002128970      156.3525653511     1  0.15335518E+09
     -154.9001970553      155.5908687668     1  0.14432306E+09
     -154.9000820963      159.2120318237     1  0.14496330E+09
     -154.9000654415      156.1299890362     1  0.14147397E+09
     -154.9000472673      158.6046884473     1  0.13746248E+09
     -154.9000255801      155.6053680521     1  0.14191255E+09
     -154.9000095930      158.6864014484     1  0.14523434E+09
     -154.9000082691      157.4716938596     1  0.14367880E+09
     -154.8999936429      158.7606289298     1  0.14124049E+09
     -154.8999866536      159.6694827639     1  0.13920265E+09
     -154.8999789742      159.6321493911     1  0.14950958E+09
     -154.8999579115      155.2445321944     1  0.13549324E+09
     -154.8999552091      152.8352769292     1  0.14337280E+09
     -154.8999517385      155.8078963501     1  0.13997385E+09
     -154.8999420777      155.3759764596     1  0.14766903E+09
     -154.8999196710      158.8483044897     1  0.14011839E+09
     -154.8999144309      154.3703845446     1  0.14534339E+09
     -154.8999103734      158.4341582298     1  0.14982576E+09
     -154.8999082558      155.9590979575     1  0.14204188E+09
     -154.8999070581      155.2676893710     1  0.14069209E+09
     -154.8998749673      158.5116496826     1  0.14253322E+09
     -154.8998636315      157.9013018340     1  0.14219525E+09
     -154.8998613257      152.3590617138     1  0.13992210E+09
     -154.8998598783      156.4334734151     1  0.14426207E+09
     -154.8998526029      155.9404220343     1  0.14026555E+09
     -154.8998130879      157.9570688630     1  0.14115030E+09
     -154.8997792533      156.3011989840     1  0.14008537E+09
     -154.8997700970      156.1411456173     1  0.14010460E+09
     -154.8997349490      161.2967960755     1  0.14223356E+09
     -154.8997285815      157.0152639345     1  0.13845295E+09
     -154.8996593040      157.0620160605     1  0.13677603E+09
     -154.8996577916      162.7189293147     1  0.13951405E+09
     -154.8996403798      156.5597801955     1  0.14308113E+09
     -154.8996274967      154.2650568165     1  0.13706537E+09
     -154.8996233949      157.8914124595     1  0.13949400E+09
     -154.8996191220      160.4616258229     1  0.14453531E+09
     -154.8996100637      156.5577660587     1  0.13810337E+09
     -154.8996012134      156.8422311741     1  0.14068012E+09
     -154.8996000183      158.5830748382     1  0.14414269E+09
     -154.8995925883      156.2804986970     1  0.14475787E+09
     -154.8995846272      155.3579197701     1  0.14177798E+09
     -154.8995811927      157.0049420797     1  0.13557157E+09
     -154.8995241387      157.7676058891     1  0.14596761E+09
     -154.8995230578      156.9437040684     1  0.14152058E+09
     -154.8995109647      156.6906076053     1  0.14313530E+09
     -154.8994473245      152.8669110297     1  0.14556772E+09
     -154.8994301714      158.5634310555     1  0.14877688E+09
     -154.8994221661      158.0634203472     1  0.14111733E+09
     -154.8993876852      156.7292504671     1  0.13790473E+09
     -154.8993775618      155.1500792161     1  0.14015120E+09
     -154.8993419199      160.8117589590     1  0.13804414E+09
     -154.8993298277      159.0980994204     1  0.14160993E+09
     -154.8993203549      155.6791054485     1  0.13807031E+09
     -154.8992963379      154.9092391517     1  0.14611453E+09
     -154.8992885659      158.4750838790     1  0.14706006E+09
     -154.8992857871      157.0335799595     1  0.14794452E+09
     -154.8992581204      155.8084046040     1  0.13927072E+09
     -154.8992569290      160.8907107786     1  0.14110377E+09
     -154.8992364961      156.6262339128     1  0.14087855E+09
     -154.8992338777      157.6713887110     1  0.14746622E+09
     -154.8992303055      159.4168740856     1  0.14770200E+09
     -154.8992111929      161.3420288881     1  0.14722254E+09
     -154.8991920170      157.0394702482     2  0.14421346E+09
     -154.8991803615      161.0084264848     1  0.14511432E+09
     -154.8991742707      156.2007102757     1  0.13650898E+09
     -154.8991654610      157.9878355457     1  0.14185411E+09
     -154.8991593193      159.1333723208     1  0.14722323E+09
     -154.8991569522      156.2583275354     1  0.14051158E+09
     -154.8991419432      157.2840618983     1  0.15491804E+09
     -154.8991273730      153.7109867405     1  0.13882030E+09
     -154.8991176970      157.9136179968     1  0.14088464E+09
     -154.8991137347      156.7479978081     1  0.14017465E+09
     -154.8991093312      161.3602682074     1  0.14400769E+09
     -154.8991078570      159.2021475379     1  0.13848448E+09
     -154.8991019579      162.6903387227     1  0.14680847E+09
     -154.8990992771      162.8613295982     1  0.15343205E+09
     -154.8990441756      156.2700910076     1  0.14119164E+09
     -154.8990411340      155.1733966108     1  0.14147617E+09
     -154.8990300889      152.0120699435     1  0.13587173E+09
     -154.8990286708      160.1878241031     1  0.14290169E+09
     -154.8990007022      155.7009822612     1  0.14860111E+09
     -154.8989722227      157.7841644466     1  0.14708867E+09
     -154.8989458922      159.1058494276     1  0.14672051E+09
     -154.8989322834      153.9882309439     1  0.14014920E+09
     -154.8989200726      159.1303302673     1  0.13999447E+09
     -154.8989127505      156.9804657752     1  0.13976403E+09
     -154.8988952588      159.3100892352     1  0.13677754E+09
     -154.8988833868      156.7479789381     1  0.14173658E+09
     -154.8988721647      165.0821639953     1  0.14292850E+09
     -154.8988612293      158.4326887782     1  0.13684399E+09
     -154.8988441518      161.9540912604     1  0.15857250E+09
     -154.8988372258      157.3271196306     1  0.14706646E+09
     -154.8988200562      161.8712698168     1  0.14168424E+09
     -154.8988114767      158.1572022898     1  0.14116192E+09
     -154.8988078213      155.7867369646     1  0.14058426E+09
     -154.8987880945      159.4156518814     1  0.14562447E+09
     -154.8987643710      156.8525638188     1  0.13969960E+09
     -154.8987590388      156.1505910770     1  0.13865832E+09
     -154.8987565577      155.9310663806     1  0.14231623E+09
     -154.8987072848      154.5896720882     1  0.14336073E+09
     -154.8987022415      160.6477938116     1  0.14161135E+09
     -154.8986665718      159.5963663030     1  0.14151635E+09
     -154.8986492013      159.1682557732     1  0.15087606E+09
     -154.8986467159      157.9618533487     1  0.14868714E+09
     -154.8986295022      158.9854426845     1  0.14698521E+09
     -154.8986254244      156.1971933000     1  0.14634262E+09
     -154.8986200879      156.7307560812     1  0.13711711E+09
     -154.8986057276      156.9023246062     1  0.13744734E+09
     -154.8986043139      160.0536788905     1  0.14599688E+09
     -154.8985936281      156.2791577939     1  0.13807168E+09
     -154.8985858375      158.6272479807     1  0.14618934E+09
     -154.8985709268      159.9910745223     1  0.14406770E+09
     -154.8985376600      160.2188079137     1  0.13868943E+09
     -154.8985289157      155.2936633718     1  0.14835899E+09
     -154.8984919064      155.9980868692     1  0.13933337E+09
     -154.8984870685      160.9416310983     1  0.14824715E+09
     -154.8984685194      159.4138035139     1  0.14009336E+09
     -154.8984660541      157.8691277271     1  0.14572421E+09
     -154.8984628097      164.5624548039     1  0.14074268E+09
     -154.8984419189      157.9600609069     1  0.14042910E+09
     -154.8984403207      158.0993355328     1  0.14277242E+09
     -154.8984356072      153.7756576368     1  0.13873248E+09
     -154.8984261362      156.1233747455     1  0.14110443E+09
     -154.8984230769      156.4861857500     1  0.13932336E+09
     -154.8984061087      159.1536303585     1  0.14867860E+09
     -154.8983922930      157.8423529744     1  0.14747321E+09
     -154.8983870659      157.3182981612     1  0.14434235E+09
     -154.8983793512      160.6194268391     1  0.14184093E+09
     -154.8983557163      157.1132723666     1  0.14161620E+09
     -154.8983315113      157.3767757881     1  0.14535719E+09
     -154.8983089169      154.5808927469     1  0.14179475E+09
     -154.8983061305      155.3655692045     1  0.14978451E+09
     -154.8982911057      159.2031530922     1  0.14348346E+09
     -154.8982807027      155.8874051815     1  0.14788413E+09
     -154.8982483031      162.6435886773     1  0.14067481E+09
     -154.8982426334      157.2665601606     1  0.14020104E+09
     -154.8982405649      155.9808788216     1  0.14020437E+09
     -154.8982252963      152.3436007384     2  0.14390533E+09
     -154.8982160289      159.3893153164     1  0.14436323E+09
     -154.8982056270      160.7322115638     1  0.13678035E+09
     -154.8982034447      157.5540869779     1  0.14084378E+09
     -154.8981968026      156.6383922602     1  0.13732699E+09
     -154.8981816730      154.5919105753     1  0.13998755E+09
     -154.8981688698      161.2844534479     2  0.15089990E+09
     -154.8981562241      160.0343393087     1  0.14379243E+09
     -154.8980924248      159.5161040912     1  0.14880497E+09
     -154.8980796972      156.1256962150     1  0.14923415E+09
     -154.8980737533      152.9977148632     1  0.13676317E+09
     -154.8980614084      154.3791798313     1  0.13865771E+09
     -154.8980588656      155.5123633819     1  0.14247833E+09
     -154.8980381652      154.3828296101     1  0.14460673E+09
     -154.8980097976      156.2988193029     1  0.13971906E+09
     -154.8980084574      156.1809360486     1  0.14473994E+09
     -154.8979966590      155.9607067760     1  0.13948290E+09
     -154.8979827851      159.4322903595     1  0.14002756E+09
     -154.8979497427      162.3157715126     1  0.15258774E+09
     -154.8979486276      154.9300058287     1  0.13868768E+09
     -154.8979177748      158.0334355306     1  0.14144007E+09
     -154.8978977807      155.5441924929     1  0.14243917E+09
     -154.8978912660      157.2643773442     1  0.14251132E+09
     -154.8978876732      159.6076331758     1  0.14348441E+09
     -154.8978820538      160.2522198701     1  0.14473889E+09
     -154.8978800174      152.2318187567     1  0.14130971E+09
     -154.8978718389      156.6754536767     1  0.14139256E+09
     -154.8978510199      156.2141276470     1  0.14399561E+09
     -154.8978363024      162.4634275892     1  0.14907900E+09
     -154.8978178801      157.6699843543     1  0.14497576E+09
     -154.8977906281      158.3026358210     1  0.13691459E+09
     -154.8977832683      160.6771093400     1  0.13734871E+09
     -154.8977543630      155.1654369270     1  0.13694216E+09
     -154.8977499705      157.2298082082     1  0.14314072E+09
     -154.8977212137      158.6035437686     1  0.14308947E+09
     -154.8977030669      158.3392631924     1  0.14888757E+09
     -154.8976996393      157.5441564545     1  0.14603083E+09
     -154.8976811236      159.1322318579     1  0.14205924E+09
     -154.8976412060      157.9219554995     1  0.13947429E+09
     -154.8976370473      159.0280647792     1  0.15100368E+09
     -154.8976352544      158.5043197421     1  0.13986227E+09
     -154.8976011961      159.8741654015     1  0.14893385E+09
     -154.8975867284      156.4111690514     1  0.14236213E+09
     -154.8975789580      154.6254131215     1  0.13889284E+09
     -154.8975704097      158.0865000056     1  0.14006747E+09
     -154.8975638176      159.6107534452     1  0.13939726E+09
     -154.8975575689      160.7111230977     1  0.14279161E+09
     -154.8975375613      162.1578153345     1  0.13732741E+09
     -154.8975268726      160.5584577594     1  0.14083254E+09
     -154.8975209340      158.0616312257     1  0.13920285E+09
     -154.8975045515      158.8496416285     1  0.14077901E+09
     -154.8974997893      156.6190249809     1  0.13677349E+09
     -154.8974725751      156.7037383724     1  0.14395052E+09
     -154.8974706001      156.6122860940     1  0.14892357E+09
     -154.8974632297      161.8875523343     1  0.14308203E+09
     -154.8974338678      159.9089379439     1  0.13536477E+09
     -154.8974296015      157.0533070958     1  0.14198786E+09
     -154.8974249071      157.9207268392     1  0.14651768E+09
     -154.8973972414      162.3577112775     1  0.14959015E+09
     -154.8973201577      160.6226900806     1  0.14705417E+09
     -154.8973112040      158.1931036763     1  0.14579263E+09
     -154.8972721636      159.6936399454     1  0.15079092E+09
     -154.8972562378      157.2243732894     1  0.14231672E+09
     -154.8972531021      156.8203197609     1  0.13939660E+09
     -154.8972490292      165.6916920418     1  0.14219133E+09
     -154.8972423668      158.3735361914     1  0.14835710E+09
     -154.8972358019      156.9505763569     1  0.14790496E+09
     -154.8972263706      158.1216471326     1  0.14323232E+09
     -154.8972142113      159.9866679057     1  0.14482094E+09
     -154.8971940101      158.4350490624     1  0.13725139E+09
     -154.8971908327      160.4916597120     1  0.14168195E+09
     -154.8971795147      158.6226868918     1  0.14013591E+09
     -154.8971573103      156.3085904397     1  0.13784626E+09
     -154.8971289759      151.6920915735     1  0.13862318E+09
     -154.8971232085      156.3993630676     1  0.14324804E+09
     -154.8971048719      157.2251448784     1  0.14351725E+09
     -154.8971031949      157.9930117705     1  0.14731961E+09
     -154.8970707886      159.4659473559     1  0.13894805E+09
     -154.8970167778      158.5061915802     1  0.14414214E+09
     -154.8969906984      161.8387498601     1  0.15748960E+09
     -154.8969641449      156.1700423089     1  0.14490073E+09
     -154.8969601773      160.7885189685     2  0.14515795E+09
     -154.8969474827      161.7697705025     1  0.15413715E+09
     -154.8969423256      159.6281952955     1  0.14516857E+09
     -154.8969227174      158.8784640572     1  0.14052101E+09
     -154.8969167773      157.3284831068     1  0.14499895E+09
     -154.8968984429      158.8325918917     1  0.15130726E+09
     -154.8968913259      162.6925152509     1  0.14404573E+09
     -154.8968895214      155.0697198693     1  0.14783105E+09
     -154.8968796339      156.3960579354     1  0.13978017E+09
     -154.8968502995      160.5394064488     1  0.14494443E+09
     -154.8968389860      153.4945369410     1  0.15085379E+09
     -154.8968366779      157.6996227994     1  0.13994813E+09
     -154.8968219132      156.7653066035     1  0.13834193E+09
     -154.8967911741      155.6975557088     1  0.14195574E+09
     -154.8967749603      157.0481795274     1  0.14373890E+09
     -154.8967726063      157.5811275311     1  0.14841641E+09
     -154.8967453326      157.5397346122     1  0.13811742E+09
     -154.8967200828      161.6747309366     1  0.14971420E+09
     -154.8967124914      155.3410556333     1  0.14852048E+09
     -154.8966987311      162.6261886913     1  0.14535271E+09
     -154.8966945555      161.9868822968     1  0.14408142E+09
     -154.8966704225      155.9774771327     1  0.14924799E+09
     -154.8965966860      157.7452358333     1  0.13835295E+09
     -154.8965797746      159.8892294516     1  0.13599295E+09
     -154.8965762636      161.3164305101     1  0.13728554E+09
     -154.8965596443      157.1983653927     1  0.14443147E+09
     -154.8965418231      158.4773733141     1  0.13729031E+09
     -154.8965373021      157.3068343633     1  0.13709933E+09
     -154.8965333205      160.3029185082     1  0.15492931E+09
     -154.8965224918      160.2471723628     1  0.14971707E+09
     -154.8964995267      159.0043241260     1  0.14529345E+09
     -154.8964783826      158.7737891167     1  0.14651843E+09
     -154.8964761474      153.9559752576     1  0.14751512E+09
     -154.8964745033      160.6251433838     1  0.14596117E+09
     -154.8964697845      159.0354939337     1  0.14638559E+09
     -154.8964492955      158.7738864211     1  0.14262378E+09
     -154.8964402661      161.4871597316     1  0.14783159E+09
     -154.8963892165      155.1668727729     1  0.13621465E+09
     -154.8963852941      154.0899568748     1  0.13778589E+09
     -154.8963716205      162.1956994846     1  0.14899334E+09
     -154.8963626628      158.2989478712     1  0.15114558E+09
     -154.8963490294      152.7655920020     1  0.13759013E+09
     -154.8963401384      164.3013144965     1  0.14184550E+09
     -154.8963358855      158.4394788533     1  0.14744908E+09
     -154.8963331339      156.3245610636     1  0.14046159E+09
     -154.8963118493      162.5178793722     1  0.14147842E+09
     -154.8963068812      160.8405182612     1  0.13882908E+09
     -154.8963058545      153.8510626689     1  0.13626760E+09
     -154.8963015742      158.1272347234     1  0.15389705E+09
     -154.8962955801      156.3825896724     1  0.14898950E+09
     -154.8962641521      156.9704213562     1  0.14588107E+09
     -154.8962583476      151.7358688278     1  0.14050521E+09
     -154.8962552621      158.6115089528     1  0.14025671E+09
     -154.8962524575      161.7344581327     1  0.15226876E+09
     -154.8962404693      157.9493061904     1  0.14800103E+09
     -154.8962278717      155.7334824553     1  0.14820772E+09
     -154.8961933699      163.4126518321     1  0.14792746E+09
     -154.8961739661      158.0673999708     1  0.14277767E+09
     -154.8961725854      154.8928288030     1  0.15220877E+09
     -154.8961699868      157.4786255247     1  0.14331751E+09
     -154.8961621335      159.0807864225     1  0.15156788E+09
     -154.8961607637      148.4194790368     1  0.13968375E+09
     -154.8961513662      157.1056915778     1  0.14387583E+09
     -154.8961253873      159.0047696524     1  0.14116409E+09
     -154.8961075370      160.6296175571     1  0.14903426E+09
     -154.8960905627      155.1788536301     1  0.13970982E+09
     -154.8960859792      156.8181539780     1  0.13903671E+09
     -154.8960724595      159.3579225664     1  0.14280013E+09
     -154.8960057179      148.9294331454     1  0.14167359E+09
     -154.8960014611      159.4502228087     1  0.14467212E+09
     -154.8959988957      158.9551882754     1  0.14341190E+09
     -154.8959745806      159.6263735026     1  0.14372832E+09
     -154.8959648848      153.9681270191     1  0.14715101E+09
     -154.8959557628      157.4469907038     1  0.13846169E+09
     -154.8959543404      161.8135676748     1  0.14534443E+09
     -154.8959526081      157.1672821885     1  0.14314564E+09
     -154.8959067165      160.0762663230     1  0.14383592E+09
     -154.8958848014      161.4590076717     1  0.14936785E+09
     -154.8958668612      156.8153527383     1  0.14511884E+09
     -154.8958488467      157.8589337737     1  0.14039458E+09
     -154.8958458735      157.1473090951     1  0.13937999E+09
     -154.8958407048      156.9092159306     1  0.14704332E+09
     -154.8958229661      154.1915053915     1  0.14024481E+09
     -154.8958178938      155.9602724728     1  0.14215977E+09
     -154.8958074414      157.6112894995     1  0.14052296E+09
     -154.8958026915      158.8343880910     1  0.14289768E+09
     -154.8957826771      147.4792428221     1  0.13857153E+09
     -154.8957765581      158.6280987802     1  0.14001532E+09
     -154.8957656260      159.1872307905     1  0.13701188E+09
     -154.8957626554      153.2020307649     1  0.14025593E+09
     -154.8957429315      154.2097947615     1  0.13772484E+09
     -154.8957237977      155.6787243052     1  0.13810157E+09
     -154.8956991510      158.9448277268     1  0.14595567E+09
     -154.8956951300      158.6113667586     1  0.14816466E+09
     -154.8956891669      154.6002355772     1  0.15221942E+09
     -154.8956819334      159.3673232732     1  0.14132112E+09
     -154.8956771848      155.8252432486     1  0.13927254E+09
     -154.8956753607      155.7342259315     1  0.14926463E+09
     -154.8956728459      159.1146281705     1  0.14152278E+09
     -154.8956183201      159.8041778763     1  0.14202285E+09
     -154.8956112970      154.1949021999     1  0.14153908E+09
     -154.8956097463      160.6670986404     1  0.14749743E+09
     -154.8956071738      158.0810105411     1  0.14046448E+09
     -154.8956025025      155.4831950332     1  0.14444198E+09
     -154.8955635969      157.5144930243     1  0.13903627E+09
     -154.8955246779      154.5035375259     1  0.13945404E+09
     -154.8955210468      156.8687855836     1  0.14784336E+09
     -154.8955142626      160.1002404282     1  0.14071603E+09
     -154.8955116763      157.0325617700     1  0.14075918E+09
     -154.8955050765      161.5756949955     1  0.14756315E+09
     -154.8955033901      161.6739065208     1  0.15082597E+09
     -154.8954696118      158.5981434233     1  0.14467347E+09
     -154.8954679330      154.7070233169     1  0.13856299E+09
     -154.8954350942      158.1172006358     1  0.14375664E+09
     -154.8954310332      156.4548342914     1  0.14254159E+09
     -154.8954187141      159.2253791351     1  0.14507200E+09
     -154.8954069803      157.4151308355     1  0.13971067E+09
     -154.8953680371      152.3540242242     1  0.13969615E+09
     -154.8953464055      160.0728360607     1  0.13887377E+09
     -154.8953436727      158.7841311778     1  0.14093367E+09
     -154.8953327667      153.2397170947     1  0.14055791E+09
     -154.8953094257      158.1900013690     1  0.15187205E+09
     -154.8952957373      159.2674371972     1  0.13752419E+09
     -154.8952877977      157.0805579452     1  0.14631697E+09
     -154.8952704541      157.4107828434     1  0.14629003E+09
     -154.8952676982      160.6460272175     1  0.14586262E+09
     -154.8952472668      161.7133025574     1  0.14590539E+09
     -154.8952290598      157.0034331661     1  0.15010790E+09
     -154.8952143009      154.2234304015     1  0.13792393E+09
     -154.8951896811      160.1489179887     1  0.14152670E+09
     -154.8951765865      158.5674398539     1  0.13855191E+09
     -154.8951713698      158.2118392192     1  0.13962082E+09
     -154.8951571774      164.1550854185     1  0.14567197E+09
     -154.8951554180      160.7698322704     1  0.14044728E+09
     -154.8951540920      157.7305907179     1  0.13862765E+09
     -154.8951424134      155.5335348757     1  0.14410101E+09
     -154.8951304499      157.1914348117     1  0.15070333E+09
     -154.8951191808      155.8164675995     1  0.14492921E+09
     -154.8951128756      160.0047000972     1  0.14660592E+09
     -154.8950899794      158.2607363717     1  0.14555557E+09
     -154.8950785164      161.9791762011     1  0.14583292E+09
     -154.8950723851      160.1912324861     1  0.16225679E+09
     -154.8950707559      158.4964506104     1  0.14039812E+09
     -154.8949783714      157.6796098570     1  0.14355347E+09
     -154.8949534109      157.1698263955     1  0.14362592E+09
     -154.8948861277      160.5761733883     1  0.14517639E+09
     -154.8948810378      158.0050568590     1  0.14521780E+09
     -154.8948737693      158.6103554373     1  0.14032586E+09
     -154.8948614010      161.8171085061     1  0.13923780E+09
     -154.8948195918      158.6201034896     1  0.14250542E+09
     -154.8947959620      160.8968924618     1  0.14571365E+09
     -154.8947873995      153.7235047936     1  0.13677703E+09
     -154.8947822017      159.6685820280     1  0.15473305E+09
     -154.8947649716      156.2250237990     1  0.15057127E+09
     -154.8947622078      165.9194255729     1  0.14028635E+09
     -154.8947350913      162.2910683977     1  0.14619950E+09
     -154.8947200084      162.4407957121     1  0.15339961E+09
     -154.8947010135      155.3596181434     1  0.13614754E+09
     -154.8946905260      153.0070129515     1  0.13999723E+09
     -154.8946863438      155.4152694596     1  0.13613538E+09
     -154.8946796842      162.6466701772     1  0.13726818E+09
     -154.8946641487      159.1064334960     1  0.13672026E+09
     -154.8946529806      155.3694891966     1  0.14251754E+09
     -154.8946255757      159.2477977770     1  0.14579225E+09
     -154.8946234408      164.8970611409     1  0.14033646E+09
     -154.8945938293      156.2162185334     1  0.15084544E+09
     -154.8945756384      161.8564105875     1  0.14585531E+09
     -154.8945738080      159.1256557596     1  0.15629706E+09
     -154.8945515966      156.4244830620     1  0.14327361E+09
     -154.8945466772      158.7170025531     1  0.14352642E+09
     -154.8945452774      157.2365387932     1  0.13769035E+09
     -154.8945438284      156.6238238796     1  0.14672720E+09
     -154.8945417534      157.7785228921     1  0.14169443E+09
     -154.8945379910      155.6972632686     1  0.14019656E+09
     -154.8944831283      152.8724570205     1  0.14184806E+09
     -154.8944695843      156.5033915690     1  0.14766714E+09
     -154.8944611156      155.6041728989     1  0.13774668E+09
     -154.8944454427      160.7879247505     1  0.14681070E+09
     -154.8944050037      157.1663578943     1  0.14821115E+09
     -154.8943851378      154.7752199868     1  0.14643499E+09
     -154.8943677763      157.8200820600     1  0.14587384E+09
     -154.8943416751      156.8948046285     1  0.14859787E+09
     -154.8943075301      160.3418942077     1  0.14123991E+09
     -154.8943024811      161.0971754017     1  0.14739448E+09
     -154.8943012397      155.6530373628     1  0.14532530E+09
     -154.8942717096      159.0601365706     1  0.14705741E+09
     -154.8942527926      158.7832791430     1  0.14446435E+09
     -154.8942308001      153.0599275478     1  0.13960564E+09
     -154.8942239708      161.3640652282     1  0.14544280E+09
     -154.8942112339      155.9950061694     1  0.14095443E+09
     -154.8942034038      157.3287586285     1  0.13906986E+09
     -154.8941974341      160.5442032865     1  0.14627807E+09
     -154.8941911979      158.5074437760     1  0.14672757E+09
     -154.8941889879      158.7931936769     1  0.15463781E+09
     -154.8941850005      160.9736460632     1  0.14290229E+09
     -154.8941773160      158.6951327724     1  0.14302923E+09
     -154.8941753013      163.1303662847     1  0.13827866E+09
     -154.8941679686      158.7779889776     1  0.14416374E+09
     -154.8941583719      159.1233877789     1  0.15036498E+09
     -154.8941557508      152.9469564343     1  0.15340119E+09
     -154.8941436382      158.6296409446     1  0.14123292E+09
     -154.8941425996      158.5360733201     1  0.14109531E+09
     -154.8941373767      160.6708373963     1  0.13631313E+09
     -154.8941338007      159.0164999363     1  0.13923729E+09
     -154.8941048070      157.6072735115     1  0.15029269E+09
     -154.8940930581      157.0018755058     1  0.13933059E+09
     -154.8939849358      158.1570699487     1  0.15399518E+09
     -154.8939788984      158.7551589488     1  0.14867075E+09
     -154.8939580408      159.2879489367     1  0.14242245E+09
     -154.8939540676      156.1769680233     1  0.14166467E+09
     -154.8939312667      158.3653206281     1  0.13559668E+09
     -154.8938943078      156.4288399413     1  0.14103104E+09
     -154.8938827829      156.6463231347     1  0.14137057E+09
     -154.8938596608      158.7309232619     1  0.14578293E+09
     -154.8938387218      154.3146262654     1  0.13843554E+09
     -154.8938089807      154.1996496982     1  0.13892858E+09
     -154.8937983143      153.9181687852     1  0.13808356E+09
     -154.8937952255      156.8758204581     1  0.13902896E+09
     -154.8937474367      162.1213658187     1  0.13960486E+09
     -154.8937316785      158.4618290110     1  0.14989103E+09
     -154.8936943866      162.9152086131     1  0.14040731E+09
     -154.8936768219      157.9567577848     1  0.13919589E+09
     -154.8936625442      158.4764775243     1  0.14401652E+09
     -154.8936612604      158.4171422646     1  0.14168855E+09
     -154.8936598753      158.6439195481     1  0.13969837E+09
     -154.8936454018      153.5918021839     1  0.14580149E+09
     -154.8936403978      158.3043083498     1  0.14408048E+09
     -154.8936336939      156.6497261410     1  0.14520044E+09
     -154.8936297771      156.1904432742     1  0.13794998E+09
     -154.8936150937      158.0474225529     1  0.14803532E+09
     -154.8936018161      157.2657106295     1  0.13997856E+09
     -154.8935740220      160.1295954910     1  0.15416585E+09
     -154.8935697595      158.1415416973     1  0.14194892E+09
     -154.8935672312      161.8544685856     1  0.14972610E+09
     -154.8935661975      157.5590230161     1  0.14777022E+09
     -154.8935637476      154.9835899739     1  0.13561552E+09
     -154.8935148796      159.7512458342     1  0.13546161E+09
     -154.8935090446      157.8772893537     1  0.13925524E+09
     -154.8934993839      157.1438172315     1  0.13841522E+09
     -154.8934938610      156.9609553834     1  0.14513396E+09
     -154.8934723387      155.8627198767     1  0.14628226E+09
     -154.8934551944      153.8928605199     1  0.14509280E+09
     -154.8934357123      158.7923262422     1  0.14673863E+09
     -154.8934103853      158.0985148433     1  0.13683247E+09
     -154.8933932017      157.5317383470     1  0.14188070E+09
     -154.8933918079      157.3624320314     1  0.13687719E+09
     -154.8933730690      157.9465144775     1  0.13970236E+09
     -154.8933662771      160.2082049711     1  0.13805155E+09
     -154.8933303294      152.2266440112     1  0.13947455E+09
     -154.8933130061      160.3129598193     1  0.14678854E+09
     -154.8933109615      161.8111303926     1  0.14587827E+09
     -154.8933003610      160.0964161904     1  0.14633137E+09
     -154.8932897713      157.8604831307     1  0.13934910E+09
     -154.8932776444      155.3522951252     1  0.13768474E+09
     -154.8932684976      158.8558434936     1  0.14078388E+09
     -154.8932567523      157.0347415136     1  0.14320952E+09
     -154.8932496178      159.5909080121     1  0.14512788E+09
     -154.8932362467      156.3689854386     1  0.14172789E+09
     -154.8932335698      159.4447670949     1  0.14204438E+09
     -154.8932292721      155.7936098879     1  0.14229349E+09
     -154.8932147476      154.5445461483     1  0.14048878E+09
     -154.8932039546      155.9398868793     1  0.14267566E+09
     -154.8931864080      158.8877487281     1  0.14063439E+09
     -154.8931463999      159.3007465143     1  0.15659486E+09
     -154.8931420533      156.7833061915     1  0.14448639E+09
     -154.8931343736      164.9027426516     1  0.14054464E+09
     -154.8931114705      154.4479278076     1  0.13777569E+09
     -154.8931077120      157.0952509494     1  0.14386235E+09
     -154.8931050967      159.6556643453     1  0.14313564E+09
     -154.8930679499      156.5206088597     1  0.14134942E+09
     -154.8930527496      157.6701451398     1  0.14402296E+09
     -154.8930446822      156.0104836002     1  0.14590717E+09
     -154.8930393096      158.8399374742     1  0.13962218E+09
     -154.8930344747      159.9235892415     1  0.14561910E+09
     -154.8930301188      159.7120707161     1  0.14604432E+09
     -154.8930278204      156.2345041655     1  0.13715371E+09
     -154.8930169080      158.2083624913     1  0.14172655E+09
     -154.8929902647      155.6335562467     1  0.14577374E+09
     -154.8929859736      155.4153750639     1  0.14355134E+09
     -154.8929666018      153.0700490692     1  0.14799600E+09
     -154.8929639486      158.8203082683     1  0.14479142E+09
     -154.8929496576      160.2942398110     1  0.13757372E+09
     -154.8929159777      158.7150596287     1  0.13926775E+09
     -154.8929040388      155.7176943454     1  0.13891662E+09
     -154.8928821180      155.7074217485     1  0.14104899E+09
     -154.8928771606      159.1346082656     1  0.14787225E+09
     -154.8928534847      157.4278785967     1  0.14764566E+09
     -154.8928436014      157.6944954576     1  0.13658828E+09
     -154.8928380811      159.8381590342     1  0.13881850E+09
     -154.8928192892      155.4237983000     1  0.15102933E+09
     -154.8928122000      161.6055450846     1  0.15191575E+09
     -154.8928004167      157.3444171989     1  0.14698607E+09
     -154.8927940119      161.7254567910     1  0.14304610E+09
     -154.8927659796      159.6212582051     1  0.14647152E+09
     -154.8927538324      161.3460678037     1  0.14128891E+09
     -154.8927416484      157.6288309959     1  0.14584505E+09
     -154.8927390671      158.8254210532     1  0.14766714E+09
     -154.8927338474      159.1836464483     1  0.14045003E+09
     -154.8927214964      159.9597630406     1  0.14833472E+09
     -154.8927136952      157.7663810483     1  0.15103876E+09
     -154.8926948622      159.8050593676     1  0.14185852E+09
     -154.8926858308      159.8491481544     1  0.14310336E+09
     -154.8926839811      158.6648279075     1  0.14314844E+09
     -154.8926775031      155.4032344161     1  0.13906006E+09
     -154.8926610357      161.3721230392     1  0.14438165E+09
     -154.8926513883      154.1543596167     1  0.13993539E+09
     -154.8926203851      159.9670387796     1  0.14150711E+09
     -154.8926069654      155.2079137287     1  0.14116957E+09
     -154.8926015679      154.9357511243     1  0.14063100E+09
     -154.8925935576      156.4448191225     1  0.14364930E+09
     -154.8925781227      158.2441784368     1  0.13977931E+09
     -154.8925647989      161.4949864982     1  0.14443801E+09
     -154.8925569571      161.5792849985     1  0.15362880E+09
     -154.8925515166      158.8811850893     1  0.14357935E+09
     -154.8925414871      159.3378112836     1  0.14204026E+09
     -154.8924946120      154.7415340105     1  0.14051403E+09
     -154.8924622163      162.0226624340     1  0.14411803E+09
     -154.8924491602      160.9767282182     1  0.14064917E+09
     -154.8924479781      163.6766429609     1  0.14918979E+09
     -154.8924406591      151.1961780487     2  0.14110430E+09
     -154.8924237619      155.0978581961     1  0.13533393E+09
     -154.8923940292      159.3435373126     1  0.14507401E+09
     -154.8923927356      157.6297523265     1  0.13886475E+09
     -154.8923856133      154.2460703127     1  0.14599241E+09
     -154.8923404479      160.3662741521     1  0.14577440E+09
     -154.8923318698      162.5694144466     1  0.14071394E+09
     -154.8923172173      160.8033943185     1  0.13487423E+09
     -154.8922936523      156.9563992524     1  0.14093608E+09
     -154.8922787375      161.1680797950     1  0.14079533E+09
     -154.8922303736      157.3014754180     1  0.14630462E+09
     -154.8922053238      162.1205148247     1  0.14426676E+09
     -154.8921957377      157.9481443354     1  0.13641900E+09
     -154.8921935081      159.8744372701     1  0.14823312E+09
     -154.8921523415      163.9147353389     1  0.15594193E+09
     -154.8921500936      162.7654247232     1  0.14818578E+09
     -154.8921351124      160.4040264354     1  0.14106774E+09
     -154.8921310520      161.6010266957     1  0.14876478E+09
     -154.8921151009      156.0161556202     1  0.13766506E+09
     -154.8921066565      156.4454228111     1  0.14278301E+09
     -154.8921020996      162.9265582964     1  0.15399028E+09
     -154.8920979677      155.3336250466     1  0.14092203E+09
     -154.8920805422      160.0920995779     1  0.14972716E+09
     -154.8920713315      161.6817400977     1  0.14367735E+09
     -154.8920552314      157.4687713884     1  0.14001676E+09
     -154.8920537974      155.8609987188     1  0.14018501E+09
     -154.8920319592      157.6232797596     1  0.14404829E+09
     -154.8920164128      160.9195978101     1  0.14481929E+09
     -154.8920139379      155.2051109427     1  0.13693614E+09
     -154.8919818412      157.3414507997     1  0.13932057E+09
     -154.8919174898      157.0268829067     1  0.14066864E+09
     -154.8919119671      163.9620020339     1  0.14802256E+09
     -154.8919083341      157.0753060433     1  0.14386201E+09
     -154.8918849595      155.3022951260     1  0.14778496E+09
     -154.8918781226      155.3729651573     1  0.14492586E+09
     -154.8918649711      159.7185322475     1  0.13841122E+09
     -154.8918469201      155.4726433056     1  0.15500157E+09
     -154.8918378432      156.6132383952     1  0.14450494E+09
     -154.8918147899      162.1036530886     1  0.14288687E+09
     -154.8918065131      156.1210305040     1  0.14634146E+09
     -154.8917920504      159.0423483610     1  0.14359715E+09
     -154.8917766337      158.9770175565     1  0.13782351E+09
     -154.8917742663      155.8657399497     1  0.13756768E+09
     -154.8917310274      160.3309373264     1  0.13956630E+09
     -154.8917065998      156.6620301541     1  0.14228738E+09
     -154.8916968744      156.7555591933     1  0.14439384E+09
     -154.8916929840      160.4584729808     1  0.14532874E+09
     -154.8916908905      159.1791113359     1  0.15176328E+09
     -154.8916668692      157.3877460900     1  0.13775115E+09
     -154.8916538603      160.3486464492     1  0.13881377E+09
     -154.8916363079      158.3567150834     1  0.14583513E+09
     -154.8916335299      159.8333128675     1  0.13989687E+09
     -154.8916132421      161.5685982972     1  0.13735387E+09
     -154.8916024945      157.0394579349     1  0.15133610E+09
     -154.8915881029      158.1310835594     1  0.14759814E+09
     -154.8915788524      160.8980681906     1  0.15572564E+09
     -154.8915667071      160.7612394384     1  0.13805696E+09
     -154.8915496292      154.7775385174     1  0.14404834E+09
     -154.8915457678      163.1775004111     1  0.14535017E+09
     -154.8915393795      157.6180428200     1  0.14707048E+09
     -154.8915342502      153.1485401365     1  0.13738792E+09
     -154.8914966025      159.1631316514     1  0.14085312E+09
     -154.8914938055      155.8782855249     1  0.14692513E+09
     -154.8914925707      155.8753614202     1  0.14355889E+09
     -154.8914898468      152.3110173507     1  0.13963349E+09
     -154.8914729497      157.4458821835     1  0.14245418E+09
     -154.8914526968      161.6929199596     1  0.14641878E+09
     -154.8914514784      159.5577292986     1  0.14652062E+09
     -154.8914484741      160.7764464866     1  0.16027077E+09
     -154.8914474717      154.3964906211     1  0.14053366E+09
     -154.8914319409      160.6643162593     1  0.14477820E+09
     -154.8914259898      159.3659905994     1  0.14251872E+09
     -154.8914080705      154.5922183239     1  0.14062488E+09
     -154.8913805455      163.3167947803     1  0.13876917E+09
     -154.8913764263      151.7954313399     1  0.14041422E+09
     -154.8913596178      154.9601049522     1  0.14577528E+09
     -154.8913390850      154.2550588097     1  0.14020920E+09
     -154.8913233162      156.1591796676     1  0.14493822E+09
     -154.8913182191      162.5797473674     1  0.14530805E+09
     -154.8913162517      156.5715839202     1  0.13605070E+09
     -154.8912942691      163.4720855645     2  0.14191743E+09
     -154.8912857792      158.7036129743     1  0.13726123E+09
     -154.8912832824      153.2208366090     1  0.14019225E+09
     -154.8912769715      154.5033999911     1  0.13822851E+09
     -154.8912685338      157.9595457890     1  0.14572444E+09
     -154.8912457903      155.2818824059     1  0.13850238E+09
     -154.8912434260      157.0745010996     1  0.13768315E+09
     -154.8912418190      153.5986501915     1  0.13852651E+09
     -154.8912336554      158.3014878459     1  0.14289812E+09
     -154.8912264839      157.4044489118     1  0.14230583E+09
     -154.8912147589      155.3385901205     1  0.14094973E+09
     -154.8911974663      159.5541642577     1  0.14031977E+09
     -154.8911922823      159.1742066430     1  0.14068483E+09
     -154.8911854745      158.1054954659     1  0.13934673E+09
     -154.8911766947      158.4752482117     1  0.14551281E+09
     -154.8911712727      159.6911535591     1  0.13504577E+09
     -154.8911669911      160.6781314016     1  0.14290761E+09
     -154.8911450161      157.5693728195     1  0.13921123E+09
     -154.8911431548      160.0772780650     1  0.14908175E+09
     -154.8911409638      157.3221181740     1  0.13746567E+09
     -154.8911349199      157.1174074148     1  0.14583867E+09
     -154.8911140559      156.4834634722     1  0.13914386E+09
     -154.8911076367      154.3293732943     1  0.14253000E+09
     -154.8910820158      155.8400629105     1  0.14563109E+09
     -154.8910751782      157.1883293325     1  0.13868657E+09
     -154.8910436315      155.1616820604     1  0.14332418E+09
     -154.8910380782      158.1087102118     1  0.13679099E+09
     -154.8910349329      154.6724412483     1  0.14087331E+09
     -154.8910194876      156.7124529993     1  0.13919063E+09
     -154.8910077680      162.3053883175     1  0.14449486E+09
     -154.8909917296      163.6229051726     1  0.14189591E+09
     -154.8909782174      156.8438973783     1  0.14819092E+09
     -154.8909543731      158.5468259775     1  0.14816553E+09
     -154.8909486414      159.0191454874     1  0.14635627E+09
     -154.8909182309      160.2285187041     1  0.13951671E+09
     -154.8908700779      160.7034990390     1  0.14779621E+09
     -154.8908647410      158.8503912063     1  0.13629885E+09
     -154.8908581726      158.7874721395     1  0.13894965E+09
     -154.8908500492      155.2599838603     1  0.14197262E+09
     -154.8908340162      157.5693312717     1  0.14522762E+09
     -154.8908275076      159.8563476276     1  0.14197855E+09
     -154.8908225357      157.1900247358     1  0.14328065E+09
     -154.8908191019      162.1158536213     1  0.14675031E+09
     -154.8907944876      162.9471077678     1  0.14034596E+09
     -154.8907756122      162.6920668280     1  0.15632340E+09
     -154.8907577179      160.6165305729     1  0.13990984E+09
     -154.8907544853      159.6454646951     1  0.15066671E+09
     -154.8907519294      158.0812969316     1  0.13959132E+09
     -154.8907436474      158.8702962478     1  0.13982890E+09
     -154.8907348538      155.1948488177     1  0.13904484E+09
     -154.8907103494      157.9353576859     1  0.14121418E+09
     -154.8906890221      158.3621111181     1  0.13992810E+09
     -154.8906790483      157.9122202636     1  0.14407298E+09
     -154.8906565636      152.9985824831     1  0.14157599E+09
     -154.8906509895      157.6919194589     1  0.13720620E+09
     -154.8906443203      154.3698053904     1  0.13836994E+09
     -154.8906385973      161.4147658092     1  0.14947150E+09
     -154.8906164170      155.9182845277     1  0.14468494E+09
     -154.8906109663      158.6804635829     1  0.14200158E+09
     -154.8905908725      153.7045643814     1  0.14029372E+09
     -154.8905878009      156.4364988195     1  0.14029825E+09
     -154.8905776719      160.1916046408     1  0.14453832E+09
     -154.8905682863      159.9263157050     1  0.14079506E+09
     -154.8905553921      161.2331041230     1  0.13980979E+09
     -154.8905461163      161.2453132846     1  0.14552976E+09
     -154.8905430134      157.5941790026     1  0.14700038E+09
     -154.8905408196      159.0606775182     1  0.14661912E+09
     -154.8905384588      157.0921597715     1  0.14055881E+09
     -154.8905362403      152.3138465328     1  0.13648810E+09
     -154.8905339692      161.9700533384     1  0.14403116E+09
     -154.8905285728      159.3544137577     1  0.14684352E+09
     -154.8905025057      161.2100349741     1  0.14471841E+09
     -154.8904942377      158.1526130416     1  0.14740467E+09
     -154.8904864556      157.6789633409     1  0.14475484E+09
     -154.8904819912      160.3705144254     1  0.13703880E+09
     -154.8904658755      156.9049116300     2  0.14167569E+09
     -154.8904522281      152.3089032362     1  0.13668907E+09
     -154.8904445866      155.9666944416     1  0.13936938E+09
     -154.8904421684      157.2363595164     1  0.13804168E+09
     -154.8904226678      158.7692607643     1  0.13634710E+09
     -154.8904212921      160.8234524761     1  0.14749539E+09
     -154.8904148262      157.0492337750     1  0.14559087E+09
     -154.8904000800      158.5493382341     1  0.14830398E+09
     -154.8903982723      157.3498742407     1  0.13990555E+09
     -154.8903913480      158.1010967683     1  0.14460065E+09
     -154.8903835253      158.8642887307     1  0.14308066E+09
     -154.8903823063      160.3308543392     1  0.14562476E+09
     -154.8903791146      158.5586749144     1  0.14924516E+09
     -154.8903723305      157.9663813790     1  0.14528470E+09
     -154.8903656268      153.6681206908     1  0.14121388E+09
     -154.8903358126      155.6134848918     1  0.14713606E+09
     -154.8903239424      159.3672615580     1  0.14417789E+09
     -154.8903088274      161.6055288056     1  0.14116147E+09
     -154.8902812118      157.7035014505     1  0.14328243E+09
     -154.8902799373      156.8013743267     1  0.13932959E+09
     -154.8902748332      156.8441402489     1  0.14346451E+09
     -154.8902713979      158.6243140510     1  0.13637185E+09
     -154.8902674010      154.0527855748     1  0.14664949E+09
     -154.8902467933      153.8791176808     1  0.13910709E+09
     -154.8902396771      156.5298101377     1  0.14536677E+09
     -154.8902194552      158.4921447059     1  0.15295970E+09
     -154.8902153039      156.9397269925     1  0.14848082E+09
     -154.8901999960      159.7897270816     1  0.14585499E+09
     -154.8901813561      157.1251213287     1  0.14279817E+09
     -154.8901638530      161.3765956799     1  0.14212547E+09
     -154.8901593533      159.8962223575     1  0.14740800E+09
     -154.8901471780      162.3916120010     1  0.16603216E+09
     -154.8901438725      162.4079243172     1  0.14102910E+09
     -154.8901415944      156.2992094507     1  0.14002003E+09
     -154.8901309605      153.7429379085     1  0.14020323E+09
     -154.8901296792      159.6588864094     1  0.14079904E+09
     -154.8901267199      157.6656328512     1  0.14636360E+09
     -154.8901225770      155.1827986505     1  0.14072596E+09
     -154.8900972157      159.3109271001     1  0.15189340E+09
     -154.8900904710      164.4026836601     1  0.15427784E+09
     -154.8900769151      159.0138450434     1  0.14294432E+09
     -154.8900534880      162.3278249744     1  0.15441472E+09
     -154.8900403700      153.5520711236     1  0.13877446E+09
     -154.8900322529      160.5060804393     1  0.15462038E+09
     -154.8900081705      158.7326067418     1  0.13970165E+09
     -154.8900034864      162.9956700177     1  0.13682372E+09
     -154.8899887959      161.6395818717     1  0.15175159E+09
     -154.8899703677      161.8055781352     1  0.14473284E+09
     -154.8899491779      155.7829276580     1  0.14016068E+09
     -154.8899316565      160.5598536815     1  0.14687416E+09
     -154.8899282244      157.9888252120     1  0.14471351E+09
     -154.8899211956      158.4493133109     1  0.14406606E+09
     -154.8898965041      160.9599426217     1  0.15528256E+09
     -154.8898852411      162.9648253637     1  0.14052236E+09
     -154.8898497093      157.8416846476     1  0.13825011E+09
     -154.8898481764      156.5710757859     1  0.13817768E+09
     -154.8897991599      160.0820301908     1  0.14181015E+09
     -154.8897966589      162.3535071557     1  0.14482732E+09
     -154.8897955263      156.5813956549     1  0.14141826E+09
     -154.8897865796      158.1982806828     1  0.13914797E+09
     -154.8897811167      155.1295979731     1  0.14142109E+09
     -154.8897785257      160.6099702036     1  0.14479122E+09
     -154.8897636507      153.3474322690     1  0.14088978E+09
     -154.8897534622      156.7144149674     1  0.14513146E+09
     -154.8897467310      159.5213339021     1  0.13692335E+09
     -154.8897330118      156.2022515942     1  0.14439187E+09
     -154.8897020169      158.6976937114     1  0.14687428E+09
     -154.8896898798      157.4115643404     1  0.14520687E+09
     -154.8896833629      157.0311694867     1  0.13823979E+09
     -154.8896790177      158.8798322553     1  0.14385533E+09
     -154.8896731755      158.1223657956     1  0.13416423E+09
     -154.8896625258      159.0149183995     1  0.14631425E+09
     -154.8896451731      158.3010277726     1  0.13744855E+09
     -154.8896426662      159.2271587610     1  0.14491166E+09
     -154.8896416600      159.9803427828     1  0.14297089E+09
     -154.8896327801      157.6047448279     1  0.14239605E+09
     -154.8896299606      152.4296458259     1  0.13847836E+09
     -154.8895808672      158.8967653942     1  0.14044927E+09
     -154.8895639420      154.3093151470     1  0.14086243E+09
     -154.8895623557      158.9692506044     1  0.14235541E+09
     -154.8895593537      163.4329614423     1  0.15126692E+09
     -154.8895442543      156.2250159476     1  0.14137839E+09
     -154.8895333602      156.0185817390     1  0.14429604E+09
     -154.8895033243      157.2682240779     1  0.14229508E+09
     -154.8894984415      161.5738725952     1  0.14868884E+09
     -154.8894907320      157.6973083686     1  0.14689672E+09
     -154.8894747058      154.7434582769     1  0.14069180E+09
     -154.8894551511      156.1325061395     1  0.14248257E+09
     -154.8894466109      161.2673849403     1  0.13950593E+09
     -154.8894420719      165.3303060864     1  0.14225527E+09
     -154.8894086061      160.1878055677     1  0.15134575E+09
     -154.8894069973      161.2380027406     1  0.14139438E+09
     -154.8893800679      156.4605139908     1  0.15688946E+09
     -154.8893787463      160.8678433888     1  0.13812334E+09
     -154.8893390291      154.7587439626     1  0.14070639E+09
     -154.8893252839      158.6029183535     1  0.15109113E+09
     -154.8893039576      156.4089606216     1  0.13848075E+09
     -154.8892912754      160.3186666475     1  0.14935434E+09
     -154.8892892560      156.1995354702     1  0.13774680E+09
     -154.8892783021      157.9255258425     1  0.13866200E+09
     -154.8892622571      156.8261291656     1  0.14194969E+09
     -154.8892577067      157.1049797112     1  0.14321881E+09
     -154.8892261807      155.6812749107     1  0.14097421E+09
     -154.8892105882      157.4704690637     1  0.14036682E+09
     -154.8891977154      158.2426238151     1  0.14477472E+09
     -154.8891790949      156.2424722800     1  0.14448156E+09
     -154.8891591787      159.2555504280     1  0.14894569E+09
     -154.8891346001      157.8972544920     1  0.13711406E+09
     -154.8891274151      160.3535521472     2  0.13652305E+09
     -154.8891256012      155.7113066211     1  0.14054341E+09
     -154.8891060725      160.0137861167     1  0.14573069E+09
     -154.8890979450      155.5097584401     1  0.14756872E+09
     -154.8890960077      159.0946668631     1  0.13977311E+09
     -154.8890564285      161.5266460017     1  0.15034912E+09
     -154.8890273682      151.3267280940     1  0.13962571E+09
     -154.8890230243      156.7092714466     1  0.14949929E+09
     -154.8890029915      159.5087229698     1  0.14989963E+09
     -154.8889303633      159.0923981440     1  0.14614914E+09
     -154.8889243465      160.6926617884     1  0.14657805E+09
     -154.8889221091      150.9647991299     1  0.14501853E+09
     -154.8889051750      156.9204446936     1  0.15049674E+09
     -154.8888950640      160.6717050804     1  0.14206450E+09
     -154.8888887359      161.9096669959     1  0.14513011E+09
     -154.8888767154      156.4714627855     1  0.14096174E+09
     -154.8888645929      156.6130463040     1  0.14366145E+09
     -154.8888605759      161.0548424992     1  0.14435356E+09
     -154.8888574569      153.6198803960     1  0.13902676E+09
     -154.8888509064      159.4897279461     1  0.14483375E+09
     -154.8888318383      152.1832274620     1  0.14168385E+09
     -154.8888294529      160.3015393215     1  0.14770402E+09
     -154.8888268844      157.9877745310     1  0.14130517E+09
     -154.8888247455      156.2753348576     1  0.15177534E+09
     -154.8888127130      152.3046698550     1  0.13530341E+09
     -154.8887996931      154.6103095716     1  0.14386609E+09
     -154.8887943350      161.9694607524     1  0.14267454E+09
     -154.8887797518      156.1558470713     1  0.14023308E+09
     -154.8887767044      152.4642963330     1  0.14146651E+09
     -154.8887643037      159.9882543639     1  0.13857427E+09
     -154.8887625784      154.7627454126     1  0.13624802E+09
     -154.8887606030      159.3452769355     1  0.14605423E+09
     -154.8887576194      154.5895511135     1  0.14069573E+09
     -154.8887398619      154.6514434250     1  0.13476677E+09
     -154.8887380088      154.4379890781     1  0.14100188E+09
     -154.8887165812      157.6055868556     1  0.13941181E+09
     -154.8887106157      155.6398249189     1  0.13929673E+09
     -154.8887086747      155.0966951182     1  0.14858504E+09
     -154.8886729520      160.4454338587     1  0.14595357E+09
     -154.8886667606      157.6739417817     1  0.13771090E+09
     -154.8886598796      161.7204112073     1  0.14499188E+09
     -154.8886434309      165.3334261656     1  0.14064996E+09
     -154.8886397385      159.4480723665     1  0.14536191E+09
     -154.8886339083      155.7947329551     1  0.13967859E+09
     -154.8886285839      156.4998381771     1  0.14165857E+09
     -154.8886267885      158.0615282309     1  0.14409842E+09
     -154.8886055618      161.5341553606     1  0.15027811E+09
     -154.8885739142      159.8822380847     1  0.13945458E+09
     -154.8885718441      159.9064421414     1  0.14225013E+09
     -154.8885361418      158.2641340663     1  0.14908877E+09
     -154.8885253859      158.5654785704     1  0.13720422E+09
     -154.8885198946      158.6539342645     1  0.14071758E+09
     -154.8884425704      157.6124954431     1  0.14703993E+09
     -154.8884246852      157.9546419433     1  0.14056784E+09
     -154.8884056084      157.6166449564     1  0.14826345E+09
     -154.8883995723      151.9701716148     1  0.13816690E+09
     -154.8883979724      153.8497776860     1  0.13850980E+09
     -154.8883906050      161.4410956451     1  0.13386036E+09
     -154.8883821179      155.2891366115     1  0.14336192E+09
     -154.8883658729      161.9673885935     1  0.14238076E+09
     -154.8883523169      157.3693752841     1  0.14084622E+09
     -154.8883433809      158.9781923983     1  0.14704406E+09
     -154.8883355457      158.6338491873     1  0.14572986E+09
     -154.8883119859      158.4336671943     1  0.13896602E+09
     -154.8883092877      158.3573013931     1  0.14574128E+09
     -154.8883008415      159.0411213597     1  0.14212968E+09
     -154.8882930487      160.0637437145     1  0.14684073E+09
     -154.8882912494      157.9003869305     1  0.13944830E+09
     -154.8882898050      160.3368668187     1  0.13764413E+09
     -154.8882836745      160.1631504124     1  0.14785650E+09
     -154.8882785147      155.6606217420     1  0.14752705E+09
     -154.8882763446      154.6059306685     1  0.14505152E+09
     -154.8882658525      161.6440952374     1  0.14458114E+09
     -154.8882498725      156.6397236287     1  0.15025093E+09
     -154.8882479644      162.9568851942     1  0.14045768E+09
     -154.8882370161      163.3350722817     1  0.14498567E+09
     -154.8882151791      161.5031655054     1  0.14376362E+09
     -154.8882085306      162.3647276600     1  0.14112497E+09
     -154.8882027904      157.4499220037     1  0.14558878E+09
     -154.8881984522      160.4230671241     1  0.14624796E+09
     -154.8881898731      160.4276111130     1  0.14143947E+09
     -154.8881679290      155.3004917507     1  0.14505607E+09
     -154.8881587156      155.1828914309     1  0.13501749E+09
     -154.8881478238      154.4084775012     1  0.14137950E+09
     -154.8881452283      159.3259452501     1  0.14605132E+09
     -154.8881401546      158.9849742241     1  0.15191810E+09
     -154.8881386847      157.3574769832     1  0.14733424E+09
     -154.8881343889      155.8355244399     1  0.13712445E+09
     -154.8881251981      152.5610813233     1  0.13909145E+09
     -154.8881184728      160.7630240527     1  0.15261374E+09
     -154.8881135299      159.1793318862     1  0.13337970E+09
     -154.8880908077      160.9393981433     1  0.14969826E+09
     -154.8880145531      159.7099736402     1  0.15354139E+09
     -154.8880110767      161.2468723754     1  0.14175995E+09
     -154.8879628306      155.8840293602     1  0.14004608E+09
     -154.8879576353      156.9885133388     1  0.14254168E+09
     -154.8879496781      160.3693949075     1  0.15522182E+09
     -154.8879431280      157.7611717134     1  0.13865573E+09
     -154.8879365389      155.3542476460     1  0.14006454E+09
     -154.8879290136      159.2066497355     1  0.15503083E+09
     -154.8879223975      160.8119720632     1  0.15560837E+09
     -154.8879202235      155.0851725987     1  0.14843179E+09
     -154.8879169109      163.1842942284     1  0.15254945E+09
     -154.8879081525      156.4370288652     1  0.14032140E+09
     -154.8879032067      158.2678712659     1  0.15026919E+09
     -154.8878974575      156.0822189915     1  0.13884830E+09
     -154.8878958490      160.5396955728     1  0.14734276E+09
     -154.8878923735      156.6020213832     1  0.14350632E+09
     -154.8878856457      158.3469179483     1  0.13797347E+09
     -154.8878724913      161.1512899601     1  0.13939891E+09
     -154.8878712194      156.0574689690     1  0.14786597E+09
     -154.8878619980      156.6274716670     1  0.13942769E+09
     -154.8878588053      154.2818202559     1  0.13813242E+09
     -154.8878569663      156.3074772979     1  0.14132911E+09
     -154.8878505451      156.1736419039     1  0.13616704E+09
     -154.8878442903      153.1480583782     1  0.14005448E+09
     -154.8878312691      164.3099807470     1  0.14658589E+09
     -154.8878000736      158.4872961100     1  0.14284795E+09
     -154.8877755052      157.7502291803     1  0.14688097E+09
     -154.8877675834      157.6500197602     1  0.13820061E+09
     -154.8877473747      160.5448988014     1  0.15130526E+09
     -154.8877384093      156.4456310889     1  0.14049256E+09
     -154.8877373596      155.8891102556     1  0.13936466E+09
     -154.8877311271      158.2616453670     1  0.14123871E+09
     -154.8877195844      153.5004570081     1  0.14003344E+09
     -154.8877151899      159.3044339977     2  0.14802005E+09
     -154.8877022732      155.8555113326     1  0.14469384E+09
     -154.8876923578      156.4854139331     1  0.15283383E+09
     -154.8876556980      159.9751459337     1  0.13676914E+09
     -154.8876513840      158.6681594527     1  0.13907820E+09
     -154.8876499989      155.4317277650     1  0.13810458E+09
     -154.8876298062      154.2364477778     1  0.14310289E+09
     -154.8876201399      153.3129481505     1  0.13945136E+09
     -154.8876158488      156.4476983029     1  0.14330467E+09
     -154.8876132314      156.4319140109     1  0.14030088E+09
     -154.8875987340      158.0012128875     1  0.14143869E+09
     -154.8875966420      156.9502420039     1  0.14814866E+09
     -154.8875824266      157.6129963857     1  0.14221044E+09
     -154.8875794059      157.4844236273     1  0.13958725E+09
     -154.8875744532      158.7395947176     2  0.14647248E+09
     -154.8875577795      161.6152844561     1  0.15108059E+09
     -154.8875443323      156.4754063525     1  0.14260201E+09
     -154.8875366656      150.4852940284     1  0.13891282E+09
     -154.8874695076      154.9948623011     1  0.14193834E+09
     -154.8874660794      152.8639649552     1  0.14427986E+09
     -154.8874634405      158.4604767772     1  0.15147685E+09
     -154.8874288349      160.0254886412     1  0.14692196E+09
     -154.8874210543      157.6286824485     1  0.14008694E+09
     -154.8874192481      160.7468669269     1  0.13789990E+09
     -154.8874166469      154.0792379489     1  0.13616206E+09
     -154.8874094359      152.4328250057     1  0.14101213E+09
     -154.8874009628      161.0640045194     1  0.14728969E+09
     -154.8873585735      158.7367518829     1  0.14346881E+09
     -154.8873567095      158.7244155832     1  0.13837624E+09
     -154.8873445544      163.9278040453     1  0.14784592E+09
     -154.8873418745      157.3765142467     1  0.14545630E+09
     -154.8873375267      155.9734498381     1  0.14348906E+09
     -154.8872968557      153.3028024487     1  0.13964390E+09
     -154.8872904355      160.7171920354     1  0.13609009E+09
     -154.8872865635      156.6413603751     1  0.14049798E+09
     -154.8872626137      156.6152086776     1  0.14528936E+09
     -154.8872560522      153.3054172316     1  0.14140783E+09
     -154.8872521098      159.6625053532     1  0.13995865E+09
     -154.8872487602      155.7229336649     1  0.13972700E+09
     -154.8871752377      156.7077333361     1  0.14325199E+09
     -154.8871659785      158.7155780306     1  0.14312876E+09
     -154.8871625875      161.7870259242     1  0.13889707E+09
     -154.8871450284      158.5074245402     1  0.13753516E+09
     -154.8871437309      158.6819800715     1  0.14264332E+09
     -154.8871256689      155.5792678072     1  0.13687567E+09
     -154.8871226736      156.9173590812     1  0.14214084E+09
     -154.8871212194      160.7010115009     1  0.15515483E+09
     -154.8871144736      158.7513428187     1  0.14394702E+09
     -154.8870726813      158.0352252921     1  0.13890827E+09
     -154.8870571387      158.1302741026     1  0.14159605E+09
     -154.8870338681      161.4367534463     1  0.13583630E+09
     -154.8870169575      156.3575638158     1  0.14759701E+09
     -154.8870046748      158.8671190609     1  0.14507499E+09
     -154.8869917361      159.3861418552     1  0.15005156E+09
     -154.8869814573      159.3891642354     1  0.14683318E+09
     -154.8869767410      158.9954877822     1  0.15735260E+09
     -154.8869630320      154.7595754565     1  0.13866330E+09
     -154.8869520406      155.1689246200     1  0.14087110E+09
     -154.8869417197      157.4931737984     1  0.13550203E+09
     -154.8869271952      156.5512251536     1  0.14653510E+09
     -154.8869196579      156.9781516740     1  0.15650401E+09
     -154.8869184702      161.7823403231     1  0.14927493E+09
     -154.8869095032      159.9565732010     1  0.14643246E+09
     -154.8868711132      153.7640129398     1  0.14001641E+09
     -154.8868490595      157.8025748516     1  0.14496898E+09
     -154.8868409460      157.6043533668     1  0.14219749E+09
     -154.8868269707      158.9343992143     1  0.14685285E+09
     -154.8868224849      157.9282199034     1  0.14979348E+09
     -154.8868142992      156.9045272367     1  0.14075347E+09
     -154.8867905399      153.8829711213     1  0.13597207E+09
     -154.8867777209      161.6021630038     1  0.13726880E+09
     -154.8867635084      156.8386208719     1  0.15157239E+09
     -154.8867343358      157.7776563104     1  0.14244448E+09
     -154.8866977245      157.8852097083     1  0.14008346E+09
     -154.8866943258      150.9846595703     1  0.13867389E+09
     -154.8866835022      159.4317419834     1  0.13965774E+09
     -154.8866732554      158.7039429396     1  0.13960533E+09
     -154.8866508427      159.0508579658     1  0.14983783E+09
     -154.8866469118      156.1392699762     1  0.14610538E+09
     -154.8866445349      162.8574717266     1  0.15175932E+09
     -154.8866404771      155.4967406264     1  0.14478756E+09
     -154.8866375888      159.7803553423     1  0.13704511E+09
     -154.8866179810      156.7595529775     1  0.13974057E+09
     -154.8866141852      160.0989669931     1  0.14035582E+09
     -154.8866074002      158.4926175139     1  0.13745875E+09
     -154.8865828483      158.3946290433     2  0.14557328E+09
     -154.8865774169      157.5820047776     1  0.15491089E+09
     -154.8865675732      156.9077166797     1  0.14143642E+09
     -154.8865601816      161.7278528003     1  0.14413075E+09
     -154.8865454362      158.8870830983     1  0.14584636E+09
     -154.8865396002      161.2554918602     1  0.14329064E+09
     -154.8865330184      154.9522563350     1  0.13691943E+09
     -154.8865301128      160.6166471030     1  0.14353429E+09
     -154.8865221970      154.6964622057     1  0.13859155E+09
     -154.8865156479      156.6094690184     1  0.13977976E+09
     -154.8865144707      161.6747716418     1  0.13952469E+09
     -154.8865042626      161.4900048632     1  0.13849045E+09
     -154.8864811050      161.4533777582     1  0.14570635E+09
     -154.8864540497      160.2818699634     1  0.14330171E+09
     -154.8864244894      152.7905626757     1  0.13879139E+09
     -154.8864199611      157.4338167525     1  0.14664253E+09
     -154.8864162676      160.0742306816     1  0.14420780E+09
     -154.8864020449      156.4821345738     1  0.13741493E+09
     -154.8864009235      161.6943340841     1  0.14120775E+09
     -154.8863994546      160.6973269170     1  0.15033212E+09
     -154.8863621668      159.9676446374     1  0.14590679E+09
     -154.8863580869      158.7101184464     1  0.14488471E+09
     -154.8863525775      156.1152430981     1  0.14185443E+09
     -154.8863398137      154.7400409176     1  0.14661118E+09
     -154.8863381788      153.6316064953     1  0.14038518E+09
     -154.8863348855      156.6886990257     1  0.13998769E+09
     -154.8863114923      154.0581538815     1  0.13760271E+09
     -154.8863033079      158.6859801442     1  0.15081745E+09
     -154.8862861332      161.0930241503     1  0.13818478E+09
     -154.8862690005      154.2182215664     1  0.14410041E+09
     -154.8862587989      156.5505698895     1  0.14188943E+09
     -154.8862520479      153.5201040369     1  0.13932694E+09
     -154.8862498521      152.5491013608     1  0.13847712E+09
     -154.8862466407      159.9934315449     1  0.14105039E+09
     -154.8862402496      161.9264755060     1  0.13954571E+09
     -154.8862374967      158.2424786071     1  0.14362912E+09
     -154.8862252789      154.9256298428     1  0.13837803E+09
     -154.8861903994      161.7908853860     1  0.14648435E+09
     -154.8861875208      160.6931916800     1  0.14270591E+09
     -154.8861795421      158.5038026747     1  0.14140470E+09
     -154.8861761845      162.1119208755     1  0.13561989E+09
     -154.8861568594      160.4298739915     1  0.14713179E+09
     -154.8861258223      156.7817982927     1  0.13996974E+09
     -154.8861172668      161.9382663100     1  0.14039414E+09
     -154.8861161595      157.0425383830     1  0.14310512E+09
     -154.8861145963      161.4785315253     1  0.14158569E+09
     -154.8861132267      156.0830301971     1  0.14088529E+09
     -154.8861062254      159.7656390677     1  0.14005513E+09
     -154.8860955610      157.5651763153     1  0.14006152E+09
     -154.8860929839      156.3946291932     1  0.14095799E+09
     -154.8860592273      159.5130390494     1  0.13483060E+09
     -154.8860480379      161.2103565504     1  0.14114196E+09
     -154.8860346803      156.4561863357     1  0.14909314E+09
     -154.8860289262      157.2840690536     1  0.14131354E+09
     -154.8859781237      155.0559822888     1  0.13869494E+09
     -154.8859672435      159.9100813032     1  0.14792863E+09
     -154.8859660658      160.5024741504     1  0.14199124E+09
     -154.8859518238      155.7990497355     1  0.13988031E+09
     -154.8859398428      156.1292409444     1  0.14063093E+09
     -154.8859275662      155.1951593242     1  0.13850692E+09
     -154.8859141338      155.9746785352     1  0.15306749E+09
     -154.8859029058      157.9109102697     1  0.14190189E+09
     -154.8858896073      152.8340884629     1  0.14433989E+09
     -154.8858853953      153.4073393372     1  0.14101025E+09
     -154.8858802772      160.7545730919     1  0.14264511E+09
     -154.8858786032      160.4159554276     1  0.14688918E+09
     -154.8858761947      155.5152082711     1  0.14323311E+09
     -154.8858619364      155.4938973718     1  0.13868238E+09
     -154.8858552853      157.3869257701     1  0.13780621E+09
     -154.8858507640      158.4066806296     1  0.14140786E+09
     -154.8858496527      160.5989410185     1  0.15145407E+09
     -154.8858409008      157.2378171565     1  0.14287059E+09
     -154.8858186437      160.5650295097     1  0.14262273E+09
     -154.8858096407      156.4502481917     1  0.14127235E+09
     -154.8858077819      156.6422336769     1  0.14396073E+09
     -154.8857850786      156.0244522550     1  0.14381264E+09
     -154.8857840047      161.5871127200     1  0.14323801E+09
     -154.8857766146      156.6306273328     1  0.14221535E+09
     -154.8857564518      156.9298492527     1  0.14686874E+09
     -154.8857302209      157.1882832540     1  0.14008417E+09
     -154.8857219029      161.0737480960     1  0.14662016E+09
     -154.8857112143      159.6818854350     1  0.13968603E+09
     -154.8857077921      158.7208199632     1  0.13852692E+09
     -154.8856722942      156.6342584855     1  0.13895919E+09
     -154.8856648275      163.3017205466     1  0.14342916E+09
     -154.8856531848      158.8843629460     1  0.13676140E+09
     -154.8856312330      156.0603363035     1  0.14476089E+09
     -154.8856114895      158.5335156622     1  0.14429966E+09
     -154.8856053925      157.0167497999     1  0.13991073E+09
     -154.8855598736      157.5418904167     1  0.14287217E+09
     -154.8855414455      156.9329452054     1  0.14354747E+09
     -154.8855324298      156.9763245536     1  0.13792340E+09
     -154.8855261752      152.8236106645     1  0.14146279E+09
     -154.8855240032      154.8830973280     1  0.14164095E+09
     -154.8855128208      159.3611350940     2  0.14269221E+09
     -154.8854950354      156.4085371252     1  0.15437680E+09
     -154.8854811154      156.0100295549     1  0.13972924E+09
     -154.8854744969      158.5726969526     1  0.14506303E+09
     -154.8854626514      157.1822456743     1  0.14180664E+09
     -154.8854473945      158.5795571259     1  0.14943148E+09
     -154.8854455328      161.8485068651     1  0.13902929E+09
     -154.8854431369      153.9838497996     1  0.13997428E+09
     -154.8854397159      150.9924383603     1  0.13904788E+09
     -154.8854307833      155.6943700299     1  0.14272428E+09
     -154.8854266221      155.5461168220     1  0.13824513E+09
     -154.8854223973      160.0407038040     1  0.13872221E+09
     -154.8853961636      155.1531575297     1  0.14087762E+09
     -154.8853804247      155.2870217900     1  0.14146886E+09
     -154.8853684000      158.4524091800     1  0.14391700E+09
     -154.8853537518      156.3913704052     1  0.13676659E+09
     -154.8853217967      155.3557499224     1  0.13702397E+09
     -154.8852781720      156.7074045727     1  0.14628833E+09
     -154.8852713781      154.9054683686     1  0.14910726E+09
     -154.8852673638      160.8255573600     1  0.14288023E+09
     -154.8852653484      157.9064129254     1  0.14789588E+09
     -154.8852235593      155.6062227255     1  0.13679976E+09
     -154.8852124267      158.9627486419     1  0.14476474E+09
     -154.8851965631      157.1870212115     1  0.14510887E+09
     -154.8851652413      157.3137489333     1  0.13619596E+09
     -154.8851583505      154.9337391811     1  0.14076577E+09
     -154.8851562858      156.9032317814     1  0.14608613E+09
     -154.8851463972      154.6614958352     1  0.13825166E+09
     -154.8851442511      154.5708484096     1  0.13654329E+09
     -154.8851430936      160.1537703088     1  0.15056765E+09
     -154.8851134700      160.9413934802     1  0.14671495E+09
     -154.8850866051      158.9602190250     1  0.14658117E+09
     -154.8850855850      156.3505611323     1  0.14316610E+09
     -154.8850820256      159.1694097127     1  0.14359772E+09
     -154.8850747053      161.1272711312     1  0.13467773E+09
     -154.8850546091      154.2591524418     1  0.15288191E+09
     -154.8850419483      162.6515808917     1  0.13882193E+09
     -154.8850386479      157.5369691198     1  0.14855038E+09
     -154.8850357916      156.2523126278     1  0.13562831E+09
     -154.8850345628      154.7000675787     1  0.14283794E+09
     -154.8850304807      154.4522893199     1  0.14084856E+09
     -154.8850165459      156.4913463043     1  0.14134630E+09
     -154.8849911445      162.0863560032     1  0.14565431E+09
     -154.8849839450      155.2898293203     1  0.15132862E+09
     -154.8849781547      154.1256449632     1  0.14242438E+09
     -154.8849590053      154.1931732595     1  0.13904661E+09
     -154.8849549922      158.9427932486     1  0.14549888E+09
     -154.8849535729      158.7356788272     1  0.14927722E+09
     -154.8849437842      158.6654347196     1  0.13873770E+09
     -154.8849343007      158.6971285222     1  0.14208110E+09
     -154.8849213752      154.4789361575     1  0.14042058E+09
     -154.8848992039      155.8261282684     1  0.13949992E+09
     -154.8848970985      159.9545913227     1  0.14434463E+09
     -154.8848803414      160.7695194193     1  0.13693801E+09
     -154.8848457325      156.3633571942     1  0.13917264E+09
     -154.8848402446      159.1616817745     1  0.14409202E+09
     -154.8848308264      156.1305478219     1  0.15764660E+09
     -154.8848142594      160.7733433353     1  0.14512429E+09
     -154.8848073050      157.6036648997     1  0.14698872E+09
     -154.8848009294      153.2295989695     1  0.13788551E+09
     -154.8847669386      157.8152302760     1  0.14344262E+09
     -154.8847430433      158.4985795607     1  0.13945254E+09
     -154.8847143108      156.7598851467     1  0.13920206E+09
     -154.8847049451      157.8584050230     1  0.14666866E+09
     -154.8847018905      158.7299360950     1  0.15350050E+09
     -154.8846958710      156.0738240451     1  0.13882115E+09
     -154.8846884526      157.5516470925     1  0.14774955E+09
     -154.8846726341      158.2688927549     1  0.14135789E+09
     -154.8846699253      154.7492809480     1  0.13880439E+09
     -154.8846624724      156.7979502696     1  0.14008360E+09
     -154.8846580522      154.4024811503     1  0.13814441E+09
     -154.8846404690      158.7397472701     1  0.14605793E+09
     -154.8846186955      159.6181429395     1  0.14442793E+09
     -154.8846121529      154.3887285166     1  0.14696067E+09
     -154.8845972625      160.9374125140     1  0.13898244E+09
     -154.8845952322      158.4706870436     1  0.14957401E+09
     -154.8845918473      157.6433337703     1  0.14119104E+09
     -154.8845716626      153.9205724254     1  0.14336285E+09
     -154.8845673146      155.5387633644     1  0.13937509E+09
     -154.8845464717      156.9980128720     1  0.14092206E+09
     -154.8845433299      159.8548727234     1  0.14529119E+09
     -154.8845406491      158.8952479915     1  0.14534675E+09
     -154.8845381068      154.9194869774     1  0.14363418E+09
     -154.8845367732      160.2827583679     1  0.13735290E+09
     -154.8845245522      158.2661505955     1  0.14668485E+09
     -154.8845221252      157.0804664189     1  0.13777097E+09
     -154.8844989192      161.8491455382     1  0.14837658E+09
     -154.8844737534      162.1152628082     1  0.14537421E+09
     -154.8844650320      160.0564279346     1  0.14483766E+09
     -154.8844449005      159.3086123246     1  0.13878607E+09
     -154.8844310196      156.8777684746     1  0.14233669E+09
     -154.8844008956      156.0759012819     1  0.14849969E+09
     -154.8843902487      158.9234104732     1  0.14532067E+09
     -154.8843782586      152.9869376213     1  0.14204208E+09
     -154.8843756899      154.8564001741     1  0.13906943E+09
     -154.8843598486      156.4786284058     1  0.13828512E+09
     -154.8843505998      156.5226560084     1  0.14242258E+09
     -154.8843430822      154.4159613031     1  0.14355436E+09
     -154.8843051043      156.4769285824     1  0.14205074E+09
     -154.8842968657      155.0060695040     1  0.14215688E+09
     -154.8842850707      156.4160973518     1  0.14183069E+09
     -154.8842705913      160.9632683887     1  0.14835538E+09
     -154.8842619221      157.5254211545     1  0.14075748E+09
     -154.8842522757      161.2685226680     1  0.14117638E+09
     -154.8842317736      156.6977879439     1  0.13947971E+09
     -154.8842258558      155.5712735548     1  0.14026054E+09
     -154.8842204625      156.3308350797     1  0.15096333E+09
     -154.8842100813      157.0421193484     1  0.14259223E+09
     -154.8842082763      157.3325433669     1  0.15037733E+09
     -154.8841837845      158.2677745973     1  0.14361781E+09
     -154.8841696461      154.2839009076     2  0.13567353E+09
     -154.8841594575      155.6251839045     1  0.14567098E+09
     -154.8841546781      156.0899579247     1  0.14385928E+09
     -154.8841409522      158.1042841183     1  0.13959903E+09
     -154.8841319200      158.5564622849     1  0.14754770E+09
     -154.8841256840      156.9486127701     1  0.13997361E+09
     -154.8841093146      157.6126176279     1  0.13612896E+09
     -154.8840894975      156.2161928653     1  0.13963932E+09
     -154.8840682465      162.0619090137     1  0.15473181E+09
     -154.8840412618      157.6209200530     1  0.13960216E+09
     -154.8840378590      157.8348624672     1  0.14982903E+09
     -154.8840289765      154.7019177937     1  0.14088530E+09
     -154.8840225103      156.2847104185     1  0.14046932E+09
     -154.8840154655      155.8990204944     1  0.14392794E+09
     -154.8840139006      158.2500900064     1  0.14545838E+09
     -154.8839875960      159.6679088418     1  0.13987624E+09
     -154.8839694251      156.3892447929     1  0.14456347E+09
     -154.8839585024      155.8314843607     1  0.14685046E+09
     -154.8839391612      160.8859522410     1  0.14819859E+09
     -154.8839253909      154.5668296441     1  0.14017810E+09
     -154.8839221568      156.2642739402     1  0.13688297E+09
     -154.8839004562      158.9362779057     1  0.14784470E+09
     -154.8838953964      156.7484334014     1  0.13732723E+09
     -154.8838567846      157.2015786444     1  0.15196680E+09
     -154.8838399803      159.1636269764     1  0.13953647E+09
     -154.8838387724      156.8819082444     1  0.14973466E+09
     -154.8838256416      155.1033026874     1  0.14728063E+09
     -154.8838195528      162.2976566909     1  0.14591661E+09
     -154.8838144030      158.1807015322     1  0.14231432E+09
     -154.8837947670      161.5114199610     1  0.14685212E+09
     -154.8837680507      158.2782086404     1  0.13949603E+09
     -154.8837629375      152.1906356533     1  0.13630769E+09
     -154.8837616591      157.0640956061     1  0.14290863E+09
     -154.8837595324      154.0044965162     1  0.13719813E+09
     -154.8837572760      157.5826865077     1  0.14547372E+09
     -154.8837295182      154.6618032136     1  0.14169753E+09
     -154.8837193232      161.0773180175     1  0.14253765E+09
     -154.8837149200      163.2603224844     1  0.14604214E+09
     -154.8836885808      160.2942657868     1  0.14314370E+09
     -154.8836861136      157.2924782745     1  0.14040500E+09
     -154.8836806474      159.1481898501     1  0.13965078E+09
     -154.8836795505      157.1963884673     1  0.13865838E+09
     -154.8836740517      161.2901897060     1  0.13828731E+09
     -154.8836641028      161.4031099481     1  0.14194661E+09
     -154.8836535164      157.9582328048     1  0.14447621E+09
     -154.8836472648      156.3779481693     1  0.14287290E+09
     -154.8836330442      158.2811231705     1  0.13927707E+09
     -154.8836121351      160.2495602505     1  0.14453157E+09
     -154.8836110804      159.1967028168     1  0.14799077E+09
     -154.8836079802      160.2044271314     1  0.14711074E+09
     -154.8835966683      160.3057697505     1  0.14352695E+09
     -154.8835770583      158.6547079681     1  0.15008249E+09
     -154.8835752919      155.9526825163     1  0.14334640E+09
     -154.8835718578      155.7120835205     1  0.14066642E+09
     -154.8835690014      156.4276536564     1  0.14857138E+09
     -154.8835619590      159.3489515742     1  0.14330846E+09
     -154.8835597030      153.1484014977     1  0.13904453E+09
     -154.8835525243      158.9439658572     1  0.14641103E+09
     -154.8835492062      157.5979804518     1  0.13785575E+09
     -154.8835474896      154.3319375574     1  0.14930851E+09
     -154.8835403397      155.0025756765     1  0.13784935E+09
     -154.8835259154      157.5061130300     1  0.13851791E+09
     -154.8835200481      157.8459435721     1  0.14639868E+09
     -154.8834783836      158.5576728372     1  0.15200420E+09
     -154.8834670503      155.1531863987     1  0.14713553E+09
     -154.8834641204      156.9254786442     1  0.14123103E+09
     -154.8834588267      153.8425660188     1  0.13566333E+09
     -154.8834518241      157.0766703887     1  0.14353571E+09
     -154.8834455626      162.2451064827     1  0.13999838E+09
     -154.8834379998      157.0201054540     1  0.14329856E+09
     -154.8833884007      157.6406812570     1  0.13834983E+09
     -154.8833226644      158.8734026312     1  0.14151177E+09
     -154.8833088811      152.9654454533     1  0.14148312E+09
     -154.8833058511      160.3931667445     1  0.13920474E+09
     -154.8832966231      156.6095890893     1  0.13738458E+09
     -154.8832885807      157.7612952360     1  0.14655846E+09
     -154.8832794145      156.0809325357     1  0.14458807E+09
     -154.8832754688      157.6335404623     1  0.14171823E+09
     -154.8832671689      158.6630016398     1  0.14165253E+09
     -154.8832538485      154.3499516986     1  0.14200954E+09
     -154.8832495023      160.9975543606     1  0.14408401E+09
     -154.8832464746      159.6346581335     2  0.15182380E+09
     -154.8832385346      158.2744224365     1  0.14599376E+09
     -154.8832352983      159.2184505847     2  0.13777776E+09
     -154.8832231922      154.4596673869     1  0.13749097E+09
     -154.8832219482      158.8440786119     1  0.14316508E+09
     -154.8831677612      156.8228583978     1  0.14329868E+09
     -154.8831558563      157.6480143234     1  0.13643486E+09
     -154.8831543025      159.4647817274     1  0.13740455E+09
     -154.8831478502      161.2890416937     1  0.13745882E+09
     -154.8831363361      157.7823023938     1  0.15122327E+09
     -154.8831243336      161.7012059318     1  0.14808694E+09
     -154.8831130269      158.5206165583     1  0.15306358E+09
     -154.8831020641      151.8627511322     1  0.13925598E+09
     -154.8830990738      152.5363872080     1  0.14200432E+09
     -154.8830894298      155.3389825427     1  0.14660397E+09
     -154.8830491187      153.2392960355     1  0.14117927E+09
     -154.8830285861      157.7397074564     1  0.13906229E+09
     -154.8830080616      163.2562051309     2  0.15352816E+09
     -154.8829953983      153.9627373624     1  0.13984105E+09
     -154.8829938368      155.8009205028     1  0.13681159E+09
     -154.8829634687      155.4663145052     1  0.13899525E+09
     -154.8829500725      159.1378484518     1  0.14660731E+09
     -154.8829347741      158.1383902609     1  0.14126158E+09
     -154.8829195286      157.3043379762     1  0.14628932E+09
     -154.8828761118      154.6926787082     1  0.14022058E+09
     -154.8828648516      155.8517551440     1  0.15071408E+09
     -154.8828206411      154.8765664960     1  0.14524371E+09
     -154.8828044420      160.6260376907     1  0.13986289E+09
     -154.8827874507      153.2207727918     1  0.13939524E+09
     -154.8827813058      156.3807649874     1  0.14477133E+09
     -154.8827783030      157.4720320668     2  0.13720586E+09
     -154.8827695231      157.4715058897     1  0.14346177E+09
     -154.8827661588      161.2807163531     1  0.14236231E+09
     -154.8827566833      158.4895270724     1  0.14385122E+09
     -154.8827425050      159.9763906375     1  0.14756643E+09
     -154.8827334652      158.3189269607     1  0.14760515E+09
     -154.8827324054      158.6374572281     1  0.14392550E+09
     -154.8827118676      156.7431220796     1  0.14772158E+09
     -154.8826994532      153.1911445669     1  0.14121247E+09
     -154.8826922718      161.2229720786     1  0.15120940E+09
     -154.8826843545      159.8981515439     1  0.14332054E+09
     -154.8826667208      154.2222170843     1  0.14313459E+09
     -154.8826523767      156.1524029907     1  0.14493616E+09
     -154.8826491594      159.9896431720     1  0.14684542E+09
     -154.8826371135      160.1856923621     1  0.13821949E+09
     -154.8826169177      158.0238245121     1  0.14878686E+09
     -154.8825981132      160.2682615619     1  0.14042573E+09
     -154.8825732899      153.9840394316     1  0.13860585E+09
     -154.8825551975      153.3554486190     1  0.13996273E+09
     -154.8825443691      156.4164993485     1  0.14212247E+09
     -154.8825338692      161.6015079262     1  0.14318397E+09
     -154.8825307766      155.5859643338     1  0.13914204E+09
     -154.8825149631      156.1480668884     1  0.13731800E+09
     -154.8825136982      160.3038864696     1  0.15138919E+09
     -154.8825055268      156.0378355690     1  0.14594128E+09
     -154.8824962637      158.1729341523     1  0.13873364E+09
     -154.8824833983      155.4532257220     1  0.14324687E+09
     -154.8824798229      153.5315825969     1  0.14412301E+09
     -154.8824778018      159.6581711792     1  0.13883732E+09
     -154.8824389591      158.8837920411     1  0.14550372E+09
     -154.8824314306      155.7813477840     1  0.14701777E+09
     -154.8824214335      160.3633500993     1  0.13976371E+09
     -154.8824121224      158.7049669849     1  0.13925486E+09
     -154.8824095778      157.2140322745     1  0.13623660E+09
     -154.8823971306      160.2202581576     1  0.13935326E+09
     -154.8823914457      159.9956143919     1  0.13863634E+09
     -154.8823848338      159.8742538169     1  0.14968419E+09
     -154.8823725100      151.9587362881     1  0.13706911E+09
     -154.8823476944      158.1268288364     1  0.14180553E+09
     -154.8823438214      158.6560553862     1  0.14318555E+09
     -154.8823253052      163.3569679391     1  0.14282702E+09
     -154.8823219320      156.4449555414     1  0.14036882E+09
     -154.8823084622      153.1243533377     1  0.14705531E+09
     -154.8823046284      160.2253494415     1  0.14966677E+09
     -154.8823020967      153.8184900726     1  0.13861313E+09
     -154.8822919653      158.2640951518     1  0.14333411E+09
     -154.8822671782      156.5352572577     1  0.14408938E+09
     -154.8822606920      160.1016676505     1  0.14131197E+09
     -154.8822590536      154.3559101592     1  0.14152308E+09
     -154.8822354646      154.8626119700     1  0.13841404E+09
     -154.8822281056      159.0157576632     1  0.14110445E+09
     -154.8822261611      159.0082089180     1  0.14388552E+09
     -154.8822167455      154.3053126048     1  0.14284039E+09
     -154.8822147335      160.6522936746     1  0.13870773E+09
     -154.8822027314      156.8014662687     1  0.13857795E+09
     -154.8821812234      159.1656280537     1  0.15158795E+09
     -154.8821798339      156.4240145335     1  0.13837817E+09
     -154.8821759714      157.8183915837     1  0.14151141E+09
     -154.8821704666      156.0393031770     1  0.14160623E+09
     -154.8821603183      154.9316928761     1  0.14045729E+09
     -154.8821136630      156.8613658483     1  0.14062837E+09
     -154.8821125136      154.7097547995     1  0.14340835E+09
     -154.8821009767      160.1897866497     1  0.14160973E+09
     -154.8820940292      159.1917531498     1  0.15305090E+09
     -154.8820866096      156.4124802196     1  0.14276884E+09
     -154.8820855737      158.5693324208     1  0.14323540E+09
     -154.8820622266      159.8867364368     1  0.14287708E+09
     -154.8820553257      158.5176689788     1  0.14007465E+09
     -154.8820538034      159.0566352008     1  0.13736193E+09
     -154.8820518401      165.3288934352     1  0.14107729E+09
     -154.8820498231      154.7747020650     1  0.13793522E+09
     -154.8820278552      158.4321436751     1  0.13781990E+09
     -154.8819853805      154.7923995819     1  0.14367532E+09
     -154.8819823219      156.7745848921     1  0.13707633E+09
     -154.8819337860      159.6903554704     1  0.14274989E+09
     -154.8819237167      157.6270838366     1  0.14504751E+09
     -154.8819194618      162.5526768518     1  0.14274931E+09
     -154.8819073007      152.5760099700     1  0.13593479E+09
     -154.8819060554      157.7062900293     1  0.15038607E+09
     -154.8819017771      157.1796328286     2  0.14048150E+09
     -154.8818745504      150.3201806908     1  0.13940515E+09
     -154.8818424394      156.9256373207     1  0.13872806E+09
     -154.8818333260      154.3457702375     1  0.14340808E+09
     -154.8818244977      160.5573613842     1  0.13835833E+09
     -154.8818233700      156.0017897336     1  0.13532559E+09
     -154.8818221236      157.5982434684     1  0.14123719E+09
     -154.8818156317      157.2050610057     1  0.14145773E+09
     -154.8817860562      156.7162167892     1  0.14454388E+09
     -154.8817818454      161.0971205342     1  0.14323568E+09
     -154.8817784494      158.2073862411     1  0.14805269E+09
     -154.8817482366      155.1281385848     1  0.14300120E+09
     -154.8817445716      155.5720743236     1  0.14435354E+09
     -154.8817318898      154.0186480497     1  0.14781421E+09
     -154.8817212081      157.2926200111     1  0.14401582E+09
     -154.8817195481      159.2079392014     1  0.13902493E+09
     -154.8817163499      153.3081012166     1  0.14237682E+09
     -154.8816807068      154.3090997229     1  0.13745323E+09
     -154.8816590512      154.9246393793     1  0.13934785E+09
     -154.8816370165      155.6585527024     1  0.13933395E+09
     -154.8816353382      155.4205430653     1  0.13815229E+09
     -154.8816259372      155.0664354457     1  0.13937607E+09
     -154.8816126422      153.8006783054     1  0.14109428E+09
     -154.8816067248      158.3362550486     1  0.13592815E+09
     -154.8815954875      160.9828456222     1  0.15121881E+09
     -154.8815919462      160.0216861679     1  0.14064349E+09
     -154.8815878384      157.2234947289     1  0.14009782E+09
     -154.8815818847      159.1387901728     1  0.14632231E+09
     -154.8815788811      154.1825031142     1  0.13933295E+09
     -154.8815667527      163.2571585110     1  0.14715727E+09
     -154.8815523571      157.4720496229     1  0.14374864E+09
     -154.8815390957      155.7501033714     1  0.13685456E+09
     -154.8815312662      160.8089651306     1  0.13971715E+09
     -154.8815205695      155.7468726464     1  0.13799055E+09
     -154.8815107781      160.2600700074     1  0.14086942E+09
     -154.8815063856      160.7228561772     1  0.13714294E+09
     -154.8815020805      157.9365668104     1  0.14363341E+09
     -154.8814885595      155.3987303639     1  0.14110556E+09
     -154.8814634965      156.8096287257     1  0.14170470E+09
     -154.8814623199      154.1432660893     1  0.14097611E+09
     -154.8814574904      159.4996815835     1  0.14335022E+09
     -154.8814371624      159.4327235912     2  0.14541783E+09
     -154.8813893136      157.1758116025     1  0.14634287E+09
     -154.8813863046      158.8659150145     1  0.14251176E+09
     -154.8813624201      154.4164096453     1  0.14287603E+09
     -154.8813606255      150.4443738433     1  0.13782356E+09
     -154.8813328168      154.8381516236     1  0.14294408E+09
     -154.8813242576      156.4539898483     1  0.14236751E+09
     -154.8813115588      162.4173834951     1  0.14002014E+09
     -154.8813074381      161.4326837372     1  0.14073521E+09
     -154.8813060983      155.6024415804     1  0.14360787E+09
     -154.8812864961      159.6160236279     1  0.14002899E+09
     -154.8812837801      160.1378554394     1  0.14723083E+09
     -154.8812796948      159.4214257713     1  0.14381013E+09
     -154.8812664732      158.4464392201     1  0.14011684E+09
     -154.8812576221      157.5700599494     1  0.14302371E+09
     -154.8812537432      156.5365121554     1  0.14005792E+09
     -154.8812453293      154.2599009282     1  0.14079115E+09
     -154.8812392206      156.5236448328     1  0.14609768E+09
     -154.8812201913      160.4717630845     1  0.14673602E+09
     -154.8812126862      155.1545033625     1  0.14198397E+09
     -154.8811927317      154.2082689336     1  0.14403636E+09
     -154.8811701494      159.9046048674     1  0.15877596E+09
     -154.8811660325      157.9460335222     1  0.13957869E+09
     -154.8811649753      159.1872175816     1  0.14303485E+09
     -154.8811594304      156.9284863068     1  0.14139625E+09
     -154.8811432844      156.5567567962     1  0.13837100E+09
     -154.8811405112      155.4647893533     1  0.14180987E+09
     -154.8811355608      161.1052403305     1  0.14852003E+09
     -154.8811304495      159.2811791260     1  0.14221792E+09
     -154.8811136602      152.7894605581     1  0.13927605E+09
     -154.8810932533      158.0137141655     1  0.14301846E+09
     -154.8810776352      159.0554242014     1  0.14029977E+09
     -154.8810710789      157.0000056032     1  0.14380483E+09
     -154.8810575597      156.4488993162     1  0.15348430E+09
     -154.8810504581      158.5211655989     1  0.14620911E+09
     -154.8810394490      155.7117171041     1  0.14693509E+09
     -154.8810352717      157.9800401036     1  0.14273172E+09
     -154.8810092228      155.3125723561     1  0.14033328E+09
     -154.8810039601      158.5582708650     1  0.15071190E+09
     -154.8809955889      155.1409479621     1  0.14096068E+09
     -154.8809702107      154.4785376359     1  0.14288755E+09
     -154.8809566483      156.6568913548     1  0.14930204E+09
     -154.8809552529      154.8102234146     1  0.13855783E+09
     -154.8809535430      158.1315789951     1  0.14661821E+09
     -154.8809500592      160.9966239799     1  0.14611426E+09
     -154.8809207566      156.1908492636     1  0.13645776E+09
     -154.8808929290      157.0481300934     1  0.14995575E+09
     -154.8808896842      154.3472187668     1  0.14039547E+09
     -154.8808792032      156.5158636244     1  0.15115258E+09
     -154.8808683299      160.7943719385     1  0.13829542E+09
     -154.8808670933      159.2762366207     1  0.14950355E+09
     -154.8808448135      156.6535956290     1  0.13980053E+09
     -154.8808270342      159.4573048591     1  0.13974563E+09
     -154.8808126208      160.4242939476     1  0.15247137E+09
     -154.8808064960      163.3019960060     1  0.15047861E+09
     -154.8808030302      158.5933619640     1  0.14367550E+09
     -154.8807946702      157.4880403118     1  0.14278688E+09
     -154.8807886114      157.0495860373     1  0.14878480E+09
     -154.8807806133      155.9614551112     1  0.13626986E+09
     -154.8807658475      159.1925635727     1  0.14669752E+09
     -154.8807608957      160.2431895661     1  0.14104655E+09
     -154.8807463273      158.9291517203     1  0.14449293E+09
     -154.8807431895      157.3739937177     1  0.14194270E+09
     -154.8807402078      159.7310992597     1  0.13930176E+09
     -154.8807035404      161.3565987809     1  0.14196147E+09
     -154.8806840750      158.8186499087     1  0.14705467E+09
     -154.8806789335      159.6601311275     1  0.13855293E+09
     -154.8806729956      158.9726845726     1  0.14158403E+09
     -154.8806535573      160.1782729864     1  0.13598742E+09
     -154.8806251527      157.1819209515     1  0.14598449E+09
     -154.8806236821      156.6089433044     1  0.13908483E+09
     -154.8806214943      160.0445122203     1  0.14390523E+09
     -154.8806151592      156.7597984755     1  0.14704859E+09
     -154.8806128014      159.1091870582     1  0.14755208E+09
     -154.8806095264      156.0160857525     1  0.14604031E+09
     -154.8805970013      159.3631850552     1  0.14083816E+09
     -154.8805931420      157.0782658678     1  0.13622494E+09
     -154.8805798182      151.3925626782     1  0.13674943E+09
     -154.8805737001      161.5876038384     1  0.15001200E+09
     -154.8805617003      155.1230254297     1  0.14689057E+09
     -154.8805553758      159.6384421632     1  0.14703068E+09
     -154.8805417667      155.1392458198     1  0.14007826E+09
     -154.8805325341      157.7918428098     1  0.14202316E+09
     -154.8805296541      163.8532456781     1  0.14857880E+09
     -154.8805240863      160.1001334060     1  0.13686414E+09
     -154.8805032815      156.2075679273     1  0.15407769E+09
     -154.8804756337      159.3319710187     1  0.14891422E+09
     -154.8804696795      159.0387475857     1  0.15047496E+09
     -154.8804675225      157.3110923976     1  0.14286554E+09
     -154.8804607610      156.5533916714     1  0.15078282E+09
     -154.8804490064      154.4736765667     1  0.14050657E+09
     -154.8804442726      158.2619120303     1  0.14033298E+09
     -154.8804360604      159.9550821016     1  0.13523042E+09
     -154.8804197467      160.5193392801     1  0.14116985E+09
     -154.8804120258      156.9221288192     1  0.14298380E+09
     -154.8804059482      158.9288085022     1  0.14484399E+09
     -154.8804038744      157.7664526948     1  0.14557032E+09
     -154.8803905875      160.2690318877     1  0.14584783E+09
     -154.8803889528      158.8758757184     1  0.14155664E+09
     -154.8803636107      163.1738574897     1  0.14345774E+09
     -154.8803229992      161.2791003591     1  0.14669313E+09
     -154.8802707327      156.3828873479     1  0.14876079E+09
     -154.8802632010      158.1177140502     1  0.14981616E+09
     -154.8802585789      155.7261007590     1  0.13937414E+09
     -154.8802540709      161.0937104560     1  0.14464464E+09
     -154.8802520827      154.5542619842     1  0.14259141E+09
     -154.8802422871      159.4858359578     1  0.13661199E+09
     -154.8802374982      163.5794320418     1  0.14085496E+09
     -154.8802328268      159.0955519299     1  0.14082132E+09
     -154.8802273131      157.7495262880     1  0.14174156E+09
     -154.8802232689      153.7600132436     1  0.13839476E+09
     -154.8802134247      156.4978772870     1  0.14245933E+09
     -154.8802020697      156.0443021226     1  0.14013764E+09
     -154.8801913856      153.6669814082     1  0.14854878E+09
     -154.8801813361      155.6527980121     1  0.13645682E+09
     -154.8801686036      159.0284444416     1  0.13443755E+09
     -154.8801639704      157.2111684337     1  0.13926349E+09
     -154.8801621157      156.8041534107     1  0.14738175E+09
     -154.8801497533      162.7011927231     1  0.14144154E+09
     -154.8801197816      156.4917179309     1  0.14110482E+09
     -154.8801105572      157.5738460639     1  0.14956573E+09
     -154.8800985513      160.4385377116     1  0.14841815E+09
     -154.8800947811      159.3039201307     1  0.14913874E+09
     -154.8800911038      160.0067214547     1  0.14234139E+09
     -154.8800853578      157.2615178078     1  0.14561702E+09
     -154.8800804553      154.1421221423     1  0.14031821E+09
     -154.8800736224      159.6818829925     1  0.14357650E+09
     -154.8800629153      156.5249471263     1  0.14112860E+09
     -154.8800345160      158.5640453719     1  0.14037709E+09
     -154.8800129262      160.9810760210     1  0.13890656E+09
     -154.8800018491      156.1393723793     1  0.13501064E+09
     -154.8799726802      157.5561875297     1  0.14471895E+09
     -154.8799526114      157.9992535096     1  0.14978972E+09
     -154.8799403553      155.6464086422     1  0.14046429E+09
     -154.8799391737      155.8556813892     1  0.14749188E+09
     -154.8799274174      157.4275392156     1  0.14393836E+09
     -154.8799203417      157.2100677714     1  0.15381873E+09
     -154.8799180406      156.5551230479     1  0.14232413E+09
     -154.8798807604      159.5324628290     1  0.14608569E+09
     -154.8798744730      152.3804800967     1  0.14766930E+09
     -154.8798591224      158.1584754996     1  0.13867638E+09
     -154.8798515416      152.8690482382     1  0.14383566E+09
     -154.8798490551      156.2068399458     1  0.14050692E+09
     -154.8798268569      159.5443983404     1  0.14076863E+09
     -154.8798075055      159.7761070441     1  0.14565744E+09
     -154.8797926520      157.2060288700     1  0.13580071E+09
     -154.8797553250      158.2211452755     1  0.14656028E+09
     -154.8797398844      155.2259235157     1  0.13596008E+09
     -154.8797376451      159.6646038964     1  0.14026618E+09
     -154.8797318076      151.6800526341     1  0.14043206E+09
     -154.8797214297      159.6864661379     1  0.13907980E+09
     -154.8797189695      160.1470674899     1  0.14441734E+09
     -154.8797178009      158.2647434674     1  0.14155541E+09
     -154.8797015359      159.5037480588     1  0.14039335E+09
     -154.8796990285      154.3080737489     1  0.15142019E+09
     -154.8796948936      159.6117191919     1  0.14949845E+09
     -154.8796892910      160.7262029119     1  0.14630666E+09
     -154.8796832623      159.2584482143     1  0.14734638E+09
     -154.8796728714      158.0300498465     1  0.13797003E+09
     -154.8796553669      160.1806277149     1  0.14835363E+09
     -154.8796441831      155.8296071180     1  0.13646501E+09
     -154.8796428515      157.6229012098     1  0.14337565E+09
     -154.8796276116      157.9514942244     1  0.14256086E+09
     -154.8796077667      157.2587360247     1  0.14922158E+09
     -154.8795858255      154.9734190363     1  0.14561538E+09
     -154.8795807980      153.5540362100     1  0.14186166E+09
     -154.8795712366      154.8618045641     1  0.14128177E+09
     -154.8795599014      161.5323293976     1  0.14493750E+09
     -154.8795551342      157.2086013955     1  0.14144510E+09
     -154.8795536105      158.3865937469     1  0.14474497E+09
     -154.8795285066      158.6420216660     1  0.14232295E+09
     -154.8795261547      155.9769634114     1  0.14089905E+09
     -154.8795214455      162.0218441326     1  0.14917321E+09
     -154.8795165898      154.4422227720     1  0.13890286E+09
     -154.8795097110      155.1975757186     1  0.13864764E+09
     -154.8795064070      160.3973577088     1  0.14879086E+09
     -154.8795005309      156.8435844412     1  0.14651604E+09
     -154.8794983509      162.6064378922     1  0.14586869E+09
     -154.8794927578      154.0816735664     1  0.13918949E+09
     -154.8794679781      153.3781894676     1  0.13850444E+09
     -154.8794600072      160.2101286995     1  0.14315663E+09
     -154.8794568140      159.1722138278     1  0.14204599E+09
     -154.8794516910      152.4728633868     1  0.13514904E+09
     -154.8794491592      156.5303218276     1  0.13847770E+09
     -154.8794479881      160.2327036138     1  0.14329574E+09
     -154.8794459619      158.3138048269     1  0.14436950E+09
     -154.8794353285      158.5536869497     1  0.13816072E+09
     -154.8794067166      153.5640156960     1  0.14135167E+09
     -154.8793984308      153.8894223520     1  0.13939455E+09
     -154.8793809487      158.3047454417     1  0.13998776E+09
     -154.8793788762      153.4312638530     1  0.13575867E+09
     -154.8793590074      155.6685374372     1  0.14006591E+09
     -154.8793577216      161.6197210578     1  0.14949023E+09
     -154.8793552073      158.2421554873     1  0.13728773E+09
     -154.8793412417      159.5971140669     1  0.14429304E+09
     -154.8793351331      156.9874006187     1  0.14746607E+09
     -154.8793237110      156.9717890678     1  0.14498148E+09
     -154.8793185656      158.4694553675     1  0.15262412E+09
     -154.8793167173      155.8137623900     1  0.14781139E+09
     -154.8793125568      158.0541567747     1  0.13990284E+09
     -154.8792982044      157.6349117197     1  0.13859612E+09
     -154.8792953613      157.8441486454     1  0.13968313E+09
     -154.8792701750      152.7283170442     1  0.13891267E+09
     -154.8792605394      155.9811219993     1  0.14199847E+09
     -154.8792453864      151.8231027083     1  0.13974107E+09
     -154.8792255043      158.6859212871     1  0.14520239E+09
     -154.8792185339      155.2329911527     1  0.14206234E+09
     -154.8792167138      158.0825836465     1  0.13581766E+09
     -154.8792091322      156.7503803044     1  0.14538356E+09
     -154.8791870633      159.4634728182     1  0.14570535E+09
     -154.8791620164      159.6056655569     1  0.15124712E+09
     -154.8791593225      157.9469784804     1  0.13878016E+09
     -154.8791552640      154.2868413258     1  0.13965267E+09
     -154.8791452268      154.4424572521     1  0.14186620E+09
     -154.8791410495      154.0307210136     1  0.14760962E+09
     -154.8791045764      157.0906739934     1  0.13989110E+09
     -154.8791029346      158.1262054698     1  0.13925340E+09
     -154.8791015699      155.8743243302     1  0.14667652E+09
     -154.8790845749      157.4339255303     1  0.15023218E+09
     -154.8790830329      155.4775485167     1  0.14825070E+09
     -154.8790603502      155.3594517603     1  0.14356631E+09
     -154.8790540528      156.0805692519     1  0.14147361E+09
     -154.8790381124      157.4008523151     1  0.14179821E+09
     -154.8790342673      154.9181265785     1  0.13871988E+09
     -154.8790319430      160.5030430288     1  0.14114761E+09
     -154.8790285153      151.5561105787     1  0.14018567E+09
     -154.8789921341      155.5752248885     1  0.14497479E+09
     -154.8789852879      155.7473603231     1  0.13850495E+09
     -154.8789492578      154.8078374555     1  0.14012672E+09
     -154.8789410140      157.8027144813     1  0.14880813E+09
     -154.8789289315      153.9243856241     1  0.13642750E+09
     -154.8789052833      160.2480576669     1  0.13956266E+09
     -154.8788863163      159.9074972433     1  0.14225172E+09
     -154.8788786792      156.1178554187     1  0.14167828E+09
     -154.8788681088      157.0005399110     1  0.14862689E+09
     -154.8788563309      157.6541740274     1  0.14269177E+09
     -154.8788452024      155.0612588961     1  0.14019068E+09
     -154.8788334250      155.1446151635     1  0.14059627E+09
     -154.8788311872      161.6622013706     1  0.14379865E+09
     -154.8788210233      157.2234398214     1  0.15276183E+09
     -154.8788146850      153.8994416301     1  0.14583451E+09
     -154.8787942789      159.8016856082     1  0.14654409E+09
     -154.8787609955      156.0663244017     1  0.14512974E+09
     -154.8787547473      161.1437776577     1  0.15031072E+09
     -154.8787524390      163.1149926806     1  0.14298549E+09
     -154.8787331696      158.0448565619     1  0.13831218E+09
     -154.8787214226      157.4489896715     1  0.14288183E+09
     -154.8787178432      161.5248110804     1  0.15470425E+09
     -154.8786987715      154.8200850214     1  0.14035899E+09
     -154.8786930139      159.1950802599     2  0.14398953E+09
     -154.8786832890      153.7018302427     1  0.13756539E+09
     -154.8786782145      153.1381557130     1  0.14315202E+09
     -154.8786760870      157.1822364308     1  0.14234436E+09
     -154.8786352080      159.8300629767     1  0.14025222E+09
     -154.8786250244      152.8622705748     1  0.13787787E+09
     -154.8786189812      161.1008344548     2  0.13985736E+09
     -154.8786099700      155.2193091580     1  0.14286747E+09
     -154.8785995648      159.5134527274     1  0.14253223E+09
     -154.8785959481      154.0250226894     1  0.14482082E+09
     -154.8785892627      156.4091643029     1  0.13813576E+09
     -154.8785587655      155.3359817994     1  0.15015459E+09
     -154.8785496202      158.8429537971     1  0.14334323E+09
     -154.8785263707      158.2501771377     1  0.14744957E+09
     -154.8785092707      159.1596911703     1  0.14324399E+09
     -154.8784980986      159.2650214369     1  0.14015013E+09
     -154.8784895754      159.3146458819     1  0.14933303E+09
     -154.8784842907      160.6836925554     1  0.14572805E+09
     -154.8784814545      157.2428853705     1  0.14231716E+09
     -154.8784765096      157.5434438664     1  0.13907163E+09
     -154.8784665687      159.8301762530     1  0.14175456E+09
     -154.8784558949      155.4358104093     1  0.14460047E+09
     -154.8784477127      153.5993246430     1  0.13901422E+09
     -154.8784423628      159.0880656087     1  0.14494866E+09
     -154.8784297015      158.6373908178     1  0.14256048E+09
     -154.8783981437      160.4007666840     1  0.14862855E+09
     -154.8783859356      157.1410036963     1  0.13942219E+09
     -154.8783673685      157.2730893436     1  0.14092055E+09
     -154.8783623964      163.4103929058     1  0.15013254E+09
     -154.8783415920      157.7614875591     1  0.13962494E+09
     -154.8782960918      154.1073924879     1  0.14205318E+09
     -154.8782885967      161.9321985154     1  0.14216328E+09
     -154.8782633055      162.3050600253     1  0.15757786E+09
     -154.8782588680      156.0702184353     1  0.13915739E+09
     -154.8782397550      157.6233188785     1  0.14358190E+09
     -154.8782269555      159.3284249879     1  0.14627816E+09
     -154.8782107344      157.6037516259     1  0.14068857E+09
     -154.8782089345      157.3845799039     1  0.14266662E+09
     -154.8782047036      156.3271631264     1  0.14841282E+09
     -154.8781632318      158.0816785820     1  0.14081594E+09
     -154.8781388077      154.5126728272     1  0.14120979E+09
     -154.8781301127      156.5583561800     1  0.14397410E+09
     -154.8781250943      157.2628635465     1  0.13983213E+09
     -154.8780938226      154.4626456902     1  0.13937144E+09
     -154.8780921667      158.6064708189     1  0.14646241E+09
     -154.8780899992      157.3612327227     1  0.14844284E+09
     -154.8780888346      158.9903784313     1  0.14177837E+09
     -154.8780803939      157.5177812632     1  0.14243414E+09
     -154.8780667069      159.2120569874     1  0.13821253E+09
     -154.8780589001      155.9088248827     1  0.14176400E+09
     -154.8780568003      150.0120458555     1  0.13918814E+09
     -154.8780533814      161.0964627731     1  0.14101404E+09
     -154.8780465160      156.6806561279     1  0.14292676E+09
     -154.8780360793      158.2801284220     1  0.14201374E+09
     -154.8780200087      152.7871273179     1  0.14175092E+09
     -154.8779998346      160.2731000379     1  0.15184253E+09
     -154.8779827927      158.6201842252     2  0.15048512E+09
     -154.8779658652      154.7139968889     1  0.14413476E+09
     -154.8779454286      154.2255340161     1  0.14029244E+09
     -154.8779349950      155.2624581973     1  0.14974125E+09
     -154.8779331782      159.7524810438     1  0.15413240E+09
     -154.8779230272      158.3660844946     1  0.14919637E+09
     -154.8779142878      159.9522308945     1  0.15151747E+09
     -154.8778934165      155.8869634654     1  0.14795950E+09
     -154.8778735715      159.2804404409     1  0.13574194E+09
     -154.8778395404      157.7079570794     1  0.14284421E+09
     -154.8778297780      153.9761428514     1  0.13751808E+09
     -154.8778020920      157.7290136833     1  0.14073090E+09
     -154.8777944034      152.9560281067     1  0.13898524E+09
     -154.8777294986      157.2336212824     1  0.14822050E+09
     -154.8777283386      159.8720714618     1  0.14266696E+09
     -154.8777240035      159.1862535513     1  0.13950383E+09
     -154.8777152963      157.5046465544     1  0.14386999E+09
     -154.8777127642      165.3158170557     1  0.13957094E+09
     -154.8776950409      157.3481621796     1  0.14450836E+09
     -154.8776798584      155.5498517525     1  0.14703090E+09
     -154.8776708161      160.6659329585     1  0.14437615E+09
     -154.8776655130      163.2294698298     1  0.15050453E+09
     -154.8776601557      159.1076111318     1  0.13790558E+09
     -154.8776586628      157.2849160087     1  0.14219995E+09
     -154.8776510276      157.1735919989     1  0.13958794E+09
     -154.8776476487      155.7185670404     1  0.14462676E+09
     -154.8776462781      155.8646734615     1  0.14077192E+09
     -154.8776332784      155.2249367978     1  0.14506089E+09
     -154.8776306136      160.1033655742     1  0.13884612E+09
     -154.8776195894      158.3362699656     1  0.14512047E+09
     -154.8776114951      158.3218132841     1  0.15395254E+09
     -154.8775796762      160.6848270808     1  0.14029077E+09
     -154.8775749571      159.7048058504     1  0.14304568E+09
     -154.8775732272      153.7516822683     1  0.13975045E+09
     -154.8775433105      155.8552703092     1  0.14149658E+09
     -154.8775281470      153.3798360506     1  0.13713964E+09
     -154.8775243941      155.0010691609     1  0.13769603E+09
     -154.8775060774      158.7875438573     1  0.15142896E+09
     -154.8775022996      161.6848774011     1  0.14404877E+09
     -154.8774659020      154.8749818601     1  0.13991613E+09
     -154.8774424938      155.7472129518     1  0.14451360E+09
     -154.8774407454      159.8664520529     2  0.14151763E+09
     -154.8774375924      157.8153175665     1  0.14355852E+09
     -154.8774172417      159.4785052578     1  0.13776602E+09
     -154.8774045029      161.5667719218     1  0.14267698E+09
     -154.8774015515      158.7582936408     1  0.14235044E+09
     -154.8773992651      158.2637071059     1  0.14150275E+09
     -154.8773909687      161.4399130108     1  0.14161093E+09
     -154.8773816759      157.2991893952     1  0.13796395E+09
     -154.8773780375      159.4439240317     1  0.13814546E+09
     -154.8773500915      151.2020953244     1  0.13884421E+09
     -154.8773412383      155.8159620197     1  0.13650333E+09
     -154.8773382111      157.0526266003     1  0.14047801E+09
     -154.8773371687      159.7610265214     1  0.14569140E+09
     -154.8773346891      158.9126369508     1  0.14810698E+09
     -154.8773245552      157.9955653729     1  0.15125192E+09
     -154.8773184622      158.0433505258     1  0.14149719E+09
     -154.8773085356      154.7327570914     1  0.14223642E+09
     -154.8772988709      155.5282857517     1  0.13932964E+09
     -154.8772754020      160.7650994415     1  0.14433140E+09
     -154.8772718789      158.9433142975     1  0.14098605E+09
     -154.8772700859      158.8048624502     1  0.14596299E+09
     -154.8772634032      160.8351119972     1  0.15379438E+09
     -154.8772544551      154.9501625954     1  0.14958209E+09
     -154.8772386420      158.6069432054     1  0.14163261E+09
     -154.8772319649      151.6624075768     1  0.13878358E+09
     -154.8772302776      156.7226802768     1  0.14871721E+09
     -154.8772123120      162.4025257796     1  0.14031340E+09
     -154.8772112532      161.1778823206     1  0.14997617E+09
     -154.8771982958      160.1823538930     1  0.15069159E+09
     -154.8771942531      154.8321252906     1  0.13770808E+09
     -154.8771928575      156.4250154746     1  0.14459677E+09
     -154.8771848915      155.7876342432     1  0.14198348E+09
     -154.8771682050      152.2673953265     1  0.14603832E+09
     -154.8771667975      156.8177374222     1  0.13818072E+09
     -154.8771595397      157.5785381724     1  0.14478495E+09
     -154.8771354305      161.2551250590     1  0.14493909E+09
     -154.8771225613      153.1302248012     1  0.14027452E+09
     -154.8771025810      158.9979097957     1  0.13876226E+09
     -154.8771005384      154.5326657635     1  0.14354840E+09
     -154.8770863739      158.8549582463     1  0.13891276E+09
     -154.8770818394      157.8800370373     1  0.13862062E+09
     -154.8770762887      161.3515757015     1  0.14816104E+09
     -154.8770752763      157.4967940742     1  0.13933344E+09
     -154.8770240723      159.9611294056     1  0.14503966E+09
     -154.8770180752      160.1753199418     1  0.15003479E+09
     -154.8770109101      155.3850704927     1  0.14097017E+09
     -154.8770075752      157.0719298256     1  0.14023688E+09
     -154.8769860889      156.7776704411     1  0.14564636E+09
     -154.8769780463      158.0831124706     1  0.14249233E+09
     -154.8769544622      153.2141925460     1  0.13663532E+09
     -154.8769508358      156.8553093235     1  0.14377082E+09
     -154.8769437950      159.7689332478     1  0.14176619E+09
     -154.8769377849      155.5854261702     1  0.14354375E+09
     -154.8769296431      160.4044326544     1  0.14449071E+09
     -154.8769234523      155.7634206466     1  0.14841292E+09
     -154.8769114890      154.2473960180     1  0.14339279E+09
     -154.8769002181      156.7797971330     1  0.14840845E+09
     -154.8768958407      161.7062704559     1  0.13979391E+09
     -154.8768637549      152.6259139752     1  0.13876440E+09
     -154.8768406851      159.8033822927     1  0.15316470E+09
     -154.8768193756      155.2489231520     1  0.14069487E+09
     -154.8768174140      158.4153470757     1  0.14332107E+09
     -154.8768148078      159.6106022407     1  0.14087576E+09
     -154.8767956553      163.1894812945     1  0.15059009E+09
     -154.8767863573      157.0228875728     1  0.14368082E+09
     -154.8767546818      158.5951239095     1  0.14358362E+09
     -154.8767466510      156.8542203334     1  0.14345954E+09
     -154.8767412074      154.7902006614     1  0.14159894E+09
     -154.8767227321      156.5102135458     1  0.14424267E+09
     -154.8767142033      158.0341208737     1  0.14941982E+09
     -154.8767030482      155.6049686876     1  0.14666819E+09
     -154.8766907652      158.0874208138     1  0.14510847E+09
     -154.8766894975      158.1966794297     1  0.14741287E+09
     -154.8766862239      160.3213096504     1  0.15053155E+09
     -154.8766684993      154.8627420439     1  0.13984876E+09
     -154.8766492808      159.3330931289     1  0.14435977E+09
     -154.8766411703      158.6826061162     1  0.14027004E+09
     -154.8766194790      162.4472075739     1  0.14714425E+09
     -154.8766139387      158.3656146305     1  0.13704377E+09
     -154.8766109821      159.2441315988     1  0.13991798E+09
     -154.8766092289      159.9345878147     1  0.14734039E+09
     -154.8766022219      155.6089427419     1  0.14821735E+09
     -154.8765874086      158.4432651598     1  0.15115179E+09
     -154.8765794209      156.4429085955     1  0.14094527E+09
     -154.8765755112      156.7044787510     1  0.13929701E+09
     -154.8765550186      156.0607317544     1  0.14130255E+09
     -154.8765371187      150.8192055294     1  0.13587838E+09
     -154.8765149259      159.9521390652     1  0.14751630E+09
     -154.8765086517      153.6684384977     1  0.13874245E+09
     -154.8765006265      155.9045813318     1  0.13818467E+09
     -154.8764832430      154.5629713791     1  0.15011611E+09
     -154.8764758590      152.3311661375     1  0.14226801E+09
     -154.8764741959      155.8625822786     1  0.14450493E+09
     -154.8764639440      158.5186895289     1  0.14539541E+09
     -154.8764441086      157.8979552789     1  0.14150857E+09
     -154.8764221662      155.6027737833     1  0.13862577E+09
     -154.8764119937      157.0057995502     1  0.13745880E+09
     -154.8763959483      159.3758189148     1  0.15193524E+09
     -154.8763764988      158.7725405950     1  0.15264139E+09
     -154.8763619821      153.7154769620     1  0.14416661E+09
     -154.8763457798      154.5592410002     1  0.14052788E+09
     -154.8763336185      156.6478949304     1  0.14614171E+09
     -154.8763213386      159.3450413225     1  0.13881579E+09
     -154.8763190178      161.7450093378     1  0.13734457E+09
     -154.8763042992      158.3601998378     1  0.14015096E+09
     -154.8762857501      159.1728655583     1  0.14797193E+09
     -154.8762812299      158.6080524675     1  0.14280645E+09
     -154.8762629484      157.4051509058     1  0.14037891E+09
     -154.8762532399      157.7492999447     1  0.13836337E+09
     -154.8762439599      159.5200911664     2  0.14030013E+09
     -154.8762414908      157.0336156799     1  0.14473202E+09
     -154.8762291902      157.4937651993     1  0.14177069E+09
     -154.8762164496      156.8809083032     1  0.14084742E+09
     -154.8762151192      152.9945661329     1  0.13690167E+09
     -154.8762123938      156.9682844856     1  0.14109872E+09
     -154.8762014067      155.9610497414     1  0.14296015E+09
     -154.8761893380      153.6996048184     1  0.14245180E+09
     -154.8761673632      159.2663954497     1  0.13806222E+09
     -154.8761459054      157.9727756938     1  0.14679746E+09
     -154.8761429697      155.4324324419     1  0.13827169E+09
     -154.8761355657      160.2169530859     1  0.14181626E+09
     -154.8761269537      161.3144461864     1  0.13875888E+09
     -154.8761211119      159.6686184896     1  0.14658312E+09
     -154.8761145792      159.0878393102     1  0.14818644E+09
     -154.8761048188      158.0289290980     1  0.15289623E+09
     -154.8760974630      160.2213045908     1  0.14279207E+09
     -154.8760949418      152.7604733993     1  0.15076833E+09
     -154.8760794885      155.3815870977     1  0.14295125E+09
     -154.8760764403      161.9117221846     1  0.14973385E+09
     -154.8760674010      159.6519681961     1  0.14001673E+09
     -154.8760640927      155.5332327980     1  0.14003243E+09
     -154.8760615612      157.0732824643     1  0.14899354E+09
     -154.8760587204      156.8514952151     1  0.14215844E+09
     -154.8760237955      161.5276483204     1  0.14174223E+09
     -154.8760203679      164.1749957362     1  0.14272657E+09
     -154.8760160035      158.0123139466     1  0.14562934E+09
     -154.8759859513      154.9592226072     1  0.14127192E+09
     -154.8759798075      157.7097484219     1  0.14694630E+09
     -154.8759655569      156.8513575380     1  0.13916473E+09
     -154.8759535583      157.5960421867     1  0.14397478E+09
     -154.8759377947      157.3378744910     1  0.14467636E+09
     -154.8759068295      157.7210826717     1  0.14160099E+09
     -154.8759047727      156.4724726258     1  0.14203294E+09
     -154.8758836347      153.4240580239     1  0.14040578E+09
     -154.8758821255      159.8442339109     1  0.14723207E+09
     -154.8758770076      158.7805582851     1  0.14446266E+09
     -154.8758641863      156.4590108526     1  0.15098480E+09
     -154.8758378582      156.3628593788     1  0.14553348E+09
     -154.8758361968      154.5956508950     1  0.14124412E+09
     -154.8758347948      159.7372377075     1  0.15444384E+09
     -154.8758215754      160.9796437286     1  0.15149220E+09
     -154.8758098352      158.0622853567     1  0.13988012E+09
     -154.8758054286      156.5373141175     1  0.13974407E+09
     -154.8758033009      159.0719927040     1  0.14150464E+09
     -154.8757952171      156.0256733247     1  0.15054150E+09
     -154.8757942070      154.0564518490     1  0.15774509E+09
     -154.8757868409      159.6705241442     1  0.13684020E+09
     -154.8757844636      155.6695958371     1  0.13947231E+09
     -154.8757643578      162.2888444539     1  0.15252710E+09
     -154.8757281232      154.2305464746     1  0.14841200E+09
     -154.8757028101      164.5828210552     1  0.13762738E+09
     -154.8756703960      156.8396754875     1  0.14362977E+09
     -154.8756527736      156.8879826909     1  0.14416578E+09
     -154.8756424238      158.1682484893     1  0.14214627E+09
     -154.8756108005      154.7827337725     1  0.13528829E+09
     -154.8755928563      157.8876305926     1  0.13851479E+09
     -154.8755686453      158.5996169180     1  0.13874794E+09
     -154.8755459670      157.0450642710     1  0.13947080E+09
     -154.8755332104      157.7516525872     1  0.14090637E+09
     -154.8755210195      157.4459994999     1  0.14130712E+09
     -154.8755114396      151.5642465318     1  0.13657689E+09
     -154.8755061422      156.7417471870     1  0.14398867E+09
     -154.8754909644      156.8605176629     1  0.15081122E+09
     -154.8754861184      156.2677912184     1  0.14192938E+09
     -154.8754838274      159.5531134279     1  0.14224913E+09
     -154.8754611921      157.2186051856     1  0.13787563E+09
     -154.8754546437      160.7325660264     1  0.14217008E+09
     -154.8754463956      159.8621790677     1  0.15064651E+09
     -154.8754409200      157.3032504067     1  0.13982450E+09
     -154.8754299266      159.9853976913     1  0.14659936E+09
     -154.8754287966      157.2119473372     1  0.14604805E+09
     -154.8754242200      161.5088749991     1  0.14178043E+09
     -154.8754168908      157.2520453863     1  0.13976845E+09
     -154.8754148104      155.9740823695     1  0.13724096E+09
     -154.8754093172      156.1922086683     1  0.13916139E+09
     -154.8753766646      156.6331940476     1  0.13701093E+09
     -154.8753756075      157.6597050510     1  0.14579105E+09
     -154.8753641165      161.4913399894     1  0.14078278E+09
     -154.8753413046      158.8118289593     1  0.15060656E+09
     -154.8753280758      161.9499344152     1  0.14647207E+09
     -154.8753242223      156.3012779399     1  0.14393219E+09
     -154.8753116796      159.4484494858     1  0.15071954E+09
     -154.8753058698      158.2194480164     1  0.14029246E+09
     -154.8752570871      156.2319763231     1  0.13710039E+09
     -154.8752549244      155.3706283087     1  0.13528705E+09
     -154.8752503435      158.2354797265     1  0.14842258E+09
     -154.8752470959      159.7368789625     1  0.13979039E+09
     -154.8752253939      155.8593993037     1  0.14236647E+09
     -154.8752227414      155.8868241495     1  0.14420718E+09
     -154.8752199950      151.2073169452     1  0.13714121E+09
     -154.8752075631      152.8605616983     1  0.13987993E+09
     -154.8751932403      163.9132196482     1  0.14175025E+09
     -154.8751913057      158.4292311678     1  0.14967664E+09
     -154.8751876359      155.1506089838     1  0.14342257E+09
     -154.8751827602      159.7178149884     1  0.13718324E+09
     -154.8751746408      157.1432389481     1  0.14993597E+09
     -154.8751654132      155.9190193639     1  0.14009494E+09
     -154.8751523325      159.3468290013     1  0.14443513E+09
     -154.8751451622      153.7410757998     1  0.14030248E+09
     -154.8751006752      160.9588350371     1  0.14488203E+09
     -154.8750894560      156.1219070349     1  0.14584922E+09
     -154.8750815343      161.2642104740     1  0.14482033E+09
     -154.8750774467      157.8694117561     1  0.13962339E+09
     -154.8750215890      154.7280718533     1  0.14409349E+09
     -154.8749972106      153.7976089417     1  0.14808058E+09
     -154.8749947302      154.3063716194     1  0.14059409E+09
     -154.8749875778      160.1221042842     1  0.14422307E+09
     -154.8749803791      164.4398067361     1  0.14373886E+09
     -154.8749653400      155.0994265379     1  0.15473680E+09
     -154.8749640196      156.3781107275     1  0.14918543E+09
     -154.8749532901      154.9296892999     1  0.13743895E+09
     -154.8749452709      157.9242692280     1  0.14958602E+09
     -154.8749375111      156.8615971678     1  0.14475297E+09
     -154.8749250020      158.3351744381     1  0.15090276E+09
     -154.8749219188      156.9731278044     1  0.14304060E+09
     -154.8749136045      159.2386590161     1  0.14117646E+09
     -154.8749103331      161.5790884413     1  0.13989219E+09
     -154.8748855568      152.8883102423     1  0.14056495E+09
     -154.8748804354      159.3713690010     1  0.13569888E+09
     -154.8748791712      154.9055528137     1  0.13754668E+09
     -154.8748765524      159.0368289415     1  0.14513626E+09
     -154.8748705420      162.1687718354     2  0.14725884E+09
     -154.8748391952      161.0504692905     1  0.13924191E+09
     -154.8748288594      160.0944890941     1  0.13585115E+09
     -154.8748177269      155.7262780429     1  0.14098693E+09
     -154.8748052872      165.7762594499     1  0.14632071E+09
     -154.8747954849      155.7187631926     1  0.14611860E+09
     -154.8747874306      158.7849931656     1  0.14348138E+09
     -154.8747732355      160.1750886883     1  0.13986220E+09
     -154.8747621766      157.1106412383     1  0.14217456E+09
     -154.8747587743      153.3679771426     1  0.13732480E+09
     -154.8747500074      156.1778602122     1  0.14882683E+09
     -154.8747460766      157.3351499067     1  0.15227412E+09
     -154.8747083828      157.8050067342     1  0.14244891E+09
     -154.8746984667      161.9574428333     1  0.14016169E+09
     -154.8746909661      158.2926030779     1  0.14071637E+09
     -154.8746861808      162.7414823498     1  0.15010820E+09
     -154.8746683046      157.8015583471     1  0.14616560E+09
     -154.8746625140      156.5760740954     1  0.13690775E+09
     -154.8746296446      155.6342487909     1  0.14721668E+09
     -154.8746136552      157.0513476220     1  0.13860338E+09
     -154.8746011653      159.4444636737     1  0.14096829E+09
     -154.8745949538      162.3611686655     1  0.14082975E+09
     -154.8745842387      152.8250522212     1  0.14391281E+09
     -154.8745803354      159.5677752405     1  0.14966843E+09
     -154.8745706011      155.6128601571     1  0.13766889E+09
     -154.8745677354      159.9810647842     1  0.15304114E+09
     -154.8745637574      153.5991107733     1  0.14129273E+09
     -154.8745544764      159.1937055463     1  0.14603664E+09
     -154.8745481314      154.4002237080     1  0.13759940E+09
     -154.8745201023      154.8703740863     1  0.14952744E+09
     -154.8745031416      156.6943618645     1  0.14003807E+09
     -154.8744954982      160.0073916713     1  0.14283732E+09
     -154.8744902012      155.8616665809     1  0.14156615E+09
     -154.8744611458      155.2835213450     1  0.14256201E+09
     -154.8744475489      157.6252445126     1  0.14064456E+09
     -154.8744402568      159.9889243827     1  0.14706645E+09
     -154.8744254625      162.2717583333     1  0.14092722E+09
     -154.8744197088      154.9175078720     1  0.13502187E+09
     -154.8744149917      161.0012496235     1  0.15087131E+09
     -154.8743743318      156.8532568082     1  0.14457095E+09
     -154.8743710769      158.4970876589     1  0.14280224E+09
     -154.8743643094      158.8331053340     1  0.14502804E+09
     -154.8743596580      156.8992314996     1  0.14613804E+09
     -154.8743474984      160.4613632079     1  0.13599850E+09
     -154.8743244636      165.5888004168     1  0.14124374E+09
     -154.8743161450      151.2621529330     1  0.13908300E+09
     -154.8743023148      155.3414454163     1  0.13896010E+09
     -154.8742798589      156.7844554048     1  0.14777762E+09
     -154.8742736139      162.2618142474     1  0.15585856E+09
     -154.8742583179      156.6683002018     1  0.14733778E+09
     -154.8742553275      156.3495801932     1  0.14297791E+09
     -154.8742376083      162.7163182645     1  0.14702391E+09
     -154.8742295946      156.0076348859     1  0.13509675E+09
     -154.8742240379      154.4680260028     1  0.13973896E+09
     -154.8742162947      161.4035894678     1  0.14177220E+09
     -154.8742070473      159.5881009765     1  0.15169342E+09
     -154.8741899070      155.9306554925     1  0.13590712E+09
     -154.8741882898      153.6805458856     1  0.13972035E+09
     -154.8741872055      159.1816836444     1  0.14873655E+09
     -154.8741838715      157.5980931886     1  0.15316149E+09
     -154.8741785900      157.6767396961     1  0.15250798E+09
     -154.8741579589      155.1652812975     1  0.14308932E+09
     -154.8741186570      158.6713181338     1  0.14639504E+09
     -154.8741006246      160.7804370264     1  0.14952961E+09
     -154.8740954478      153.1646514594     1  0.14756641E+09
     -154.8740890590      159.3565378539     1  0.14708000E+09
     -154.8740841304      160.0120641130     1  0.14930164E+09
     -154.8740783677      153.8705680796     1  0.14440746E+09
     -154.8740674347      156.4493668448     1  0.13935505E+09
     -154.8740662533      157.1072120534     1  0.14158540E+09
     -154.8740595316      158.5215172866     1  0.14393719E+09
     -154.8740403048      153.3754122619     1  0.13834706E+09
     -154.8740180520      153.9585440910     1  0.14787700E+09
     -154.8739891950      161.2682687352     1  0.14109505E+09
     -154.8739828984      154.2007728030     1  0.15095287E+09
     -154.8739550286      159.3090124306     1  0.14187537E+09
     -154.8739451831      159.9412042583     1  0.14441814E+09
     -154.8739354738      155.9507734771     1  0.14713318E+09
     -154.8739242580      159.9756220232     1  0.14378559E+09
     -154.8739210749      158.7471996308     1  0.14104752E+09
     -154.8738879130      155.4477812423     1  0.14408064E+09
     -154.8738829634      156.6208364570     1  0.13966899E+09
     -154.8738819188      155.6147290916     1  0.13704133E+09
     -154.8738788202      153.3304817979     1  0.13692940E+09
     -154.8738518433      156.4375904628     1  0.14703102E+09
     -154.8738346273      158.7724763496     1  0.13934253E+09
     -154.8738290307      156.4082851287     1  0.13667372E+09
     -154.8738227500      156.2531524089     1  0.14100272E+09
     -154.8738214840      160.2640672763     1  0.14721534E+09
     -154.8738135317      154.8953556711     1  0.15020984E+09
     -154.8738024555      161.8104054751     1  0.14068250E+09
     -154.8737886206      161.1854903563     1  0.15563594E+09
     -154.8737797800      155.6861700835     1  0.15686548E+09
     -154.8737672039      155.9912770724     1  0.14052392E+09
     -154.8737582960      155.6959022627     1  0.13739578E+09
     -154.8737367365      156.4612888655     1  0.13596127E+09
     -154.8737212452      161.1582591012     1  0.15463095E+09
     -154.8737136060      155.5384290364     1  0.14059640E+09
     -154.8737078731      156.8730699181     1  0.14123477E+09
     -154.8736753003      159.8908487444     1  0.14415614E+09
     -154.8736726650      158.6037217723     1  0.14185429E+09
     -154.8736612896      152.1820263253     1  0.14163769E+09
     -154.8736517886      157.8197384538     1  0.14071704E+09
     -154.8736270419      155.4249070286     1  0.13775263E+09
     -154.8736246107      151.5810956220     1  0.13865568E+09
     -154.8736232970      153.7493477898     1  0.13978480E+09
     -154.8736202436      163.8683224595     1  0.14833196E+09
     -154.8736016444      159.0642101929     1  0.15206223E+09
     -154.8735977148      151.5832019775     1  0.13459971E+09
     -154.8735954410      157.1850811816     1  0.14457714E+09
     -154.8735843086      157.0440516585     1  0.14153652E+09
     -154.8735758858      157.4877814958     1  0.15152335E+09
     -154.8735746990      159.5061771587     1  0.14402894E+09
     -154.8735308233      157.8000837633     1  0.14212928E+09
     -154.8735269740      157.9611539981     1  0.14878553E+09
     -154.8735257781      156.3763601305     1  0.14572253E+09
     -154.8735194830      158.6749465920     1  0.14458845E+09
     -154.8735138290      157.7666550028     1  0.13468371E+09
     -154.8735098889      157.3018685554     1  0.14459236E+09
     -154.8734989792      156.6635182717     1  0.14518540E+09
     -154.8734892249      155.5393730258     1  0.13585138E+09
     -154.8734840769      149.4625544075     1  0.14031088E+09
     -154.8734781583      158.1624282192     1  0.14471201E+09
     -154.8734756349      157.0612348863     1  0.13771900E+09
     -154.8734716807      156.4533103823     1  0.14387232E+09
     -154.8734673430      154.3212892314     1  0.14328104E+09
     -154.8734659912      159.3348203871     1  0.14239330E+09
     -154.8734594637      151.0055511356     1  0.14204245E+09
     -154.8734377782      160.1102857564     1  0.13804334E+09
     -154.8734286879      155.8630267233     1  0.14531378E+09
     -154.8734224041      159.9103067959     1  0.13695241E+09
     -154.8734137593      161.1859598757     1  0.14958154E+09
     -154.8734117042      153.9760827182     1  0.15029111E+09
     -154.8734009570      155.8329427845     1  0.13781862E+09
     -154.8733966196      156.2256212712     1  0.13793086E+09
     -154.8733909537      159.5414031171     1  0.15181283E+09
     -154.8733898717      160.6283748247     1  0.15319286E+09
     -154.8733864240      158.6479115250     2  0.14997888E+09
     -154.8733832801      157.8428842255     1  0.14383688E+09
     -154.8733816847      157.0973656255     1  0.13566838E+09
     -154.8733761372      155.4321497465     1  0.14668446E+09
     -154.8733721267      160.1987180134     1  0.14388048E+09
     -154.8733706000      154.0134121366     1  0.13711888E+09
     -154.8733552956      157.6522812169     1  0.13926711E+09
     -154.8733467818      156.9453128653     1  0.14818336E+09
     -154.8733185692      156.7126282697     1  0.13779054E+09
     -154.8733149489      157.0740846766     1  0.14216547E+09
     -154.8733029683      158.7949497555     1  0.14831167E+09
     -154.8732921274      157.3331127911     1  0.14450293E+09
     -154.8732859188      159.8992716960     1  0.13751275E+09
     -154.8732817731      157.6516337762     1  0.14020944E+09
     -154.8732751918      161.4635284233     1  0.13993071E+09
     -154.8732734026      156.9931941208     1  0.14593565E+09
     -154.8732365375      155.3262629714     1  0.15159585E+09
     -154.8732333161      161.3231810728     1  0.13937828E+09
     -154.8732249019      160.5094451924     1  0.14520124E+09
     -154.8732180260      157.1203570761     1  0.14264691E+09
     -154.8732140792      159.3936389846     1  0.14196805E+09
     -154.8732085084      154.8934279879     1  0.15388856E+09
     -154.8732004398      156.5184011081     1  0.14106502E+09
     -154.8731979196      157.6571430605     1  0.14021793E+09
     -154.8731869361      157.2257446452     1  0.15263520E+09
     -154.8731792353      159.2935981940     1  0.14129382E+09
     -154.8731758518      162.0162544206     1  0.15409952E+09
     -154.8731690133      158.6991044304     1  0.14190217E+09
     -154.8731600510      158.0801389766     1  0.14153650E+09
     -154.8731587244      162.8271543839     1  0.14224358E+09
     -154.8731533871      152.7223032120     1  0.14704267E+09
     -154.8731334608      158.1943666203     1  0.13911175E+09
     -154.8731003669      153.9128569580     1  0.14179265E+09
     -154.8730960414      156.6246596113     1  0.14275950E+09
     -154.8730829430      159.8663781121     1  0.14020506E+09
     -154.8730245353      155.5172472934     1  0.15306280E+09
     -154.8730232557      156.5543798927     1  0.13856023E+09
     -154.8730047481      156.4297901556     1  0.14172611E+09
     -154.8730017744      160.4810312826     1  0.13924463E+09
     -154.8729980241      157.7502085219     1  0.14016255E+09
     -154.8729825975      159.0576241699     1  0.13934581E+09
     -154.8729359547      156.7885195422     1  0.13816895E+09
     -154.8729289474      159.8528287958     1  0.13719225E+09
     -154.8729216416      159.6058681835     1  0.14475102E+09
     -154.8729165124      160.2813199340     1  0.14335056E+09
[truncated: 436,087 more chars]
