# Supplementary material for: Structure, thermodynamics, and rearrangement mechanisms in gold clusters—insights from the energy landscapes framework
Source: Nanoscale. 2017 Dec 15;10(4):2004–16. doi: 10.1039/c7nr07123j (PMC5901115; doi:10.1039/c7nr07123j)
Supplement: Supplementary file 1 [file NR-010-C7NR07123J-s001.zip › minima/44_Au/min.data.dec]

     -155.3091985208      168.3310272334     2  0.14865848E+09
     -155.2481952124      167.4945075860     2  0.14971000E+09
     -155.1719022667      167.3413620956     2  0.14470044E+09
     -155.1686203441      165.6743326105     1  0.15027074E+09
     -155.1561258069      166.8771955585     2  0.14484789E+09
     -155.1463775322      167.5595987404     2  0.15173239E+09
     -155.1399421260      158.4250048884     1  0.13523581E+09
     -155.1323860397      167.4958259901     2  0.15250916E+09
     -155.1298984772      166.2548638635     2  0.14250443E+09
     -155.1273907770      166.3500376953     2  0.14315471E+09
     -155.1272198706      166.8605481293     2  0.15773978E+09
     -155.1204686345      166.3252428513     2  0.14303034E+09
     -155.1194373805      166.4164536324     2  0.14355666E+09
     -155.1151361419      166.8865411964     2  0.15792721E+09
     -155.1128018104      164.1342111724     1  0.15036353E+09
     -155.1119227537      166.7231676309     2  0.15504131E+09
     -155.1111103068      162.5716766804     1  0.13850417E+09
     -155.1105585747      164.8490756063     1  0.15143951E+09
     -155.1098975454      167.0555109434     2  0.15436731E+09
     -155.0958556049      166.8480799971     2  0.15560861E+09
     -155.0947489449      167.0425152067     2  0.15512655E+09
     -155.0903839607      162.1951784185     1  0.14608505E+09
     -155.0884459051      165.7626257003     2  0.14147418E+09
     -155.0863014490      166.7648334291     2  0.15280049E+09
     -155.0829013025      165.5232014640     1  0.14671046E+09
     -155.0819585575      165.2925122931     1  0.14661075E+09
     -155.0803517312      166.6865962217     2  0.15341246E+09
     -155.0788306486      162.8803036610     2  0.14283014E+09
     -155.0746083068      162.1132635226     1  0.14019618E+09
     -155.0731895810      166.7246263388     2  0.15363859E+09
     -155.0724301115      166.7009027074     2  0.15280927E+09
     -155.0722063454      160.8849932217     1  0.13679583E+09
     -155.0691711383      159.3008464392     1  0.13788173E+09
     -155.0684831893      163.3248296975     1  0.14287368E+09
     -155.0626103179      166.7782592766     1  0.15054091E+09
     -155.0626044831      166.6991020814     1  0.14824093E+09
     -155.0624232714      166.5616489735     2  0.15381743E+09
     -155.0604375209      163.0291919469     1  0.14348167E+09
     -155.0569500536      163.9365517089     1  0.15024671E+09
     -155.0562212626      164.8496975047     1  0.14426829E+09
     -155.0543137502      158.4122607224     1  0.13579277E+09
     -155.0528354218      164.2849056334     4  0.14346469E+09
     -155.0519668517      162.1000999694     1  0.13975038E+09
     -155.0512578291      164.3625253965     1  0.14457779E+09
     -155.0483264111      164.4964404265     1  0.14605724E+09
     -155.0460134860      166.3519979684     2  0.15154115E+09
     -155.0420354009      162.6217032902     1  0.14459762E+09
     -155.0409968988      159.9790938712     1  0.13946579E+09
     -155.0373777302      160.8983934839     1  0.13830483E+09
     -155.0366514324      160.7468676681     1  0.13891258E+09
     -155.0362273513      166.9488227393     1  0.14570437E+09
     -155.0362043118      166.9452287793     1  0.14363567E+09
     -155.0331049110      162.3794426475     1  0.14728801E+09
     -155.0330999473      167.1100123779     1  0.14912140E+09
     -155.0312933241      164.0569291167     1  0.14535019E+09
     -155.0310371284      160.7542732227     1  0.14425688E+09
     -155.0296349123      164.1112040954     1  0.14537802E+09
     -155.0295101588      165.2860355938     2  0.15620053E+09
     -155.0287024116      163.9845670649     1  0.14534106E+09
     -155.0273722275      158.2540760741     1  0.14400576E+09
     -155.0267262042      166.7532144838     2  0.15394303E+09
     -155.0244887844      160.6480244153     1  0.14807350E+09
     -155.0238386974      161.0679826661     1  0.14251148E+09
     -155.0208932464      159.8381516307     1  0.13888123E+09
     -155.0206167929      163.8624434534     1  0.14528304E+09
     -155.0181661513      161.9169930079     1  0.13827589E+09
     -155.0170820128      162.9639913086     1  0.14319737E+09
     -155.0167917287      166.5437437529     1  0.14851193E+09
     -155.0158562959      166.4397735480     1  0.15041193E+09
     -155.0158058127      166.1674131456     1  0.13823605E+09
     -155.0152263444      166.4420227768     2  0.13893611E+09
     -155.0151093418      156.8122381311     1  0.14908448E+09
     -155.0139328470      155.2150941550     1  0.13715410E+09
     -155.0135906944      167.2238244817     1  0.14652583E+09
     -155.0126225319      161.1821302804     1  0.13944254E+09
     -155.0124253394      165.7261738488     2  0.15343925E+09
     -155.0121808265      158.1716284272     1  0.13898744E+09
     -155.0118675191      160.9100311917     1  0.14529396E+09
     -155.0099627940      162.3253463821     1  0.14876047E+09
     -155.0083304874      159.3350793852     1  0.13796252E+09
     -155.0068429851      162.2803187927     1  0.14840335E+09
     -155.0064701221      163.1372161268     1  0.15406129E+09
     -155.0059305914      156.5162110767     1  0.13663867E+09
     -155.0059065284      163.4174595044     1  0.14369744E+09
     -155.0058311973      159.4902429906     1  0.13751351E+09
     -155.0048736092      167.1415654773     1  0.14503100E+09
     -155.0038125446      159.5165804742     1  0.13818020E+09
     -155.0032294064      157.8253158971     1  0.14543501E+09
     -155.0032282722      161.6943092694     1  0.13886660E+09
     -155.0021535006      167.0086650914     1  0.14625321E+09
     -155.0012585230      163.1916149104     1  0.14689131E+09
     -155.0011269038      166.9082261812     1  0.14686721E+09
     -155.0003203799      166.2742114570     1  0.13936557E+09
     -155.0000994883      166.6299235334     1  0.14730767E+09
     -154.9986723312      166.6463465574     1  0.14929383E+09
     -154.9984046772      157.7051760118     1  0.14305719E+09
     -154.9980180270      163.5741776640     1  0.14421176E+09
     -154.9973722262      166.7015869621     1  0.14840909E+09
     -154.9965101597      166.6816696100     2  0.14654470E+09
     -154.9939363593      160.5801207834     1  0.14748827E+09
     -154.9934528019      163.7416795032     1  0.14416791E+09
     -154.9927487217      162.4847506402     1  0.13964719E+09
     -154.9898205900      165.7018146818     1  0.15711369E+09
     -154.9893207466      166.5260168352     1  0.14774860E+09
     -154.9890224873      161.6286594887     1  0.13750448E+09
     -154.9863114676      159.8411306157     1  0.14817741E+09
     -154.9842546677      164.3944392837     1  0.15861441E+09
     -154.9841042946      166.3523721498     1  0.14818157E+09
     -154.9830120455      158.4095591421     1  0.14012663E+09
     -154.9826867343      166.2765318710     1  0.14592793E+09
     -154.9819589180      161.5727110784     1  0.14755575E+09
     -154.9810782952      162.5735512655     1  0.15172140E+09
     -154.9808555707      160.7231031453     1  0.13813362E+09
     -154.9804139148      159.3384374130     1  0.14574967E+09
     -154.9794602552      164.5323329721     1  0.15230801E+09
     -154.9788937298      165.0632707088     1  0.15239055E+09
     -154.9787837960      157.5143711729     1  0.14463016E+09
     -154.9778405754      164.3588042624     1  0.14011904E+09
     -154.9776009369      160.9859115021     1  0.14384255E+09
     -154.9774859707      160.7276253654     1  0.13746342E+09
     -154.9774182224      155.3602985208     1  0.14620047E+09
     -154.9771847514      162.3748969505     1  0.14208396E+09
     -154.9763708408      157.7081816739     1  0.13817039E+09
     -154.9753482976      162.3829627410     1  0.15389437E+09
     -154.9742501610      161.0634534753     1  0.14311832E+09
     -154.9739144134      161.8919276657     1  0.14105093E+09
     -154.9733316152      159.0166949083     1  0.13709957E+09
     -154.9732273723      156.2402185674     1  0.14054755E+09
     -154.9730218045      161.2465981483     1  0.15460641E+09
     -154.9723719723      165.5792404854     1  0.15508068E+09
     -154.9715536283      160.1583520493     1  0.13749681E+09
     -154.9714791122      161.1849622404     1  0.15442103E+09
     -154.9713468233      164.3856352676     1  0.14062506E+09
     -154.9703828198      166.7753519820     1  0.16066736E+09
     -154.9702143616      159.8690373542     1  0.14719625E+09
     -154.9701158951      160.3163984927     1  0.13591615E+09
     -154.9698788114      162.5450737458     1  0.14197983E+09
     -154.9697255737      157.5243594116     1  0.14505209E+09
     -154.9693452443      165.1053410277     1  0.15421297E+09
     -154.9692675679      159.4635113729     1  0.14195546E+09
     -154.9681224996      164.4945285613     1  0.13862458E+09
     -154.9675490328      164.6593930430     2  0.13482008E+09
     -154.9671049399      160.8969255473     1  0.14566323E+09
     -154.9670983119      158.7431772140     1  0.14098992E+09
     -154.9670056526      160.1840780856     1  0.14880659E+09
     -154.9648730288      159.2002870957     1  0.14314206E+09
     -154.9646469507      159.1873532488     1  0.14639059E+09
     -154.9641126278      158.6786008306     1  0.13684159E+09
     -154.9639781375      159.7315712448     1  0.13681534E+09
     -154.9638687721      159.4803326696     1  0.13892075E+09
     -154.9636382795      165.7525312856     1  0.15040626E+09
     -154.9634902450      162.7426805104     1  0.13670794E+09
     -154.9628936399      159.4313339642     1  0.14297207E+09
     -154.9626708067      155.2541719606     1  0.13825004E+09
     -154.9620376074      159.2455442566     1  0.14648424E+09
     -154.9601230438      160.1607168221     1  0.14732264E+09
     -154.9591738132      162.0633611506     1  0.14772857E+09
     -154.9589908657      158.6862261100     1  0.14131710E+09
     -154.9589411089      159.1901234533     1  0.14827083E+09
     -154.9584588986      158.2672145086     1  0.14594179E+09
     -154.9567738172      162.7617195799     1  0.15021509E+09
     -154.9566571678      157.6292194080     1  0.13687715E+09
     -154.9559431715      160.5817867049     1  0.15147992E+09
     -154.9555401314      157.5625298837     1  0.14328151E+09
     -154.9554550722      161.0479154636     1  0.14764484E+09
     -154.9549914110      157.3910394128     1  0.14329753E+09
     -154.9548432591      161.5431604103     1  0.14963094E+09
     -154.9547532907      166.5384772996     2  0.13929900E+09
     -154.9545065467      158.0694164701     1  0.13655230E+09
     -154.9542403383      166.6515206939     1  0.15837672E+09
     -154.9539472489      166.6233523522     1  0.15852927E+09
     -154.9533259706      161.3011746409     1  0.14519282E+09
     -154.9532965381      162.6209223365     2  0.14820849E+09
     -154.9529162736      162.0833453714     1  0.15093333E+09
     -154.9523642212      161.0722559319     1  0.14396892E+09
     -154.9522395233      162.9662989280     1  0.14868420E+09
     -154.9518749650      156.7473896337     1  0.13969987E+09
     -154.9512093292      160.8555039921     1  0.14618485E+09
     -154.9508023852      162.4389518508     1  0.14930586E+09
     -154.9501285842      159.5646832537     1  0.13623087E+09
     -154.9497050800      163.4581914526     1  0.15090450E+09
     -154.9494043842      158.9012669678     1  0.14383700E+09
     -154.9489791990      159.4041873792     1  0.14511874E+09
     -154.9484406975      162.6096103911     1  0.15016690E+09
     -154.9480130088      166.2367642290     1  0.14400343E+09
     -154.9479044965      156.4793510711     1  0.13740407E+09
     -154.9457692730      158.1541509163     1  0.14698155E+09
     -154.9456820403      158.2893004658     1  0.13610110E+09
     -154.9456778649      160.9210411288     1  0.13773179E+09
     -154.9448329188      158.2772141901     1  0.14299039E+09
     -154.9446671373      158.7333848601     1  0.14285021E+09
     -154.9433623613      159.4243189983     1  0.14472773E+09
     -154.9427218369      153.3288388100     1  0.13646271E+09
     -154.9426723975      158.0219534504     1  0.13658285E+09
     -154.9426124351      157.9308409346     1  0.13562079E+09
     -154.9424420124      163.5485660347     1  0.13717568E+09
     -154.9423139345      161.8230712277     1  0.14559057E+09
     -154.9422167654      155.9468617884     1  0.13972453E+09
     -154.9422000345      161.5843131850     1  0.14755068E+09
     -154.9420238406      166.3147870122     1  0.14536619E+09
     -154.9403867838      166.6208163146     2  0.14829521E+09
     -154.9403686973      162.0275743809     1  0.14773351E+09
     -154.9399457415      166.2878398989     1  0.14575042E+09
     -154.9398337054      160.2993267028     1  0.14804864E+09
     -154.9396367105      157.7131318357     1  0.14636321E+09
     -154.9388438280      154.7627451198     1  0.13852435E+09
     -154.9386436304      158.5601300366     1  0.15388762E+09
     -154.9378473672      161.1077180639     1  0.15671017E+09
     -154.9377417328      158.6447698898     2  0.13624576E+09
     -154.9376051350      156.5696985594     1  0.13741629E+09
     -154.9374114678      159.0163589946     1  0.13956849E+09
     -154.9373298559      158.4949271490     1  0.13590835E+09
     -154.9371891591      155.4532462959     1  0.13643692E+09
     -154.9370948696      159.4311609042     1  0.14971530E+09
     -154.9369695037      159.0528848566     1  0.14795451E+09
     -154.9366172826      157.6799393400     1  0.14423400E+09
     -154.9359228933      166.1928256008     1  0.13732489E+09
     -154.9356805343      165.1606719760     1  0.14420440E+09
     -154.9356685277      159.1371026264     1  0.13967653E+09
     -154.9355288675      160.6758956325     1  0.13770459E+09
     -154.9354112707      159.9886449853     1  0.15759706E+09
     -154.9347084775      158.2085552898     1  0.13575448E+09
     -154.9337808815      161.6843042657     1  0.14747258E+09
     -154.9337793803      159.0959915562     1  0.14422703E+09
     -154.9334917726      159.1338698306     1  0.14325829E+09
     -154.9333637331      162.1301488936     1  0.14779910E+09
     -154.9332030183      160.3256848466     1  0.13687835E+09
     -154.9331257160      166.4310173463     1  0.14598514E+09
     -154.9330067608      160.2803854307     1  0.14645106E+09
     -154.9322640619      157.6477334622     1  0.13616311E+09
     -154.9321241748      160.0670700071     1  0.14586602E+09
     -154.9318000879      154.9204822264     1  0.13790423E+09
     -154.9316987595      153.8351367678     1  0.13666658E+09
     -154.9316781196      163.1137162796     1  0.14132547E+09
     -154.9302739341      161.0157622954     1  0.14365574E+09
     -154.9299964119      165.7343817557     1  0.14937226E+09
     -154.9290128179      162.5577281160     1  0.15013409E+09
     -154.9287967427      159.0673889781     1  0.14541739E+09
     -154.9287512010      156.6757939102     1  0.13620924E+09
     -154.9285114197      159.5238454779     1  0.14927972E+09
     -154.9280723278      159.7120758498     1  0.14730649E+09
     -154.9274986340      160.4372201453     1  0.14679368E+09
     -154.9273366781      157.8450171223     1  0.14599707E+09
     -154.9272834456      159.1498497724     1  0.13640782E+09
     -154.9270236845      157.0677741042     1  0.14184562E+09
     -154.9267420320      160.1195684608     1  0.14232516E+09
     -154.9260309332      157.2375305236     1  0.14026979E+09
     -154.9257576968      161.1165777874     1  0.14803394E+09
     -154.9255516142      160.5859431713     1  0.13659366E+09
     -154.9249889033      161.6809270591     1  0.14618023E+09
     -154.9242607177      161.2360789928     1  0.14650886E+09
     -154.9238480342      156.0918680921     1  0.13679987E+09
     -154.9233004107      162.7728130250     1  0.14951502E+09
     -154.9232038663      157.5868787804     1  0.14335997E+09
     -154.9226709140      162.0361434332     1  0.15562876E+09
     -154.9223708956      161.7638035617     1  0.13999684E+09
     -154.9222792824      166.2044083582     1  0.14365775E+09
     -154.9220569924      166.2395797431     1  0.14284283E+09
     -154.9219245623      166.2349670455     1  0.14345078E+09
     -154.9217710850      157.6769722236     1  0.13956980E+09
     -154.9217433914      159.1734770747     1  0.14638122E+09
     -154.9213381121      162.4195109881     1  0.14708021E+09
     -154.9212723349      162.4294274203     2  0.14320758E+09
     -154.9208027510      159.5731913789     1  0.14919517E+09
     -154.9207513476      154.3416612340     1  0.13650958E+09
     -154.9200211283      159.5568361656     1  0.14917032E+09
     -154.9199388984      159.7618530217     1  0.14309719E+09
     -154.9196101847      161.7128051647     1  0.14431882E+09
     -154.9193363851      156.0941397208     1  0.13809225E+09
     -154.9189255599      158.9693130830     1  0.14347919E+09
     -154.9187531429      156.5824697782     1  0.13759873E+09
     -154.9187020186      158.5185711098     1  0.13685239E+09
     -154.9184833782      153.6203201503     1  0.13825052E+09
     -154.9183700794      155.5393126520     1  0.13745845E+09
     -154.9183027788      156.1478547643     1  0.13788699E+09
     -154.9182991456      157.8095414077     1  0.14283156E+09
     -154.9181147500      161.7749126369     1  0.14444557E+09
     -154.9178389614      162.1360667642     1  0.13666087E+09
     -154.9174299123      160.8186055913     1  0.13835716E+09
     -154.9167582358      158.1123563024     1  0.13731133E+09
     -154.9166575709      162.7030821113     1  0.14648454E+09
     -154.9157072701      163.0195834577     1  0.14208205E+09
     -154.9149011969      158.7299741337     1  0.14011931E+09
     -154.9146243424      166.1879288111     1  0.14361731E+09
     -154.9141163092      156.8527705243     1  0.13902055E+09
     -154.9131528159      155.1643064209     1  0.13611055E+09
     -154.9127182204      159.1668374456     1  0.14815165E+09
     -154.9124895737      161.5633584452     1  0.14850144E+09
     -154.9123425764      158.0941240130     1  0.15051713E+09
     -154.9120667135      162.8259671314     1  0.14919273E+09
     -154.9119881147      166.0859197893     1  0.15141971E+09
     -154.9119596060      161.8576859620     1  0.14698477E+09
     -154.9119028085      161.8530271909     1  0.14483169E+09
     -154.9111744648      155.4240998081     1  0.13987524E+09
     -154.9109342150      162.3466026495     1  0.15307142E+09
     -154.9108363764      158.0640744526     1  0.14492833E+09
     -154.9106636490      166.2804291900     1  0.15552783E+09
     -154.9104764191      159.8705669807     1  0.14046918E+09
     -154.9104739983      155.0380070646     1  0.13947615E+09
     -154.9103060951      158.3331306303     1  0.15382788E+09
     -154.9097204251      160.1002781788     1  0.13716992E+09
     -154.9096928904      158.1754587547     1  0.14035222E+09
     -154.9095804170      158.3994248908     1  0.14647390E+09
     -154.9089066491      162.6581900666     1  0.14790560E+09
     -154.9088492327      165.5290840944     2  0.14370075E+09
     -154.9079833072      156.3442124808     1  0.14396614E+09
     -154.9078736516      159.7737264724     1  0.14807604E+09
     -154.9076983466      160.0537583529     1  0.14271077E+09
     -154.9076530726      156.3132748872     1  0.14115709E+09
     -154.9069277396      166.4184704021     1  0.15409415E+09
     -154.9068544985      154.4216565289     1  0.14569345E+09
     -154.9068196886      156.6935780593     1  0.14642705E+09
     -154.9066597707      159.6266749790     1  0.14500069E+09
     -154.9065269158      160.4141663877     1  0.14561561E+09
     -154.9063230715      157.5167834227     1  0.15495206E+09
     -154.9062340886      157.4198055811     1  0.13900606E+09
     -154.9061497580      157.6079510921     1  0.14514652E+09
     -154.9060539410      159.3574033096     1  0.14465194E+09
     -154.9059160886      155.6711151619     1  0.14091591E+09
     -154.9058951149      152.9855916448     1  0.13886886E+09
     -154.9056695195      165.1138745134     1  0.14906240E+09
     -154.9055549078      160.1733556012     1  0.15351176E+09
     -154.9053380737      157.1140530285     1  0.13702617E+09
     -154.9051175717      155.6890382742     1  0.13709423E+09
     -154.9047521156      159.7428220041     1  0.13880660E+09
     -154.9040978730      166.5814036145     1  0.15332419E+09
     -154.9039720470      160.8553109467     1  0.14653937E+09
     -154.9039111516      159.8474647504     1  0.14089158E+09
     -154.9038638518      158.6359019957     1  0.13934572E+09
     -154.9037819952      162.3688719728     1  0.15027595E+09
     -154.9036202368      158.9977348913     1  0.14017296E+09
     -154.9036039914      162.1821504205     1  0.14647092E+09
     -154.9035557191      159.1666862417     1  0.14620373E+09
     -154.9034922422      159.8696123996     1  0.14693862E+09
     -154.9028934400      161.6375173533     1  0.14388611E+09
     -154.9027063706      162.0085787962     1  0.14950932E+09
     -154.9025680588      161.3134983259     1  0.15245461E+09
     -154.9020580279      159.3938409379     1  0.14794575E+09
     -154.9017490314      156.1636612431     1  0.14189119E+09
     -154.9014676810      160.1094782746     1  0.14166207E+09
     -154.9014171732      160.8317052169     1  0.13875103E+09
     -154.9013131315      156.3997361153     1  0.13507204E+09
     -154.9010055771      159.8596197260     1  0.15120732E+09
     -154.9006372422      165.8342939737     1  0.14126921E+09
     -154.9005022229      159.5284693069     1  0.14739511E+09
     -154.9004577699      155.8224884924     1  0.14021157E+09
     -154.9003332848      159.7056057140     1  0.13839846E+09
     -154.9002139195      160.5418539497     1  0.14077480E+09
     -154.9000627420      165.8202177206     1  0.15879647E+09
     -154.8999816566      158.3009428459     1  0.13939443E+09
     -154.8994827580      161.6104503142     1  0.14531229E+09
     -154.8994256410      154.1641743322     1  0.14681720E+09
     -154.8991353750      160.8106203883     1  0.14726536E+09
     -154.8991035374      159.8280290227     1  0.14795375E+09
     -154.8988391406      156.4334942025     1  0.13604353E+09
     -154.8983475077      155.8773365658     1  0.13689178E+09
     -154.8982591431      155.0419901871     1  0.14719325E+09
     -154.8981333410      157.7961029101     1  0.14101430E+09
     -154.8977991830      160.4117217028     1  0.14742149E+09
     -154.8975088089      159.5397614137     1  0.14906776E+09
     -154.8975024723      157.9232886508     1  0.13785271E+09
     -154.8974758449      163.2100911761     1  0.15020934E+09
     -154.8973387137      165.6212045800     2  0.14467914E+09
     -154.8972067927      158.6458914867     1  0.14405099E+09
     -154.8970783126      165.7622896926     1  0.14866743E+09
     -154.8968559596      158.1711228511     1  0.14316795E+09
     -154.8967800616      156.9399359300     1  0.14746531E+09
     -154.8966606701      159.8640265451     1  0.14287810E+09
     -154.8963420219      156.4951749574     1  0.13999426E+09
     -154.8960443432      157.9693959472     1  0.13855903E+09
     -154.8957051270      157.5543066597     1  0.14331277E+09
     -154.8955901300      158.2246636587     1  0.13778184E+09
     -154.8952907607      162.2620240425     1  0.15045564E+09
     -154.8952738202      163.1294732461     2  0.13589668E+09
     -154.8952381302      159.6458015910     1  0.14298938E+09
     -154.8949092321      154.9422098299     1  0.15076219E+09
     -154.8948649388      156.2267091575     1  0.13777629E+09
     -154.8948035959      160.9516314981     1  0.14824349E+09
     -154.8941301838      156.8810466642     1  0.13673465E+09
     -154.8941031320      165.2643840675     1  0.14483271E+09
     -154.8938134702      164.0977481424     1  0.15567724E+09
     -154.8937779870      161.7260491667     1  0.14484886E+09
     -154.8937574398      165.6765151003     1  0.14129964E+09
     -154.8936031831      158.1823898540     1  0.13984525E+09
     -154.8935472121      155.2299240694     1  0.14082564E+09
     -154.8934919983      158.0976304164     1  0.14359449E+09
     -154.8934706572      165.8018420703     1  0.14113106E+09
     -154.8934470769      161.6976986525     1  0.14350539E+09
     -154.8933677548      155.1737623209     1  0.14108775E+09
     -154.8933469642      160.8832986082     1  0.14695716E+09
     -154.8931273301      158.2443605094     1  0.14423750E+09
     -154.8929748792      157.9547091097     1  0.14262741E+09
     -154.8928264007      156.5626361198     1  0.13902778E+09
     -154.8927804009      158.4025675971     1  0.13659218E+09
     -154.8927563124      156.4291027876     1  0.14743044E+09
     -154.8926424983      160.5582790505     1  0.14415726E+09
     -154.8920883646      160.0033900086     1  0.14638220E+09
     -154.8920748776      157.3221837098     1  0.14744633E+09
     -154.8916246904      159.2963926159     1  0.14205282E+09
     -154.8913610360      160.5580482408     2  0.14866127E+09
     -154.8911636354      161.3056021609     2  0.14687024E+09
     -154.8910964770      159.9016909470     1  0.14257006E+09
     -154.8910600967      160.0645669240     1  0.15101386E+09
     -154.8909229565      159.3284698598     1  0.14113426E+09
     -154.8908024121      165.4285902565     1  0.15000383E+09
     -154.8894762669      157.4783593897     1  0.15445168E+09
     -154.8894649792      160.2162634796     1  0.14318827E+09
     -154.8892533777      158.1898957691     1  0.14393593E+09
     -154.8890795983      160.8650167917     1  0.14918451E+09
     -154.8889755743      157.0561685270     1  0.13882302E+09
     -154.8889607638      150.6392817545     1  0.14029238E+09
     -154.8889096841      163.9856682244     2  0.14725136E+09
     -154.8886363773      158.4275826982     1  0.15112061E+09
     -154.8885071698      162.3749149181     1  0.14205705E+09
     -154.8884989701      159.1359379923     1  0.14089531E+09
     -154.8882104256      157.6064365693     1  0.14979761E+09
     -154.8881934609      155.5857014280     1  0.13816323E+09
     -154.8880826870      159.3470879636     1  0.14632378E+09
     -154.8880434588      161.5086597469     1  0.14659599E+09
     -154.8880303824      157.1004739977     1  0.14417573E+09
     -154.8878027737      155.0135649633     1  0.13741659E+09
     -154.8877632884      160.1868059951     1  0.14174726E+09
     -154.8875456231      161.8898115272     1  0.14567509E+09
     -154.8874784506      161.2547936686     1  0.14701380E+09
     -154.8872453670      162.6337761367     1  0.14582901E+09
     -154.8872316837      158.6655379680     1  0.14304568E+09
     -154.8867356130      155.1945457758     1  0.14231068E+09
     -154.8866330040      157.0584705179     1  0.14467914E+09
     -154.8859819545      162.6312655676     1  0.14501295E+09
     -154.8856390871      156.1502969609     1  0.14653529E+09
     -154.8854195808      165.4039662686     1  0.14411419E+09
     -154.8853378719      157.6473116341     1  0.14853210E+09
     -154.8853257766      159.2705394266     1  0.14099986E+09
     -154.8849890033      159.9937427150     1  0.14938485E+09
     -154.8848692292      165.8337414900     1  0.14157906E+09
     -154.8846605398      161.7879180497     1  0.14220903E+09
     -154.8843680543      157.6709279338     1  0.13902585E+09
     -154.8841884274      157.3475267833     1  0.14767272E+09
     -154.8840341590      158.9014489686     1  0.15198946E+09
     -154.8837648176      154.5997414580     1  0.14397528E+09
     -154.8835279538      159.2184840906     1  0.14361538E+09
     -154.8832134429      157.0360080358     1  0.13685987E+09
     -154.8830507008      158.3930783548     1  0.14710380E+09
     -154.8822742108      161.3404302407     1  0.14484604E+09
     -154.8818380013      156.4436734545     1  0.13810655E+09
     -154.8816238765      160.0804082393     1  0.14545557E+09
     -154.8814481180      162.0628557092     1  0.15079573E+09
     -154.8812586235      159.2893188371     1  0.13929590E+09
     -154.8807547828      157.3281316200     1  0.13739100E+09
     -154.8800160786      159.8987489416     1  0.14608443E+09
     -154.8797882422      165.0224045583     1  0.14863731E+09
     -154.8796855728      164.5214849833     2  0.14726198E+09
     -154.8792913230      158.8741845747     1  0.14220346E+09
     -154.8792369980      161.2315924287     1  0.14888468E+09
     -154.8789826974      159.4659647663     1  0.14117656E+09
     -154.8786551324      165.3156258231     1  0.14308279E+09
     -154.8785526589      161.2472194734     1  0.14583281E+09
     -154.8779935021      161.2818952367     1  0.14600590E+09
     -154.8778345976      157.5883434412     1  0.14044036E+09
     -154.8774697725      154.7831877439     1  0.14533588E+09
     -154.8774473875      160.6675330176     1  0.14731362E+09
     -154.8774076537      165.6791839345     1  0.14066683E+09
     -154.8773471358      150.6264292000     1  0.13479373E+09
     -154.8772014228      160.8223360262     1  0.14106976E+09
     -154.8770436558      156.0163004819     1  0.14697090E+09
     -154.8769920667      161.6928306781     1  0.14002570E+09
     -154.8769182031      160.4579810467     1  0.14428824E+09
     -154.8766516272      161.8602823353     1  0.15484810E+09
     -154.8766226565      158.0108457276     1  0.15345513E+09
     -154.8766215372      165.6050067257     1  0.15438024E+09
     -154.8765537896      155.0166444365     1  0.13416211E+09
     -154.8764174722      161.2893364054     1  0.14865924E+09
     -154.8762700557      156.2871843057     1  0.14532667E+09
     -154.8761097216      161.2704037723     1  0.13628708E+09
     -154.8759209940      161.6644981138     1  0.14218807E+09
     -154.8758501059      159.7733654010     1  0.14165270E+09
     -154.8758485004      156.3179888152     1  0.14725196E+09
     -154.8756806553      158.2879434588     1  0.14431118E+09
     -154.8754121744      159.6850232140     1  0.13950049E+09
     -154.8753811423      156.8288605494     1  0.13860784E+09
     -154.8753469835      161.1056816812     1  0.14650764E+09
     -154.8753333408      162.0652081027     2  0.15195093E+09
     -154.8750554396      158.5555598972     1  0.14989835E+09
     -154.8743582633      160.3992709066     1  0.13640821E+09
     -154.8741649463      162.0168630282     1  0.14328133E+09
     -154.8740652363      157.9436731427     1  0.13808259E+09
     -154.8738925390      159.6056222161     1  0.14473651E+09
     -154.8738667532      164.9609593395     1  0.15007005E+09
     -154.8733134084      151.5929077550     1  0.13499595E+09
     -154.8731560686      163.7209442951     1  0.14915976E+09
     -154.8731502244      157.5061745254     1  0.13492834E+09
     -154.8723781822      164.0125107951     1  0.15270019E+09
     -154.8723212523      154.4708428022     1  0.13799501E+09
     -154.8719150623      157.7661959577     1  0.13813137E+09
     -154.8717475268      157.3412469423     1  0.13948090E+09
     -154.8711618436      161.9222136874     1  0.14622449E+09
     -154.8710967621      160.5516364376     1  0.15479017E+09
     -154.8707333835      160.2677446389     1  0.15017124E+09
     -154.8704683187      158.1965808027     1  0.14861999E+09
     -154.8703660960      159.6540113605     1  0.14981134E+09
     -154.8703527277      158.3769825965     1  0.13597551E+09
     -154.8701153734      159.9779503594     1  0.13896143E+09
     -154.8701007147      160.5419974524     1  0.14463205E+09
     -154.8700084363      159.6529185956     1  0.14196259E+09
     -154.8697067794      156.6316640514     1  0.13862791E+09
     -154.8696862967      158.4216013419     1  0.14999334E+09
     -154.8696827294      157.9942869938     1  0.14345220E+09
     -154.8696119021      162.4550000286     1  0.14620620E+09
     -154.8694525708      158.6880339772     1  0.14571073E+09
     -154.8694032825      158.5050898409     1  0.14828593E+09
     -154.8693793702      158.5920223762     1  0.14738055E+09
     -154.8691695286      165.5952030866     1  0.13961293E+09
     -154.8690381709      159.7255589716     1  0.14087179E+09
     -154.8687347036      161.8555918530     1  0.15371714E+09
     -154.8686755165      158.0053862819     1  0.15065930E+09
     -154.8684778000      158.1280109330     1  0.13935752E+09
     -154.8684236477      165.7098110626     1  0.14260185E+09
     -154.8682409625      160.3058070312     1  0.15051504E+09
     -154.8681670677      156.4040963519     1  0.14633825E+09
     -154.8681108127      158.1133813622     1  0.14111328E+09
     -154.8680471713      160.0652632098     1  0.14662711E+09
     -154.8679450205      159.6303536576     1  0.14715779E+09
     -154.8675058444      161.8988771537     1  0.13773690E+09
     -154.8673861177      155.8838697656     1  0.13752379E+09
     -154.8671464933      160.3115589697     1  0.14659864E+09
     -154.8671412455      157.7872827922     1  0.14362746E+09
     -154.8670667424      160.3019394117     1  0.14255621E+09
     -154.8670286288      165.8304166529     1  0.14186200E+09
     -154.8669645353      165.9179402281     2  0.15541938E+09
     -154.8668722023      160.9965764659     2  0.14865918E+09
     -154.8665980843      162.0451718590     1  0.15062625E+09
     -154.8664891942      160.8686425482     1  0.14746998E+09
     -154.8662896023      159.9502494130     1  0.14843486E+09
     -154.8662808873      157.7058449084     1  0.13778607E+09
     -154.8662761120      156.0552038298     1  0.14429257E+09
     -154.8662597459      163.9250947426     1  0.15291754E+09
     -154.8659751113      159.9475844139     1  0.14096599E+09
     -154.8658286296      161.4214729255     1  0.14604129E+09
     -154.8655831046      157.2673101213     1  0.15213910E+09
     -154.8654233179      160.3936577764     1  0.14710226E+09
     -154.8653252435      157.5904035441     1  0.14670429E+09
     -154.8650608172      156.6952851787     1  0.14742879E+09
     -154.8650207497      160.6820729756     1  0.14916465E+09
     -154.8648094253      164.0697299092     1  0.14055093E+09
     -154.8646742425      157.4046896988     1  0.14763648E+09
     -154.8646636505      160.1246049790     1  0.14713254E+09
     -154.8643136672      164.0241267685     1  0.15280397E+09
     -154.8642043473      163.6405087291     1  0.14903960E+09
     -154.8641959950      160.2752843320     1  0.14250159E+09
     -154.8640688606      159.4844135267     1  0.13873113E+09
     -154.8640370074      156.0060081711     1  0.14222961E+09
     -154.8637080104      160.6534249449     1  0.13712745E+09
     -154.8633760458      159.7358492527     1  0.14705260E+09
     -154.8629519269      158.1065426419     1  0.15076131E+09
     -154.8625223682      163.6710148265     1  0.14446071E+09
     -154.8618157142      158.7735385422     1  0.13742058E+09
     -154.8616486128      161.6844321428     1  0.13960138E+09
     -154.8616441086      158.4609538706     1  0.14461288E+09
     -154.8610344132      160.2042852775     1  0.14913549E+09
     -154.8609934557      161.6421949244     1  0.14508472E+09
     -154.8606691349      158.2923835385     1  0.13421592E+09
     -154.8606525144      160.8385987924     1  0.13897839E+09
     -154.8605608881      154.0859858412     1  0.14509627E+09
     -154.8604546799      163.3832133410     1  0.14631729E+09
     -154.8603830391      156.4859578468     1  0.13628155E+09
     -154.8593748544      160.9410691633     1  0.13983892E+09
     -154.8593175949      157.7652345886     1  0.15076411E+09
     -154.8587976204      156.7168744738     1  0.14977505E+09
     -154.8585237822      158.4335995002     1  0.14334356E+09
     -154.8582250391      160.6438425618     1  0.14198877E+09
     -154.8579075025      153.8908257948     1  0.14194803E+09
     -154.8576840760      158.4893568964     1  0.14287622E+09
     -154.8575662544      162.2004127085     1  0.14586906E+09
     -154.8574697356      155.5354846950     1  0.13743077E+09
     -154.8573523430      161.5771097240     1  0.13792066E+09
     -154.8572947264      157.8609803000     1  0.13947239E+09
     -154.8570884880      159.4182457395     1  0.13688277E+09
     -154.8568690355      152.2968779054     1  0.13687678E+09
     -154.8567899273      158.8720476612     1  0.13853727E+09
     -154.8566580034      160.2599215757     2  0.13691951E+09
     -154.8564947143      166.5019013124     1  0.14323159E+09
     -154.8564308787      156.0540564210     1  0.13324645E+09
     -154.8564001806      156.7874457904     1  0.13665379E+09
     -154.8563918106      157.9816145579     1  0.13960535E+09
     -154.8563357521      165.5488452869     1  0.14019083E+09
     -154.8558883701      153.1964144083     1  0.14067295E+09
     -154.8556419302      160.3970153694     1  0.14494092E+09
     -154.8554373088      160.7352783245     1  0.14502404E+09
     -154.8554066482      156.5205171371     1  0.15041316E+09
     -154.8552184926      164.9605665162     1  0.13888547E+09
     -154.8550416903      164.4641622776     1  0.14893176E+09
     -154.8547630411      159.0508015002     1  0.13961671E+09
     -154.8546747874      157.9513578753     1  0.13932887E+09
     -154.8544439585      158.2963603739     1  0.13885322E+09
     -154.8544170887      162.4697619766     1  0.14370745E+09
     -154.8543299388      165.8947511092     1  0.15519840E+09
     -154.8540666233      158.3560600664     1  0.14849832E+09
     -154.8539967114      160.2668709585     1  0.14000011E+09
     -154.8539276982      156.9080985548     1  0.14240941E+09
     -154.8536215962      160.3577407618     1  0.14824379E+09
     -154.8533959262      163.2429567629     1  0.14084334E+09
     -154.8533554175      157.9032101132     1  0.14950321E+09
     -154.8532843489      163.9032023405     1  0.13919710E+09
     -154.8529847662      155.2346649222     1  0.14607831E+09
     -154.8528663640      161.0045887840     1  0.14567913E+09
     -154.8524278963      156.7041244490     1  0.14852311E+09
     -154.8524254201      159.8775844284     1  0.15018566E+09
     -154.8521345253      160.6516367507     1  0.14048936E+09
     -154.8521192570      154.9966685746     1  0.13850579E+09
     -154.8520519701      159.7107033902     1  0.14132642E+09
     -154.8517323204      160.6902447469     1  0.14977905E+09
     -154.8516741917      155.2363202574     1  0.13696670E+09
     -154.8516291263      161.0766066736     1  0.14820007E+09
     -154.8514901310      155.8974727846     1  0.14769931E+09
     -154.8514170888      159.7110611399     1  0.14058500E+09
     -154.8507577675      156.1987457928     1  0.13625255E+09
     -154.8504849073      164.5337806651     1  0.14309113E+09
     -154.8504402706      160.5733778835     1  0.13910355E+09
     -154.8503039439      157.5876390662     1  0.14075673E+09
     -154.8501895780      156.9155996579     1  0.14094859E+09
     -154.8501461303      161.9442436882     1  0.14294017E+09
     -154.8501082202      159.1592389508     1  0.13921121E+09
     -154.8499281449      163.6126676172     1  0.14072845E+09
     -154.8498985386      158.5262582125     1  0.14788515E+09
     -154.8494726944      160.0786714885     1  0.15080170E+09
     -154.8494390568      157.2050404245     1  0.14348919E+09
     -154.8493192761      159.3636436873     1  0.14611820E+09
     -154.8491760501      165.3896488307     1  0.14965334E+09
     -154.8490709356      165.6953768077     1  0.14356313E+09
     -154.8487369790      163.6079104579     1  0.15234943E+09
     -154.8487313446      165.0931679833     1  0.14722963E+09
     -154.8487159066      159.5526129729     1  0.14004164E+09
     -154.8485879537      156.3848783773     1  0.13887420E+09
     -154.8485735638      159.2362151644     1  0.14483423E+09
     -154.8485211361      156.3106265328     1  0.14765208E+09
     -154.8484867891      162.4843135606     1  0.14104777E+09
     -154.8483419477      157.4867394232     1  0.14485269E+09
     -154.8482995230      154.6169338077     1  0.14071946E+09
     -154.8480627328      159.6256059468     1  0.13893362E+09
     -154.8478687262      158.0840668209     1  0.14424908E+09
     -154.8478192127      147.3913951629     1  0.13745042E+09
     -154.8476761874      161.4039801504     1  0.14567915E+09
     -154.8476295923      156.7655155538     1  0.13797653E+09
     -154.8474629950      165.3984087644     1  0.14527220E+09
     -154.8474595312      159.2805528599     1  0.14465761E+09
     -154.8470112662      159.9036295565     1  0.14036419E+09
     -154.8463051918      163.4546392788     1  0.14204537E+09
     -154.8462395618      158.0220792322     1  0.14475781E+09
     -154.8462266148      159.5526131929     1  0.14936598E+09
     -154.8462220782      158.6714782023     1  0.14417407E+09
     -154.8457813909      157.4897915138     1  0.13830545E+09
     -154.8457516785      157.7188916669     1  0.13761018E+09
     -154.8455287988      159.7734687725     1  0.14306871E+09
     -154.8454545297      157.0699567508     1  0.14181974E+09
     -154.8454523159      156.4787192056     1  0.14419596E+09
     -154.8451589124      156.0177326318     1  0.13809142E+09
     -154.8446173051      155.6259058892     1  0.13826102E+09
     -154.8442841711      154.6784249638     1  0.14125870E+09
     -154.8442250976      165.8441403890     1  0.14144380E+09
     -154.8441946365      159.2787021081     1  0.13734620E+09
     -154.8438102962      148.6677957641     1  0.14051479E+09
     -154.8433681425      155.3392257688     1  0.14499248E+09
     -154.8432965048      155.7559252395     1  0.13318194E+09
     -154.8428924815      156.5241717905     1  0.14597382E+09
     -154.8428411900      157.8008407329     1  0.14179994E+09
     -154.8417830607      157.4610520124     1  0.15064907E+09
     -154.8411056067      165.4276180073     1  0.14004986E+09
     -154.8410327153      156.3466961847     1  0.14574023E+09
     -154.8410285234      163.3609516223     1  0.14961086E+09
     -154.8410233995      161.1025142310     1  0.14187057E+09
     -154.8406644067      165.3780889869     1  0.14097159E+09
     -154.8405061711      158.8187975171     1  0.13966898E+09
     -154.8404785463      155.9058095980     1  0.14292810E+09
     -154.8396607652      164.9082972303     1  0.15781614E+09
     -154.8392429969      158.6058931055     1  0.14039964E+09
     -154.8392344841      159.0629084431     1  0.14788058E+09
     -154.8391560787      165.3961623143     2  0.14255539E+09
     -154.8390071225      158.4159802109     1  0.14730446E+09
     -154.8384983366      166.3466378131     1  0.14979573E+09
     -154.8384268098      157.2979611894     1  0.14656638E+09
     -154.8382216110      160.7137766371     1  0.14850342E+09
     -154.8381985939      158.3041712642     1  0.13727980E+09
     -154.8381457815      165.1582348123     1  0.14632700E+09
     -154.8379177640      157.5804560737     1  0.14805893E+09
     -154.8378367004      157.8574060286     1  0.14744031E+09
     -154.8377280597      156.2807035422     1  0.14398727E+09
     -154.8373214269      159.7816193692     1  0.15232950E+09
     -154.8366929089      161.2618534241     1  0.13639125E+09
     -154.8357179568      156.3776797326     1  0.14675203E+09
     -154.8356175137      159.0379004312     1  0.13762061E+09
     -154.8349899837      159.5751270343     1  0.14242279E+09
     -154.8348059168      155.2116312639     1  0.14931112E+09
     -154.8347995531      158.7019821859     1  0.14820060E+09
     -154.8345360583      165.3025967614     2  0.13969507E+09
     -154.8343661789      163.5975835165     1  0.14710488E+09
     -154.8343559853      160.0659889132     1  0.15397942E+09
     -154.8341926923      156.2577979822     1  0.14329283E+09
     -154.8340840745      158.5371444484     1  0.13666807E+09
     -154.8338212734      160.3798729914     1  0.14987004E+09
     -154.8338137545      158.6424248982     1  0.14971909E+09
     -154.8336729274      159.7217592917     1  0.14057874E+09
     -154.8327211691      160.6235191082     1  0.14899855E+09
     -154.8326969583      157.5699833202     1  0.13837519E+09
     -154.8324619790      157.5375609617     1  0.14384253E+09
     -154.8319280936      162.8858627371     1  0.14364893E+09
     -154.8312564731      158.1194164356     1  0.14178224E+09
     -154.8308984565      160.9592437834     1  0.14071356E+09
     -154.8308163508      160.4193476409     1  0.14781809E+09
     -154.8302809919      156.6490017695     1  0.14964840E+09
     -154.8298661397      161.0495392441     1  0.15259220E+09
     -154.8294383364      162.7262187949     1  0.14301717E+09
     -154.8291984732      153.1990929287     1  0.13969736E+09
     -154.8289827021      159.4945109744     1  0.14574124E+09
     -154.8284997583      156.3976921069     1  0.13898927E+09
     -154.8283001338      159.0653218367     1  0.13848423E+09
     -154.8282558867      151.9718462630     1  0.13803977E+09
     -154.8280035736      156.2226508500     1  0.15061111E+09
     -154.8279712814      155.6455490364     1  0.13906476E+09
     -154.8278667096      154.4559883122     1  0.13703157E+09
     -154.8276029464      155.8261800851     1  0.14589811E+09
     -154.8274409796      160.3160942835     1  0.15073655E+09
     -154.8269313429      159.3760692899     1  0.13901424E+09
     -154.8269048865      160.7399991640     1  0.13701616E+09
     -154.8268400812      157.9514229615     1  0.14811073E+09
     -154.8267521622      158.0792271896     1  0.14264204E+09
     -154.8264970558      159.0604016659     1  0.13756130E+09
     -154.8264288673      157.9213619027     1  0.14124481E+09
     -154.8261625555      155.4174370403     1  0.14096871E+09
     -154.8261571117      158.3970216402     1  0.14869062E+09
     -154.8259608531      165.5656951845     1  0.13920891E+09
     -154.8255874120      160.0297454264     1  0.15101313E+09
     -154.8255299892      155.4832548848     1  0.14992925E+09
     -154.8254130415      153.0863612702     1  0.14500077E+09
     -154.8249184265      158.6112881928     1  0.14682217E+09
     -154.8249141109      159.8909941214     1  0.13747684E+09
     -154.8245542579      157.9460526504     1  0.13785117E+09
     -154.8244151325      165.8490441842     1  0.14021917E+09
     -154.8230084623      158.8622481099     1  0.13956852E+09
     -154.8229356514      154.2869892053     1  0.14477343E+09
     -154.8222999584      156.8967160973     1  0.13886079E+09
     -154.8222828061      159.2648030308     1  0.14699864E+09
     -154.8212924368      157.0355175298     1  0.14187931E+09
     -154.8198414556      158.7138065253     1  0.13776040E+09
     -154.8198028602      159.7964627906     1  0.14492828E+09
     -154.8193888339      152.5256942534     1  0.13746912E+09
     -154.8191177228      157.4984567090     1  0.13561343E+09
     -154.8175372320      155.0227664250     1  0.13681265E+09
     -154.8173271147      157.4954422564     1  0.13750437E+09
     -154.8170546599      155.5402186436     1  0.14438784E+09
     -154.8169177140      157.9427113735     1  0.13883252E+09
     -154.8166701293      155.1498390446     1  0.13997653E+09
     -154.8151516129      164.8761900767     1  0.15146734E+09
     -154.8138806967      159.4894370551     1  0.14177226E+09
     -154.8137324818      152.0337471051     1  0.13940395E+09
     -154.8133368461      158.1134318886     1  0.14654244E+09
     -154.8131167911      163.3524503271     1  0.14042283E+09
     -154.8115717164      160.7048125012     1  0.15332260E+09
     -154.8114220743      158.3258655600     1  0.14401217E+09
     -154.8107057444      151.6433806103     1  0.13714674E+09
     -154.8101703242      152.6937565976     1  0.13663500E+09
     -154.8098446536      162.5186020852     1  0.14588615E+09
     -154.8096072790      158.5300599026     1  0.14922597E+09
     -154.8095501379      155.1358043520     1  0.13694228E+09
     -154.8084791421      158.1959811820     1  0.14437034E+09
     -154.8084733670      156.4057092960     1  0.13855163E+09
     -154.8081800586      162.7420748370     1  0.15111518E+09
     -154.8078487573      161.3590953959     1  0.14482264E+09
     -154.8075879166      159.1734679732     1  0.13752871E+09
     -154.8072385063      158.9426317738     1  0.14400441E+09
     -154.8070098757      157.9614961244     1  0.14353248E+09
     -154.8068164173      164.3244567744     1  0.13893617E+09
     -154.8067570465      164.8424401504     1  0.15608871E+09
     -154.8066960398      165.6293981611     1  0.15503507E+09
     -154.8062900762      156.5301259406     1  0.14143264E+09
     -154.8062042907      155.8316142476     1  0.14884211E+09
     -154.8061715502      157.3178021295     1  0.14421088E+09
     -154.8058054480      158.7318352028     1  0.14664659E+09
     -154.8054446019      160.5082505177     1  0.14527555E+09
     -154.8052592642      157.8398328643     1  0.13972499E+09
     -154.8051812179      161.7258259628     1  0.14619792E+09
     -154.8049129211      163.8417499628     1  0.13724252E+09
     -154.8048914837      159.0624780861     1  0.14085979E+09
     -154.8048213256      159.3299553563     1  0.14626778E+09
     -154.8048049274      158.8700316275     1  0.13793231E+09
     -154.8046562722      157.0673365466     1  0.13987797E+09
     -154.8040522784      156.5554717845     1  0.13681536E+09
     -154.8040032858      159.2824836558     1  0.14591059E+09
     -154.8037933787      158.0543418201     1  0.14705575E+09
     -154.8035771002      158.7684670071     1  0.13934330E+09
     -154.8030547378      161.6825526158     1  0.14824470E+09
     -154.8025050376      155.7668358697     1  0.13760325E+09
     -154.8014490899      158.3334228964     1  0.13905657E+09
     -154.8011245296      154.4085366726     1  0.15250698E+09
     -154.8010719878      161.3822389999     1  0.13966510E+09
     -154.8010466578      159.0289014561     1  0.14931284E+09
     -154.8010155489      159.4292246699     1  0.14593861E+09
     -154.8004361271      160.1604499483     1  0.14750425E+09
     -154.7999654717      159.4111473644     1  0.14716317E+09
     -154.7989738501      158.7470065689     1  0.14053518E+09
     -154.7981775663      158.5770416337     1  0.14511995E+09
     -154.7973605474      160.5414221128     1  0.14711593E+09
     -154.7972041840      162.1703795379     1  0.15250575E+09
     -154.7965280895      156.9618748085     1  0.15080459E+09
     -154.7962419327      160.0874636865     1  0.14140010E+09
     -154.7959664504      157.8331216579     1  0.14278947E+09
     -154.7956325423      156.6417264941     1  0.13882187E+09
     -154.7946674817      159.0646269146     1  0.15144928E+09
     -154.7944247079      156.8350479302     1  0.14167570E+09
     -154.7942544597      157.1812388902     1  0.14183081E+09
     -154.7937018246      157.0721484900     1  0.14074471E+09
     -154.7936077899      159.0741066192     1  0.15031753E+09
     -154.7920740483      165.5141661356     1  0.13992671E+09
     -154.7914425283      152.5322677720     1  0.13596040E+09
     -154.7897246771      159.1746476275     1  0.14032549E+09
     -154.7880362884      157.6801117396     1  0.13999186E+09
     -154.7874475894      162.2390502038     1  0.14569468E+09
     -154.7858892685      158.4886895399     1  0.14193880E+09
     -154.7858033902      160.6629874999     1  0.15635243E+09
     -154.7836609153      154.5688881451     1  0.14017681E+09
     -154.7828240766      158.7664918766     1  0.14293853E+09
     -154.7825102134      158.0453912422     1  0.13963826E+09
     -154.7824477592      159.8267197529     1  0.14107661E+09
     -154.7765233180      156.1542575290     1  0.15073527E+09
     -154.7756347182      159.6386858417     1  0.14070246E+09
     -154.7748557047      156.3743816880     1  0.14811707E+09
     -154.7746561841      157.8275220017     1  0.14660834E+09
     -154.7723929010      164.4909092698     1  0.15438291E+09
     -154.7713432377      165.8071151523     1  0.14079161E+09
     -154.7708143935      157.3524452426     1  0.13780781E+09
     -154.7697911006      157.3788308155     1  0.14013552E+09
     -154.7697587091      162.5828349406     1  0.15832592E+09
     -154.7695128832      156.5322137941     1  0.14477655E+09
     -154.7685693874      159.0341474527     1  0.15069476E+09
     -154.7678073628      159.4431930203     1  0.14972557E+09
     -154.7675325421      157.4780286155     1  0.14542356E+09
     -154.7667028902      159.1157206794     1  0.14618179E+09
     -154.7631687211      158.0061371763     1  0.15258273E+09
     -154.7616132573      158.0731985323     1  0.15231835E+09
     -154.7613676214      159.5178269952     1  0.14942661E+09
     -154.7611032635      157.3124629562     1  0.13952907E+09
     -154.7599166266      154.4900126713     1  0.13966098E+09
     -154.7598985120      157.1491069450     1  0.13909861E+09
     -154.7597968736      157.2382746051     1  0.13949584E+09
     -154.7562536989      165.5769058640     1  0.14784252E+09
     -154.7558825860      155.6406200571     1  0.14164433E+09
     -154.7550642735      159.9471936665     1  0.13755538E+09
     -154.7547974535      156.1997384275     1  0.13816743E+09
     -154.7541286536      159.2317980807     1  0.15212339E+09
     -154.7538183895      159.5610850311     1  0.13852578E+09
     -154.7530549374      162.6244962319     1  0.15206619E+09
     -154.7526316089      157.8210939415     1  0.14295517E+09
     -154.7523005636      160.0766462857     1  0.15081443E+09
     -154.7516103169      158.6607682425     1  0.14053238E+09
     -154.7515235264      157.7459738368     1  0.13869270E+09
     -154.7503015563      157.4048726032     1  0.14341917E+09
     -154.7501475342      159.0097375148     1  0.14910412E+09
     -154.7488458463      161.1680175865     1  0.14960312E+09
     -154.7486847125      156.5102108177     1  0.14578499E+09
     -154.7480505788      157.2008657448     1  0.13941924E+09
     -154.7462288036      154.2745195605     1  0.14721673E+09
     -154.7457493737      157.2233334405     1  0.14782653E+09
     -154.7454184243      161.7432149365     1  0.14055410E+09
     -154.7454088633      152.3006534044     1  0.14756834E+09
     -154.7443667136      159.9386738005     1  0.14035798E+09
     -154.7438472409      155.7175955375     1  0.13776535E+09
     -154.7429618467      156.7420076750     1  0.14498155E+09
     -154.7413437052      156.3231088035     1  0.14843200E+09
     -154.7406769181      156.6352406788     1  0.14741473E+09
     -154.7400021363      156.3051146975     1  0.13790190E+09
     -154.7385142623      157.5121123807     1  0.13949465E+09
     -154.7373998391      157.0702755498     1  0.13730076E+09
     -154.7371547996      154.3022965065     1  0.13954281E+09
     -154.7365800625      163.0000436328     1  0.14861621E+09
     -154.7363816305      157.2840526760     1  0.14482340E+09
     -154.7361061699      157.8237245905     1  0.14787222E+09
     -154.7358960317      154.5562975384     1  0.14003399E+09
     -154.7354760514      159.2907010639     1  0.14679710E+09
     -154.7347168758      157.7350748833     1  0.14156649E+09
     -154.7338186980      159.2257588802     1  0.15146789E+09
     -154.7328097892      157.6411765422     1  0.13876257E+09
     -154.7315882581      164.5676605473     1  0.15222551E+09
     -154.7300253273      154.9018149780     1  0.13845885E+09
     -154.7297407748      155.1091763573     1  0.14854788E+09
     -154.7293325642      159.6279624062     1  0.14954109E+09
     -154.7267255763      164.4142037117     1  0.15307960E+09
     -154.7265893093      154.3420246234     1  0.13676431E+09
     -154.7262785158      155.3406579672     1  0.13988470E+09
