# Supplementary material for: Structure, thermodynamics, and rearrangement mechanisms in gold clusters—insights from the energy landscapes framework
Source: Nanoscale. 2017 Dec 15;10(4):2004–16. doi: 10.1039/c7nr07123j (PMC5901115; doi:10.1039/c7nr07123j)
Supplement: Supplementary file 1 [file NR-010-C7NR07123J-s001.zip › minima/44_Au/min.data.fcc]

     -155.1301884481      167.9345553651     2  0.13952122E+09
     -155.1265273736      168.0119468213     1  0.13939101E+09
     -155.1015020295      168.2955440430     1  0.13875514E+09
     -155.0998798218      168.0746789517     1  0.13704192E+09
     -154.9910349683      167.7793689483     1  0.14217374E+09
     -154.9820452767      167.8394723734     1  0.14271538E+09
     -154.9806214369      167.8862834621     1  0.14379910E+09
     -154.9763643653      167.6130691805     1  0.14086628E+09
     -154.9727040035      167.6251055925     1  0.14114066E+09
     -154.9709378897      167.9995402386     2  0.14025220E+09
     -154.9683246851      167.6257658887     1  0.14125425E+09
     -154.9673386157      159.3884691135     1  0.13691040E+09
     -154.9637271674      167.2979746813     1  0.14326170E+09
     -154.9623774635      167.2942219299     2  0.14322924E+09
     -154.9610019394      166.9159624677     6  0.14261660E+09
     -154.9576266617      164.9688786130     1  0.13965096E+09
     -154.9412979117      166.8703871751     1  0.14070693E+09
     -154.9370743888      166.9343872169     2  0.14044398E+09
     -154.9225978911      161.3026865059     1  0.13812579E+09
     -154.9171510619      162.7315535147     1  0.13443018E+09
     -154.9141405285      161.5555845663     1  0.13645335E+09
     -154.9129650587      167.3283643883     2  0.13817343E+09
     -154.8901861227      159.7262340353     2  0.13374269E+09
     -154.8740535254      160.7228384373     2  0.13824877E+09
     -154.8641768958      160.9775569543     1  0.13638932E+09
     -154.8592731528      160.5757036331     1  0.13574677E+09
     -154.8508814964      167.6365073836     1  0.14832365E+09
     -154.8378130475      161.2242433681     2  0.13261401E+09
     -154.8364335073      159.9830778933     1  0.13942074E+09
     -154.8193106011      159.0940698171     1  0.13732384E+09
     -154.8137338583      162.1354741930     1  0.13766790E+09
     -154.7992229211      159.4758766654     1  0.13743034E+09
