# Supplementary material for: Structure, thermodynamics, and rearrangement mechanisms in gold clusters—insights from the energy landscapes framework
Source: Nanoscale. 2017 Dec 15;10(4):2004–16. doi: 10.1039/c7nr07123j (PMC5901115; doi:10.1039/c7nr07123j)
Supplement: Supplementary file 1 [file NR-010-C7NR07123J-s001.zip › minima/44_Au/min.data.hcp]

     -154.9490871188      167.7827599114     2  0.13739172E+09
     -154.9216579051      166.7292330582     1  0.13765044E+09
     -154.8977225445      166.9620935125     2  0.13650224E+09
     -154.8546881842      166.3831434771     2  0.13753656E+09
     -154.7351080681      166.6100680503     1  0.13905344E+09
