# Supplementary material for: Structure, thermodynamics, and rearrangement mechanisms in gold clusters—insights from the energy landscapes framework
Source: Nanoscale. 2017 Dec 15;10(4):2004–16. doi: 10.1039/c7nr07123j (PMC5901115; doi:10.1039/c7nr07123j)
Supplement: Supplementary file 1 [file NR-010-C7NR07123J-s001.zip › minima/44_Au/min.data.twi]

     -155.1677383850      168.4135549186     1  0.13957043E+09
     -155.1543194071      168.3549605059     2  0.14058252E+09
     -155.1340594083      168.5013553203     1  0.13809854E+09
     -155.1196929826      168.9793463907     2  0.13574575E+09
     -155.1148223634      168.4073994685     1  0.13699239E+09
     -155.1137364143      168.4770376769     1  0.14065578E+09
     -155.1023496639      168.0440834876     1  0.13727673E+09
     -155.0915589599      168.4440952268     1  0.13796012E+09
     -155.0894952141      168.0701104720     1  0.13826089E+09
     -155.0855064328      164.1071379471     2  0.14159223E+09
     -155.0823785911      168.1169978392     2  0.14087344E+09
     -155.0789211647      163.5794989273     1  0.13827012E+09
     -155.0694891599      168.1167640851     1  0.13578063E+09
     -155.0682843939      164.1969210924     2  0.13860755E+09
     -155.0671701471      163.7666518386     2  0.13867446E+09
     -155.0628552714      160.3064649498     1  0.13764059E+09
     -155.0550518495      168.2164128849     1  0.15069810E+09
     -155.0536952588      163.9938978413     2  0.13824552E+09
     -155.0506132442      168.0490333773     1  0.15130964E+09
     -155.0472039334      168.0421113505     1  0.14884219E+09
     -155.0469644083      168.0668241419     1  0.13495399E+09
     -155.0373460051      168.3929524236     1  0.14826114E+09
     -155.0332029538      168.1558349005     1  0.13545928E+09
     -155.0308494707      163.5912054987     2  0.13597262E+09
     -155.0294800105      168.4526692915     2  0.14588137E+09
     -155.0248080084      168.4136296326     1  0.14661592E+09
     -155.0201729481      168.1084893252     1  0.14877339E+09
     -155.0182611103      168.0905768142     1  0.14148374E+09
     -155.0175777428      163.5544189977     1  0.14177523E+09
     -155.0138215210      167.7934452399     2  0.15345045E+09
     -155.0081349350      168.2510355662     1  0.14350489E+09
     -155.0067201257      168.0487947748     1  0.14239515E+09
     -155.0051042173      168.3515951799     1  0.14589655E+09
     -155.0043867358      168.3103657103     1  0.13449099E+09
     -155.0027824923      164.8904222212     1  0.14089626E+09
     -155.0008093616      168.2875611039     1  0.14419890E+09
     -154.9994919294      163.9689815003     1  0.13968603E+09
     -154.9966887749      161.8510372550     1  0.13989070E+09
     -154.9951134631      167.9882592180     1  0.14771717E+09
     -154.9949206004      167.1287079811     2  0.14037075E+09
     -154.9862324894      167.1412508102     1  0.14131069E+09
     -154.9848345665      163.9689377940     1  0.13723378E+09
     -154.9842025790      165.5201257146     1  0.13748745E+09
     -154.9840790892      168.0494950232     1  0.15295420E+09
     -154.9820703122      165.5574974149     1  0.13780227E+09
     -154.9812201389      167.9238908366     1  0.14762281E+09
     -154.9800773124      161.2627086130     1  0.13708402E+09
     -154.9796090536      161.1501808561     1  0.13847256E+09
     -154.9782640577      167.9707508824     1  0.14820907E+09
     -154.9776594990      167.8082055893     4  0.15411499E+09
     -154.9769572796      161.7282969491     1  0.13885128E+09
     -154.9761680593      168.0004614436     1  0.14210670E+09
     -154.9743041756      167.7790563275     1  0.14164627E+09
     -154.9718968520      167.7472129979     1  0.14061231E+09
     -154.9718772173      166.7529852506     2  0.14114676E+09
     -154.9704547415      162.4311571249     2  0.14006841E+09
     -154.9688441707      163.7753278662     1  0.13712250E+09
     -154.9674967192      164.1505354764     1  0.13633789E+09
     -154.9655464316      167.7339427168     1  0.13621074E+09
     -154.9648504275      167.5439050404     1  0.14175414E+09
     -154.9630122645      164.2275338922     1  0.13490252E+09
     -154.9612438237      167.7758751488     1  0.13679047E+09
     -154.9606113801      167.8241896158     1  0.14089205E+09
     -154.9596361612      164.3308781246     1  0.13668013E+09
     -154.9585129748      167.7739419163     2  0.14987642E+09
     -154.9574164712      167.7775239709     1  0.14090182E+09
     -154.9571973810      156.6801456061     1  0.13618722E+09
     -154.9569577309      167.6215202072     1  0.14050543E+09
     -154.9563586182      168.0193559382     1  0.14962261E+09
     -154.9560991951      162.6185654473     2  0.14040566E+09
     -154.9554894945      167.2306660697     1  0.14075216E+09
     -154.9546493616      158.9904933810     1  0.13652280E+09
     -154.9520814582      167.3620583036     1  0.14293830E+09
     -154.9512704012      160.3330896067     4  0.13500739E+09
     -154.9508494047      159.5434034565     1  0.13787596E+09
     -154.9499169924      167.5267252405     1  0.13929539E+09
     -154.9484869441      163.0751125460     1  0.13842502E+09
     -154.9469169488      166.7968027869     1  0.13881068E+09
     -154.9466458222      163.7287874219     1  0.13641693E+09
     -154.9465540186      167.8279112424     1  0.13875392E+09
     -154.9464444596      167.6153571828     1  0.14833351E+09
     -154.9446553477      161.5180809879     1  0.13847001E+09
     -154.9441057354      167.1104872183     1  0.14377270E+09
     -154.9427879680      167.7072198364     4  0.14512301E+09
     -154.9427673127      167.7658226595     1  0.14662683E+09
     -154.9425729631      167.8373656369     1  0.13917199E+09
     -154.9425014237      167.5209969092     1  0.14655573E+09
     -154.9419803438      167.7945427443     1  0.14305651E+09
     -154.9419545966      167.3496035849     1  0.14988540E+09
     -154.9406571517      166.6531134395     1  0.14145657E+09
     -154.9403958157      167.8420382550     1  0.14165351E+09
     -154.9402295824      164.0671613430     2  0.14189860E+09
     -154.9384769932      167.5480372260     1  0.14038420E+09
     -154.9373740420      167.4554490066     1  0.14970683E+09
     -154.9355592031      167.6632899422     1  0.14431059E+09
     -154.9354069285      162.1533023900     1  0.13993818E+09
     -154.9345853971      162.5107212633     1  0.13869476E+09
     -154.9337653699      167.6598349704     1  0.14422278E+09
     -154.9328867801      167.6802774403     1  0.14439061E+09
     -154.9303915708      167.9807627963     1  0.13887816E+09
     -154.9299081936      164.0432345521     2  0.14302435E+09
     -154.9293352830      164.1501309025     1  0.14251469E+09
     -154.9282687842      164.5130455233     1  0.13836287E+09
     -154.9274851174      167.7287995702     1  0.14970216E+09
     -154.9273941277      167.6799890984     1  0.14467628E+09
     -154.9253072587      167.5225264830     1  0.13845157E+09
     -154.9209250895      167.7115123659     2  0.14065956E+09
     -154.9208196739      164.2154834548     1  0.14968924E+09
     -154.9188906894      162.4299279731     1  0.13494914E+09
     -154.9188614367      163.1771848170     2  0.13688655E+09
     -154.9182276365      163.3485009856     1  0.14056728E+09
     -154.9181218318      163.5726151729     1  0.14239096E+09
     -154.9176296438      167.4653747378     1  0.14579648E+09
     -154.9175116702      163.4722513190     1  0.13749582E+09
     -154.9174904527      162.6818927150     1  0.13797698E+09
     -154.9173237005      167.5577889359     1  0.13880284E+09
     -154.9129274634      167.3387628980     2  0.14850376E+09
     -154.9113778966      167.4017829898     1  0.15061398E+09
     -154.9097248905      167.3926143623     2  0.14587973E+09
     -154.9078651819      167.1483020179     1  0.13785649E+09
     -154.9071486226      167.5580616086     1  0.14478888E+09
     -154.9054578733      161.4765333360     1  0.13919290E+09
     -154.9035057149      166.8705441401     2  0.14557833E+09
     -154.9029884849      160.6400510314     1  0.15255973E+09
     -154.9001380054      167.2338440769     1  0.13720079E+09
     -154.8998663021      163.9866374196     1  0.13740768E+09
     -154.8986866071      167.0713018654     2  0.14551613E+09
     -154.8973257776      160.1646367895     2  0.13884414E+09
     -154.8960691483      167.6626965495     1  0.14580302E+09
     -154.8956575903      162.6766067215     1  0.13809389E+09
     -154.8944258574      160.2328976563     1  0.13956321E+09
     -154.8939990896      163.9655766892     1  0.14854367E+09
     -154.8906929297      162.8213323110     2  0.14038912E+09
     -154.8902341754      167.1000498804     1  0.13626883E+09
     -154.8901332667      163.6600334055     2  0.13925785E+09
     -154.8876992317      160.3382776294     1  0.13796428E+09
     -154.8859435577      166.5995043390     1  0.13790918E+09
     -154.8856217590      161.4140548820     1  0.14337283E+09
     -154.8855557312      162.7337553304     1  0.14106402E+09
     -154.8835237149      166.8390718568     2  0.14491829E+09
     -154.8826958190      164.5260701096     1  0.13784906E+09
     -154.8789635328      160.0906872750     1  0.13920923E+09
     -154.8786626521      167.3306310012     2  0.13591015E+09
     -154.8766702640      166.8780727649     1  0.13971836E+09
     -154.8751200255      161.5917918577     1  0.13468934E+09
     -154.8743191972      162.4045502113     1  0.14532305E+09
     -154.8722829783      161.2700163697     1  0.13833455E+09
     -154.8722220049      167.2454861904     1  0.14898084E+09
     -154.8701209716      163.2511251547     1  0.13712845E+09
     -154.8696352651      161.1438412662     1  0.13940241E+09
     -154.8691313570      163.4555908164     2  0.13206909E+09
     -154.8689005480      163.4389284961     1  0.13668210E+09
     -154.8683585659      167.0590097007     1  0.14228199E+09
     -154.8674958001      164.6937467113     2  0.13604288E+09
     -154.8673481437      164.7847349890     2  0.13537084E+09
     -154.8673347333      167.1885310530     1  0.14611634E+09
     -154.8665510081      167.2541621068     1  0.13749104E+09
     -154.8661300046      166.5315925776     1  0.15073229E+09
     -154.8646415949      167.4137607100     1  0.14746690E+09
     -154.8625640096      163.1133180760     1  0.14902176E+09
     -154.8624980218      166.7021659336     1  0.13961667E+09
     -154.8613545523      163.5438523846     2  0.13216994E+09
     -154.8612655998      167.1601494430     1  0.14664831E+09
     -154.8612484656      162.5248119589     1  0.14797152E+09
     -154.8608700950      161.7297369495     1  0.15152975E+09
     -154.8580593053      163.0562678038     1  0.15037589E+09
     -154.8576301319      162.8434946470     1  0.13948053E+09
     -154.8557551159      159.3513367826     1  0.13823312E+09
     -154.8553578536      162.6048990504     1  0.14966928E+09
     -154.8553030496      166.3343669447     1  0.13613033E+09
     -154.8540044330      162.5920564730     1  0.14808694E+09
     -154.8515815260      167.0693464789     1  0.14733260E+09
     -154.8511496988      166.4474469527     1  0.13828111E+09
     -154.8484815764      166.7131333434     1  0.13790333E+09
     -154.8473916704      167.1273461186     1  0.14800253E+09
     -154.8461981600      166.7312204717     1  0.14712202E+09
     -154.8458865908      167.3111569076     1  0.14546755E+09
     -154.8458392182      167.3768339358     1  0.14588945E+09
     -154.8455989494      167.0753186876     1  0.14520525E+09
     -154.8445022466      163.6095579054     1  0.13944242E+09
     -154.8443863059      158.1936368533     1  0.13750491E+09
     -154.8421104840      161.3965969633     1  0.13486759E+09
     -154.8414150515      166.5639525232     1  0.13716625E+09
     -154.8390048124      160.9721357104     1  0.13561823E+09
     -154.8378025623      166.6722315194     1  0.14711249E+09
     -154.8367679251      163.4735189633     2  0.13551386E+09
     -154.8340658299      166.6505731460     1  0.13802995E+09
     -154.8340374973      160.5761096708     1  0.13859314E+09
     -154.8316731875      162.5728026203     1  0.13645673E+09
     -154.8289784724      158.6934313355     1  0.13742804E+09
     -154.8270855625      164.5685372499     1  0.14029470E+09
     -154.8231205668      159.5030304718     1  0.14206723E+09
     -154.8229838117      162.1868580185     1  0.15262122E+09
     -154.8185243627      162.0694464388     1  0.13817187E+09
     -154.8178277649      162.8070767344     1  0.14721732E+09
     -154.8164616814      164.6169515717     1  0.13999898E+09
     -154.8153356622      164.6293349830     1  0.13992580E+09
     -154.8114690041      164.0821860441     1  0.14126535E+09
     -154.8111811600      161.3030404844     1  0.14387265E+09
     -154.8101545010      167.4041179138     1  0.14207101E+09
     -154.8100822716      164.0883449908     1  0.14130578E+09
     -154.8039205533      167.0919068676     1  0.14479871E+09
     -154.7986449959      161.7582866460     1  0.13574262E+09
     -154.7957759050      166.6032142897     1  0.14367584E+09
     -154.7923260331      162.2837659227     1  0.13657996E+09
     -154.7783297789      160.6497405770     1  0.14212329E+09
     -154.7738310050      162.0156141561     1  0.14635923E+09
     -154.7721601251      161.7861335977     1  0.13614256E+09
     -154.7681493800      161.6226302787     1  0.13786691E+09
     -154.7564096329      162.5386201131     1  0.14107220E+09
     -154.7514255473      161.9101771796     2  0.13894300E+09
     -154.7507530044      160.5126720296     1  0.13732802E+09
     -154.7437019501      163.0364537667     1  0.14831371E+09
     -154.7352137311      162.7172011235     1  0.14087245E+09
     -154.7331313191      161.5164659060     1  0.14275980E+09
