# Supplementary material for: Structure, thermodynamics, and rearrangement mechanisms in gold clusters—insights from the energy landscapes framework
Source: Nanoscale. 2017 Dec 15;10(4):2004–16. doi: 10.1039/c7nr07123j (PMC5901115; doi:10.1039/c7nr07123j)
Supplement: Supplementary file 1 [file NR-010-C7NR07123J-s001.zip › minima/45_Au/gmin.xyz]

          45
     -158.9167452004      171.3327321706     4  0.16359405E+09
L1        -2.3592494881         5.0954433545         0.5915716657   -0.13033    0.17468   -3.33393
L1        -0.4209531108        -0.8119411539         2.1939038118    1.38204    0.40822   -3.76202
L1        -0.7701731459        -3.5842818232         1.9955650407   -0.45930    0.19462   -3.51435
L1         1.0881153795        -0.7904735619        -2.1652364672    1.47720    0.49709   -3.75652
L1         2.9549112543        -4.0197825105         0.8810532146   -0.32427    0.16228   -3.41341
L1         1.6759736900        -2.5505925739         2.8474747471   -0.45930    0.10463   -3.51435
L1        -3.6170691364         0.5859015356         0.1664000360   -0.36011    0.28122   -3.56621
L1         0.5638599452        -3.5884550361        -2.3846495467   -0.00263    0.11510   -3.61360
L1        -2.6813021144         2.9269181517        -0.9727807631   -0.00628    0.28677   -3.61452
L1        -2.5930049104         2.6027122783         4.2873969390   -0.13033    0.17524   -3.33393
L1        -1.6005570586        -3.4257874186        -0.6592536921   -0.32828    0.19056   -3.57016
L1         3.7707950374         1.4357068662         1.2068413911   -0.22174    0.21900   -3.40533
L1         0.5499200992        -5.0360802556         0.0434766297   -0.32427    0.40659   -3.41341
L1        -1.2371825297        -0.6507239050        -0.5171450744    1.52696    0.24222   -3.77477
L1         3.3072847139        -2.4291424936        -1.4292080500   -0.00263    0.14025   -3.61360
L1        -2.0491424074        -2.0947058078         3.9340272308   -0.30981    0.04954   -3.41402
L1         3.5947339607         0.3258892985        -1.3054124391   -0.32828    0.29027   -3.57016
L1         2.0628379136         1.5748667601        -3.2691003633   -0.45930    0.09421   -3.51435
L1        -1.4485974987        -1.8053145567        -3.0618331786   -0.32828    0.00856   -3.57016
L1        -3.4659701669         2.9282222861         1.7557868408   -0.31088    0.21180   -3.48700
L1         0.9406360675        -2.3631698085         0.1665074532    1.47720    0.40548   -3.75652
L1         0.0624289192         4.0863601159        -0.0172326184   -0.00628    0.19956   -3.61452
L1         2.8258484883        -3.5189242706        -3.8442643390   -0.13757    0.19365   -3.33110
L1        -2.9164519398        -1.9564653863         1.2990446129   -0.33656    0.10571   -3.57063
L1         2.1468542576         0.1831793496         3.0624218711   -0.33656    0.24236   -3.57063
L1         3.2501802276        -0.8710806380        -3.7873412438   -0.32427    0.23897   -3.41341
L1        -2.6734065078         0.6353329266        -2.5436617989   -0.33656    0.03569   -3.57063
L1         0.8324679472         3.9859958016        -2.7353577259   -0.30981    0.19835   -3.41402
L1         1.3665842490         0.4495721679         0.3896582993    1.52696    0.09135   -3.77477
L1         2.3898996960         2.7749776738        -0.7802845530   -0.33656    0.29883   -3.57063
L1         2.6828195487        -5.0441623936        -1.5828837789   -0.13757    0.23163   -3.33110
L1         0.3576247286        -1.0776575855         4.7722223264   -0.30981    0.33859   -3.41402
L1        -1.1154409661         1.7339250880         1.0989341412    0.85444    0.18901   -3.80307
L1         1.4781311633         2.7390240482         1.9408849206   -0.36011    0.16457   -3.56621
L1        -1.4751952981         5.1207410813        -1.9775696108   -0.12118    0.08363   -3.33218
L1         3.4427744104        -1.2945835643         1.0971670501   -0.32828    0.20723   -3.57016
L1        -3.6112137793        -1.6837719474        -1.3640610919   -0.22174    0.21229   -3.40533
L1        -1.9380391929         0.1850465496         5.3402934210   -0.12118    0.15458   -3.33218
L1         0.8451890747        -1.8873783832        -4.6249178304   -0.32427    0.34774   -3.41341
L1        -1.5742991919         2.9689475600        -3.5735528147   -0.30981    0.15716   -3.41402
L1        -2.9221131264         0.3589474596         2.8345978498   -0.00628    0.20497   -3.61452
L1        -0.1809360670         1.7475628165        -1.6009216911    1.38204    0.31919   -3.76202
L1        -0.1783820868         1.5183894124         3.7901460044   -0.00628    0.13938   -3.61452
L1        -0.3833089234         0.5411775013        -4.1210100615   -0.45930    0.34827   -3.51435
L1        -0.9778821254         3.9796349908         2.6223032359   -0.31088    0.31156   -3.48700
