# Supplementary material for: Structure, thermodynamics, and rearrangement mechanisms in gold clusters—insights from the energy landscapes framework
Source: Nanoscale. 2017 Dec 15;10(4):2004–16. doi: 10.1039/c7nr07123j (PMC5901115; doi:10.1039/c7nr07123j)
Supplement: Supplementary file 1 [file NR-010-C7NR07123J-s001.zip › minima/45_Au/min.data.amb]

     -158.9122088357      161.3065468576     1  0.15252341E+09
     -158.9079938164      168.4231593022     4  0.15992401E+09
     -158.9005250140      164.9135448024     1  0.15335773E+09
     -158.8967209932      167.6022154365     2  0.15715253E+09
     -158.8917715578      163.7775135793     1  0.15453754E+09
     -158.8914628079      169.0226193862     2  0.16983978E+09
     -158.8875688087      163.9684830738     1  0.15339193E+09
     -158.8826772644      164.9587095018     4  0.15447454E+09
     -158.8716181160      162.7511327590     1  0.15814205E+09
     -158.8647391153      162.9209000235     1  0.15384857E+09
     -158.8613839331      168.6830116765     2  0.16777347E+09
     -158.8602848236      164.2830515943     1  0.15633596E+09
     -158.8567988667      165.4650647963     1  0.15717088E+09
     -158.8482223717      165.1026374909     2  0.16709073E+09
     -158.8415149362      160.6781236101     1  0.15570935E+09
     -158.8381227112      167.5016054421     2  0.16943505E+09
     -158.8349385871      166.9011691494     2  0.15187119E+09
     -158.8330752686      168.1683026681     2  0.17124348E+09
     -158.8306937180      167.3804138979     2  0.17020510E+09
     -158.8240253956      165.9122714328     1  0.15536610E+09
     -158.8235929006      168.4714716225     2  0.17201199E+09
     -158.8148217635      165.7473013454     1  0.15561509E+09
     -158.8070504266      167.0347753816     2  0.16750365E+09
     -158.8061893051      165.2290580349     4  0.16490197E+09
     -158.8051348638      160.4620938248     2  0.15312857E+09
     -158.8027957022      167.4703017108     2  0.16814243E+09
     -158.8003847245      164.2085773376     2  0.15261486E+09
     -158.7997989237      165.4120439110     1  0.15298211E+09
     -158.7873409621      163.3182350220     1  0.15834867E+09
     -158.7857688123      163.5509498608     2  0.16792951E+09
     -158.7843410484      167.9738022397     4  0.16477108E+09
     -158.7816278586      165.3283860919     1  0.15268753E+09
     -158.7801317123      169.0059885355     2  0.15599870E+09
     -158.7792904960      163.1883187195     1  0.15502016E+09
     -158.7787517038      161.3276567900     1  0.15553351E+09
     -158.7781244487      163.7572778946     1  0.15113644E+09
     -158.7771962956      162.0191910355     1  0.15511709E+09
     -158.7746382509      165.2451269004     1  0.15923313E+09
     -158.7742320205      165.6791990125     1  0.15218332E+09
     -158.7699926140      160.7682205671     1  0.15819553E+09
     -158.7685418209      169.4598509786     1  0.15763057E+09
     -158.7680563263      165.0031162533     1  0.15188435E+09
     -158.7671730143      165.6501106592     1  0.15390554E+09
     -158.7638445324      167.7305700922     2  0.16261065E+09
     -158.7635748816      164.3922413209     2  0.16827004E+09
     -158.7631077838      166.2615926251     1  0.15672133E+09
     -158.7627942856      167.8412367422     2  0.16271631E+09
     -158.7625637747      167.9567239443     1  0.16408372E+09
     -158.7622885572      167.8126557882     2  0.16301326E+09
     -158.7605417995      167.6007496460     2  0.16253915E+09
     -158.7597698901      159.5259258102     1  0.15278537E+09
     -158.7593724601      167.8911021260     1  0.16012951E+09
     -158.7563646987      161.8595824042     1  0.16080365E+09
     -158.7547316207      167.4389729401     1  0.16430760E+09
     -158.7545186488      162.8761487040     1  0.15690205E+09
     -158.7535004301      162.7802546181     1  0.15842973E+09
     -158.7527471066      163.0912478443     4  0.16894299E+09
     -158.7508675823      165.2586348247     1  0.16381005E+09
     -158.7498685649      169.4564344374     1  0.15435793E+09
     -158.7477386159      161.7432102037     1  0.15866007E+09
     -158.7477298648      163.6500928327     1  0.15294389E+09
     -158.7446353762      167.6657840432     2  0.16040028E+09
     -158.7435878924      164.6015206419     1  0.15876738E+09
     -158.7430130186      167.4763587410     4  0.16020715E+09
     -158.7426985084      167.1439562275     2  0.16055899E+09
     -158.7425704805      158.9397620600     1  0.15384012E+09
     -158.7421398108      163.4399299326     1  0.16326215E+09
     -158.7419940251      166.4044503594     1  0.16268608E+09
     -158.7413698858      167.2364980507     2  0.16060117E+09
     -158.7413123946      163.9746700891     1  0.16329279E+09
     -158.7409942958      164.1652409704     2  0.15981381E+09
     -158.7409057872      161.3786845408     1  0.15540397E+09
     -158.7407788109      158.7692169318     1  0.15546698E+09
     -158.7401522770      167.1571666343     1  0.15386877E+09
     -158.7393708393      165.1071669980     2  0.16031539E+09
     -158.7388018312      158.6753787837     1  0.15557583E+09
     -158.7367681656      169.0350200962     1  0.15976662E+09
     -158.7367120764      164.5665829458     1  0.15694480E+09
     -158.7362203049      163.1625180530     1  0.15536845E+09
     -158.7359981061      167.1844255194     2  0.16113814E+09
     -158.7356790977      158.6585931599     1  0.15510616E+09
     -158.7356777625      163.9719314960     2  0.15756167E+09
     -158.7351422679      161.3124594873     1  0.15885951E+09
     -158.7347089205      169.1889698251     1  0.15547364E+09
     -158.7343703895      156.5006501433     1  0.15589608E+09
     -158.7341240047      166.1737328806     1  0.16095689E+09
     -158.7336377260      167.4082047456     1  0.16246160E+09
     -158.7330979051      165.1898442132     1  0.15613527E+09
     -158.7322692510      164.4959512310     1  0.15853474E+09
     -158.7313463565      164.0140906504     1  0.15446838E+09
     -158.7300976468      159.8358435369     1  0.15344380E+09
     -158.7300064464      163.8104854161     2  0.15750606E+09
     -158.7294172073      166.9245440415     2  0.16106261E+09
     -158.7272763989      168.3270477129     2  0.16594046E+09
     -158.7269788968      164.5469461103     1  0.16162844E+09
     -158.7264091411      163.9337818268     4  0.15713165E+09
     -158.7263039724      167.3984629401     2  0.16135913E+09
     -158.7262297989      166.5563668561     2  0.16112006E+09
     -158.7261386642      167.1647532238     2  0.16120958E+09
     -158.7257805730      163.9760019969     2  0.15810708E+09
     -158.7257471515      163.9832200273     1  0.15915192E+09
     -158.7248224336      164.3390958481     1  0.16084254E+09
     -158.7247616540      161.7368568356     1  0.15865495E+09
     -158.7244499546      165.3168890582     1  0.15417418E+09
     -158.7240610687      168.4037188245     1  0.16035906E+09
     -158.7239724767      167.1396215169     1  0.16181842E+09
     -158.7229850095      167.5134009137     2  0.16138623E+09
     -158.7221823067      164.9626407704     1  0.15193558E+09
     -158.7217967831      167.7003423251     1  0.15823581E+09
     -158.7215373760      167.5702451337     2  0.16195811E+09
     -158.7210058500      165.5453615895     1  0.15338529E+09
     -158.7209538153      160.2875295511     1  0.15719991E+09
     -158.7206947351      165.7384689856     1  0.15111521E+09
     -158.7192246176      168.7481575256     4  0.15123093E+09
     -158.7188514948      167.6926098431     1  0.16219854E+09
     -158.7181193162      167.2770507456     2  0.16594617E+09
     -158.7178702650      165.2228947718     1  0.15889923E+09
     -158.7171927422      162.0603252427     1  0.15697891E+09
     -158.7169556669      167.8675584043     2  0.16167747E+09
     -158.7165707019      165.2773853756     1  0.15317721E+09
     -158.7157043683      162.2269548247     1  0.15395097E+09
     -158.7153849077      161.8475547752     1  0.15696829E+09
     -158.7151929908      160.8535211428     1  0.15726720E+09
     -158.7149579918      165.8587956349     1  0.15583939E+09
     -158.7148381257      163.1696066743     1  0.15294032E+09
     -158.7147087355      159.7744138153     1  0.15132039E+09
     -158.7144262602      159.5031469056     1  0.15134091E+09
     -158.7144012657      165.2081885263     1  0.15547369E+09
     -158.7141541230      165.8841523805     1  0.15385422E+09
     -158.7139686767      166.4634629050     1  0.15750846E+09
     -158.7136317032      155.9555076709     1  0.16065058E+09
     -158.7136195553      162.0306337090     1  0.15717280E+09
     -158.7135209166      166.8831201774     1  0.16654474E+09
     -158.7127727116      166.7287703929     2  0.15891905E+09
     -158.7125826455      167.7889439106     2  0.17961006E+09
     -158.7125308940      162.7863870377     1  0.15867275E+09
     -158.7117967420      166.9517462299     2  0.15912471E+09
     -158.7114149661      163.6816856270     1  0.15775363E+09
     -158.7106049163      158.3006826026     1  0.16046735E+09
     -158.7097836385      167.7544708399     2  0.17599650E+09
     -158.7091563961      161.0576960588     1  0.16315548E+09
     -158.7090032333      164.7400766972     1  0.16393405E+09
     -158.7086814311      167.5303387854     2  0.17637053E+09
     -158.7085885998      157.2871071749     1  0.16064502E+09
     -158.7084801399      166.9830160414     2  0.15957969E+09
     -158.7081592318      167.2371061549     1  0.15707486E+09
     -158.7077531572      164.3126888132     1  0.15198732E+09
     -158.7075982753      161.2155360613     1  0.16002363E+09
     -158.7074958631      165.2692413383     1  0.16572263E+09
     -158.7074508917      165.4377956611     1  0.15855880E+09
     -158.7072946066      168.7923644298     1  0.15509669E+09
     -158.7070143364      160.2118336853     1  0.15854786E+09
     -158.7069351980      164.2607089497     1  0.15626493E+09
     -158.7067442856      165.0460618897     1  0.15381125E+09
     -158.7067134910      159.8692695267     1  0.15855077E+09
     -158.7065517913      168.6782623416     2  0.15100307E+09
     -158.7065446802      163.2274861749     1  0.15633728E+09
     -158.7064583485      159.9835117940     1  0.15553350E+09
     -158.7062101061      160.5362511712     1  0.15862302E+09
     -158.7059081393      165.3291909028     1  0.15474671E+09
     -158.7052616503      162.0782533378     1  0.16165393E+09
     -158.7047457625      165.0415252470     1  0.15864192E+09
     -158.7046193294      160.7017108618     1  0.15621407E+09
     -158.7045471134      169.0659734612     1  0.15653754E+09
     -158.7043297617      163.8247880831     1  0.15922236E+09
     -158.7042233786      162.7793156501     1  0.15582477E+09
     -158.7038107194      165.1983259547     1  0.15738626E+09
     -158.7033206724      164.7925922842     1  0.15648152E+09
     -158.7031825851      165.0969125088     2  0.15485483E+09
     -158.7031676392      161.4063679944     1  0.16213344E+09
     -158.7024874155      165.6784405076     1  0.15777234E+09
     -158.7022336686      167.3428034032     4  0.15444897E+09
     -158.7018616736      168.6745440370     1  0.16522662E+09
     -158.7009265163      169.1098800313     1  0.15694569E+09
     -158.7009171317      162.3035436693     1  0.15740019E+09
     -158.7007607335      160.5760261866     1  0.15998028E+09
     -158.7006948329      166.3633066086     1  0.15584356E+09
     -158.7003360100      160.1687321756     1  0.15595218E+09
     -158.7003235308      163.6455350305     1  0.15920871E+09
     -158.7002624299      162.0145327365     1  0.15316147E+09
     -158.7001127310      166.9271471289     2  0.15940875E+09
     -158.6999658823      164.2309818257     1  0.15823542E+09
     -158.6998981337      158.7894071989     1  0.15352834E+09
     -158.6998028344      162.8014427558     2  0.15125016E+09
     -158.6994734430      167.9252633171     2  0.17805561E+09
     -158.6993626084      163.9199110354     1  0.15468862E+09
     -158.6992236530      165.1591978790     1  0.15750652E+09
     -158.6989786828      165.3104703814     2  0.17722239E+09
     -158.6978393841      166.2634118066     1  0.15963946E+09
     -158.6974684866      167.5587021855     2  0.15853829E+09
     -158.6973491507      163.7246390399     1  0.15803770E+09
     -158.6972203051      163.2115096247     2  0.15629413E+09
     -158.6968172985      165.6719664837     1  0.15383969E+09
     -158.6968145505      166.0912310247     1  0.15922490E+09
     -158.6965595609      163.9491399868     1  0.15446652E+09
     -158.6961865030      160.4692137798     2  0.16095664E+09
     -158.6959125645      167.8055898008     1  0.15692550E+09
     -158.6958863866      161.9477208809     1  0.15771545E+09
     -158.6958040559      166.3768394973     2  0.15381559E+09
     -158.6949936275      167.2948414625     1  0.15709325E+09
     -158.6948861114      163.9554328641     1  0.16128382E+09
     -158.6947717106      159.9774842518     1  0.15545919E+09
     -158.6946966742      158.6693964135     1  0.15853159E+09
     -158.6945985232      160.0536976696     1  0.15496978E+09
     -158.6944551457      167.4166884143     2  0.15963173E+09
     -158.6944205450      164.1334709912     1  0.15300027E+09
     -158.6941001649      164.0395030119     1  0.15917888E+09
     -158.6939406029      165.2080253752     1  0.17409338E+09
     -158.6938202682      166.8142445675     1  0.15843161E+09
     -158.6935186749      166.0384079677     1  0.16168316E+09
     -158.6934239140      162.5446523687     1  0.15650406E+09
     -158.6931582774      160.3388443650     1  0.15405362E+09
     -158.6928695940      165.9875959354     1  0.15460788E+09
     -158.6926951477      160.0977301653     1  0.15561105E+09
     -158.6923262437      165.2817183413     1  0.17196516E+09
     -158.6918369478      163.0411182809     1  0.16449464E+09
     -158.6918104473      164.0863766464     1  0.16052510E+09
     -158.6916969018      159.2574853821     1  0.15362413E+09
     -158.6916517721      166.6355086730     1  0.15628048E+09
     -158.6908983804      165.7458916212     1  0.16083992E+09
     -158.6908768657      162.1897898392     1  0.16865442E+09
     -158.6906695641      159.0741313259     1  0.15584448E+09
     -158.6904545616      165.4700993259     1  0.15633785E+09
     -158.6901527347      166.1045243051     1  0.16226924E+09
     -158.6899423201      165.3950724530     1  0.16184202E+09
     -158.6894829325      167.0792674682     2  0.17263740E+09
     -158.6871595589      167.5828856718     2  0.17819874E+09
     -158.6870488965      163.1528493244     2  0.15322059E+09
     -158.6870077871      163.2258434453     1  0.16276640E+09
     -158.6861271910      161.1256414584     1  0.16230378E+09
     -158.6858699261      168.3741839111     2  0.15200560E+09
     -158.6855482225      168.1501036634     1  0.16888093E+09
     -158.6854538224      161.0397020242     1  0.16043167E+09
     -158.6849995177      162.3000962417     1  0.15447228E+09
     -158.6848042408      165.8051170426     1  0.16239092E+09
     -158.6847264064      163.1583730828     1  0.15595916E+09
     -158.6847161189      167.8845225185     1  0.16864964E+09
     -158.6843473545      162.5262843337     1  0.15263071E+09
     -158.6841987579      169.1438817637     1  0.16039548E+09
     -158.6841526616      161.5119830459     1  0.15823126E+09
     -158.6840776389      157.3553032128     1  0.15584427E+09
     -158.6840696283      163.2600182435     1  0.15458633E+09
     -158.6839092403      166.0201989497     1  0.16685226E+09
     -158.6837084426      161.6330556303     2  0.15640861E+09
     -158.6836667351      166.5229114922     1  0.15753306E+09
     -158.6834798096      167.9745620596     2  0.15017141E+09
     -158.6834249804      163.3319014512     1  0.15982306E+09
     -158.6833623238      166.2588798918     1  0.15166411E+09
     -158.6824818173      159.1086577419     1  0.15303375E+09
     -158.6824397457      164.9666910611     2  0.16008544E+09
     -158.6822036302      164.9903176517     1  0.15667054E+09
     -158.6821272971      165.9714010992     4  0.15757727E+09
     -158.6820789146      167.3757051798     1  0.16822881E+09
     -158.6820166512      168.3387000075     2  0.15198994E+09
     -158.6819087258      162.8416825710     1  0.16192172E+09
     -158.6818973298      163.5337459151     1  0.15481887E+09
     -158.6816628291      164.5177906075     1  0.16274221E+09
     -158.6815511250      168.3843160024     2  0.15189310E+09
     -158.6814617524      170.5384176955     2  0.15192051E+09
     -158.6813217340      162.0791139052     1  0.16894943E+09
     -158.6810555749      166.4051090201     1  0.16098329E+09
     -158.6810323284      161.7950425985     1  0.15973181E+09
     -158.6806437524      164.4519541011     1  0.16340088E+09
     -158.6802698659      161.8206748474     1  0.15232481E+09
     -158.6799787541      160.1892372770     1  0.15239145E+09
     -158.6798637423      164.2337321105     1  0.15716831E+09
     -158.6798288823      162.2650737913     1  0.15632180E+09
     -158.6797888559      168.4424434218     2  0.15191708E+09
     -158.6797394089      165.6270698174     1  0.16221423E+09
     -158.6792993085      162.7760792025     1  0.15430211E+09
     -158.6792352030      166.1470931593     1  0.15950756E+09
     -158.6792188758      165.6230559688     2  0.16100501E+09
     -158.6788895271      163.9781939661     1  0.16744686E+09
     -158.6785570070      159.6632432660     1  0.16532797E+09
     -158.6785007023      164.8751557166     1  0.16395417E+09
     -158.6779454086      164.4589982908     1  0.15620102E+09
     -158.6776482737      162.0613129703     1  0.15550302E+09
     -158.6772930382      163.2592871704     1  0.15534087E+09
     -158.6770028876      166.8133010754     2  0.17378058E+09
     -158.6768907686      156.1307482792     1  0.15412005E+09
     -158.6766748459      165.4449057280     1  0.15256167E+09
     -158.6762158153      163.4223831116     1  0.15442087E+09
     -158.6761177820      166.5600811831     1  0.15950516E+09
     -158.6760694399      163.3334243538     1  0.15771182E+09
     -158.6760277776      163.8123727850     1  0.15802839E+09
     -158.6760035799      162.5227169688     1  0.16694306E+09
     -158.6754866923      167.6993192598     1  0.16281740E+09
     -158.6752306365      167.9310268154     2  0.17822354E+09
     -158.6751957545      159.6402480931     1  0.15658072E+09
     -158.6751438464      163.9666127570     1  0.15615126E+09
     -158.6748766958      166.0663187554     1  0.15399423E+09
     -158.6746244686      167.0726258332     2  0.17373955E+09
     -158.6744065381      167.0823501474     1  0.16099736E+09
     -158.6743931524      162.2438125302     1  0.16517144E+09
     -158.6742319518      164.9388579863     1  0.16060841E+09
     -158.6736231814      162.0176184730     1  0.15960479E+09
     -158.6735116193      162.2517982458     1  0.16314818E+09
     -158.6733181973      164.7707140331     1  0.15858091E+09
     -158.6732197399      164.6551197129     1  0.16203465E+09
     -158.6730655173      164.4209618159     1  0.15471601E+09
     -158.6729915401      160.8065695054     1  0.15907930E+09
     -158.6729602241      160.2992178249     1  0.15990088E+09
     -158.6729340279      163.4493588595     1  0.15466500E+09
     -158.6727881033      169.1684908393     1  0.15909733E+09
     -158.6726863559      165.6035502575     1  0.15746338E+09
     -158.6725877338      158.4419155376     1  0.16284702E+09
     -158.6725247120      167.0762760728     1  0.16562146E+09
     -158.6725122721      162.1462049567     2  0.15218873E+09
     -158.6724813786      165.7630284932     1  0.15757553E+09
     -158.6723700202      159.0678606700     1  0.15675715E+09
     -158.6721171205      162.5660982228     1  0.15701259E+09
     -158.6721100516      168.3144652346     1  0.16047996E+09
     -158.6718600097      158.9109293544     1  0.15357127E+09
     -158.6716649264      158.9947380106     1  0.15492146E+09
     -158.6716137240      162.0768907326     2  0.15835231E+09
     -158.6715490893      161.6678800304     1  0.16086215E+09
     -158.6704795598      166.5409432292     1  0.16049524E+09
     -158.6699702815      162.8048736153     1  0.15573356E+09
     -158.6697398446      163.4557891858     1  0.15428123E+09
     -158.6695144974      163.4969476891     2  0.17260440E+09
     -158.6694266145      158.6678922075     1  0.16358444E+09
     -158.6690539723      164.2018120938     1  0.15615313E+09
     -158.6689834413      165.7643449989     1  0.15715376E+09
     -158.6687691204      161.6504352220     1  0.15601722E+09
     -158.6687182979      165.0515440367     1  0.16397167E+09
     -158.6685894669      161.4676847693     1  0.17046667E+09
     -158.6682515823      162.9664781394     1  0.16236249E+09
     -158.6680973757      166.0716448855     1  0.15946177E+09
     -158.6677806667      166.9572658540     1  0.17298955E+09
     -158.6677739120      165.9506191515     1  0.15991878E+09
     -158.6675930709      166.4732546499     1  0.15887996E+09
     -158.6674127713      159.6692571086     1  0.15469235E+09
     -158.6673576350      160.7219018606     1  0.15334411E+09
     -158.6671772888      161.6385650252     1  0.15900918E+09
     -158.6670934621      166.0320270498     1  0.15731961E+09
     -158.6669366183      164.8425424692     1  0.15589257E+09
     -158.6667462868      163.8791756291     2  0.15632144E+09
     -158.6666733461      160.6188792749     1  0.15652462E+09
     -158.6666601731      160.2245579610     1  0.15583029E+09
     -158.6666223747      162.3896111434     1  0.15507360E+09
     -158.6666024497      162.1026966749     1  0.15527091E+09
     -158.6665330035      166.8619219989     1  0.16356274E+09
     -158.6663172737      163.7739168216     1  0.16301215E+09
     -158.6662811548      164.4475078312     1  0.16256564E+09
     -158.6660676884      163.8329029530     1  0.16892771E+09
     -158.6660057309      162.2856818919     1  0.15207315E+09
     -158.6659416341      163.8990167908     2  0.15896666E+09
     -158.6658878364      163.5811490106     1  0.15411690E+09
     -158.6657092004      165.4158419272     1  0.16541444E+09
     -158.6653819903      164.6030287917     1  0.16433024E+09
     -158.6651308518      158.0894782386     1  0.15483863E+09
     -158.6645746313      163.6096301618     1  0.15489223E+09
     -158.6644923731      163.0182545363     1  0.16160227E+09
     -158.6644747761      160.9004662579     1  0.15977076E+09
     -158.6642481833      165.0598888816     1  0.15447217E+09
     -158.6640450707      165.7198017938     1  0.16594177E+09
     -158.6639049045      162.2791552205     1  0.16531547E+09
     -158.6635883829      162.0469937967     1  0.15297048E+09
     -158.6634401684      164.7610714454     1  0.15370664E+09
     -158.6633030168      164.5617078348     1  0.16178282E+09
     -158.6632268149      162.9117847514     1  0.15781955E+09
     -158.6627683317      165.7415687249     1  0.15354384E+09
     -158.6627307930      162.0789673411     1  0.15642633E+09
     -158.6625619438      166.0785052426     1  0.16377913E+09
     -158.6623430597      161.4124491462     1  0.15748644E+09
     -158.6623397069      165.5171071541     1  0.16599597E+09
     -158.6622593422      159.5359993749     1  0.15715539E+09
     -158.6622269374      162.5183026711     1  0.15411461E+09
     -158.6621213162      161.8631959932     1  0.15259354E+09
     -158.6620347332      165.0399429026     1  0.16122326E+09
     -158.6619184816      165.7932356057     1  0.16002504E+09
     -158.6615735898      157.2450012056     1  0.15549621E+09
     -158.6614841662      165.3663669246     1  0.16050546E+09
     -158.6614743238      162.1065349423     1  0.16260393E+09
     -158.6613760891      163.0017268202     1  0.16995926E+09
     -158.6613461936      162.2267945279     1  0.15280113E+09
     -158.6613415795      163.4644610017     1  0.16352466E+09
     -158.6612708773      163.6824200184     1  0.15465892E+09
     -158.6611122332      164.7653527558     1  0.15829258E+09
     -158.6608018166      167.5479720491     1  0.16613950E+09
     -158.6605032709      166.2948865820     1  0.16081447E+09
     -158.6602653923      163.4133837864     1  0.15995032E+09
     -158.6602544853      163.7609251186     1  0.15447079E+09
     -158.6601897909      164.8952707767     1  0.15341651E+09
     -158.6601825569      157.5396355947     1  0.16427626E+09
     -158.6597714787      167.4084906584     1  0.16608613E+09
     -158.6597516450      163.2238313337     1  0.16160515E+09
     -158.6596057629      166.0851457132     1  0.15994859E+09
     -158.6594524189      161.7443689706     1  0.16100983E+09
     -158.6594177627      166.2087421923     1  0.16582538E+09
     -158.6592975739      163.0372030144     1  0.15997060E+09
     -158.6592661137      164.3301645911     1  0.16509737E+09
     -158.6592336891      165.5572337748     1  0.16500508E+09
     -158.6590063427      165.0327320128     1  0.15588497E+09
     -158.6589031378      167.7223507575     1  0.16678913E+09
     -158.6588779237      164.7270621495     1  0.15979195E+09
     -158.6588155200      163.3947396661     1  0.15852562E+09
     -158.6584385020      165.3854318253     1  0.16583701E+09
     -158.6584222776      161.5055710120     1  0.15409642E+09
     -158.6583144040      164.8954548939     1  0.15481939E+09
     -158.6580166242      151.1776153462     2  0.16242422E+09
     -158.6576925727      158.3089178819     1  0.15522876E+09
     -158.6570864571      163.3839787186     1  0.15176754E+09
     -158.6569532068      170.6840029924     1  0.17153644E+09
     -158.6566065719      163.9335784523     1  0.15837580E+09
     -158.6565836821      165.9875578452     1  0.16064176E+09
     -158.6563679084      160.2956877394     1  0.15910927E+09
     -158.6563649993      158.1157344194     1  0.15729893E+09
     -158.6563186148      163.2600047841     1  0.15447795E+09
     -158.6563102096      163.0085592372     1  0.15686539E+09
     -158.6562252896      165.6095201283     1  0.15574161E+09
     -158.6561226790      160.5125861502     1  0.16042372E+09
     -158.6557933977      164.8939721265     2  0.15916762E+09
     -158.6557096560      156.5890041646     1  0.15674641E+09
     -158.6551857219      166.1832792999     1  0.16910990E+09
     -158.6551483611      161.2666094054     2  0.15433030E+09
     -158.6551438916      168.3634801833     2  0.16125860E+09
     -158.6548957820      162.9950604714     1  0.15165710E+09
     -158.6548116767      162.4796333417     1  0.16447663E+09
     -158.6547219556      160.2305238997     1  0.16339204E+09
     -158.6546059050      161.7227865961     1  0.15606172E+09
     -158.6545978724      158.7583023363     1  0.16003678E+09
     -158.6545830586      159.5739997270     1  0.16046002E+09
     -158.6545227871      161.6228599753     1  0.15632818E+09
     -158.6544984954      164.3880979104     2  0.15819853E+09
     -158.6542409846      164.3339583969     1  0.15544878E+09
     -158.6540506950      164.9287839223     1  0.16325768E+09
     -158.6539519320      166.9513114748     2  0.17493170E+09
     -158.6538431812      158.6646238279     1  0.15604238E+09
     -158.6537296731      156.3490538165     1  0.15623645E+09
     -158.6536081254      164.4457781101     1  0.15572751E+09
     -158.6535776104      166.2848233449     1  0.16445583E+09
     -158.6535442605      166.3198315194     1  0.15892997E+09
     -158.6535333258      159.9083539361     1  0.15608867E+09
     -158.6530938940      160.8944867225     1  0.16139329E+09
     -158.6530827116      159.5566669175     1  0.15953481E+09
     -158.6529860305      165.3358039860     1  0.16556840E+09
     -158.6528769845      159.4836526489     1  0.15544767E+09
     -158.6527486901      159.0217659228     2  0.15688446E+09
     -158.6526080335      160.8977044123     1  0.15582960E+09
     -158.6525937571      160.0429701549     1  0.15543535E+09
     -158.6524468896      168.8599031145     1  0.16516731E+09
     -158.6521872501      166.0365111784     1  0.17296814E+09
     -158.6521798405      164.2374169180     1  0.15931776E+09
     -158.6520587844      166.4552604622     1  0.16456217E+09
     -158.6519342404      167.3448492911     1  0.17185505E+09
     -158.6512295504      161.2088647374     1  0.15807254E+09
     -158.6511929714      160.5647936627     1  0.15856816E+09
     -158.6507176296      159.2111487484     1  0.15374884E+09
     -158.6505708213      165.4733995710     1  0.15550980E+09
     -158.6505415427      162.4314820671     1  0.16034770E+09
     -158.6505403384      161.9213779234     1  0.15524696E+09
     -158.6504760338      158.7672965190     1  0.15422257E+09
     -158.6498534919      163.2221079468     1  0.15915715E+09
     -158.6498487135      161.9045771180     1  0.15991718E+09
     -158.6498398736      167.5325735110     1  0.15610024E+09
     -158.6497486696      162.3564418888     1  0.15926553E+09
     -158.6496000628      164.8730622464     1  0.16582194E+09
     -158.6491333000      166.7600504159     1  0.16135637E+09
     -158.6491138244      163.4879160228     1  0.15476296E+09
     -158.6490983663      159.4361818388     1  0.15702544E+09
     -158.6489582943      162.1991736692     1  0.16217720E+09
     -158.6488922314      159.5118580619     1  0.15923584E+09
     -158.6488512010      158.1846686738     1  0.16419660E+09
     -158.6487902688      164.4889821739     1  0.15474345E+09
     -158.6487262228      165.7209404408     1  0.15877435E+09
     -158.6487191121      163.8236511809     1  0.15848591E+09
     -158.6484730329      163.5710847699     1  0.16033641E+09
     -158.6484539700      162.4598011338     1  0.16231484E+09
     -158.6484481236      161.5036294200     1  0.15652243E+09
     -158.6484384687      163.6222062694     1  0.15189302E+09
     -158.6483393759      162.5478828095     1  0.16303442E+09
     -158.6482723261      163.2618326922     1  0.17201343E+09
     -158.6481396795      161.8611140383     1  0.15688899E+09
     -158.6480324978      159.3424268390     1  0.15732888E+09
     -158.6479511621      163.8621796921     1  0.15959221E+09
     -158.6475825530      162.2961718131     1  0.15093678E+09
     -158.6474699535      160.1985491540     1  0.15579219E+09
     -158.6472962990      160.7401112567     1  0.15990445E+09
     -158.6471398434      160.9775332564     2  0.16054840E+09
     -158.6470806635      161.9566718386     1  0.15933823E+09
     -158.6470311314      167.6840256480     1  0.16391850E+09
     -158.6468744533      164.5579439033     1  0.16155894E+09
     -158.6465124968      164.2110478770     1  0.15543271E+09
     -158.6457723967      164.4311654337     1  0.16143385E+09
     -158.6456561489      163.2058430817     2  0.15052942E+09
     -158.6456478315      164.8476497681     1  0.15523857E+09
     -158.6455982644      160.7741912141     1  0.15648103E+09
     -158.6454939735      163.5624883656     1  0.15418311E+09
     -158.6453977890      161.3113611966     1  0.15753850E+09
     -158.6452227717      161.6737919561     1  0.15561931E+09
     -158.6450394259      159.4858779359     1  0.15929198E+09
     -158.6450032080      164.9146837047     1  0.16604217E+09
     -158.6449788280      166.9450791647     1  0.16312114E+09
     -158.6449002174      162.4176749182     1  0.15742302E+09
     -158.6448670592      163.6242768369     1  0.16675719E+09
     -158.6448276045      164.6338211923     1  0.15896201E+09
     -158.6445750409      165.8348671839     1  0.17732109E+09
     -158.6442974497      158.7624638644     1  0.15473912E+09
     -158.6442308366      161.6020324379     1  0.16025933E+09
     -158.6441676196      162.8030848259     1  0.15797958E+09
     -158.6438329567      162.8307928039     1  0.15818581E+09
     -158.6438272679      162.8013727874     1  0.15325719E+09
     -158.6437882795      160.9715415119     1  0.16070673E+09
     -158.6437516868      161.3611871376     1  0.15685387E+09
     -158.6436526610      161.6724011224     1  0.15540275E+09
     -158.6436250915      164.6402501989     1  0.16676204E+09
     -158.6435353564      165.0612463341     1  0.15925790E+09
     -158.6433543507      161.3421666542     1  0.15810690E+09
     -158.6433356145      166.2905138053     1  0.16353173E+09
     -158.6432977257      160.0355092021     1  0.16025623E+09
     -158.6432589282      162.5825060264     1  0.17222175E+09
     -158.6431833067      162.6418981851     1  0.15220760E+09
     -158.6423424564      160.5544077543     1  0.15969686E+09
     -158.6423352738      159.8022488573     1  0.16139429E+09
     -158.6422550447      161.5982011307     1  0.16968991E+09
     -158.6420617024      159.1555625015     1  0.15672411E+09
     -158.6420268156      163.8221879706     1  0.16095092E+09
     -158.6418584264      161.0080257316     1  0.15996806E+09
     -158.6415977132      161.2392989030     1  0.15571276E+09
     -158.6415397907      165.2805198896     1  0.15956018E+09
     -158.6415069613      162.2680784835     1  0.16259728E+09
     -158.6414898896      160.3707608494     1  0.15145084E+09
     -158.6413873834      163.9358128193     1  0.16302064E+09
     -158.6412265610      164.8004135646     1  0.17121802E+09
     -158.6411275540      164.7031907717     1  0.15464024E+09
     -158.6410968821      162.4591865799     1  0.15443942E+09
     -158.6408965381      164.6043081622     1  0.16115373E+09
     -158.6407947303      160.8580704509     1  0.16355022E+09
     -158.6407865157      163.0784666026     1  0.15277927E+09
     -158.6407295796      163.7172060399     1  0.16577282E+09
     -158.6407159427      164.5223140325     1  0.15719749E+09
     -158.6407142430      159.7807203628     1  0.15530546E+09
     -158.6406150409      164.1885866718     1  0.16968122E+09
     -158.6405575434      165.7986828869     1  0.16003264E+09
     -158.6405446484      165.8848024892     1  0.16762533E+09
     -158.6405234343      161.3096234872     4  0.16104842E+09
     -158.6405002987      159.8865852188     1  0.15677784E+09
     -158.6403443627      160.2557876016     1  0.15902845E+09
     -158.6401222505      166.4507555380     1  0.16937899E+09
     -158.6400888917      166.2148673278     1  0.16463537E+09
     -158.6400204073      164.8695548047     1  0.15890051E+09
     -158.6396571859      160.9247848539     1  0.15672125E+09
     -158.6396501293      165.5552045015     1  0.15666499E+09
     -158.6396019904      165.2928282299     1  0.15820527E+09
     -158.6395808466      164.2102832242     1  0.16158420E+09
     -158.6395413057      162.4863735880     1  0.16108789E+09
     -158.6393830690      161.5250780184     1  0.15798078E+09
     -158.6391869773      161.0574165031     1  0.15661259E+09
     -158.6391613218      168.5021653239     2  0.17913769E+09
     -158.6391229035      159.4591012682     1  0.15390854E+09
     -158.6388812866      164.8041445313     1  0.16157613E+09
     -158.6388768588      161.3940130006     1  0.16793863E+09
     -158.6385196251      161.9262976175     1  0.17218814E+09
     -158.6382235748      163.2492918791     1  0.15664299E+09
     -158.6381294747      163.5482206199     1  0.15161389E+09
     -158.6379343869      162.1511753016     1  0.15692786E+09
     -158.6378580313      160.8507023582     1  0.15874409E+09
     -158.6377454389      160.1629397409     1  0.15538765E+09
     -158.6376624355      164.3646710829     1  0.17226012E+09
     -158.6375282575      160.7731144538     1  0.15399305E+09
     -158.6374070647      161.1107451967     1  0.15712803E+09
     -158.6373948394      161.9537713944     1  0.14996090E+09
     -158.6373347720      156.3024430436     1  0.15717912E+09
     -158.6373072235      158.9160065660     1  0.15904118E+09
     -158.6372736672      161.1841669607     1  0.15668827E+09
     -158.6372712862      160.7273019811     1  0.15858586E+09
     -158.6372261288      158.4253135939     1  0.16099419E+09
     -158.6370451575      160.0094169024     1  0.15879406E+09
     -158.6370313604      167.8522777425     1  0.16530669E+09
     -158.6366095747      165.4681857926     1  0.15685531E+09
     -158.6364957564      164.7138521519     1  0.16287046E+09
     -158.6364935561      165.6551999025     1  0.16717027E+09
     -158.6364766863      161.0002243083     1  0.17165243E+09
     -158.6363619399      160.2151611180     1  0.15692666E+09
     -158.6363315020      160.0003900675     1  0.15837121E+09
     -158.6362854027      166.6094923037     1  0.16355484E+09
     -158.6362447530      166.4511710322     1  0.16139237E+09
     -158.6362429149      163.2189681231     1  0.15392749E+09
     -158.6361155143      161.8388765837     1  0.15386393E+09
     -158.6360749004      162.2096784453     1  0.15748651E+09
     -158.6359661816      162.7442078065     1  0.15530923E+09
     -158.6359488599      165.1412457089     1  0.16232921E+09
     -158.6358769842      165.2489391318     1  0.15816893E+09
     -158.6358167042      165.3554261605     1  0.16106341E+09
     -158.6357555243      158.6459114805     1  0.15321521E+09
     -158.6357428602      161.5314234746     1  0.15879133E+09
     -158.6356871307      159.9905993330     1  0.15430519E+09
     -158.6356751239      163.6057630836     1  0.15424776E+09
     -158.6356454531      163.5907787807     1  0.16700542E+09
     -158.6355467899      165.6176203997     1  0.16411769E+09
     -158.6354886747      158.7621246741     1  0.15395129E+09
     -158.6352779746      160.6893548659     1  0.15878295E+09
     -158.6352085732      167.3864063356     1  0.15904708E+09
     -158.6349969342      164.6427623772     1  0.16794218E+09
     -158.6349896855      160.0307175522     1  0.16039488E+09
     -158.6347926251      165.2751503498     1  0.16442415E+09
     -158.6346378638      157.6243860998     1  0.16229824E+09
     -158.6345713425      166.2813809200     1  0.16383166E+09
     -158.6344413914      161.1129259330     1  0.16259492E+09
     -158.6344246966      163.1892443496     1  0.16012895E+09
     -158.6343522429      166.0853225612     1  0.16259182E+09
     -158.6342854441      156.9063078318     4  0.15513076E+09
     -158.6341855793      159.7461801938     1  0.15584765E+09
     -158.6340876874      164.6959844101     1  0.15513122E+09
     -158.6338986130      159.9560904459     1  0.15942184E+09
     -158.6338452210      159.4625605441     1  0.15973286E+09
     -158.6338216933      160.4561515169     1  0.15323281E+09
     -158.6337179995      156.9406191394     1  0.15841159E+09
     -158.6335610591      158.0059486005     1  0.15764540E+09
     -158.6335222942      162.1415588181     1  0.15973842E+09
     -158.6334055171      165.6275846044     1  0.16137316E+09
     -158.6331460569      155.4864291866     1  0.15895380E+09
     -158.6330906629      161.5561506305     1  0.15769198E+09
     -158.6330870332      162.0016607185     2  0.16705458E+09
     -158.6330815712      162.0151315987     1  0.16662520E+09
     -158.6328119259      162.1716391809     1  0.16723403E+09
     -158.6327727632      164.1237670995     1  0.15623814E+09
     -158.6327185371      163.4178973876     1  0.15538827E+09
     -158.6326100984      159.2803005301     1  0.15536710E+09
     -158.6325833716      164.2860479452     1  0.15893496E+09
     -158.6323506240      163.6206094629     1  0.16180346E+09
     -158.6323124310      154.0151135803     2  0.15857444E+09
     -158.6322487190      165.3969742513     1  0.16018718E+09
     -158.6322057131      159.7232929133     1  0.15874638E+09
     -158.6321180936      161.2789716452     1  0.15790847E+09
     -158.6320617899      166.1894637408     1  0.15687990E+09
     -158.6320449279      166.7402207686     1  0.16736504E+09
     -158.6319473623      167.8677699724     1  0.16695279E+09
     -158.6319382890      159.6497445917     1  0.15386002E+09
     -158.6319226577      162.0511089273     1  0.16212335E+09
     -158.6319017613      162.0808067021     1  0.15453802E+09
     -158.6318252578      163.9061576582     1  0.15758651E+09
     -158.6316667974      161.2598532540     1  0.16208784E+09
     -158.6315802332      161.2680842118     1  0.16063462E+09
     -158.6315326914      162.5727806963     1  0.15974035E+09
     -158.6313725011      162.1190728035     1  0.15721921E+09
     -158.6313552349      158.9580704496     1  0.15645566E+09
     -158.6313140881      162.1074192517     1  0.15446734E+09
     -158.6311388742      163.0130855449     1  0.16568134E+09
     -158.6310558742      156.5710097501     1  0.16685060E+09
     -158.6310260265      163.2929786815     1  0.15563988E+09
     -158.6309356528      159.9186792794     1  0.15887695E+09
     -158.6308806623      165.0993738293     1  0.16407194E+09
     -158.6307726522      158.0939284145     1  0.15615024E+09
     -158.6307061594      166.3121562379     1  0.17286061E+09
     -158.6306847917      165.5344908845     1  0.16178634E+09
     -158.6306714967      163.5548098013     1  0.16369935E+09
     -158.6304310752      161.7810082398     1  0.16786363E+09
     -158.6303821694      161.9900395640     1  0.16526479E+09
     -158.6303678735      161.7832256437     1  0.16046070E+09
     -158.6303648394      158.8323188916     1  0.15538594E+09
     -158.6302452725      163.1421059063     1  0.16352643E+09
     -158.6302439919      162.4135833462     1  0.15602144E+09
     -158.6301500454      161.1114646822     1  0.16222820E+09
     -158.6300076130      166.4257273611     1  0.15960980E+09
     -158.6299653801      164.0927475334     1  0.15146413E+09
     -158.6298852083      164.8202525601     1  0.15271325E+09
     -158.6297956153      166.8437077730     1  0.16457105E+09
     -158.6297906777      164.6130331716     1  0.16146949E+09
     -158.6297090866      166.3082205689     1  0.16766698E+09
     -158.6296736973      161.7859423749     1  0.16060651E+09
     -158.6296292252      160.7048339742     1  0.15449270E+09
     -158.6296149125      161.8492810789     2  0.15343230E+09
     -158.6295911226      164.2662490793     1  0.16486030E+09
     -158.6293839258      164.3092170171     1  0.16027098E+09
     -158.6293433400      164.7910504348     1  0.15673323E+09
     -158.6292501888      160.9684333428     1  0.16065751E+09
     -158.6291241496      160.6494443315     1  0.15800718E+09
     -158.6291217418      163.6975640636     1  0.15493449E+09
     -158.6289925818      162.3150638162     1  0.15477618E+09
     -158.6289106841      168.1360502528     1  0.15597827E+09
     -158.6287940419      167.1983909443     1  0.15774991E+09
     -158.6285923421      167.6246768459     1  0.15867672E+09
     -158.6285884039      164.6194605207     1  0.15677061E+09
     -158.6285500077      161.4766015496     1  0.15877144E+09
     -158.6284542051      163.8758780128     1  0.15292304E+09
     -158.6282356177      154.3435362538     2  0.15931427E+09
     -158.6279092962      158.9829125780     1  0.16141327E+09
     -158.6278337063      160.7111816641     1  0.15532129E+09
     -158.6278033463      165.5454170581     1  0.16666575E+09
     -158.6275929506      167.7194058238     1  0.16719391E+09
     -158.6275742258      164.2001747068     1  0.15383456E+09
     -158.6274668084      161.2548393330     1  0.16342141E+09
     -158.6274338165      163.9322256954     1  0.16195296E+09
     -158.6273365092      159.7370380806     1  0.16178469E+09
     -158.6272500235      166.7406787047     1  0.16244945E+09
     -158.6272070776      159.2417170011     2  0.15293921E+09
     -158.6269843725      162.2883366947     1  0.15413233E+09
     -158.6268651297      159.1154747070     1  0.15687236E+09
     -158.6267496530      169.7335167131    12  0.15198180E+09
     -158.6267258067      164.1918590835     1  0.15913605E+09
     -158.6267230387      161.8625548673     1  0.15512177E+09
     -158.6265366646      164.1084234730     1  0.17533173E+09
     -158.6264035469      160.0262020993     1  0.15553005E+09
     -158.6262686924      158.3903444058     1  0.15835503E+09
     -158.6262469996      167.7954607862     1  0.16914598E+09
     -158.6261527696      162.0122585911     1  0.15899159E+09
     -158.6261287285      157.9036242723     1  0.16235109E+09
     -158.6261219306      162.4271718498     1  0.15597297E+09
     -158.6260760321      164.1535916479     1  0.15810884E+09
     -158.6260396930      164.7518713737     1  0.15587439E+09
     -158.6259400462      165.9869858864     1  0.15778628E+09
     -158.6258104177      162.6725099342     1  0.16068908E+09
     -158.6257801853      161.4085567035     1  0.15715774E+09
     -158.6257523712      161.4999036134     1  0.15405420E+09
     -158.6256833968      159.1037469111     1  0.16183459E+09
     -158.6256650775      163.4754003979     1  0.16367486E+09
     -158.6256581756      161.7144240454     1  0.16129624E+09
     -158.6255405781      165.3526399652     1  0.15267082E+09
     -158.6255071070      161.0163603176     1  0.15888723E+09
     -158.6254840674      163.0047032013     1  0.15643595E+09
     -158.6254732474      161.7519519591     1  0.15024342E+09
     -158.6254439653      161.5772806929     1  0.17464544E+09
     -158.6254159487      161.2883856395     1  0.15920415E+09
     -158.6252660151      160.4984793480     1  0.15794780E+09
     -158.6252433502      162.8658660836     1  0.16418606E+09
     -158.6251731773      168.4694130725     1  0.15617546E+09
     -158.6250398481      156.9637562756     1  0.15542322E+09
     -158.6250191840      163.9938155126     1  0.17045091E+09
     -158.6249237509      160.8317346838     1  0.15326277E+09
     -158.6249112073      160.7834996565     1  0.15738609E+09
     -158.6248322050      163.1392799934     1  0.16355376E+09
     -158.6247907187      167.7392362274     1  0.15646037E+09
     -158.6245218547      158.2124088711     4  0.15581892E+09
     -158.6244896130      160.4051799528     1  0.15362476E+09
     -158.6244701675      165.9226874155     1  0.15672183E+09
     -158.6243507272      160.5402414767     1  0.15737322E+09
     -158.6242193909      162.8396065382     1  0.15131816E+09
     -158.6242148622      165.0096997709     1  0.15662774E+09
     -158.6241204821      163.5110488497     1  0.16796658E+09
     -158.6241099985      165.2083701055     1  0.16056819E+09
     -158.6241025397      159.3543527834     1  0.16085381E+09
     -158.6240007908      161.6408774510     1  0.16406384E+09
     -158.6239923415      162.4989145874     1  0.16586082E+09
     -158.6238709335      163.1625942842     1  0.15939033E+09
     -158.6238384107      155.5827473929     2  0.15489588E+09
     -158.6238016289      160.4963473392     1  0.15640460E+09
     -158.6237459297      166.1652211739     1  0.16420635E+09
     -158.6237356580      160.8966526994     1  0.15730947E+09
     -158.6236507097      162.7073737778     1  0.15937519E+09
     -158.6236364668      163.7714052130     1  0.15785731E+09
     -158.6235753492      162.2301674232     1  0.15162042E+09
     -158.6235531945      165.3846612745     1  0.15844673E+09
     -158.6233723165      164.7359773439     1  0.16583314E+09
     -158.6233211822      162.7136175374     1  0.16704837E+09
     -158.6233108975      166.5428068047     1  0.16084719E+09
     -158.6233010127      164.1565690290     1  0.16936898E+09
     -158.6232120069      160.3796202432     1  0.15811490E+09
     -158.6230002872      158.7995103523     1  0.15951719E+09
     -158.6229760657      164.0544684803     1  0.17137352E+09
     -158.6228610884      162.0888271928     1  0.16838101E+09
     -158.6228572089      164.4967614986     1  0.16000591E+09
     -158.6227787507      164.0791758119     1  0.15715700E+09
     -158.6227537583      164.1866405254     1  0.16970310E+09
     -158.6227240661      161.8941090649     1  0.15488810E+09
     -158.6226504477      159.5185032844     1  0.16180264E+09
     -158.6225469771      164.3744309828     1  0.15490209E+09
     -158.6224304695      160.9662261827     1  0.15447625E+09
     -158.6224235991      165.0479365425     1  0.16305334E+09
     -158.6223918509      163.4649122615     1  0.15733688E+09
     -158.6221834165      162.4931043234     1  0.16387830E+09
     -158.6220770710      167.1555089440     1  0.15612102E+09
     -158.6220306154      164.2096566841     1  0.17491734E+09
     -158.6219947518      162.5264793173     1  0.16682640E+09
     -158.6218116993      160.1713355468     1  0.15744713E+09
     -158.6218087209      161.4659405835     1  0.15354533E+09
     -158.6218025111      164.5802714308     1  0.15986948E+09
     -158.6217996729      160.2127562851     1  0.15201842E+09
     -158.6217388335      167.2752085267     1  0.16485132E+09
     -158.6216169281      163.4790055342     1  0.15332376E+09
     -158.6215021044      159.2463049188     1  0.16111634E+09
     -158.6214282549      162.0919527260     1  0.15378544E+09
     -158.6213764200      163.1247679776     1  0.17193597E+09
     -158.6213636424      163.5739624121     1  0.16717179E+09
     -158.6213573656      165.1017810413     1  0.16356509E+09
     -158.6213463975      161.6386916006     1  0.15926727E+09
     -158.6212543102      159.6845401372     1  0.16379942E+09
     -158.6212341672      167.4319746677     2  0.17590199E+09
     -158.6211272249      160.2416941973     1  0.15762564E+09
     -158.6210450196      161.4325045157     1  0.15495706E+09
     -158.6210217815      165.1500575841     2  0.15922895E+09
     -158.6209551915      160.2118176367     1  0.15672730E+09
     -158.6209357124      163.7812304440     1  0.16845088E+09
     -158.6208685239      164.7860800568     1  0.16676078E+09
     -158.6206840021      163.2369676635     1  0.15564556E+09
     -158.6205917066      161.3610497410     1  0.15773081E+09
     -158.6205809262      163.3437540443     1  0.15935283E+09
     -158.6201648314      165.7273616734     1  0.15830260E+09
     -158.6201481924      166.7063434278     1  0.15895717E+09
     -158.6201303778      163.8617892220     1  0.16857720E+09
     -158.6200581553      162.7883670502     1  0.15380260E+09
     -158.6200269002      162.4491905475     1  0.15259221E+09
     -158.6199266310      162.4194365945     1  0.16151266E+09
     -158.6199173095      164.0959336317     1  0.16190043E+09
     -158.6198870201      163.1812473541     1  0.16643301E+09
     -158.6198516621      162.5413602899     1  0.16122255E+09
     -158.6198331264      163.3950248713     1  0.15820854E+09
     -158.6196950783      164.7740769555     1  0.15900261E+09
     -158.6196547299      158.2562887259     1  0.16262902E+09
     -158.6196450916      163.4710142026     1  0.15810411E+09
     -158.6196037740      161.8582666220     1  0.15105297E+09
     -158.6196027124      161.9006739688     1  0.17005753E+09
     -158.6196002220      164.0722974043     1  0.15773628E+09
     -158.6194614905      159.1144871508     1  0.15862736E+09
     -158.6194323263      162.4225625805     1  0.15503903E+09
     -158.6194222864      159.0863333880     1  0.15235477E+09
     -158.6193496511      164.4566908142     1  0.16400774E+09
     -158.6193452731      161.7544083838     1  0.15977700E+09
     -158.6192714892      161.6131948069     1  0.15476131E+09
     -158.6192004682      165.5351304685     1  0.15450311E+09
     -158.6191182658      165.6660533354     1  0.15849685E+09
     -158.6191125976      163.8643854065     1  0.15634464E+09
     -158.6189808586      161.6451505950     1  0.15420799E+09
     -158.6189622129      160.3387308882     1  0.15700312E+09
     -158.6189488885      166.3725179633     1  0.16012876E+09
     -158.6189320448      166.0903079740     1  0.16052448E+09
     -158.6189293836      164.7232692282     1  0.15722231E+09
     -158.6188925501      164.6741595533     1  0.16762877E+09
     -158.6188755728      165.5402104289     1  0.16565375E+09
     -158.6187905427      163.9318479958     1  0.15310484E+09
     -158.6187613001      162.3832106136     1  0.16636450E+09
     -158.6187532710      159.2787713508     1  0.15752229E+09
     -158.6185781725      159.8567565491     1  0.15399225E+09
     -158.6185080291      166.3324003471     1  0.15848645E+09
     -158.6184297061      162.4469560608     1  0.16490582E+09
     -158.6182877919      165.5590293308     1  0.16090055E+09
     -158.6182810324      162.6350080210     1  0.15432004E+09
     -158.6182747203      167.3119377268     1  0.16577751E+09
     -158.6177811199      166.6149412233     1  0.16077185E+09
     -158.6177587028      164.1364690277     1  0.15612596E+09
     -158.6177455098      157.6821089329     1  0.15708333E+09
     -158.6176836542      164.2016387612     1  0.15465152E+09
     -158.6176552363      165.2178338404     1  0.15765905E+09
     -158.6175438594      160.6606211184     1  0.16044332E+09
     -158.6174682026      166.6274961181     1  0.17003914E+09
     -158.6174170371      166.7743607729     1  0.16116406E+09
     -158.6173628718      165.7428348622     1  0.15725136E+09
     -158.6173323647      161.1633884320     1  0.15640301E+09
     -158.6172761826      161.6801669246     1  0.16663140E+09
     -158.6172524656      161.6035708785     1  0.15387586E+09
     -158.6171839422      160.8011357805     1  0.16899292E+09
     -158.6171005445      161.2960430455     1  0.15768433E+09
     -158.6170021627      159.7546900279     1  0.16257830E+09
     -158.6168700406      164.9181184616     1  0.15978373E+09
     -158.6168666531      163.6486257390     1  0.15450670E+09
     -158.6167961455      162.8023927818     1  0.16140869E+09
     -158.6166965598      164.1931334338     1  0.16267533E+09
     -158.6166626303      165.4353557221     2  0.15283285E+09
     -158.6166565435      157.3944676387     1  0.16340110E+09
     -158.6165687274      164.0184798427     1  0.15696301E+09
     -158.6165561600      164.8273959599     1  0.15311332E+09
     -158.6164853927      166.3405193275     1  0.17799189E+09
     -158.6163134589      163.4031931341     1  0.16050581E+09
     -158.6162138888      167.5805577637     4  0.16549146E+09
     -158.6161967230      167.0917376577     1  0.16734424E+09
     -158.6161952190      162.5956464616     1  0.16681753E+09
     -158.6160932260      163.1183404560     1  0.16351304E+09
     -158.6160496040      161.4248389472     1  0.15634247E+09
     -158.6160313418      165.1468978605     1  0.16662508E+09
     -158.6160180751      167.9432194793     1  0.16162193E+09
     -158.6160149115      163.1530762122     1  0.15512511E+09
     -158.6159824838      165.3123519924     2  0.17370085E+09
     -158.6159525619      165.5857078819     1  0.16337007E+09
     -158.6159303538      159.7343641115     1  0.15624888E+09
     -158.6157975765      165.2984372177     1  0.15986821E+09
     -158.6157441641      163.0195478724     1  0.15882616E+09
     -158.6157117044      164.6723572700     1  0.15771450E+09
     -158.6157057129      164.3987847934     1  0.16376944E+09
     -158.6156868250      162.8045244797     1  0.16047937E+09
     -158.6156682599      164.4438335052     1  0.15973487E+09
     -158.6156499300      160.1725338359     1  0.15981464E+09
     -158.6156432919      163.6958145583     1  0.15898777E+09
     -158.6155105727      157.7238379407     1  0.15579992E+09
     -158.6154875184      164.7170003651     1  0.16627046E+09
     -158.6154404710      163.9088614079     1  0.15472932E+09
     -158.6154042693      159.1294291461     1  0.15618061E+09
     -158.6154000340      161.4264882922     1  0.16002460E+09
     -158.6153349702      162.4753080849     1  0.15584744E+09
     -158.6152509906      164.0517414356     1  0.16299670E+09
     -158.6150955809      167.6173608635     2  0.15532902E+09
     -158.6150619926      161.5829599820     1  0.15559246E+09
     -158.6150383955      159.6072852974     1  0.16966462E+09
     -158.6149847083      161.8958299512     1  0.15597347E+09
     -158.6149241758      160.0419027857     1  0.15879216E+09
     -158.6148841766      158.6328099253     1  0.15961456E+09
     -158.6148762569      161.7813057918     1  0.16234913E+09
     -158.6148033791      164.8657948605     1  0.15659781E+09
     -158.6147920042      166.3737926456     1  0.16078910E+09
     -158.6147903905      165.9201183786     1  0.16733765E+09
     -158.6147230353      169.4579983262     1  0.15840338E+09
     -158.6145377667      166.4385386925     1  0.15816767E+09
     -158.6144863578      160.2171214873     1  0.16356327E+09
     -158.6144322115      162.3116689155     1  0.15862635E+09
     -158.6144250406      164.9662053948     1  0.15745234E+09
     -158.6144023001      162.1513198827     1  0.15687418E+09
     -158.6143911660      162.9183955531     1  0.16207042E+09
     -158.6143828622      164.9769456420     1  0.15973730E+09
     -158.6142893683      168.5092576055     2  0.16785493E+09
     -158.6142687035      158.6564429328     1  0.15564081E+09
     -158.6142551840      161.6244373183     1  0.15787236E+09
     -158.6141214963      166.2713255309     2  0.15303018E+09
     -158.6140898161      162.3746652969     1  0.16601118E+09
     -158.6139554996      165.2065567130     1  0.16037404E+09
     -158.6138642758      161.2250325550     1  0.15795536E+09
     -158.6138628803      167.2621038033     2  0.15471253E+09
     -158.6138118201      163.0038327722     1  0.15288702E+09
     -158.6137139939      166.6053923730     1  0.15594757E+09
     -158.6136049695      161.1359456333     1  0.15371727E+09
     -158.6135328818      164.8617331511     1  0.15690638E+09
     -158.6135312121      160.5507810181     1  0.15466856E+09
     -158.6134774403      161.5781748259     1  0.16009359E+09
     -158.6133834032      166.0520277363     1  0.15856146E+09
     -158.6133810072      159.9019043161     2  0.15185900E+09
     -158.6133660762      163.0938975706     1  0.16187955E+09
     -158.6133503970      161.6037244474     1  0.15815387E+09
     -158.6132956977      163.9909442676     1  0.16421646E+09
     -158.6132903781      162.8492002697     1  0.16042513E+09
     -158.6132837469      162.2092584691     1  0.16482303E+09
     -158.6131731740      161.2167520381     1  0.15622860E+09
     -158.6131246391      157.7959337087     1  0.15677564E+09
     -158.6131147861      164.2710170015     1  0.16759507E+09
     -158.6130476759      163.4650866964     1  0.16347406E+09
     -158.6128512186      160.4278313528     1  0.16930337E+09
     -158.6128313318      164.6482054487     1  0.17218895E+09
     -158.6128185772      163.7944510242     1  0.16383100E+09
     -158.6126032814      161.2236325500     1  0.15291570E+09
     -158.6125747594      158.5709934706     1  0.16044320E+09
     -158.6125165884      162.0655292771     1  0.15735640E+09
     -158.6123272958      163.3430541846     1  0.18029002E+09
     -158.6122913944      160.4441436504     1  0.16008847E+09
     -158.6122375570      167.5271854788     1  0.16788278E+09
     -158.6122034812      162.2528197706     1  0.15851593E+09
     -158.6121995016      165.2730750836     1  0.15403883E+09
     -158.6120182523      167.9391255885     1  0.17284625E+09
     -158.6119850174      156.2769340821     1  0.16040022E+09
     -158.6119585817      157.0459206453     1  0.16043218E+09
     -158.6119172453      162.8468641393     1  0.15866180E+09
     -158.6118844921      157.3205819178     1  0.15419337E+09
     -158.6117881083      158.8182496834     1  0.15783856E+09
     -158.6117675879      164.2851162562     1  0.16675558E+09
     -158.6117651795      155.1400069718     1  0.15721787E+09
     -158.6116808933      164.9350024179     1  0.15277652E+09
     -158.6116223202      164.1892220488     1  0.15331271E+09
     -158.6116006181      164.4440329627     1  0.15379378E+09
     -158.6113410165      163.5312120383     1  0.15710961E+09
     -158.6112970278      165.6597650467     1  0.15705747E+09
     -158.6112617179      164.9793256008     1  0.15836183E+09
     -158.6112575663      161.0017611475     1  0.16549193E+09
     -158.6111077267      164.5618156253     1  0.16633712E+09
     -158.6110596301      158.9790386194     1  0.15709395E+09
     -158.6110532116      156.6154186025     1  0.15967883E+09
     -158.6109981087      159.6366420257     1  0.15921234E+09
     -158.6109414664      158.6098622325     1  0.16107974E+09
     -158.6108906404      161.1804837821     1  0.15973982E+09
     -158.6108625582      161.6145195389     1  0.15836005E+09
     -158.6108386728      158.3760187624     1  0.15991142E+09
     -158.6107813242      164.4025013618     1  0.15511638E+09
     -158.6107665869      160.0670429256     1  0.16262432E+09
     -158.6107143092      160.4671920162     1  0.15911078E+09
     -158.6107066392      165.5053119951     1  0.16436689E+09
     -158.6106789189      166.2629223177     1  0.16510565E+09
     -158.6106615058      162.8255762469     1  0.16403512E+09
     -158.6105873303      165.5010720355     1  0.16300905E+09
     -158.6105512584      165.0972494300     1  0.16232968E+09
     -158.6104021826      164.7806852159     1  0.17040771E+09
     -158.6103340281      162.2984837800     1  0.15537769E+09
     -158.6102868239      158.2478531247     1  0.15613312E+09
     -158.6101724462      165.4975478109     1  0.15825409E+09
     -158.6101204159      159.2876058314     1  0.15524014E+09
     -158.6100497657      158.6177502453     1  0.15881016E+09
     -158.6100444554      160.5187432620     1  0.16023234E+09
     -158.6100382281      163.6283475525     1  0.15624860E+09
     -158.6100048200      165.3849903521     1  0.15403966E+09
     -158.6099666597      164.2550797070     1  0.16200487E+09
     -158.6099509487      160.7540077387     1  0.15779479E+09
     -158.6099064658      164.8070425707     1  0.16653232E+09
     -158.6098751074      167.4682884065     1  0.16051891E+09
     -158.6097160570      163.0116763154     1  0.15802255E+09
     -158.6096427548      166.3753975354     1  0.15568112E+09
     -158.6096324172      164.1885465395     1  0.16452994E+09
     -158.6095894666      161.7199179407     1  0.15832377E+09
     -158.6095467624      163.4629531516     1  0.15847375E+09
     -158.6095151990      156.6259316284     1  0.16027651E+09
     -158.6094800355      160.7115257268     1  0.15360108E+09
     -158.6094268094      164.2560992277     1  0.16153037E+09
     -158.6093855938      164.8083123309     1  0.16479070E+09
     -158.6093601278      161.2227119833     1  0.15991092E+09
     -158.6093420606      163.3144327677     1  0.16365474E+09
     -158.6093029413      163.0795050701     1  0.15987687E+09
     -158.6092832699      165.8091570402     1  0.18601677E+09
     -158.6092796152      156.3951434904     1  0.15498825E+09
     -158.6091709953      163.2835541624     1  0.16512738E+09
     -158.6091352082      165.5435336161     1  0.15524370E+09
     -158.6091248121      163.6956771528     1  0.16555325E+09
     -158.6091028731      160.3054139831     1  0.16305970E+09
     -158.6089786007      161.6477320697     1  0.16868558E+09
     -158.6089086160      162.6075474947     1  0.16145344E+09
     -158.6088717312      163.4555550082     1  0.15961451E+09
     -158.6088561101      162.7686191229     1  0.16605609E+09
     -158.6087676288      163.3043570131     1  0.16208401E+09
     -158.6086625785      163.0247075085     1  0.15427409E+09
     -158.6085468107      160.9417148719     1  0.16762577E+09
     -158.6085134986      163.9765122657     2  0.16045113E+09
     -158.6084136359      161.9135570418     1  0.15437424E+09
     -158.6083390467      163.0987007377     1  0.15765461E+09
     -158.6082925194      164.5859383954     1  0.16168547E+09
     -158.6082914028      164.8627293896     1  0.16301982E+09
     -158.6082866288      165.1635795334     1  0.16352958E+09
     -158.6081763010      162.7659999647     1  0.16083828E+09
     -158.6081360205      161.1059106475     2  0.15728392E+09
     -158.6080607688      163.6007132065     1  0.15442846E+09
     -158.6080347852      166.2301024150     1  0.16134529E+09
     -158.6078165634      156.0151178696     1  0.16065076E+09
     -158.6078101337      164.0676227982     1  0.15634903E+09
     -158.6077947140      160.4479143246     1  0.15521283E+09
     -158.6077694829      156.8530408494     1  0.15342451E+09
     -158.6077583785      163.0058315416     1  0.16159507E+09
     -158.6077003119      165.1078019401     1  0.15463793E+09
     -158.6076805639      163.3543368061     1  0.15897497E+09
     -158.6076590247      163.8511025886     1  0.16066448E+09
     -158.6075901966      160.0096821157     1  0.15880438E+09
     -158.6074210869      165.5990826052     1  0.17053233E+09
     -158.6074114509      165.8824852177     1  0.15981120E+09
     -158.6073427141      160.5569660643     1  0.15400021E+09
     -158.6073245257      162.5433866756     1  0.15820556E+09
     -158.6072447248      160.5518309987     1  0.15821157E+09
     -158.6071669821      161.9272985859     1  0.15995436E+09
     -158.6071368147      164.6147052505     1  0.15508654E+09
     -158.6071088945      161.3967471196     1  0.15845773E+09
     -158.6070881582      166.1317437255     1  0.16069198E+09
     -158.6070440509      160.8728765456     1  0.15434654E+09
     -158.6070350967      161.8265029690     1  0.16146480E+09
     -158.6067268255      162.6133230273     1  0.15651199E+09
     -158.6065368876      166.0587154553     1  0.16217930E+09
     -158.6064739011      163.5464048696     1  0.15254663E+09
     -158.6064371505      164.7775478071     1  0.16602023E+09
     -158.6063999544      167.2383252669     1  0.15852704E+09
     -158.6063956906      164.9976008628     1  0.15325210E+09
     -158.6063614280      161.7730387508     1  0.15800305E+09
     -158.6061293776      162.8536971246     1  0.15517638E+09
     -158.6061133742      167.8547133238     1  0.16223960E+09
     -158.6060840229      161.9814845632     1  0.15718758E+09
     -158.6060708643      161.2055536898     1  0.15582780E+09
     -158.6059949801      163.9381041947     1  0.15087218E+09
     -158.6059781428      162.9469286503     1  0.16074904E+09
     -158.6059139381      165.9753109286     1  0.16209973E+09
     -158.6057910100      164.1933392882     1  0.16665418E+09
     -158.6057261585      164.2860829547     1  0.15118679E+09
     -158.6056787599      159.8771005636     1  0.15594592E+09
     -158.6056767199      165.9516432854     1  0.15833421E+09
     -158.6056415586      167.8080117603     1  0.16113036E+09
     -158.6056207886      161.0749522262     1  0.16215910E+09
     -158.6055238068      162.0028676551     1  0.16171100E+09
     -158.6054462377      165.8114530280     1  0.16697962E+09
     -158.6052072656      162.4058177442     1  0.16863414E+09
     -158.6051226944      167.4253576203     1  0.15853955E+09
     -158.6050787953      164.8558749096     1  0.16279857E+09
     -158.6050661087      161.8079989986     1  0.16147345E+09
     -158.6050604348      160.6661330799     1  0.15908667E+09
     -158.6049654019      165.1233433575     1  0.16670909E+09
     -158.6049496714      165.0160381405     1  0.16352186E+09
     -158.6049161759      165.3600298787     1  0.15470966E+09
     -158.6048433536      165.4233808377     1  0.15446370E+09
     -158.6047946823      164.1606474235     1  0.16288329E+09
     -158.6047633340      164.9415362885     1  0.16462350E+09
     -158.6047402754      166.2556608882     1  0.16122343E+09
     -158.6047144097      166.6545905220     1  0.16724007E+09
     -158.6046747592      163.4977247276     1  0.16009679E+09
     -158.6046137582      163.8032607681     1  0.17226662E+09
     -158.6045901854      165.4296632625     1  0.16358998E+09
     -158.6045455476      159.5862932202     1  0.15669103E+09
     -158.6045430533      166.6342032870     1  0.16089288E+09
     -158.6044672961      163.8765075497     1  0.15572403E+09
     -158.6043490178      159.7050395729     1  0.15249268E+09
     -158.6043412805      156.7848988868     1  0.15742480E+09
     -158.6043368778      164.6597752977     1  0.16581181E+09
     -158.6042736245      161.6788079028     1  0.15685318E+09
     -158.6042580394      164.5019774136     1  0.15885904E+09
     -158.6042308506      166.1098800704     1  0.17416067E+09
     -158.6041170763      159.4670536898     1  0.15757877E+09
     -158.6041022992      163.6023977932     1  0.16673669E+09
     -158.6040152809      167.5697578100     1  0.16399091E+09
     -158.6039353957      158.8046369863     1  0.16151865E+09
     -158.6038607346      156.8253595902     2  0.15927899E+09
     -158.6038247977      166.8567699809     1  0.16563025E+09
     -158.6038201262      165.3781945623     1  0.17014428E+09
     -158.6038113945      157.1514064879     1  0.15699241E+09
     -158.6038023489      162.9903085919     1  0.15535808E+09
     -158.6037837014      165.1896774528     1  0.16190715E+09
     -158.6037287915      163.1326824400     1  0.16243430E+09
     -158.6037234317      162.5457613812     1  0.15435395E+09
     -158.6036795921      161.1304243589     1  0.15668765E+09
     -158.6036210459      161.0091610332     1  0.17274650E+09
     -158.6036012880      161.8509018360     1  0.16040144E+09
     -158.6035687473      163.8769396518     2  0.15888611E+09
     -158.6034389856      164.5793848690     1  0.16565044E+09
     -158.6033692202      161.7361504212     1  0.16098471E+09
     -158.6032821742      160.5398371709     1  0.15423136E+09
     -158.6032614539      163.4444271394     1  0.15680647E+09
     -158.6032106676      159.7464312799     1  0.15897304E+09
     -158.6031997462      161.1007910357     1  0.16263665E+09
     -158.6031799922      164.2322173356     1  0.15901146E+09
     -158.6031456835      163.9601624105     1  0.16644008E+09
     -158.6030882456      158.0603984478     1  0.15726221E+09
     -158.6029776033      163.4370360391     1  0.15371319E+09
     -158.6029172234      162.4515838878     1  0.15580460E+09
     -158.6029146424      164.1539774532     1  0.15423592E+09
     -158.6028747219      163.5702735179     1  0.16188916E+09
     -158.6028683904      161.8071551359     1  0.16059361E+09
     -158.6028589692      166.4371791042     1  0.16122363E+09
     -158.6028364724      166.7320547450     1  0.16681775E+09
     -158.6027594806      168.1782390191     1  0.17005311E+09
     -158.6027525165      162.2861172036     1  0.16895156E+09
     -158.6027006339      161.2088847105     1  0.15652393E+09
     -158.6026828834      158.8710613252     1  0.15358904E+09
     -158.6026576435      159.6209220086     1  0.15603973E+09
     -158.6026515890      164.0763733126     1  0.15813752E+09
     -158.6026303629      163.0735581196     1  0.17035161E+09
     -158.6026264889      166.1123859778     1  0.16047396E+09
     -158.6025911135      161.3415755004     1  0.15543673E+09
     -158.6025716154      161.6438037528     1  0.15932267E+09
     -158.6025252485      162.5999529101     1  0.15808236E+09
     -158.6025190011      163.3762378374     1  0.16155525E+09
     -158.6024700865      165.2734334595     1  0.16023835E+09
     -158.6024512779      161.5209979972     1  0.15942986E+09
     -158.6023603986      167.4730469431     1  0.16666151E+09
     -158.6023031861      162.3159732507     1  0.15538828E+09
     -158.6022859889      158.1286781673     1  0.15735640E+09
     -158.6022669404      162.6438905535     1  0.16541429E+09
     -158.6022562655      157.1909139046     1  0.15848257E+09
     -158.6022430798      161.2829745121     1  0.15794322E+09
     -158.6022379295      161.0386514652     1  0.15682373E+09
     -158.6019125321      164.3001158281     1  0.16415328E+09
     -158.6018019857      159.3914125270     1  0.15520147E+09
     -158.6017466430      161.7489877642     1  0.15838083E+09
     -158.6017052288      165.7500964051     1  0.15615999E+09
     -158.6016984918      156.1106977021     1  0.16024717E+09
     -158.6016754554      155.1225504511     1  0.15661366E+09
     -158.6016185077      161.9723612809     1  0.15651720E+09
     -158.6016149279      159.7010501304     1  0.15550809E+09
     -158.6015362246      162.4569330669     1  0.16265036E+09
     -158.6015092164      165.1936737575     1  0.15734941E+09
     -158.6015058548      156.7102827783     1  0.15866440E+09
     -158.6014596836      165.1745850984     1  0.16757658E+09
     -158.6014382470      167.8696826821     1  0.17043889E+09
     -158.6014173601      163.3149714986     1  0.15589578E+09
     -158.6013867542      157.7707818998     1  0.15881016E+09
     -158.6013844567      160.3278864730     1  0.15882843E+09
     -158.6013754078      161.6824522265     1  0.15521120E+09
     -158.6012341668      165.7268348258     1  0.15445277E+09
     -158.6011146159      161.7367339694     1  0.15758798E+09
     -158.6011081041      166.1928752313     1  0.15785952E+09
     -158.6011058835      165.9542915414     2  0.16089188E+09
     -158.6010749716      164.9898021223     1  0.16183075E+09
     -158.6010717026      164.5805825709     1  0.16306317E+09
     -158.6010474294      159.5381567001     1  0.15777534E+09
     -158.6010436496      161.9197585558     1  0.15680134E+09
     -158.6010349074      161.1615101009     1  0.16029360E+09
     -158.6010201890      164.9885872344     1  0.15506258E+09
     -158.6010161750      165.5507230995     1  0.16576840E+09
     -158.6010092569      163.2052413808     1  0.16351715E+09
     -158.6009685718      159.1623509999     1  0.15498600E+09
     -158.6009581900      163.4656820948     1  0.16214685E+09
     -158.6008524165      160.9965248325     1  0.15351641E+09
     -158.6007632312      161.9903436979     1  0.16580954E+09
     -158.6007166364      166.4883197150     1  0.16432649E+09
     -158.6006303519      164.8326490213     1  0.15756025E+09
     -158.6006148984      166.2625932034     1  0.16164826E+09
     -158.6005957117      161.3963544015     1  0.15828666E+09
     -158.6005525719      165.5571472068     1  0.15919659E+09
     -158.6004799332      165.9880176072     1  0.16606668E+09
     -158.6004539647      162.5742579788     1  0.15944543E+09
     -158.6003473749      162.2916866355     1  0.15233784E+09
     -158.6003352025      165.8916249112     1  0.15947231E+09
     -158.6002914086      160.5172350689     1  0.15769494E+09
     -158.6002221454      164.1545637003     1  0.16487484E+09
     -158.6001962872      164.3521164122     1  0.16299708E+09
     -158.6000550383      164.1202940451     1  0.15525483E+09
     -158.5999965880      165.8407872280     1  0.16608195E+09
     -158.5999676247      159.0351167919     1  0.15355227E+09
     -158.5999269439      163.1023096639     1  0.16650753E+09
     -158.5999206641      160.5523821959     1  0.16496192E+09
     -158.5998884798      164.1646429364     1  0.16070050E+09
     -158.5998197011      162.1792807072     1  0.16253681E+09
     -158.5997868142      159.0497128339     1  0.15346695E+09
     -158.5997781311      163.6581799288     1  0.15901978E+09
     -158.5997369414      165.2724900427     1  0.15721828E+09
     -158.5996790747      161.0987177498     1  0.17256598E+09
     -158.5995052849      160.3077609871     1  0.15353561E+09
     -158.5993520441      158.3348416249     1  0.15642242E+09
     -158.5993447929      160.9900030828     1  0.16201330E+09
     -158.5992249647      164.1167261737     1  0.15330382E+09
     -158.5991419686      166.4181039473     1  0.15839711E+09
     -158.5991277227      161.3046383675     1  0.15498307E+09
     -158.5991235930      162.3400500375     1  0.15206023E+09
     -158.5988592936      162.6897332976     1  0.15432305E+09
     -158.5988551387      162.7036396456     1  0.15415966E+09
     -158.5987771207      160.1743427686     1  0.15613702E+09
     -158.5987736190      165.7403015356     1  0.15711761E+09
     -158.5987265066      161.1148974361     1  0.15655171E+09
     -158.5986835139      158.4744938783     1  0.16446871E+09
     -158.5984923070      161.5002900596     1  0.15344395E+09
     -158.5984635899      161.7020074744     1  0.16654498E+09
     -158.5984026718      165.9505237280     1  0.16619818E+09
     -158.5983744192      163.7902583700     1  0.15719511E+09
     -158.5983129984      165.1305222047     1  0.16371580E+09
     -158.5982975762      164.1827450403     1  0.16479393E+09
     -158.5982334366      166.3296404816     1  0.16092452E+09
     -158.5982237784      167.4764618608     2  0.17336948E+09
     -158.5981959994      161.9211508967     1  0.16504388E+09
     -158.5981383665      159.6337076442     1  0.15651889E+09
     -158.5981187484      160.9876810236     1  0.15421048E+09
     -158.5980682320      163.0755505428     1  0.15357143E+09
     -158.5980555647      160.8724686808     1  0.15443386E+09
     -158.5980469286      157.3546989477     1  0.16046831E+09
     -158.5980311485      167.6862630851     1  0.16017099E+09
     -158.5980187159      162.1600461443     1  0.16785521E+09
     -158.5980089904      165.5192943970     1  0.15744243E+09
     -158.5979709716      166.1906301786     1  0.16143740E+09
     -158.5979375785      161.8592996946     1  0.15445333E+09
     -158.5978808592      161.4466899198     1  0.15733423E+09
     -158.5977548841      165.2602223403     1  0.15529707E+09
     -158.5977513297      161.0368074528     1  0.16334967E+09
     -158.5976753893      166.0215997815     1  0.16554929E+09
     -158.5975959648      163.6475030911     1  0.16515413E+09
     -158.5975670702      157.8184965010     1  0.15460341E+09
     -158.5975320593      166.3191692685     1  0.16164693E+09
     -158.5975290115      167.7565719324     1  0.17457940E+09
     -158.5974989206      164.7998530792     1  0.16125167E+09
     -158.5974976016      165.2963988008     1  0.15501452E+09
     -158.5974913618      165.1659276761     1  0.16298803E+09
     -158.5974724719      166.7141734509     1  0.17190453E+09
     -158.5974629075      155.0735710597     1  0.16079174E+09
     -158.5974290613      162.4554683878     1  0.15645475E+09
     -158.5974167909      162.5509910720     1  0.15691798E+09
     -158.5973538814      161.5613475270     1  0.15733025E+09
     -158.5973473961      159.3572461140     1  0.15295181E+09
     -158.5972755852      158.6139852385     1  0.16060444E+09
     -158.5972709051      160.3100285910     1  0.15525631E+09
     -158.5972473669      160.0737596236     1  0.15370607E+09
     -158.5970827918      162.6023745194     1  0.15681555E+09
     -158.5970055574      160.9680972827     1  0.15354107E+09
     -158.5969541863      163.6547436271     1  0.16917887E+09
     -158.5968993237      161.2274722800     1  0.16166840E+09
     -158.5968445613      166.1870308005     1  0.15605660E+09
     -158.5968029232      162.2129092468     1  0.15283882E+09
     -158.5968007096      163.7120833250     1  0.15841930E+09
     -158.5967548190      164.0252250710     1  0.16189693E+09
     -158.5967300540      163.7522256884     1  0.15576083E+09
     -158.5967190963      159.5845938995     1  0.15863569E+09
     -158.5966563448      164.7292244473     1  0.15625107E+09
     -158.5966043010      162.4709802604     1  0.15532234E+09
     -158.5965711751      161.4220130264     1  0.15420152E+09
     -158.5965638579      161.9313909467     1  0.16248726E+09
     -158.5965477796      164.9462720511     1  0.17201528E+09
     -158.5965432057      160.6753417138     1  0.15838993E+09
     -158.5965075178      163.1745467951     1  0.15702023E+09
     -158.5964385571      163.0387011202     1  0.16772693E+09
     -158.5963207630      159.9573069558     1  0.15497383E+09
     -158.5963110865      164.2922766996     1  0.15802676E+09
     -158.5962727450      161.5946962123     1  0.16076420E+09
     -158.5962566452      160.3797441707     1  0.16015423E+09
     -158.5962007865      163.3325698165     1  0.15833671E+09
     -158.5961610160      164.2337083486     1  0.16042164E+09
     -158.5960648497      162.8073346547     1  0.15785316E+09
     -158.5959876489      153.8195311864     1  0.15513071E+09
     -158.5959207318      159.7136886658     1  0.16265696E+09
     -158.5958998768      160.9596993288     1  0.16178406E+09
     -158.5958953183      165.6989240784     1  0.16212401E+09
     -158.5958833618      165.5564278791     1  0.16444583E+09
     -158.5958522883      165.8568105853     1  0.15726994E+09
     -158.5957981115      163.6881527861     1  0.16113983E+09
     -158.5957819548      160.5165295667     1  0.15618644E+09
     -158.5957750606      160.0696820461     1  0.15901395E+09
     -158.5956895321      165.3225964817     1  0.16643349E+09
     -158.5956005557      160.5822296371     1  0.16664511E+09
     -158.5955916429      160.4954155867     1  0.15938998E+09
     -158.5955706395      164.6574331283     1  0.15873302E+09
     -158.5954312532      161.5556001251     1  0.16291284E+09
     -158.5953945021      161.7511941000     1  0.16273069E+09
     -158.5952586221      162.2256463606     1  0.16158151E+09
     -158.5952328689      160.2467514995     1  0.15802419E+09
     -158.5952252363      162.9534696609     1  0.16119817E+09
     -158.5952156114      165.5046182316     1  0.16599103E+09
     -158.5951925830      161.7173418095     1  0.16256440E+09
     -158.5951896795      160.3186735641     1  0.15664361E+09
     -158.5951841648      160.5490248444     1  0.15416726E+09
     -158.5951721505      167.0280888047     2  0.17370571E+09
     -158.5951037322      160.4292796242     1  0.16556513E+09
     -158.5949177825      166.9233490055     1  0.15742982E+09
     -158.5948276448      159.1171792335     1  0.15463736E+09
     -158.5947989078      160.5325316182     1  0.15811214E+09
     -158.5947963369      162.1577442962     1  0.15880148E+09
     -158.5947783879      159.7557533124     1  0.16029732E+09
     -158.5947086334      164.3271489120     1  0.16130043E+09
     -158.5946475225      163.3053920889     1  0.16199976E+09
     -158.5946400222      163.0088801357     1  0.16149985E+09
     -158.5945947782      163.5776056536     1  0.15793001E+09
     -158.5945840812      162.1095630430     1  0.16200499E+09
     -158.5945627667      161.0437595767     1  0.15303924E+09
     -158.5945604249      158.8128411170     1  0.15412683E+09
     -158.5945363062      159.1104345154     1  0.16419737E+09
     -158.5945097123      161.5933758861     1  0.15383057E+09
     -158.5944957277      164.1986195152     1  0.16731427E+09
     -158.5944898118      166.6205111323     1  0.16954940E+09
     -158.5944102328      161.4263556689     1  0.15805030E+09
     -158.5943539305      161.7151417126     1  0.15710205E+09
     -158.5943235274      163.5667810937     1  0.16294382E+09
     -158.5942914417      163.8002253224     1  0.15993801E+09
     -158.5942328796      158.3661972596     1  0.15669757E+09
     -158.5942241110      162.2240898432     1  0.15721001E+09
     -158.5942194535      163.2234695361     1  0.15370346E+09
     -158.5941959411      161.4603679358     1  0.15549291E+09
     -158.5941910873      155.0295384998     1  0.16027112E+09
     -158.5941349144      164.8723597920     1  0.15658504E+09
     -158.5941297886      163.6438815023     1  0.15213022E+09
     -158.5940372247      161.6103979926     1  0.15859759E+09
     -158.5940308812      159.4987940778     1  0.15624513E+09
     -158.5939879136      159.1606871639     1  0.16505269E+09
     -158.5939811754      157.4375053811     1  0.16078395E+09
     -158.5939535191      165.5001081758     1  0.16447948E+09
     -158.5939175768      162.2771922467     1  0.16154545E+09
     -158.5939033140      160.7930667912     1  0.16329983E+09
     -158.5938765638      160.9583785544     1  0.16094560E+09
     -158.5938630957      160.5741650569     1  0.15615017E+09
     -158.5938551669      158.7888799425     1  0.15869305E+09
     -158.5937362482      164.3571206719     1  0.17099577E+09
     -158.5937297894      161.5757349389     1  0.15863313E+09
     -158.5936333037      165.7608735200     1  0.16299161E+09
     -158.5935720759      167.6864573937     1  0.16698340E+09
     -158.5935004502      160.4806953537     1  0.15731264E+09
     -158.5934991994      164.4326251821     1  0.15680613E+09
     -158.5934922321      161.1353866618     1  0.16864106E+09
     -158.5934775115      161.8602973540     1  0.16805655E+09
     -158.5934214944      162.8496230730     1  0.16556855E+09
     -158.5933846134      164.6546682029     1  0.15447850E+09
     -158.5933663565      164.8322297619     1  0.16737524E+09
     -158.5933368238      164.1582678227     1  0.15497445E+09
     -158.5933314962      167.3383440669     1  0.15590982E+09
     -158.5933211652      162.3449832198     1  0.16413565E+09
     -158.5932808989      165.5813538958     1  0.16417039E+09
     -158.5932444319      167.1618202532     2  0.16340126E+09
     -158.5932229365      165.1162028135     1  0.15681893E+09
     -158.5931490739      163.5567404790     1  0.16047865E+09
     -158.5931415158      164.4256321999     1  0.16336828E+09
     -158.5931191992      162.2909757533     1  0.16097306E+09
     -158.5930979823      164.7810599881     1  0.15569258E+09
     -158.5930959084      163.3788495991     1  0.15364875E+09
     -158.5930778659      164.7551499947     1  0.15435912E+09
     -158.5930488064      168.2166565928     2  0.16288814E+09
     -158.5930061292      164.5225620611     1  0.16645610E+09
     -158.5929878916      159.6058119937     1  0.15479754E+09
     -158.5929328561      163.7927872050     1  0.15384044E+09
     -158.5928221985      164.6845591178     1  0.15842637E+09
     -158.5927947825      161.2660005028     1  0.15636423E+09
     -158.5927761412      160.4866002729     1  0.15481520E+09
     -158.5927253769      161.9181333788     1  0.15904730E+09
     -158.5927149772      165.3685324744     1  0.15872654E+09
     -158.5926713838      160.0135167931     1  0.16004681E+09
     -158.5926186458      169.0202190142     1  0.15608919E+09
     -158.5925961729      166.6884628363     1  0.16521243E+09
     -158.5925932331      167.5320455122     1  0.16562241E+09
     -158.5925768180      160.8334231874     1  0.16483077E+09
     -158.5925518928      166.2108937330     1  0.16275703E+09
     -158.5925348594      161.1592505531     1  0.15912265E+09
     -158.5925174138      160.5977180961     1  0.15660822E+09
     -158.5924915582      165.8613485695     1  0.15637187E+09
     -158.5924859889      161.1789636390     1  0.15906660E+09
     -158.5924358702      166.6161716909     1  0.16461508E+09
     -158.5923842393      163.0550591699     1  0.15381986E+09
     -158.5923071615      167.8495199423     1  0.15911664E+09
     -158.5922979836      168.5272039746     1  0.15842674E+09
     -158.5922492750      159.8696651996     1  0.16051707E+09
     -158.5922419995      166.2332867607     1  0.17332065E+09
     -158.5922151272      167.4260621088     1  0.16165397E+09
     -158.5922006964      161.3520143575     1  0.15496741E+09
     -158.5921708410      162.4632594574     1  0.15789331E+09
     -158.5921462419      163.9838370954     1  0.17347740E+09
     -158.5921219274      162.6811726243     1  0.16150626E+09
     -158.5921119928      163.5767630235     1  0.15774483E+09
     -158.5921030437      165.4524293608     1  0.15454011E+09
     -158.5920878192      163.7349405706     1  0.15553700E+09
     -158.5920680459      166.3101330855     1  0.16834061E+09
     -158.5920582115      157.6796060435     1  0.15762971E+09
     -158.5920061279      158.4055977696     1  0.16352092E+09
     -158.5919325844      165.8638810628     1  0.16569577E+09
     -158.5919276074      163.2522153027     1  0.16867680E+09
     -158.5918440380      163.7893428960     1  0.15830379E+09
     -158.5918333689      166.8253133832     1  0.16707265E+09
     -158.5917923745      157.3978839516     1  0.15589501E+09
     -158.5917613571      163.2640737156     1  0.16333773E+09
     -158.5917325547      162.9488711372     1  0.15883219E+09
     -158.5917292501      158.6700198826     1  0.15421489E+09
     -158.5916726060      159.7521308606     1  0.16084941E+09
     -158.5916187698      158.6258828948     1  0.15448716E+09
     -158.5915701767      161.0805874908     1  0.15148029E+09
     -158.5914275263      159.6716827311     1  0.16224861E+09
     -158.5914213764      166.0059218028     1  0.16477076E+09
     -158.5913202569      160.7056219214     1  0.15740980E+09
     -158.5913010138      160.5793779778     1  0.15458222E+09
     -158.5912977063      163.8532776047     1  0.15566408E+09
     -158.5912633262      160.6015898123     1  0.15931272E+09
     -158.5912613050      166.0269044639     1  0.16512162E+09
     -158.5912458562      159.4281118548     1  0.15753762E+09
     -158.5912107234      159.8470077976     1  0.15936896E+09
     -158.5911926225      161.0158731528     1  0.17210107E+09
     -158.5911649917      166.9816644374     1  0.16873847E+09
     -158.5911414059      161.8972549599     1  0.15565317E+09
     -158.5910996410      161.4546684072     1  0.16394858E+09
     -158.5910819063      156.5693825296     1  0.16149376E+09
     -158.5910097796      159.7259130151     1  0.15673253E+09
     -158.5909253015      163.7833171040     1  0.15172371E+09
     -158.5908860251      161.0219668243     1  0.15577337E+09
     -158.5908765716      164.7645646151     1  0.16599883E+09
     -158.5907990946      163.3858363141     1  0.16752474E+09
     -158.5907754396      160.2857448266     1  0.15799492E+09
     -158.5907568316      159.9013780863     1  0.15358781E+09
     -158.5907036945      160.4554285925     1  0.15659170E+09
     -158.5906636810      160.8591498704     1  0.15558386E+09
     -158.5906169978      168.2333596391     1  0.16124386E+09
     -158.5905617853      158.4933882119     1  0.16104701E+09
     -158.5905094789      161.0272822146     1  0.15913860E+09
     -158.5904631067      162.8096219462     1  0.15449485E+09
     -158.5904502962      162.5593058218     1  0.15289756E+09
     -158.5904363563      163.3923714195     1  0.16175124E+09
     -158.5904253763      165.2718954277     1  0.16125027E+09
     -158.5904178378      163.6271641848     1  0.15695524E+09
     -158.5904069958      167.7343490292     1  0.16271601E+09
     -158.5904037853      164.0494418398     1  0.15181543E+09
     -158.5903634900      164.4713602671     1  0.15890272E+09
     -158.5903183012      159.2873780405     1  0.15904152E+09
     -158.5903136403      166.4027218773     1  0.16918811E+09
     -158.5903028015      163.6831406063     1  0.16497702E+09
     -158.5902766412      163.0574211416     1  0.16067823E+09
     -158.5902753709      160.4012731145     1  0.15938130E+09
     -158.5902709362      160.8647846001     1  0.15432231E+09
     -158.5902572973      158.4528582839     1  0.16147526E+09
     -158.5902487566      160.1890908284     1  0.16601889E+09
     -158.5902133208      156.5220768357     1  0.16208046E+09
     -158.5901973357      162.4087056960     1  0.17158943E+09
     -158.5901937932      167.3338165950     1  0.16730254E+09
     -158.5901577572      163.9271887630     1  0.16480294E+09
     -158.5901078580      163.5803084587     1  0.15633991E+09
     -158.5900110315      159.9291134975     1  0.15155333E+09
     -158.5899923732      164.3360525169     1  0.15510626E+09
     -158.5899186144      159.1910788252     1  0.15627208E+09
     -158.5898852832      162.6882848920     1  0.16141678E+09
     -158.5898439446      159.1112718607     1  0.15937769E+09
     -158.5898296934      162.5850562883     1  0.16128699E+09
     -158.5898250827      161.8740863470     1  0.15369137E+09
     -158.5898126006      154.9332819031     1  0.16122557E+09
     -158.5898066418      160.9564194070     1  0.15772309E+09
     -158.5898027769      156.8479112602     1  0.16447197E+09
     -158.5897623948      162.8972028774     1  0.15681780E+09
     -158.5897420689      165.1068747529     1  0.16448720E+09
     -158.5897276639      163.7747753339     1  0.16750592E+09
     -158.5896811859      163.4938112376     1  0.16261716E+09
     -158.5896572895      166.4789056735     1  0.16662765E+09
     -158.5896499768      165.1252422761     1  0.16168559E+09
     -158.5896344388      164.6558646656     1  0.16340346E+09
     -158.5896271652      164.2168773907     1  0.16684015E+09
     -158.5895919116      167.3145655226     1  0.16142308E+09
     -158.5895372600      163.9066920676     1  0.17120071E+09
     -158.5893759743      165.4302336684     1  0.15518077E+09
     -158.5893337719      157.0175827213     1  0.15962448E+09
     -158.5893320683      164.9447441838     1  0.16540896E+09
     -158.5893227275      160.9081570981     1  0.16162245E+09
     -158.5892499742      158.3115418616     1  0.15821760E+09
     -158.5891919000      161.6017589480     1  0.16130117E+09
     -158.5891557229      166.1804584446     1  0.15903845E+09
     -158.5891477819      163.0899314345     1  0.15918454E+09
     -158.5891250208      166.8760462705     1  0.16786662E+09
     -158.5891004648      163.3694195517     1  0.16735301E+09
     -158.5890643298      163.5859777730     1  0.15598967E+09
     -158.5890420937      164.2791764316     1  0.16269628E+09
     -158.5890015898      159.1067610849     1  0.15677931E+09
     -158.5889924988      159.2169964018     1  0.15753434E+09
     -158.5889226734      160.4569884812     1  0.15614668E+09
     -158.5889204683      163.5984855704     1  0.15980775E+09
     -158.5889155943      165.4955960814     1  0.16069948E+09
     -158.5888872732      160.3047681767     2  0.17081900E+09
     -158.5888171679      160.9405570598     1  0.15987768E+09
     -158.5888101000      164.1269497384     1  0.15960421E+09
     -158.5888067359      163.6432875479     2  0.17286849E+09
     -158.5887761555      165.8222073916     1  0.15647185E+09
     -158.5887175422      164.9267748247     1  0.16379605E+09
     -158.5887091475      163.4635481502     1  0.16158769E+09
     -158.5886432423      155.3587817199     2  0.16156653E+09
     -158.5885995990      160.6577114987     1  0.16608221E+09
     -158.5885470146      161.6717382316     1  0.16497083E+09
     -158.5885417354      160.5208070012     1  0.15715938E+09
     -158.5884628428      165.3295486197     1  0.16766019E+09
     -158.5884544548      163.7274226093     1  0.16082573E+09
     -158.5884292669      162.5638174097     1  0.15535411E+09
     -158.5884167903      165.9548754763     1  0.15700337E+09
     -158.5884038357      164.2177115695     1  0.15734600E+09
     -158.5883972430      164.8273898092     1  0.15555753E+09
     -158.5882976593      162.7929965887     1  0.16402161E+09
     -158.5882781552      161.8350079135     1  0.15576475E+09
     -158.5882635734      169.2110258258     1  0.15866660E+09
     -158.5882393512      161.9253568752     1  0.17203403E+09
     -158.5882129624      165.9863298725     1  0.16227743E+09
     -158.5881920248      159.1201799515     1  0.15467325E+09
     -158.5881144175      164.0500705346     1  0.15614779E+09
     -158.5881076904      162.1493622059     1  0.16270285E+09
     -158.5880876410      160.2995432243     1  0.16066866E+09
     -158.5880804959      167.0772831663     1  0.17393106E+09
     -158.5880785428      165.3180957449     1  0.16260266E+09
     -158.5880149554      163.5062138548     1  0.15471047E+09
     -158.5879849480      159.9203064636     1  0.15542581E+09
     -158.5879768507      167.0206682973     1  0.15514574E+09
     -158.5879562077      163.3724973389     1  0.16704305E+09
     -158.5879401171      162.7352228195     1  0.15960223E+09
     -158.5879209040      164.9130774151     1  0.16438353E+09
     -158.5878679578      158.5084369560     1  0.16838972E+09
     -158.5878453445      159.0791749203     1  0.15537951E+09
     -158.5878434310      160.4258728800     1  0.15718432E+09
     -158.5877894613      163.0978632719     1  0.16409328E+09
     -158.5877678231      161.0632182142     1  0.15369314E+09
     -158.5877616100      164.3067810663     1  0.16056204E+09
     -158.5877471735      164.4395042674     1  0.16609088E+09
     -158.5877203631      163.3883969793     1  0.16010959E+09
     -158.5877169634      159.9360885430     1  0.16017413E+09
     -158.5877146721      164.0438399625     1  0.16539436E+09
     -158.5876880793      164.4609711182     1  0.15813904E+09
     -158.5876306542      161.2366954588     1  0.16116428E+09
     -158.5876048467      165.1114854073     1  0.16679877E+09
     -158.5875908260      159.8313241544     1  0.15371528E+09
     -158.5874760290      157.2449379734     1  0.15611692E+09
     -158.5874290795      161.8800456285     1  0.16409744E+09
     -158.5874004282      159.6596041328     1  0.15594166E+09
     -158.5873983356      162.7199981826     1  0.15494112E+09
     -158.5873627020      165.6351711623     1  0.16906413E+09
     -158.5873523116      166.5253729389     1  0.16325116E+09
     -158.5873463104      158.0887964255     1  0.15672684E+09
     -158.5872990351      163.2688942547     1  0.15494975E+09
     -158.5871409699      161.5021228356     1  0.15322391E+09
     -158.5870867677      158.5031840821     1  0.15496112E+09
     -158.5870557602      162.9713223785     1  0.16268216E+09
     -158.5870510614      166.2964296242     1  0.15964117E+09
     -158.5870039166      155.8876429149     1  0.16129288E+09
     -158.5869817977      164.6578037230     1  0.16019729E+09
     -158.5869592318      159.3757136172     1  0.15302189E+09
     -158.5869556561      162.1933176592     1  0.15679977E+09
     -158.5869149561      165.1376685656     1  0.16015907E+09
     -158.5868358386      162.4001296471     1  0.15821843E+09
     -158.5867081567      158.9364515123     1  0.15781962E+09
     -158.5866893267      160.8945846074     1  0.15284735E+09
     -158.5866664867      170.1073000735     1  0.15663970E+09
     -158.5866595156      162.9364521741     1  0.16027532E+09
     -158.5866440034      161.5156244245     1  0.15186102E+09
     -158.5866044454      163.2841724371     1  0.16377470E+09
     -158.5865999502      165.3455064503     1  0.15409142E+09
     -158.5865864770      165.2278878916     1  0.16459095E+09
     -158.5864648074      159.2153862596     1  0.16809810E+09
     -158.5864505893      160.9654345815     1  0.16115508E+09
     -158.5863749897      161.9604833603     1  0.15865272E+09
     -158.5863660551      165.1918672259     1  0.15454461E+09
     -158.5863641127      162.4096725726     1  0.17666656E+09
     -158.5863613157      161.9169680682     1  0.15458116E+09
     -158.5863447932      158.6288525940     1  0.15748146E+09
     -158.5863244191      164.5168999270     1  0.15458425E+09
     -158.5862989985      157.1051762549     1  0.15780409E+09
     -158.5862817440      163.6515682968     1  0.15799904E+09
     -158.5862468852      160.1178010379     1  0.16081353E+09
     -158.5862055049      167.7392227959     1  0.17056545E+09
     -158.5861990076      161.9210276528     1  0.16156170E+09
     -158.5861492109      162.0931474644     1  0.16451204E+09
     -158.5861235865      164.7831364292     1  0.17234243E+09
     -158.5860869840      161.8131753327     1  0.16366128E+09
     -158.5860388090      162.7030084742     1  0.17161228E+09
     -158.5860269528      161.8624676921     1  0.15700140E+09
     -158.5860063936      161.8379066909     1  0.15308734E+09
     -158.5860047557      154.7464826963     1  0.15824302E+09
     -158.5859831807      162.8707966676     1  0.15840142E+09
     -158.5859566936      159.9714782585     1  0.15444353E+09
     -158.5859510877      158.5258795280     1  0.15467430E+09
     -158.5859272243      160.1748356776     1  0.15372337E+09
     -158.5858713710      157.2782433865     2  0.15880633E+09
     -158.5858607705      161.0950190496     1  0.15134328E+09
     -158.5858350607      164.0832410761     1  0.16628917E+09
     -158.5858225172      160.6339911722     1  0.16326084E+09
     -158.5858016724      158.0274302573     1  0.15343202E+09
     -158.5857911235      162.1611393825     1  0.16025196E+09
     -158.5857202178      163.3011972974     1  0.16029440E+09
     -158.5857150297      166.2899725594     1  0.16542746E+09
     -158.5857063476      164.4037124698     1  0.15707074E+09
     -158.5856867051      157.4491730885     1  0.15407118E+09
     -158.5856843577      165.2860881837     1  0.17159545E+09
     -158.5856408252      163.8998957673     1  0.16079665E+09
     -158.5856299664      161.3361757624     1  0.15661374E+09
     -158.5856186901      168.0760451285     2  0.16029863E+09
     -158.5856093831      159.8605567679     1  0.15360993E+09
     -158.5855841955      156.6146337741     1  0.15752360E+09
     -158.5855386899      165.0204761596     1  0.15893958E+09
     -158.5855371367      166.4406395821     1  0.16508544E+09
     -158.5855163305      163.2461483917     1  0.16213909E+09
     -158.5854557028      161.0967642974     1  0.15131799E+09
     -158.5854471216      162.8269904967     1  0.16326525E+09
     -158.5854148999      163.3803646554     1  0.15168982E+09
     -158.5854100457      164.7162543174     1  0.15862627E+09
     -158.5853829490      164.7938513363     1  0.16173307E+09
     -158.5853811851      165.5599074030     1  0.16654619E+09
     -158.5853544602      164.3730375283     1  0.15943799E+09
     -158.5853363572      161.8996573938     1  0.16153905E+09
     -158.5852323639      162.7337411419     1  0.16728659E+09
     -158.5851993808      165.6704843458     1  0.15667005E+09
     -158.5851963307      155.5092406947     1  0.15752982E+09
     -158.5851293893      163.3082465453     1  0.16433923E+09
     -158.5851231212      158.7353744832     1  0.15529746E+09
     -158.5851052600      164.1603532344     2  0.16225226E+09
     -158.5850753759      157.9460611136     1  0.15402378E+09
     -158.5850234646      158.8157183061     1  0.15977623E+09
     -158.5850176303      162.0081344351     2  0.15683622E+09
     -158.5850081427      162.7614279251     1  0.15575625E+09
     -158.5849776494      158.7333389677     1  0.15911212E+09
     -158.5849207068      165.1505423228     1  0.15466810E+09
     -158.5847755709      159.4857813493     1  0.16138556E+09
     -158.5847530465      161.7976857505     1  0.15989266E+09
     -158.5847508593      162.5634463006     1  0.16564269E+09
     -158.5847281902      162.7856374244     1  0.15816114E+09
     -158.5846567184      165.2121640510     1  0.15748257E+09
     -158.5846126337      157.4725599105     1  0.16155118E+09
     -158.5845305643      161.7141096957     1  0.16041252E+09
     -158.5844530257      161.6984257504     1  0.15542007E+09
     -158.5844403845      157.3622484758     1  0.16580414E+09
     -158.5843981793      163.0704889584     1  0.15689740E+09
     -158.5843893913      156.8197881457     1  0.15569109E+09
     -158.5843765776      160.8557508412     1  0.16017064E+09
     -158.5842395901      158.1273463300     1  0.15532466E+09
     -158.5841938920      160.2132186942     1  0.16098853E+09
     -158.5841672270      160.6349825275     1  0.15805459E+09
     -158.5841055389      166.9406755527     1  0.15867200E+09
     -158.5841039179      165.2103743881     1  0.16267718E+09
     -158.5840755291      164.4009054968     1  0.16170307E+09
     -158.5840726137      161.0391962929     1  0.15826097E+09
     -158.5840602613      166.8017026237     1  0.16906506E+09
     -158.5840302632      162.7297514362     1  0.15937042E+09
     -158.5839471663      160.3261629516     1  0.15686844E+09
     -158.5839340484      164.7999210938     1  0.16302846E+09
     -158.5839313125      166.3356176311     1  0.15867968E+09
     -158.5839186539      167.3303470490     1  0.16175145E+09
     -158.5839124858      165.9474475738     1  0.16714822E+09
     -158.5838964325      153.7142108101     1  0.16028523E+09
     -158.5838925913      159.4380175647     1  0.15922602E+09
     -158.5838208656      164.1170483817     1  0.15572731E+09
     -158.5838189705      164.3087616937     1  0.15934234E+09
     -158.5837982673      160.4018239832     1  0.16192048E+09
     -158.5837928052      162.0483419164     1  0.15643884E+09
     -158.5837903370      163.6639088034     1  0.15443133E+09
     -158.5837568164      162.0316351469     1  0.16800204E+09
     -158.5837393816      164.7530392166     1  0.15472382E+09
     -158.5837345358      164.3117823771     1  0.16249801E+09
     -158.5836719375      164.0403840949     1  0.15811604E+09
     -158.5836466055      162.6571658921     1  0.16352820E+09
     -158.5836163854      161.1147126725     1  0.15717112E+09
     -158.5836114361      158.2639390245     2  0.15401675E+09
     -158.5835908752      166.7083719800     1  0.17321781E+09
     -158.5835625733      161.9950991361     1  0.16206138E+09
     -158.5835468270      157.6917443273     1  0.15635112E+09
     -158.5835382541      162.1530341173     1  0.15800191E+09
     -158.5834729422      167.0424997316     1  0.17004463E+09
     -158.5834029570      160.3040166171     1  0.16023685E+09
     -158.5833745210      167.2056631636     1  0.16744000E+09
     -158.5833473500      162.7090773175     1  0.18136540E+09
     -158.5833457477      166.6562096921     1  0.15833932E+09
     -158.5833290094      163.9713333617     1  0.16183238E+09
     -158.5833255302      161.3464398776     1  0.15527564E+09
     -158.5833137846      160.1191675184     1  0.15684566E+09
     -158.5833094869      162.9688726457     1  0.16082742E+09
     -158.5832375685      162.5152884023     1  0.16096251E+09
     -158.5832317651      156.1095189054     1  0.15174596E+09
     -158.5832305330      156.3517368519     1  0.15535198E+09
     -158.5832125176      168.0246362988     1  0.15702371E+09
     -158.5831933984      160.5508682846     1  0.15609101E+09
     -158.5831916459      161.1096991581     1  0.15969508E+09
     -158.5831421966      164.4634391324     1  0.16127670E+09
     -158.5830575539      163.7912910831     1  0.15298891E+09
     -158.5830175055      160.6926744586     1  0.16069039E+09
     -158.5830075309      164.5510681082     1  0.15647252E+09
     -158.5829623191      164.3010522399     1  0.15663995E+09
     -158.5829113257      166.3854028766     1  0.15622863E+09
     -158.5828870983      163.4933567278     1  0.15900843E+09
     -158.5828852990      158.7907979404     1  0.15625735E+09
     -158.5828624687      160.5614470272     1  0.16735392E+09
     -158.5828339477      163.9811815660     1  0.16315104E+09
     -158.5828095682      163.9719293347     1  0.16394503E+09
     -158.5827880929      161.7963515974     1  0.15501548E+09
     -158.5827379288      165.6833748170     1  0.15224134E+09
     -158.5827008108      158.5431507803     1  0.15738367E+09
     -158.5826523573      162.9419569066     1  0.15451923E+09
     -158.5826358557      167.4154490155     1  0.16262969E+09
     -158.5825629005      165.2088095334     1  0.15532107E+09
     -158.5825459651      163.4017379543     2  0.15411895E+09
     -158.5825332781      164.7041613092     1  0.15575211E+09
     -158.5825062396      158.1288373550     1  0.15329777E+09
     -158.5824669597      164.6830972457     1  0.15524380E+09
     -158.5824018409      166.1729894182     1  0.15751516E+09
     -158.5823920990      161.7310566378     1  0.15125026E+09
     -158.5823372869      162.9050606050     1  0.17356947E+09
     -158.5822211826      154.1296672788     1  0.16175644E+09
     -158.5821689546      162.3008925023     1  0.15421684E+09
     -158.5820415395      159.4097735096     1  0.15916984E+09
     -158.5820369066      164.6426668813     1  0.15307816E+09
     -158.5820240780      165.7265329503     1  0.16097838E+09
     -158.5819666393      158.7636368747     1  0.16085619E+09
     -158.5819608504      159.5324252504     1  0.16024241E+09
     -158.5819510128      164.7988097574     1  0.15523004E+09
     -158.5818973629      165.8306545008     1  0.16832718E+09
     -158.5818863577      162.1858622295     1  0.15656485E+09
     -158.5818618561      165.8416684453     1  0.16036729E+09
     -158.5818495058      161.9233703009     1  0.15374836E+09
     -158.5818391942      158.3504622252     1  0.16224366E+09
     -158.5818357605      158.2562662123     1  0.15831867E+09
     -158.5818100161      166.2706275990     1  0.16630575E+09
     -158.5817985636      157.3134571863     1  0.15862263E+09
     -158.5817506286      160.7203922024     1  0.16063832E+09
     -158.5816845546      166.1789960150     1  0.16878772E+09
     -158.5816652527      159.4802572278     1  0.15868449E+09
     -158.5816351956      159.9046807521     1  0.15624017E+09
     -158.5816056233      165.1508358518     1  0.15866729E+09
     -158.5815902310      163.7809603250     1  0.15912571E+09
     -158.5815889371      159.8666670832     1  0.17120836E+09
     -158.5815849291      158.5657984462     1  0.15716897E+09
     -158.5815704111      163.1964973722     1  0.15978400E+09
     -158.5815645808      162.4186530203     1  0.15055674E+09
     -158.5815629028      167.5686769837     1  0.16746647E+09
     -158.5815062750      160.7126655907     1  0.16614831E+09
     -158.5814714343      163.5377345937     1  0.15917297E+09
     -158.5814570347      168.6313334733     1  0.15721081E+09
     -158.5814337556      166.0541460453     1  0.15855872E+09
     -158.5814235317      158.4644519138     1  0.16185151E+09
     -158.5814103659      166.0134234364     1  0.15933264E+09
     -158.5813411033      162.1252160907     1  0.15687405E+09
     -158.5813046795      162.5429625215     1  0.16429762E+09
     -158.5812670926      160.5247218553     1  0.16121228E+09
     -158.5811946372      163.6070098422     1  0.15198248E+09
     -158.5811828174      160.2175971877     1  0.16065491E+09
     -158.5811764239      166.4610337259     1  0.16358975E+09
     -158.5811272947      164.6425795951     1  0.15704756E+09
     -158.5811103477      161.5560755482     1  0.15760721E+09
     -158.5810789968      160.9182686709     1  0.15777357E+09
     -158.5810694880      164.0192068162     1  0.15986061E+09
     -158.5810642396      159.9096965118     1  0.15876542E+09
     -158.5809124776      164.5266189218     1  0.15747639E+09
     -158.5809005458      157.7626675529     1  0.15487125E+09
     -158.5808127558      162.4230981199     1  0.16749645E+09
     -158.5808029394      161.5326291472     1  0.16494362E+09
     -158.5807453338      160.3326198443     1  0.16018803E+09
     -158.5807360084      160.0064139040     1  0.15694465E+09
     -158.5807330800      165.1900728862     1  0.16909779E+09
     -158.5807105119      161.4400619540     1  0.15250651E+09
     -158.5806849381      160.9266678381     1  0.15560955E+09
     -158.5806466354      162.9460605774     1  0.15846321E+09
     -158.5806408998      160.5402900738     1  0.16059129E+09
     -158.5806286244      162.8392276887     1  0.15883080E+09
     -158.5806138233      160.6293489683     1  0.16124297E+09
     -158.5805183383      158.7580869805     1  0.15916539E+09
     -158.5804900952      162.5510601449     1  0.15587670E+09
     -158.5804594894      158.4898155346     1  0.15783778E+09
     -158.5804166148      161.8843354934     1  0.16661804E+09
     -158.5803648216      158.7369459629     1  0.15890704E+09
     -158.5803033868      163.1581768524     1  0.15849859E+09
     -158.5802846336      164.1277164891     1  0.15623279E+09
     -158.5802695576      167.1500471404     1  0.16365662E+09
     -158.5802615647      158.3947856116     1  0.16165536E+09
     -158.5802269006      163.2359820259     1  0.15498715E+09
     -158.5801928098      162.1399585300     1  0.16503707E+09
     -158.5801264111      159.1928694867     1  0.15917465E+09
     -158.5800744164      165.0836406969     1  0.16396210E+09
     -158.5800519320      160.1931860635     1  0.15471017E+09
     -158.5800453031      164.0837628329     1  0.16222768E+09
     -158.5800210556      158.4329506828     1  0.16122573E+09
     -158.5800022589      161.2074102739     1  0.15502886E+09
     -158.5800011548      161.6879445554     1  0.15640066E+09
     -158.5799538992      161.3821226785     1  0.15350488E+09
     -158.5799160177      168.6861085531     1  0.16770242E+09
     -158.5799075096      163.2276236282     1  0.16299811E+09
     -158.5798692833      162.1010433305     1  0.16205021E+09
     -158.5798068751      157.0964890151     1  0.15927061E+09
     -158.5797578895      159.4126784696     1  0.15946696E+09
     -158.5797437984      166.9912833165     1  0.16629019E+09
     -158.5797330877      158.1165000183     1  0.15593267E+09
     -158.5796878276      158.8386586188     1  0.16161225E+09
     -158.5796452136      161.7201254508     1  0.15592902E+09
     -158.5796311248      162.3746368931     1  0.15607283E+09
     -158.5795808579      158.8585283941     1  0.15633627E+09
     -158.5795293810      163.0780953911     1  0.16453278E+09
     -158.5795251528      160.9144757530     1  0.15505908E+09
     -158.5795210110      162.4935776621     1  0.15909892E+09
     -158.5794942272      160.2155566158     1  0.15510879E+09
     -158.5793427816      166.7274624869     1  0.15840602E+09
     -158.5793311355      162.6380075034     1  0.15996683E+09
     -158.5793071018      161.0410702483     1  0.16065276E+09
     -158.5792942315      164.5653395017     1  0.17270795E+09
     -158.5792900797      163.8123180495     1  0.16340440E+09
     -158.5792861752      163.9824544161     1  0.16082441E+09
     -158.5792772590      160.3403590071     1  0.16187457E+09
     -158.5792362307      164.4918083880     1  0.15553615E+09
     -158.5792124310      164.8110838383     1  0.15644988E+09
     -158.5792001619      164.1726317814     1  0.17160976E+09
     -158.5791336823      162.3262837603     1  0.15406891E+09
     -158.5791170419      164.8468617027     1  0.15715577E+09
     -158.5790872380      163.9740078513     1  0.15269407E+09
     -158.5790691600      167.2076836312     1  0.16707148E+09
     -158.5790208096      166.3093711907     1  0.16598068E+09
     -158.5790124745      162.2774540597     1  0.17137372E+09
     -158.5789571255      163.2625644207     1  0.15397181E+09
     -158.5789356892      161.9383094346     1  0.16338627E+09
     -158.5789261167      166.9543705649     1  0.16886270E+09
     -158.5788660091      165.3106161551     1  0.17079493E+09
     -158.5788183805      159.3097518840     1  0.15904885E+09
     -158.5788063903      166.3575141941     1  0.16409230E+09
     -158.5787803596      168.3989934548     1  0.15905855E+09
     -158.5787648222      162.9065325408     1  0.15712462E+09
     -158.5787443192      163.3798824341     1  0.16553468E+09
     -158.5787367778      164.2884890000     1  0.17473150E+09
     -158.5787146938      159.6868903685     1  0.15856132E+09
     -158.5787074735      161.6146786516     1  0.15746275E+09
     -158.5786714387      161.7551996558     1  0.15120566E+09
     -158.5786365534      165.9783689312     1  0.15641737E+09
     -158.5786310203      162.6295869453     1  0.16664508E+09
     -158.5785983311      160.6520003523     1  0.15451884E+09
     -158.5785907349      164.7184490778     1  0.15706411E+09
     -158.5785578174      163.4424665534     1  0.15297841E+09
     -158.5785339293      161.7907450849     1  0.15759764E+09
     -158.5785260056      159.0111124694     1  0.16169879E+09
     -158.5785008232      162.9640222478     1  0.15661379E+09
     -158.5784763095      158.1587562516     1  0.15757453E+09
     -158.5784602654      164.2238610583     1  0.16020405E+09
     -158.5784390921      162.2889208782     1  0.16034465E+09
     -158.5784287615      162.7093336260     1  0.16446517E+09
     -158.5783835071      159.3635767026     1  0.15217783E+09
     -158.5783322364      157.3806364492     1  0.15607714E+09
     -158.5783131722      163.1176361337     1  0.16137028E+09
     -158.5782951824      161.8840552849     1  0.16358819E+09
     -158.5782042965      166.0670906495     1  0.16726490E+09
     -158.5781833095      162.2905796634     1  0.15450504E+09
     -158.5781755440      163.9305789868     1  0.16726467E+09
     -158.5781286438      161.7638063343     1  0.15910013E+09
     -158.5781232742      163.9546545640     1  0.15401137E+09
     -158.5781064676      160.8510766890     1  0.15967581E+09
     -158.5780655714      158.8394697465     1  0.15671273E+09
     -158.5780494084      163.2685908044     1  0.16410578E+09
     -158.5779584854      167.2922196412     1  0.16529528E+09
     -158.5779374687      164.1498299916     1  0.15791768E+09
     -158.5779361452      164.2283929899     1  0.17205959E+09
     -158.5778975768      161.8680433337     1  0.16161213E+09
     -158.5778891577      166.2124559956     1  0.16573358E+09
     -158.5778179271      158.3330432731     1  0.15797882E+09
     -158.5778138167      161.2633593753     1  0.15807778E+09
     -158.5778063396      164.5575569189     1  0.16343087E+09
     -158.5777953562      161.7589989063     1  0.15448752E+09
     -158.5777874978      167.3285969678     1  0.15959454E+09
     -158.5776915322      164.1008190800     1  0.16770958E+09
     -158.5776207672      164.1122016172     1  0.15929430E+09
     -158.5776015777      164.2754054403     1  0.15379684E+09
     -158.5775809634      163.8889545172     1  0.16298395E+09
     -158.5775187144      160.7909937407     1  0.15434663E+09
     -158.5774946151      162.6175092963     1  0.15909825E+09
     -158.5774774100      163.0816759196     1  0.15639315E+09
     -158.5774713768      159.1095595621     1  0.16527511E+09
     -158.5774571570      169.8053564682     1  0.15517071E+09
     -158.5774473682      163.4072910560     1  0.15626815E+09
     -158.5774353810      165.5155361925     1  0.15485012E+09
     -158.5774171226      164.2881510096     2  0.16610091E+09
     -158.5774154851      161.8346429914     1  0.16237931E+09
     -158.5774016259      160.4371783632     1  0.15662060E+09
     -158.5772959388      160.1811094016     1  0.16319353E+09
     -158.5772744082      166.2343828554     1  0.16107138E+09
     -158.5772624539      165.8416491703     1  0.16494255E+09
     -158.5772535153      161.9727291161     1  0.16618773E+09
     -158.5772457806      162.4681140103     1  0.15991376E+09
     -158.5772268821      162.7083090850     1  0.15802682E+09
     -158.5771213005      162.0973274262     1  0.15645117E+09
     -158.5771073503      164.4299083403     1  0.15710782E+09
     -158.5770226273      159.8314468144     1  0.15800864E+09
     -158.5770204577      165.0927490882     1  0.15985406E+09
     -158.5770087142      160.2138241374     1  0.16495078E+09
     -158.5769677070      165.0079080042     1  0.16428375E+09
     -158.5769651012      166.1012520556     1  0.17063111E+09
     -158.5769619756      162.7852526281     1  0.16992027E+09
     -158.5769212035      164.3250782956     1  0.15935180E+09
     -158.5768847998      160.8238729428     1  0.15636000E+09
     -158.5768768061      159.5960809107     1  0.15520405E+09
     -158.5768584616      164.1170386538     1  0.16083191E+09
     -158.5768572232      160.3117971137     1  0.15820380E+09
     -158.5768315664      159.0485132651     1  0.16156449E+09
     -158.5768157406      160.9619023909     1  0.16372102E+09
     -158.5767958961      160.4706400125     2  0.15868904E+09
     -158.5767832257      162.6971886377     1  0.15964495E+09
     -158.5767387764      162.4459873066     1  0.16097820E+09
     -158.5766703800      165.2396658792     1  0.15565711E+09
     -158.5766657617      160.0644270770     1  0.15945718E+09
     -158.5766412519      163.3638403179     1  0.16305793E+09
     -158.5766361988      167.1425191266     1  0.16873072E+09
     -158.5765374771      162.0947545107     1  0.15799850E+09
     -158.5765221363      162.0528170383     1  0.15594430E+09
     -158.5764923283      169.2043788502     1  0.15561697E+09
     -158.5764372295      161.8326968873     1  0.15846933E+09
     -158.5764350920      162.5348496295     1  0.18081493E+09
     -158.5764270814      160.9161209415     1  0.15827321E+09
     -158.5764197856      158.9137942660     1  0.15879488E+09
     -158.5764156566      163.7063422007     1  0.16170390E+09
     -158.5763736249      164.6564594474     1  0.16183566E+09
     -158.5763537896      157.4945288389     1  0.15683466E+09
     -158.5763294196      159.4859320454     1  0.15610988E+09
     -158.5762872021      167.7877592150     1  0.16265402E+09
     -158.5761874302      163.7242684056     1  0.16012100E+09
     -158.5761837963      162.2193638590     1  0.16203925E+09
     -158.5761802179      167.0322067725     1  0.15891073E+09
     -158.5761689481      163.4331434893     2  0.15544438E+09
     -158.5761387282      159.7814159216     1  0.15392320E+09
     -158.5761281783      161.3111978685     1  0.16672318E+09
     -158.5761221956      161.0734345344     1  0.15875379E+09
     -158.5761180436      159.5188345924     1  0.16070210E+09
     -158.5761156919      160.1206851311     1  0.16485578E+09
     -158.5760378264      161.9573912709     1  0.16551733E+09
     -158.5760331579      164.0116137680     1  0.15517968E+09
     -158.5760258682      163.6352080647     1  0.15632559E+09
     -158.5760061325      162.0491231915     1  0.16480346E+09
     -158.5759935916      157.1168164428     1  0.16149073E+09
     -158.5759727564      154.8197561905     1  0.15578235E+09
     -158.5758418697      161.6745682433     1  0.16004696E+09
     -158.5758324938      165.0831131760     1  0.17252694E+09
     -158.5758077743      162.5795748485     1  0.16046945E+09
     -158.5757859404      162.2993670205     1  0.15754940E+09
     -158.5757775652      158.6790169994     1  0.15341643E+09
     -158.5757354652      161.9455163188     1  0.16308832E+09
     -158.5757076729      161.1319525773     1  0.15204297E+09
     -158.5756847635      164.2075097670     1  0.17706856E+09
     -158.5756748188      165.9024952274     1  0.16846718E+09
     -158.5756371837      157.4844315305     1  0.15829504E+09
     -158.5756272507      159.8325483905     1  0.15603242E+09
     -158.5756158104      164.7086046056     1  0.15635110E+09
     -158.5756074260      163.2712875225     1  0.16355547E+09
     -158.5756020322      162.6018868465     1  0.16314467E+09
     -158.5755564499      156.6816943297     1  0.15505983E+09
     -158.5755033252      155.4174157158     1  0.15915611E+09
     -158.5754760571      166.8739583538     1  0.16272228E+09
     -158.5754656424      161.2483169892     1  0.15411898E+09
     -158.5754622580      163.4289121965     1  0.16142682E+09
     -158.5754143637      164.9412349649     1  0.15592986E+09
     -158.5753849743      161.4072073179     1  0.16467582E+09
     -158.5753593212      165.5074555534     1  0.16068797E+09
     -158.5753281897      164.8536938876     1  0.16087325E+09
     -158.5752375556      162.1926309133     1  0.16062949E+09
     -158.5752356088      162.0412594804     1  0.15608246E+09
     -158.5751364473      163.3459397790     1  0.15803428E+09
     -158.5750300874      159.1834120204     1  0.15674132E+09
     -158.5750288119      159.6839387870     1  0.15765281E+09
     -158.5750228009      162.2213054776     1  0.15911313E+09
     -158.5750213221      163.8516680297     2  0.15627970E+09
     -158.5749778653      165.5883862898     1  0.15967446E+09
     -158.5749450231      165.8354977115     1  0.16917291E+09
     -158.5748898006      160.9606232026     1  0.15952962E+09
     -158.5748882232      164.4421812108     1  0.15987010E+09
     -158.5748630194      160.8397359122     1  0.15964090E+09
     -158.5748619454      161.8679261380     1  0.15687714E+09
     -158.5748441536      166.6506068719     2  0.16023293E+09
     -158.5748112161      161.3291828393     1  0.16225875E+09
     -158.5747861700      166.0306204196     1  0.16178481E+09
     -158.5747819538      162.7952212254     1  0.15720881E+09
     -158.5747563925      165.1642148783     1  0.16154804E+09
     -158.5747483386      165.8848244268     1  0.16681812E+09
     -158.5747361773      164.2077287857     1  0.16400947E+09
     -158.5747117723      162.7976203111     2  0.16369510E+09
     -158.5746582331      162.7044011517     4  0.16522510E+09
     -158.5746381844      162.0961704833     1  0.16819413E+09
     -158.5746228790      159.4468318995     1  0.15638449E+09
     -158.5746014874      160.9468513640     1  0.15883151E+09
     -158.5745393457      153.9477747764     1  0.15616698E+09
     -158.5745283186      164.2383481792     1  0.15878000E+09
     -158.5745073047      168.2328527654     1  0.16023087E+09
     -158.5744570723      165.8081073728     1  0.17193853E+09
     -158.5744469104      162.8254391045     1  0.15384023E+09
     -158.5744123689      161.9599117535     1  0.16399185E+09
     -158.5743716515      158.4068036271     1  0.15577019E+09
     -158.5743391450      158.7754740495     1  0.15816454E+09
     -158.5743000065      162.0336742608     1  0.15663662E+09
     -158.5742962512      161.5902562121     1  0.16012246E+09
     -158.5742789675      157.8266775206     1  0.16327081E+09
     -158.5742737910      161.3638591220     1  0.16220543E+09
     -158.5742625226      158.1411815314     1  0.15863192E+09
     -158.5742560562      160.6465356013     1  0.15615842E+09
     -158.5742313476      164.2534936580     1  0.16186045E+09
     -158.5742259430      160.5402728712     1  0.15603747E+09
     -158.5742032157      157.5977496099     1  0.16692284E+09
     -158.5740676302      159.6875402103     1  0.16139030E+09
     -158.5740666085      163.5142890660     1  0.15667424E+09
     -158.5740540876      165.5305244010     1  0.16100484E+09
     -158.5740384399      163.9455350737     1  0.15482094E+09
     -158.5739898799      156.9298568857     1  0.16404191E+09
     -158.5739794172      161.3715445044     1  0.16210725E+09
     -158.5739606741      157.0557343057     1  0.15951216E+09
     -158.5739291663      162.0337379533     1  0.16844564E+09
     -158.5738722988      163.4579399438     1  0.15741080E+09
     -158.5738513187      161.2841000311     1  0.15598992E+09
     -158.5738494939      167.1818995811     2  0.16499920E+09
     -158.5738081747      159.6760368980     1  0.15718269E+09
     -158.5738029964      162.4193016244     1  0.15477900E+09
     -158.5737700355      161.1047719731     1  0.15993658E+09
     -158.5737664068      159.6532355664     1  0.15436795E+09
     -158.5737339788      167.6640899897     1  0.16651505E+09
     -158.5737254310      160.3057396216     1  0.16343682E+09
     -158.5736963062      166.7055128892     1  0.16300611E+09
     -158.5736913309      165.1587344797     1  0.15240246E+09
     -158.5736660317      164.6655188284     1  0.16086279E+09
     -158.5736557689      167.6749367896     1  0.16326449E+09
     -158.5736506676      163.9881837529     1  0.16076793E+09
     -158.5736274361      160.7824158973     1  0.15698208E+09
     -158.5735330763      161.8023615784     1  0.15208652E+09
     -158.5735303451      158.3393834186     1  0.15735670E+09
     -158.5735283168      163.3476225038     1  0.16266842E+09
     -158.5735172980      160.9887379212     1  0.16371280E+09
     -158.5734932536      162.4140344049     1  0.16485046E+09
     -158.5734479590      160.6044347691     1  0.15421429E+09
     -158.5734410957      158.4299611646     1  0.15347514E+09
     -158.5734377734      157.0259046669     1  0.15489411E+09
     -158.5734340542      163.9236270579     1  0.15100006E+09
     -158.5734168037      159.1121373051     1  0.16322840E+09
     -158.5734146103      158.7275864034     1  0.15904312E+09
     -158.5733944920      159.6497624715     1  0.16331502E+09
     -158.5733604008      159.4123021083     1  0.16040650E+09
     -158.5733441627      155.1501608604     1  0.15958508E+09
     -158.5733430961      166.5383670302     1  0.16430699E+09
     -158.5732628860      157.9675994472     1  0.15676424E+09
     -158.5732325285      159.3888066804     1  0.15758731E+09
     -158.5731649276      158.6590683814     1  0.15616222E+09
     -158.5731491937      158.5432555335     1  0.15966633E+09
     -158.5731000443      166.0241120964     1  0.16580399E+09
     -158.5730567243      160.4511567678     1  0.16519406E+09
     -158.5730145391      162.1407483754     1  0.16243388E+09
     -158.5729727405      164.0655731581     1  0.15691246E+09
     -158.5729304245      159.7610946067     1  0.15779082E+09
     -158.5728831933      167.4448066507     1  0.17405075E+09
     -158.5728478843      168.1900119361     1  0.15724354E+09
     -158.5728359833      162.4044314066     1  0.15649098E+09
     -158.5728218671      159.4493696972     1  0.16001789E+09
     -158.5727773734      159.6322671044     1  0.15845625E+09
     -158.5727581054      164.2998691163     1  0.15815932E+09
     -158.5727558788      159.8093161644     1  0.16280235E+09
     -158.5727171438      162.9455612374     1  0.15819209E+09
     -158.5727146021      158.0249559481     1  0.16186621E+09
     -158.5726809619      161.9972665486     1  0.16418737E+09
     -158.5726766744      160.2246330587     1  0.15421073E+09
     -158.5726546417      159.4339673683     1  0.15558894E+09
     -158.5726480605      164.3775178443     1  0.15714347E+09
     -158.5725368771      161.6103156435     1  0.16244866E+09
     -158.5725317981      167.1819884536     2  0.16476171E+09
     -158.5724667415      160.2499608477     1  0.15999504E+09
     -158.5723700832      162.4436944341     1  0.15765881E+09
     -158.5723578201      163.0950423772     2  0.16467385E+09
     -158.5723197069      158.0733051841     1  0.15959114E+09
     -158.5723151469      166.6798837208     1  0.15811525E+09
     -158.5722981738      163.3404016112     1  0.15793766E+09
     -158.5722184428      164.1777748715     1  0.15664324E+09
     -158.5722089770      161.8296698221     1  0.15890262E+09
     -158.5722040924      159.1961434188     1  0.15398063E+09
     -158.5721982159      162.3857680256     1  0.15738657E+09
     -158.5721940819      160.1209331672     1  0.16468459E+09
     -158.5721924229      163.1412120054     4  0.16045393E+09
     -158.5721692236      160.8307556470     1  0.15920353E+09
     -158.5721637877      159.9571927703     1  0.16710698E+09
     -158.5721596345      160.5187485146     1  0.16015964E+09
     -158.5721281163      159.2902418033     1  0.15497663E+09
     -158.5720715797      158.7554023302     1  0.16223129E+09
     -158.5720376199      163.1560721833     1  0.16091379E+09
     -158.5720358320      157.4740221525     1  0.15988533E+09
     -158.5720316623      160.1271488198     1  0.16106528E+09
     -158.5720210258      158.4548491510     1  0.15929571E+09
     -158.5720199111      159.8247564832     1  0.15929534E+09
     -158.5720182895      156.6858454869     1  0.15830851E+09
     -158.5720003235      164.6549426415     1  0.16431032E+09
     -158.5719818982      163.0175671469     1  0.15738584E+09
     -158.5719750794      159.4764256374     1  0.15381097E+09
     -158.5719480889      162.2812307986     1  0.15526831E+09
     -158.5719396297      160.3364811371     1  0.15968554E+09
     -158.5719065487      163.0116143956     1  0.16039319E+09
     -158.5718254106      162.2948476566     1  0.16103508E+09
     -158.5717953687      161.2326380934     1  0.16320750E+09
     -158.5717757240      157.9168870573     1  0.15594961E+09
     -158.5716932559      163.8994097646     1  0.15820757E+09
     -158.5716779500      160.3090306477     1  0.16414013E+09
     -158.5716517876      158.3398615007     1  0.15819548E+09
     -158.5716426869      160.7157812372     1  0.15780729E+09
     -158.5716260969      165.6617206108     1  0.16600163E+09
     -158.5715799549      163.6005738065     1  0.15539093E+09
     -158.5715430326      160.1847858368     1  0.15499383E+09
     -158.5715417363      162.8339173264     1  0.16806795E+09
     -158.5715315833      164.7803121926     1  0.16249984E+09
     -158.5714949812      168.2294248269     1  0.15758271E+09
     -158.5714165133      162.0831978007     1  0.15936708E+09
     -158.5714140045      160.6184750281     1  0.16283720E+09
     -158.5713877355      158.0527377545     1  0.16351065E+09
     -158.5713418851      164.9702938967     1  0.16566342E+09
     -158.5713181110      161.3077631817     1  0.15650549E+09
     -158.5712720250      161.2347362779     1  0.15944463E+09
     -158.5712579365      166.4041338569     1  0.15947992E+09
     -158.5712385722      163.8150106701     1  0.15580924E+09
     -158.5712236234      164.0365381919     1  0.15594015E+09
     -158.5712112175      164.2706375088     1  0.16190294E+09
     -158.5711955730      160.8360540006     1  0.16209857E+09
     -158.5711749810      158.0805244611     1  0.16287740E+09
     -158.5711699185      163.1686167148     1  0.15699144E+09
     -158.5711688968      168.0721607649     1  0.15927535E+09
     -158.5711142101      155.3380725103     1  0.16126851E+09
     -158.5710960713      157.6884241420     1  0.15879620E+09
     -158.5710767598      156.6890091388     1  0.15442051E+09
     -158.5710708555      164.1055467537     1  0.17238308E+09
     -158.5710412083      159.3143565895     1  0.16012135E+09
     -158.5709898585      157.3457666988     1  0.15739079E+09
     -158.5709840523      161.8392521768     1  0.15711842E+09
     -158.5709804102      163.2564049307     1  0.15864519E+09
     -158.5709694379      156.9195333813     1  0.15862551E+09
     -158.5708340606      159.5554495272     2  0.15778238E+09
     -158.5708235120      164.9908239868     1  0.16198652E+09
     -158.5707961585      162.9460653428     1  0.15834902E+09
     -158.5707919945      165.9008883737     2  0.16057254E+09
     -158.5707827978      160.6733099545     1  0.15801774E+09
     -158.5707486709      161.3620178419     1  0.15639561E+09
     -158.5707405842      158.4136858198     1  0.15764326E+09
     -158.5707224746      165.3048830976     1  0.16452677E+09
     -158.5706938390      160.7070951786     1  0.15886794E+09
     -158.5706915297      165.8628217251     1  0.15434187E+09
     -158.5706891920      158.7032167968     1  0.15930459E+09
     -158.5706712031      158.4590182192     1  0.15645471E+09
     -158.5706659384      160.9628610890     1  0.15837310E+09
     -158.5706545701      162.2442538271     1  0.15424580E+09
     -158.5706423247      158.5350043969     1  0.15431667E+09
     -158.5706111701      165.2691464609     1  0.16573368E+09
     -158.5705965798      165.3571358465     1  0.16325772E+09
     -158.5705490296      158.2749255160     1  0.15384891E+09
     -158.5705334749      157.4946176980     1  0.16738627E+09
     -158.5705289682      164.2374611180     1  0.16041398E+09
     -158.5705232224      166.8439646517     1  0.17325470E+09
     -158.5705180939      158.4977696154     1  0.15810623E+09
     -158.5704822727      160.0006697444     1  0.15452561E+09
     -158.5704648271      160.1193357665     1  0.15688352E+09
     -158.5704419581      160.5350983715     1  0.15794231E+09
     -158.5704252022      163.0280097352     1  0.16548211E+09
     -158.5704180347      161.2081358264     1  0.16927879E+09
     -158.5703775977      161.6844532890     1  0.16914648E+09
     -158.5703709916      161.3018389720     1  0.16692360E+09
     -158.5703401906      161.1120014742     1  0.15534706E+09
     -158.5703132647      162.6442471157     1  0.15806657E+09
     -158.5703102455      160.1858754807     1  0.16300942E+09
     -158.5702747819      161.7729366215     1  0.16152518E+09
     -158.5702676566      163.4739253760     1  0.15867936E+09
     -158.5702662129      164.6999768332     1  0.16071686E+09
     -158.5702502624      154.7154320290     2  0.15832169E+09
     -158.5702307497      163.6809925328     1  0.16051563E+09
     -158.5702218216      160.2016626317     1  0.15984054E+09
     -158.5702075485      160.0846866214     1  0.15473071E+09
     -158.5701783635      160.5103852866     1  0.15516570E+09
     -158.5701696399      165.7863588932     1  0.16187846E+09
     -158.5701654766      157.6110687185     1  0.15971551E+09
     -158.5701002207      161.2072689691     1  0.16231530E+09
     -158.5700872154      167.9415362554     1  0.15869134E+09
     -158.5700796456      161.4981048942     1  0.16180300E+09
     -158.5700390595      155.3986203190     1  0.15805850E+09
     -158.5700045747      162.0839845833     1  0.16228998E+09
     -158.5699892686      163.9049900910     1  0.15759289E+09
     -158.5699877332      162.2356757480     1  0.16626055E+09
     -158.5699717371      162.4470504336     1  0.16574468E+09
     -158.5699640846      160.6828620304     1  0.15773071E+09
     -158.5699275959      157.6284337609     1  0.16235214E+09
     -158.5699136132      160.8073438831     1  0.16003980E+09
     -158.5699086492      159.9131979835     1  0.15870894E+09
     -158.5698617916      162.4114545178     1  0.15429603E+09
     -158.5698371400      165.2500397618     1  0.15965314E+09
     -158.5698084863      165.6066475393     1  0.16857828E+09
     -158.5698052357      164.3892737900     1  0.15678266E+09
     -158.5697931831      156.9663233370     1  0.15826999E+09
     -158.5697886702      164.5695557639     1  0.15707179E+09
     -158.5697609210      162.6001216401     1  0.16474494E+09
     -158.5696934906      167.5733298800     1  0.16932711E+09
     -158.5696816301      157.8923948553     1  0.15660437E+09
     -158.5696419990      158.3719463104     1  0.16223959E+09
     -158.5696362957      159.3214397499     1  0.16018393E+09
     -158.5696290287      158.6202721663     1  0.15801167E+09
     -158.5696075996      162.3120760861     1  0.15521135E+09
     -158.5696032340      166.0391185045     1  0.16852313E+09
     -158.5695513950      162.3701717355     1  0.16269826E+09
     -158.5695002776      162.7302095648     1  0.15553067E+09
     -158.5694007429      161.7733505932     1  0.15757656E+09
     -158.5693982371      161.0588353646     1  0.15823123E+09
     -158.5693530506      164.7360214059     1  0.15765872E+09
     -158.5692704104      164.0957557301     1  0.16091944E+09
     -158.5692229005      165.9153065987     1  0.16440746E+09
     -158.5692103551      163.6193779468     1  0.16093357E+09
     -158.5692087394      166.3842442001     1  0.16890571E+09
     -158.5691508117      158.7210581854     1  0.15548000E+09
     -158.5691378855      160.5769200950     1  0.15834836E+09
     -158.5691365763      164.6578042750     1  0.15444649E+09
     -158.5691261615      163.8260131645     1  0.15685443E+09
     -158.5691177183      159.6116476376     1  0.15677686E+09
     -158.5691155570      157.5171241249     1  0.15944763E+09
     -158.5691102645      158.1104489881     1  0.15762308E+09
     -158.5690978352      163.8051177561     1  0.16099057E+09
     -158.5690295638      161.7974614570     1  0.16065611E+09
     -158.5690122707      163.3588714981     1  0.15817507E+09
     -158.5690032068      161.6259644340     1  0.15836895E+09
     -158.5689654689      163.1943966859     1  0.15984823E+09
     -158.5689387431      163.7700737479     1  0.15380998E+09
     -158.5688987173      163.3850929305     1  0.17564334E+09
     -158.5688580272      163.4126948556     1  0.15275719E+09
     -158.5688392798      160.0725471670     1  0.16045414E+09
     -158.5688321533      163.6851531552     1  0.15356875E+09
     -158.5688132079      158.6672846367     1  0.15960706E+09
     -158.5688035865      160.1821730278     1  0.16102943E+09
     -158.5686905034      162.2789192213     1  0.15887763E+09
     -158.5686880958      161.7957808118     1  0.15953477E+09
     -158.5686779665      164.4310724308     1  0.16286178E+09
     -158.5686548134      158.9045214998     1  0.16556543E+09
     -158.5686477223      165.1977962875     1  0.16119073E+09
     -158.5686312993      165.7097368374     1  0.16220730E+09
     -158.5686200165      159.7569135378     1  0.15871276E+09
     -158.5685961791      160.3407380417     1  0.15304798E+09
     -158.5685587204      161.1382630652     1  0.15659709E+09
     -158.5684942113      164.0563920555     1  0.15534280E+09
     -158.5684720584      160.8506028496     1  0.16660206E+09
     -158.5684455360      161.3207173807     1  0.15763998E+09
     -158.5684186905      160.9803910898     1  0.16038260E+09
     -158.5684097508      158.4797773039     1  0.16053303E+09
     -158.5684061220      159.0437172042     1  0.15832818E+09
     -158.5683451634      160.7772295453     1  0.16130739E+09
     -158.5683289855      165.1779560598     1  0.16313465E+09
     -158.5683034362      166.4918492461     1  0.16196886E+09
     -158.5682529768      166.1093773120     1  0.16636227E+09
     -158.5682222705      160.6301733106     1  0.15653408E+09
     -158.5682169972      163.0884998849     1  0.15921225E+09
     -158.5682056629      163.1651581040     1  0.15880583E+09
     -158.5681847995      165.9957752326     1  0.15554852E+09
     -158.5681352420      160.0457349768     1  0.16326729E+09
     -158.5681322221      165.8010584486     1  0.16078430E+09
     -158.5681153517      159.8018264061     1  0.16126632E+09
     -158.5680840942      158.7421366588     1  0.15427309E+09
     -158.5680768198      163.3872443693     1  0.16513114E+09
     -158.5680694284      159.5607585815     1  0.15405883E+09
     -158.5680047656      166.4797412231     1  0.16197682E+09
     -158.5679791172      156.2634655563     1  0.15862446E+09
     -158.5679651775      163.1631079168     1  0.15852259E+09
     -158.5679421332      166.1657918943     1  0.16745377E+09
     -158.5679312211      159.6488240191     1  0.15615442E+09
     -158.5679207638      161.2314543885     1  0.15622710E+09
     -158.5679121510      158.6550537163     1  0.15896754E+09
     -158.5678572671      167.6590995006     2  0.16353603E+09
     -158.5678292885      160.0644187485     1  0.16505436E+09
     -158.5678200850      163.2511106443     1  0.15445490E+09
     -158.5677763599      157.1321200832     1  0.15746533E+09
     -158.5677749129      154.8456972913     1  0.15328330E+09
     -158.5677662825      158.7717824604     1  0.15906890E+09
     -158.5677537759      163.6521842709     1  0.16478096E+09
     -158.5677312887      163.5485239432     1  0.17165796E+09
     -158.5677255871      154.6490852857     1  0.15769781E+09
     -158.5677013511      155.4354307204     1  0.15540100E+09
     -158.5676899661      158.6000539262     1  0.15390330E+09
     -158.5676708981      162.8111651915     1  0.15403174E+09
     -158.5676473379      157.1998717390     1  0.15449020E+09
     -158.5676300431      160.7251778539     1  0.16006329E+09
     -158.5676198531      163.8991170064     1  0.16022530E+09
     -158.5675685496      160.8625256545     1  0.15650241E+09
     -158.5675222629      160.2015742892     1  0.15504901E+09
     -158.5674992615      164.2209980992     1  0.16583919E+09
     -158.5674794895      162.0063379629     1  0.15239382E+09
     -158.5674516144      158.9111539277     1  0.15748823E+09
     -158.5674271555      163.4769658605     1  0.15967286E+09
     -158.5674162488      162.2418052580     1  0.16154472E+09
     -158.5673770499      162.7326179693     1  0.15847226E+09
     -158.5673699078      161.3385598091     1  0.15465662E+09
     -158.5673678192      164.6742431962     1  0.16325775E+09
     -158.5673653324      165.3337970271     1  0.16076253E+09
     -158.5673532844      160.3986233190     1  0.15769946E+09
     -158.5672985788      160.8159473448     1  0.16023928E+09
     -158.5672910893      162.6189453000     1  0.15940367E+09
     -158.5672838551      158.9275180827     1  0.15471122E+09
     -158.5672773979      165.1815654245     1  0.16444381E+09
     -158.5672572112      164.2094071559     1  0.16488244E+09
     -158.5672174060      164.6430509814     1  0.15422391E+09
     -158.5671697049      164.0942526185     1  0.15926988E+09
     -158.5671533799      159.2948097161     1  0.15625671E+09
     -158.5671338260      159.9571912123     1  0.15990662E+09
     -158.5671299358      162.9608618944     1  0.16585317E+09
     -158.5671162153      161.8391552053     1  0.16987500E+09
     -158.5671102649      159.8476929205     1  0.16234699E+09
     -158.5671079888      160.9471237344     1  0.16960742E+09
     -158.5670810235      161.1812291004     1  0.15959001E+09
     -158.5670705178      159.5467246723     1  0.16042361E+09
     -158.5670632144      166.0182820941     1  0.16415342E+09
     -158.5670614012      162.3579420861     1  0.15465842E+09
     -158.5670534599      162.0436416984     1  0.16674881E+09
     -158.5670511507      160.3985303057     1  0.16099168E+09
     -158.5670334469      155.8529903489     1  0.15602220E+09
     -158.5670270377      161.2713571744     1  0.15889168E+09
     -158.5670227987      163.8647223500     1  0.16847881E+09
     -158.5669907056      157.2437790339     1  0.15675859E+09
     -158.5669747126      161.8502863814     1  0.16410376E+09
     -158.5669704861      159.2571497492     1  0.15568792E+09
     -158.5668716617      158.8406347479     1  0.15418885E+09
     -158.5668661721      164.6635354867     1  0.16986354E+09
     -158.5668525504      159.8408676825     1  0.16587837E+09
     -158.5668507030      162.7407879427     1  0.15852038E+09
     -158.5668282801      164.9924842083     1  0.17153002E+09
     -158.5667791664      163.1684403588     1  0.15415355E+09
     -158.5667576972      158.0071774940     1  0.15464031E+09
     -158.5667479117      162.2979255501     1  0.15443858E+09
     -158.5667362599      161.2840436545     1  0.15277439E+09
     -158.5667013704      162.9255754707     1  0.15784695E+09
     -158.5666999918      160.0214713829     1  0.16203215E+09
     -158.5666677409      160.1966517638     1  0.15456816E+09
     -158.5666573228      164.9908594667     2  0.15217086E+09
     -158.5666172836      156.8211577094     1  0.15680094E+09
     -158.5665752643      159.2225128509     1  0.15731972E+09
     -158.5665608324      160.3059686270     1  0.16082996E+09
     -158.5665350252      164.5741033624     1  0.16337853E+09
     -158.5665270494      157.5750220417     1  0.15639068E+09
     -158.5664895847      156.0005768636     1  0.15426325E+09
     -158.5664759620      159.5573309256     1  0.15806874E+09
     -158.5664637397      159.9306374685     1  0.16181525E+09
     -158.5664610976      164.2701516807     1  0.16674310E+09
     -158.5664299380      163.0789620998     1  0.16702820E+09
     -158.5664055667      163.2806143854     1  0.15333881E+09
     -158.5663970202      163.0781904832     1  0.16382471E+09
     -158.5663907954      163.3145315269     1  0.15935291E+09
     -158.5663447002      161.3608866099     1  0.15606409E+09
     -158.5663308588      161.0986178556     1  0.15617423E+09
     -158.5662968607      163.6713849581     1  0.15561987E+09
     -158.5662368824      160.5222412888     1  0.15857236E+09
     -158.5662204419      155.5446386837     1  0.16104352E+09
     -158.5662146795      165.7223064529     1  0.15470171E+09
     -158.5661944644      162.3497820637     1  0.15276744E+09
     -158.5661925795      158.1806193557     1  0.15324096E+09
     -158.5661897700      158.0244983784     1  0.15522740E+09
     -158.5661417313      158.1881457111     1  0.15729135E+09
     -158.5661147566      162.5002906200     1  0.15758185E+09
     -158.5660549083      167.7486603447     1  0.16246348E+09
     -158.5660462697      162.8852726579     1  0.15978100E+09
     -158.5659928961      161.6326770827     1  0.15606276E+09
     -158.5659890058      161.5858879432     2  0.15423920E+09
     -158.5659623400      164.3475528797     1  0.16613655E+09
     -158.5659506182      160.7619063441     1  0.16186782E+09
     -158.5659265222      166.6585222179     1  0.16279721E+09
     -158.5658880694      166.0718827812     1  0.16811616E+09
     -158.5658697812      160.8968285434     1  0.16134690E+09
     -158.5658657308      159.2123986378     1  0.15934562E+09
     -158.5658618940      169.1413363786     1  0.16007104E+09
     -158.5658588412      160.8806004843     1  0.15974853E+09
     -158.5658487288      165.8382028288     1  0.16664633E+09
     -158.5658439139      157.0935063272     1  0.15711072E+09
     -158.5658331309      160.9397310847     1  0.16527148E+09
     -158.5658014590      160.5977085635     1  0.16316353E+09
     -158.5657409364      160.7410034866     1  0.15882669E+09
     -158.5657364512      164.0274609704     1  0.15969901E+09
     -158.5657241670      158.9850180280     1  0.15790934E+09
     -158.5656861661      161.3145762227     1  0.15789992E+09
     -158.5656756592      161.6998947750     1  0.15458632E+09
     -158.5656455778      161.5014390909     1  0.15543794E+09
     -158.5656078017      161.2987544274     1  0.15661769E+09
     -158.5655351951      161.9855256740     1  0.15396913E+09
     -158.5655287395      163.9002518970     1  0.15359734E+09
     -158.5655091176      163.8893104826     1  0.15726502E+09
     -158.5654976858      166.4160285438     1  0.16649304E+09
     -158.5654804844      159.3327407625     1  0.16770387E+09
     -158.5654526910      166.8974165631     1  0.16801474E+09
     -158.5654433973      164.2177590993     1  0.16414644E+09
     -158.5654412081      163.3010620508     1  0.16493167E+09
     -158.5654273815      164.9366377981     1  0.16410113E+09
     -158.5654072072      160.7583882507     1  0.15874998E+09
     -158.5653978342      156.3540891367     1  0.15636037E+09
     -158.5653576477      160.3933374914     1  0.16372237E+09
     -158.5653527516      161.2489069760     1  0.15510384E+09
     -158.5653287056      161.1228302861     1  0.16231319E+09
     -158.5653141058      162.4032852314     1  0.15562443E+09
     -158.5652876907      156.8813922935     1  0.15643779E+09
     -158.5652704704      164.0822162203     1  0.16166120E+09
     -158.5652625804      159.7617256024     1  0.15574485E+09
     -158.5652301124      163.3557798269     1  0.15442969E+09
     -158.5652264713      162.2857833070     1  0.16060393E+09
     -158.5652122122      160.1577155218     1  0.15676495E+09
     -158.5652071601      161.4729392657     1  0.16768033E+09
     -158.5651981168      165.2111767968     1  0.16755349E+09
     -158.5651470364      160.7531247754     1  0.16824994E+09
     -158.5651450922      164.5741369410     1  0.15543394E+09
     -158.5651305582      160.0509060551     1  0.17131420E+09
     -158.5651197762      157.0633503872     1  0.15464282E+09
     -158.5651002497      159.6587927146     1  0.15996560E+09
     -158.5650905101      157.2132205436     1  0.15571741E+09
     -158.5650817795      159.7295589854     1  0.16589440E+09
     -158.5650486808      164.0025975619     1  0.16267684E+09
     -158.5650376528      163.5752257340     1  0.16310823E+09
     -158.5650225172      163.4005973902     1  0.15712432E+09
     -158.5650153545      163.6343835058     1  0.15801595E+09
     -158.5650110104      159.1616058437     1  0.15282466E+09
     -158.5650014459      157.6170409678     1  0.15437554E+09
     -158.5649899077      159.0602708022     1  0.16232744E+09
     -158.5649496458      161.0331562738     1  0.15719579E+09
     -158.5649286089      163.2527173099     1  0.15643412E+09
     -158.5649188133      159.7412624495     1  0.15926309E+09
     -158.5648958764      162.0598631275     1  0.16463168E+09
     -158.5648664573      161.5049611650     1  0.16112256E+09
     -158.5648578885      167.7575904571     1  0.18163141E+09
     -158.5648425052      164.4064069765     1  0.15274353E+09
     -158.5647910840      162.5569962345     1  0.16524781E+09
     -158.5647765569      164.8569408817     1  0.16225818E+09
     -158.5647647895      158.8084614176     1  0.15727989E+09
     -158.5647572158      158.7608786805     1  0.15209385E+09
     -158.5647454545      159.2949592792     1  0.15794892E+09
     -158.5646515938      163.0218070454     1  0.16326535E+09
     -158.5646454950      162.3778770079     1  0.16625728E+09
     -158.5646437263      160.4282387763     1  0.15395366E+09
     -158.5645913873      161.0179307644     1  0.15717477E+09
     -158.5645554050      162.6012473398     1  0.15586544E+09
     -158.5645300228      161.8619005872     1  0.15607137E+09
     -158.5645195484      164.5265199770     1  0.16405717E+09
     -158.5644648848      157.8561596337     1  0.15750935E+09
     -158.5644373424      160.3648921910     1  0.15679544E+09
     -158.5643645134      164.9729772660     1  0.16556615E+09
     -158.5643548948      159.4837235841     1  0.15540038E+09
     -158.5643400762      166.8779007972     1  0.16883882E+09
     -158.5643122824      165.3783192283     1  0.15511508E+09
     -158.5643070872      162.9624595059     1  0.15528856E+09
     -158.5642940593      161.8338936114     1  0.16656665E+09
     -158.5642528882      164.6467262178     1  0.16874925E+09
     -158.5642474160      160.7662518083     1  0.15813612E+09
     -158.5642360402      161.9639643562     1  0.16472275E+09
     -158.5642320866      160.9412494785     1  0.16114333E+09
     -158.5642243835      164.0155147451     1  0.15875985E+09
     -158.5641990349      159.0127566647     1  0.15396463E+09
     -158.5641928137      163.5092474938     1  0.15514780E+09
     -158.5641761766      160.7128134576     1  0.16093151E+09
     -158.5641746075      161.1164065518     1  0.15908786E+09
     -158.5641567688      165.7325271112     1  0.15567094E+09
     -158.5641460235      159.6165595501     1  0.16186016E+09
     -158.5641406860      159.8051152031     1  0.15908851E+09
     -158.5641239349      161.1805183077     1  0.15846528E+09
     -158.5640804848      162.9182851392     1  0.15660063E+09
     -158.5640772097      164.9167179546     1  0.15658792E+09
     -158.5640643869      161.8386774546     1  0.15687749E+09
     -158.5640559442      161.4196587516     1  0.16062346E+09
     -158.5640316705      161.8657732205     1  0.15852505E+09
     -158.5640278188      162.7832957268     1  0.16130799E+09
     -158.5639893329      159.6301055085     1  0.15386862E+09
     -158.5639819780      165.8466355506     1  0.17067351E+09
     -158.5639684173      160.2914988961     1  0.16915050E+09
     -158.5639495288      161.7626924743     1  0.15472063E+09
     -158.5639119803      158.3917294938     1  0.16162099E+09
     -158.5639095507      164.5106646520     1  0.15140844E+09
     -158.5639049887      164.0746081237     1  0.17664013E+09
     -158.5638641198      156.5334354910     1  0.15534224E+09
     -158.5638079043      157.5033270133     1  0.15715085E+09
     -158.5637628593      156.1116990029     1  0.15618499E+09
     -158.5637559343      168.1481823877     1  0.15826522E+09
     -158.5637314822      159.9527231920     1  0.16311550E+09
     -158.5637189947      160.5998561329     1  0.16038986E+09
     -158.5637037666      164.3473028970     1  0.15218012E+09
     -158.5636996558      161.8131297325     1  0.15947756E+09
     -158.5636967012      159.6963214987     1  0.16361638E+09
     -158.5636884147      163.3158487983     1  0.15881011E+09
     -158.5636372676      160.6411195113     1  0.15969155E+09
     -158.5636142500      158.4430002272     1  0.15437864E+09
     -158.5636129189      160.3818608890     1  0.15436003E+09
     -158.5635867810      158.5425767988     1  0.15507842E+09
     -158.5635710019      158.7543941128     1  0.15867851E+09
     -158.5635505844      162.4772972226     1  0.15574417E+09
     -158.5635360449      163.1435322338     1  0.15984291E+09
     -158.5634635168      163.1850114639     1  0.16908687E+09
     -158.5634533528      161.3388404322     1  0.16067480E+09
     -158.5634290841      163.4746943851     1  0.16509498E+09
     -158.5634158724      163.6384322232     1  0.16039116E+09
     -158.5633989016      163.1518541952     1  0.16397580E+09
     -158.5633853130      164.6072432545     1  0.16720457E+09
     -158.5633501649      163.0424017870     1  0.16440561E+09
     -158.5633277537      156.8831664431     1  0.15933456E+09
     -158.5632542384      160.9932048769     1  0.15630414E+09
     -158.5632453876      161.5502139862     1  0.16132284E+09
     -158.5632432821      164.2713596264     1  0.16193211E+09
     -158.5632382122      163.3872221051     1  0.15445578E+09
     -158.5632032988      159.1011425305     1  0.16143030E+09
     -158.5631901248      161.7743943113     1  0.15324526E+09
     -158.5631843885      162.2012702684     1  0.16273114E+09
     -158.5631705510      161.9128947062     1  0.16034970E+09
     -158.5631561448      165.9138032380     1  0.16282771E+09
     -158.5631477833      165.0043160243     1  0.15426073E+09
     -158.5631178804      166.3838217866     1  0.16623019E+09
     -158.5630892191      163.2498601599     1  0.16405736E+09
     -158.5630855339      160.2325586221     1  0.15876737E+09
     -158.5630693911      166.2862159468     1  0.17033023E+09
     -158.5630406266      160.4836509512     1  0.16169580E+09
     -158.5630130899      160.7055984101     1  0.16531207E+09
     -158.5629417892      157.2096715582     1  0.16281361E+09
     -158.5629200964      160.6538799521     1  0.16088626E+09
     -158.5628951153      167.1899048352     2  0.16543397E+09
     -158.5628693379      158.5055836775     1  0.15794247E+09
     -158.5628284946      161.7279918577     1  0.16153108E+09
     -158.5628015490      167.0895214603     1  0.16590044E+09
     -158.5627897470      161.0092327600     1  0.15878209E+09
     -158.5627814498      157.3199030209     1  0.16274303E+09
     -158.5627293014      162.3441122046     1  0.16814346E+09
     -158.5626872535      164.0507093306     1  0.16160902E+09
     -158.5626724354      160.5452501674     1  0.16209645E+09
     -158.5626710847      165.7427582309     2  0.15666635E+09
     -158.5626577057      156.8334914230     1  0.15437070E+09
     -158.5626407710      162.9375176256     1  0.15447526E+09
     -158.5626128814      159.6566695017     1  0.16095933E+09
     -158.5626060685      159.5234164260     1  0.15261798E+09
     -158.5625838630      160.6838796668     1  0.16036098E+09
     -158.5625758529      159.7846171836     1  0.15472793E+09
     -158.5625677646      161.8610791950     1  0.16246143E+09
     -158.5625504004      160.3947838081     1  0.15628668E+09
     -158.5625482771      162.5100011502     1  0.15461587E+09
     -158.5625241002      161.1691001423     1  0.15595077E+09
     -158.5625171120      161.8425345852     1  0.16046535E+09
     -158.5625154917      162.8527488762     1  0.16770906E+09
     -158.5624870870      164.1929519265     1  0.16452524E+09
     -158.5624761926      159.2649910015     1  0.15775928E+09
     -158.5624460681      165.7502590480     1  0.17010859E+09
     -158.5624194690      158.8157175439     1  0.15848378E+09
     -158.5623813401      154.9259471931     1  0.15461200E+09
     -158.5623363908      161.7059986662     1  0.15525234E+09
     -158.5622969337      157.9066292472     1  0.15796278E+09
     -158.5622932933      162.7055791482     1  0.15675374E+09
     -158.5622767587      157.3448286196     1  0.15766745E+09
     -158.5622667391      163.2255979313     1  0.16385199E+09
     -158.5622515554      157.8012471802     1  0.15880041E+09
     -158.5622261299      165.9545688589     1  0.15982289E+09
     -158.5621779775      159.5536119081     1  0.15586557E+09
     -158.5621600694      163.0043636215     1  0.15923654E+09
     -158.5621423500      157.2983213309     1  0.15473559E+09
     -158.5621339873      164.0441542350     1  0.15617019E+09
     -158.5621215755      158.4822663213     1  0.15700682E+09
     -158.5621126355      166.0915894408     1  0.15575416E+09
     -158.5620996356      161.2723339081     1  0.15946440E+09
     -158.5620971049      160.6134309375     1  0.15499708E+09
     -158.5620795803      160.5119693403     1  0.15859772E+09
     -158.5620513783      155.1629988865     1  0.15853075E+09
     -158.5620489463      159.3995081812     1  0.16099563E+09
     -158.5620355736      163.9477227957     1  0.16113544E+09
     -158.5620261928      155.7806542017     1  0.15815492E+09
     -158.5619895462      161.4334430858     1  0.16022684E+09
     -158.5619802739      166.0821592694     1  0.16304681E+09
     -158.5619642380      160.5644655586     1  0.15744640E+09
     -158.5619575304      160.9036841443     1  0.15264615E+09
     -158.5619334789      164.4265493638     1  0.16127166E+09
     -158.5619282258      164.0837875451     1  0.15965581E+09
     -158.5619271463      162.6181685334     1  0.15478614E+09
     -158.5619217851      167.3646048177     1  0.16264049E+09
     -158.5618921258      159.0920287453     1  0.16266618E+09
     -158.5618865117      160.5072979252     1  0.16068412E+09
     -158.5618786315      163.7760834468     1  0.15888548E+09
     -158.5618761408      160.2957200587     1  0.15922761E+09
     -158.5618393522      158.8105329180     1  0.16378827E+09
     -158.5618010958      161.7003836335     1  0.16406545E+09
     -158.5617930064      158.1584598558     1  0.16008930E+09
     -158.5617864086      163.5341816731     1  0.15866552E+09
     -158.5617766731      163.2589309406     1  0.16384193E+09
     -158.5617399341      158.2914951330     1  0.15515734E+09
     -158.5617191953      164.7593953844     1  0.15951590E+09
     -158.5617169439      162.9538694274     1  0.16291175E+09
     -158.5617139940      160.4617192481     1  0.15247768E+09
     -158.5617094092      165.7605690605     1  0.16793745E+09
     -158.5616631445      160.9132733667     1  0.15581228E+09
     -158.5616012601      164.6450424561     1  0.17238535E+09
     -158.5615999099      165.8993836833     1  0.16027082E+09
     -158.5615776839      164.2862472648     1  0.16170127E+09
     -158.5615667061      160.8082922380     1  0.15552755E+09
     -158.5615492289      162.2241266927     1  0.16418853E+09
     -158.5615305789      165.0991686084     1  0.15599779E+09
     -158.5615292629      160.2003528867     1  0.15666236E+09
     -158.5615094408      164.0269475848     1  0.15394387E+09
     -158.5614875692      168.9986028176     1  0.17125935E+09
     -158.5614740781      158.8235236824     1  0.15919540E+09
     -158.5614682612      163.9059941003     1  0.15879951E+09
     -158.5614346887      166.7490158071     1  0.16910730E+09
     -158.5614219240      160.4887444506     1  0.15384926E+09
     -158.5614195645      168.4018877646     1  0.17204377E+09
     -158.5614136997      162.3948433921     1  0.15709215E+09
     -158.5613786082      160.0771916869     1  0.15488022E+09
     -158.5613520419      166.4037396219     1  0.15820301E+09
     -158.5612697996      160.4411860248     1  0.15861042E+09
     -158.5612526290      162.4914471700     1  0.15672444E+09
     -158.5610444733      156.2050141987     1  0.15333779E+09
     -158.5610389073      160.7054316676     1  0.15799424E+09
     -158.5610312652      161.4796621506     1  0.15387587E+09
     -158.5610129247      162.0441860215     1  0.15995261E+09
     -158.5609548803      159.9199270015     1  0.15982575E+09
     -158.5609371271      155.9865157515     1  0.16095110E+09
     -158.5609169152      159.6666654660     1  0.15823658E+09
     -158.5609007254      165.4282972833     1  0.16968533E+09
     -158.5608904295      160.9979013230     1  0.16129919E+09
     -158.5608844175      163.0293808589     1  0.15786087E+09
     -158.5608571152      162.6123124639     1  0.15761318E+09
     -158.5608329887      161.3066247809     1  0.15642171E+09
     -158.5608245402      158.5354770373     1  0.15464042E+09
     -158.5608001076      161.9113454942     1  0.16335581E+09
     -158.5607638057      160.7059325701     4  0.14884325E+09
     -158.5607531500      162.3407044047     1  0.15608523E+09
     -158.5607337120      161.3655141847     1  0.16414893E+09
     -158.5607227442      164.3592056111     1  0.16837075E+09
     -158.5607206535      163.5666032489     1  0.16590887E+09
     -158.5607039547      158.4913616302     1  0.15803090E+09
     -158.5606766133      159.6313892170     1  0.15992760E+09
     -158.5606511217      163.1129990986     1  0.16400120E+09
     -158.5605682109      162.0870136989     1  0.15333312E+09
     -158.5605378921      165.5729434708     1  0.16268050E+09
     -158.5605222618      164.4968587967     1  0.15978282E+09
     -158.5605130402      163.1926432361     1  0.15377273E+09
     -158.5605045986      162.9655745774     1  0.16058855E+09
     -158.5605003114      163.4126395755     1  0.15534857E+09
     -158.5604749441      162.1198248581     1  0.15576956E+09
     -158.5604696284      161.6759773962     1  0.16403835E+09
     -158.5604674527      162.8108665690     1  0.15815387E+09
     -158.5604131520      161.4293245933     1  0.16398625E+09
     -158.5604026662      159.1260779784     1  0.15661525E+09
     -158.5604008669      165.3698667129     1  0.16458859E+09
     -158.5603993328      158.5985439544     1  0.15625069E+09
     -158.5603765146      162.9943133402     1  0.15248745E+09
     -158.5603592874      159.3743958625     1  0.15731451E+09
     -158.5603381493      160.6565708466     1  0.15586065E+09
     -158.5602932725      160.8071871294     1  0.15999360E+09
     -158.5602854702      161.7409251825     1  0.15632239E+09
     -158.5602838501      163.8401357340     1  0.15473934E+09
     -158.5602493655      164.7808273160     1  0.16732103E+09
     -158.5602454837      159.5709166509     1  0.16467894E+09
     -158.5602379990      159.8791269509     1  0.15685905E+09
     -158.5602354964      164.2654022639     1  0.16393175E+09
     -158.5602194237      158.8871075280     1  0.16247426E+09
     -158.5602118126      162.5282938812     1  0.15446279E+09
     -158.5601985110      161.4839874763     1  0.15681429E+09
     -158.5601917826      161.2078466839     1  0.15891652E+09
     -158.5601856202      163.3200098039     1  0.16657702E+09
     -158.5601437928      164.9467093239     1  0.16945807E+09
     -158.5601348679      164.8913308076     1  0.15908048E+09
     -158.5601332188      160.3207179197     1  0.15750023E+09
     -158.5600720518      154.1502403999     1  0.16075023E+09
     -158.5600479600      161.8467570567     1  0.16569700E+09
     -158.5600233659      163.9893352683     1  0.16721034E+09
     -158.5600049965      164.4796877202     1  0.16852800E+09
     -158.5599609657      161.9664170278     1  0.15532663E+09
     -158.5599106339      160.9951494653     1  0.16605980E+09
     -158.5598988343      165.9305804999     1  0.16696318E+09
     -158.5598884497      166.0848564192     1  0.16522321E+09
     -158.5598143110      162.6233625606     1  0.15702821E+09
     -158.5597797770      161.0941778715     1  0.15981826E+09
     -158.5597753738      157.6666693006     1  0.16088286E+09
     -158.5597655953      163.1481503053     1  0.16080787E+09
     -158.5597457478      160.8972890474     1  0.15945332E+09
     -158.5597407199      164.7932684697     1  0.15997104E+09
     -158.5597304747      163.7760393389     1  0.16393644E+09
     -158.5597235213      163.7715584516     1  0.16330739E+09
     -158.5596836452      164.7522483971     1  0.15798199E+09
     -158.5596729498      162.5455497978     1  0.15366554E+09
     -158.5596656373      164.0312922027     1  0.15949219E+09
     -158.5596630481      163.7840880466     1  0.16138657E+09
     -158.5596461928      161.3988845491     1  0.15511569E+09
     -158.5595625336      165.0000537040     1  0.16199937E+09
     -158.5595587989      168.3657022669     2  0.15461896E+09
     -158.5595568308      162.6046425976     1  0.15714062E+09
     -158.5595491219      161.3159011148     1  0.15960369E+09
     -158.5595446994      165.4278889533     1  0.16171065E+09
     -158.5595387222      164.7065422138     1  0.15485404E+09
     -158.5594771346      160.3476860956     1  0.15380551E+09
     -158.5594329854      165.7928373255     1  0.15583500E+09
     -158.5594305217      157.7064657155     1  0.15999356E+09
     -158.5594260275      164.4607424595     1  0.16518963E+09
     -158.5594157526      158.7247452253     1  0.16200271E+09
     -158.5593738210      167.2611987690     1  0.16851226E+09
     -158.5593601113      160.1154227002     1  0.17487709E+09
     -158.5592797592      165.8327122457     1  0.15918356E+09
     -158.5592517518      166.0093472591     1  0.16620917E+09
     -158.5592485330      163.1974408277     1  0.16140633E+09
     -158.5592425071      160.7250615153     1  0.16297226E+09
     -158.5591921902      163.2238039525     1  0.15250638E+09
     -158.5591868482      162.2666543078     1  0.15274556E+09
     -158.5591712142      163.2415320947     1  0.15796004E+09
     -158.5591525731      164.8026307485     1  0.16436199E+09
     -158.5591274582      164.9485963203     1  0.16098999E+09
     -158.5591228221      164.4122571294     1  0.16279140E+09
     -158.5591109068      163.2978563406     1  0.16117931E+09
     -158.5591067378      164.3169361992     1  0.16373663E+09
     -158.5590655590      158.4865884166     1  0.15646208E+09
     -158.5589862212      156.2712537326     1  0.15872076E+09
     -158.5589847634      159.4207215545     1  0.15895339E+09
     -158.5589773327      160.9806209893     1  0.15838220E+09
     -158.5589730331      156.2005783945     2  0.15726615E+09
     -158.5589067795      165.8753076079     1  0.16734403E+09
     -158.5588963940      160.8238446516     1  0.15539131E+09
     -158.5588735096      161.6469329941     1  0.15483497E+09
     -158.5588342867      162.3026755046     1  0.17015395E+09
     -158.5588206385      162.7666552191     1  0.16080441E+09
     -158.5588175843      165.8606394025     1  0.15581343E+09
     -158.5587979231      167.6708201917     1  0.17535237E+09
     -158.5587899815      160.6821953187     1  0.15806015E+09
     -158.5587629610      161.2345339318     1  0.15981167E+09
     -158.5587315989      160.6582723279     1  0.15954328E+09
     -158.5587143960      156.7992942833     1  0.15972251E+09
     -158.5587037591      159.3583101725     1  0.15677779E+09
     -158.5586944079      158.4566319639     1  0.16170611E+09
     -158.5586903305      161.9580298610     1  0.15441060E+09
     -158.5586621900      163.6173056636     1  0.15472513E+09
     -158.5586568481      161.3467355179     1  0.15502110E+09
     -158.5586523158      164.6023232189     1  0.16473662E+09
     -158.5586350150      164.1132219586     1  0.16069778E+09
     -158.5586200865      164.9873509086     1  0.15615565E+09
     -158.5585992893      163.9533036230     1  0.15580914E+09
     -158.5585908861      162.9802942977     1  0.16209389E+09
     -158.5585869030      159.2277724301     1  0.15670668E+09
     -158.5584872699      157.8823439161     1  0.16291415E+09
     -158.5584820707      161.8527369062     1  0.16024047E+09
     -158.5584726853      162.3779629140     1  0.15867367E+09
     -158.5584544111      160.1063126397     1  0.16282192E+09
     -158.5584303356      160.8379248850     1  0.16063964E+09
     -158.5584167940      161.7819213495     1  0.15727787E+09
     -158.5583614543      161.9625548007     1  0.15848737E+09
     -158.5583556901      166.0539769158     1  0.16488192E+09
     -158.5583454023      164.2529737350     1  0.16703239E+09
     -158.5583349331      168.0060714454     1  0.15880015E+09
     -158.5583293213      164.1982549264     1  0.15782253E+09
     -158.5583076080      165.6073269523     1  0.16783859E+09
     -158.5582760785      162.2257750448     1  0.16237076E+09
     -158.5582550308      162.1459838734     1  0.16296117E+09
     -158.5582505941      164.7273260560     1  0.16389333E+09
     -158.5582159098      162.4663021265     1  0.15525654E+09
     -158.5582145647      158.3589950504     1  0.15617789E+09
     -158.5581992872      165.5486956327     1  0.16478477E+09
     -158.5581320286      158.9966663143     1  0.15592961E+09
     -158.5581251863      161.1319999334     1  0.16706453E+09
     -158.5581228868      159.0121993431     1  0.15520240E+09
     -158.5581163670      160.6195280345     1  0.16599479E+09
     -158.5581148674      162.4405117024     1  0.16166569E+09
     -158.5580971424      161.1720337359     1  0.16516953E+09
     -158.5580959851      163.7884789922     1  0.16779088E+09
     -158.5580830985      162.4335391290     1  0.16348242E+09
     -158.5580779135      165.6939992469     1  0.16517996E+09
     -158.5580493979      161.5301596422     1  0.15610328E+09
     -158.5580445558      163.9457180445     1  0.16784736E+09
     -158.5579835976      159.6992288603     1  0.16241651E+09
     -158.5579548174      162.8217987134     1  0.15754505E+09
     -158.5579391476      159.4738203218     1  0.15789317E+09
     -158.5579324443      157.7680514220     1  0.16497929E+09
     -158.5579306635      158.9100426920     2  0.15966016E+09
     -158.5579239430      163.4505965022     1  0.15604244E+09
     -158.5578465823      158.8759399997     1  0.15709364E+09
     -158.5578244939      160.4768267495     1  0.15780727E+09
     -158.5578138763      161.3311683989     1  0.15647907E+09
     -158.5578053315      163.1622353756     1  0.16111278E+09
     -158.5577768376      163.0708671333     1  0.17298777E+09
     -158.5577708046      162.3756269088     1  0.17137601E+09
     -158.5577598566      165.7447921329     1  0.15595196E+09
     -158.5577318597      165.1752269004     1  0.16680239E+09
     -158.5577035606      157.3022681830     1  0.15391795E+09
     -158.5576885429      162.6691218892     1  0.15961973E+09
     -158.5576502766      162.4873449991     1  0.16147976E+09
     -158.5576391670      164.1513844781     1  0.15959644E+09
     -158.5576292239      162.7158347662     1  0.16437817E+09
     -158.5576279081      163.4233018478     1  0.15477149E+09
     -158.5576134203      164.7609031377     1  0.15914891E+09
     -158.5575701561      158.4651856942     1  0.15766890E+09
     -158.5575685775      164.5741279946     1  0.17340941E+09
     -158.5575643597      160.4247180327     1  0.15570941E+09
     -158.5575571278      166.0406493718     1  0.15719527E+09
     -158.5575479071      167.2641332895     1  0.16131860E+09
     -158.5575300702      160.6455281095     1  0.15479842E+09
     -158.5574703659      162.3026389574     1  0.16599256E+09
     -158.5574608696      166.6415992889     1  0.15733901E+09
     -158.5574595066      164.6476972733     1  0.15869947E+09
     -158.5574274327      162.6662880786     1  0.16350260E+09
     -158.5574217338      166.0652730471     1  0.16587051E+09
     -158.5573914255      160.3930716638     1  0.15745246E+09
     -158.5573848570      165.8354627060     1  0.15211849E+09
     -158.5573697578      162.9496552240     1  0.16029608E+09
     -158.5573656690      164.8105471241     1  0.16137181E+09
     -158.5573640473      164.4880570694     1  0.16190135E+09
     -158.5573603627      160.5240926734     1  0.16443428E+09
     -158.5573360344      168.1081022230     1  0.15962422E+09
     -158.5573145081      158.7433589774     1  0.15784797E+09
     -158.5573095824      166.0520474588     1  0.15732554E+09
     -158.5573018339      167.3360426291     1  0.16972744E+09
     -158.5572722534      158.4161225653     1  0.15908463E+09
     -158.5572591201      166.4432933783     2  0.16241261E+09
     -158.5571984447      162.2911615328     2  0.15905297E+09
     -158.5571970548      160.9212602304     1  0.15646325E+09
     -158.5571840932      163.9265557807     1  0.15962801E+09
     -158.5571785494      158.5025870065     1  0.15858123E+09
     -158.5571772063      157.0834680174     1  0.16030428E+09
     -158.5571268474      159.9909395518     1  0.15761126E+09
     -158.5571016486      162.7744664953     1  0.16441855E+09
     -158.5570760923      159.8041298653     1  0.16413609E+09
     -158.5570666160      162.6339756255     1  0.16164692E+09
     -158.5570644683      163.7104767898     1  0.15900567E+09
     -158.5570380015      157.7784643363     1  0.15779291E+09
     -158.5570349027      158.8832925987     1  0.15706538E+09
     -158.5570252406      155.7019521120     1  0.15390007E+09
     -158.5570228837      159.3227640303     1  0.15657408E+09
     -158.5569878485      163.5562902241     1  0.15498641E+09
     -158.5569730255      162.5828174747     1  0.15491505E+09
     -158.5569533665      161.9408278169     1  0.16157900E+09
     -158.5569268810      163.0490262539     1  0.15417863E+09
     -158.5569210169      166.0856950682     1  0.16806169E+09
     -158.5568469592      158.5967305763     1  0.16059192E+09
     -158.5568054700      165.3286742482     1  0.15524263E+09
     -158.5567988745      161.8712133097     1  0.15842289E+09
     -158.5567965450      163.9076168168     1  0.16350215E+09
     -158.5567559236      162.7444717404     1  0.15528835E+09
     -158.5567496241      162.8909899860     1  0.15595625E+09
     -158.5567479581      159.7295340083     1  0.15479081E+09
     -158.5566985019      164.1639817405     1  0.15704433E+09
     -158.5566818640      163.4450990960     1  0.15452008E+09
     -158.5566673557      155.4900818107     1  0.16030485E+09
     -158.5566593418      156.6614160631     1  0.15755240E+09
     -158.5566559252      159.2658099852     1  0.15435336E+09
     -158.5566286373      160.8494811506     1  0.15611776E+09
     -158.5566056873      161.8431256246     1  0.15203660E+09
     -158.5565954186      161.2398130827     1  0.15779585E+09
     -158.5565580586      162.4088843043     1  0.16826117E+09
     -158.5565519548      163.1577281263     1  0.17001049E+09
     -158.5565463344      163.9228102942     1  0.16875657E+09
     -158.5565243816      162.9571751047     1  0.15492191E+09
     -158.5564912352      164.0664439113     1  0.16545668E+09
     -158.5564786142      162.2090679905     1  0.16749214E+09
     -158.5564326273      165.6964937043     1  0.16726161E+09
     -158.5564305345      162.1102080983     1  0.16443746E+09
     -158.5564196911      164.2464005479     1  0.16057412E+09
     -158.5563392787      166.3865524689     1  0.16575296E+09
     -158.5563258960      155.3419150390     1  0.16185089E+09
     -158.5563154790      161.4873304829     1  0.15606004E+09
     -158.5563017301      162.5768047707     1  0.15820044E+09
     -158.5562713226      164.1993708556     1  0.16604951E+09
     -158.5562283965      168.9253818940     2  0.15655660E+09
     -158.5562177593      159.3511064314     1  0.15693834E+09
     -158.5562123617      161.9421072548     1  0.16376420E+09
     -158.5562028216      162.6645595621     1  0.16477075E+09
     -158.5561952242      162.4294399089     1  0.17192985E+09
     -158.5561896596      161.9328409204     1  0.15471298E+09
     -158.5561404927      165.1030167582     1  0.16727952E+09
     -158.5561360269      162.3106439342     1  0.15305289E+09
     -158.5561195541      164.1386369929     1  0.15546448E+09
     -158.5560992821      163.9394873662     1  0.16130370E+09
     -158.5560761006      163.8599549424     1  0.15811047E+09
     -158.5560471526      164.9050206229     1  0.15888430E+09
     -158.5560461353      160.7646020648     1  0.16182654E+09
     -158.5560318333      158.5421932448     1  0.15572341E+09
     -158.5560288345      162.3540331801     1  0.15923104E+09
     -158.5560228410      162.0273306694     1  0.15733126E+09
     -158.5559733079      162.9670811987     1  0.16433965E+09
     -158.5558743860      161.6023412948     1  0.16068559E+09
     -158.5558604574      163.6852726594     1  0.15476967E+09
     -158.5558430305      166.5147300529     1  0.15718739E+09
     -158.5557998476      167.9417062715     1  0.15985482E+09
     -158.5557894529      162.8934964673     1  0.16098313E+09
     -158.5557281897      162.5681746672     1  0.15766395E+09
     -158.5557238090      159.0848973068     1  0.15969246E+09
     -158.5557079035      156.0497497209     1  0.15447870E+09
     -158.5556902429      163.7188847822     1  0.16072701E+09
     -158.5556190557      163.7912628829     1  0.15489106E+09
     -158.5555917177      162.7086199941     1  0.15874683E+09
     -158.5555868131      162.0242845990     1  0.16782677E+09
     -158.5555829510      163.6091121681     1  0.15746927E+09
     -158.5555305253      162.1252270802     1  0.15953585E+09
     -158.5555117567      163.1658023207     1  0.15013151E+09
     -158.5555087918      161.8671413525     1  0.16720179E+09
     -158.5555032847      159.5204350624     1  0.16509831E+09
     -158.5554933604      158.3296646603     1  0.16065615E+09
     -158.5554902246      165.2239097737     1  0.15045169E+09
     -158.5554755665      161.9987744734     1  0.16839708E+09
     -158.5554473893      161.4333220217     1  0.16784391E+09
     -158.5554326298      163.3079773277     1  0.16283415E+09
     -158.5554254884      161.2285364502     1  0.15534398E+09
     -158.5554207548      165.1003280980     1  0.15615481E+09
     -158.5553950610      158.2006143011     1  0.16267010E+09
     -158.5553937175      162.6452103670     1  0.17052816E+09
     -158.5553802795      164.4521111693     1  0.15747063E+09
     -158.5553593254      160.1068262995     1  0.15565607E+09
     -158.5553479431      161.6657200389     1  0.15404858E+09
     -158.5553388303      156.8533592565     1  0.15781026E+09
     -158.5553363811      161.1985262552     1  0.15724650E+09
     -158.5553316333      163.1828012555     1  0.15915033E+09
     -158.5553288607      155.8704292709     1  0.16013518E+09
     -158.5553252050      162.9611165972     1  0.15351192E+09
     -158.5553208190      162.4054702245     1  0.15975448E+09
     -158.5552921480      164.1379760036     1  0.15732884E+09
     -158.5552799425      157.7646300067     1  0.15396844E+09
     -158.5552712281      161.5591097961     1  0.15468754E+09
     -158.5552486475      162.6739140816     1  0.15667461E+09
     -158.5552363233      163.5503943718     1  0.17142822E+09
     -158.5552186079      159.8485403621     1  0.15708683E+09
     -158.5551884089      161.9427279326     1  0.15964498E+09
     -158.5551713094      164.3268083513     1  0.15891667E+09
     -158.5551549816      164.2456804566     1  0.17466310E+09
     -158.5551531914      164.1295905757     1  0.15778728E+09
     -158.5551396437      158.9574446423     1  0.17754326E+09
     -158.5551345604      164.3682430339     1  0.16638711E+09
     -158.5551126446      158.2033170520     1  0.15593397E+09
     -158.5550995755      162.9440805960     1  0.16088189E+09
     -158.5550765320      166.4960744742     1  0.16057864E+09
     -158.5550321757      164.7719490026     1  0.17537852E+09
     -158.5549938120      163.3546732556     1  0.15452066E+09
     -158.5549822090      156.4979307863     1  0.16017837E+09
     -158.5549535935      161.9411142814     1  0.16434285E+09
     -158.5549525723      158.1183573107     1  0.16519605E+09
     -158.5549390084      162.2920728372     1  0.16243424E+09
     -158.5549099222      162.8320537427     1  0.15475242E+09
     -158.5548862262      162.7355205491     1  0.17053694E+09
     -158.5548716402      156.2122143276     1  0.15460996E+09
     -158.5548691495      163.8283743343     1  0.15382030E+09
     -158.5548269478      161.4717366036     1  0.16049548E+09
     -158.5548058504      164.4455891093     1  0.15828410E+09
     -158.5547930622      159.7499146033     1  0.15873830E+09
     -158.5547660631      162.2962309935     1  0.15398556E+09
     -158.5547329563      161.4330379440     1  0.15409831E+09
     -158.5547114303      161.2825682670     1  0.15546089E+09
     -158.5547041884      162.0657613354     1  0.16441587E+09
     -158.5546780340      163.3941718222     1  0.16814835E+09
     -158.5546509900      166.2574906589     1  0.16512283E+09
     -158.5546482421      159.6691631628     1  0.15596773E+09
     -158.5546307023      158.1782797714     1  0.16237806E+09
     -158.5546128764      165.9884676213     1  0.16776828E+09
     -158.5546019258      159.2627718487     1  0.16993706E+09
     -158.5546000418      162.5994803921     1  0.15935000E+09
     -158.5545900552      165.0517583744     1  0.15783938E+09
     -158.5545661778      162.4916192066     1  0.15615857E+09
     -158.5545119796      165.0922003570     1  0.16174308E+09
     -158.5544907785      161.1469266428     1  0.16431702E+09
     -158.5544693579      159.8882231388     1  0.15415132E+09
     -158.5544447544      164.6994937248     1  0.15798011E+09
     -158.5543767368      156.9486961784     1  0.15860240E+09
     -158.5543689131      161.4369956363     1  0.15756241E+09
     -158.5543525203      157.6613374225     1  0.15707338E+09
     -158.5543358808      162.7673594143     1  0.15601596E+09
     -158.5543021273      159.4994798213     1  0.16902462E+09
     -158.5542430974      163.8372180919     1  0.15225542E+09
     -158.5542297585      162.0659584298     1  0.15184275E+09
     -158.5542066880      157.6969097658     1  0.15891746E+09
     -158.5542022217      160.9429493790     1  0.15874775E+09
     -158.5541962463      162.9171785419     1  0.15807941E+09
     -158.5541776757      164.3442703808     1  0.16041024E+09
     -158.5541692704      164.8640269780     1  0.15925325E+09
     -158.5541617812      163.0477934505     1  0.16621598E+09
     -158.5541044923      163.4385082320     1  0.16224762E+09
     -158.5540599292      157.4430442521     1  0.15660223E+09
     -158.5540575412      163.2361211822     1  0.15454405E+09
     -158.5540557892      161.4169967799     1  0.16371867E+09
     -158.5540354803      163.3087801540     1  0.16093839E+09
     -158.5540334531      163.5225298373     1  0.15863593E+09
     -158.5540318180      166.2908584817     1  0.16558906E+09
     -158.5540282225      164.2100254268     1  0.16139997E+09
     -158.5540146467      160.4943737664     1  0.16543343E+09
     -158.5540046104      163.0182285456     1  0.16184575E+09
     -158.5539973405      159.4840087397     1  0.15645609E+09
     -158.5539797295      158.6949224658     1  0.15948630E+09
     -158.5539562047      159.3937362375     1  0.15822616E+09
     -158.5539535591      161.3783056743     2  0.15541596E+09
     -158.5539517642      157.4023712654     1  0.15577096E+09
     -158.5539474333      156.6218518291     1  0.16166690E+09
     -158.5539315524      161.9378698226     1  0.16246792E+09
     -158.5539264662      162.5552478763     1  0.16224463E+09
     -158.5538953295      157.6521561129     1  0.15713763E+09
     -158.5538658874      166.0021839982     1  0.16522811E+09
     -158.5538215573      157.7762159260     1  0.15611014E+09
     -158.5537917177      169.9915984938     1  0.16495043E+09
     -158.5537119132      162.8911707444     1  0.15549568E+09
     -158.5537099792      163.2680860149     1  0.15724890E+09
     -158.5536863017      169.0642955826     1  0.15669991E+09
     -158.5536586251      161.6725970474     1  0.16067826E+09
     -158.5536547547      167.8562603553     1  0.15917128E+09
     -158.5536521599      154.2647493546     1  0.15893188E+09
     -158.5536497387      159.6566508897     1  0.15467670E+09
     -158.5536186689      158.8588810737     1  0.15809427E+09
     -158.5535809073      163.4149687183     1  0.15925470E+09
     -158.5535683837      166.7679488657     1  0.16219077E+09
     -158.5535486701      161.6947123161     1  0.15943839E+09
     -158.5535237246      161.3162038298     1  0.15673299E+09
     -158.5534875644      165.2158310484     1  0.16036945E+09
     -158.5534789805      162.6448579340     1  0.16908357E+09
     -158.5534664418      163.7703358584     1  0.15948085E+09
     -158.5534616126      158.6940734865     1  0.15932809E+09
     -158.5534586425      163.2329228128     1  0.16597510E+09
     -158.5534518988      158.4033209248     1  0.16199829E+09
     -158.5533896526      160.7507970117     1  0.15812291E+09
     -158.5533664729      159.5967058780     1  0.16191231E+09
     -158.5533066792      161.8075429874     1  0.16234063E+09
     -158.5533031999      162.0441857389     1  0.15945750E+09
     -158.5532896872      161.6386180546     1  0.15713376E+09
     -158.5532782485      157.3631750379     1  0.16118100E+09
     -158.5532662653      165.7291612891     1  0.16312055E+09
     -158.5532592026      164.3034668516     1  0.16250684E+09
     -158.5532178220      156.9559316560     1  0.15890165E+09
     -158.5531704417      162.1897266259     1  0.15358918E+09
     -158.5531404357      159.2799022255     1  0.15676158E+09
     -158.5531178607      162.0673799768     1  0.16104648E+09
     -158.5531137149      162.5064374142     1  0.16057997E+09
     -158.5531109812      159.5514955948     1  0.15577033E+09
     -158.5530904623      162.8022858052     1  0.16740179E+09
     -158.5530696926      157.7329133510     1  0.16076612E+09
     -158.5530341925      161.4449121776     1  0.16171090E+09
     -158.5530247824      159.4158015682     1  0.16048986E+09
     -158.5530211902      164.6990829908     1  0.15282758E+09
     -158.5529892346      158.8427116932     1  0.16008685E+09
     -158.5529814571      160.6049217175     1  0.15923144E+09
     -158.5528896359      163.2542328885     1  0.15646039E+09
     -158.5528819511      156.9277716722     1  0.16585824E+09
     -158.5528729027      166.1310847544     1  0.16780916E+09
     -158.5528534159      156.8563949673     1  0.16576658E+09
     -158.5528459480      157.8166787749     1  0.15760288E+09
     -158.5528264638      161.0846059925     1  0.16464055E+09
     -158.5528065567      155.9145531867     1  0.15802438E+09
     -158.5527916072      163.5405304652     1  0.15729518E+09
     -158.5527661004      162.7963078257     1  0.15573255E+09
     -158.5527540221      158.2247101190     1  0.16090727E+09
     -158.5527216960      164.3281570705     1  0.18310077E+09
     -158.5526666412      159.4917915009     1  0.15987389E+09
     -158.5526553911      161.6476332214     1  0.15706773E+09
     -158.5526519031      157.7136223750     1  0.16378733E+09
     -158.5526439866      161.5346358358     1  0.16220343E+09
     -158.5525221119      163.7051297225     1  0.16185995E+09
     -158.5524898965      162.3892122193     1  0.15910558E+09
     -158.5524880340      161.4977114761     1  0.16388604E+09
     -158.5524465736      161.6493136063     1  0.16930109E+09
     -158.5524236687      159.5666567912     1  0.15776474E+09
     -158.5524152307      162.0823907433     1  0.16642305E+09
     -158.5523226803      163.4400202745     1  0.16068725E+09
     -158.5523108846      161.8984557968     1  0.15930938E+09
     -158.5523003663      163.5603476896     1  0.15720985E+09
     -158.5522952988      158.5045913524     1  0.16149003E+09
     -158.5522799751      166.3892340004     1  0.16384944E+09
     -158.5522750773      160.2899644316     1  0.16150786E+09
     -158.5522503415      161.0656704405     1  0.15877695E+09
     -158.5522103947      163.1588653993     1  0.16597443E+09
     -158.5521969251      163.5456462968     1  0.15643816E+09
     -158.5521788011      166.7314391088     1  0.16814669E+09
     -158.5521338560      164.0809079655     1  0.15336913E+09
     -158.5521233812      163.2438477535     1  0.16185047E+09
     -158.5520985252      163.9160670692     1  0.15835633E+09
     -158.5520929162      156.3429963820     1  0.16351144E+09
     -158.5520757296      157.9596827884     1  0.15697581E+09
     -158.5520498255      162.8591934913     1  0.15610125E+09
     -158.5520400869      160.6970039692     1  0.15680452E+09
     -158.5520238918      161.3016459908     1  0.16005712E+09
     -158.5519888221      163.8739149493     1  0.16898378E+09
     -158.5519780826      166.1758083442     1  0.16731346E+09
     -158.5519755168      163.0512518677     1  0.17111252E+09
     -158.5519629452      155.8048456005     1  0.15649241E+09
     -158.5519588892      163.3273860780     1  0.16114572E+09
     -158.5519493673      155.8725400260     1  0.15870079E+09
     -158.5519466860      161.8547578699     1  0.16615884E+09
     -158.5519378193      160.5810836817     1  0.16123712E+09
     -158.5519344988      166.2788271840     1  0.16662175E+09
     -158.5519074185      162.9557393065     1  0.15561984E+09
     -158.5518994502      158.2663581701     1  0.15610896E+09
     -158.5518919370      160.7049535281     1  0.16125990E+09
     -158.5518847927      160.5256709659     1  0.16275510E+09
     -158.5518722168      160.6770769379     1  0.16432441E+09
     -158.5518657021      166.7552045626     1  0.17234213E+09
     -158.5518568007      158.1820660466     1  0.15905029E+09
     -158.5518455744      161.3146512963     1  0.15562492E+09
     -158.5518159801      163.9740192990     1  0.15878410E+09
     -158.5517937251      160.1505033499     1  0.15602940E+09
     -158.5517727762      161.6821269708     1  0.15800449E+09
     -158.5517477277      161.7303741654     1  0.15865965E+09
     -158.5516655248      163.5730723532     1  0.16805145E+09
     -158.5516451514      157.2726097235     1  0.15780909E+09
     -158.5516333484      160.1420548679     1  0.15794279E+09
     -158.5515209781      162.2711415162     1  0.15790478E+09
     -158.5515152151      161.6234409047     1  0.16636908E+09
     -158.5514903562      161.8303183663     1  0.15731725E+09
     -158.5514705326      162.4044419445     1  0.15562961E+09
     -158.5514550249      159.8794898809     1  0.15888867E+09
     -158.5514384477      163.9560795800     1  0.15999882E+09
     -158.5514107066      162.3899587087     1  0.16338957E+09
     -158.5514004872      165.3271894322     1  0.16465567E+09
     -158.5513968964      164.1808352284     1  0.16272461E+09
     -158.5513482200      163.7846414520     1  0.16616626E+09
     -158.5513428438      167.1112499442     1  0.16149318E+09
     -158.5513376496      163.0095898934     1  0.15812277E+09
     -158.5513080195      160.2324999740     1  0.16204315E+09
     -158.5513010366      162.9640667182     1  0.15564538E+09
     -158.5512964335      164.9606752540     1  0.15864338E+09
     -158.5512841850      160.4944623010     1  0.15613087E+09
     -158.5512791644      159.6625239660     1  0.15515275E+09
     -158.5512730607      160.5929402882     1  0.15524481E+09
     -158.5512526085      158.3733842042     1  0.15753998E+09
     -158.5512120346      163.6612330516     1  0.15749675E+09
     -158.5511967357      160.9585927666     1  0.15644125E+09
     -158.5511830329      162.2818420167     1  0.16231121E+09
     -158.5511674287      162.8572598028     1  0.15880214E+09
     -158.5511593493      164.0320361025     1  0.15962208E+09
     -158.5511232396      158.4857724530     1  0.16029782E+09
     -158.5511011205      162.1921115888     1  0.16104676E+09
     -158.5510860383      161.8932479194     1  0.16371211E+09
     -158.5510661584      161.2864593189     1  0.15917643E+09
     -158.5510628235      161.9946609877     1  0.16183488E+09
     -158.5510450274      162.7335492967     1  0.15425681E+09
     -158.5510406210      160.5444798401     2  0.15469452E+09
     -158.5510335642      162.5589919186     1  0.15786616E+09
     -158.5510235554      157.0545338829     1  0.15848951E+09
     -158.5510190461      164.0702588374     1  0.15578373E+09
     -158.5510121404      162.1773035061     1  0.15618622E+09
     -158.5509387068      161.3982448865     1  0.15845702E+09
     -158.5509371568      159.2087779448     1  0.15579811E+09
     -158.5509107981      166.8581622104     1  0.17171989E+09
     -158.5509078508      164.4551238916     1  0.15255620E+09
     -158.5509059638      160.7375839818     1  0.16950214E+09
     -158.5508965395      160.6640976127     1  0.16286071E+09
     -158.5508650412      161.1283299573     1  0.16133667E+09
     -158.5508391400      164.1199845179     1  0.16143947E+09
     -158.5508242430      166.2689080094     1  0.16574379E+09
     -158.5508085541      163.8290480341     1  0.16478961E+09
     -158.5508001351      159.6903875694     1  0.15833709E+09
     -158.5507651706      165.7818859946     1  0.16256024E+09
     -158.5507187657      157.6251591391     1  0.15900494E+09
     -158.5507049365      162.8010731644     1  0.16115386E+09
     -158.5506833222      164.6599263174     1  0.16200795E+09
     -158.5506651910      166.0761635306     1  0.16055818E+09
     -158.5506588815      166.5112833633     1  0.16614246E+09
     -158.5506372731      158.7669492344     1  0.16809690E+09
     -158.5506310581      161.8234802025     1  0.15673523E+09
     -158.5506090639      159.2259603667     1  0.15539587E+09
     -158.5505919854      156.5061707743     1  0.15955552E+09
     -158.5505908392      160.6385642525     1  0.15459445E+09
     -158.5505718986      162.4159370878     1  0.15613450E+09
     -158.5505701797      165.1297476239     1  0.16997789E+09
     -158.5505645495      163.2045350874     1  0.15733103E+09
     -158.5505625641      166.7860281814     1  0.16271598E+09
     -158.5505480834      163.8231178015     1  0.17081006E+09
     -158.5505422830      161.5424891337     1  0.15540334E+09
     -158.5505014325      159.3076633539     1  0.15782975E+09
     -158.5504580072      167.0729322855     1  0.16935940E+09
     -158.5504450914      158.6003610065     1  0.15643829E+09
     -158.5504312456      162.7464111933     1  0.15909491E+09
     -158.5504232518      159.1742948665     1  0.16189316E+09
     -158.5504155231      159.6075462733     1  0.16181465E+09
     -158.5504073438      159.9955304616     1  0.16367760E+09
     -158.5504025865      159.6601736125     1  0.15762786E+09
     -158.5503953748      156.1698351201     1  0.15780859E+09
     -158.5503596468      162.7260005947     1  0.16223953E+09
     -158.5503543356      161.7664948381     1  0.15812893E+09
     -158.5503323145      162.1307715581     1  0.15676055E+09
     -158.5503180382      162.4171804116     1  0.16283405E+09
     -158.5503095955      164.5576171358     1  0.15565341E+09
     -158.5502973143      157.1025372740     1  0.15559277E+09
     -158.5502913778      166.8170830998     1  0.16243749E+09
     -158.5502714679      164.0216850840     1  0.15706220E+09
     -158.5502700811      159.6157635700     1  0.15561414E+09
     -158.5502340545      162.8585703836     1  0.17260764E+09
     -158.5502214450      161.1521170848     2  0.15789959E+09
     -158.5502200154      159.8356517012     1  0.15748462E+09
     -158.5502014039      155.8051864661     1  0.15933790E+09
     -158.5501804360      158.3164193176     1  0.15440202E+09
     -158.5501432637      161.8184360218     1  0.16453602E+09
     -158.5501359517      156.6726516497     1  0.15900243E+09
     -158.5501245565      160.4965916556     1  0.16055688E+09
     -158.5500868713      161.9791645649     1  0.15368475E+09
     -158.5500790898      162.1907508696     1  0.16503145E+09
     -158.5500639132      163.5897811361     1  0.15615944E+09
     -158.5500580568      159.8961596792     1  0.15583170E+09
     -158.5500401225      159.6178561378     1  0.15359568E+09
     -158.5500354965      157.2364114133     1  0.15406226E+09
     -158.5500141191      165.8060840146     1  0.15356970E+09
     -158.5500048424      166.0919895216     1  0.16165596E+09
     -158.5499833805      163.9278471053     1  0.16345334E+09
     -158.5499742669      161.9991371895     1  0.15373001E+09
     -158.5499688107      159.0151352834     1  0.16625790E+09
     -158.5499522550      161.3357974962     1  0.15750504E+09
     -158.5498660837      164.5202850310     1  0.16206828E+09
     -158.5498457194      157.7971832304     1  0.16042385E+09
     -158.5498427784      160.2699044059     1  0.15816696E+09
     -158.5498359136      159.9259630533     1  0.16290964E+09
     -158.5498212328      159.0512113995     1  0.16497517E+09
     -158.5498012417      157.5520742922     1  0.15757845E+09
     -158.5497826874      158.1959913951     1  0.15363939E+09
     -158.5497352074      163.5861324424     1  0.15543007E+09
     -158.5497168768      160.5957511706     1  0.17515938E+09
     -158.5496985255      155.7649151736     1  0.15482746E+09
     -158.5496731744      163.9976864257     1  0.17515393E+09
     -158.5496719863      158.1685750604     1  0.15316114E+09
     -158.5496681676      164.3270576706     1  0.16127660E+09
     -158.5496489992      161.3081791873     1  0.16336403E+09
     -158.5496314549      163.6353695489     1  0.15934764E+09
     -158.5496022558      157.6560252789     1  0.15486278E+09
     -158.5495869124      164.3476097549     1  0.16144566E+09
     -158.5495728959      159.2100512170     1  0.16340859E+09
     -158.5495420634      157.6238290744     1  0.15759045E+09
     -158.5495183072      157.9529161665     1  0.15977349E+09
     -158.5495022025      157.4052225983     1  0.16149143E+09
     -158.5494913987      164.4090185952     1  0.16351973E+09
     -158.5494901379      164.4513340142     1  0.16162691E+09
     -158.5494800108      162.8607523860     1  0.17176699E+09
     -158.5494249838      162.5928129895     1  0.15985493E+09
     -158.5494226859      164.3233245728     1  0.16065688E+09
     -158.5493515919      164.2885258979     1  0.15893625E+09
     -158.5493310509      160.8066795646     1  0.15797584E+09
     -158.5493114893      158.7016063411     1  0.15350846E+09
     -158.5492973297      161.6180719798     1  0.15678763E+09
     -158.5492729125      161.0694945157     1  0.15391699E+09
     -158.5492462094      162.3182254358     1  0.16006872E+09
     -158.5492439132      155.7311329388     1  0.16118645E+09
     -158.5492353770      163.0715982924     1  0.16310780E+09
     -158.5492327800      158.4492976660     1  0.15460744E+09
     -158.5492192833      163.4911894849     1  0.16181736E+09
     -158.5492079041      163.3574100215     1  0.16421459E+09
     -158.5491954413      164.4571624984     1  0.16635731E+09
     -158.5491822881      160.1280640485     1  0.15902441E+09
     -158.5491734647      164.0987823918     1  0.17760593E+09
     -158.5491285606      160.0099821332     1  0.15844437E+09
     -158.5491075111      164.7336305432     1  0.15637761E+09
     -158.5490940893      161.8930229816     1  0.16077519E+09
     -158.5490366032      161.1232488724     1  0.15497952E+09
     -158.5490297912      163.6641328448     1  0.16444228E+09
     -158.5490242001      162.0899975373     1  0.16011347E+09
     -158.5489907731      162.1505012122     1  0.16521624E+09
     -158.5489738711      161.7331484347     1  0.15343405E+09
     -158.5489506668      158.4470950147     1  0.15792732E+09
     -158.5489422367      161.2374343890     1  0.16040207E+09
     -158.5489216169      162.0136861614     1  0.15470585E+09
     -158.5489089821      156.5894595228     1  0.15705177E+09
     -158.5488869181      159.6637868425     1  0.15500241E+09
     -158.5488488640      159.8901872250     1  0.15767010E+09
     -158.5488387089      160.3480610335     1  0.16505883E+09
     -158.5488374824      164.8731479251     1  0.15457856E+09
     -158.5488081214      160.5585609693     1  0.15843794E+09
     -158.5487918951      159.1801590425     1  0.16011641E+09
     -158.5487628245      165.8050315415     1  0.16589525E+09
     -158.5487447035      160.8704250983     1  0.15853351E+09
     -158.5487256476      161.7794138056     1  0.15630077E+09
     -158.5486835884      162.7603846698     1  0.16052080E+09
     -158.5486819622      160.7425991578     1  0.15970808E+09
     -158.5486751268      161.0749877559     1  0.15911385E+09
     -158.5486599997      165.9606525613     1  0.16730022E+09
     -158.5486544932      162.1938155956     1  0.15827728E+09
     -158.5486265146      165.1837542466     1  0.15029351E+09
     -158.5486055615      162.1938761164     1  0.15949750E+09
     -158.5485639394      163.0365508216     1  0.15609996E+09
     -158.5485284342      161.2771059839     1  0.15759351E+09
     -158.5484827548      166.2248248381     1  0.16758146E+09
     -158.5484759669      158.5385989628     1  0.16201538E+09
     -158.5484748963      168.7092384404     1  0.16758276E+09
     -158.5484702745      160.8578674189     1  0.15603246E+09
     -158.5484667099      158.6113126248     1  0.16121065E+09
     -158.5484260617      159.8615241088     1  0.17333664E+09
     -158.5484063296      158.3634041002     1  0.16241030E+09
     -158.5483906348      163.1385244889     1  0.16141763E+09
     -158.5483631797      160.5468509573     1  0.15637066E+09
     -158.5483540100      164.5081896166     1  0.16508759E+09
     -158.5483426947      160.0917315340     1  0.16327822E+09
     -158.5483073142      161.7688156898     1  0.15852737E+09
     -158.5483051147      161.6931364236     1  0.15467554E+09
     -158.5482696500      160.8890344236     1  0.15800145E+09
     -158.5482681223      161.4538134934     1  0.16382227E+09
     -158.5482181876      158.1984343630     1  0.15991759E+09
     -158.5482128997      166.4382886273     1  0.16467132E+09
     -158.5482026781      160.7657089706     1  0.16560751E+09
     -158.5481862026      164.4462621723     1  0.15557525E+09
     -158.5481813538      163.4483148289     1  0.15782149E+09
     -158.5481628292      158.1160474074     1  0.16730231E+09
     -158.5481525206      158.6431649196     1  0.15985288E+09
     -158.5481391007      165.8715884372     1  0.16646933E+09
     -158.5481361824      161.1011436460     1  0.15747518E+09
     -158.5480951922      161.0037907345     1  0.15608151E+09
     -158.5480791737      160.5959970898     1  0.16412208E+09
     -158.5480757543      159.9676417256     1  0.16196665E+09
     -158.5480735311      164.4790326568     1  0.16617034E+09
     -158.5480576378      157.8785388599     1  0.15927524E+09
     -158.5480176106      161.0818317912     1  0.16598351E+09
     -158.5479946568      164.3395660957     2  0.15689747E+09
     -158.5479851608      167.3734140367     1  0.16092692E+09
     -158.5479812298      162.1623968232     1  0.15701567E+09
     -158.5479699879      160.2344912747     1  0.15395923E+09
     -158.5479484019      165.6366908374     1  0.16505689E+09
     -158.5479147115      160.1236961372     1  0.15673757E+09
     -158.5478908005      161.5534195708     1  0.15688602E+09
     -158.5478517392      166.6168936078     1  0.17199885E+09
     -158.5478372490      154.6318345383     1  0.15725122E+09
     -158.5478204285      163.7164907218     1  0.16527453E+09
     -158.5478174222      164.9227771652     1  0.15798748E+09
     -158.5477449201      158.1198100894     1  0.15905681E+09
     -158.5477370377      163.0434452480     1  0.16708646E+09
     -158.5477210739      162.4516013045     1  0.16854257E+09
     -158.5477077376      160.5692318513     1  0.15624377E+09
     -158.5477046031      160.3380581419     1  0.16387848E+09
     -158.5476960326      158.5230749781     1  0.16483115E+09
     -158.5476864006      165.8714596409     1  0.16932215E+09
     -158.5476794054      159.6199532253     1  0.15656712E+09
     -158.5476412924      162.5012066995     1  0.16281989E+09
     -158.5476402000      159.0906591454     1  0.15722772E+09
     -158.5476301890      162.5362795363     1  0.15785053E+09
     -158.5476187718      160.3443522982     1  0.15976094E+09
     -158.5475799556      160.9092330959     1  0.15977096E+09
     -158.5475598551      164.4716229441     1  0.15562453E+09
     -158.5475510529      160.4521721844     1  0.15635656E+09
     -158.5475487768      162.7504173616     1  0.15860880E+09
     -158.5475445493      160.6576508295     1  0.15649278E+09
     -158.5475352886      160.0700400696     1  0.15530574E+09
     -158.5475173849      162.3891218812     1  0.15790336E+09
     -158.5475137394      157.9519198976     1  0.15624743E+09
     -158.5475109841      161.4990972229     1  0.15676222E+09
     -158.5474937492      158.1885990134     1  0.15459978E+09
     -158.5474866822      163.0789250281     1  0.15906085E+09
     -158.5474627975      162.0049015392     1  0.16225133E+09
     -158.5474147537      159.3733489653     1  0.16190763E+09
     -158.5473956797      162.7430357888     1  0.15691999E+09
     -158.5473873610      164.6925492106     1  0.17174387E+09
     -158.5473702920      165.6103693582     1  0.16775698E+09
     -158.5473581464      165.4173934074     1  0.15388779E+09
     -158.5473512069      163.4889643500     1  0.15325497E+09
     -158.5473455496      163.4634286957     1  0.16059794E+09
     -158.5473286860      158.2806308299     1  0.15954818E+09
     -158.5473223719      161.0224284978     1  0.15825235E+09
     -158.5473064361      162.0066876040     1  0.15777264E+09
     -158.5472948135      163.8093242914     1  0.15591654E+09
     -158.5472252918      159.8463105545     1  0.15131688E+09
     -158.5472143412      161.7197553154     1  0.15638133E+09
     -158.5472092971      162.3982175624     1  0.15654182E+09
     -158.5471600600      165.3116471129     1  0.18064700E+09
     -158.5471483628      163.9461808908     1  0.15729972E+09
     -158.5471399469      160.4066449894     1  0.16686874E+09
     -158.5470938561      162.7012493707     1  0.16330951E+09
     -158.5470561210      159.7497630391     1  0.15918410E+09
     -158.5470360234      167.2518541565     1  0.16073880E+09
     -158.5470160783      164.4012420826     1  0.15981365E+09
     -158.5469204872      163.9616826366     1  0.15848195E+09
     -158.5468926735      158.5171790989     1  0.16076920E+09
     -158.5468805255      164.3932934302     1  0.16279633E+09
     -158.5468765278      162.8208008280     1  0.15899874E+09
     -158.5468712623      164.3967538862     1  0.16326013E+09
     -158.5468631865      159.9795214686     1  0.15387238E+09
     -158.5468620050      162.9453444240     1  0.15657863E+09
     -158.5468005170      161.6571084601     2  0.15320343E+09
     -158.5467993317      163.6847644066     1  0.15586298E+09
     -158.5467915504      162.5990903894     1  0.16168874E+09
     -158.5467860412      157.0833468025     1  0.15867123E+09
     -158.5467353680      161.1761380478     1  0.16142661E+09
     -158.5467303513      162.8595816248     1  0.15612869E+09
     -158.5467278328      157.1763815432     1  0.15976597E+09
     -158.5467261788      158.8748776335     1  0.15499382E+09
     -158.5466859425      156.7986853916     1  0.16501065E+09
     -158.5466722905      165.9226035937     1  0.15789658E+09
     -158.5466603620      160.2905294772     1  0.16345633E+09
     -158.5466549351      162.8470704181     1  0.16683663E+09
     -158.5466339777      161.9545909327     1  0.15972319E+09
     -158.5466216898      166.2705716769     1  0.15712272E+09
     -158.5466205512      167.9219981686     1  0.15634715E+09
     -158.5465350324      158.6503514452     1  0.15474445E+09
     -158.5465114347      159.3608183482     1  0.16589375E+09
     -158.5464860012      164.1907585969     1  0.16563469E+09
     -158.5464806826      162.0044924079     1  0.15609813E+09
     -158.5464563535      162.9286678287     1  0.16276603E+09
     -158.5463809283      162.5620973610     1  0.15763393E+09
     -158.5463767971      163.9196914852     1  0.16054111E+09
     -158.5463519268      159.2050302278     1  0.15978488E+09
     -158.5463180943      162.1944878930     1  0.15622675E+09
     -158.5463168602      162.7457047863     1  0.16481092E+09
     -158.5463135393      160.2152426462     1  0.15601307E+09
     -158.5463013666      162.7264290916     1  0.16843788E+09
     -158.5462495046      162.2047592835     1  0.15588828E+09
     -158.5462449689      158.4743976887     1  0.16331614E+09
     -158.5462328148      162.3273772233     1  0.16081787E+09
     -158.5462081255      161.3798266886     1  0.15959173E+09
     -158.5462045103      161.9417997777     1  0.15614955E+09
     -158.5461663695      162.4812371534     1  0.16074631E+09
     -158.5461513696      162.5426948641     1  0.15289392E+09
     -158.5461382501      162.0316350688     1  0.16210352E+09
     -158.5461129610      163.6273643041     1  0.15992749E+09
     -158.5460966834      163.3258317939     1  0.15987207E+09
     -158.5460846805      165.4150157109     1  0.15529896E+09
     -158.5460676873      165.2219696477     1  0.15729769E+09
     -158.5460648885      162.4697360867     1  0.16109484E+09
     -158.5460554717      158.4378227322     1  0.15942903E+09
     -158.5460484516      164.7899089363     1  0.15878733E+09
     -158.5460112460      160.5708070836     1  0.15518894E+09
     -158.5459947733      161.7408168542     1  0.16312882E+09
     -158.5459891554      160.9427343270     1  0.15630196E+09
     -158.5459647669      165.0261088181     1  0.15717532E+09
     -158.5458905692      162.1483919473     1  0.16441400E+09
     -158.5458319172      165.9026803274     1  0.16728877E+09
     -158.5458302883      158.0965058812     1  0.15680644E+09
     -158.5457630605      164.8451406014     1  0.15697728E+09
     -158.5457364226      163.2910679627     1  0.15957655E+09
     -158.5457218324      163.1437903623     1  0.15498168E+09
     -158.5456914425      162.4271446745     1  0.15766275E+09
     -158.5456796835      165.6065357310     1  0.17459496E+09
     -158.5456746055      158.9144307666     1  0.15788777E+09
     -158.5456302574      162.0551621079     1  0.15723474E+09
     -158.5456140092      163.4643952717     1  0.16267484E+09
     -158.5456068049      161.5866916427     1  0.15613775E+09
     -158.5455814586      162.7822618324     1  0.16169797E+09
     -158.5455758441      160.1652323238     1  0.15682866E+09
     -158.5455655583      160.5935002338     1  0.16288647E+09
     -158.5455186316      164.7283531887     1  0.15560671E+09
     -158.5454856054      155.4133211156     1  0.16060422E+09
     -158.5454773522      163.9667603273     1  0.16417426E+09
     -158.5454608853      159.3522953302     1  0.15454842E+09
     -158.5454258137      160.3873411576     1  0.15893086E+09
     -158.5453652619      162.6505377752     1  0.15985077E+09
     -158.5453508071      159.4850565618     1  0.15615007E+09
     -158.5453347118      163.3432254715     1  0.16292885E+09
     -158.5453005263      165.8363068769     1  0.16427069E+09
     -158.5452745917      156.8913830341     1  0.16082170E+09
     -158.5452721794      160.8872529859     1  0.15303090E+09
     -158.5452438737      159.9306324335     1  0.15733847E+09
     -158.5452421604      164.3215663185     1  0.15547149E+09
     -158.5451868111      162.7203092758     1  0.15410599E+09
     -158.5451835565      163.5025398965     1  0.15879045E+09
     -158.5451627732      160.0281954203     1  0.16136684E+09
     -158.5450728807      161.0068625570     1  0.16021343E+09
     -158.5450645436      159.4201269356     1  0.15782052E+09
     -158.5450534240      158.3468157734     1  0.15626578E+09
     -158.5450257804      164.4309828859     1  0.15544799E+09
     -158.5449949255      158.1624158074     1  0.15385706E+09
     -158.5449368263      164.3283214433     1  0.16066279E+09
     -158.5449309860      162.3216165153     1  0.15452287E+09
     -158.5449145568      160.3196742634     1  0.15534819E+09
     -158.5448973397      162.0433192597     1  0.15832201E+09
     -158.5448805604      159.8099767817     1  0.15578199E+09
     -158.5448770623      159.5052755502     1  0.16120792E+09
     -158.5448672727      159.3310457386     1  0.15887570E+09
     -158.5448553048      162.8151976645     1  0.16374702E+09
     -158.5447861931      162.5134005262     1  0.16259000E+09
     -158.5447829918      160.0493155615     1  0.16489963E+09
     -158.5447756412      160.5046669766     1  0.15657264E+09
     -158.5447658988      162.7904878647     1  0.16055578E+09
     -158.5447580701      162.8558850247     1  0.16429762E+09
     -158.5447168720      161.5710166067     1  0.15305302E+09
     -158.5446940846      162.7701012437     1  0.15917349E+09
     -158.5446873950      164.6813644831     1  0.15355271E+09
     -158.5446212958      163.5843751238     1  0.16540767E+09
     -158.5445932525      158.6040821800     1  0.15500697E+09
     -158.5445746555      163.1148087073     1  0.16446021E+09
     -158.5445707788      166.0057312044     1  0.16395190E+09
     -158.5445697735      161.6151015158     1  0.15846437E+09
     -158.5445534789      157.3851001825     1  0.16185644E+09
     -158.5445366769      159.2129917821     1  0.15793063E+09
     -158.5445331203      161.1542958257     1  0.17345274E+09
     -158.5445169287      163.5572129057     1  0.15166790E+09
     -158.5445013650      160.8016597182     1  0.15921889E+09
     -158.5444942115      162.4956955559     1  0.16088710E+09
     -158.5444559866      165.2027683465     1  0.16233882E+09
     -158.5444358554      157.2672129993     1  0.15959829E+09
     -158.5444338254      166.4710086063     1  0.17183493E+09
     -158.5444198885      159.3910506951     1  0.15957888E+09
     -158.5444180090      158.1833532065     1  0.15567748E+09
     -158.5444059731      163.0484969053     1  0.15842337E+09
     -158.5443952067      162.6591552470     1  0.16495296E+09
     -158.5443813084      154.0783050097     1  0.15881070E+09
     -158.5443795664      160.4686302330     1  0.15465689E+09
     -158.5443427184      161.0255136942     1  0.16301455E+09
     -158.5443098710      163.6051706103     1  0.16129363E+09
     -158.5443070169      166.8148487519     1  0.16384386E+09
     -158.5443037456      160.3258736618     1  0.15948782E+09
     -158.5443007092      163.2619620044     1  0.16103409E+09
     -158.5442875632      164.7356461024     1  0.16076461E+09
     -158.5442795318      165.0396064247     1  0.16172649E+09
     -158.5442512013      161.1019399691     1  0.16085437E+09
     -158.5442406310      159.2828708568     1  0.15969583E+09
     -158.5442316829      162.3440877815     1  0.17634376E+09
     -158.5442274818      157.6441321497     1  0.15950945E+09
     -158.5442253698      162.1345370828     1  0.16695539E+09
     -158.5442135528      163.0769384338     1  0.16167444E+09
     -158.5442096987      164.4591263020     1  0.15376923E+09
     -158.5441745706      158.1471240881     1  0.15539235E+09
     -158.5441579487      166.5432787913     1  0.16263639E+09
     -158.5441191701      161.4949330713     1  0.16175839E+09
     -158.5441122138      163.6860276936     1  0.15502552E+09
     -158.5441048225      164.3198937687     1  0.16027977E+09
     -158.5440903984      162.3111445992     1  0.15398649E+09
     -158.5440692004      164.1442376360     1  0.16134164E+09
     -158.5440561991      160.1882226256     1  0.15503069E+09
     -158.5440460233      157.8474350354     1  0.16288660E+09
     -158.5440446575      161.6952953032     1  0.15398942E+09
     -158.5440260737      161.0222624641     1  0.15641339E+09
     -158.5440122882      161.9389475281     1  0.16564268E+09
     -158.5440105609      164.5017235444     1  0.15807494E+09
     -158.5440053505      166.6753588656     1  0.16494276E+09
     -158.5440018319      154.6447770624     1  0.15898568E+09
     -158.5439955399      160.2864910337     1  0.15284529E+09
     -158.5439895227      158.5044421644     1  0.15404154E+09
     -158.5439660275      161.9100461275     1  0.15553428E+09
     -158.5439596216      163.6532638620     1  0.16207089E+09
     -158.5439513144      165.5724706584     1  0.15632908E+09
     -158.5439323039      164.7868779981     1  0.17167133E+09
     -158.5439225849      163.6043658480     1  0.16446783E+09
     -158.5439165670      160.1794264654     1  0.16021248E+09
     -158.5438961059      158.1414027502     1  0.15470129E+09
     -158.5438580380      162.4547549142     1  0.16019691E+09
     -158.5438520873      164.7686312780     1  0.15961496E+09
     -158.5438232331      160.6729882932     1  0.16353935E+09
     -158.5438191784      160.5364792526     1  0.16546805E+09
     -158.5438061506      165.8807760485     1  0.16018294E+09
     -158.5438006912      161.4844568107     1  0.15811465E+09
     -158.5437894667      161.6776979700     1  0.15824790E+09
     -158.5437770222      160.4395441177     1  0.15645386E+09
     -158.5437711442      169.4657497949     1  0.15523597E+09
     -158.5437475709      162.9818451119     1  0.15525184E+09
     -158.5436834951      167.2265988767     1  0.15856211E+09
     -158.5436413577      157.8061813777     1  0.16573209E+09
     -158.5436379159      161.8527147332     1  0.15731236E+09
     -158.5436322425      163.2650727672     1  0.16057633E+09
     -158.5436183056      163.1133486259     1  0.15933309E+09
     -158.5436052364      162.8199812960     1  0.15850331E+09
     -158.5435984509      163.4256592945     1  0.15487351E+09
     -158.5435447679      161.5787290598     1  0.15967926E+09
     -158.5435293409      160.9070483841     1  0.16910039E+09
     -158.5435115225      162.7616172741     1  0.16302381E+09
     -158.5434934654      164.4685812746     1  0.15650189E+09
     -158.5434903115      165.6172693699     1  0.16085977E+09
     -158.5434653944      162.8576522021     1  0.15553225E+09
     -158.5434342697      161.6119224272     1  0.15805877E+09
     -158.5434299011      161.7870984349     1  0.15371499E+09
     -158.5434276157      161.6713800688     1  0.15887017E+09
     -158.5434201334      161.9754478431     1  0.15847804E+09
     -158.5434061673      161.6234539299     1  0.15922860E+09
     -158.5433983808      164.8485452576     1  0.17060568E+09
     -158.5433915959      159.5216753586     1  0.16032346E+09
     -158.5433651301      160.5527241421     1  0.15348105E+09
     -158.5433617272      156.6306853086     1  0.15775651E+09
     -158.5433476371      160.6350339855     1  0.15521178E+09
     -158.5433369563      163.7190797857     1  0.16021021E+09
     -158.5433025347      163.4165444467     1  0.16732516E+09
     -158.5432784570      162.8322245191     1  0.16016292E+09
     -158.5432772434      160.7282781658     1  0.15875765E+09
     -158.5432566946      155.3374090569     1  0.15481702E+09
     -158.5432446638      159.5135407033     1  0.16038978E+09
     -158.5432377864      155.6038992086     1  0.15568912E+09
     -158.5432323025      162.2674531951     1  0.15596735E+09
     -158.5432195845      162.1753425160     1  0.16527245E+09
     -158.5432043360      161.8552031517     1  0.15578496E+09
     -158.5431871571      159.3036255481     1  0.15709467E+09
     -158.5431397302      166.5439117809     1  0.16567007E+09
     -158.5431208507      160.1756194860     1  0.16398097E+09
     -158.5431019820      160.0536573588     1  0.16236640E+09
     -158.5430722460      165.3587829607     1  0.16022981E+09
     -158.5430700442      158.6796513500     1  0.16592810E+09
     -158.5430360677      165.2216537236     1  0.15673596E+09
     -158.5430278673      157.6022474260     1  0.15589665E+09
     -158.5430188567      158.9662990839     1  0.15518116E+09
     -158.5429975077      164.4099575835     1  0.16897814E+09
     -158.5429933876      161.0918090623     1  0.16174746E+09
     -158.5429904412      158.6870341481     1  0.16281482E+09
     -158.5429854966      157.9046727504     1  0.15771248E+09
     -158.5429815281      164.2626384838     1  0.16795991E+09
     -158.5429603111      162.2117271956     1  0.15603545E+09
     -158.5429473218      162.6844692977     1  0.16416952E+09
     -158.5429374958      165.5888041432     1  0.15944093E+09
     -158.5429118724      163.3914560636     1  0.15809893E+09
     -158.5428688799      163.9193169080     1  0.15629879E+09
     -158.5428230911      160.8900549092     1  0.16150322E+09
     -158.5428171665      157.5977298318     1  0.15494659E+09
     -158.5428075533      159.4717971216     1  0.15563153E+09
     -158.5428009323      164.7301727882     1  0.15390870E+09
     -158.5427987159      165.7460226103     2  0.17266654E+09
     -158.5427926156      158.0818623314     1  0.15431914E+09
     -158.5427565090      164.6671733922     1  0.16289974E+09
     -158.5427240292      163.8697440437     1  0.15515955E+09
     -158.5427221037      164.9145083510     1  0.15390672E+09
     -158.5427019747      161.1013897722     1  0.15497503E+09
     -158.5426612544      162.5497014260     1  0.15441737E+09
     -158.5425989516      163.1441552539     1  0.16548936E+09
     -158.5425947477      161.4430434302     1  0.16079757E+09
     -158.5425860655      160.7644756079     1  0.16082727E+09
     -158.5425826070      162.9657047712     1  0.16014393E+09
     -158.5425723754      165.7446470128     1  0.15904591E+09
     -158.5425631454      157.8434706234     1  0.15569334E+09
     -158.5425598039      163.2877177359     1  0.15455046E+09
     -158.5425511800      159.8500514907     1  0.16338349E+09
     -158.5425479076      159.7252481918     1  0.15426917E+09
     -158.5425051002      164.6056570717     1  0.16239033E+09
     -158.5424744130      164.2436728861     1  0.16925581E+09
     -158.5424287039      159.2225496666     1  0.15888037E+09
     -158.5424194968      162.3237284208     1  0.16643461E+09
     -158.5424039090      163.4793767242     1  0.15815452E+09
     -158.5423998718      157.9114532894     1  0.16047530E+09
     -158.5423790652      167.5397792127     1  0.17438127E+09
     -158.5423530591      163.7755439007     1  0.15301435E+09
     -158.5423468116      160.9535400321     1  0.15549554E+09
     -158.5423296073      161.3024598445     1  0.16252804E+09
     -158.5423165374      161.7509088304     1  0.15294989E+09
     -158.5422809881      163.2936768833     1  0.16183448E+09
     -158.5422747554      163.2315536774     1  0.15652609E+09
     -158.5421846705      160.2615399729     1  0.15882342E+09
     -158.5421805639      168.7582327159     1  0.16967629E+09
     -158.5421710358      161.3758146660     1  0.15734434E+09
     -158.5421696909      160.7878377721     1  0.15678485E+09
     -158.5421574370      162.0046493887     1  0.17164871E+09
     -158.5421412496      160.8322138805     1  0.16457192E+09
     -158.5421003433      163.0807892038     1  0.17229344E+09
     -158.5420815136      161.5679527486     1  0.16230135E+09
     -158.5420705862      164.5588623386     1  0.15108082E+09
     -158.5420674866      160.3259387081     1  0.15945040E+09
     -158.5420649253      166.7109592332     1  0.16600021E+09
     -158.5420496504      158.7588358881     1  0.15920400E+09
     -158.5420389675      163.3137297829     1  0.15609404E+09
     -158.5420256470      159.0590347569     1  0.15704016E+09
     -158.5419406908      163.6675646592     1  0.15988400E+09
     -158.5418926067      162.5333696371     1  0.16743648E+09
     -158.5418886664      159.8347877654     1  0.16320821E+09
     -158.5418828565      163.9906065645     1  0.16021236E+09
     -158.5418411093      162.3608881380     1  0.15655652E+09
     -158.5418317851      162.3785736750     1  0.15700873E+09
     -158.5418022250      164.2636149903     1  0.16157289E+09
     -158.5417952335      164.7083573720     1  0.16657569E+09
     -158.5417838856      160.4123438753     1  0.15994928E+09
     -158.5417491954      158.6155405382     1  0.15553224E+09
     -158.5417442343      163.1495780523     1  0.15389235E+09
     -158.5417053084      158.9935606758     1  0.15690334E+09
     -158.5417004852      162.6661520601     1  0.15840288E+09
     -158.5416893105      163.2895280160     1  0.15282028E+09
     -158.5416866746      163.1049707885     1  0.15792239E+09
     -158.5416693585      156.2120568338     1  0.15636412E+09
     -158.5416639729      163.8234282509     1  0.17125609E+09
     -158.5416263470      162.8715604241     1  0.16149375E+09
     -158.5416222702      162.8051759606     1  0.16278398E+09
     -158.5415872869      162.3164059248     1  0.16268950E+09
     -158.5415789246      158.7058657920     1  0.15732614E+09
     -158.5415746788      166.3070872024     1  0.16251045E+09
     -158.5415611546      169.9864641861     1  0.15413288E+09
     -158.5415578413      161.5938460669     1  0.15878872E+09
     -158.5415444228      161.0008753519     1  0.15575494E+09
     -158.5415388153      160.2057067454     1  0.16117069E+09
     -158.5415358815      159.8287418168     1  0.16329701E+09
     -158.5415148895      162.9478654209     1  0.15778559E+09
     -158.5414799455      164.7028222492     1  0.15733877E+09
     -158.5414718297      158.0246438975     1  0.16515193E+09
     -158.5414660995      161.8436082838     1  0.16637392E+09
     -158.5414401826      161.6921457387     1  0.16401824E+09
     -158.5414266602      161.6947249169     1  0.16134351E+09
     -158.5414168977      160.7936093929     1  0.16271451E+09
     -158.5414068412      160.3877678207     1  0.16045784E+09
     -158.5414032433      156.7798299483     1  0.15305392E+09
     -158.5413845191      156.7293284296     1  0.15798366E+09
     -158.5413795316      165.6486607965     1  0.17150641E+09
     -158.5413734731      158.5056813808     1  0.15626951E+09
     -158.5413208695      167.2868932016     1  0.16565686E+09
     -158.5413007107      162.0248184073     1  0.15456258E+09
     -158.5412528398      162.6957369722     1  0.16057358E+09
     -158.5412513352      162.2360161370     1  0.16157849E+09
     -158.5412476640      159.6785485445     1  0.15486981E+09
     -158.5412444945      157.3162983436     1  0.15959295E+09
     -158.5412418101      162.3654833957     1  0.15773200E+09
     -158.5412321732      162.2752189846     1  0.15784995E+09
     -158.5412196035      157.1530122197     1  0.16085576E+09
     -158.5412135060      164.9620363851     1  0.16252279E+09
     -158.5412056407      165.3802857905     1  0.15826887E+09
     -158.5411891161      162.9421038620     1  0.15672778E+09
     -158.5411719378      164.9876106137     1  0.16043257E+09
     -158.5411616482      161.6271842161     1  0.16069688E+09
     -158.5411559294      164.0903277077     1  0.16146888E+09
     -158.5411545329      164.8580174490     1  0.16563244E+09
     -158.5411528939      161.0945311268     1  0.16342175E+09
     -158.5411439602      160.3630249460     1  0.15593614E+09
     -158.5411402703      160.1847878859     1  0.15917692E+09
     -158.5411326196      166.4110030478     1  0.16672729E+09
     -158.5411125742      160.8208032102     1  0.16515969E+09
     -158.5411067845      165.0559180028     1  0.15929162E+09
     -158.5410963621      160.7970900317     1  0.15717318E+09
     -158.5410944044      158.9865097731     1  0.15566579E+09
     -158.5410720643      163.3047476126     1  0.15747934E+09
     -158.5410436928      164.4541056541     1  0.16820451E+09
     -158.5410409887      163.3880141164     1  0.15532217E+09
     -158.5410387203      163.2294010542     1  0.16115547E+09
     -158.5410300706      159.1610017971     1  0.16231241E+09
     -158.5410286178      156.7192540791     1  0.15936259E+09
     -158.5410273793      162.4241396619     1  0.17241339E+09
     -158.5410041989      159.2992504646     1  0.15536259E+09
     -158.5409930682      158.6147820194     1  0.16386859E+09
     -158.5409873025      158.4331689359     1  0.16146720E+09
     -158.5409825947      161.3406837309     1  0.16532284E+09
     -158.5409317699      159.7255344235     1  0.15399271E+09
     -158.5409250843      162.9588518615     1  0.15425569E+09
     -158.5409144107      160.4556491840     1  0.15708921E+09
     -158.5409051101      163.6548977238     1  0.15588755E+09
     -158.5408977583      165.3506336802     1  0.15601334E+09
     -158.5408940828      159.1539722377     1  0.15493590E+09
     -158.5408929153      160.7200800682     1  0.15753724E+09
     -158.5408819261      161.2695162662     1  0.15793952E+09
     -158.5408796158      161.6270621164     1  0.16298737E+09
     -158.5408476444      158.1559278558     1  0.15795168E+09
     -158.5408300435      159.7342701589     1  0.15360070E+09
     -158.5408177748      158.6182657848     1  0.16182921E+09
     -158.5408133377      165.9589422037     1  0.16034568E+09
     -158.5407952754      164.5900863860     1  0.16448122E+09
     -158.5407834443      159.3746983394     1  0.15614486E+09
     -158.5407789678      163.1523591084     1  0.15828835E+09
     -158.5407713740      158.1039957415     1  0.15577682E+09
     -158.5407702838      160.1615690190     1  0.15554782E+09
     -158.5407459637      164.5241488929     1  0.15412650E+09
     -158.5407304315      163.7426480843     1  0.16031357E+09
     -158.5406977831      163.2094157450     1  0.16261598E+09
     -158.5406945818      162.1563640357     1  0.15665558E+09
     -158.5406792015      156.7845295118     1  0.16105666E+09
     -158.5406769799      161.5970149785     1  0.16243957E+09
     -158.5406558383      163.6613100146     1  0.15986399E+09
     -158.5406525340      164.6215640276     1  0.16627712E+09
     -158.5406347522      159.0552573897     1  0.15929088E+09
     -158.5406303804      164.3496208854     1  0.15722573E+09
     -158.5406254756      161.5515653203     1  0.16778012E+09
     -158.5406164390      155.9858987674     1  0.15812962E+09
     -158.5406090540      164.7802249552     1  0.16216440E+09
     -158.5405931680      162.5519712328     1  0.15551369E+09
     -158.5405479454      161.7693604255     1  0.15467885E+09
     -158.5405279994      162.4964314072     1  0.15706986E+09
     -158.5405239195      164.3231188404     1  0.15839573E+09
     -158.5405116301      159.0614159442     1  0.15792099E+09
     -158.5404565091      161.8499613842     1  0.16167323E+09
     -158.5404382328      160.4912141730     1  0.15714400E+09
     -158.5404024671      161.3084722592     1  0.15628749E+09
     -158.5403800603      160.9011952387     1  0.15950126E+09
     -158.5403743420      160.4402670163     1  0.16930178E+09
     -158.5403729265      163.4188332842     1  0.15789915E+09
     -158.5403183810      164.1768047091     1  0.15923374E+09
     -158.5403095526      163.4841011390     1  0.16343112E+09
     -158.5402969677      162.4470799706     1  0.15457825E+09
     -158.5402585454      164.6773187243     1  0.15486830E+09
     -158.5402517633      158.1627406531     1  0.15901208E+09
     -158.5402392660      160.8934486043     1  0.16832460E+09
     -158.5402369964      163.5979097400     1  0.16525980E+09
     -158.5401957435      158.5506059713     1  0.15487499E+09
     -158.5401934483      160.4619966864     1  0.15715673E+09
     -158.5401884102      161.7191882726     1  0.15714427E+09
     -158.5401701221      161.2331039393     1  0.15606014E+09
     -158.5401585091      160.8388143395     1  0.16083807E+09
     -158.5401264717      157.5437728912     1  0.15285056E+09
     -158.5401173087      161.8457727071     1  0.15928469E+09
     -158.5401063963      163.2960385984     1  0.16894952E+09
     -158.5400967032      158.4391007915     1  0.15760267E+09
     -158.5400924141      161.4966689013     1  0.15489076E+09
     -158.5400910652      161.8266409534     1  0.16566427E+09
     -158.5400171686      163.8049341195     1  0.15351311E+09
     -158.5399846331      161.8883887647     1  0.16157954E+09
     -158.5399603585      159.5835564963     1  0.16430351E+09
     -158.5398827692      160.1598951929     1  0.15701355E+09
     -158.5398598523      158.9009065952     1  0.16259055E+09
     -158.5398120651      157.3064965805     1  0.16222721E+09
     -158.5397981108      162.4455356170     1  0.15759940E+09
     -158.5397501197      163.3521769452     1  0.15577688E+09
     -158.5397308637      159.9106446345     1  0.16080574E+09
     -158.5397223083      159.5767803298     1  0.16316751E+09
     -158.5397166036      158.5800324063     1  0.15646802E+09
     -158.5396977843      160.7679562025     1  0.16557168E+09
     -158.5396949834      164.2684532594     1  0.16372589E+09
     -158.5396815913      160.9034974307     2  0.15978852E+09
     -158.5396262064      162.0577505373     1  0.16237783E+09
     -158.5396186907      159.8842229703     1  0.15542456E+09
     -158.5396102524      161.7826837805     1  0.16131324E+09
     -158.5396042784      156.6002907478     1  0.16423585E+09
     -158.5396027612      162.4669596538     1  0.15754622E+09
     -158.5395766070      164.1733705961     1  0.15979261E+09
     -158.5395658905      161.2301359811     1  0.17244212E+09
     -158.5395607034      159.1141969768     1  0.15640252E+09
     -158.5395489425      161.7455351531     1  0.17029419E+09
     -158.5395379701      159.6696582936     1  0.15550519E+09
     -158.5395120961      160.4790056368     1  0.15857399E+09
     -158.5394933775      162.5031391158     1  0.16542599E+09
     -158.5394772660      167.3064352527     1  0.16111658E+09
     -158.5394592981      160.6814367823     1  0.16523797E+09
     -158.5394575554      162.5836932818     1  0.15053788E+09
     -158.5394318094      159.9724109391     1  0.15702999E+09
     -158.5394301459      162.7053753487     1  0.16451343E+09
     -158.5394056802      160.5323479501     1  0.16040105E+09
     -158.5394041462      165.6008062439     1  0.16855590E+09
     -158.5394027509      162.3909844883     1  0.15495045E+09
     -158.5393883483      159.4464611344     1  0.15970026E+09
     -158.5393537042      161.7816692053     1  0.16522363E+09
     -158.5393062439      167.2235924782     1  0.15738710E+09
     -158.5392952173      158.1130945005     1  0.16261276E+09
     -158.5392912235      160.2768935058     1  0.16004090E+09
     -158.5392861475      161.2666251879     1  0.15414980E+09
     -158.5392845306      163.1603535134     1  0.15576106E+09
     -158.5392813442      158.4874065009     1  0.15454720E+09
     -158.5392428570      160.8163198020     1  0.16333204E+09
     -158.5392192577      157.5643935152     1  0.15738623E+09
     -158.5392149405      161.0932958765     1  0.16395561E+09
     -158.5392115971      159.4781088442     1  0.16110097E+09
     -158.5391899831      158.9463430412     1  0.16123345E+09
     -158.5391565504      162.3115836642     1  0.17142349E+09
     -158.5391537939      155.3039466366     1  0.15192119E+09
     -158.5391309104      161.8899907446     1  0.16002090E+09
     -158.5391298710      165.1983500687     1  0.16002220E+09
     -158.5390759851      159.1085167575     1  0.16042649E+09
     -158.5390433965      161.7114426593     1  0.15996895E+09
     -158.5390383037      161.2391369720     1  0.16474691E+09
     -158.5390216549      164.3661551653     1  0.15763993E+09
     -158.5390189779      162.8587344083     1  0.15502647E+09
     -158.5389988518      163.0993804111     1  0.17314481E+09
     -158.5389813052      161.5317100078     1  0.15909474E+09
     -158.5389730661      163.2687725258     1  0.16028434E+09
     -158.5389637150      163.9985722958     1  0.16438544E+09
     -158.5389581354      158.7408011571     1  0.16068693E+09
     -158.5389512602      159.3725853217     1  0.16400181E+09
     -158.5389447929      159.4654184918     1  0.16040100E+09
     -158.5389324074      161.0983681766     1  0.16715115E+09
     -158.5389137535      165.2899538305     1  0.15998245E+09
     -158.5389030417      160.1845304792     1  0.16645542E+09
     -158.5388832962      165.0114676422     1  0.16661203E+09
     -158.5388739976      166.4812067649     1  0.17167454E+09
     -158.5388445313      164.9693506123     1  0.16209235E+09
     -158.5388239876      159.6802320628     1  0.16453029E+09
     -158.5388213903      163.1306309255     1  0.16705546E+09
     -158.5388042873      166.2816539896     1  0.15560480E+09
     -158.5388004998      161.1081553105     1  0.15910982E+09
     -158.5387965109      157.3717648427     1  0.16421578E+09
     -158.5387693242      159.7359573215     1  0.15618359E+09
     -158.5387649398      161.7265358523     2  0.15896919E+09
     -158.5387602394      165.1290164652     1  0.16148914E+09
     -158.5386704144      160.9424183419     1  0.15835907E+09
     -158.5386648962      164.1052109482     1  0.15555959E+09
     -158.5386638017      160.5059622061     1  0.16108888E+09
     -158.5386622613      159.9377095863     1  0.15890626E+09
     -158.5386402071      162.8029269145     1  0.15616703E+09
     -158.5386184496      166.8216312707     2  0.16491460E+09
     -158.5385887566      157.0345924655     1  0.15456677E+09
     -158.5385606141      160.1464183739     1  0.15888532E+09
     -158.5385501116      163.2880951428     1  0.16655776E+09
     -158.5385304835      162.9052937106     1  0.16081473E+09
     -158.5384601476      160.5434592218     1  0.16517929E+09
     -158.5384528679      162.5026694049     1  0.16646764E+09
     -158.5384458727      159.1145457712     1  0.16219987E+09
     -158.5384405362      166.2885611890     1  0.17046160E+09
     -158.5384357057      163.1340628418     1  0.16242745E+09
     -158.5384289376      158.0063997208     1  0.15724920E+09
     -158.5384260043      162.9785563303     1  0.16570233E+09
     -158.5384083313      162.7702774916     1  0.16762931E+09
     -158.5384018679      160.7640469586     1  0.15515176E+09
     -158.5383819973      162.8596890690     1  0.17156762E+09
     -158.5383787417      161.5468334744     1  0.16302883E+09
     -158.5383737203      161.8569346890     1  0.15543519E+09
     -158.5383378271      156.3148439787     1  0.15920461E+09
     -158.5382917466      165.2615713040     1  0.16677745E+09
     -158.5382548253      160.0304426162     1  0.15852344E+09
     -158.5382519709      158.8034193762     1  0.15761605E+09
     -158.5382509546      167.2053251101     1  0.15809880E+09
     -158.5382404676      163.5487482662     1  0.15698643E+09
     -158.5382087042      158.2168929064     1  0.15633033E+09
     -158.5382067414      164.8369846419     1  0.15773329E+09
     -158.5381823832      159.1854872043     1  0.15757268E+09
     -158.5381788349      158.6555276184     1  0.15708578E+09
     -158.5381644454      159.4606173322     1  0.15910613E+09
     -158.5381613657      160.4682839400     1  0.16141887E+09
     -158.5381541888      166.2327134743     1  0.15923201E+09
     -158.5381299396      161.3492852375     1  0.15982240E+09
     -158.5381065121      158.9769444587     1  0.16809095E+09
     -158.5381025916      160.3639988628     1  0.15915946E+09
     -158.5380950839      160.5418495617     1  0.16170955E+09
     -158.5380647535      156.6150591838     1  0.16067993E+09
     -158.5380566152      164.0436898074     1  0.15611610E+09
     -158.5380102326      158.3739301014     1  0.15639993E+09
     -158.5379610442      159.3115117714     1  0.15530397E+09
     -158.5379556426      159.6972204796     1  0.16155803E+09
     -158.5378818473      160.9359778632     1  0.15468277E+09
     -158.5378654289      164.2043107895     1  0.15581851E+09
     -158.5378479396      166.3456609195     1  0.15717802E+09
     -158.5378448069      160.7414184062     1  0.15672356E+09
     -158.5378387992      162.3145116956     1  0.15273207E+09
     -158.5378345666      162.0100460106     1  0.15616026E+09
     -158.5378316047      163.7532452403     1  0.16137042E+09
     -158.5378278217      157.8251696051     1  0.16145291E+09
     -158.5378185935      162.8074766406     1  0.15893954E+09
     -158.5378161497      164.4958975891     1  0.16050570E+09
     -158.5378062048      162.1245284529     1  0.15922537E+09
     -158.5378041419      164.0777617310     1  0.16430119E+09
     -158.5377992791      160.7339938874     1  0.15992408E+09
     -158.5377803683      157.8873854046     1  0.16070541E+09
     -158.5377694200      161.2496019868     1  0.16354422E+09
     -158.5377450082      160.8172488874     1  0.16195780E+09
     -158.5377112984      159.6335880900     1  0.15759612E+09
     -158.5376608552      161.7164521551     1  0.16423656E+09
     -158.5376568124      159.3622360339     1  0.16247382E+09
     -158.5376165365      159.1451050290     1  0.15799710E+09
     -158.5376052539      162.2280094871     1  0.15549260E+09
     -158.5375984695      160.7466578666     1  0.15741603E+09
     -158.5375891715      160.1077099499     1  0.16300155E+09
     -158.5375832880      160.0413220376     1  0.15321311E+09
     -158.5375653894      161.4312385236     1  0.15883483E+09
     -158.5375526253      164.3233809837     1  0.16053670E+09
     -158.5375004329      158.1850083598     1  0.16065265E+09
     -158.5374540562      160.8372757053     1  0.16645678E+09
     -158.5374459882      156.1198560706     1  0.15862522E+09
     -158.5374228348      159.7479389153     1  0.15776621E+09
     -158.5374116366      157.3041195790     1  0.15255296E+09
     -158.5373782853      165.5021276845     1  0.16040704E+09
     -158.5373354337      157.7563569040     1  0.15804392E+09
     -158.5372987943      162.1988290587     1  0.15798423E+09
     -158.5372852698      164.6128291460     1  0.15824277E+09
     -158.5372571804      159.7723018045     1  0.15960885E+09
     -158.5372515815      164.1481005892     2  0.16451089E+09
     -158.5372487172      157.2826916939     1  0.16006560E+09
     -158.5372467775      162.3885336083     1  0.15460182E+09
     -158.5372398938      165.1874402163     1  0.16284648E+09
     -158.5372139730      158.8514167079     1  0.15762598E+09
     -158.5372073752      159.7273868026     1  0.15398689E+09
     -158.5371938636      162.3642049436     1  0.16549025E+09
     -158.5371645198      159.0004258080     1  0.15633775E+09
     -158.5371468769      160.5170603420     1  0.15866749E+09
     -158.5371337347      161.2889629660     1  0.15834916E+09
     -158.5370860369      163.9334353906     1  0.16683773E+09
     -158.5370777648      159.5057505750     1  0.15341249E+09
     -158.5370629991      158.5715160388     1  0.15616201E+09
     -158.5370181520      165.3362119516     1  0.16466954E+09
     -158.5370140517      162.3322905882     1  0.15653392E+09
     -158.5369936712      161.8196537809     1  0.16336468E+09
     -158.5369730817      164.1345411552     1  0.16231737E+09
     -158.5369715880      156.5499921372     1  0.15533487E+09
     -158.5369662426      164.7628614868     1  0.16776901E+09
     -158.5369633703      162.1242416360     1  0.15298779E+09
     -158.5369446691      164.9151076467     1  0.15267984E+09
     -158.5369127489      161.5021224132     1  0.15625670E+09
     -158.5368965064      160.6209731259     1  0.15683181E+09
     -158.5368759885      162.1870122120     1  0.16511858E+09
     -158.5368677674      166.8656375859     1  0.16966313E+09
     -158.5368641913      162.1729095662     1  0.16112167E+09
     -158.5368565458      159.7408210101     1  0.15294071E+09
     -158.5368469224      167.2808359895     2  0.15606556E+09
     -158.5368255707      161.4546453666     1  0.15816896E+09
     -158.5368166915      163.9369683733     1  0.17103728E+09
     -158.5368022742      166.6295371685     1  0.16474067E+09
     -158.5367990113      158.9502562687     1  0.15891418E+09
     -158.5367817716      158.8133718239     1  0.16216217E+09
     -158.5367739291      161.5344329762     1  0.16280351E+09
     -158.5367721700      162.7474068037     1  0.16843839E+09
     -158.5367617286      154.0657651104     1  0.15539285E+09
     -158.5367409165      160.9717453555     1  0.15636129E+09
     -158.5367393938      157.2783531496     1  0.16464998E+09
     -158.5367221808      158.0634885429     1  0.15348370E+09
     -158.5366936762      161.9530587141     1  0.16332702E+09
     -158.5366793558      158.0770202110     1  0.16550532E+09
     -158.5366339519      157.1363191106     1  0.15743440E+09
     -158.5366324516      162.7765779250     1  0.16130661E+09
     -158.5366225949      163.0713573869     1  0.16397013E+09
     -158.5366054642      163.4482557500     1  0.16228033E+09
     -158.5365852391      161.8677534534     1  0.16701971E+09
     -158.5365407490      161.6736295420     1  0.15515187E+09
     -158.5365174526      158.6880069694     1  0.15675089E+09
     -158.5364936212      165.8211245377     1  0.16240648E+09
     -158.5364895074      166.1690302516     1  0.16169571E+09
     -158.5364876925      159.0678527591     1  0.15931711E+09
     -158.5364782052      161.1172770605     1  0.15531289E+09
     -158.5364699002      162.2542869931     1  0.16476116E+09
     -158.5364646078      163.2174354033     1  0.15966672E+09
     -158.5364277555      159.7109489045     1  0.15462307E+09
     -158.5364056607      158.7419402393     1  0.15669231E+09
     -158.5363595320      159.0461838161     1  0.15349668E+09
     -158.5363568293      157.1104328455     1  0.15980927E+09
     -158.5363223786      157.6286331196     1  0.15805476E+09
     -158.5362950757      160.6655891170     1  0.15628274E+09
     -158.5362910122      162.6916387785     1  0.15687138E+09
     -158.5362558756      160.0313344066     1  0.15506148E+09
     -158.5362393609      156.4038265554     1  0.15500813E+09
     -158.5362116701      164.4652241692     1  0.15572870E+09
     -158.5362066938      162.3055292448     1  0.15531301E+09
     -158.5361012931      161.5489442445     1  0.15781950E+09
     -158.5360567706      160.7335123197     1  0.16778953E+09
     -158.5360414873      162.3953449813     1  0.15707097E+09
     -158.5360320735      157.6148956547     1  0.15992676E+09
     -158.5360279581      159.8847726496     1  0.16244800E+09
     -158.5359660785      158.4034486696     1  0.15669287E+09
     -158.5359463310      161.4713202318     1  0.15849923E+09
     -158.5359193425      160.6862281259     1  0.16044943E+09
     -158.5359135303      160.5757476899     1  0.15865325E+09
     -158.5359063045      155.6525218656     1  0.15706721E+09
     -158.5358876238      163.1444563891     1  0.15759890E+09
     -158.5358813898      162.9829966536     1  0.16933853E+09
     -158.5358600245      164.9245429586     1  0.15965425E+09
     -158.5358298651      157.9303880064     1  0.16451901E+09
     -158.5358016582      163.6640318542     1  0.15765104E+09
     -158.5357998498      157.9005459952     1  0.15823344E+09
     -158.5357705749      161.4292652318     1  0.16355491E+09
     -158.5357486722      158.2761399396     1  0.15796170E+09
     -158.5357412814      160.3656531510     1  0.15603431E+09
     -158.5357177188      159.5421316803     1  0.15888542E+09
     -158.5357144151      164.5029681556     1  0.15821528E+09
     -158.5357086362      161.5243821049     1  0.15866210E+09
     -158.5356876773      164.4770262671     1  0.15838982E+09
     -158.5356863111      157.7712907459     1  0.16096959E+09
     -158.5356733947      156.5873480340     1  0.15758945E+09
     -158.5356657123      161.1830195000     1  0.16270163E+09
     -158.5356350256      158.7777208262     1  0.15767703E+09
     -158.5356324113      157.7796307839     1  0.15890674E+09
     -158.5356229447      162.4221763160     1  0.15491279E+09
     -158.5356078612      162.6588524802     1  0.15607742E+09
     -158.5355765726      159.7505052419     1  0.15714135E+09
     -158.5355569007      165.3678005826     1  0.16702536E+09
     -158.5355308550      161.2451628782     1  0.15937088E+09
     -158.5355145285      164.1046112348     1  0.16280816E+09
     -158.5354991499      159.6528049010     1  0.15655731E+09
     -158.5354859159      156.3117473623     1  0.15807453E+09
     -158.5354719733      160.5233455483     1  0.16526762E+09
     -158.5354701640      165.6908112475     1  0.16519954E+09
     -158.5354415008      164.8411676475     1  0.16032369E+09
     -158.5354087137      162.6106046775     1  0.16311205E+09
     -158.5353972424      156.9645268487     2  0.15703667E+09
     -158.5353958500      163.5595711143     1  0.15957120E+09
     -158.5353870509      162.9468667593     1  0.15428552E+09
     -158.5353819225      162.5365521972     1  0.16422888E+09
     -158.5353647629      158.5008668059     1  0.16323409E+09
     -158.5353568287      165.6877770184     1  0.15306108E+09
     -158.5353522843      163.5492879314     1  0.15265979E+09
     -158.5353469318      160.9013932048     1  0.15664845E+09
     -158.5353169431      162.7924918152     1  0.15935208E+09
     -158.5352913900      166.9463284732     2  0.16315505E+09
     -158.5352751271      159.4105705361     1  0.15783306E+09
     -158.5352702483      163.2487577615     1  0.16635853E+09
     -158.5352404024      160.1561469628     1  0.17124679E+09
     -158.5352292307      160.4459346352     1  0.16308167E+09
     -158.5352141893      161.5762392368     1  0.15570039E+09
     -158.5351920543      159.0858693189     1  0.15936647E+09
     -158.5351620894      160.2212900622     1  0.16175235E+09
     -158.5351261615      164.8195635561     1  0.15955530E+09
     -158.5351147730      160.5936912674     1  0.15978784E+09
     -158.5351062355      161.0339466245     1  0.16475550E+09
     -158.5350850119      162.5356956207     1  0.15712102E+09
     -158.5350750202      160.2253715361     1  0.15450197E+09
     -158.5350659807      165.0755003604     1  0.16875873E+09
     -158.5350555246      163.5509650239     1  0.16025054E+09
     -158.5350492169      159.2283387791     1  0.15526904E+09
     -158.5350137850      160.8245726314     1  0.16567244E+09
     -158.5350034859      159.1675543593     1  0.16030742E+09
     -158.5349993115      166.8452634816     1  0.17113834E+09
     -158.5349811100      162.2656850404     1  0.16438820E+09
     -158.5349703089      163.9398532167     1  0.16604889E+09
     -158.5349277530      158.3481893926     1  0.15661913E+09
     -158.5349249314      162.5030695961     1  0.15377453E+09
     -158.5349113507      164.4540694790     1  0.15548218E+09
     -158.5349096533      164.5851246038     1  0.15719236E+09
     -158.5349059070      159.6754170078     1  0.15968182E+09
     -158.5348842669      164.2130050762     1  0.16309726E+09
     -158.5348817107      161.0610212827     1  0.15152701E+09
     -158.5348800575      165.4706576939     1  0.16100036E+09
     -158.5348755362      156.6385392214     1  0.15735795E+09
     -158.5348686547      157.7121719751     1  0.15814644E+09
     -158.5348555920      161.2880754519     1  0.15427249E+09
     -158.5348117057      162.8756201575     1  0.15494010E+09
     -158.5348029435      163.0531619541     1  0.16861032E+09
     -158.5347968918      162.7050174504     1  0.15659803E+09
     -158.5347631481      158.9444364852     1  0.16141985E+09
     -158.5347598268      162.5258059705     1  0.16091291E+09
     -158.5347419502      158.8929658573     1  0.15454566E+09
     -158.5347267488      166.7129183530     1  0.16480019E+09
     -158.5347231883      159.6909013610     1  0.16758178E+09
     -158.5346944798      161.0942567860     1  0.16657047E+09
     -158.5346839323      158.5082835264     1  0.15788905E+09
     -158.5346618903      164.9664450950     1  0.16178488E+09
     -158.5346372607      159.6610969064     1  0.15992984E+09
     -158.5346299943      162.0847674958     2  0.16311468E+09
     -158.5346037576      158.3639374756     1  0.16234504E+09
     -158.5346015349      157.8543773419     1  0.15599575E+09
     -158.5345870822      160.7121150996     1  0.16259336E+09
     -158.5345780905      160.2439280729     1  0.16030604E+09
     -158.5345737684      155.8419041027     1  0.15315070E+09
     -158.5345409809      162.7953904065     1  0.15847899E+09
     -158.5345313807      157.8642012404     1  0.15940630E+09
     -158.5345242843      164.9463791092     1  0.16475840E+09
     -158.5345211453      160.9304210261     1  0.15742628E+09
     -158.5345186159      158.6337710852     1  0.15960537E+09
     -158.5345118032      159.4956495607     1  0.16051570E+09
     -158.5344932146      160.8890870047     1  0.16427779E+09
     -158.5344893447      158.0087868687     1  0.15742324E+09
     -158.5344782984      158.3363880953     1  0.15681677E+09
     -158.5344359134      164.4827283370     1  0.15485625E+09
     -158.5344314556      159.6795698546     1  0.15906957E+09
     -158.5344101046      161.2435118827     1  0.15665917E+09
     -158.5344018331      162.2876163679     1  0.16217717E+09
     -158.5343750769      163.1223096898     1  0.15946845E+09
     -158.5343721628      161.0445703589     1  0.15708882E+09
     -158.5342694468      163.9798841347     1  0.16063395E+09
     -158.5342652951      155.3949517727     1  0.15614302E+09
     -158.5342566837      161.1462532564     1  0.15778689E+09
     -158.5342444122      165.7400163020     1  0.15456428E+09
     -158.5342430781      162.6984727848     1  0.16507098E+09
     -158.5342409476      167.1437036121     1  0.16500385E+09
     -158.5342151606      158.6159063275     1  0.15873198E+09
     -158.5341525490      159.0367894268     1  0.15893417E+09
     -158.5341451412      162.4741797037     1  0.16186805E+09
     -158.5341225575      159.7592919773     1  0.16232794E+09
     -158.5341206486      160.3129184663     1  0.15341922E+09
     -158.5341144731      159.4094679018     1  0.15564096E+09
     -158.5341126922      158.2751715188     1  0.15524774E+09
     -158.5340991707      159.4154244512     1  0.16003226E+09
     -158.5340888378      160.2112756934     1  0.16018535E+09
     -158.5340806659      158.5392922003     1  0.16107567E+09
     -158.5340457340      167.0865628355     1  0.16618632E+09
     -158.5340282889      161.4757518564     1  0.16375289E+09
     -158.5340051477      162.0000046660     1  0.16391194E+09
     -158.5339964951      157.8262809773     1  0.15864153E+09
     -158.5339929432      162.8771345612     1  0.15923536E+09
     -158.5339672082      162.0039086112     1  0.15686274E+09
     -158.5339539682      166.4362634564     1  0.15473830E+09
     -158.5339499586      160.2248605745     1  0.15628046E+09
     -158.5339425800      160.5879043864     1  0.15726450E+09
     -158.5339318198      159.2862309719     1  0.15531804E+09
     -158.5339234216      162.9470086832     1  0.15663938E+09
     -158.5338970745      161.6635404102     1  0.16154411E+09
     -158.5338785604      157.5919231402     1  0.16493194E+09
     -158.5338642543      161.8248499208     1  0.15851797E+09
     -158.5338622791      161.6371877798     1  0.15570555E+09
     -158.5338573961      158.4284130996     1  0.15856215E+09
     -158.5338289021      155.2169210880     1  0.15572240E+09
     -158.5338013174      160.1800121926     1  0.15880128E+09
     -158.5337951964      164.6525242101     1  0.15393718E+09
     -158.5337809187      158.3747524006     1  0.15111154E+09
     -158.5337769752      161.4398682540     1  0.15681233E+09
     -158.5337741607      161.9207116742     1  0.15181808E+09
     -158.5337582185      162.4572489522     1  0.15767829E+09
     -158.5337523168      169.8089251005     1  0.15234896E+09
     -158.5337334589      163.1760172347     1  0.15633270E+09
     -158.5337316868      161.9738874149     1  0.15408294E+09
     -158.5337283054      160.0291893958     1  0.15620702E+09
     -158.5337129184      164.9632510050     1  0.16576467E+09
     -158.5336940601      160.3248616438     1  0.15796527E+09
     -158.5336925148      166.8325420241     1  0.16529214E+09
     -158.5336867414      164.8877063955     1  0.15555263E+09
     -158.5336525355      162.5189300755     1  0.15781076E+09
     -158.5336485176      159.0588742640     1  0.15657986E+09
     -158.5336406599      160.7018620252     1  0.15710439E+09
     -158.5336263459      163.8293961243     1  0.15996300E+09
     -158.5336187357      161.0251603781     1  0.16123078E+09
     -158.5335775333      160.2738676401     1  0.15609043E+09
     -158.5335384565      162.0079818428     1  0.15795627E+09
     -158.5335182714      160.6279621517     1  0.16311041E+09
     -158.5335044792      161.9424689243     1  0.16221782E+09
     -158.5334994496      162.5002384232     1  0.15757072E+09
     -158.5334967738      160.2923698275     1  0.16637195E+09
     -158.5334950724      165.6254114371     1  0.15748230E+09
     -158.5334927279      161.7284023253     1  0.15820911E+09
     -158.5334763546      158.1786267844     1  0.15443900E+09
     -158.5334644861      158.6600135539     1  0.15338787E+09
     -158.5334308926      161.4240395801     1  0.15743236E+09
     -158.5334052068      162.2000699478     1  0.16489142E+09
     -158.5333924010      162.8676053250     1  0.15757698E+09
     -158.5333618173      157.3155500145     1  0.15746703E+09
     -158.5333439881      166.3568337079     1  0.16236916E+09
     -158.5333273488      162.6144590706     1  0.16365456E+09
     -158.5333198218      164.5841754611     1  0.16217985E+09
     -158.5333059217      162.7216871144     1  0.15853188E+09
     -158.5332613339      159.8891966730     1  0.16131990E+09
     -158.5332563496      158.5228092274     1  0.15731393E+09
     -158.5332480094      158.8939173564     1  0.15870384E+09
     -158.5332451449      162.2691709936     1  0.15969937E+09
     -158.5331852917      160.5985546234     1  0.15507752E+09
     -158.5331835386      160.4914652117     1  0.16558055E+09
     -158.5331606612      161.1772553673     1  0.16338844E+09
     -158.5331556960      165.1799709982     1  0.16034817E+09
     -158.5331468410      160.7563712005     1  0.15816849E+09
     -158.5331308763      163.5705508469     1  0.16579760E+09
     -158.5331220819      166.7436885722     1  0.15571864E+09
     -158.5331047301      162.7911883081     1  0.16569144E+09
     -158.5331023509      159.1949269633     1  0.16282619E+09
     -158.5330641338      162.7394560602     1  0.15790002E+09
     -158.5330303499      160.4012255815     1  0.15410976E+09
     -158.5330206915      160.4385749507     1  0.15962101E+09
     -158.5330067707      162.6925503317     1  0.16935803E+09
     -158.5329452023      159.5947810022     1  0.15584922E+09
     -158.5329227694      163.9410522489     1  0.17168663E+09
     -158.5329077360      165.9700767003     1  0.16184712E+09
     -158.5328896494      157.8012163613     1  0.15771306E+09
     -158.5328570441      164.7291527814     1  0.16500012E+09
     -158.5328288152      161.8721989512     1  0.15785839E+09
     -158.5328206165      161.2395807078     1  0.15696690E+09
     -158.5328169985      164.0460706990     1  0.16963328E+09
     -158.5328021926      158.4655270837     1  0.15887431E+09
     -158.5327931002      160.5609430178     1  0.15751530E+09
     -158.5327632617      159.2513066302     1  0.15832326E+09
     -158.5327551193      159.6083511983     1  0.15565765E+09
     -158.5327303467      159.2909256523     1  0.16049215E+09
     -158.5327045679      159.4256553653     1  0.15406859E+09
     -158.5326778979      159.3308636234     1  0.15067186E+09
     -158.5326683749      162.1940845792     1  0.16801129E+09
     -158.5326127478      165.5503236082     1  0.16331157E+09
     -158.5326087210      159.9900026599     1  0.16366666E+09
     -158.5326011252      155.5789245430     1  0.15443593E+09
     -158.5325781696      158.5632998367     1  0.15765740E+09
     -158.5325539930      159.9242173074     1  0.16048771E+09
     -158.5325507952      157.5850342235     1  0.16053125E+09
     -158.5325436392      160.7266042692     1  0.15692061E+09
     -158.5325340416      164.2738827874     1  0.15700741E+09
     -158.5325178297      161.9624154398     1  0.16536373E+09
     -158.5325004452      166.0400076011     1  0.15753407E+09
     -158.5324921730      158.6114678592     1  0.15600583E+09
     -158.5324873560      162.6215730788     1  0.16337762E+09
     -158.5324577795      159.2181629068     1  0.16336421E+09
     -158.5324401079      162.4026230199     1  0.15849529E+09
     -158.5324185908      159.0746319026     1  0.16130737E+09
     -158.5324077028      162.4901933757     1  0.16381748E+09
     -158.5323943577      163.7984714037     1  0.16703706E+09
     -158.5323825813      159.9756746028     1  0.16292780E+09
     -158.5323667156      164.1761497899     1  0.16304069E+09
     -158.5323590802      163.8039826244     1  0.16703583E+09
     -158.5323572144      164.3145843828     1  0.16562888E+09
     -158.5323416273      163.6933542329     1  0.15759506E+09
     -158.5323274013      162.6697982718     1  0.15837727E+09
     -158.5323125874      160.7730376136     1  0.16040726E+09
     -158.5322851539      158.4651970494     1  0.15581281E+09
     -158.5322500151      157.5318522316     1  0.16205002E+09
     -158.5322024576      159.3377582935     1  0.15832374E+09
     -158.5321957528      157.6066798147     1  0.15997948E+09
     -158.5321902975      161.0855326189     1  0.15633310E+09
     -158.5321888360      164.4307327300     1  0.16117140E+09
     -158.5321736899      155.6933903942     1  0.16216807E+09
     -158.5321365188      161.3393043563     1  0.16157464E+09
     -158.5321325139      157.5293841624     1  0.15770106E+09
     -158.5321214172      159.3846892763     1  0.16222742E+09
     -158.5321193187      164.0951862670     1  0.15535310E+09
     -158.5321161612      162.6897150446     1  0.15481224E+09
     -158.5321090652      159.3831588748     1  0.16022369E+09
     -158.5320828795      164.4010320125     1  0.16292945E+09
     -158.5320620960      164.9807311612     1  0.16658467E+09
     -158.5320587758      161.0949390033     1  0.16218882E+09
     -158.5320426552      160.7063695419     1  0.16445509E+09
     -158.5320409430      157.6773496203     1  0.16102930E+09
     -158.5320200603      158.2324251019     1  0.15603483E+09
     -158.5320113696      161.4157502548     1  0.16398025E+09
     -158.5320019243      161.8800209049     1  0.16061967E+09
     -158.5319953269      160.9178247081     1  0.15758575E+09
     -158.5319901665      161.8926494851     1  0.15579044E+09
     -158.5319349197      162.0963724878     1  0.15625577E+09
     -158.5319327653      161.8208877234     1  0.16127138E+09
     -158.5318839324      159.8324993131     1  0.16579560E+09
     -158.5318762205      160.1737328692     1  0.15443645E+09
     -158.5318740784      163.7260665931     1  0.15942164E+09
     -158.5318680890      164.1010572778     1  0.15310902E+09
     -158.5318623007      160.3687261856     1  0.15894972E+09
     -158.5318453021      157.4673754693     1  0.16377559E+09
     -158.5318389760      163.7020251161     1  0.15678535E+09
     -158.5318333887      166.3552808066     1  0.17082749E+09
     -158.5318047250      161.9596103240     1  0.15688746E+09
     -158.5317752360      159.0756750376     1  0.15668331E+09
     -158.5317662668      166.3263019958     1  0.17363869E+09
     -158.5317599337      167.9611082077     1  0.17336718E+09
     -158.5317588374      158.7474439914     1  0.15730142E+09
     -158.5317544211      161.4068309081     1  0.16571277E+09
     -158.5317456121      163.1325833839     1  0.16242520E+09
     -158.5317260615      164.7847411106     1  0.15536862E+09
     -158.5317216251      159.6011789747     1  0.15850406E+09
     -158.5317151771      161.8001245722     1  0.15681360E+09
     -158.5317091368      159.2806947511     1  0.15215623E+09
     -158.5317077762      163.1256845816     1  0.15845576E+09
     -158.5317027943      158.9199858218     1  0.16373936E+09
     -158.5316982245      156.7127454460     1  0.16218975E+09
     -158.5316878936      159.5751233991     1  0.15554270E+09
     -158.5316763746      161.1408197066     1  0.15963882E+09
     -158.5316581327      158.4628484200     1  0.15522090E+09
     -158.5316538020      164.1228905997     1  0.15397158E+09
     -158.5316489634      166.3359877147     1  0.16302384E+09
     -158.5316461442      159.5849146128     1  0.15474314E+09
     -158.5316299120      160.5452782973     1  0.15633827E+09
     -158.5316226929      160.0134809080     1  0.15827889E+09
     -158.5316130564      163.4611548025     1  0.15491652E+09
     -158.5316115624      158.6466220766     1  0.15896299E+09
     -158.5315915857      161.5660758535     1  0.15554227E+09
     -158.5315770266      160.4270021401     1  0.15763568E+09
     -158.5315604680      162.7132975965     1  0.15783369E+09
     -158.5315395461      160.5334178190     1  0.16346277E+09
     -158.5315093611      157.5459847441     1  0.15963330E+09
     -158.5315046766      167.3798932626     1  0.16083054E+09
     -158.5314966037      161.6726708977     1  0.15549506E+09
     -158.5314702299      164.3093633967     1  0.15534007E+09
     -158.5314660115      161.3134899096     1  0.16239219E+09
     -158.5314368908      162.0439956366     1  0.16888937E+09
     -158.5314317761      161.2983992964     1  0.15353435E+09
     -158.5314288832      161.5073926190     1  0.15530112E+09
     -158.5314268035      163.2671791180     1  0.16114313E+09
     -158.5314227955      155.7030441802     1  0.16317616E+09
     -158.5313984844      159.8466260349     1  0.15967498E+09
     -158.5313952560      158.0126246994     1  0.15746969E+09
     -158.5313708588      159.2077479567     1  0.16242112E+09
     -158.5313683791      160.2671512616     1  0.16192902E+09
     -158.5313590629      157.1764541538     1  0.15491439E+09
     -158.5313572034      160.5050145104     1  0.16848598E+09
     -158.5313545889      160.0336959151     1  0.16432618E+09
     -158.5313387914      159.6109277917     1  0.16234154E+09
     -158.5313307893      161.2707607442     1  0.15314029E+09
     -158.5313286940      159.4542520824     1  0.15838625E+09
     -158.5313239782      159.3326182028     1  0.15977918E+09
     -158.5313228272      158.1613069939     1  0.15732693E+09
     -158.5313184476      162.6893611390     1  0.15783821E+09
     -158.5313073915      160.8171546542     1  0.15731575E+09
     -158.5313047360      161.6266679206     1  0.15450573E+09
     -158.5312966083      160.9592817576     1  0.15613484E+09
     -158.5312698220      160.4174270581     1  0.16886791E+09
     -158.5312623522      160.7221483578     1  0.15553939E+09
     -158.5312604060      156.2348667724     1  0.15646445E+09
     -158.5312583218      164.2135467915     1  0.16765403E+09
     -158.5312274060      159.1645374861     1  0.16415077E+09
     -158.5312230134      164.3931348633     1  0.15531263E+09
     -158.5312210535      158.6900056947     1  0.16096297E+09
     -158.5312061103      159.3557788621     1  0.15785448E+09
     -158.5311914596      160.1323341342     1  0.15480493E+09
     -158.5311671380      159.4229339577     1  0.15673641E+09
     -158.5311654768      155.4549057825     1  0.16527126E+09
     -158.5311270958      159.5234610661     1  0.15478287E+09
     -158.5311240906      158.6726763488     2  0.15751816E+09
     -158.5311224886      162.5961201695     1  0.15863806E+09
     -158.5311210634      159.0504233492     1  0.15644507E+09
     -158.5310812563      162.6157345626     1  0.15850110E+09
     -158.5310639437      161.9235968165     1  0.15856258E+09
     -158.5310146159      166.6293514249     1  0.16683285E+09
     -158.5310094219      154.6804461959     1  0.15589598E+09
     -158.5309892468      165.4036993755     1  0.15764869E+09
     -158.5309857624      162.5375855356     1  0.15688012E+09
     -158.5309579094      161.7959736166     1  0.15804822E+09
     -158.5309560363      162.9312078121     1  0.15807447E+09
     -158.5309536478      165.4090038599     1  0.16680097E+09
     -158.5309502844      163.9020844874     1  0.16181176E+09
     -158.5309409575      159.9424622499     1  0.15774006E+09
     -158.5309370995      158.8286806609     1  0.16169391E+09
     -158.5309212759      160.6229589385     1  0.15472238E+09
     -158.5309021324      155.4794404656     1  0.15623882E+09
     -158.5308915379      160.8897100391     1  0.15924765E+09
     -158.5308871707      160.6499098396     1  0.15536529E+09
     -158.5308700912      158.1094452347     1  0.15913175E+09
     -158.5308195589      162.7186215253     1  0.15925077E+09
     -158.5308162211      160.7939847911     1  0.15900580E+09
     -158.5308084816      159.6278631878     1  0.15998595E+09
     -158.5307753677      161.4591009882     1  0.16279638E+09
     -158.5307584083      155.6778040482     1  0.16115840E+09
     -158.5307373591      157.3205630033     1  0.15829826E+09
     -158.5307331661      166.1940889999     1  0.16330320E+09
     -158.5307224589      165.4564121877     1  0.15134410E+09
     -158.5307193463      164.0014955543     1  0.15570517E+09
     -158.5307104255      161.1378433349     1  0.16372424E+09
     -158.5307086226      163.3135199098     1  0.15790476E+09
     -158.5307072363      163.0843624227     1  0.15928550E+09
     -158.5306857807      162.7057294412     1  0.16928909E+09
     -158.5306695564      158.2898366855     1  0.15253579E+09
     -158.5306581327      164.2471610815     1  0.15210790E+09
     -158.5306523090      162.1602670062     1  0.16000176E+09
     -158.5306431458      164.5288743474     1  0.15923286E+09
     -158.5306399179      162.5817305564     1  0.15829680E+09
     -158.5306145263      159.1463871473     1  0.15701063E+09
     -158.5306018448      162.7895830706     1  0.15945198E+09
     -158.5305902136      160.8820830352     1  0.16530415E+09
     -158.5305852503      157.4065387034     1  0.15859282E+09
     -158.5305816039      159.4335969450     1  0.15230655E+09
     -158.5305758275      167.0392332207     1  0.16538157E+09
     -158.5305391225      161.5142810293     1  0.15563734E+09
     -158.5305288456      159.3943768827     1  0.16433346E+09
     -158.5305262872      159.1409101276     1  0.15482597E+09
     -158.5305172655      162.9285091383     1  0.15722133E+09
     -158.5304990877      157.1520301403     1  0.16204401E+09
     -158.5304772512      164.3820072317     1  0.16974180E+09
     -158.5304506907      159.4929268668     1  0.15303549E+09
     -158.5304396400      162.4880555714     1  0.15802877E+09
     -158.5304244597      162.2025418944     1  0.15669977E+09
     -158.5304107289      161.5093608019     1  0.15797445E+09
     -158.5304084062      161.8955413912     1  0.15597271E+09
     -158.5303903241      156.2352139605     1  0.16371352E+09
     -158.5303752252      158.1824649646     1  0.16000047E+09
     -158.5303350656      161.5572100166     1  0.15945998E+09
     -158.5303212247      160.5003868333     1  0.15384436E+09
     -158.5302965186      157.6263179527     1  0.16051015E+09
     -158.5302410675      166.6901020490     1  0.15996946E+09
     -158.5302186422      159.3764101956     1  0.15428209E+09
     -158.5302109722      160.0791355870     1  0.15476412E+09
     -158.5301950784      164.2855842874     1  0.16175656E+09
     -158.5301764791      165.8860775547     1  0.15508051E+09
     -158.5301716100      158.9245085717     1  0.15523984E+09
     -158.5301576123      159.5944919610     1  0.16302319E+09
     -158.5301494093      160.7215144601     1  0.16362644E+09
     -158.5301435455      163.4338356600     1  0.16257578E+09
     -158.5301274182      158.4298790317     1  0.15843597E+09
     -158.5301216968      165.0559130974     1  0.16862927E+09
     -158.5300768838      161.2064562789     1  0.15378253E+09
     -158.5300688903      157.6236556931     1  0.15970416E+09
     -158.5300662257      165.4434364396     1  0.15835486E+09
     -158.5300649263      160.4190591521     1  0.15120470E+09
     -158.5300603444      158.8816100482     1  0.15610617E+09
     -158.5300529869      162.8512257121     1  0.15857899E+09
     -158.5300234704      161.9461639188     1  0.16790869E+09
     -158.5300154069      166.1539597052     1  0.16459823E+09
     -158.5300039086      162.8188214083     1  0.16582292E+09
     -158.5299899084      160.7706516708     1  0.16237812E+09
     -158.5299848261      162.4430289593     1  0.16490820E+09
     -158.5299723193      163.4903718113     1  0.15618237E+09
     -158.5299678120      162.6980569820     1  0.16418373E+09
     -158.5299641305      158.7519542129     1  0.15604235E+09
     -158.5299491618      156.3074073349     1  0.16059784E+09
     -158.5299374093      160.3786803963     1  0.15987431E+09
     -158.5299238181      160.7344112665     1  0.16751957E+09
     -158.5299128756      163.8444401416     1  0.16781850E+09
     -158.5298828288      163.2206954291     1  0.15949090E+09
     -158.5298674462      165.2703008367     1  0.16271240E+09
     -158.5298516470      161.3699970528     1  0.16297907E+09
     -158.5298412524      163.4099412298     1  0.16086523E+09
     -158.5298367875      159.1659507147     1  0.15273383E+09
     -158.5298035078      160.1717323104     1  0.15987082E+09
     -158.5297965810      159.4877478628     1  0.16090232E+09
     -158.5297929427      162.3452763177     1  0.15627868E+09
     -158.5297859348      159.7610900860     1  0.15707223E+09
     -158.5297564185      157.3745606819     1  0.15830033E+09
     -158.5297190342      164.1723737231     1  0.16348246E+09
     -158.5297149609      156.0067576227     1  0.16137647E+09
     -158.5297110136      163.9046151581     1  0.16628982E+09
     -158.5297071134      157.6992389271     1  0.16071078E+09
     -158.5296938923      162.9655162743     1  0.16703859E+09
     -158.5296658670      157.0446523773     1  0.16180391E+09
     -158.5296446583      161.7465585419     1  0.16225776E+09
     -158.5296257535      164.6852570599     1  0.16574052E+09
     -158.5296244257      165.0817096633     1  0.17315771E+09
     -158.5295907695      162.7469151468     1  0.16445507E+09
     -158.5295751025      157.5693386139     1  0.16015743E+09
     -158.5295700304      164.9821388126     1  0.16817817E+09
     -158.5295611120      166.3008446441     1  0.16470658E+09
     -158.5295389440      158.0965061711     1  0.15765280E+09
     -158.5294811373      163.7045581715     1  0.16314442E+09
     -158.5293859700      165.6331228856     1  0.15683284E+09
     -158.5293779695      159.4510998731     1  0.15634360E+09
     -158.5293762297      159.1387740910     1  0.15587139E+09
     -158.5293593406      160.3536072818     1  0.16166735E+09
     -158.5293123626      161.3288523144     1  0.15923038E+09
     -158.5292988156      163.2584404442     1  0.16724639E+09
     -158.5292916546      164.2258489875     1  0.16219285E+09
     -158.5292822556      162.8085663520     1  0.16261013E+09
     -158.5292757863      161.6804001901     1  0.16442128E+09
     -158.5292551993      161.7081252914     1  0.15522517E+09
     -158.5292538442      161.0917377278     1  0.15697266E+09
     -158.5292361072      158.1500178420     1  0.15993811E+09
     -158.5292209302      163.4732099052     1  0.16265240E+09
     -158.5292034916      160.7779090682     1  0.16095836E+09
     -158.5291909570      168.4834242636     2  0.15945725E+09
     -158.5291532655      166.2110912570     1  0.16146573E+09
     -158.5291466855      158.7147793773     1  0.15627712E+09
     -158.5291387292      163.5311903040     1  0.15744425E+09
     -158.5291010962      165.7715078266     1  0.15962819E+09
     -158.5290727791      161.6925680912     1  0.15899774E+09
     -158.5290409882      161.0498711254     1  0.15545061E+09
     -158.5290134688      163.4473627929     1  0.15854637E+09
     -158.5290122220      160.4061295938     1  0.15733358E+09
     -158.5289845634      163.4323053423     1  0.16333332E+09
     -158.5289474861      164.9069059467     1  0.15590444E+09
     -158.5289448611      163.6608643821     1  0.17000035E+09
     -158.5289077260      162.5293964233     1  0.16245140E+09
     -158.5288876282      160.7648159597     1  0.17193517E+09
     -158.5288354938      161.1206768648     1  0.16168682E+09
     -158.5288236876      164.3848305501     1  0.16412278E+09
     -158.5288208372      161.5168959082     1  0.16027381E+09
     -158.5288008513      164.9090924910     1  0.16340467E+09
     -158.5287954786      156.9546545968     1  0.15772358E+09
     -158.5287763290      160.5791173444     1  0.15450895E+09
     -158.5287567320      159.4257494605     1  0.15536738E+09
     -158.5287337969      158.0253899820     1  0.15514078E+09
     -158.5287231024      160.8451759579     1  0.15728899E+09
     -158.5287110155      158.6276431132     1  0.16199457E+09
     -158.5286903175      157.7341335630     1  0.15316554E+09
     -158.5286775173      162.7270629821     1  0.15826770E+09
     -158.5286750290      159.9494346406     1  0.16519762E+09
     -158.5286650623      158.5057407405     1  0.15686421E+09
     -158.5286632891      164.2106527734     1  0.16135467E+09
     -158.5286234250      160.3390568642     1  0.16534305E+09
     -158.5285914047      164.5603072268     1  0.17570529E+09
     -158.5285557431      157.5405295485     1  0.16123654E+09
     -158.5285490269      159.8752099371     1  0.16162679E+09
     -158.5285445138      160.6420105001     1  0.16048671E+09
     -158.5285365965      163.1381452835     1  0.16255985E+09
     -158.5285335482      162.1716341977     1  0.15831741E+09
     -158.5285104187      157.0567708688     1  0.15812132E+09
     -158.5284976985      162.9531889581     1  0.15969957E+09
     -158.5284748088      163.1593545276     1  0.15906492E+09
     -158.5284709332      163.9340150907     1  0.16182955E+09
     -158.5284495339      162.8260287267     2  0.15134715E+09
     -158.5284347533      163.6178430254     1  0.15909126E+09
     -158.5284323688      161.4734179258     1  0.15969777E+09
     -158.5284239910      158.7101587290     1  0.15356255E+09
     -158.5284157596      159.4164920353     1  0.16265898E+09
     -158.5284128558      160.9692547327     1  0.16315825E+09
     -158.5284117121      159.3656949625     1  0.16154157E+09
     -158.5283833311      163.1291999720     1  0.16273738E+09
     -158.5283777642      166.3350622829     1  0.17247141E+09
     -158.5283618304      160.5139856941     1  0.15783662E+09
     -158.5283580634      161.8264251912     1  0.16505371E+09
     -158.5283463486      163.3520414612     1  0.16273374E+09
     -158.5283266607      157.2729560890     1  0.15917176E+09
     -158.5283083279      166.1747528293     1  0.16133331E+09
     -158.5282883299      163.9762640655     1  0.15411903E+09
     -158.5282678590      164.5117845316     1  0.16135870E+09
     -158.5282634761      161.8131861756     1  0.15933533E+09
     -158.5282466574      166.2726231515     1  0.16395535E+09
     -158.5282352402      159.6770771269     1  0.16082694E+09
     -158.5282144624      158.2740857998     1  0.16351355E+09
     -158.5282074070      158.1595271364     1  0.15467671E+09
     -158.5281986837      164.0416992697     1  0.16120089E+09
     -158.5281915941      159.7264943122     1  0.16118278E+09
     -158.5281744990      163.5286540454     1  0.16214335E+09
     -158.5281507070      161.6761050102     1  0.15852840E+09
     -158.5281495014      160.6970373711     1  0.15779022E+09
     -158.5281473497      160.2734225219     1  0.16131226E+09
     -158.5281421822      158.6255905420     1  0.15294515E+09
     -158.5281223183      158.9310909720     1  0.15680803E+09
     -158.5281063490      168.4904530883     1  0.16724594E+09
     -158.5281027267      158.7813041153     1  0.15780053E+09
     -158.5280862103      160.9365821598     1  0.16490502E+09
     -158.5280801869      156.8191694730     1  0.15557129E+09
     -158.5280645418      161.0046695590     1  0.15707275E+09
     -158.5280604127      159.4505815392     1  0.15562175E+09
     -158.5280517185      163.2314193891     1  0.16808152E+09
     -158.5280217800      161.5213624976     1  0.15970659E+09
     -158.5280131107      161.4281371049     1  0.15974785E+09
     -158.5280043008      156.3636160208     1  0.15990728E+09
     -158.5279964311      163.6099801908     1  0.16382369E+09
     -158.5279915736      160.2210687183     1  0.15866397E+09
     -158.5279894333      155.3778231893     1  0.15378963E+09
     -158.5279792523      156.2456520843     1  0.15813337E+09
     -158.5279678810      159.1320713988     1  0.15716946E+09
     -158.5279606774      160.4207134833     1  0.16424860E+09
     -158.5279586009      167.0917954682     1  0.16178427E+09
     -158.5279263328      163.3417870267     1  0.15991409E+09
     -158.5279163999      163.8358581866     1  0.15297652E+09
     -158.5279085044      160.9809256407     1  0.16794796E+09
     -158.5278949419      162.5468041918     1  0.16287844E+09
     -158.5278925156      161.6917833960     1  0.15999354E+09
     -158.5278760160      161.1837748726     1  0.15256587E+09
     -158.5278731520      163.8935436017     1  0.15949783E+09
     -158.5278182825      160.2229471462     1  0.15756639E+09
     -158.5278152293      162.5197553500     1  0.15981088E+09
     -158.5277778907      156.6186568228     1  0.16494343E+09
     -158.5277561812      158.4040655901     1  0.15663491E+09
     -158.5277443259      159.8754734811     1  0.15953509E+09
     -158.5277386948      158.6632709698     1  0.16232858E+09
     -158.5277321652      160.5342960783     1  0.15802116E+09
     -158.5277052323      160.0072201358     1  0.16525516E+09
     -158.5276991129      164.7159159499     1  0.15471917E+09
     -158.5276909081      161.5499435615     1  0.16128086E+09
     -158.5276841287      157.9766937455     1  0.15761587E+09
     -158.5276736288      158.3336132356     1  0.16252735E+09
     -158.5276615059      161.7060889127     1  0.15991876E+09
     -158.5276533680      164.6505738136     1  0.16665239E+09
     -158.5276408500      160.7187526008     1  0.16067701E+09
     -158.5276351161      159.9536020457     1  0.15665497E+09
     -158.5276328654      162.5373406083     1  0.16647422E+09
     -158.5275858181      166.8007020356     1  0.16027657E+09
     -158.5275685644      163.0342798910     1  0.16445645E+09
     -158.5275606543      162.7632924335     1  0.16606560E+09
     -158.5275410742      164.2421336952     1  0.15381470E+09
     -158.5275363259      161.3991507446     1  0.15371776E+09
     -158.5275325358      157.1770476536     1  0.15737557E+09
     -158.5275135882      161.8936924086     1  0.16575110E+09
     -158.5275044901      160.2320178967     1  0.16149852E+09
     -158.5274705302      163.0822127583     1  0.16351428E+09
     -158.5274588083      157.9668174160     1  0.15950361E+09
     -158.5274446195      161.7816082095     1  0.16354731E+09
     -158.5273973187      159.5051134837     1  0.15953615E+09
     -158.5273914938      164.4223688485     1  0.16639616E+09
     -158.5273793207      162.8283306261     1  0.15605327E+09
     -158.5273612346      161.0168266716     1  0.16865364E+09
     -158.5273579728      161.7176165788     1  0.15832819E+09
     -158.5273502479      163.1196890748     1  0.17874370E+09
     -158.5273417573      158.6836607181     1  0.15648099E+09
     -158.5273185528      164.4027093958     1  0.17678634E+09
     -158.5273087410      162.2370885503     1  0.17222084E+09
     -158.5273075033      159.7572751290     1  0.16926124E+09
     -158.5272962254      157.6335621959     1  0.15493823E+09
     -158.5272890993      160.6706401659     1  0.15682598E+09
     -158.5272613748      164.9119078685     1  0.15765217E+09
     -158.5272442982      162.9314740385     1  0.16011846E+09
     -158.5272284090      164.0350224065     1  0.16071652E+09
     -158.5272092893      165.2552395005     1  0.15872867E+09
     -158.5272066316      161.7972102411     1  0.15860439E+09
     -158.5271890922      159.8730639865     1  0.16064484E+09
     -158.5271808497      161.4108631558     1  0.15489703E+09
     -158.5271771408      163.9544586525     1  0.15967444E+09
     -158.5271680816      160.6070946036     1  0.15848992E+09
     -158.5271612093      163.2605341894     1  0.16430910E+09
     -158.5271570892      167.8255725197     1  0.16906476E+09
     -158.5271383925      158.4409602368     1  0.16403640E+09
     -158.5271221279      162.0356930064     1  0.16784454E+09
     -158.5271109290      161.3075663614     1  0.16294015E+09
     -158.5270861946      167.2711830330     1  0.15798559E+09
     -158.5270805748      163.4714295726     1  0.16112645E+09
     -158.5270434589      160.6953700885     1  0.16371637E+09
     -158.5270266583      160.2258942139     1  0.16220238E+09
     -158.5270244269      160.6122750867     1  0.16104938E+09
     -158.5270172530      159.7452796631     1  0.15658972E+09
     -158.5270091536      166.0132703087     1  0.15705139E+09
     -158.5269959042      159.8994540355     1  0.16849079E+09
     -158.5269914981      159.1721673392     1  0.15709007E+09
     -158.5269817785      159.4004847392     1  0.15764458E+09
     -158.5269526938      158.6803783804     1  0.15484396E+09
     -158.5269504015      163.7797271539     1  0.16948454E+09
     -158.5269347829      163.0705812209     1  0.16126476E+09
     -158.5268980932      156.8820075073     1  0.16194622E+09
     -158.5268954409      163.7963282952     1  0.16178044E+09
     -158.5268942726      165.3539828813     1  0.15611423E+09
     -158.5268804478      161.7984703585     1  0.16930145E+09
     -158.5268641912      164.0837239650     1  0.15943783E+09
     -158.5268428982      158.8930289962     1  0.15992627E+09
     -158.5268082648      159.7637532277     1  0.15467475E+09
     -158.5267882295      160.6186834826     1  0.16166619E+09
     -158.5267856913      164.0720617087     1  0.15896291E+09
     -158.5267665151      156.9635681584     1  0.15918890E+09
     -158.5267647287      159.9635187447     1  0.15935068E+09
     -158.5267141859      165.5167874324     1  0.16583937E+09
     -158.5266942830      158.9954096548     1  0.15771949E+09
     -158.5266816003      162.0491870363     1  0.15547068E+09
     -158.5266784114      163.9442537843     1  0.16131347E+09
     -158.5266770400      164.6381849159     1  0.16615435E+09
     -158.5266626059      160.3747147562     1  0.15967952E+09
     -158.5266518197      164.1158539558     1  0.15995681E+09
     -158.5266361260      163.0540381064     2  0.15992736E+09
     -158.5265824909      158.2703875050     1  0.16101039E+09
     -158.5265613008      161.0749275980     1  0.15916332E+09
     -158.5265100899      160.7331916633     1  0.15880198E+09
     -158.5264988183      157.2891631231     1  0.15394215E+09
     -158.5264954400      160.5994459676     1  0.16368472E+09
     -158.5264745543      167.5139424266     1  0.15645888E+09
     -158.5264699690      163.7238356536     1  0.16260279E+09
     -158.5264683944      160.4663634677     1  0.16796758E+09
     -158.5264652452      159.9875207239     1  0.15758499E+09
     -158.5264513449      163.5583834801     1  0.16590104E+09
     -158.5264432630      160.8774001022     1  0.15500978E+09
     -158.5264208025      162.9023046680     1  0.15531267E+09
     -158.5264059867      162.4890235893     1  0.16613897E+09
     -158.5263996403      162.7813643929     1  0.16040464E+09
     -158.5263931885      163.6831573998     1  0.15793989E+09
     -158.5263907215      165.5840619667     1  0.16517390E+09
     -158.5263792829      159.8002481514     1  0.15872309E+09
     -158.5263739063      158.1292060552     1  0.15566234E+09
     -158.5263503919      162.2288814619     1  0.15723724E+09
     -158.5263453375      167.4149828504     1  0.15855063E+09
     -158.5263418982      167.3084616440     1  0.16560850E+09
     -158.5263371450      163.6006541455     1  0.16228543E+09
     -158.5263347382      162.3890538993     1  0.15592993E+09
     -158.5263304177      162.5744316478     1  0.16469373E+09
     -158.5263069476      155.8826166270     1  0.16270641E+09
     -158.5263034141      163.1768981747     1  0.15755963E+09
     -158.5262733580      161.1850162565     1  0.16036583E+09
     -158.5262586278      160.2984705755     1  0.15473697E+09
     -158.5262530700      160.3803148226     1  0.15652186E+09
     -158.5262265391      162.8168967805     1  0.15782202E+09
     -158.5262157475      164.2526660421     1  0.16229770E+09
     -158.5262009893      160.9796195514     1  0.15500716E+09
     -158.5261897202      164.1136566965     1  0.17259622E+09
     -158.5261709041      166.4395931915     1  0.16276639E+09
     -158.5261664167      164.1932152797     1  0.16558816E+09
     -158.5261604207      164.2713314796     1  0.15536581E+09
     -158.5261465096      162.9357976004     1  0.15714074E+09
     -158.5261209419      164.7003984528     1  0.16880008E+09
     -158.5261074249      161.9110204811     1  0.15782346E+09
     -158.5260987269      164.3469059083     1  0.15642822E+09
     -158.5260976106      162.1025602659     1  0.16029301E+09
     -158.5260947689      163.8374635935     1  0.15744628E+09
     -158.5260758374      161.9600875367     1  0.15360473E+09
     -158.5260717595      164.0092475026     1  0.15842185E+09
     -158.5260698022      165.8058313291     1  0.16662146E+09
     -158.5260497686      163.5626438063     1  0.16102652E+09
     -158.5260456810      160.3426118324     1  0.15673792E+09
     -158.5260274282      162.3073591925     1  0.16637656E+09
     -158.5259985561      157.9598945713     1  0.15722323E+09
     -158.5259838338      162.5161666765     1  0.15991937E+09
     -158.5259663664      161.8783696926     1  0.16980673E+09
     -158.5259576232      164.7549619123     1  0.16200457E+09
     -158.5259549806      165.0074438097     1  0.15845710E+09
     -158.5259526854      162.2254047444     1  0.15888067E+09
     -158.5259458940      165.6405598465     1  0.16293669E+09
     -158.5259358703      163.3907694114     1  0.16485593E+09
     -158.5259145058      165.3705087053     1  0.15540592E+09
     -158.5258761043      161.2497325771     1  0.15858649E+09
     -158.5258604497      161.6264368083     1  0.16115913E+09
     -158.5258285016      160.0434193502     1  0.15845412E+09
     -158.5258244032      166.0516875038     1  0.15879615E+09
     -158.5258208048      162.8270966865     1  0.15654498E+09
     -158.5258190996      159.9144719171     1  0.15966544E+09
     -158.5257977968      161.9698608135     1  0.15540349E+09
     -158.5257967728      159.2356097215     1  0.16845464E+09
     -158.5257933242      161.6394684374     1  0.15320435E+09
     -158.5257887823      159.3713131426     1  0.15627440E+09
     -158.5257840553      160.9867059163     1  0.15655627E+09
     -158.5257718146      159.7235865514     1  0.16203334E+09
     -158.5257027823      160.5366119831     1  0.15707381E+09
     -158.5257008132      162.7174533480     1  0.15839143E+09
     -158.5256757006      160.5687589236     1  0.16257412E+09
     -158.5256685417      158.4818028006     1  0.15543833E+09
     -158.5256439862      163.3712267432     1  0.15814717E+09
     -158.5256409684      165.5618930855     1  0.16720393E+09
     -158.5256389267      158.7071641279     1  0.16100616E+09
     -158.5256297742      160.4093352700     1  0.15621223E+09
     -158.5256272514      159.4647308521     1  0.15933463E+09
     -158.5256045397      162.5109962164     2  0.16046630E+09
     -158.5256028740      159.8917138544     1  0.18032324E+09
     -158.5255987428      154.0334797805     1  0.15718080E+09
     -158.5255734196      162.2929387583     1  0.15514218E+09
     -158.5255478653      161.0122883885     1  0.15944605E+09
     -158.5255174201      162.9459008182     1  0.15551975E+09
     -158.5255131669      164.6724310574     1  0.16552450E+09
     -158.5255093866      155.6769084035     1  0.15675076E+09
     -158.5255050762      162.0608667717     1  0.15650038E+09
     -158.5255021955      159.6375425439     1  0.15807731E+09
     -158.5254778582      161.2480701273     1  0.15658947E+09
     -158.5254671428      161.4353689771     1  0.15788554E+09
     -158.5254589037      162.8837977504     1  0.16061347E+09
     -158.5254440221      159.4721136149     1  0.16512308E+09
     -158.5254086667      162.8570408210     1  0.16459269E+09
     -158.5253730808      162.6729986718     1  0.15574280E+09
     -158.5253648286      166.1269538672     1  0.15286394E+09
     -158.5253515388      161.5347179909     1  0.16344424E+09
     -158.5253475317      155.9418098035     1  0.15631568E+09
     -158.5253445113      160.5078452103     1  0.17575082E+09
     -158.5253418673      160.2672904443     1  0.16335482E+09
     -158.5253238073      160.0791474092     1  0.15449606E+09
     -158.5253216899      167.2868771416     1  0.15677303E+09
     -158.5253147729      163.6336866719     1  0.16064567E+09
     -158.5253040526      164.7142305091     1  0.17623475E+09
     -158.5252864514      158.7245221300     1  0.15927345E+09
     -158.5252840313      161.4370609572     1  0.16024658E+09
     -158.5252806452      163.7019748653     2  0.16265828E+09
     -158.5252763911      162.5563850746     1  0.16787075E+09
     -158.5252611590      163.2775951517     1  0.16557588E+09
     -158.5252054907      163.4372434519     1  0.16016768E+09
     -158.5251993378      157.0020721762     1  0.15624434E+09
     -158.5251865199      162.6607397214     1  0.16427481E+09
     -158.5251845100      162.1862258962     1  0.15655521E+09
     -158.5251775181      161.5743724059     1  0.16728035E+09
     -158.5251467656      156.7117059922     1  0.16057799E+09
     -158.5251429940      164.1012783865     1  0.15604927E+09
     -158.5251220578      161.0175559641     1  0.16146988E+09
     -158.5251205676      159.0297442034     1  0.15795942E+09
     -158.5251163776      164.1760498326     1  0.16189833E+09
     -158.5251050191      162.7907947873     1  0.15466603E+09
     -158.5250869280      160.7032181105     1  0.15236696E+09
     -158.5250800472      160.9365168931     1  0.15224155E+09
     -158.5250178526      162.9811493305     1  0.16074418E+09
     -158.5249973433      165.9068828451     1  0.16185507E+09
     -158.5249961873      156.9338182649     1  0.15504834E+09
     -158.5249876556      167.4013674748     2  0.16485124E+09
     -158.5249746716      161.2140869778     1  0.16413617E+09
     -158.5249711052      155.2443635259     1  0.15840690E+09
     -158.5249158174      156.4586293048     1  0.16108772E+09
     -158.5248911653      160.3301618909     1  0.15979795E+09
     -158.5248882483      160.4866995820     1  0.15871457E+09
     -158.5248857945      163.8355504209     1  0.15713665E+09
     -158.5248826021      161.0680825769     1  0.15953780E+09
     -158.5248535641      164.6497131461     1  0.16205166E+09
     -158.5248441248      159.4033255653     1  0.15128047E+09
     -158.5248383723      155.9989588366     1  0.15710121E+09
     -158.5248351339      165.3477695007     1  0.16724265E+09
     -158.5248238668      167.4200162409     1  0.16037582E+09
     -158.5248210688      161.8092471960     1  0.17401282E+09
     -158.5248152092      160.9092068813     1  0.16564981E+09
     -158.5247834499      160.8267635462     1  0.15576537E+09
     -158.5247768142      157.6155573904     1  0.16197392E+09
     -158.5247756257      160.3975967319     1  0.15767273E+09
     -158.5247610637      156.7279439252     1  0.16197099E+09
     -158.5247542881      163.9012316860     1  0.15541735E+09
     -158.5247398379      165.5625563072     1  0.15794236E+09
     -158.5247083840      163.1052622807     1  0.15817983E+09
     -158.5246539917      161.4209990568     2  0.15139429E+09
     -158.5246483971      160.2441631876     1  0.15838871E+09
     -158.5246465598      158.7447540656     1  0.16373085E+09
     -158.5246381371      157.6612008742     1  0.15646001E+09
     -158.5246367798      160.3234152106     1  0.16282317E+09
     -158.5246259202      160.9488792722     1  0.16137454E+09
     -158.5246199693      158.6648541252     1  0.16011636E+09
     -158.5246019777      163.9899011613     1  0.15536164E+09
     -158.5245663590      158.8968636401     1  0.15785163E+09
     -158.5245576311      161.4247899738     1  0.15999130E+09
     -158.5245561447      164.6123387488     1  0.16630032E+09
     -158.5245241821      158.6737760009     1  0.16869761E+09
     -158.5245220406      165.8264734348     1  0.15698296E+09
     -158.5245198858      163.6336247719     1  0.16930030E+09
     -158.5245119288      161.9815213583     1  0.15490799E+09
     -158.5245085534      156.7884183466     1  0.16212299E+09
     -158.5245013337      165.1834528661     1  0.16464935E+09
     -158.5244930009      162.7659966302     1  0.16498657E+09
     -158.5244860434      161.8527598889     1  0.15836439E+09
     -158.5244393039      157.0246647289     1  0.15900836E+09
     -158.5244251272      158.8339231652     1  0.16046107E+09
     -158.5244119519      160.9790376839     1  0.15519028E+09
     -158.5244077677      162.8205473699     1  0.15721735E+09
     -158.5244066506      160.3459537571     1  0.16410528E+09
     -158.5244001451      158.0100814127     1  0.15708846E+09
     -158.5243905650      170.0545448125     2  0.15211819E+09
     -158.5243796229      164.0019505765     1  0.16024197E+09
     -158.5243658107      161.0063990881     2  0.15853953E+09
     -158.5243626009      165.0098801874     1  0.16819341E+09
     -158.5243592652      162.4881661795     1  0.15953394E+09
     -158.5243529714      166.6703727062     1  0.16448902E+09
     -158.5243436515      159.6048832890     1  0.15540141E+09
     -158.5243281398      165.8467077633     1  0.16088503E+09
     -158.5243265581      160.7753281605     1  0.15647174E+09
     -158.5243157591      163.7031608299     1  0.15165269E+09
     -158.5243091199      162.8777283642     1  0.16554058E+09
     -158.5242953010      160.6849565308     1  0.15795348E+09
     -158.5242817829      159.2932099388     1  0.15845305E+09
     -158.5242714710      163.2627900119     1  0.16369039E+09
     -158.5242577279      157.2837353714     1  0.15851078E+09
     -158.5242395864      163.1858537064     1  0.15945288E+09
     -158.5242375869      158.4507559000     1  0.15984505E+09
     -158.5241831167      163.6997236843     1  0.16083072E+09
     -158.5241811405      159.1388763488     1  0.16188219E+09
     -158.5241771168      157.2568037056     1  0.15493052E+09
     -158.5241510626      163.7967234705     1  0.15874377E+09
     -158.5241285621      156.9758300064     1  0.15512450E+09
     -158.5241092463      156.9701898174     1  0.15714439E+09
     -158.5240987263      165.1784261247     1  0.17315131E+09
     -158.5240762117      165.0573849981     1  0.16931538E+09
     -158.5240517931      158.4878070491     1  0.16630646E+09
     -158.5240357108      160.8225808405     1  0.15963332E+09
     -158.5240330663      158.4825713378     1  0.15840083E+09
     -158.5240314423      158.6900027664     1  0.16321886E+09
     -158.5240297789      161.4214920177     2  0.15893601E+09
     -158.5240212072      162.7291270378     1  0.16749915E+09
     -158.5239871612      161.4221704615     1  0.15898235E+09
     -158.5239671701      159.8725896317     1  0.15756231E+09
     -158.5239661329      156.0819558708     1  0.15825945E+09
     -158.5239592248      160.5229006154     1  0.16143301E+09
     -158.5239408678      158.4346060637     1  0.15637574E+09
     -158.5239131830      162.0316481624     1  0.15580546E+09
     -158.5239005407      164.8426436717     1  0.16479791E+09
     -158.5238232492      162.0064454544     1  0.15784435E+09
     -158.5238026092      160.7601146812     1  0.16042185E+09
     -158.5237826523      162.0469829316     1  0.15512102E+09
     -158.5237588935      161.3732379352     1  0.15807780E+09
     -158.5237375441      164.1241895252     1  0.17317086E+09
     -158.5237361946      159.4514448545     1  0.15651094E+09
     -158.5237209975      161.9228902965     1  0.16328172E+09
     -158.5237122969      165.3927790538     1  0.15819202E+09
     -158.5237028986      169.0774200253     1  0.15633054E+09
     -158.5236957535      161.1939048884     1  0.16081294E+09
     -158.5236807677      162.2588017465     1  0.15554108E+09
     -158.5236757695      159.7526711185     1  0.15698215E+09
     -158.5236744127      162.7936006479     1  0.17497159E+09
     -158.5236645956      163.8942013393     1  0.16076669E+09
     -158.5236423059      155.3531851562     1  0.15705376E+09
     -158.5236206143      159.8686970793     1  0.16229010E+09
     -158.5236135358      161.4481177763     1  0.16196957E+09
     -158.5235956889      160.9101964993     1  0.17157684E+09
     -158.5235784243      162.2105694582     1  0.16331948E+09
     -158.5235722904      159.1051814262     1  0.15502268E+09
     -158.5235488301      159.5648978951     1  0.16135471E+09
     -158.5235459907      160.1361114310     1  0.15682525E+09
     -158.5235434813      159.6974728933     1  0.16369400E+09
     -158.5235226478      160.0187725955     1  0.15775952E+09
     -158.5235207109      164.6451483614     1  0.15195970E+09
     -158.5235083383      161.3028104129     1  0.16367357E+09
     -158.5235067455      160.4650735842     1  0.16009091E+09
     -158.5234996431      160.3822039359     1  0.15559484E+09
     -158.5234978302      162.2332079615     1  0.16284688E+09
     -158.5234701103      160.7768895922     1  0.15814407E+09
     -158.5234624764      165.9205934221     1  0.16998893E+09
     -158.5234523893      162.1996543661     1  0.15518115E+09
     -158.5234475378      160.0417391205     1  0.15478046E+09
     -158.5234402581      153.3398157069     1  0.15625731E+09
     -158.5234196525      164.9373631074     1  0.16398553E+09
     -158.5234026186      157.8091873352     1  0.15583645E+09
     -158.5233582060      157.8150379029     1  0.15297404E+09
     -158.5233530393      161.8536406858     1  0.15781200E+09
     -158.5233513201      160.9234115817     1  0.15778644E+09
     -158.5233491551      161.0238970793     1  0.15874216E+09
     -158.5233223868      155.7125151852     1  0.16200657E+09
     -158.5233145390      161.3065024469     1  0.16098699E+09
     -158.5233113585      158.2001860252     2  0.15406672E+09
     -158.5233098079      162.0323562896     1  0.15581324E+09
     -158.5233004682      164.1730396661     1  0.16465173E+09
     -158.5232971314      161.5890838506     1  0.15696570E+09
     -158.5232913907      166.6210443136     1  0.16577910E+09
     -158.5232800468      163.6867365140     1  0.16221667E+09
     -158.5232734212      162.1074662779     1  0.16923864E+09
     -158.5232507473      155.5094342439     1  0.15479639E+09
     -158.5232380634      160.6093924070     1  0.15727627E+09
     -158.5232036056      156.6561559740     1  0.16711583E+09
     -158.5231781051      163.4584860131     1  0.16429947E+09
     -158.5231217645      163.5371495295     1  0.15724930E+09
     -158.5231098987      160.1469581830     1  0.15464674E+09
     -158.5231055101      159.0184414860     1  0.15522768E+09
     -158.5231020886      161.7203558735     1  0.16015731E+09
     -158.5230863736      163.0986749520     1  0.16055738E+09
     -158.5230814815      164.9952711689     1  0.15330381E+09
     -158.5230703296      164.5507430737     1  0.16034121E+09
     -158.5230632010      165.8735668076     1  0.15953562E+09
     -158.5230540429      157.2186198499     1  0.15592251E+09
     -158.5230480534      164.4456785523     1  0.16680418E+09
     -158.5230361981      161.2708673737     1  0.15596089E+09
     -158.5230135780      158.3168575694     1  0.15581057E+09
     -158.5230094958      159.9614804445     1  0.15977044E+09
     -158.5229864889      161.8396845865     1  0.15886007E+09
     -158.5229771645      161.9750481799     1  0.15579420E+09
     -158.5229622453      160.7034476930     1  0.16150960E+09
     -158.5229591357      161.4651683490     1  0.15784052E+09
     -158.5229475325      161.5504331067     1  0.16928266E+09
     -158.5229373762      160.2093356818     1  0.16071255E+09
     -158.5229323060      162.5182231813     1  0.16012167E+09
     -158.5229309099      155.8351675367     1  0.15500817E+09
     -158.5229252819      169.5536518617     1  0.16738300E+09
     -158.5229197168      159.5853314807     1  0.15932556E+09
     -158.5229186616      162.2077024151     1  0.15994704E+09
     -158.5229108174      163.3857352012     1  0.15471971E+09
     -158.5228848428      155.6583528136     1  0.15201219E+09
     -158.5228753671      165.7118482049     1  0.16937827E+09
     -158.5228322173      159.2694978427     1  0.15904543E+09
     -158.5227711832      165.1940218081     1  0.16433112E+09
     -158.5227550556      162.5861825557     1  0.16373151E+09
     -158.5227375542      159.4306414302     1  0.15991202E+09
     -158.5227283202      167.1911437356     1  0.16568231E+09
     -158.5227008742      157.9739626226     1  0.16569144E+09
     -158.5226976210      158.8919540243     1  0.16389521E+09
     -158.5226904294      162.5686447735     1  0.15892786E+09
     -158.5226836336      160.3859077052     1  0.16476570E+09
     -158.5226697224      162.1927431640     1  0.15683224E+09
     -158.5226465957      156.9520989147     1  0.15548010E+09
     -158.5226231842      159.5154203781     1  0.16043483E+09
     -158.5226188639      161.5829646529     1  0.16359022E+09
     -158.5226165963      161.1456686009     1  0.15506322E+09
     -158.5226140494      159.5571741960     1  0.15505186E+09
     -158.5226015422      164.1925926275     1  0.16075350E+09
     -158.5225881488      157.5723928193     1  0.15697757E+09
     -158.5225497993      165.1302263471     1  0.15462394E+09
     -158.5225406977      160.9914630777     1  0.15916282E+09
     -158.5225320706      160.2560797084     1  0.15634895E+09
     -158.5225284754      159.8268205767     1  0.15474721E+09
     -158.5225075120      160.4234805152     1  0.15626980E+09
     -158.5224796141      163.2688081459     1  0.15796266E+09
     -158.5224748781      163.6739891920     1  0.16808447E+09
     -158.5224674753      157.8024450915     1  0.15912431E+09
     -158.5224648635      165.6555236395     1  0.17172652E+09
     -158.5224536954      162.3957848796     1  0.15672108E+09
     -158.5224503381      157.2524570173     1  0.15529846E+09
     -158.5224490029      157.4801166929     1  0.15423157E+09
     -158.5224449330      156.3648420248     1  0.15644976E+09
     -158.5224390337      166.9388190511     1  0.15858779E+09
     -158.5224377591      165.5466400714     1  0.16565843E+09
     -158.5224233974      160.8772711890     1  0.15951206E+09
     -158.5224131911      158.6526378169     1  0.15708968E+09
     -158.5224106468      160.3370623065     1  0.16140373E+09
     -158.5223938223      163.7965865805     1  0.15299516E+09
     -158.5223836426      161.4454083622     1  0.15972309E+09
     -158.5223817858      163.1284137325     1  0.16181730E+09
     -158.5223635118      163.2481253053     1  0.16446523E+09
     -158.5223524130      163.1264246479     1  0.16253015E+09
     -158.5223299445      159.0702367659     1  0.16394972E+09
     -158.5223001581      157.7971048839     1  0.16144154E+09
     -158.5222981095      159.1767676431     1  0.15424063E+09
     -158.5222867388      159.1935833486     1  0.16163722E+09
     -158.5222738314      162.8936927921     1  0.16714701E+09
     -158.5222569678      160.6434329012     1  0.16084859E+09
     -158.5222442589      167.2182323588     1  0.16666524E+09
     -158.5222326171      164.7969649086     1  0.15894695E+09
     -158.5222184077      161.5367823845     1  0.16027414E+09
     -158.5222071986      166.9835999872     1  0.16004072E+09
     -158.5221899570      165.0644704831     1  0.16313318E+09
     -158.5221836912      161.7209895048     1  0.15747102E+09
     -158.5221809451      162.2714408210     1  0.16829637E+09
     -158.5221572941      164.6465020516     1  0.15612525E+09
     -158.5221492159      160.4685874537     1  0.15604886E+09
     -158.5221479003      160.9361653821     1  0.16165088E+09
     -158.5221441375      167.2625508867     1  0.15757091E+09
     -158.5221361924      157.2533933213     1  0.15739918E+09
     -158.5220957593      161.1536795800     1  0.15806951E+09
     -158.5220875036      156.7252007341     1  0.16068857E+09
     -158.5220704848      158.2214162003     1  0.16068014E+09
     -158.5220415720      157.4650756060     1  0.16144200E+09
     -158.5220403596      167.7557100156     1  0.15727167E+09
     -158.5220315165      153.6345829228     1  0.16106793E+09
     -158.5220222924      164.2464114998     1  0.15462979E+09
     -158.5220133490      162.0241517089     1  0.16211863E+09
     -158.5219601927      161.8134378020     1  0.15622563E+09
     -158.5219566642      157.6592695874     2  0.15024998E+09
     -158.5219397304      160.9483020567     1  0.15655350E+09
     -158.5219298082      158.7890142516     1  0.16041370E+09
     -158.5219224302      164.1838069104     1  0.16577747E+09
     -158.5219129060      162.1593066497     1  0.15780479E+09
     -158.5219001744      161.7458499013     1  0.16603125E+09
     -158.5218958686      160.0138279802     1  0.16868778E+09
     -158.5218902709      157.5683181202     1  0.15674443E+09
     -158.5218788189      162.8550774037     1  0.16189522E+09
     -158.5218662546      162.4441297954     1  0.16020395E+09
     -158.5218160745      160.1713564390     1  0.15220786E+09
     -158.5218134944      158.2885867937     1  0.16107348E+09
     -158.5218066709      156.7171028537     1  0.15683319E+09
     -158.5218034104      161.6347561035     1  0.15495920E+09
     -158.5217979457      161.6137921802     1  0.15447371E+09
     -158.5217918121      158.4535048724     1  0.16542075E+09
     -158.5217832950      163.2509258178     1  0.16341855E+09
     -158.5217820637      160.6099125971     1  0.16304985E+09
     -158.5217761089      155.7223288555     2  0.16420700E+09
     -158.5217644829      162.3548382577     1  0.16233809E+09
     -158.5217421977      161.9803293560     1  0.16309670E+09
     -158.5217366099      158.8652934013     1  0.15708867E+09
     -158.5217248002      159.4265615690     1  0.15984416E+09
     -158.5217189482      162.2425124767     1  0.16345063E+09
     -158.5216866916      158.8273066113     1  0.16178986E+09
     -158.5216803618      158.7348662392     1  0.15935998E+09
     -158.5216784030      162.7534887618     1  0.15954355E+09
     -158.5216755208      157.5450466351     1  0.15512454E+09
     -158.5216687614      161.4849773643     1  0.16306399E+09
     -158.5216235713      156.7316537579     1  0.15885331E+09
     -158.5216200781      162.0239796528     1  0.15410116E+09
     -158.5216017516      160.4271984851     1  0.15645099E+09
     -158.5215694283      164.6662079041     1  0.16063075E+09
     -158.5215557123      161.1112515379     1  0.16242687E+09
     -158.5215472283      162.6927857705     1  0.15346198E+09
     -158.5215356306      165.5103436459     1  0.15203634E+09
     -158.5214906700      159.0429746563     1  0.15967168E+09
     -158.5214838378      160.4944648024     1  0.15983766E+09
     -158.5214795852      159.3885624504     1  0.15719021E+09
     -158.5214749709      159.8933244634     1  0.16256810E+09
     -158.5214408348      161.7235528211     1  0.15540654E+09
     -158.5214302457      158.3166212696     1  0.15884905E+09
     -158.5214179733      165.4851253123     2  0.16415364E+09
     -158.5214101141      161.9113699523     1  0.15821946E+09
     -158.5214007615      161.1817411291     2  0.15897871E+09
     -158.5213940295      164.6911319245     1  0.15546559E+09
     -158.5213883550      165.8006440147     1  0.16470088E+09
     -158.5213575602      161.6524346415     1  0.16902518E+09
     -158.5213352992      160.4409796797     1  0.16156581E+09
     -158.5213283196      158.7246588179     1  0.15680978E+09
     -158.5213168604      165.3978737323     1  0.16400222E+09
     -158.5213135060      164.1555171273     1  0.15405312E+09
     -158.5213087848      161.7747838294     1  0.15567675E+09
     -158.5213016491      161.3217156496     1  0.15796533E+09
     -158.5212844317      161.2049739397     1  0.15694580E+09
     -158.5212437235      164.8080894121     1  0.15257691E+09
     -158.5212413868      164.0657392186     1  0.16741697E+09
     -158.5212296912      161.8889090013     1  0.16633940E+09
     -158.5212204810      169.9720683368     1  0.16461083E+09
     -158.5212015791      165.1339172679     1  0.16687250E+09
     -158.5211980502      164.8288443823     1  0.16489615E+09
     -158.5211766632      157.8678096358     1  0.16230834E+09
     -158.5211641240      160.4969467896     1  0.15835211E+09
     -158.5211520784      157.2965585328     1  0.16378442E+09
     -158.5211411396      160.7486180804     1  0.15701323E+09
     -158.5211368662      163.7083487238     1  0.15486792E+09
     -158.5211357347      160.4154568079     1  0.15654731E+09
     -158.5211313839      158.1542061269     1  0.15309071E+09
     -158.5211058119      157.1936730179     1  0.15986087E+09
     -158.5211000201      166.3882986016     1  0.16505742E+09
     -158.5210780977      158.5413154294     1  0.15397585E+09
     -158.5210517016      160.4643572023     1  0.15907732E+09
     -158.5210290465      159.5952380423     1  0.16185794E+09
     -158.5210205370      158.5735399961     1  0.16043356E+09
     -158.5209940997      164.2726896422     1  0.15755545E+09
     -158.5209805088      158.2752328432     1  0.15993524E+09
     -158.5209780122      162.2867157625     1  0.15618910E+09
     -158.5209705489      164.2661259692     1  0.16025527E+09
     -158.5209620527      161.1343107230     1  0.15920686E+09
     -158.5209515272      159.9614555764     1  0.16997284E+09
     -158.5209446062      162.8815240365     1  0.15735087E+09
     -158.5209422631      161.1087652794     1  0.15989974E+09
     -158.5209175338      159.6798844068     1  0.16105959E+09
     -158.5208962103      159.9020550605     1  0.15864997E+09
     -158.5208831077      163.3593898101     1  0.16066825E+09
     -158.5208620177      160.2466851932     1  0.15506841E+09
     -158.5208515649      161.3458034231     1  0.15747825E+09
     -158.5208468714      162.1955423251     1  0.16329202E+09
     -158.5208416050      160.5468781889     1  0.16181748E+09
     -158.5208387907      157.9525033989     1  0.15943873E+09
     -158.5208280632      163.1891858407     1  0.16359819E+09
     -158.5207705909      160.4507902558     1  0.15859965E+09
     -158.5207464468      160.8717530472     1  0.16029216E+09
     -158.5207065652      157.9856114778     1  0.16123402E+09
     -158.5206523483      159.6150790082     1  0.16073157E+09
     -158.5206435854      158.7250154868     1  0.15575490E+09
     -158.5206394327      160.8754457997     1  0.15953861E+09
     -158.5206330858      159.5357674300     1  0.16429747E+09
     -158.5206285407      158.2143487081     1  0.15767649E+09
     -158.5206251062      163.4720928441     1  0.16638749E+09
     -158.5206189246      166.2774258788     1  0.16317414E+09
     -158.5206141341      165.0896835625     1  0.17012377E+09
     -158.5206092532      164.2510855444     1  0.16107812E+09
     -158.5206062872      158.6463882790     1  0.15494619E+09
     -158.5205830716      159.4821545503     1  0.16614874E+09
     -158.5205524090      159.5978843437     1  0.16356625E+09
     -158.5205473612      160.5947402172     1  0.16688206E+09
     -158.5205420408      158.4800211117     1  0.15708515E+09
     -158.5205296572      155.5989332885     1  0.15475383E+09
     -158.5205151892      161.9358295745     1  0.15105120E+09
     -158.5205086719      161.5107597159     1  0.15983314E+09
     -158.5205019393      158.0957362597     1  0.15618558E+09
     -158.5204679500      164.3598622902     1  0.15918146E+09
     -158.5204649337      160.8015701327     1  0.16307072E+09
     -158.5204484930      161.7233834901     1  0.15914705E+09
     -158.5204464463      160.3565989032     1  0.16391769E+09
     -158.5204313441      164.6848459568     1  0.15791144E+09
     -158.5204192962      157.7885864180     1  0.15884070E+09
     -158.5203866473      159.4730905317     1  0.15976193E+09
     -158.5203770950      159.4398155814     1  0.16617129E+09
     -158.5203744423      160.7260790387     1  0.15693384E+09
     -158.5203710022      166.2712182191     1  0.16684457E+09
     -158.5203507388      161.1829855469     1  0.16693839E+09
     -158.5203460604      163.2637810084     1  0.16841758E+09
     -158.5203362464      165.9992621525     1  0.17663133E+09
     -158.5203244077      161.3617798717     1  0.15799134E+09
     -158.5203212734      156.5599979565     1  0.15658511E+09
     -158.5203103736      163.5750982600     1  0.16353737E+09
     -158.5203026207      159.7818067157     1  0.15426438E+09
     -158.5202966482      160.5497877863     1  0.15192540E+09
     -158.5202767254      162.8160644080     1  0.16796971E+09
     -158.5202611322      158.5252252607     1  0.15788470E+09
     -158.5202022446      163.2166321855     1  0.15950197E+09
     -158.5201936200      156.4930018744     1  0.15896410E+09
     -158.5201914291      160.3289695571     1  0.15815163E+09
     -158.5201864553      165.2540880243     1  0.15373641E+09
     -158.5201428843      159.1266390063     1  0.16013845E+09
     -158.5201379698      161.4275164344     1  0.16321348E+09
     -158.5201316956      157.7005620605     1  0.15953670E+09
     -158.5201124886      162.0461214335     1  0.16722727E+09
     -158.5200850461      166.2988327118     1  0.16033302E+09
     -158.5200585428      160.2422533309     1  0.15516782E+09
     -158.5200445519      159.6399560413     1  0.16325106E+09
     -158.5200362187      159.6371636311     1  0.16686054E+09
     -158.5200265237      159.7090979806     1  0.16011401E+09
     -158.5200166743      164.9401945669     1  0.17228406E+09
     -158.5200135132      161.9171422814     1  0.15951400E+09
     -158.5200122002      161.0188400804     1  0.15130103E+09
     -158.5200089381      164.9256537333     1  0.16659958E+09
     -158.5200012852      161.1425691733     1  0.15264205E+09
     -158.5199836050      159.0748530228     1  0.16025014E+09
     -158.5199669913      161.3556288202     1  0.15861623E+09
     -158.5199584718      161.5828485220     1  0.15945308E+09
     -158.5199415184      161.6467875750     1  0.15752637E+09
     -158.5199335718      161.2111057253     1  0.15725901E+09
     -158.5199117751      153.4757791314     1  0.15645493E+09
     -158.5199027038      163.5692935832     1  0.15999651E+09
     -158.5198971031      160.1071304282     1  0.16039657E+09
     -158.5198917285      156.9805132293     1  0.16538674E+09
     -158.5198843642      164.0793659540     1  0.16364509E+09
     -158.5198674054      159.7115749135     1  0.15583289E+09
     -158.5198573355      160.6180717584     1  0.15173513E+09
     -158.5198373731      161.1465247853     1  0.16055732E+09
     -158.5198159740      158.5381175729     1  0.15639010E+09
     -158.5198095160      159.4233946632     1  0.15548906E+09
     -158.5197745262      161.2283548488     1  0.15213009E+09
     -158.5197734732      160.0653749330     1  0.15741926E+09
     -158.5197717913      159.5889362484     1  0.15785095E+09
     -158.5197598249      161.3179644417     1  0.16646072E+09
     -158.5197576727      164.0783247948     1  0.16100808E+09
     -158.5197361802      157.9127301835     1  0.15894582E+09
     -158.5197322380      156.9201022001     1  0.15761311E+09
     -158.5196855373      156.7613976938     1  0.15427702E+09
     -158.5196777564      164.4505368389     1  0.16298530E+09
     -158.5196367081      156.5769972314     1  0.15733059E+09
     -158.5196133475      161.3233117140     1  0.15498431E+09
     -158.5195983609      161.4840573673     1  0.15569968E+09
     -158.5195847396      164.3454349680     1  0.16009480E+09
     -158.5195685472      164.1550028637     1  0.16425250E+09
     -158.5195444435      164.9689940549     1  0.15678181E+09
     -158.5195430661      165.2833006320     1  0.16304420E+09
     -158.5195102952      164.3244194609     1  0.16327152E+09
     -158.5194908399      162.5420268660     1  0.17403601E+09
     -158.5194869623      163.4048175278     1  0.16175588E+09
     -158.5194754452      161.2534305488     1  0.16659279E+09
     -158.5194472862      162.6350601643     1  0.15572580E+09
     -158.5194290741      159.5457357748     1  0.15789169E+09
     -158.5194194342      164.9728398276     1  0.16576535E+09
     -158.5194135707      159.8000916137     1  0.15877294E+09
     -158.5193873934      160.2667728291     1  0.16696993E+09
     -158.5193678815      162.3091030036     1  0.16049555E+09
     -158.5193576955      161.4457318295     1  0.15951575E+09
     -158.5193484802      162.5396371777     1  0.15538990E+09
     -158.5193441788      164.7866283333     1  0.15753441E+09
     -158.5193344192      160.1128735154     1  0.15615227E+09
     -158.5193307318      162.4856023701     1  0.16075280E+09
     -158.5193278396      161.6690222909     1  0.16361853E+09
     -158.5193097062      159.6658976781     1  0.16464861E+09
     -158.5192700881      167.8856863165     1  0.15732688E+09
     -158.5192685773      160.7562272876     1  0.15850662E+09
     -158.5192454634      154.2303859688     1  0.15610925E+09
     -158.5192265059      162.2762316914     1  0.15686002E+09
     -158.5192205275      158.2300194571     1  0.16087281E+09
     -158.5191997968      163.4127123031     1  0.16157515E+09
     -158.5191970164      160.1634532341     1  0.15949742E+09
     -158.5191602984      165.0420852769     1  0.17203097E+09
     -158.5191522202      164.1339795215     1  0.16078426E+09
     -158.5191440966      158.6942567947     1  0.16054796E+09
     -158.5191380288      159.7907162289     1  0.15636192E+09
     -158.5191254504      160.9585922619     1  0.15834141E+09
     -158.5191212805      157.5850201146     2  0.16056576E+09
     -158.5191173618      163.0394221168     1  0.16191031E+09
     -158.5190756786      158.6932568331     1  0.15809598E+09
     -158.5190495658      162.0772206050     1  0.15671317E+09
     -158.5190482552      161.4027530076     1  0.16644201E+09
     -158.5190424152      161.6196781972     1  0.16188803E+09
     -158.5190341501      162.5993871354     1  0.15939433E+09
     -158.5190273942      163.7114210905     1  0.15582959E+09
     -158.5190255549      162.2797660682     1  0.15763541E+09
     -158.5190184991      162.7991089031     1  0.16264662E+09
     -158.5190101866      160.7033764926     1  0.15475797E+09
     -158.5190088131      161.8203091808     1  0.16538737E+09
     -158.5189924249      158.3451843942     1  0.15923633E+09
     -158.5189896517      161.6616625975     1  0.15953296E+09
     -158.5189835766      162.3543039877     1  0.15402732E+09
     -158.5189822373      160.6028245484     1  0.16489951E+09
     -158.5189508414      163.9083377317     1  0.15733340E+09
     -158.5189497351      164.8150067563     1  0.16880814E+09
     -158.5189473413      162.9664248703     1  0.15994441E+09
     -158.5189455315      167.4204950995     1  0.15937947E+09
     -158.5188988456      161.5149831980     1  0.16102955E+09
     -158.5188897098      158.1515924559     1  0.15779047E+09
     -158.5188566996      159.4335862124     1  0.15940954E+09
     -158.5188548185      162.8012434941     1  0.16736431E+09
     -158.5188443442      163.6985089033     1  0.16312796E+09
     -158.5188347399      166.1824640729     1  0.16449248E+09
     -158.5188320292      158.1436732836     1  0.15545283E+09
     -158.5188230915      162.0074855660     1  0.16054420E+09
     -158.5187931426      160.3021976693     1  0.16114830E+09
     -158.5187906816      166.5788753576     1  0.16060499E+09
     -158.5187837387      161.5543361146     1  0.16962298E+09
     -158.5187766792      156.5125208503     1  0.15873735E+09
     -158.5187378509      162.8002318895     1  0.15669521E+09
     -158.5187222136      160.9091003349     1  0.15370864E+09
     -158.5187178344      155.0450235398     1  0.15570740E+09
     -158.5187150470      161.9195944109     1  0.16290440E+09
     -158.5187108108      157.5107752715     1  0.15353492E+09
     -158.5186965956      162.0055490229     1  0.15463002E+09
     -158.5186783340      163.3731137174     1  0.15907245E+09
     -158.5186694364      158.6548793645     1  0.16468017E+09
     -158.5186588782      157.5988405710     1  0.15846932E+09
     -158.5186453529      154.8716677891     1  0.15981920E+09
     -158.5186434438      159.8962912788     1  0.16169609E+09
     -158.5186260603      160.3006548919     1  0.15674078E+09
     -158.5185984015      162.7424317645     1  0.17153715E+09
     -158.5185870084      162.7513908453     1  0.17151721E+09
     -158.5185827491      155.1309308155     1  0.15401168E+09
     -158.5185646027      160.3555494888     1  0.15619687E+09
     -158.5185455998      163.6984958561     1  0.16059443E+09
     -158.5185427006      162.3348404161     1  0.16602904E+09
     -158.5185407449      161.5763179048     1  0.15818695E+09
     -158.5185301496      159.1508984349     1  0.16412182E+09
     -158.5185023778      162.1096124001     1  0.16125346E+09
     -158.5184929774      158.0010335105     1  0.15260935E+09
     -158.5184903946      158.8396870736     1  0.16196607E+09
     -158.5184685205      159.1844736298     1  0.16126041E+09
     -158.5184616511      161.2178770760     2  0.15784613E+09
     -158.5184352742      161.0345793919     1  0.15772693E+09
     -158.5184196216      157.6827263827     1  0.15511959E+09
     -158.5184127141      159.3362967533     1  0.15842090E+09
     -158.5184061610      161.6351514320     1  0.15568099E+09
     -158.5183960167      156.6100268656     1  0.15374160E+09
     -158.5183841330      161.7667051832     1  0.15899985E+09
     -158.5183784642      159.8644462684     1  0.15608463E+09
     -158.5183653176      161.4014826969     1  0.16142915E+09
     -158.5183501346      162.5242691938     1  0.15617320E+09
     -158.5183465757      160.5803003496     1  0.15810703E+09
     -158.5183106406      156.8818709141     1  0.15608311E+09
     -158.5183084934      161.8073970833     1  0.16673096E+09
     -158.5183001953      159.8758135516     1  0.15559516E+09
     -158.5182863391      161.2330247048     1  0.16623097E+09
     -158.5182836597      158.9596215910     1  0.15893175E+09
     -158.5182787141      162.7706703162     1  0.15330160E+09
     -158.5182638917      160.4908472568     1  0.16011176E+09
     -158.5182604840      158.7710321884     1  0.16433387E+09
     -158.5182509528      160.8374366709     1  0.16176306E+09
     -158.5182475192      162.5103914636     1  0.16276751E+09
     -158.5182363908      159.2022110658     1  0.16000470E+09
     -158.5182207276      157.6297628908     1  0.15625323E+09
     -158.5182159478      161.9633363708     1  0.15861399E+09
     -158.5182102688      160.7716033588     1  0.15548276E+09
     -158.5182064176      158.6739086245     2  0.16117857E+09
     -158.5181992622      159.1401834143     1  0.15749919E+09
     -158.5181766546      165.8357631728     1  0.16360748E+09
     -158.5181750361      164.7624569170     1  0.15539187E+09
     -158.5181600985      162.9000304505     1  0.15504210E+09
     -158.5181330520      161.7297919305     1  0.15734262E+09
     -158.5181233892      162.3868176835     1  0.16313119E+09
     -158.5181190173      162.8988190208     1  0.15380344E+09
     -158.5181121309      157.7712547453     1  0.15944670E+09
     -158.5180973968      159.9224434766     1  0.15622663E+09
     -158.5180958513      159.1061259735     1  0.15521669E+09
     -158.5180664594      159.4887575562     1  0.16073009E+09
     -158.5180600292      156.3387198968     1  0.15984939E+09
     -158.5180440131      160.4057627403     1  0.15902172E+09
     -158.5180380571      156.7995912972     1  0.15816753E+09
     -158.5180370244      158.1127009269     1  0.15422264E+09
     -158.5180178157      163.8974190690     1  0.15388590E+09
     -158.5180157397      163.3436926431     1  0.16258413E+09
     -158.5180136855      167.6928506644     1  0.15797973E+09
     -158.5180046416      161.7730935839     1  0.15562023E+09
     -158.5179898537      157.1944877034     1  0.16003282E+09
     -158.5179700520      164.0551840590     1  0.15938553E+09
     -158.5179571493      163.1257283476     1  0.15647865E+09
     -158.5179526468      161.4179667711     1  0.16028923E+09
     -158.5179338184      160.4620295637     1  0.16670025E+09
     -158.5179275405      163.8942537627     1  0.15314612E+09
     -158.5179195600      161.9487620012     1  0.16019737E+09
     -158.5179152853      162.1365278697     1  0.15890718E+09
     -158.5178997737      157.6031989883     1  0.15936201E+09
     -158.5178966969      163.8476099148     1  0.16323682E+09
     -158.5178461047      164.7571189726     1  0.16753443E+09
     -158.5178205201      158.7917025435     1  0.15804874E+09
     -158.5178131483      156.8887558087     1  0.15926546E+09
     -158.5178100416      165.8281372501     1  0.15477245E+09
     -158.5177983099      161.1800125141     1  0.15457454E+09
     -158.5177957884      158.4090434535     1  0.16590612E+09
     -158.5177935014      159.4255149126     1  0.15869927E+09
     -158.5177922924      160.3100058353     1  0.16364096E+09
     -158.5177586815      158.4190942321     1  0.15698632E+09
     -158.5177563900      161.6494032519     1  0.15615571E+09
     -158.5177505154      157.7181204937     1  0.16224475E+09
     -158.5177405771      161.5854446325     1  0.16228307E+09
     -158.5177109635      162.0239069197     1  0.15702954E+09
     -158.5176993379      157.6532642577     1  0.15902132E+09
     -158.5176967851      161.2130648085     1  0.16421997E+09
     -158.5176813588      163.0909115505     1  0.17451159E+09
     -158.5176744255      160.1028729391     1  0.15853073E+09
     -158.5176475295      159.8616119555     1  0.15817811E+09
     -158.5176355169      162.3053082144     1  0.15787426E+09
     -158.5176335829      159.3234251018     1  0.16180857E+09
     -158.5176320452      161.9168903695     1  0.15676613E+09
     -158.5176117676      162.2154561015     1  0.15772998E+09
     -158.5176080892      152.7949295377     1  0.16702909E+09
     -158.5175893513      159.5679965863     1  0.16411552E+09
     -158.5175855735      161.2832317484     1  0.16117044E+09
     -158.5175763262      159.2521292313     1  0.15248864E+09
     -158.5175746579      158.3280199937     1  0.16342003E+09
     -158.5175651858      162.2908263709     1  0.16292700E+09
     -158.5175434864      169.9032310253     1  0.15364006E+09
     -158.5175388211      158.4064456403     1  0.15904179E+09
     -158.5175232598      165.2325523172     1  0.15628389E+09
     -158.5175097153      153.3197867505     1  0.16247123E+09
     -158.5175079258      159.2468124078     1  0.16347416E+09
     -158.5175019375      162.2028603373     1  0.16871547E+09
     -158.5174998218      163.1390523953     1  0.17826713E+09
     -158.5174540842      159.9666766647     1  0.15332149E+09
     -158.5174454577      164.8923871620     1  0.16014452E+09
     -158.5174360842      159.6437933613     1  0.16163828E+09
     -158.5174284542      161.8121230674     1  0.16013605E+09
     -158.5174216637      161.2249979488     1  0.16180905E+09
     -158.5174203455      161.6749914771     1  0.15789921E+09
     -158.5174113820      159.9722384820     1  0.16138535E+09
     -158.5174091236      160.2689865509     1  0.15932685E+09
     -158.5173870576      158.6509232695     1  0.15492642E+09
     -158.5173826931      156.8113016423     1  0.15486762E+09
     -158.5173742283      160.8011048798     1  0.16318829E+09
     -158.5173367328      163.6336149238     1  0.15714641E+09
     -158.5173179658      159.5110274684     1  0.16154107E+09
     -158.5173152361      160.5749821307     1  0.16090853E+09
     -158.5172998564      158.5669344109     1  0.15823917E+09
     -158.5172724047      162.7746446118     1  0.15903848E+09
     -158.5172679045      162.1370010679     1  0.16792173E+09
     -158.5172502079      157.9592607672     1  0.15495659E+09
     -158.5172387217      161.0610848437     1  0.16420588E+09
     -158.5172363052      160.4109242305     1  0.15898221E+09
     -158.5172180282      156.3148407560     1  0.15741279E+09
     -158.5172134614      164.0536700148     1  0.16116178E+09
     -158.5172040627      162.9732101368     1  0.16289339E+09
     -158.5171919743      161.2159765775     1  0.15555955E+09
     -158.5171879690      157.6995347406     1  0.15791236E+09
     -158.5171804692      162.3426388876     1  0.16043399E+09
     -158.5171701243      164.8170612100     1  0.16407645E+09
     -158.5171379083      161.4044024936     1  0.15870092E+09
     -158.5171175022      156.8800950926     1  0.15858155E+09
     -158.5171158366      156.9164988378     1  0.15759615E+09
     -158.5170833542      160.5294707036     1  0.15854719E+09
     -158.5170786176      158.7278469402     1  0.15696837E+09
     -158.5170719755      162.9263351472     1  0.16192009E+09
     -158.5170660035      161.2404297851     1  0.15844892E+09
     -158.5170588961      158.0940419089     1  0.15244626E+09
     -158.5170339563      160.8215097386     1  0.15903722E+09
     -158.5170323814      160.0412307480     1  0.16125516E+09
     -158.5170269980      161.1512384886     1  0.16445494E+09
     -158.5170159930      163.1533095351     1  0.15923018E+09
     -158.5169801307      158.4269966746     1  0.16159180E+09
     -158.5169571669      164.4388771086     1  0.15057009E+09
     -158.5169441826      168.9667232233     1  0.16615886E+09
     -158.5169415942      163.7465242983     1  0.15792204E+09
     -158.5169381002      162.9487831162     1  0.16565135E+09
     -158.5169129036      159.4556393746     1  0.15537043E+09
     -158.5169091721      164.3904875127     1  0.15513516E+09
     -158.5168711647      159.3108232390     1  0.16204579E+09
     -158.5168664319      161.4346381150     1  0.15934601E+09
     -158.5168628856      157.3334829890     1  0.16357339E+09
     -158.5168582421      162.4979825301     1  0.17253042E+09
     -158.5168543171      158.9025319995     1  0.16358994E+09
     -158.5168431516      160.8677202779     1  0.15958162E+09
     -158.5168344994      159.8007240923     1  0.15735045E+09
     -158.5168188727      160.5687085459     1  0.16794739E+09
     -158.5168064563      159.7690593563     1  0.16313103E+09
     -158.5168018447      156.2452385652     1  0.16370809E+09
     -158.5167916757      161.5158204665     1  0.16060758E+09
     -158.5167457531      161.5274881301     1  0.15786234E+09
     -158.5167136199      163.0300577768     1  0.15644944E+09
     -158.5166766308      159.4844947218     1  0.15982857E+09
     -158.5166718857      168.3451514522     1  0.15694757E+09
     -158.5166693827      167.7356184535     1  0.15852729E+09
     -158.5166258417      160.5785610890     1  0.15880332E+09
     -158.5166221333      158.1501813474     1  0.15870960E+09
     -158.5166204511      161.4551073685     1  0.15875057E+09
     -158.5165970902      159.1605319861     1  0.15921663E+09
     -158.5165918124      157.5997145707     1  0.15579556E+09
     -158.5165894371      160.4503699265     1  0.15791985E+09
     -158.5165800611      163.5034453288     1  0.16034509E+09
     -158.5165697437      163.8118650937     1  0.16010408E+09
     -158.5165500482      159.6463936945     1  0.15525652E+09
     -158.5165428445      162.9985541135     1  0.16551600E+09
     -158.5165406239      165.3458503505     1  0.15731711E+09
     -158.5165324450      160.1243933984     1  0.15544774E+09
     -158.5165262754      159.4751510018     1  0.15663001E+09
     -158.5165142152      156.2611951070     1  0.15861340E+09
     -158.5164893969      158.9702172812     1  0.15814595E+09
     -158.5164725020      164.0973876061     1  0.15788569E+09
     -158.5164662806      163.0856661732     1  0.16621842E+09
     -158.5164368024      163.0442337106     1  0.16297988E+09
     -158.5164116373      162.9930906814     2  0.15419201E+09
     -158.5163954302      161.6438718130     1  0.16308553E+09
     -158.5163894437      156.6519080401     1  0.16044083E+09
     -158.5163862699      162.1569885960     1  0.15624524E+09
     -158.5163805880      159.1357849403     1  0.16052765E+09
     -158.5163654298      161.2294340761     1  0.16047970E+09
     -158.5163513160      159.1113803043     1  0.15914965E+09
     -158.5163340831      164.2179940464     1  0.16343607E+09
     -158.5163309590      156.5819586581     1  0.15656404E+09
     -158.5163109852      158.4513296688     1  0.16567051E+09
     -158.5163057494      159.1260981598     1  0.15885734E+09
     -158.5163004264      162.9414827198     1  0.16270451E+09
     -158.5162975609      164.4152416249     1  0.15897792E+09
     -158.5162910680      159.5381320473     1  0.15727033E+09
     -158.5162665758      163.3649304003     1  0.15950905E+09
     -158.5162562597      163.1097887435     1  0.16521625E+09
     -158.5162353412      160.4772429883     1  0.16464749E+09
     -158.5162320937      161.8499374739     1  0.15776567E+09
     -158.5162070974      155.9581534405     1  0.16257665E+09
     -158.5161793662      158.0649228046     1  0.15707005E+09
     -158.5161736918      161.0751594177     1  0.16326099E+09
     -158.5161711350      158.3038265886     1  0.15750692E+09
     -158.5161280919      163.2065391263     1  0.15264112E+09
     -158.5161176356      161.5684659442     1  0.16167643E+09
     -158.5161150706      164.3050691817     1  0.16074615E+09
     -158.5160982924      163.1918802515     1  0.16583120E+09
     -158.5160740338      156.2527713871     1  0.15810377E+09
     -158.5160289686      162.4200900112     1  0.15601239E+09
     -158.5160161173      163.6949149974     1  0.15633755E+09
     -158.5160149279      158.7576807262     1  0.16159807E+09
     -158.5160016696      159.4064171013     1  0.15664070E+09
     -158.5159882949      164.7132578020     1  0.16195361E+09
     -158.5159794361      160.6245968784     1  0.17002860E+09
     -158.5159684816      158.5747644859     1  0.15763987E+09
     -158.5159657727      163.3425641929     1  0.15859258E+09
     -158.5159584426      165.3016510251     1  0.16184061E+09
     -158.5159498359      163.6848497352     1  0.16473773E+09
     -158.5159237192      159.1932485757     1  0.15865887E+09
     -158.5159136544      164.1412884681     1  0.15692707E+09
     -158.5158995465      160.1723563579     1  0.15459031E+09
     -158.5158768369      163.5417997999     1  0.16413523E+09
     -158.5158648385      165.9358005610     1  0.16194674E+09
     -158.5158585497      160.9634685336     1  0.15946047E+09
     -158.5158473071      165.8824430030     1  0.16121139E+09
     -158.5158299300      167.3039379711     1  0.15678620E+09
     -158.5158284468      158.4971241890     1  0.15853738E+09
     -158.5158202193      160.4377309347     1  0.16301995E+09
     -158.5157927051      160.9563532608     1  0.15660585E+09
     -158.5157906182      160.3096524130     1  0.16084188E+09
     -158.5157695510      162.3785234100     1  0.15968712E+09
     -158.5157567904      161.8633314152     1  0.17114978E+09
     -158.5157549051      161.5896601494     1  0.15248702E+09
     -158.5157515017      154.4969335787     1  0.16088337E+09
     -158.5157234684      158.9486459042     1  0.16148119E+09
     -158.5157212833      163.0190057003     1  0.15836866E+09
     -158.5157161771      158.8460449811     1  0.15828696E+09
     -158.5157081840      163.3962380089     1  0.17056304E+09
     -158.5157004325      161.3328709811     1  0.16196399E+09
     -158.5156928291      156.7907653694     1  0.16468378E+09
     -158.5156885657      160.2145226337     1  0.15994936E+09
     -158.5156808066      164.2911983329     1  0.16064432E+09
     -158.5156740709      158.5909923774     1  0.15730048E+09
     -158.5156721316      162.5798665854     1  0.15826818E+09
     -158.5156707408      162.0742700694     1  0.16597287E+09
     -158.5156682905      162.3164653589     1  0.16201182E+09
     -158.5156616847      160.1003849807     1  0.17053703E+09
     -158.5156556884      164.5438027230     1  0.15736682E+09
     -158.5156472278      163.9422323075     1  0.15783891E+09
     -158.5156409939      161.5418750428     1  0.15734791E+09
     -158.5156333533      162.9252898430     1  0.16128171E+09
     -158.5156061536      162.0781715066     1  0.15698576E+09
     -158.5155784406      161.2019481729     1  0.15384823E+09
     -158.5155645482      161.8569885058     1  0.15691791E+09
     -158.5155522907      157.4589952653     1  0.15910497E+09
     -158.5155302463      162.6498341815     1  0.15514736E+09
     -158.5155197023      158.4723687938     1  0.15714285E+09
     -158.5155083532      164.0623971490     1  0.15717431E+09
     -158.5154987375      160.7006193334     1  0.15813441E+09
     -158.5154947440      161.8244517073     1  0.16525363E+09
     -158.5154558820      165.8997587867     1  0.16376371E+09
     -158.5154544849      165.7915652858     1  0.15483496E+09
     -158.5154243691      155.5549926617     1  0.15475480E+09
     -158.5154196483      160.5439046862     1  0.16360322E+09
     -158.5154138133      162.1883447985     1  0.15676629E+09
     -158.5154015853      164.7418938273     1  0.15453551E+09
     -158.5154001241      164.7945205466     1  0.16859600E+09
     -158.5153986192      160.8218848179     1  0.15767742E+09
     -158.5153934924      161.1358666348     1  0.16816969E+09
     -158.5153902923      156.2150700551     1  0.16475686E+09
     -158.5153864260      157.6065359227     1  0.15382314E+09
     -158.5153612716      157.8151715839     1  0.15459927E+09
     -158.5153571462      165.3290606281     1  0.15671779E+09
     -158.5153222479      161.9973889036     1  0.16520502E+09
     -158.5152906482      155.7648320904     1  0.15465620E+09
     -158.5152763452      159.6235511432     1  0.15724388E+09
     -158.5152678130      165.4073736512     1  0.16622293E+09
     -158.5152404189      163.4958701891     1  0.16278405E+09
     -158.5152045520      162.6074580065     1  0.16733162E+09
     -158.5151996926      161.1560045065     1  0.16061060E+09
     -158.5151879769      162.6744333086     1  0.16485202E+09
     -158.5151590947      157.1257984768     1  0.15688015E+09
     -158.5151465120      163.3978422950     1  0.16634618E+09
     -158.5150989109      161.1650030353     1  0.15617481E+09
     -158.5150872506      157.3456880079     1  0.15654353E+09
     -158.5150667461      164.8026018017     1  0.17193765E+09
     -158.5150384665      161.2836306040     1  0.15991021E+09
     -158.5150309358      162.7450937541     1  0.16037458E+09
     -158.5150157352      161.0470752950     1  0.16490211E+09
     -158.5150031844      161.1012823427     1  0.15701825E+09
     -158.5149936158      161.4613953308     1  0.17062985E+09
     -158.5149922973      157.0209205898     1  0.15764806E+09
     -158.5149837535      162.0683475993     1  0.16951022E+09
     -158.5149821517      160.3744476598     1  0.15828354E+09
     -158.5149750559      166.1764886644     1  0.18610117E+09
     -158.5149573743      161.0857899211     1  0.15470795E+09
     -158.5149265942      162.5723019591     1  0.15767364E+09
     -158.5149186942      161.0855395560     1  0.15712003E+09
     -158.5149103903      163.6253970855     1  0.16416117E+09
     -158.5149030943      158.1416171743     1  0.16424592E+09
     -158.5148942768      163.8929522174     1  0.15910885E+09
     -158.5148777110      159.1137137160     1  0.16018444E+09
     -158.5148713722      166.3161769937     1  0.16946444E+09
     -158.5148683126      162.3184646995     1  0.16186090E+09
     -158.5148578752      164.3203706948     1  0.16109344E+09
     -158.5148559837      158.5124368264     1  0.15850418E+09
     -158.5148456900      155.8003434340     1  0.15650672E+09
     -158.5148395430      162.7695169215     1  0.16377363E+09
     -158.5148341312      159.6479051144     1  0.16292114E+09
     -158.5148281838      163.9101267628     1  0.16600102E+09
     -158.5148238108      158.7231105339     1  0.16257891E+09
     -158.5148200868      162.5129842302     1  0.16137179E+09
     -158.5148189922      155.3089217859     1  0.16226658E+09
     -158.5148141409      160.8784912670     1  0.15727089E+09
     -158.5148085869      162.7345408714     1  0.16208444E+09
     -158.5147916592      160.2183597593     1  0.15838636E+09
     -158.5147547439      158.0811427840     1  0.15991740E+09
     -158.5147454972      161.3006771467     1  0.16558409E+09
     -158.5147295300      161.5631673821     1  0.15569742E+09
     -158.5147205969      161.4667798120     1  0.16484701E+09
     -158.5147034117      162.2715980050     1  0.15978908E+09
     -158.5147006182      159.9038967050     1  0.17105208E+09
     -158.5146964963      162.9523164176     1  0.15733933E+09
     -158.5146880444      160.1269048239     1  0.16063481E+09
     -158.5146820987      161.3411464912     1  0.16014749E+09
     -158.5146728262      161.0367688151     1  0.17083472E+09
     -158.5146296100      162.2245612366     1  0.15663195E+09
     -158.5145808605      160.1760418219     1  0.15606151E+09
     -158.5145786954      167.8385518209     1  0.15481404E+09
     -158.5145313163      157.7435606733     1  0.15495432E+09
     -158.5145208728      158.2864139979     1  0.16251834E+09
     -158.5145063665      163.1608926917     1  0.15841245E+09
     -158.5145044361      163.3015947798     1  0.16927295E+09
     -158.5144985347      164.4797646070     1  0.15904382E+09
     -158.5144914971      161.4675962494     1  0.15928122E+09
     -158.5144563735      157.7688344558     1  0.15878458E+09
     -158.5144123217      159.4938077574     1  0.16105372E+09
     -158.5144101852      165.7343181698     1  0.16832802E+09
     -158.5144036616      167.9759370281     1  0.16906007E+09
     -158.5143985681      157.0701424829     1  0.15455223E+09
     -158.5143966036      159.8561455184     1  0.15578328E+09
     -158.5143636336      157.4683002146     1  0.15868746E+09
     -158.5143447565      162.9933383425     1  0.15633219E+09
     -158.5143317738      162.2035625352     1  0.15960963E+09
     -158.5143245024      163.6734089845     1  0.15636734E+09
     -158.5143099680      162.8431508609     1  0.15276135E+09
     -158.5142919721      159.1715971771     1  0.15629795E+09
     -158.5142826623      165.4522000840     1  0.16861886E+09
     -158.5142792053      162.8065630046     1  0.16629193E+09
     -158.5142750581      160.4253661783     2  0.15925635E+09
     -158.5142612131      158.1865814162     1  0.16884216E+09
     -158.5142543579      166.2667013232     1  0.16140393E+09
     -158.5142324916      163.8895485383     1  0.16348588E+09
     -158.5142287954      162.7376654990     1  0.16314330E+09
     -158.5141833026      162.6861665125     1  0.16507845E+09
     -158.5141780337      161.4839756705     1  0.16190653E+09
     -158.5141764850      160.2409941786     1  0.15751499E+09
     -158.5141617723      160.3922438555     1  0.16966454E+09
     -158.5141527300      158.4336300199     1  0.15647977E+09
     -158.5141459507      158.6277153850     1  0.15917551E+09
     -158.5141389059      156.1449667881     1  0.15564554E+09
     -158.5141305094      159.6073499041     1  0.15772248E+09
     -158.5141242748      163.5372324279     1  0.17185196E+09
     -158.5141170273      163.7521624007     1  0.15963772E+09
     -158.5140925268      159.8484800028     1  0.15844765E+09
     -158.5140717650      155.4765483206     1  0.15662481E+09
     -158.5140678076      162.4764661484     1  0.15490493E+09
     -158.5140591123      159.5082439596     1  0.16184346E+09
     -158.5140389629      161.4650400258     1  0.15441872E+09
     -158.5140324739      157.9885458486     1  0.15711376E+09
     -158.5140310914      165.8973423716     1  0.16450360E+09
     -158.5140221098      167.3896956992     2  0.16520866E+09
     -158.5140202877      159.2088428362     1  0.16191665E+09
     -158.5140171798      158.9041293966     1  0.16005182E+09
     -158.5139897748      157.5274348080     1  0.15818311E+09
     -158.5139840499      166.5671403941     1  0.17524373E+09
     -158.5139818620      160.4832490256     1  0.15381819E+09
     -158.5139436635      161.2972245150     1  0.15139326E+09
     -158.5139235458      160.0552464618     1  0.15540575E+09
     -158.5139225433      162.6967640076     1  0.15130174E+09
     -158.5139202554      160.4356063139     1  0.15752810E+09
     -158.5139029814      163.7709438287     1  0.16155348E+09
     -158.5138944790      154.0257694654     1  0.15702394E+09
     -158.5138928667      159.6407965343     1  0.15805049E+09
     -158.5138875653      161.4805776758     1  0.15964799E+09
     -158.5138854637      158.8522402409     1  0.16009029E+09
     -158.5138812728      163.0992090023     1  0.16367214E+09
     -158.5138768574      160.1099143833     1  0.15608262E+09
     -158.5138522425      165.2707760609     1  0.15269777E+09
     -158.5138467905      160.7762857670     1  0.15791001E+09
     -158.5138346003      158.9009199603     1  0.16507116E+09
     -158.5138274585      164.1932934672     1  0.15742165E+09
     -158.5138173059      162.5123562175     1  0.16089271E+09
     -158.5138020839      158.0537316493     1  0.16406669E+09
     -158.5137825560      161.5398922340     1  0.16142384E+09
     -158.5137781463      157.4261971188     1  0.15075040E+09
     -158.5137583858      157.8235320177     1  0.16084505E+09
     -158.5137547849      155.3642372844     1  0.15902397E+09
     -158.5137537841      160.2461057579     1  0.15544637E+09
     -158.5137465831      156.4708120207     1  0.15461111E+09
     -158.5137368032      162.5718213951     1  0.16643137E+09
     -158.5137336508      160.9581799652     1  0.15698005E+09
     -158.5136917546      160.1367315610     1  0.15833477E+09
     -158.5136825657      165.6180747693     1  0.17185389E+09
     -158.5136767193      160.0786633997     1  0.16368620E+09
     -158.5136719126      159.3345052345     1  0.15558444E+09
     -158.5136538307      160.3230173539     1  0.15470208E+09
     -158.5136517659      161.1757799719     1  0.15573998E+09
     -158.5136489243      160.1209668464     1  0.15664309E+09
     -158.5136430634      162.7719801008     1  0.16218027E+09
     -158.5135978607      159.2563479767     1  0.16262774E+09
     -158.5135920588      163.9552543622     1  0.15454504E+09
     -158.5135871817      157.7778601872     1  0.16266371E+09
     -158.5135836437      161.3899594168     1  0.15534690E+09
     -158.5135796626      160.7799342095     1  0.16114465E+09
     -158.5135659466      162.5612859842     1  0.16358753E+09
     -158.5135557686      162.3367514074     1  0.16959154E+09
     -158.5135455179      159.2033692984     1  0.15129448E+09
     -158.5135380861      164.1619503863     1  0.16144427E+09
     -158.5134923833      158.6359613352     1  0.15952041E+09
     -158.5134735276      162.4392542895     1  0.15796351E+09
     -158.5134679020      161.0505012329     1  0.16303113E+09
     -158.5134646655      162.1657834977     1  0.15495318E+09
     -158.5134398936      158.4098679269     1  0.15518038E+09
     -158.5134345941      165.8569032593     1  0.16637155E+09
     -158.5134332140      162.4704398026     1  0.15663058E+09
     -158.5133331775      164.1144470925     1  0.17022980E+09
     -158.5133312529      160.4857266455     1  0.16079890E+09
     -158.5133288906      167.2058680786     1  0.15920408E+09
     -158.5133188888      159.3890266235     1  0.16833692E+09
     -158.5133085864      161.3366857162     1  0.16267696E+09
     -158.5133030335      160.3295783544     1  0.15791421E+09
     -158.5132987301      163.3288605169     1  0.16141092E+09
     -158.5132834051      161.0420111322     1  0.16367764E+09
     -158.5132783637      167.1762708989     1  0.15788746E+09
     -158.5132449962      159.7092469614     1  0.16179858E+09
     -158.5132241810      158.5495010391     1  0.15856255E+09
     -158.5132224823      161.5592076942     1  0.15793083E+09
     -158.5132183450      162.1069797629     1  0.15359201E+09
     -158.5132047378      162.2288037933     1  0.15938371E+09
     -158.5131991559      164.8824952929     1  0.15881865E+09
     -158.5131877484      160.1361959346     1  0.15559242E+09
     -158.5131580273      162.6626560034     1  0.16039615E+09
     -158.5131385219      160.1284171336     1  0.15522973E+09
     -158.5131251953      164.6584853815     1  0.15790774E+09
     -158.5131146824      160.4654551943     1  0.15824330E+09
     -158.5130972221      161.4733176833     1  0.16301469E+09
     -158.5130765510      160.8222502008     1  0.15284240E+09
     -158.5130640717      164.7437077532     1  0.15544239E+09
     -158.5130499458      158.1398833676     1  0.15895763E+09
     -158.5130064602      161.1525250086     1  0.15871098E+09
     -158.5130044038      159.7581081112     1  0.15930790E+09
     -158.5129984036      159.5489452257     1  0.16015683E+09
     -158.5129843611      165.5576221133     1  0.15161804E+09
     -158.5129824770      161.3404130796     1  0.15623055E+09
     -158.5129799605      160.5729484256     1  0.16205150E+09
     -158.5129783449      165.2774405978     1  0.16287865E+09
     -158.5129646134      165.0821177934     1  0.16896401E+09
     -158.5129268140      161.9782963398     1  0.15899428E+09
     -158.5129160096      161.7015213940     1  0.15726195E+09
     -158.5129126479      165.3034344485     1  0.15659716E+09
     -158.5129039062      161.2778608562     1  0.15798526E+09
     -158.5128990026      158.0951643916     1  0.15781082E+09
     -158.5128910854      159.4060813230     1  0.15949494E+09
     -158.5128777148      160.0932787166     1  0.15980646E+09
     -158.5128572428      160.5774315903     1  0.16176519E+09
     -158.5128421924      155.3651341590     1  0.16174749E+09
     -158.5128357830      162.0618404074     1  0.16350304E+09
     -158.5128204183      158.6274322031     1  0.15879675E+09
     -158.5128104010      159.4801764873     1  0.15566679E+09
     -158.5128070147      160.2150653498     1  0.15990909E+09
     -158.5127985566      163.4762603240     1  0.16486141E+09
     -158.5127949631      158.4898877347     1  0.16259576E+09
     -158.5127909486      160.8649448808     2  0.15144216E+09
     -158.5127569701      164.2878048397     1  0.15901263E+09
     -158.5127474416      160.6429522401     1  0.15848467E+09
     -158.5127405094      159.3197343436     1  0.15402520E+09
     -158.5127207058      162.6627319645     1  0.15712460E+09
     -158.5127086295      165.8493184146     1  0.16433789E+09
     -158.5126897551      160.4603467101     1  0.15868343E+09
     -158.5126866114      163.5232807366     1  0.15502548E+09
     -158.5126852833      160.8084007428     1  0.16362881E+09
     -158.5126738435      163.4174755617     1  0.16083132E+09
     -158.5126616040      163.4107135957     1  0.16338770E+09
     -158.5126475813      163.1533681573     1  0.17295435E+09
     -158.5126418060      162.1973139900     1  0.15592057E+09
     -158.5126333954      163.5611286519     1  0.15983455E+09
     -158.5126287883      160.8077891376     1  0.15315340E+09
     -158.5126214504      159.9154450544     1  0.16555060E+09
     -158.5126129020      164.5777251010     1  0.15799057E+09
     -158.5125948191      163.3408925728     1  0.15556750E+09
     -158.5125899778      162.3760182493     1  0.15792964E+09
     -158.5125860660      159.5904652069     1  0.15283251E+09
     -158.5125800176      160.4974053890     1  0.15743415E+09
     -158.5125432645      161.6958838137     1  0.15408963E+09
     -158.5125331849      156.4129335649     1  0.15717756E+09
     -158.5125297033      158.5466878580     1  0.16071789E+09
     -158.5125278288      161.9836637358     1  0.16359593E+09
     -158.5125143654      161.9395736775     1  0.15967634E+09
     -158.5125121562      161.3657714794     1  0.16635650E+09
     -158.5124977168      163.2982756870     1  0.16572113E+09
     -158.5124939624      159.7806998591     1  0.16077582E+09
     -158.5124812672      164.6798071929     1  0.15545631E+09
     -158.5124768976      158.5743292299     1  0.16498459E+09
     -158.5124602680      159.1724887617     1  0.16285023E+09
     -158.5124535179      166.5253145409     1  0.15384051E+09
     -158.5124482467      160.4140084864     1  0.16148534E+09
     -158.5124407150      158.4635113308     1  0.15488950E+09
     -158.5124373574      159.3206510944     1  0.16372873E+09
     -158.5124347401      162.9508791069     1  0.16126097E+09
     -158.5124283199      160.7884021952     1  0.15879673E+09
     -158.5124272440      163.4486002422     2  0.15359740E+09
     -158.5124151446      156.4433270910     1  0.16036139E+09
     -158.5123842835      164.5521921094     1  0.16262883E+09
     -158.5123601248      157.7873513934     1  0.16318102E+09
     -158.5123409606      156.7214713072     1  0.15723809E+09
     -158.5123187158      161.7329240468     1  0.16421666E+09
     -158.5123127592      161.4998806457     1  0.16163441E+09
     -158.5122830601      162.3962167513     1  0.15912988E+09
     -158.5122723477      160.5391915211     1  0.16665574E+09
     -158.5122662988      160.1747715770     1  0.15698199E+09
     -158.5122555086      160.4839462742     1  0.15953846E+09
     -158.5122466575      160.1538305886     1  0.16310867E+09
     -158.5122415281      160.8264868698     1  0.15787019E+09
     -158.5122360054      161.6512104024     1  0.15999962E+09
     -158.5122199249      161.4927191114     1  0.15895140E+09
     -158.5121948389      158.6507919569     1  0.15998294E+09
     -158.5121787017      162.4390085910     1  0.16311182E+09
     -158.5121690928      160.9634090810     1  0.15694390E+09
     -158.5121637083      160.6117188189     1  0.17061805E+09
     -158.5121582319      159.6165859380     1  0.15932267E+09
     -158.5121553069      158.5629448971     1  0.16348173E+09
     -158.5121463336      163.6011617638     1  0.15417283E+09
     -158.5121272833      161.3787961888     1  0.15693392E+09
     -158.5121257103      156.5532436029     1  0.15299390E+09
     -158.5121111733      161.3957486481     1  0.16272553E+09
     -158.5120970401      161.8792493909     1  0.15736632E+09
     -158.5120891332      161.0835116273     1  0.16042832E+09
     -158.5120875559      163.3472730627     1  0.15772057E+09
     -158.5120392605      164.5078243999     1  0.15217826E+09
     -158.5120367172      161.6200563769     1  0.15691317E+09
     -158.5120257781      158.0324678501     1  0.16149336E+09
     -158.5120161892      157.3569363236     1  0.16093369E+09
     -158.5120092087      159.7387573642     1  0.16200945E+09
     -158.5120060133      160.7156346003     1  0.16248600E+09
     -158.5120038161      162.4133979981     1  0.16586256E+09
     -158.5119956880      159.9954160798     1  0.16111114E+09
     -158.5119943331      164.0653224711     1  0.15874076E+09
     -158.5119899642      161.2049558535     1  0.15260134E+09
     -158.5119841385      160.7054210722     1  0.16025114E+09
     -158.5119810398      166.0419756811     1  0.17134089E+09
     -158.5119618491      160.4217926977     1  0.16009251E+09
     -158.5119380405      164.7229654510     1  0.16088330E+09
     -158.5119226152      162.4005234212     1  0.15735367E+09
     -158.5118956777      162.8648842202     1  0.16448301E+09
     -158.5118803138      167.3256337871     1  0.16959464E+09
     -158.5118629279      160.4000548729     1  0.15882801E+09
     -158.5118576524      158.5882524634     1  0.16395318E+09
     -158.5118441124      161.3330772208     1  0.15982693E+09
     -158.5118255530      169.0516545833     1  0.15253547E+09
     -158.5118125734      163.6774232532     1  0.15902373E+09
     -158.5118091078      160.0198859814     1  0.15646053E+09
     -158.5118069269      163.1742014330     1  0.15831638E+09
     -158.5117737728      162.0440470232     1  0.15721462E+09
     -158.5117625713      162.3678137882     1  0.15597554E+09
     -158.5117386234      165.4880226396     1  0.15833181E+09
     -158.5117295550      162.8425497105     1  0.16244372E+09
     -158.5117232761      159.8273673271     1  0.15483926E+09
     -158.5117165586      165.8151556180     1  0.16197898E+09
     -158.5116929036      161.2819846470     1  0.16654337E+09
     -158.5116716407      154.2056269052     1  0.15767495E+09
     -158.5116622778      158.6627628503     1  0.16251155E+09
     -158.5116528057      157.7250658296     1  0.15734959E+09
     -158.5116498948      161.4701024409     1  0.16731312E+09
     -158.5116156165      163.3746853770     1  0.16231170E+09
     -158.5116131297      156.1320303599     1  0.16533455E+09
     -158.5115846509      158.6824191891     1  0.15912338E+09
     -158.5115714623      160.1819870576     1  0.15929241E+09
     -158.5115670759      163.0302235342     1  0.16251081E+09
     -158.5115559410      156.9205513226     1  0.15442748E+09
     -158.5115537153      159.6258893984     1  0.15989535E+09
     -158.5115423465      160.1300905701     1  0.16192375E+09
     -158.5115346435      164.9862094096     1  0.16087312E+09
     -158.5115322878      163.2898455656     1  0.15848333E+09
     -158.5115182076      163.4268997986     1  0.17018285E+09
     -158.5115141665      162.2063129717     1  0.16474837E+09
     -158.5115116236      163.3151849607     1  0.15742733E+09
     -158.5114835123      156.4877818882     1  0.15934531E+09
     -158.5114731034      163.3650175287     1  0.15658203E+09
     -158.5114530458      161.5254202307     1  0.15258403E+09
     -158.5114057179      157.9663063917     1  0.15934914E+09
     -158.5113893135      161.4490056419     1  0.15862730E+09
     -158.5113814630      159.6318667379     1  0.15609746E+09
     -158.5113622715      158.1610351878     1  0.15819904E+09
     -158.5113262562      162.3005064555     1  0.15896642E+09
     -158.5113228682      159.3298686597     1  0.15441043E+09
     -158.5113207652      165.7759061212     1  0.15740455E+09
     -158.5113131817      160.3541227845     1  0.15864687E+09
     -158.5113024182      158.7706686541     1  0.16420247E+09
     -158.5112910663      165.3083084951     1  0.16663128E+09
     -158.5112702619      159.3964061735     1  0.15918484E+09
     -158.5112625853      159.2450020527     1  0.15826180E+09
     -158.5112580519      161.3595615383     1  0.15360366E+09
     -158.5112455978      164.4634561383     1  0.16213773E+09
     -158.5112374779      161.5090919588     1  0.15926363E+09
     -158.5112325762      162.8225992048     1  0.16010716E+09
     -158.5112173381      158.1846084610     1  0.15705857E+09
     -158.5112118758      164.1880881415     1  0.16650719E+09
     -158.5111955932      161.6534282920     1  0.15530117E+09
     -158.5111925288      158.5578625425     1  0.15867735E+09
     -158.5111746828      153.8781430631     1  0.16115670E+09
     -158.5111724501      153.3868559366     1  0.16288821E+09
     -158.5111642943      159.9611240098     1  0.16082723E+09
     -158.5111625007      158.7963933378     1  0.16374934E+09
     -158.5111485421      160.6161564514     1  0.15630781E+09
     -158.5111284473      164.9551290282     1  0.15971113E+09
     -158.5111255764      161.6643022863     1  0.16161341E+09
     -158.5111160692      158.1546707819     1  0.15672647E+09
     -158.5110933744      158.0072144987     1  0.15903782E+09
     -158.5110717309      160.6415214959     1  0.16717937E+09
     -158.5110641989      156.6235418279     1  0.16578619E+09
     -158.5110507301      165.4221745114     1  0.16534527E+09
     -158.5110474574      160.0160225527     1  0.16129557E+09
     -158.5110395438      159.7175758554     1  0.16434979E+09
     -158.5110124562      159.5939261593     1  0.16443875E+09
     -158.5109659755      162.1615603056     1  0.15409013E+09
     -158.5109578531      161.9544908641     1  0.16853080E+09
     -158.5109277089      159.3013009039     1  0.16206899E+09
     -158.5109256304      164.8831602188     1  0.15616040E+09
     -158.5109088466      161.0102238092     1  0.15442423E+09
     -158.5109076911      165.0260628951     1  0.15529770E+09
     -158.5108886816      158.2009033976     1  0.15535475E+09
     -158.5108817870      161.6155059279     1  0.15420065E+09
     -158.5108702549      163.2898401334     1  0.16629440E+09
     -158.5108304672      162.1646241333     1  0.16295971E+09
     -158.5108174116      162.4306441279     1  0.16705663E+09
     -158.5108133400      157.2041309459     1  0.16514226E+09
     -158.5108089827      156.1381288044     1  0.16073329E+09
     -158.5108023980      156.0304592260     1  0.15725593E+09
     -158.5107960622      160.5918035398     1  0.15834096E+09
     -158.5107945108      161.5633620636     1  0.17331649E+09
     -158.5107880208      162.5344637735     1  0.15807005E+09
     -158.5107767989      163.1105288217     1  0.15986679E+09
     -158.5107623135      158.1207878306     1  0.16057194E+09
     -158.5107196317      160.6614028426     1  0.15926713E+09
     -158.5107145586      159.4762138212     1  0.16053558E+09
     -158.5107064933      161.3596902777     1  0.16182672E+09
     -158.5107002999      161.6942453739     1  0.15743238E+09
     -158.5106799760      158.1287142141     1  0.16102815E+09
     -158.5106722332      157.6993887446     1  0.15682686E+09
     -158.5106519045      161.9655455639     1  0.15762564E+09
     -158.5106148359      165.9225472879     1  0.15540064E+09
     -158.5106038767      160.1517329488     1  0.15651893E+09
     -158.5105736798      160.0132246573     1  0.15705730E+09
     -158.5105716468      162.2744084361     1  0.16126235E+09
     -158.5105424346      161.1816045392     1  0.16024104E+09
     -158.5105383193      161.9267405382     1  0.15448687E+09
     -158.5105371165      161.2159541045     1  0.15814373E+09
     -158.5105166252      163.8375540196     1  0.16260723E+09
     -158.5105037294      156.1023691833     1  0.15630675E+09
     -158.5104989443      161.1143812115     1  0.15786414E+09
     -158.5104853187      163.6869624299     1  0.15631096E+09
     -158.5104552517      161.4359088158     1  0.16186305E+09
     -158.5104523113      163.7114745785     1  0.16028832E+09
     -158.5104122144      162.5824613838     1  0.15865477E+09
     -158.5103984193      161.0094367313     1  0.16719968E+09
     -158.5103896907      163.3530452625     1  0.16986123E+09
     -158.5103462411      157.7187690814     1  0.15848419E+09
     -158.5103210348      159.7585779244     1  0.16194923E+09
     -158.5103076941      161.0646191341     1  0.15621079E+09
     -158.5102981903      162.9640603485     1  0.15576277E+09
     -158.5102947223      162.4422494252     1  0.16116428E+09
     -158.5102914959      161.9244716385     1  0.15782945E+09
     -158.5102801330      162.2375421054     1  0.15899955E+09
     -158.5102718444      161.2427158960     1  0.16110792E+09
     -158.5102698957      162.3901972104     1  0.15469094E+09
     -158.5102519459      158.5643087743     1  0.15856388E+09
     -158.5102434786      166.9918399830     1  0.15260874E+09
     -158.5102357742      163.4330425616     1  0.17053314E+09
     -158.5102281537      161.9465840701     1  0.15698393E+09
     -158.5102212411      163.5816876019     1  0.15942573E+09
     -158.5102182676      163.8341713300     1  0.16427763E+09
     -158.5102171373      164.5600435384     1  0.18193097E+09
     -158.5102151660      164.7543972135     1  0.15474722E+09
     -158.5101985003      160.3877281051     1  0.15850897E+09
     -158.5101793602      161.5469382271     1  0.16254938E+09
     -158.5101713029      159.3203520194     1  0.16127881E+09
     -158.5101698091      164.9005540721     1  0.17040783E+09
     -158.5101451827      161.5874040445     1  0.15623499E+09
     -158.5101422968      160.3925080454     1  0.15662396E+09
     -158.5101388565      159.0063642818     1  0.15809691E+09
     -158.5101260889      159.3807947277     1  0.15513509E+09
     -158.5101160777      159.9211319719     1  0.16244956E+09
     -158.5101057038      161.0312105865     1  0.15783681E+09
     -158.5100820692      160.8490518248     1  0.15502328E+09
     -158.5100478010      159.6320806701     1  0.16409332E+09
     -158.5100414974      159.5602806890     1  0.15797241E+09
     -158.5100251989      163.5402464612     1  0.16356446E+09
     -158.5100162817      160.1343198576     1  0.15473469E+09
     -158.5100141251      164.7708335697     1  0.16986134E+09
     -158.5099693562      163.1499976095     1  0.16157296E+09
     -158.5099478571      163.1741409182     1  0.16213414E+09
     -158.5099452137      161.7411840424     1  0.16614554E+09
     -158.5099248687      161.5258932272     1  0.16072136E+09
     -158.5099177930      162.7868245849     1  0.16177672E+09
     -158.5098914388      158.9059187777     1  0.15740321E+09
     -158.5098842550      163.5581384650     1  0.15490841E+09
     -158.5098738816      163.7731149830     1  0.15585161E+09
     -158.5098481584      157.5973314328     1  0.16580395E+09
     -158.5098405953      159.0068782371     1  0.15563378E+09
     -158.5098174319      156.4862015539     1  0.15779931E+09
     -158.5098129009      162.8834742008     1  0.16489004E+09
     -158.5097950670      163.8332529515     1  0.16568856E+09
     -158.5097924899      159.9419142783     1  0.16108800E+09
     -158.5097897399      164.9413551459     1  0.16089431E+09
     -158.5097723015      159.8000939027     1  0.16740259E+09
     -158.5097701220      161.8059205790     1  0.16274428E+09
     -158.5097657808      159.8727606224     1  0.16347226E+09
     -158.5097509277      160.2609196933     1  0.15710568E+09
     -158.5097418398      160.5983238346     1  0.15704043E+09
     -158.5097132720      158.0850795509     1  0.16048955E+09
     -158.5097058945      162.8701888412     1  0.15861109E+09
     -158.5096985635      164.7991080563     1  0.16462336E+09
     -158.5096902003      164.2872952942     1  0.16406682E+09
     -158.5096736255      163.7063874641     1  0.15814354E+09
     -158.5096675916      159.9433083824     1  0.15860850E+09
     -158.5096583651      166.2146683690     1  0.17110778E+09
     -158.5096215621      162.7902349027     1  0.15137711E+09
     -158.5096104703      160.3479390432     1  0.15827588E+09
     -158.5096094033      162.8539779322     1  0.16729830E+09
     -158.5096041326      156.1737245197     1  0.15712229E+09
     -158.5096026039      159.7060332864     1  0.15904105E+09
     -158.5095960401      160.6470219335     1  0.16537286E+09
     -158.5095912427      166.0368250226     1  0.16269785E+09
     -158.5095867581      161.8169458576     1  0.16078428E+09
     -158.5095772743      162.0417030764     1  0.15395468E+09
     -158.5095298543      159.7677399483     1  0.15420360E+09
     -158.5095131577      162.3287720816     1  0.15470784E+09
     -158.5095057342      160.0508540456     1  0.15698324E+09
     -158.5095014557      163.8844371805     1  0.16732227E+09
     -158.5094957497      164.3722490419     1  0.16639841E+09
     -158.5094928015      159.9399211561     1  0.15999594E+09
     -158.5094823643      157.6253827074     1  0.15587714E+09
     -158.5094812364      158.4237675496     1  0.15957009E+09
     -158.5094602814      160.5850868149     1  0.15898688E+09
     -158.5094342473      158.8128449740     1  0.15767553E+09
     -158.5094285487      163.5759289771     1  0.15392469E+09
     -158.5094218808      160.3080577389     1  0.15521081E+09
     -158.5094182133      164.4505944033     1  0.17166165E+09
     -158.5093952631      162.4989791452     1  0.15910107E+09
     -158.5093798813      160.7351712482     1  0.16035226E+09
     -158.5093620908      157.2077179019     1  0.15772172E+09
     -158.5093391441      160.8987175652     1  0.15784753E+09
     -158.5093353344      162.7138952255     1  0.15786360E+09
     -158.5093312485      162.8081284322     1  0.15582000E+09
     -158.5093048305      161.1313023398     1  0.15859442E+09
     -158.5092989250      160.9947161367     1  0.16023365E+09
     -158.5092920809      157.9570372805     1  0.16058088E+09
     -158.5092666993      164.6299293020     1  0.16305421E+09
     -158.5092650681      156.4319763855     1  0.16426889E+09
     -158.5092629385      160.4148799651     1  0.16795201E+09
     -158.5092536429      158.6387703441     1  0.15545452E+09
     -158.5092429059      165.7799044665     1  0.16214320E+09
     -158.5092387188      164.1606301077     1  0.16873968E+09
     -158.5092362116      159.4320504581     1  0.15583108E+09
     -158.5092290139      161.2480088763     1  0.15784651E+09
     -158.5092123365      157.3097683784     1  0.15880173E+09
     -158.5092103770      158.0238029484     1  0.15785925E+09
     -158.5091987145      159.3578159078     1  0.15374793E+09
     -158.5091969012      160.3780091076     1  0.17194609E+09
     -158.5091841877      162.5458473709     1  0.16353511E+09
     -158.5091827900      161.6282527621     1  0.15625335E+09
     -158.5091439219      163.4918549620     1  0.15535020E+09
     -158.5091406392      160.5102226676     1  0.16190555E+09
     -158.5091181434      159.5238220748     1  0.16064371E+09
     -158.5091130012      158.8176515741     1  0.16462261E+09
     -158.5091105878      161.6119923417     1  0.15722424E+09
     -158.5091026736      160.2909937584     1  0.16975701E+09
     -158.5091016448      158.3833180892     1  0.16067443E+09
     -158.5090998305      161.7863919049     1  0.16342652E+09
     -158.5090967837      164.6522136237     1  0.15984154E+09
     -158.5090765354      162.2694938494     1  0.15704887E+09
     -158.5090740679      162.7660137147     1  0.15448163E+09
     -158.5090437074      163.6588311276     1  0.16745049E+09
     -158.5090345205      162.8378739295     1  0.15974153E+09
     -158.5090159815      159.4028735873     2  0.15877607E+09
     -158.5090035210      160.3490973653     1  0.16000446E+09
     -158.5089750484      163.4680388675     1  0.15625914E+09
     -158.5089727452      164.4145171436     1  0.15899937E+09
     -158.5089643712      161.3017617638     1  0.15454356E+09
     -158.5089620511      159.6375577901     1  0.16346756E+09
     -158.5089503520      159.4522603210     1  0.15540724E+09
     -158.5089424602      162.6462493299     1  0.15363946E+09
     -158.5089343235      160.8075043231     1  0.15757088E+09
     -158.5089221641      158.9782598841     1  0.15741646E+09
     -158.5089163029      160.2739241948     1  0.15878138E+09
     -158.5089045235      159.8411227317     1  0.15589922E+09
     -158.5088739431      161.3981232404     1  0.16984863E+09
     -158.5088657188      165.2618334758     1  0.16383500E+09
     -158.5088645524      155.5467155723     1  0.15692024E+09
     -158.5088600737      161.9551884162     1  0.16126994E+09
     -158.5088353645      157.6550354856     1  0.16097091E+09
     -158.5087991324      160.1554472734     1  0.15837304E+09
     -158.5087905979      161.4518866120     1  0.15349553E+09
     -158.5087836367      160.8387703276     1  0.15630679E+09
     -158.5087821238      159.3510156009     1  0.16243534E+09
     -158.5087760654      163.8208598510     1  0.15928481E+09
     -158.5087678691      163.2873537217     1  0.15806335E+09
     -158.5087584418      161.8793907386     1  0.15752098E+09
     -158.5087565298      155.0996636469     1  0.15658482E+09
     -158.5087470296      163.7511376308     1  0.17043975E+09
     -158.5087414667      158.0886969178     1  0.16010930E+09
     -158.5087318755      162.9291338470     1  0.15724022E+09
     -158.5087182793      163.0987620150     1  0.15458830E+09
     -158.5087117384      158.3436317510     1  0.15856899E+09
     -158.5087022641      161.0982084570     1  0.15798961E+09
     -158.5086958626      166.4683057356     1  0.16355398E+09
     -158.5086733908      160.8711949664     1  0.15893970E+09
     -158.5086523481      164.7980802375     1  0.15748073E+09
     -158.5086463804      158.6437226282     1  0.15697248E+09
     -158.5085973928      164.6209295911     1  0.17084800E+09
     -158.5085853081      163.7125725114     1  0.15702099E+09
     -158.5085696319      158.9604326502     2  0.15243484E+09
     -158.5085685770      162.0597549521     1  0.15595867E+09
     -158.5085559714      158.9692968526     1  0.15506601E+09
     -158.5085545495      164.6557204152     1  0.16509411E+09
     -158.5085515478      162.0726841935     1  0.15932498E+09
     -158.5085366939      164.0748665925     1  0.16129057E+09
     -158.5085263028      163.0169228575     1  0.15889345E+09
     -158.5085095909      160.5712285296     1  0.15635009E+09
     -158.5085008170      163.3215236837     1  0.17332549E+09
     -158.5084828176      159.8412059483     1  0.15701278E+09
     -158.5084773488      161.1243144618     1  0.16960616E+09
     -158.5084569538      159.6607146042     1  0.15360462E+09
     -158.5084510683      157.7615070699     1  0.15829540E+09
     -158.5084494227      161.2559051384     1  0.15852007E+09
     -158.5084181948      163.2184914645     1  0.15858130E+09
     -158.5084153102      162.6583755299     1  0.16002934E+09
     -158.5084102412      160.3559740654     1  0.15614359E+09
     -158.5084038106      165.6715687472     1  0.15964847E+09
     -158.5084017115      156.7676662223     1  0.15598067E+09
     -158.5083970304      160.1348302122     1  0.15582015E+09
     -158.5083937038      160.9900768840     1  0.15700632E+09
     -158.5083835841      156.6542590564     1  0.16152819E+09
     -158.5083815767      163.6366317763     1  0.16148358E+09
     -158.5083742689      155.0498092019     1  0.15626196E+09
     -158.5083708944      163.1282046454     1  0.16274752E+09
     -158.5083636777      162.9658448565     1  0.15822631E+09
     -158.5083539593      157.7156630416     1  0.15433008E+09
     -158.5083523625      164.3318850486     1  0.17467116E+09
     -158.5083485594      163.1014895990     1  0.15606317E+09
     -158.5083345726      164.0154976202     1  0.15362771E+09
     -158.5083232869      162.4221330539     1  0.16424559E+09
     -158.5082901817      164.4753783762     1  0.15698671E+09
     -158.5082781741      155.1929520758     1  0.15298919E+09
     -158.5082699773      158.6685823605     1  0.15869304E+09
     -158.5082584831      164.5434983306     1  0.15373668E+09
     -158.5082559840      164.8875466144     1  0.16345432E+09
     -158.5082528331      162.0297767982     1  0.15672711E+09
     -158.5082505722      164.0157354793     1  0.16072456E+09
     -158.5082493172      161.5939778399     1  0.15974750E+09
     -158.5082305779      159.9771626873     1  0.15724435E+09
     -158.5082255134      162.3892386653     1  0.16506460E+09
     -158.5082219145      164.6536882409     1  0.15813665E+09
     -158.5082138567      157.7880150331     1  0.16657320E+09
     -158.5082099882      161.5187497274     1  0.16663203E+09
     -158.5082042001      159.7260901701     1  0.16449116E+09
     -158.5081904361      158.6284991970     1  0.16723446E+09
     -158.5081823835      160.0690034841     1  0.15704629E+09
     -158.5081776196      161.4132924733     1  0.16252565E+09
     -158.5081648224      162.1256982242     1  0.16030033E+09
     -158.5081541581      158.5604886700     1  0.15371105E+09
     -158.5081484747      161.8346847101     1  0.15596313E+09
     -158.5081468147      161.9400758168     1  0.15733348E+09
     -158.5081310761      160.7461638418     1  0.16158892E+09
     -158.5081006590      157.2465035589     1  0.16553136E+09
     -158.5080851443      160.8597510325     1  0.15622822E+09
     -158.5080805903      162.6858789150     1  0.16508918E+09
     -158.5080723864      158.3545610068     1  0.15396899E+09
     -158.5080571855      161.1762477811     1  0.15666544E+09
     -158.5080528312      156.9674573636     1  0.15507904E+09
     -158.5080422737      160.8122009176     1  0.16147457E+09
     -158.5080405423      161.1488191254     1  0.15886809E+09
     -158.5080387660      157.4502114567     1  0.15737911E+09
     -158.5080373391      164.1994948959     1  0.15903199E+09
     -158.5080132028      158.5674989500     1  0.16195594E+09
     -158.5080059593      163.7017731212     1  0.16449399E+09
     -158.5079979811      159.3799037381     1  0.15667244E+09
     -158.5079916234      163.0801497437     1  0.15567656E+09
     -158.5079700314      160.2260796381     1  0.15526269E+09
     -158.5079456184      160.4108499766     1  0.16056306E+09
     -158.5079411754      163.2294419338     1  0.15716787E+09
     -158.5079255578      161.6954460821     1  0.15984926E+09
     -158.5078957079      161.4458546090     1  0.16226526E+09
     -158.5078896286      160.8883903076     1  0.15998604E+09
     -158.5078845584      156.2323392952     1  0.15575084E+09
     -158.5078799735      162.2431440003     1  0.15002568E+09
     -158.5078749949      158.0872003587     1  0.15635556E+09
     -158.5078654125      158.8192269819     1  0.15916257E+09
     -158.5078608288      162.9732435530     1  0.15656190E+09
     -158.5078568126      157.3437422468     1  0.15488893E+09
     -158.5078461111      162.9601428028     1  0.16363387E+09
     -158.5078395700      162.0398185057     1  0.15995339E+09
     -158.5078353730      158.7297489391     1  0.16385773E+09
     -158.5078066129      163.4874285344     1  0.15925478E+09
     -158.5078045877      160.9175466755     1  0.16273507E+09
     -158.5077895178      163.5928825581     1  0.15721269E+09
     -158.5077787212      160.1725572975     1  0.16233432E+09
     -158.5077767685      161.3532969708     1  0.15847735E+09
     -158.5077690690      160.3613198160     1  0.16445188E+09
     -158.5077595753      160.0554150961     1  0.15604330E+09
     -158.5077475007      165.4237387850     1  0.16333289E+09
     -158.5077344388      159.4172911308     1  0.15574678E+09
     -158.5077314184      159.6235933504     1  0.16135601E+09
     -158.5077093959      163.9643874299     1  0.15754007E+09
     -158.5076925915      163.2680308609     1  0.16284527E+09
     -158.5076881284      160.0650283263     1  0.16599788E+09
     -158.5076797127      161.8175126741     1  0.15999342E+09
     -158.5076677432      161.3999009208     1  0.16997911E+09
     -158.5076665876      164.9110936224     1  0.15681118E+09
     -158.5076591775      163.1792645357     1  0.15750524E+09
     -158.5076560836      161.1381908621     1  0.16015518E+09
     -158.5076479934      159.5405678615     1  0.16467127E+09
     -158.5076434765      159.2603006338     1  0.16051818E+09
     -158.5076295436      158.3693716675     1  0.16744765E+09
     -158.5076221389      157.8842677879     1  0.15607101E+09
     -158.5076203286      156.1618488922     1  0.16014925E+09
     -158.5076172612      158.7161036816     1  0.16376874E+09
     -158.5076071359      162.3765109283     1  0.15955965E+09
     -158.5076047409      163.0352033355     1  0.15949133E+09
     -158.5075772235      163.2390718334     1  0.16386031E+09
     -158.5075592923      163.5945655020     1  0.15636333E+09
     -158.5075544460      159.6254340196     1  0.15512331E+09
     -158.5075525684      163.6445140771     1  0.15439057E+09
     -158.5075330571      165.0783586875     1  0.16527703E+09
     -158.5075285288      162.9238110618     1  0.16814781E+09
     -158.5075178292      159.6187443845     1  0.15720773E+09
     -158.5075162198      162.5857211299     1  0.15904878E+09
     -158.5075094406      161.5448999896     1  0.15492083E+09
     -158.5074866963      158.1378511972     1  0.16362641E+09
     -158.5074794528      156.2223650362     1  0.15368331E+09
     -158.5074726299      163.5779538106     1  0.16009202E+09
     -158.5074715292      158.3844684744     1  0.16132421E+09
     -158.5074642410      160.9985443045     1  0.16985565E+09
     -158.5074348273      161.0340726430     1  0.15424726E+09
     -158.5074309641      159.1854819424     1  0.16282922E+09
     -158.5074204282      161.7406236614     1  0.16768280E+09
     -158.5074128698      161.3196243777     1  0.16032801E+09
     -158.5073951467      166.4379523614     1  0.16592710E+09
     -158.5073754112      158.3778808980     1  0.15623789E+09
     -158.5073719917      156.5901793251     1  0.16082566E+09
     -158.5073572349      162.8098406427     2  0.15733819E+09
     -158.5073557611      161.4286463371     1  0.16111490E+09
     -158.5073221092      168.2911246111     1  0.16093164E+09
     -158.5072971884      161.4973502348     1  0.15484634E+09
     -158.5072937240      163.7908176936     1  0.15971870E+09
     -158.5072767805      158.2327944094     1  0.16131656E+09
     -158.5072637418      160.3578397636     1  0.15738219E+09
     -158.5072535014      157.8633878429     1  0.15877001E+09
     -158.5072353312      157.6298348214     1  0.15711071E+09
     -158.5072297814      159.5795683289     1  0.17059158E+09
     -158.5072213257      159.0080220925     1  0.15286961E+09
     -158.5071988405      164.1289700402     1  0.16089551E+09
     -158.5071976563      162.9288100288     1  0.15851777E+09
     -158.5071927540      157.2477372909     1  0.15467700E+09
     -158.5071877025      163.6385003314     1  0.16439447E+09
     -158.5071848208      158.8784485007     1  0.15787854E+09
     -158.5071746449      163.9639315917     1  0.15925832E+09
     -158.5071723349      159.6430304033     1  0.16088446E+09
     -158.5071425252      163.3365867322     1  0.15524667E+09
     -158.5071365742      162.2343219228     1  0.16357734E+09
     -158.5071223451      160.4031493702     1  0.15459653E+09
     -158.5071165836      161.0746816623     1  0.15930360E+09
     -158.5070570757      162.8715995437     1  0.15767763E+09
     -158.5070548695      166.6427024899     1  0.15675698E+09
     -158.5070423265      156.8014707442     1  0.16189043E+09
     -158.5070304826      160.3005843505     1  0.15906012E+09
     -158.5070247632      160.0667047707     1  0.15449033E+09
     -158.5070228192      160.8455449437     1  0.15869701E+09
     -158.5070047773      164.3521713672     1  0.15588489E+09
     -158.5069976381      157.5589691627     1  0.16089666E+09
     -158.5069951143      163.8945838476     1  0.15932489E+09
     -158.5069937783      162.2797063976     1  0.16364469E+09
     -158.5069916802      163.0573576137     1  0.16347050E+09
     -158.5069739949      162.5122364668     1  0.16086018E+09
     -158.5069599137      160.1042606703     1  0.16550231E+09
     -158.5069579751      162.5065810421     1  0.16596997E+09
     -158.5069482494      165.6807622737     1  0.17262914E+09
     -158.5069366563      161.7609542782     1  0.15523797E+09
     -158.5069207601      164.9407125842     1  0.16285586E+09
     -158.5069141528      159.8258977337     1  0.16200003E+09
     -158.5069113086      161.7399358817     1  0.15957002E+09
     -158.5069079881      157.1335941036     1  0.15202386E+09
     -158.5068961144      159.6849272235     1  0.15705007E+09
     -158.5068854067      163.1700628544     1  0.15746662E+09
     -158.5068557677      164.8921157967     1  0.16453317E+09
     -158.5068270022      160.5462412250     1  0.15500213E+09
     -158.5068243751      164.0795572181     1  0.16894539E+09
     -158.5068180813      160.1662545240     1  0.16104841E+09
     -158.5068141667      159.7618501631     1  0.16048471E+09
     -158.5068126654      162.5243114949     1  0.17120924E+09
     -158.5068102054      160.2044076310     1  0.16353482E+09
     -158.5067951472      160.9532902644     1  0.15868691E+09
     -158.5067619865      163.9789912281     1  0.15698876E+09
     -158.5067579581      161.0249230120     1  0.15945508E+09
     -158.5067565088      162.8466349709     1  0.15742627E+09
     -158.5067445314      158.0965387067     1  0.16022388E+09
     -158.5067354186      157.3689485748     1  0.15585837E+09
     -158.5067291128      160.5632617306     1  0.16251876E+09
     -158.5067236594      158.8203135568     1  0.15799108E+09
     -158.5067189244      165.1164153474     1  0.16366070E+09
     -158.5067148505      165.5810923820     1  0.15629737E+09
     -158.5066893962      157.4241174484     1  0.15857782E+09
     -158.5066760455      159.3111714544     1  0.15930789E+09
     -158.5066550535      162.7306487877     1  0.15370440E+09
     -158.5066431851      165.7094160971     1  0.15518760E+09
     -158.5066364786      166.7525768711     1  0.15747920E+09
     -158.5066341550      158.8305939025     1  0.15707349E+09
     -158.5066325437      163.4296268603     1  0.15873696E+09
     -158.5066299303      162.4154371881     1  0.16142240E+09
     -158.5066223598      158.5581002837     1  0.15594609E+09
     -158.5065880915      161.0647310073     1  0.16493547E+09
     -158.5065734809      160.0446815333     1  0.16451263E+09
     -158.5065568700      158.7880852336     1  0.15727222E+09
     -158.5065526022      157.9156741292     1  0.16454507E+09
     -158.5065237478      166.0586359354     1  0.16626001E+09
     -158.5065199622      160.8150529102     1  0.16024662E+09
     -158.5065167979      160.0900258174     1  0.16127813E+09
     -158.5065004651      164.2414661638     1  0.15760749E+09
     -158.5064841893      162.4045577920     1  0.15918352E+09
     -158.5064732899      164.7795630805     1  0.15744630E+09
     -158.5064717334      161.3058667459     1  0.15867310E+09
     -158.5064677474      160.2890638129     1  0.15510885E+09
     -158.5064628171      163.2378393095     1  0.15844766E+09
     -158.5064478932      163.1150479632     1  0.15963979E+09
     -158.5064460727      164.2614740386     1  0.16063137E+09
     -158.5064436283      160.1252585107     1  0.16151618E+09
     -158.5064417384      155.9824298391     1  0.15821244E+09
     -158.5064348689      166.8053210014     1  0.17640339E+09
     -158.5064337723      163.9117010016     1  0.15739983E+09
     -158.5064247527      159.7509004181     1  0.15984921E+09
     -158.5064221797      162.3808911411     1  0.15467177E+09
     -158.5064178870      159.3974505807     1  0.15517451E+09
     -158.5064143784      158.8693137883     1  0.15497589E+09
     -158.5064109447      160.1976948720     1  0.16038241E+09
     -158.5064052247      163.5058024878     1  0.16215171E+09
     -158.5064010784      161.1414049542     1  0.15336759E+09
     -158.5063909325      161.7428980086     1  0.15782419E+09
     -158.5063783899      163.0178880845     1  0.16038842E+09
     -158.5063630807      161.9918494530     1  0.15583103E+09
     -158.5063546162      160.5319733059     1  0.16498536E+09
     -158.5063450512      163.1654366280     1  0.16082669E+09
     -158.5063435992      159.9587788501     1  0.15683887E+09
     -158.5063388802      161.2934371865     1  0.15754707E+09
     -158.5063378512      161.8268172458     1  0.16666551E+09
     -158.5063336921      159.8093753064     1  0.15986871E+09
     -158.5063299585      166.4201828489     1  0.15990880E+09
     -158.5063277375      159.9925668899     1  0.16105618E+09
     -158.5063220766      159.8805853466     1  0.15576613E+09
     -158.5063171390      161.0238619271     1  0.15239855E+09
     -158.5063140914      162.6699508491     1  0.15922634E+09
     -158.5063127425      164.8137924849     1  0.15651764E+09
     -158.5062837518      163.2859564890     1  0.16637707E+09
     -158.5062783680      160.5328201392     1  0.16031121E+09
     -158.5062691861      160.1299292105     1  0.16372962E+09
     -158.5062533241      160.9318037969     1  0.15919710E+09
     -158.5062470455      162.5306555881     1  0.16423607E+09
     -158.5062442905      154.9200994133     1  0.15765639E+09
     -158.5062209666      159.8797765099     1  0.16070243E+09
     -158.5062159371      164.0152827915     1  0.16295081E+09
     -158.5061889278      161.4692647815     1  0.15420061E+09
     -158.5061757131      166.4936860194     1  0.15978758E+09
     -158.5061745412      160.9845037192     1  0.16469217E+09
     -158.5061602287      159.9284335154     1  0.15437968E+09
     -158.5061479796      160.7695347239     1  0.15493589E+09
     -158.5060983621      161.5044113546     1  0.16227267E+09
     -158.5060795401      158.1211177590     1  0.15750603E+09
     -158.5060755098      161.0697341971     1  0.15221370E+09
     -158.5060579776      163.8813651088     1  0.17681908E+09
     -158.5060532366      163.1864788763     1  0.15532319E+09
     -158.5060231486      166.0604159948     1  0.17206932E+09
     -158.5060174874      160.6275317870     1  0.16372011E+09
     -158.5060056629      161.9013894515     1  0.15492382E+09
     -158.5060024931      159.2823646892     1  0.15883619E+09
     -158.5059917245      159.8488459060     1  0.16430208E+09
     -158.5059855883      164.2660091317     1  0.16653819E+09
     -158.5059577226      159.4703845919     1  0.16393142E+09
     -158.5059453131      160.1802481778     1  0.16118996E+09
     -158.5059440602      159.9009223418     1  0.16214405E+09
     -158.5059177489      159.9849489895     1  0.15977944E+09
     -158.5059152841      163.5004348955     1  0.16518625E+09
     -158.5059109277      159.5603667707     1  0.16266464E+09
     -158.5059091186      158.9138691684     1  0.15423650E+09
     -158.5059045304      162.2209270815     1  0.16118156E+09
     -158.5059015640      157.7366925827     1  0.15976817E+09
     -158.5058578639      160.1464564206     1  0.16160818E+09
     -158.5058568108      163.2151731523     1  0.16266516E+09
     -158.5058500480      161.3640212863     1  0.15474787E+09
     -158.5058467217      159.8972623041     1  0.16179157E+09
     -158.5058380411      160.0585227224     1  0.15407777E+09
     -158.5058265842      157.5428557407     1  0.16333485E+09
     -158.5058147512      162.6382496974     1  0.16518515E+09
     -158.5058121203      160.6049538113     1  0.15995845E+09
     -158.5058101858      158.5936475783     1  0.15986812E+09
     -158.5058039174      160.2738090528     1  0.16135519E+09
     -158.5057995910      161.3351777722     1  0.16101270E+09
     -158.5057755821      163.8311469427     1  0.16792233E+09
     -158.5057681396      161.2707397362     1  0.16498271E+09
     -158.5057633323      163.7052256484     1  0.17803221E+09
     -158.5057593806      160.2271410197     1  0.16401256E+09
     -158.5057434170      161.3712271037     1  0.16233764E+09
     -158.5057390079      163.8172201927     1  0.15635379E+09
     -158.5057283464      163.3592680014     1  0.15969005E+09
     -158.5056858265      162.2476961231     1  0.15514145E+09
     -158.5056801878      164.0447694402     1  0.16072039E+09
     -158.5056777472      162.2464507536     1  0.16450845E+09
     -158.5056766453      165.9799051111     1  0.16478957E+09
     -158.5056459187      159.6423874880     1  0.15686202E+09
     -158.5056296306      163.0837257336     1  0.17605045E+09
     -158.5056116833      161.4479125152     1  0.16035028E+09
     -158.5056074473      161.9516245119     1  0.15619977E+09
     -158.5055982184      159.4052875104     1  0.16272544E+09
     -158.5055890539      160.1728662266     1  0.16233036E+09
     -158.5055810626      156.1723470125     1  0.15726206E+09
     -158.5055783864      160.5013847661     1  0.15739103E+09
     -158.5055679370      163.9060583849     1  0.16024247E+09
     -158.5055666314      160.1746898088     1  0.16226231E+09
     -158.5055586407      160.2951606945     1  0.15945343E+09
     -158.5055358986      161.3542985875     1  0.16119903E+09
     -158.5055321416      162.6018324698     1  0.15746367E+09
     -158.5055223857      161.7031863633     1  0.15828696E+09
     -158.5055195697      161.1642659141     1  0.15497130E+09
     -158.5055159370      160.5756070367     1  0.16189965E+09
     -158.5054969298      157.7484021396     1  0.15811682E+09
     -158.5054888188      158.8080073159     1  0.15853787E+09
     -158.5054833016      165.6723522225     1  0.16446265E+09
     -158.5054763930      159.7702998473     1  0.15989538E+09
     -158.5054742122      158.6192150590     1  0.15980868E+09
     -158.5054696376      163.7342315077     1  0.15849879E+09
     -158.5054637305      159.5434828081     1  0.16081158E+09
     -158.5054623560      162.4413684666     1  0.16671671E+09
     -158.5054573485      159.3670847458     1  0.15784019E+09
     -158.5054559545      159.7693294279     1  0.16247098E+09
[truncated: 444,781 more chars]
