# Supplementary material for: Structure, thermodynamics, and rearrangement mechanisms in gold clusters—insights from the energy landscapes framework
Source: Nanoscale. 2017 Dec 15;10(4):2004–16. doi: 10.1039/c7nr07123j (PMC5901115; doi:10.1039/c7nr07123j)
Supplement: Supplementary file 1 [file NR-010-C7NR07123J-s001.zip › minima/45_Au/min.data.dec]

     -158.9167452004      171.3327321706     4  0.16359405E+09
     -158.8950311177      172.2007333714     4  0.17178959E+09
     -158.8893931714      170.7906154961     4  0.16112003E+09
     -158.8507751603      171.5950403551     2  0.17557242E+09
     -158.8354605314      171.4162435581     2  0.17307510E+09
     -158.8341836363      171.4184305800     2  0.17326926E+09
     -158.7772874754      168.1304051346     1  0.16437275E+09
     -158.7752872526      170.5008612984     4  0.17387358E+09
     -158.7745620294      168.3566453394     1  0.16436462E+09
     -158.7609389062      167.1397028772     1  0.16198816E+09
     -158.7515473091      171.1595367074     1  0.16650184E+09
     -158.7370687345      170.4548982946     2  0.16439644E+09
     -158.7360998824      170.4348885590     4  0.16431811E+09
     -158.7274523614      170.4804102000     2  0.16495740E+09
     -158.7272285014      165.5232757627     1  0.16215618E+09
     -158.7267073321      170.5263553583     2  0.16502602E+09
     -158.7264311484      170.4970434379     2  0.16503332E+09
     -158.7215063259      162.5742137992     1  0.15609037E+09
     -158.7142573233      170.5346249995     4  0.16559251E+09
     -158.7093831334      162.3833107662     2  0.16165971E+09
     -158.7073332790      168.8865287359     1  0.17768638E+09
     -158.6995452829      171.1041472783     1  0.16434284E+09
     -158.6970412897      170.0254512930     2  0.16316706E+09
     -158.6969913171      162.1843145928     1  0.15441352E+09
     -158.6961841921      170.3074659349     1  0.16865499E+09
     -158.6955547262      170.0772063281     2  0.16328011E+09
     -158.6923048926      170.0761272288     2  0.16375343E+09
     -158.6899342404      168.7708123968     1  0.17520379E+09
     -158.6893778370      170.0987871793     2  0.16363049E+09
     -158.6888304496      168.0906225019     1  0.17400312E+09
     -158.6875325629      170.0813980989     2  0.16358386E+09
     -158.6866417362      170.0924657803     2  0.16367962E+09
     -158.6864966578      170.1307960631     4  0.16409608E+09
     -158.6849096652      170.6130847148     1  0.16723823E+09
     -158.6836885166      166.4333253905     1  0.16066480E+09
     -158.6790203955      157.5330810053     1  0.15425883E+09
     -158.6739941155      159.7284647305     1  0.15469345E+09
     -158.6724934891      169.4920868237     2  0.16805697E+09
     -158.6704518244      167.6614636021     1  0.16531186E+09
     -158.6698533653      161.1101457076     1  0.15440910E+09
     -158.6687766102      158.1852957738     1  0.15477867E+09
     -158.6673458251      169.9881086731     1  0.16158159E+09
     -158.6663092542      168.3296514259     1  0.17024748E+09
     -158.6646790429      165.5471626405     1  0.16639030E+09
     -158.6639285455      166.4716284892     1  0.16192407E+09
     -158.6631852512      166.5849062978     1  0.16204218E+09
     -158.6611368758      168.2190222501     4  0.15065738E+09
     -158.6606345406      168.9012428736     2  0.16582119E+09
     -158.6603487441      169.9487328897     1  0.16090735E+09
     -158.6596752814      168.8420767425     1  0.16752406E+09
     -158.6584134280      169.0148203744     2  0.16632839E+09
     -158.6578191234      163.1087357659     1  0.15802000E+09
     -158.6576456451      166.2645105875     1  0.16681169E+09
     -158.6564681327      165.8221382112     1  0.15787825E+09
     -158.6557845525      165.3634740279     1  0.15860986E+09
     -158.6557685927      169.0965117630     1  0.16774856E+09
     -158.6549945958      165.3668716799     1  0.15680645E+09
     -158.6543761546      161.3108659228     1  0.15530400E+09
     -158.6535639321      166.8687355330     1  0.16536676E+09
     -158.6518959398      163.8393059657     1  0.15700934E+09
     -158.6492314161      165.0352082893     1  0.16099186E+09
     -158.6486700317      169.0240133224     1  0.16666836E+09
     -158.6468075634      166.7816283329     1  0.16691218E+09
     -158.6457858308      166.4552819949     1  0.16277151E+09
     -158.6450494280      166.6761983089     1  0.15629515E+09
     -158.6443952899      166.8429911903     1  0.16537049E+09
     -158.6434290569      170.5140169486     1  0.17237276E+09
     -158.6434103401      168.3936772116     1  0.16640359E+09
     -158.6430394709      162.6587388427     1  0.16003520E+09
     -158.6423274469      164.1951188943     1  0.16276237E+09
     -158.6422678232      169.0987294078     1  0.16717332E+09
     -158.6418038937      168.9372487549     1  0.16724220E+09
     -158.6413659808      167.2884207579     1  0.16573086E+09
     -158.6407853658      165.0106627236     1  0.15300113E+09
     -158.6401419056      165.3098893803     1  0.16040791E+09
     -158.6395617755      170.3970021599     2  0.15963028E+09
     -158.6383721221      162.8625716830     1  0.15986398E+09
     -158.6378731786      169.1236008615     1  0.16725817E+09
     -158.6374860005      166.1178764795     1  0.15726780E+09
     -158.6361785317      166.4484192971     1  0.16293669E+09
     -158.6354807584      163.8272960120     1  0.16196092E+09
     -158.6353961308      166.0656974567     1  0.15672609E+09
     -158.6351104628      169.2577822746     1  0.16720211E+09
     -158.6347587454      166.4043749245     1  0.15712980E+09
     -158.6340045359      168.3913176904     1  0.16705090E+09
     -158.6335141193      167.1357357617     1  0.17479268E+09
     -158.6329202988      158.9057362415     1  0.15650791E+09
     -158.6319626102      164.7778658999     1  0.16318382E+09
     -158.6309749096      170.5025420436     1  0.17614642E+09
     -158.6304852461      161.6852223501     1  0.15549821E+09
     -158.6299265098      166.0928934800     1  0.15272822E+09
     -158.6289786410      165.3511282443     2  0.16582387E+09
     -158.6284474222      170.7979396316     1  0.16613166E+09
     -158.6281590925      166.1930369003     1  0.15281842E+09
     -158.6281111561      167.0214717738     1  0.16635003E+09
     -158.6274982270      163.6316462738     1  0.15670586E+09
     -158.6267449170      165.9182755788     1  0.15862526E+09
     -158.6257756954      170.5885288117     2  0.15358023E+09
     -158.6251904285      162.2460361708     1  0.15905348E+09
     -158.6246582449      164.8329236529     1  0.16517826E+09
     -158.6245570862      166.2925666744     1  0.16081336E+09
     -158.6226199781      160.4498927146     1  0.16895887E+09
     -158.6223744575      163.0000274947     1  0.15514298E+09
     -158.6217140808      165.3588823405     1  0.16351262E+09
     -158.6207835774      163.1090262773     1  0.15293647E+09
     -158.6205562931      169.7053985213     1  0.16655249E+09
     -158.6204933466      169.9440030764     1  0.15893843E+09
     -158.6195969297      164.5813523750     1  0.15741210E+09
     -158.6188875175      164.7130738604     1  0.16096906E+09
     -158.6186268202      168.2503119464     2  0.16445859E+09
     -158.6185733898      164.0889406982     1  0.16102270E+09
     -158.6184869120      166.9791879930     1  0.15872597E+09
     -158.6183065804      164.1470369481     1  0.16110094E+09
     -158.6170727861      155.3845037780     1  0.16067148E+09
     -158.6156012198      170.8012611564     1  0.17200390E+09
     -158.6154333112      164.7794499362     1  0.16180058E+09
     -158.6150490359      170.8310430819     1  0.17315805E+09
     -158.6147431121      170.6105317038     2  0.17805163E+09
     -158.6137006475      163.8142106049     1  0.17420462E+09
     -158.6134310195      168.4599810623     1  0.16816117E+09
     -158.6122101107      168.7657171244     1  0.16521807E+09
     -158.6114741854      166.0193727137     1  0.16416738E+09
     -158.6111177429      166.5010961407     1  0.16039294E+09
     -158.6108244773      162.2982869524     1  0.15253092E+09
     -158.6106006062      164.8099820962     1  0.16695626E+09
     -158.6096576535      165.5481582852     1  0.16200091E+09
     -158.6088454659      161.3510594747     1  0.15380826E+09
     -158.6084279220      169.9341322679     1  0.17714097E+09
     -158.6079340500      168.1256579272     1  0.16544993E+09
     -158.6062597188      171.0556976008     1  0.16923659E+09
     -158.6056675198      168.5551803623     1  0.17091783E+09
     -158.6055995372      170.0228515293     1  0.16022684E+09
     -158.6050222858      163.1852603289     1  0.16230393E+09
     -158.6046591225      165.3032562667     1  0.15440612E+09
     -158.6044304209      167.8976200139     1  0.16993424E+09
     -158.6031521140      164.6529084009     1  0.15446927E+09
     -158.6013325765      161.6656895832     1  0.15177188E+09
     -158.6006484789      165.8307337647     1  0.15896378E+09
     -158.6004972693      163.4649050893     1  0.16187806E+09
     -158.6000586306      162.4408157199     1  0.16781385E+09
     -158.5994446680      165.0420752692     1  0.15922984E+09
     -158.5992935655      170.0748477542     2  0.16151336E+09
     -158.5986944164      164.3926288395     1  0.16679324E+09
     -158.5984487534      170.9099186679     1  0.16767735E+09
     -158.5983889104      164.7728434550     1  0.17137792E+09
     -158.5979458267      166.5076982596     1  0.16233238E+09
     -158.5979404048      165.6546032707     1  0.17542399E+09
     -158.5977125285      164.1088229485     1  0.16179481E+09
     -158.5976273485      170.1413997012     1  0.16299333E+09
     -158.5972619343      164.2331167537     1  0.15824467E+09
     -158.5968314157      163.9959985725     1  0.16147654E+09
     -158.5965556982      165.2050606547     1  0.15558957E+09
     -158.5965259612      164.7480354906     1  0.16082912E+09
     -158.5962435594      164.2579756410     1  0.15502432E+09
     -158.5956649467      164.1691712970     1  0.15260665E+09
     -158.5952666088      160.6192820480     1  0.15632088E+09
     -158.5952305794      170.6585792858     1  0.16979890E+09
     -158.5950145448      163.6840962232     1  0.15754503E+09
     -158.5949953991      170.9584651166     1  0.16509393E+09
     -158.5947316830      163.6705067825     1  0.16001035E+09
     -158.5937610723      167.7620280413     1  0.16722894E+09
     -158.5931304322      169.9502315661     1  0.15736078E+09
     -158.5929794739      162.5373600910     1  0.15651929E+09
     -158.5925625846      166.5629738003     1  0.16207709E+09
     -158.5910528582      163.0903387222     1  0.15593184E+09
     -158.5906968966      161.1012731400     1  0.15978011E+09
     -158.5901589884      170.9130246349     1  0.16596266E+09
     -158.5896378917      163.4635126706     1  0.16811293E+09
     -158.5893889561      170.7350446665     1  0.16942185E+09
     -158.5892550723      160.9294722290     1  0.15519604E+09
     -158.5889588511      167.8106701218     1  0.16572409E+09
     -158.5888371339      165.3081648207     1  0.16169477E+09
     -158.5886020556      163.9597790288     1  0.16640854E+09
     -158.5880886523      164.4708541711     2  0.15135083E+09
     -158.5871631703      169.8042944322     1  0.17131472E+09
     -158.5870221078      162.6395070331     1  0.15543241E+09
     -158.5868329645      163.4885646497     1  0.16756432E+09
     -158.5867272291      170.7096923979     1  0.16690800E+09
     -158.5866217757      161.8576168766     1  0.16132261E+09
     -158.5855322600      164.2776051598     1  0.16026587E+09
     -158.5851364926      165.5690335435     1  0.16458205E+09
     -158.5836301518      163.6347107209     1  0.16001380E+09
     -158.5832463300      159.3205078009     1  0.15431489E+09
     -158.5826953258      166.8502918538     1  0.16669481E+09
     -158.5825527659      167.2889853687     1  0.16742925E+09
     -158.5824585382      169.9978554257     1  0.17076180E+09
     -158.5822451244      160.5513695856     1  0.15864180E+09
     -158.5820883500      163.3396506898     1  0.15514796E+09
     -158.5817073106      165.3364770454     1  0.16467787E+09
     -158.5814670318      165.2499732143     1  0.15662432E+09
     -158.5814306554      163.4058740518     1  0.15837378E+09
     -158.5806504956      170.2143862054     1  0.17209510E+09
     -158.5805669119      161.6637789769     1  0.15856830E+09
     -158.5805237053      165.0160505712     1  0.15701226E+09
     -158.5778628723      165.1597075238     1  0.16401025E+09
     -158.5778034791      160.8061872395     1  0.15485338E+09
     -158.5777833329      164.8612496639     1  0.16050238E+09
     -158.5776349440      164.1850326777     1  0.15637081E+09
     -158.5774316134      169.5783028797     1  0.16576787E+09
     -158.5770554044      170.2500915562     1  0.15801764E+09
     -158.5769513872      167.2924640955     1  0.16848905E+09
     -158.5762529480      167.8739883671     1  0.16838444E+09
     -158.5759846118      160.2939279232     1  0.15487582E+09
     -158.5745784292      165.5666021382     1  0.16158142E+09
     -158.5737083802      164.4641401587     1  0.15324625E+09
     -158.5735229426      170.3891749658     1  0.16793718E+09
     -158.5734453076      160.0737860015     1  0.15785887E+09
     -158.5731153605      161.8875257339     1  0.15084855E+09
     -158.5730769855      170.2182120384     1  0.15754030E+09
     -158.5718211743      168.0835774194     1  0.16121451E+09
     -158.5718094477      170.2022534362     1  0.16832737E+09
     -158.5716610037      161.0784707156     1  0.16265038E+09
     -158.5714723945      164.6994301972     1  0.16608093E+09
     -158.5712975637      163.9784701777     1  0.15559854E+09
     -158.5709379378      165.5845791646     1  0.16152102E+09
     -158.5708532393      158.9035900727     1  0.15734092E+09
     -158.5703938200      166.4850934321     1  0.16905049E+09
     -158.5698018269      161.9328160695     1  0.15687829E+09
     -158.5693001388      158.0253747508     1  0.15711839E+09
     -158.5692958143      162.9649442908     1  0.15809777E+09
     -158.5683967234      170.3605026742     1  0.17211246E+09
     -158.5683911208      161.9431058559     1  0.16076596E+09
     -158.5683090894      170.3179183211     1  0.15882516E+09
     -158.5682750466      164.7791834493     1  0.16274836E+09
     -158.5674841662      160.8015446572     1  0.16552084E+09
     -158.5674656249      170.2090267835     1  0.16873755E+09
     -158.5674260095      158.7269430445     1  0.15885775E+09
     -158.5665621218      165.8482560668     1  0.16214093E+09
     -158.5665286405      168.1340542655     1  0.16179640E+09
     -158.5661395183      165.1924473755     1  0.16410340E+09
     -158.5656470600      162.9232957009     1  0.15057351E+09
     -158.5654900691      163.8391230064     1  0.16956900E+09
     -158.5654614606      160.1615813953     1  0.15717242E+09
     -158.5652600458      165.2773624457     1  0.16475416E+09
     -158.5645599635      163.7453925399     1  0.16494587E+09
     -158.5632416746      170.0140340337     1  0.15832944E+09
     -158.5631101823      163.8125281585     1  0.15819782E+09
     -158.5622956356      160.9667356153     1  0.16246603E+09
     -158.5621226124      160.0322950053     1  0.15709010E+09
     -158.5618968591      162.8957182048     1  0.15779198E+09
     -158.5613924067      162.3481948293     1  0.15968272E+09
     -158.5612943643      163.0304690765     1  0.15797431E+09
     -158.5609530554      161.5947064518     1  0.16236688E+09
     -158.5603947269      164.7937734497     1  0.17083886E+09
     -158.5601929004      169.9913062058     1  0.15728747E+09
     -158.5596825600      161.3665935276     1  0.15536591E+09
     -158.5594955352      170.3647308940     1  0.15822982E+09
     -158.5593468170      169.8275212305     1  0.15609044E+09
     -158.5592544497      166.9244775129     1  0.16658955E+09
     -158.5591305672      164.5669415357     1  0.16976786E+09
     -158.5584983154      165.1369330763     1  0.16193874E+09
     -158.5580378322      163.6937903416     1  0.17084745E+09
     -158.5577902796      170.8908239076     1  0.16842660E+09
     -158.5574443047      161.2493399836     1  0.15996114E+09
     -158.5572627590      165.2751145459     1  0.16026501E+09
     -158.5572345438      164.5500124935     1  0.16496042E+09
     -158.5572193968      158.8937551514     1  0.17168133E+09
     -158.5571803692      167.8968640452     1  0.16131269E+09
     -158.5568529394      170.1012008678     1  0.15687010E+09
     -158.5565704314      162.4998557727     1  0.16306759E+09
     -158.5562192047      169.8475049608     2  0.17874419E+09
     -158.5548412575      160.8921464592     1  0.15597387E+09
     -158.5547147871      163.2605375969     1  0.15635399E+09
     -158.5546961631      169.9224120039     1  0.15769517E+09
     -158.5543802770      162.9574042529     1  0.16742355E+09
     -158.5541812646      166.5333353461     1  0.15749113E+09
     -158.5541402143      170.3985211606     1  0.16185837E+09
     -158.5535154197      169.7924514824     2  0.17903332E+09
     -158.5533995857      166.7659664559     1  0.16213865E+09
     -158.5533741812      167.0780022736     1  0.16490892E+09
     -158.5531499802      164.9533489129     1  0.16085698E+09
     -158.5531080795      170.2339058032     1  0.16634783E+09
     -158.5528761887      168.1731863303     1  0.16020614E+09
     -158.5527637820      161.5949098383     1  0.15419021E+09
     -158.5527061200      159.7827151724     1  0.16149211E+09
     -158.5526530502      164.9313736319     1  0.17254927E+09
     -158.5525147003      159.6036983373     1  0.15801843E+09
     -158.5524727824      160.4010245813     1  0.15479841E+09
     -158.5516769185      166.9366880532     1  0.17094178E+09
     -158.5516717672      163.0810678841     1  0.15790440E+09
     -158.5513718046      163.6828051247     1  0.15693766E+09
     -158.5512802919      166.2400718848     1  0.16855056E+09
     -158.5505363896      161.6389021365     1  0.15863155E+09
     -158.5496963577      160.0560073250     1  0.15643424E+09
     -158.5491230217      159.4992048255     1  0.15803764E+09
     -158.5489355204      169.4412061012     2  0.15847664E+09
     -158.5484087192      167.1428794286     1  0.15728436E+09
     -158.5482961417      158.2169796548     1  0.15685611E+09
     -158.5482930155      159.9987075863     1  0.16431518E+09
     -158.5476568698      166.6486187739     1  0.16958629E+09
     -158.5472753651      163.7102937373     1  0.16542389E+09
     -158.5472230278      161.3288315465     1  0.15163733E+09
     -158.5470898041      161.2369732547     1  0.15373067E+09
     -158.5469177169      170.0365606528     1  0.15930948E+09
     -158.5466963927      167.7175558481     2  0.16236326E+09
     -158.5465603476      168.1236471254     1  0.15851906E+09
     -158.5460435486      163.6057604245     1  0.17543181E+09
     -158.5459178703      164.2646893674     1  0.16551875E+09
     -158.5456366332      164.8617310086     1  0.16019495E+09
     -158.5449867794      166.2087369743     1  0.16809706E+09
     -158.5447891399      161.1157439776     1  0.15497280E+09
     -158.5447731426      160.9116369929     1  0.15414441E+09
     -158.5444685906      164.1630723600     1  0.16043445E+09
     -158.5442483874      163.4264791827     1  0.16246549E+09
     -158.5441366714      160.7697329185     1  0.16835565E+09
     -158.5441354494      164.9094855362     1  0.15827880E+09
     -158.5439635087      165.1198985985     1  0.16092816E+09
     -158.5438714785      163.9905239464     1  0.16338660E+09
     -158.5435511598      166.9015796318     1  0.16947397E+09
     -158.5433564986      163.5873764735     1  0.16616536E+09
     -158.5431732302      162.1202350416     1  0.15576694E+09
     -158.5428571869      166.1726451105     1  0.16784788E+09
     -158.5427775339      164.2862898918     1  0.16976754E+09
     -158.5426283190      158.3740933876     1  0.15936851E+09
     -158.5426148617      164.7975685453     1  0.16724931E+09
     -158.5422653059      165.7161780952     1  0.16811937E+09
     -158.5421878640      164.0473711729     1  0.15368491E+09
     -158.5417264339      162.7617511670     1  0.15714831E+09
     -158.5411597146      163.4877931110     1  0.16490538E+09
     -158.5407883395      161.2051977607     1  0.15697984E+09
     -158.5403708630      164.2933906569     1  0.15443563E+09
     -158.5403645393      164.7415706178     1  0.15334271E+09
     -158.5402919876      167.1003989404     2  0.16232145E+09
     -158.5402799777      160.5147264411     1  0.16237026E+09
     -158.5401970835      162.3176584275     1  0.16112866E+09
     -158.5400348766      163.2952520492     1  0.16004934E+09
     -158.5399281361      170.0496704625     1  0.16420914E+09
     -158.5394163848      163.6331755153     1  0.15322613E+09
     -158.5393208297      164.5209929354     1  0.16488893E+09
     -158.5391343625      163.4667232090     1  0.16146434E+09
     -158.5390642202      164.3601855850     1  0.16196046E+09
     -158.5389113207      158.7376190421     1  0.16427092E+09
     -158.5388766235      157.8443357135     1  0.15909272E+09
     -158.5388561853      156.6160037101     1  0.15552088E+09
     -158.5384658792      169.9378921865     1  0.16015338E+09
     -158.5382707510      161.2980860904     1  0.16289167E+09
     -158.5373740414      163.7037913076     1  0.17044557E+09
     -158.5373567511      162.8235679120     1  0.15940184E+09
     -158.5373522257      164.4947526728     1  0.16797698E+09
     -158.5370724804      163.9169516167     1  0.15596935E+09
     -158.5366389709      157.6241514255     1  0.15830374E+09
     -158.5364971656      161.7929044572     1  0.17574172E+09
     -158.5357260746      157.8422250848     1  0.15449329E+09
     -158.5356003970      167.3162140257     1  0.15796658E+09
     -158.5355690458      163.3339534521     1  0.17293305E+09
     -158.5354499198      163.2955973357     1  0.16260487E+09
     -158.5354190446      162.4005201522     1  0.15419785E+09
     -158.5347432804      166.5465787108     1  0.16357796E+09
     -158.5346262157      157.4202111775     1  0.15752106E+09
     -158.5343556024      164.8052431015     1  0.15721866E+09
     -158.5343258599      169.9766613710     1  0.16671955E+09
     -158.5340202326      159.5140969895     1  0.15670889E+09
     -158.5333076206      162.0817398839     1  0.15969183E+09
     -158.5324160340      162.9582822491     1  0.15739239E+09
     -158.5319129207      165.9893729118     1  0.15602266E+09
     -158.5317703483      169.6006494979     1  0.15564069E+09
     -158.5312567552      162.4504705158     1  0.15869025E+09
     -158.5310882804      163.3794599444     1  0.15745040E+09
     -158.5308820629      162.8929430458     1  0.16088623E+09
     -158.5304407897      163.2357274361     2  0.15746278E+09
     -158.5298395088      165.6549372583     1  0.17542862E+09
     -158.5298065487      160.7926901870     1  0.16011030E+09
     -158.5296108814      166.6816388050     1  0.16367122E+09
     -158.5294775073      166.9939530422     1  0.16360216E+09
     -158.5294053850      164.7302376235     1  0.15857138E+09
     -158.5293980660      166.3814017277     1  0.15862270E+09
     -158.5293965832      157.4348114838     1  0.15531478E+09
     -158.5291158670      162.6425365604     1  0.16020380E+09
     -158.5289788085      162.9296694872     1  0.16103083E+09
     -158.5288669135      163.7588091009     1  0.16373830E+09
     -158.5287372377      169.8497391352     1  0.15773057E+09
     -158.5286162790      163.4176800725     1  0.15762883E+09
     -158.5283805831      163.2196830768     1  0.15671144E+09
     -158.5282315398      163.5413693567     1  0.16792375E+09
     -158.5281894402      160.2050884303     1  0.15740643E+09
     -158.5280476502      159.8360495805     1  0.15661978E+09
     -158.5279344681      167.3348016000     1  0.17465090E+09
     -158.5277225377      164.0388189090     1  0.16195009E+09
     -158.5276030084      164.9397990208     1  0.16069120E+09
     -158.5273486645      169.9544540878     1  0.16406431E+09
     -158.5273238057      165.7120039557     1  0.16557300E+09
     -158.5272940975      166.4991338734     1  0.17417905E+09
     -158.5271259820      163.7516760536     1  0.15664431E+09
     -158.5270072219      158.1450597721     1  0.16026463E+09
     -158.5267938767      170.1482569114     1  0.16828462E+09
     -158.5265467169      160.4765937362     1  0.15600425E+09
     -158.5262683158      160.0757383664     1  0.16070794E+09
     -158.5262620869      170.1804250172     1  0.16864527E+09
     -158.5256568059      164.8443998680     1  0.17574260E+09
     -158.5256352067      168.0363298571     1  0.16044928E+09
     -158.5256262130      169.7431016097     1  0.15656814E+09
     -158.5256227675      163.0299834070     2  0.15721356E+09
     -158.5252479916      161.9269766342     1  0.15495184E+09
     -158.5251483316      163.3148923363     1  0.16049235E+09
     -158.5250519190      160.5593553895     1  0.16153781E+09
     -158.5246516868      161.9537791103     1  0.15384376E+09
     -158.5246273555      169.4301626818     1  0.16027738E+09
     -158.5244944876      168.3024353381     1  0.17432714E+09
     -158.5236883924      169.5482823827     1  0.17379757E+09
     -158.5234747468      161.5523210905     1  0.16111904E+09
     -158.5230207258      170.2557196545     1  0.16721706E+09
     -158.5228422596      163.8845741177     1  0.15228785E+09
     -158.5228176512      162.6183384514     1  0.15777693E+09
     -158.5225923834      161.5958087883     1  0.15594468E+09
     -158.5218516472      164.1254139660     1  0.15380718E+09
     -158.5217397737      162.5161167413     1  0.15903521E+09
     -158.5216568498      170.2304407384     1  0.16792926E+09
     -158.5216055863      164.3726507028     1  0.16280669E+09
     -158.5208765323      163.2392879809     1  0.16548075E+09
     -158.5207373777      169.8823113528     1  0.15870133E+09
     -158.5207259142      169.8903245751     1  0.15896017E+09
     -158.5204288105      163.1991248969     1  0.16171202E+09
     -158.5202850442      161.9264482180     1  0.16309743E+09
     -158.5201518084      168.2342819460     1  0.16080361E+09
     -158.5200709723      161.1457914641     1  0.15607190E+09
     -158.5200234552      166.7652752183     1  0.16167748E+09
     -158.5199086225      163.4299397252     1  0.15685186E+09
     -158.5198779395      160.2161222514     1  0.16263215E+09
     -158.5198630777      168.5600555941     1  0.16179764E+09
     -158.5195172874      163.0126928008     1  0.15750793E+09
     -158.5195063668      165.0263016767     1  0.16992416E+09
     -158.5190672099      168.7316053182     1  0.16312269E+09
     -158.5187469438      163.6612456798     1  0.16396670E+09
     -158.5186337735      164.5944977606     1  0.16508382E+09
     -158.5180922863      159.2283661231     1  0.15565017E+09
     -158.5178811262      170.2215619434     1  0.15847138E+09
     -158.5173237957      164.0620701434     1  0.16401570E+09
     -158.5171548817      161.8669266057     1  0.16293998E+09
     -158.5170054846      170.1113959131     1  0.16913435E+09
     -158.5157740172      161.7365373873     1  0.15756465E+09
     -158.5156126313      163.9737841874     1  0.16129849E+09
     -158.5153451763      169.8964977744     1  0.16371745E+09
     -158.5152499266      164.0781800059     1  0.16092161E+09
     -158.5150840991      165.2074755296     2  0.16352842E+09
     -158.5149082415      169.9184761989     1  0.16343719E+09
     -158.5146642030      162.5436689031     1  0.17063124E+09
     -158.5144591633      159.0720940363     1  0.15880756E+09
     -158.5144181785      165.2794821139     2  0.16065552E+09
     -158.5143766807      161.2579482572     1  0.15751312E+09
     -158.5143619617      166.1209443286     1  0.17965841E+09
     -158.5141494277      163.0688363572     1  0.16356864E+09
     -158.5140993185      161.6935113018     1  0.16334261E+09
     -158.5140772152      157.8646213317     1  0.15622947E+09
     -158.5139956720      160.9136175431     1  0.15713267E+09
     -158.5133789409      164.5792487224     1  0.16161771E+09
     -158.5130084868      169.8024911710     1  0.15776838E+09
     -158.5129874649      162.6995021845     1  0.16073225E+09
     -158.5129421224      167.1047043031     1  0.15901432E+09
     -158.5129348425      160.8545130322     1  0.16153952E+09
     -158.5128552544      160.4846201443     1  0.15647721E+09
     -158.5127538509      164.9448555369     1  0.15884553E+09
     -158.5127306018      163.5141080255     1  0.16388615E+09
     -158.5126020411      168.2942845311     1  0.16277438E+09
     -158.5125764578      162.7336402187     1  0.16418835E+09
     -158.5123645944      166.6972538328     1  0.15611575E+09
     -158.5123150988      164.7849393193     1  0.16911368E+09
     -158.5121062095      159.6227934693     1  0.15766810E+09
     -158.5118753411      165.2111416282     1  0.16679325E+09
     -158.5112061469      165.5817608290     1  0.16503009E+09
     -158.5110342243      168.2663010019     1  0.16061428E+09
     -158.5110155745      165.7220161994     1  0.16020742E+09
     -158.5109319960      165.5543118199     1  0.16579054E+09
     -158.5109131813      163.6685616374     1  0.15815027E+09
     -158.5108285987      163.1976129790     1  0.16283400E+09
     -158.5107249977      162.3063151442     1  0.15520653E+09
     -158.5106913877      162.6049503790     2  0.15602995E+09
     -158.5106506349      166.3743983297     2  0.16011701E+09
     -158.5105565344      157.8305706149     1  0.15796363E+09
     -158.5104638790      164.1846747907     1  0.16410855E+09
     -158.5099788601      162.3402703067     1  0.15545892E+09
     -158.5099505813      166.2354444839     1  0.17168885E+09
     -158.5097782983      161.2663439584     1  0.15758714E+09
     -158.5097369670      162.0403324988     1  0.15150588E+09
     -158.5097176188      161.4924664188     1  0.15966521E+09
     -158.5094582348      161.6319424604     1  0.15598599E+09
     -158.5094306721      167.9494835053     1  0.15898055E+09
     -158.5091039391      163.9728209724     1  0.15578020E+09
     -158.5089273439      164.4493592082     1  0.16141934E+09
     -158.5088871111      163.8352899239     1  0.15756301E+09
     -158.5087344676      160.9453546017     1  0.16048377E+09
     -158.5086433469      168.1962760226     1  0.15875232E+09
     -158.5085769398      163.6642454431     1  0.15785843E+09
     -158.5085612568      157.3197474459     1  0.15424612E+09
     -158.5085296720      164.3051052581     1  0.16259933E+09
     -158.5084349083      159.6101286019     1  0.15440174E+09
     -158.5082754880      169.3587918494     1  0.16995882E+09
     -158.5080174511      163.1876923318     1  0.15641188E+09
     -158.5079737159      165.1606841522     1  0.15577744E+09
     -158.5073156943      169.8518227265     1  0.16195550E+09
     -158.5070722736      163.6852264738     1  0.16028349E+09
     -158.5066673035      169.9567157667     1  0.16597545E+09
     -158.5063976096      161.3861334264     1  0.16091990E+09
     -158.5062901574      167.9616498523     1  0.15979041E+09
     -158.5059665503      169.8939792947     1  0.16506074E+09
     -158.5059135196      161.5035830414     1  0.15684355E+09
     -158.5055347399      169.9039831423     1  0.16480413E+09
     -158.5046053831      160.2660289233     1  0.15648149E+09
     -158.5045908855      166.9821778031     1  0.15575782E+09
     -158.5042368413      165.3478898965     1  0.16039436E+09
     -158.5039860287      163.1018573489     1  0.15439569E+09
     -158.5038864916      164.8166008238     1  0.16839707E+09
     -158.5038454200      169.4173103308     1  0.16955242E+09
     -158.5034282810      159.7067973796     1  0.15846954E+09
     -158.5033860510      161.7285958627     1  0.15633840E+09
     -158.5030152161      165.5822228910     1  0.15972682E+09
     -158.5029782593      163.7345749547     1  0.15541557E+09
     -158.5028283411      161.0135187802     1  0.15929094E+09
     -158.5024876092      163.5826979681     1  0.16891613E+09
     -158.5022117382      162.3275605835     1  0.16012540E+09
     -158.5022061377      160.4027615336     1  0.16103330E+09
     -158.5020993162      160.5798000684     1  0.16446374E+09
     -158.5019247172      161.0669296465     1  0.15700453E+09
     -158.5016008457      164.6167986254     1  0.16987955E+09
     -158.5011697355      163.3749169542     1  0.15812583E+09
     -158.5011143045      170.1301556426     1  0.15549262E+09
     -158.5010839684      170.1041037721     1  0.15581637E+09
     -158.5010750040      162.4512589275     1  0.15925631E+09
     -158.5010070436      158.5590105422     1  0.15533872E+09
     -158.5009658157      165.9642989171     1  0.16004412E+09
     -158.5009020334      159.7093794145     1  0.15824122E+09
     -158.5007280949      160.2056386655     1  0.16288261E+09
     -158.5006060630      154.3904029092     1  0.15421974E+09
     -158.5002672376      161.9804754942     1  0.15446996E+09
     -158.5002188564      169.8728924185     1  0.16279372E+09
     -158.4997368863      167.2687174638     1  0.15791569E+09
     -158.4997003798      169.3183271025     1  0.15610389E+09
     -158.4995818441      164.1529156371     1  0.16318621E+09
     -158.4993861190      168.7109544806     1  0.15698678E+09
     -158.4991973475      166.2469846927     1  0.17006800E+09
     -158.4991855452      161.7383178886     1  0.16380954E+09
     -158.4991315198      158.7696482520     1  0.15230144E+09
     -158.4990399180      161.1594135591     1  0.15324398E+09
     -158.4990203685      163.4779766438     1  0.15837268E+09
     -158.4989710902      166.8001716252     1  0.16134588E+09
     -158.4989177923      166.2806842140     1  0.16872325E+09
     -158.4985175497      162.2014891274     1  0.15787356E+09
     -158.4983819437      162.6524491994     1  0.16049008E+09
     -158.4983739181      161.1266885128     1  0.15415934E+09
     -158.4983271713      163.8497895189     1  0.15672400E+09
     -158.4982146946      156.9171758783     1  0.15725587E+09
     -158.4980341050      164.8205661649     1  0.15658837E+09
     -158.4980194006      163.7973771299     1  0.15423923E+09
     -158.4980003298      158.7505605160     1  0.15623467E+09
     -158.4979796424      165.3756755086     1  0.16303396E+09
     -158.4979266430      160.4863317184     1  0.15961165E+09
     -158.4976729728      165.5223617063     2  0.16354912E+09
     -158.4971245015      157.0917250383     1  0.15654257E+09
     -158.4970908666      161.4203367210     1  0.16073182E+09
     -158.4968698523      161.2321823842     1  0.15852052E+09
     -158.4967086699      162.6424585506     1  0.16162319E+09
     -158.4965866168      165.3992204950     1  0.16118893E+09
     -158.4963801989      164.1510717049     1  0.15576011E+09
     -158.4962342827      162.5842168365     1  0.16051516E+09
     -158.4961898916      159.1937013419     1  0.15880839E+09
     -158.4961055841      156.8111717773     1  0.16188267E+09
     -158.4958385542      158.7880553790     1  0.16001434E+09
     -158.4957343726      164.8578571188     1  0.15930713E+09
     -158.4956391449      164.2641082200     1  0.16507879E+09
     -158.4956217827      158.3614872445     1  0.15360951E+09
     -158.4955558756      163.2568545914     1  0.16165820E+09
     -158.4955051469      161.0945254877     1  0.15521695E+09
     -158.4952821373      159.6041120749     1  0.16722999E+09
     -158.4950080797      165.3313935633     2  0.16128297E+09
     -158.4949467046      160.4272756696     1  0.15575651E+09
     -158.4947561082      160.9857217642     2  0.16039270E+09
     -158.4947514807      159.2809142689     2  0.16043783E+09
     -158.4944801753      156.8114646779     1  0.15380061E+09
     -158.4943462435      163.2492113614     1  0.15683420E+09
     -158.4943078871      162.1020259613     1  0.15378336E+09
     -158.4943067168      163.4561507453     1  0.15574516E+09
     -158.4940551669      164.1321480198     1  0.15698988E+09
     -158.4939284388      165.4980789645     2  0.16122213E+09
     -158.4937644298      160.3262891639     1  0.15874513E+09
     -158.4934711441      162.8138425388     1  0.15746846E+09
     -158.4933447674      159.9479986610     1  0.15700756E+09
     -158.4932021004      166.2230966516     1  0.15975852E+09
     -158.4931431303      164.3160885691     1  0.16120590E+09
     -158.4930765959      164.7605983965     1  0.16589224E+09
     -158.4927631925      169.8349343983     1  0.16976719E+09
     -158.4925534544      161.0288621644     1  0.16481517E+09
     -158.4924869146      165.0454123250     1  0.16199793E+09
     -158.4922864436      162.8551894192     1  0.15948402E+09
     -158.4921756636      161.1232111038     1  0.16005847E+09
     -158.4920585811      160.1445069188     1  0.15948965E+09
     -158.4918878465      165.0843991372     1  0.15555306E+09
     -158.4917589453      164.6768061711     1  0.15647673E+09
     -158.4916843848      163.3595040394     1  0.15693386E+09
     -158.4911902649      164.1287720329     1  0.15813984E+09
     -158.4911841834      165.0145208643     1  0.16138274E+09
     -158.4911378790      158.1873749367     1  0.15639828E+09
     -158.4910827836      163.8446093093     1  0.15289888E+09
     -158.4910547460      160.6070166984     1  0.15689157E+09
     -158.4909690577      159.4986112745     1  0.15612547E+09
     -158.4909224514      162.4656261095     1  0.15692192E+09
     -158.4908432845      166.7758988134     1  0.17143451E+09
     -158.4907892021      166.4211470200     1  0.15776212E+09
     -158.4907736055      163.0772677797     1  0.15402410E+09
     -158.4907445441      159.1191590639     1  0.15752342E+09
     -158.4906208763      168.1773729292     1  0.17089391E+09
     -158.4905236254      165.7235039096     2  0.17529440E+09
     -158.4904200191      160.0043819060     1  0.15791397E+09
     -158.4898232893      164.0855661699     1  0.16387617E+09
     -158.4897229005      162.2065970068     1  0.16918164E+09
     -158.4897094967      161.1749825302     1  0.15593018E+09
     -158.4894972156      163.6832686310     1  0.15871184E+09
     -158.4894947240      165.2064881240     2  0.16772824E+09
     -158.4891526349      162.7078044895     1  0.15557251E+09
     -158.4891178770      163.1692773418     1  0.16808565E+09
     -158.4890023115      164.6541099686     1  0.15936078E+09
     -158.4886899044      165.3582076006     1  0.15569408E+09
     -158.4886352167      163.0037870940     1  0.15801594E+09
     -158.4885680950      163.6053171953     1  0.15305883E+09
     -158.4882739476      160.1048966408     1  0.15909775E+09
     -158.4881516040      160.3916606348     1  0.15837837E+09
     -158.4881403919      159.8628054622     1  0.15670016E+09
     -158.4880698275      163.4139770190     1  0.15900002E+09
     -158.4878442557      157.3370214083     1  0.15886868E+09
     -158.4877294716      165.4606455034     1  0.17084506E+09
     -158.4876624098      161.1922777472     1  0.16082343E+09
     -158.4876612107      161.2833471267     1  0.15671217E+09
     -158.4876601714      165.3320832992     1  0.15706441E+09
     -158.4875401245      160.5327157834     1  0.16057741E+09
     -158.4872665628      161.0415985893     1  0.15717785E+09
     -158.4869920741      162.5440270304     1  0.16666504E+09
     -158.4866064648      162.3534435621     1  0.15469529E+09
     -158.4865336035      163.1475245594     1  0.15802191E+09
     -158.4865181822      164.9907007499     1  0.16011483E+09
     -158.4862967965      163.0851020210     1  0.16187954E+09
     -158.4862932875      163.7133001987     1  0.16116163E+09
     -158.4862803717      160.7030620006     1  0.15649815E+09
     -158.4862614539      161.5655496893     1  0.15213186E+09
     -158.4861764263      164.3776911608     1  0.15573084E+09
     -158.4860720438      161.6398002964     1  0.15888210E+09
     -158.4860086584      163.9619658929     1  0.17447637E+09
     -158.4857896989      164.3543179089     1  0.16849838E+09
     -158.4855136285      160.5871213034     1  0.15764353E+09
     -158.4854501155      163.7036763329     1  0.16575148E+09
     -158.4854456406      161.1786351242     1  0.16062425E+09
     -158.4853853939      160.9902755226     1  0.16986359E+09
     -158.4853786706      169.1301319687     1  0.15739341E+09
     -158.4851948307      159.6951364445     1  0.15653187E+09
     -158.4851231156      166.2804462120     1  0.17044351E+09
     -158.4850243345      161.7187075207     1  0.15335952E+09
     -158.4849923802      165.0546240576     1  0.15907639E+09
     -158.4849532815      160.0194775733     1  0.15283445E+09
     -158.4847084918      164.4434743970     1  0.16553039E+09
     -158.4841594019      158.7184478989     1  0.15656445E+09
     -158.4838946118      164.5616727562     1  0.15364616E+09
     -158.4835779594      159.3764072836     1  0.15682819E+09
     -158.4834795172      161.3753564672     1  0.15603046E+09
     -158.4834212731      164.5823589998     1  0.17191001E+09
     -158.4833537955      161.8164745513     1  0.15973874E+09
     -158.4833338334      166.0702784933     1  0.16697221E+09
     -158.4832297715      160.5236896408     1  0.15531970E+09
     -158.4831636294      161.1700853195     1  0.15643063E+09
     -158.4825305989      167.1852361954     1  0.16273904E+09
     -158.4823388130      164.5944885576     1  0.15216176E+09
     -158.4818609186      160.1629530838     1  0.16126262E+09
     -158.4818572770      163.3420296144     1  0.15732047E+09
     -158.4816498902      163.1319163559     1  0.17023709E+09
     -158.4816434370      161.8149961354     1  0.16022453E+09
     -158.4812482621      163.9695509820     1  0.16784344E+09
     -158.4811790701      163.1668180959     1  0.15644704E+09
     -158.4810414304      167.5586406324     1  0.16158128E+09
     -158.4810374028      163.0894954672     1  0.15519840E+09
     -158.4809955508      163.9436916715     1  0.15612593E+09
     -158.4806378637      164.7654355180     1  0.15538515E+09
     -158.4802569530      161.4026569945     1  0.16703300E+09
     -158.4801823140      159.7964760453     1  0.15756487E+09
     -158.4798638627      162.0594270428     1  0.16133343E+09
     -158.4797477471      169.4837267888     1  0.16670398E+09
     -158.4796511775      161.9783471861     1  0.16274415E+09
     -158.4793365381      169.9252904567     1  0.16990988E+09
     -158.4793099407      159.5022041446     1  0.15369550E+09
     -158.4791226700      163.6517697158     1  0.15698469E+09
     -158.4791146364      162.4801804693     1  0.15520047E+09
     -158.4788131218      162.9106592346     1  0.15559575E+09
     -158.4787348130      169.7276372602     1  0.16222028E+09
     -158.4786716552      169.6128081801     1  0.16096144E+09
     -158.4785417781      163.4776402220     1  0.15645773E+09
     -158.4783046560      161.5011961801     1  0.16329937E+09
     -158.4779908015      164.5491297043     1  0.15469232E+09
     -158.4779182000      164.2859183877     1  0.16111549E+09
     -158.4776315657      160.8499737264     1  0.15895230E+09
     -158.4776156166      161.8626469237     1  0.15567883E+09
     -158.4776026473      165.1370477686     2  0.16845038E+09
     -158.4770868866      160.1736388497     1  0.16352700E+09
     -158.4769560776      169.1644583478     1  0.16709389E+09
     -158.4769186731      164.8924858651     1  0.16188526E+09
     -158.4767553516      160.0976154018     1  0.15476096E+09
     -158.4765815962      163.9112959697     1  0.17384365E+09
     -158.4764369207      160.8012807003     1  0.15385465E+09
     -158.4760322618      169.4580108291     1  0.15733065E+09
     -158.4759785032      156.4474613714     1  0.15448332E+09
     -158.4755363315      164.3391420976     1  0.16186010E+09
     -158.4754777594      159.1224953188     1  0.15511619E+09
     -158.4753976550      161.6251987656     1  0.15613410E+09
     -158.4749343693      170.0902945319     1  0.15528730E+09
     -158.4747821229      162.8398054852     1  0.15808214E+09
     -158.4746208418      164.6602054405     1  0.15984789E+09
     -158.4743055779      158.2518339983     1  0.15420486E+09
     -158.4740409366      166.2420018663     1  0.17380164E+09
     -158.4740108323      164.2908400875     1  0.16314361E+09
     -158.4740057919      160.5532971500     1  0.15808412E+09
     -158.4735990787      161.1444372602     1  0.15460861E+09
     -158.4735072338      159.6405823665     1  0.15663149E+09
     -158.4731878650      166.0791082859     1  0.15545342E+09
     -158.4731757655      161.7355771227     1  0.15688157E+09
     -158.4724861907      163.3208596195     1  0.15451176E+09
     -158.4717478699      159.2195152789     1  0.15951428E+09
     -158.4716056992      158.2213646406     1  0.16003120E+09
     -158.4712898499      164.7764505360     1  0.16272157E+09
     -158.4712740829      165.1645330656     1  0.17479942E+09
     -158.4709384240      161.4454349061     1  0.15408876E+09
     -158.4707384263      169.0691428843     1  0.15874069E+09
     -158.4705564963      162.0328740030     1  0.15482003E+09
     -158.4703638542      166.6070153372     1  0.16985116E+09
     -158.4702523310      163.3252850319     1  0.15710287E+09
     -158.4694250569      162.4159100929     1  0.16425619E+09
     -158.4692751835      167.5324405224     1  0.16128784E+09
     -158.4688376711      158.4006145474     1  0.15583982E+09
     -158.4687475141      160.8472462323     1  0.15471133E+09
     -158.4685569911      158.4575587886     1  0.16318200E+09
     -158.4683388171      164.1940288859     1  0.15829469E+09
     -158.4682494990      170.2059031729     1  0.15471079E+09
     -158.4677357626      156.2900641649     1  0.15993104E+09
     -158.4676951336      164.2613200780     1  0.16531950E+09
     -158.4676481455      163.4967185841     1  0.15379066E+09
     -158.4675926997      164.9124258180     1  0.16329514E+09
     -158.4675529257      159.2953506297     1  0.16064360E+09
     -158.4672451931      161.4049727289     1  0.15345357E+09
     -158.4671357156      161.2726903308     1  0.15230796E+09
     -158.4667380402      158.0322507352     1  0.15726079E+09
     -158.4665064337      162.3062883159     1  0.16358783E+09
     -158.4661381567      160.9671948580     1  0.15934847E+09
     -158.4658310156      161.9176141865     1  0.15430132E+09
     -158.4658085714      161.7243320731     1  0.15479385E+09
     -158.4652602409      160.9215634699     1  0.15843018E+09
     -158.4652527457      162.2884860458     1  0.15579130E+09
     -158.4646336077      159.4557404421     1  0.15853969E+09
     -158.4641575168      156.3831706426     1  0.15693301E+09
     -158.4641458725      159.1729255785     1  0.15574408E+09
     -158.4640301361      162.6108061574     1  0.15603893E+09
     -158.4639228281      165.7706727202     1  0.17270371E+09
     -158.4636846361      161.8293912300     1  0.16731602E+09
     -158.4634509625      163.8014327842     1  0.16161474E+09
     -158.4634296149      160.8406415992     1  0.15704992E+09
     -158.4630964047      161.3337782948     1  0.15956951E+09
     -158.4628562020      161.1621202450     1  0.15637285E+09
     -158.4627950659      160.4260686020     1  0.16409703E+09
     -158.4623206503      166.7226867079     1  0.16618267E+09
     -158.4620094762      169.2206829274     2  0.16245824E+09
     -158.4619985144      163.1873946692     2  0.15933988E+09
     -158.4616999702      161.2203404475     1  0.15616265E+09
     -158.4615642439      163.7167986039     1  0.16258864E+09
     -158.4607471088      167.2699213704     1  0.16012182E+09
     -158.4606798481      162.5256773122     1  0.15654467E+09
     -158.4603999839      163.5392844805     1  0.15848960E+09
     -158.4602746323      160.0846529889     1  0.15672369E+09
     -158.4601937322      159.7576719132     1  0.15757353E+09
     -158.4601442609      162.4322738272     1  0.16494711E+09
     -158.4600915442      162.7873040388     1  0.15617899E+09
     -158.4596555107      158.0472104762     1  0.15704202E+09
     -158.4592680626      158.8180288513     1  0.15706652E+09
     -158.4590028045      167.8373342894     1  0.16488666E+09
     -158.4588097655      158.7400670278     1  0.16574809E+09
     -158.4584236667      169.5404098012     1  0.15876972E+09
     -158.4581388951      159.1980982217     1  0.15539744E+09
     -158.4576642722      162.4748859726     1  0.17503484E+09
     -158.4564348989      160.5573221868     1  0.15125924E+09
     -158.4559048174      163.9325576353     1  0.15303644E+09
     -158.4553696429      163.2362385264     1  0.16610431E+09
     -158.4549756697      161.3009509540     1  0.15403627E+09
     -158.4547962916      159.6745707646     1  0.15970391E+09
     -158.4545089978      161.1932990500     1  0.15553616E+09
     -158.4543828417      160.1390768785     2  0.15739405E+09
     -158.4537984461      162.5980049436     1  0.15580158E+09
     -158.4533893872      166.2466576320     1  0.16595055E+09
     -158.4512031924      156.9519191326     1  0.15719746E+09
     -158.4510867105      159.5148770860     1  0.16218323E+09
     -158.4508317193      165.5909234468     1  0.15927861E+09
     -158.4504859803      165.0300372601     1  0.16807503E+09
     -158.4499387324      161.2851725113     1  0.15520450E+09
     -158.4482389180      165.4362739330     1  0.16573199E+09
     -158.4476119057      161.6334320687     1  0.15806246E+09
     -158.4475643886      168.2659034033     1  0.15939095E+09
     -158.4475166834      162.2048023539     1  0.15574499E+09
     -158.4473511206      155.8702930392     1  0.15807635E+09
     -158.4472792880      161.1064126506     1  0.15703698E+09
     -158.4459146868      158.3433821839     1  0.16373718E+09
     -158.4456783287      159.4520395633     1  0.16187247E+09
     -158.4456680803      165.0564253959     1  0.15659108E+09
     -158.4449887071      160.3859480516     1  0.15651730E+09
     -158.4448177513      159.2870623351     1  0.15300904E+09
     -158.4447406760      165.9129687435     1  0.16171629E+09
     -158.4446476469      163.2250846415     1  0.16045252E+09
     -158.4435190110      159.9961776899     1  0.16294198E+09
     -158.4434074081      164.7462517474     1  0.15758334E+09
     -158.4433964356      166.0112297559     1  0.16617247E+09
     -158.4428349108      169.4463084270     1  0.16523333E+09
     -158.4426323046      163.0188525958     1  0.15486868E+09
     -158.4424685212      158.9017865487     1  0.15793160E+09
     -158.4423067496      160.5183406845     1  0.15918665E+09
     -158.4420610822      162.4840793909     1  0.15804927E+09
     -158.4419315353      162.4575284290     1  0.17235007E+09
     -158.4415738956      168.8740600858     1  0.16383417E+09
     -158.4413345727      159.1118756877     1  0.16013124E+09
     -158.4411440904      157.7947682259     1  0.15922955E+09
     -158.4407238396      161.8223437173     1  0.16195060E+09
     -158.4403214348      169.1146999931     2  0.16335408E+09
     -158.4400901175      157.8675344894     1  0.15453895E+09
     -158.4400510945      164.9808128897     1  0.15899489E+09
     -158.4399989004      164.7220240153     1  0.17025985E+09
     -158.4398250361      162.2427701686     1  0.15967535E+09
     -158.4397541227      163.8520732578     1  0.16451768E+09
     -158.4396245900      161.2937622232     1  0.16322340E+09
     -158.4395262571      160.5991815563     1  0.16380181E+09
     -158.4394947380      163.1714365217     1  0.16809383E+09
     -158.4391834552      170.2059898755     1  0.16219862E+09
     -158.4385470644      157.9797437604     1  0.15805774E+09
     -158.4385267380      157.6972296845     1  0.15366828E+09
     -158.4378765262      161.9725833289     1  0.15394637E+09
     -158.4373778330      162.4928946688     1  0.16288812E+09
     -158.4370230744      169.0133992535     1  0.16099912E+09
     -158.4369930645      165.9002638745     1  0.16968158E+09
     -158.4366206895      162.7246318649     1  0.17229546E+09
     -158.4364140694      160.8990545617     1  0.15962198E+09
     -158.4359632843      165.9869498332     1  0.17592189E+09
     -158.4356587876      168.8756074508     1  0.16837304E+09
     -158.4355822369      158.1446889858     1  0.15789991E+09
     -158.4352573320      164.1516079970     1  0.16338356E+09
     -158.4352271638      168.8444176291     1  0.16668286E+09
     -158.4350063142      158.9580574544     1  0.16383109E+09
     -158.4349886025      161.2299201407     1  0.15696625E+09
     -158.4338933045      160.1946051334     1  0.15645246E+09
     -158.4334186002      163.4721511460     1  0.16170831E+09
     -158.4332701639      164.7984912415     1  0.15949333E+09
     -158.4329880632      157.5600052148     1  0.15333810E+09
     -158.4326266055      158.6602265598     1  0.15217687E+09
     -158.4321013041      163.1790437474     1  0.16084510E+09
     -158.4313915658      160.2805222072     1  0.15602330E+09
     -158.4305920469      164.8366824990     1  0.16929664E+09
     -158.4304766287      160.8403421459     1  0.16595431E+09
     -158.4303387254      159.3570130672     1  0.15741539E+09
     -158.4293238723      162.4681970181     1  0.16190955E+09
     -158.4287994566      164.9786099271     1  0.16431084E+09
     -158.4286347595      160.7989176231     1  0.15878199E+09
     -158.4283581329      162.3481455129     1  0.15316149E+09
     -158.4281341220      168.6732773104     1  0.17494773E+09
     -158.4275363427      159.0549002737     1  0.15507047E+09
     -158.4274676207      160.7287489773     1  0.15812076E+09
     -158.4267340938      155.5373198553     1  0.15145282E+09
     -158.4266900697      165.0137024290     1  0.16256666E+09
     -158.4265919986      163.9925999829     1  0.16435822E+09
     -158.4264765746      160.8242139473     1  0.16055809E+09
     -158.4263983846      165.0409522479     1  0.16107522E+09
     -158.4260395872      157.7536599161     1  0.16110403E+09
     -158.4230390330      161.3492030035     1  0.16055902E+09
     -158.4228089459      165.7154342361     1  0.17084556E+09
     -158.4218268591      161.6048120263     1  0.15826240E+09
     -158.4201933197      162.6304312002     1  0.16076790E+09
     -158.4192026544      169.4011238992     1  0.16438842E+09
     -158.4183925719      165.7186693761     1  0.16834632E+09
     -158.4175273934      161.2809766317     1  0.15549739E+09
     -158.4174052184      159.4413759729     1  0.16174036E+09
     -158.4168259788      161.5925274490     1  0.15793647E+09
     -158.4149317477      160.8304563209     1  0.15382505E+09
     -158.4140014007      161.4089790703     1  0.16299075E+09
     -158.4116562768      159.0097016311     1  0.15661008E+09
     -158.4104901852      161.4150789181     1  0.15872600E+09
     -158.4104797809      161.3963191299     1  0.15608178E+09
     -158.4104582702      161.6895429348     1  0.15987818E+09
     -158.4091010874      168.2772025573     2  0.15940474E+09
     -158.4082815956      160.0166768922     1  0.15836173E+09
     -158.4074853223      169.9195197767     1  0.16622583E+09
     -158.4068817433      159.5727232873     1  0.15420903E+09
     -158.4064435037      157.5080732685     1  0.15834409E+09
     -158.4037289336      158.4010857181     1  0.16345554E+09
     -158.4034419544      160.5872740988     1  0.15962665E+09
     -158.4010035592      157.8861088010     1  0.15965417E+09
     -158.3996112299      162.5036359578     1  0.16218672E+09
     -158.3995268995      167.6246318150     1  0.16472762E+09
     -158.3994984818      158.4570096193     1  0.16360630E+09
     -158.3989883603      158.6748606664     1  0.15899413E+09
     -158.3983983192      163.4908266396     1  0.15959931E+09
     -158.3982566696      160.6905092210     1  0.15563516E+09
     -158.3981129814      156.7346166966     1  0.16146932E+09
     -158.3978720169      162.3515604017     1  0.15948526E+09
     -158.3977949696      160.4265629575     1  0.15689092E+09
     -158.3947768540      159.2075807452     1  0.15741272E+09
     -158.3945327446      161.5968167806     1  0.15772805E+09
     -158.3944721827      167.2423387029     1  0.16296114E+09
     -158.3924751438      162.7311856845     1  0.16308995E+09
     -158.3919744050      168.9182291007     1  0.15896612E+09
     -158.3916383901      163.1069221927     1  0.15549082E+09
     -158.3916077168      160.1327855452     1  0.16143618E+09
     -158.3902448763      159.2096184459     1  0.15569757E+09
     -158.3901830970      164.0047096050     1  0.15547019E+09
     -158.3883968845      161.9186720070     1  0.16858052E+09
     -158.3879813060      157.6261509094     1  0.16137657E+09
     -158.3870363778      168.6045165675     1  0.16535330E+09
     -158.3852959093      162.4679681027     1  0.15782922E+09
     -158.3828309870      163.1092689839     1  0.17131402E+09
     -158.3822900350      165.9988730282     1  0.16527773E+09
     -158.3819989610      159.2253722180     1  0.15800408E+09
     -158.3818333729      165.1511178742     1  0.16545210E+09
     -158.3791890357      161.6468483492     1  0.15492462E+09
     -158.3791560859      163.0191939252     1  0.16260649E+09
     -158.3780762013      160.7251632832     1  0.16452530E+09
     -158.3738368689      155.2401410108     1  0.16579984E+09
     -158.3737035398      161.5427538476     1  0.16378305E+09
     -158.3733478555      162.5163028113     1  0.15909437E+09
     -158.3727914003      162.3825876450     1  0.16311277E+09
     -158.3714572203      165.8571915141     1  0.16336206E+09
     -158.3708354758      160.3992152500     1  0.15821409E+09
     -158.3707259690      159.4268170319     1  0.15732568E+09
     -158.3686863681      161.8515654520     1  0.16055353E+09
     -158.3686838624      161.2830001767     1  0.15420208E+09
     -158.3686274518      163.3251713709     1  0.15791046E+09
     -158.3672956304      163.9145676901     1  0.16685815E+09
     -158.3666376318      159.5758972542     1  0.15761425E+09
     -158.3659493991      161.4090217923     1  0.15963651E+09
     -158.3659224611      159.3561233119     1  0.15851298E+09
     -158.3658651398      160.1437474327     1  0.17062612E+09
     -158.3651852664      159.8124101850     1  0.15682946E+09
     -158.3647164743      160.0837501400     1  0.15481241E+09
     -158.3640063262      160.4376330056     1  0.15689861E+09
     -158.3638427946      162.2186339994     1  0.16177800E+09
     -158.3637028397      164.3201118067     1  0.15545731E+09
     -158.3636761675      157.3273785196     1  0.16145421E+09
     -158.3612469220      161.1144037532     1  0.15805412E+09
     -158.3608875776      159.5621114319     1  0.16239110E+09
     -158.3607391395      158.9528751005     1  0.16459242E+09
     -158.3604988063      158.2077214611     1  0.15770375E+09
     -158.3597630250      160.7482493805     1  0.15730303E+09
