# Supplementary material for: Structure, thermodynamics, and rearrangement mechanisms in gold clusters—insights from the energy landscapes framework
Source: Nanoscale. 2017 Dec 15;10(4):2004–16. doi: 10.1039/c7nr07123j (PMC5901115; doi:10.1039/c7nr07123j)
Supplement: Supplementary file 1 [file NR-010-C7NR07123J-s001.zip › minima/45_Au/min.data.fcc]

     -158.8538986828      172.6478891987     2  0.15570763E+09
     -158.7227901263      171.7310191353     1  0.16081513E+09
     -158.7193802445      171.7904085035     2  0.16053267E+09
     -158.7008990355      171.9434682596     1  0.16024470E+09
     -158.6987153768      172.0051378249     1  0.16008247E+09
     -158.6980275176      171.7715960027     1  0.15818993E+09
     -158.6973606724      171.9904377390     1  0.16000179E+09
     -158.6955782954      171.8002631183     1  0.15817175E+09
     -158.6931919929      171.8450584051     1  0.15787094E+09
     -158.6733620845      172.0439918859     1  0.15696753E+09
     -158.6673536157      171.8335433446     2  0.15530343E+09
     -158.6504054010      172.1170007443     2  0.15829181E+09
     -158.6356674342      166.6535490208     1  0.15025684E+09
     -158.6341062095      164.3545186944     1  0.15915947E+09
     -158.6002872377      171.6409244265     2  0.16518703E+09
     -158.5948099597      171.5164671573     1  0.16340886E+09
     -158.5821563146      171.5266808179     1  0.16317028E+09
     -158.5767092046      169.5147729283     4  0.14670068E+09
     -158.5692124432      172.0090437727     2  0.16268166E+09
     -158.5683518787      171.7134243857     1  0.16381651E+09
     -158.5635044823      167.1945703652     1  0.15335315E+09
     -158.5606697618      171.3655044131     1  0.16240278E+09
     -158.5517558328      171.6669424532     1  0.16115860E+09
     -158.5492315018      171.6139920295     1  0.16093362E+09
     -158.5480656237      164.3165460908     1  0.16036242E+09
     -158.5443767068      168.6631824827     1  0.16082095E+09
     -158.5425086763      171.5809587783     1  0.16187432E+09
     -158.5389536524      171.4125646059     1  0.15954541E+09
     -158.5362042880      171.6549111228     1  0.16227991E+09
     -158.5352870408      171.4198722145     1  0.15943745E+09
     -158.5332508482      165.9296774120     1  0.15302937E+09
     -158.5303276468      171.4267001159     1  0.16029999E+09
     -158.5241596054      171.4342310394     1  0.16054690E+09
     -158.5220494612      171.4530625078     1  0.16071270E+09
     -158.5201976055      171.3991472873     1  0.16151366E+09
     -158.5081928902      171.0377735810     1  0.15936586E+09
     -158.5075826618      171.2852001700     2  0.16147835E+09
     -158.5052052777      166.1909904698     1  0.15191236E+09
     -158.5036567526      171.3638279176     1  0.16128151E+09
     -158.4984882053      166.6932059106     1  0.15720653E+09
     -158.4975044613      165.4016196971     1  0.15244070E+09
     -158.4868944900      166.5435633899     1  0.15599452E+09
     -158.4864028596      166.4857837547     1  0.15272523E+09
     -158.4823952573      170.5664623269     2  0.15704754E+09
     -158.4820684757      165.0355909032     1  0.15397876E+09
     -158.4799697102      165.1086573097     1  0.15703584E+09
     -158.4798999957      166.3013871086     1  0.15345033E+09
     -158.4749806415      166.2706484351     1  0.15649353E+09
     -158.4732148186      164.6706617188     1  0.15313820E+09
     -158.4525709168      164.3135285928     1  0.16189088E+09
     -158.4270031401      169.8698877279     1  0.16093255E+09
     -158.3945995466      169.7151235069     1  0.15875351E+09
     -158.3911236848      164.1342153277     1  0.16492698E+09
     -158.3810776262      162.1182699219     1  0.15431666E+09
     -158.3642551797      165.3790297971     1  0.15647448E+09
