# Supplementary material for: Structure, thermodynamics, and rearrangement mechanisms in gold clusters—insights from the energy landscapes framework
Source: Nanoscale. 2017 Dec 15;10(4):2004–16. doi: 10.1039/c7nr07123j (PMC5901115; doi:10.1039/c7nr07123j)
Supplement: Supplementary file 1 [file NR-010-C7NR07123J-s001.zip › minima/45_Au/min.data.hcp]

     -158.4383799607      171.0512188689     1  0.17095265E+09
     -158.4082126300      171.0166329649     1  0.16616406E+09
     -158.3869081276      170.8912070299     1  0.16686066E+09
