# Supplementary material for: Structure, thermodynamics, and rearrangement mechanisms in gold clusters—insights from the energy landscapes framework
Source: Nanoscale. 2017 Dec 15;10(4):2004–16. doi: 10.1039/c7nr07123j (PMC5901115; doi:10.1039/c7nr07123j)
Supplement: Supplementary file 1 [file NR-010-C7NR07123J-s001.zip › minima/45_Au/min.data.twi]

     -158.8523224984      172.7597502907     1  0.15501897E+09
     -158.8507544716      172.4144461042     4  0.15863983E+09
     -158.7982654901      168.4114303421     2  0.15562589E+09
     -158.7584738509      172.1327460819     2  0.16086221E+09
     -158.7536596689      172.3167265521     2  0.15157877E+09
     -158.7488738824      172.0708146816     1  0.16234639E+09
     -158.7326209926      172.1595344736     1  0.15889906E+09
     -158.7240674882      172.2485035253     1  0.15951602E+09
     -158.7220174569      172.4241510475     1  0.16691929E+09
     -158.7214100603      172.1017181616     1  0.16151576E+09
     -158.7158380306      172.8011394438     2  0.15590436E+09
     -158.7144460591      172.1556812538     1  0.16062907E+09
     -158.7135703636      172.0608859219     1  0.15763088E+09
     -158.7093586510      172.0674767457     1  0.15831933E+09
     -158.7085554162      172.1142703627     1  0.16268562E+09
     -158.7048273714      172.0142890287     2  0.16520646E+09
     -158.6999026806      171.5645269238     2  0.16635918E+09
     -158.6972272404      172.0794383155     1  0.15841089E+09
     -158.6920537663      171.7835791458     1  0.15860214E+09
     -158.6915945194      172.1303907948     1  0.15921608E+09
     -158.6884902131      172.0948352159     1  0.15918222E+09
     -158.6865050599      165.7960523653     1  0.15281071E+09
     -158.6849682296      165.5728881182     1  0.15364426E+09
     -158.6848524342      172.0746760065     1  0.15956250E+09
     -158.6833318189      168.0005712665     1  0.15401195E+09
     -158.6790166848      167.8842652460     1  0.15415066E+09
     -158.6774485753      172.1592848379     1  0.15610064E+09
     -158.6711262423      171.8636536980     1  0.15583711E+09
     -158.6679090554      167.5968014179     1  0.16351998E+09
     -158.6643240406      172.0667481390     1  0.16069653E+09
     -158.6631503368      171.7327217214     1  0.16130241E+09
     -158.6626043418      172.1351674862     1  0.15855389E+09
     -158.6597769505      171.8306657206     1  0.15694737E+09
     -158.6563266789      167.0282227832     2  0.15952461E+09
     -158.6562102863      172.2882820005     2  0.15692266E+09
     -158.6558347728      172.0710951633     2  0.15510217E+09
     -158.6552492627      167.7575154996     2  0.16396932E+09
     -158.6536523363      171.6982108104     1  0.15516066E+09
     -158.6534160190      164.7873018930     1  0.16265454E+09
     -158.6518793924      172.1579005825     1  0.15930284E+09
     -158.6485506494      168.0923999333     1  0.15351542E+09
     -158.6474810677      171.7652113190     1  0.15922910E+09
     -158.6448088354      171.6870690493     1  0.15559533E+09
     -158.6437489936      167.2219634796     1  0.15995761E+09
     -158.6426785009      164.5788176919     1  0.15877950E+09
     -158.6421585009      167.4070863086     1  0.15992403E+09
     -158.6409734195      167.8671800365     2  0.16148551E+09
     -158.6392978860      172.1048430517     1  0.15578319E+09
     -158.6369246139      171.8256541110     1  0.15565180E+09
     -158.6345139983      167.4924916568     1  0.15961415E+09
     -158.6344183361      168.3407244741     2  0.16213729E+09
     -158.6337694818      164.1585786457     1  0.16314153E+09
     -158.6335409720      168.3217407557     4  0.15483034E+09
     -158.6331965178      171.7365162547     1  0.15615857E+09
     -158.6300161358      172.1331177659     1  0.15641917E+09
     -158.6238684338      167.6661847445     2  0.16006933E+09
     -158.6218597064      171.6982914659     2  0.16912230E+09
     -158.6207356581      164.4308456149     1  0.15924297E+09
     -158.6206743511      167.4930907577     2  0.16012978E+09
     -158.6170468361      171.7949949509     1  0.15342015E+09
     -158.6166996206      168.5702132462     2  0.15874230E+09
     -158.6079615654      171.8201234810     1  0.15401498E+09
     -158.6065750206      172.0250605841     1  0.15467485E+09
     -158.6064121632      167.1430486949     1  0.15693119E+09
     -158.6057509801      172.0036595692     1  0.15460674E+09
     -158.6036300680      172.2787728499     2  0.16901787E+09
     -158.6026808666      167.2422722535     2  0.15756681E+09
     -158.6013466872      172.2111068731     1  0.17014565E+09
     -158.6001370327      167.7264521537     2  0.16183179E+09
     -158.5988357355      167.3812430918     1  0.16415049E+09
     -158.5947301231      172.2852622613     2  0.17091086E+09
     -158.5938324705      171.9636663770     1  0.15375581E+09
     -158.5910342892      167.0758732281     1  0.16385687E+09
     -158.5897404561      167.2140107786     1  0.16850981E+09
     -158.5891403046      171.6784037562     1  0.16199413E+09
     -158.5884938220      171.6711470818     1  0.16012159E+09
     -158.5843122816      171.7103947526     1  0.16086265E+09
     -158.5837791312      171.6966996536     1  0.17530439E+09
     -158.5807439865      172.1440271373     1  0.16939045E+09
     -158.5797544169      171.7521687859     1  0.16268414E+09
     -158.5794500998      171.6782890950     1  0.17617029E+09
     -158.5773134569      168.0426675391     2  0.15069158E+09
     -158.5739501022      172.1430839401     1  0.16649036E+09
     -158.5736176237      171.6342740514     1  0.15347857E+09
     -158.5731950744      170.9319255450     2  0.15483991E+09
     -158.5682504090      164.9146319064     1  0.16187506E+09
     -158.5672687658      170.4310865472     2  0.16250677E+09
     -158.5670044777      171.6191315967     1  0.15717710E+09
     -158.5666247029      171.1154240112     1  0.15548233E+09
     -158.5659575304      171.3381999044     1  0.16742339E+09
     -158.5648653028      165.3381704257     1  0.15976805E+09
     -158.5641693858      165.6151579451     1  0.16244767E+09
     -158.5629627307      171.2671754577     1  0.15754113E+09
     -158.5621562642      171.1193633372     1  0.15611698E+09
     -158.5606170094      171.8343997886     1  0.15968278E+09
     -158.5598549446      170.7507330282     2  0.15387030E+09
     -158.5598364151      166.3002471198     1  0.15555481E+09
     -158.5594694234      168.6589335640     1  0.16161027E+09
     -158.5592590973      165.3810833875     1  0.15140054E+09
     -158.5585247960      171.6817476713     1  0.17211719E+09
     -158.5582344026      171.6876781713     1  0.17124910E+09
     -158.5581341134      171.2986897603     1  0.15814512E+09
     -158.5555052684      170.9046817560     1  0.15479075E+09
     -158.5548329100      163.7779244372     1  0.16037047E+09
     -158.5522649802      170.1988866357     2  0.15328941E+09
     -158.5503749415      171.7210675547     1  0.16840325E+09
     -158.5482622601      170.5682296079     2  0.16151828E+09
     -158.5459549299      171.2453905760     1  0.16123504E+09
     -158.5455712711      167.7763953841     1  0.15594548E+09
     -158.5449422916      171.7144684604     1  0.16930626E+09
     -158.5434983646      167.7961704055     1  0.15585493E+09
     -158.5428390187      164.8126589082     1  0.16635617E+09
     -158.5399051114      171.8144133257     1  0.16985851E+09
     -158.5395898915      164.9347122301     2  0.15705433E+09
     -158.5395552888      170.5276973977     1  0.16021311E+09
     -158.5390895676      170.5681113103     1  0.16036125E+09
     -158.5381683765      170.6112069525     1  0.15907283E+09
     -158.5380760530      167.8311302874     1  0.15569374E+09
     -158.5373653536      170.8449728011     2  0.15469218E+09
     -158.5341501473      164.7781344687     1  0.16089755E+09
     -158.5324016084      163.6310661007     1  0.16301090E+09
     -158.5317733012      164.1090020624     2  0.15608675E+09
     -158.5313907217      171.2418094880     1  0.16291867E+09
     -158.5306714885      168.2165658483     1  0.17719456E+09
     -158.5294498533      170.2454411694     1  0.16521968E+09
     -158.5277626206      170.5189035611     1  0.15878189E+09
     -158.5271243847      171.8054310856     1  0.15941264E+09
     -158.5265545307      170.6591982027     2  0.15674544E+09
     -158.5238303613      165.0417903196     1  0.15936087E+09
     -158.5209904078      171.2040870910     1  0.15382673E+09
     -158.5187278839      165.3736716817     1  0.15654821E+09
     -158.5178511208      167.5849070510     1  0.15760700E+09
     -158.5177324287      168.0743216483     1  0.15579660E+09
     -158.5177164255      167.5347703965     2  0.16045300E+09
     -158.5171568504      166.2603137393     1  0.15069000E+09
     -158.5163876026      162.7271619909     1  0.15794149E+09
     -158.5159706167      171.6914558568     1  0.16069425E+09
     -158.5156868884      170.7242446375     1  0.15845579E+09
     -158.5146942879      171.2384280846     1  0.15441639E+09
     -158.5140641256      171.3685038894     1  0.16785528E+09
     -158.5140488371      171.2890570350     1  0.16630868E+09
     -158.5130818926      171.4250098468     1  0.16754824E+09
     -158.5129969398      170.5739107562     1  0.15754949E+09
     -158.5110689264      171.4217833652     1  0.16742821E+09
     -158.5110102466      168.4410228228     1  0.15839333E+09
     -158.5088277280      171.3612418557     1  0.16818516E+09
     -158.5081290392      169.2465422298     1  0.15594028E+09
     -158.5062031016      166.2129447239     1  0.15112747E+09
     -158.5061922656      166.6812594589     1  0.16272716E+09
     -158.5060972688      169.2966971588     1  0.15577890E+09
     -158.5057450854      169.3484814484     1  0.15562060E+09
     -158.5054721894      163.4923156790     1  0.15921700E+09
     -158.5053137406      165.7425243064     1  0.15285457E+09
     -158.5041686233      165.3831092067     1  0.15560414E+09
     -158.5041600104      169.2520113277     1  0.15619929E+09
     -158.5029593613      164.8396793106     1  0.15344499E+09
     -158.5029496445      171.5081617113     1  0.16476651E+09
     -158.4994494281      168.5925729781     1  0.15781530E+09
     -158.4989296806      166.8140819714     1  0.15153109E+09
     -158.4988095470      171.4059639726     1  0.16534928E+09
     -158.4984561504      167.1463720405     1  0.15468716E+09
     -158.4974555775      167.7855625801     2  0.16363328E+09
     -158.4969661724      167.1382565771     1  0.16387949E+09
     -158.4964100333      163.6055912295     1  0.15038459E+09
     -158.4963552058      170.6035613037     1  0.16072613E+09
     -158.4955221654      162.8461901120     1  0.15964046E+09
     -158.4954795823      165.3743522159     1  0.15120628E+09
     -158.4953665354      165.4510318780     1  0.15129561E+09
     -158.4952616384      167.6924076939     1  0.15341268E+09
     -158.4950540909      171.5172904108     1  0.16543114E+09
     -158.4939664072      171.5113410480     1  0.15979578E+09
     -158.4934647033      171.5300597180     1  0.15933209E+09
     -158.4934094614      167.0042653555     1  0.15536136E+09
     -158.4933689786      170.5089524611     1  0.15960509E+09
     -158.4925944544      169.4838013427     2  0.15441587E+09
     -158.4893413977      165.9870531898     1  0.15122662E+09
     -158.4887235076      166.8337125659     1  0.16074635E+09
     -158.4849324343      164.7022924774     1  0.15588196E+09
     -158.4837706783      165.5003888136     1  0.16032433E+09
     -158.4832828272      163.5172500596     1  0.15059649E+09
     -158.4829620405      170.3433072264     1  0.16080929E+09
     -158.4818509535      167.2666756081     1  0.15555169E+09
     -158.4818142436      166.8619583720     1  0.15954445E+09
     -158.4814853119      171.1834554987     1  0.16258748E+09
     -158.4814200910      166.3823969601     1  0.15799315E+09
     -158.4801031817      164.5402213805     1  0.15553215E+09
     -158.4792919688      166.7761332012     1  0.15288425E+09
     -158.4777805693      165.6471881110     1  0.15111792E+09
     -158.4768764383      166.0227148048     1  0.15059047E+09
     -158.4757939162      170.6093276692     1  0.15793120E+09
     -158.4753232088      166.1344404572     1  0.15121047E+09
     -158.4726657569      166.2200190952     1  0.15125687E+09
     -158.4722481773      170.2018962683     1  0.16416894E+09
     -158.4714452719      164.2382985084     1  0.15568687E+09
     -158.4702621765      166.3653694101     1  0.16871596E+09
     -158.4701614080      171.2516383821     1  0.15944515E+09
     -158.4689600818      167.1671027194     1  0.16097487E+09
     -158.4682390889      170.5861682248     1  0.15600394E+09
     -158.4635679221      169.8445229806     1  0.16080498E+09
     -158.4619421068      171.3960988959     1  0.15903503E+09
     -158.4609591315      167.8734520421     1  0.15648177E+09
     -158.4534043644      163.6750284954     1  0.16062797E+09
     -158.4522213904      167.4420129775     1  0.15513450E+09
     -158.4508401366      164.1780624642     1  0.15340282E+09
     -158.4464689199      160.9124105693     1  0.15572780E+09
     -158.4454027646      171.1253212218     1  0.16283298E+09
     -158.4429885692      170.4842225900     2  0.16188789E+09
     -158.4421574101      168.0071815442     1  0.15655810E+09
     -158.4416648869      170.4006899962     1  0.16161269E+09
     -158.4404213914      170.4283272135     1  0.16032041E+09
     -158.4398656645      163.9286674524     1  0.15994881E+09
     -158.4391770860      166.8726968217     1  0.15105881E+09
     -158.4280436495      170.6848984165     1  0.16188624E+09
     -158.4260900242      170.5904605612     1  0.15522119E+09
     -158.3960403486      170.4294924160     1  0.15713057E+09
     -158.3916283082      167.2158799663     1  0.15807301E+09
     -158.3869002994      166.6894001154     1  0.15846785E+09
     -158.3832118241      167.9487430862     1  0.16147536E+09
     -158.3770608420      167.0018957647     1  0.17111925E+09
     -158.3767426538      170.4122324326     1  0.15972599E+09
     -158.3739675895      164.8272045323     1  0.15683824E+09
     -158.3655738620      170.4267325459     1  0.15819360E+09
     -158.3626759791      169.9102009702     1  0.15932588E+09
     -158.3617210682      170.0429442440     1  0.15875143E+09
     -158.3600686240      167.8596882077     1  0.15803148E+09
