# Supplementary material for: Structure, thermodynamics, and rearrangement mechanisms in gold clusters—insights from the energy landscapes framework
Source: Nanoscale. 2017 Dec 15;10(4):2004–16. doi: 10.1039/c7nr07123j (PMC5901115; doi:10.1039/c7nr07123j)
Supplement: Supplementary file 1 [file NR-010-C7NR07123J-s001.zip › minima/46_Au/gmin.xyz]

          46
     -162.5984507757      162.9823305279     3  0.17425428E+09
L1        -0.9856935804        -0.6197229115         1.6479048545    1.06392    0.23560   -3.78571
L1        -3.5607452433         2.0606278071        -1.1874724661   -0.13476    0.19838   -3.50482
L1        -2.7743076576         0.0195544307        -2.8612282762    0.13468    0.10046   -3.50637
L1        -2.6322011177         3.5969540132         2.9570690018    0.02639    0.11667   -3.38920
L1         2.3125998553         0.6388373676        -1.3833727261    0.34689    0.46044   -3.80896
L1         3.7999249423         1.6650477795         1.0032158260   -0.05136    0.32952   -3.55741
L1         1.1648298249        -1.7379949623        -2.4492515022    0.10389    0.19533   -3.67835
L1        -0.0244466283         2.9045150315         3.1445799031    0.06064    0.08929   -3.55819
L1        -1.3892820275         2.3792947931        -2.8796951286    0.13468    0.20984   -3.50637
L1         1.3685276969        -1.4387002133         0.3584862572    1.06392    0.32308   -3.78571
L1        -0.7317607062         4.6320060115         1.2038276343   -0.37754    0.61830   -3.45128
L1        -0.2769034437         0.1314286424        -3.9736436179    0.13468    0.19190   -3.50637
L1         3.1745703695        -3.0759873165         1.7396294429   -0.05976    0.10794   -3.40617
L1         1.3226993027         2.3083873486        -3.3551450585   -0.13476    0.07195   -3.50482
L1         0.3094907635        -4.2887549945        -1.8070031325   -0.51528    0.30359   -3.47573
L1         2.8428851432        -3.3159999977        -0.9589555125   -0.52772    0.09768   -3.48860
L1        -1.4538481102        -1.5071631395         4.2638820780   -0.05976    0.16100   -3.40617
L1         3.1984755775         3.1824669721        -1.1815762553   -0.51528    0.40306   -3.47573
L1        -2.1377758234         1.0226192160         3.5499887016   -0.05136    0.16522   -3.55741
L1        -3.7921545202        -2.3173965325        -2.0373098326    0.14425    0.33851   -3.39326
L1        -3.6055851960        -3.1954287341         0.4786911164   -0.37754    0.38499   -3.45128
L1         2.3781348384        -0.0648599365        -4.2710258490    0.14425    0.29887   -3.39326
L1        -1.2074103347        -2.4257460721        -0.5725972096    0.34689    0.14188   -3.80896
L1         1.9581497161         3.8043409082         1.3000337985   -0.52772    0.38598   -3.48860
L1        -3.8537663934         3.9492372762         0.6884229931    0.07141    0.49904   -3.34086
L1         0.4523182520         3.0678351877        -0.8718277863    0.10389    0.25566   -3.67835
L1        -1.6343445404         2.0884313895         0.7983255420    0.34689    0.49475   -3.80896
L1        -3.5076854363        -1.2253161096         2.4884113312   -0.52772    0.49424   -3.48860
L1        -1.9875150178         4.3205159178        -1.1332783623    0.14425    0.19406   -3.39326
L1         4.1424913657        -1.0591984359         0.2074901072    0.06064    0.27097   -3.55819
L1         0.8840644248        -2.3178551505         3.0385216835   -0.07658    0.02871   -3.57214
L1         0.8150488038        -4.0992216972         0.8662172117   -0.05136    0.23329   -3.55741
L1        -4.0970437574         1.4419555853         1.6998414382   -0.51528    0.51956   -3.47573
L1        -3.1896578768        -0.4337940101        -0.1191359781    0.10389    0.13571   -3.67835
L1         1.0765084159         1.2268619127         1.1862454652    1.06392    0.43540   -3.78571
L1        -0.5414070131         0.3085040802        -1.1844483859   -0.62723    0.07548   -3.84732
L1        -2.3660242274        -4.5263077826        -2.1991778395    0.07141    0.12688   -3.34086
L1         2.5666636278         2.1401160145         3.3760993583   -0.05976    0.11019   -3.40617
L1        -1.5922707602        -5.1018458597         0.2160118797    0.02639    0.25683   -3.38920
L1         3.9624654284         1.8633373785        -3.4276460284    0.07141    0.31077   -3.34086
L1         5.1019800654         1.0048709306        -1.2533365622    0.02639    0.44045   -3.38920
L1         2.9008055303        -0.4661693636         2.5989709106   -0.07658    0.10019   -3.57214
L1        -1.3618568579        -2.3177218001        -3.3329709829   -0.13476    0.17926   -3.50482
L1         3.9752710354        -1.2302600233        -2.4746383536   -0.37754    0.40157   -3.45128
L1         0.5609916990         0.3076694590         3.8700470611   -0.07658    0.08835   -3.57214
L1        -1.5652104090        -3.2999704104         2.2328232503    0.06064    0.11811   -3.55819
