# Supplementary material for: Structure, thermodynamics, and rearrangement mechanisms in gold clusters—insights from the energy landscapes framework
Source: Nanoscale. 2017 Dec 15;10(4):2004–16. doi: 10.1039/c7nr07123j (PMC5901115; doi:10.1039/c7nr07123j)
Supplement: Supplementary file 1 [file NR-010-C7NR07123J-s001.zip › minima/46_Au/min.data.amb]

     -162.5984507757      162.9823305279     3  0.17425428E+09
     -162.5299091877      171.0456365771     2  0.17437544E+09
     -162.5018117343      171.8002849307     2  0.18339224E+09
     -162.4964256203      172.0622051140     2  0.18374875E+09
     -162.4945725355      173.0871243956     1  0.17524988E+09
     -162.4910872640      169.7990568206     1  0.17053610E+09
     -162.4902316347      168.0973953026     2  0.18707094E+09
     -162.4820696659      171.7871897918     2  0.18113829E+09
     -162.4809466826      171.6080837138     2  0.18100378E+09
     -162.4755182917      171.4530290834     2  0.18076065E+09
     -162.4729029711      171.6520615696     2  0.18154343E+09
     -162.4673822000      168.1230285645     2  0.18029987E+09
     -162.4628610930      171.6420999912     2  0.18195799E+09
     -162.4594149301      171.9929132744     2  0.18205144E+09
     -162.4590622077      166.6955762229     1  0.17949317E+09
     -162.4497803531      170.9743264318     2  0.17951509E+09
     -162.4485824060      168.7687821793     2  0.17808314E+09
     -162.4480618327      167.7426190146     2  0.17820367E+09
     -162.4463164548      167.7942375375     1  0.17835287E+09
     -162.4460531040      169.4829038778     1  0.18033632E+09
     -162.4456056232      168.0177018953     1  0.17494861E+09
     -162.4437631778      172.2867822678     1  0.17717560E+09
     -162.4436554482      170.2051285926     1  0.17934767E+09
     -162.4434716211      169.8101224342     1  0.17537598E+09
     -162.4430380138      171.5074873936     2  0.17982568E+09
     -162.4419052625      168.2077516320     1  0.17724199E+09
     -162.4375173787      166.6427028808     1  0.17127443E+09
     -162.4331116059      165.9586670591     1  0.16947141E+09
     -162.4326818861      168.5325567146     1  0.18023133E+09
     -162.4296073741      165.4408147403     1  0.17908419E+09
     -162.4286943426      168.9865540119     1  0.17715550E+09
     -162.4283509569      170.2604704221     1  0.18174216E+09
     -162.4263916547      169.3817239147     1  0.18733408E+09
     -162.4260952153      167.5350673806     1  0.17894945E+09
     -162.4256722820      172.2093175655     2  0.20047320E+09
     -162.4250633163      169.7319007852     1  0.17871684E+09
     -162.4241445513      169.9730146378     1  0.17837392E+09
     -162.4239014526      169.4216470414     1  0.18069165E+09
     -162.4232032563      168.4572082378     1  0.17747809E+09
     -162.4200895353      169.6632423756     2  0.18124542E+09
     -162.4193051063      168.3383579134     2  0.17671919E+09
     -162.4182404230      166.3874901463     1  0.17004002E+09
     -162.4170058681      168.8279201762     1  0.17380607E+09
     -162.4140920858      169.2307692387     1  0.17789785E+09
     -162.4131733543      169.0790701195     1  0.17348705E+09
     -162.4099995538      169.9616824899     1  0.18021740E+09
     -162.4098836762      171.4911982912     2  0.19561942E+09
     -162.4092576233      169.2368951628     1  0.17840275E+09
     -162.4086404491      169.6003662999     2  0.17085155E+09
     -162.4085567270      172.0997978633     2  0.19760153E+09
     -162.4073147894      168.2767104294     1  0.17396221E+09
     -162.4071125505      170.4417875980     1  0.17023958E+09
     -162.4059759069      166.1616529660     1  0.18168837E+09
     -162.4054488452      175.2854053594     2  0.19378077E+09
     -162.4041688685      167.1677717333     1  0.17874315E+09
     -162.4037595293      166.7968212844     1  0.17858486E+09
     -162.4027912729      165.7892409506     1  0.18162687E+09
     -162.4027134485      166.3304084064     1  0.17111294E+09
     -162.4021071865      169.7250011431     2  0.17070298E+09
     -162.4019273538      167.5292417497     1  0.17673878E+09
     -162.3988721526      167.9747209319     1  0.17496825E+09
     -162.3986449578      170.1992804498     1  0.17917747E+09
     -162.3975253989      168.0875953761     2  0.17045816E+09
     -162.3962586639      167.9744665632     1  0.17209194E+09
     -162.3960589251      171.2592018659     2  0.19666078E+09
     -162.3945696428      171.8418151987     2  0.19815459E+09
     -162.3943738992      168.9065244089     1  0.17259292E+09
     -162.3941351866      168.5453464839     1  0.17672145E+09
     -162.3912701974      167.5344741694     2  0.18164543E+09
     -162.3901864636      169.9593780412     1  0.17922876E+09
     -162.3900122660      170.4785234596     1  0.18465170E+09
     -162.3893498016      171.5950878061     2  0.18780946E+09
     -162.3879550497      166.8851945129     1  0.18398884E+09
     -162.3845105114      169.0812839520     1  0.17170420E+09
     -162.3841919026      166.1940648714     1  0.17875891E+09
     -162.3841692365      169.6516101108     1  0.17853739E+09
     -162.3839232779      165.0794020466     1  0.17806031E+09
     -162.3838042169      170.0581391444     1  0.17839002E+09
     -162.3825264697      168.7169802175     1  0.17232305E+09
     -162.3817966903      169.8996497289     1  0.17435716E+09
     -162.3815718968      171.8349681313     1  0.18819099E+09
     -162.3811435676      167.0752083077     1  0.17280314E+09
     -162.3791138123      167.7922740609     1  0.17265989E+09
     -162.3790914461      169.4733452933     1  0.17862365E+09
     -162.3787114603      166.0838207796     1  0.16919918E+09
     -162.3784165597      167.9997371341     2  0.19754628E+09
     -162.3782172380      169.8826973917     2  0.17889861E+09
     -162.3768670424      167.1111474082     1  0.17251604E+09
     -162.3768358888      169.9287382366     1  0.17553659E+09
     -162.3767735596      167.7372068863     1  0.18032540E+09
     -162.3754130186      168.1510711271     1  0.17262002E+09
     -162.3737579787      166.5445169666     1  0.18183840E+09
     -162.3723637247      166.7357554498     1  0.18050551E+09
     -162.3723045428      170.9442380116     2  0.19364284E+09
     -162.3714409657      170.1216633131     1  0.18022564E+09
     -162.3712876513      169.4811823139     1  0.18351098E+09
     -162.3712365059      167.9009290042     1  0.17429763E+09
     -162.3707043081      166.8058238276     1  0.17980434E+09
     -162.3703956678      165.8314028372     1  0.17120317E+09
     -162.3686195423      169.9477287821     1  0.17373762E+09
     -162.3666114007      168.9680315317     1  0.17142184E+09
     -162.3656124320      167.0550829974     1  0.18096560E+09
     -162.3655934410      169.8608859181     1  0.18348834E+09
     -162.3644046054      167.4314092873     1  0.18044491E+09
     -162.3643525051      167.3630479591     1  0.17342640E+09
     -162.3641534672      170.3200627988     1  0.18868908E+09
     -162.3640969152      167.9824711635     1  0.18050798E+09
     -162.3635904084      168.1618739155     1  0.18100243E+09
     -162.3634607310      165.1253071586     1  0.18477138E+09
     -162.3627280070      166.8932682024     1  0.18112025E+09
     -162.3624778980      166.4724427576     1  0.17782634E+09
     -162.3609722538      168.4694521481     1  0.18219511E+09
     -162.3607130269      165.7221343572     1  0.17096083E+09
     -162.3604551272      169.0596698179     1  0.18003040E+09
     -162.3598046289      167.2895555273     1  0.17637498E+09
     -162.3597605627      168.1450621241     1  0.18336630E+09
     -162.3591571685      166.4702681696     1  0.18193038E+09
     -162.3590668128      166.7060273545     1  0.17294283E+09
     -162.3585061329      171.8256615905     2  0.18677121E+09
     -162.3578179597      166.7146979726     1  0.17300191E+09
     -162.3571812642      166.5282007542     1  0.17285477E+09
     -162.3558497935      170.4488341758     1  0.18504811E+09
     -162.3557120248      168.8032127690     1  0.18022161E+09
     -162.3553810317      164.4863984975     1  0.17636483E+09
     -162.3548638683      168.0731667894     1  0.18600133E+09
     -162.3545802827      168.9299098868     1  0.18251365E+09
     -162.3544557875      165.3203345377     1  0.17007497E+09
     -162.3543469534      168.2330845285     1  0.17406406E+09
     -162.3541767283      165.5604379451     1  0.17651535E+09
     -162.3537984175      166.0211312014     1  0.18287067E+09
     -162.3537596486      170.5664678494     2  0.19668177E+09
     -162.3537336359      165.5546845091     1  0.17923502E+09
     -162.3535977907      169.1035407112     1  0.17884321E+09
     -162.3534000363      163.2983025005     1  0.17616942E+09
     -162.3529035858      167.3693148712     1  0.16918943E+09
     -162.3527503625      165.5448816243     1  0.17150089E+09
     -162.3524183042      166.4646807876     1  0.18087068E+09
     -162.3516032645      170.2340586919     2  0.17170763E+09
     -162.3514159293      169.0125315731     1  0.17944287E+09
     -162.3511520495      168.5334449118     1  0.17997242E+09
     -162.3511318342      168.9117209066     1  0.17988789E+09
     -162.3504441271      167.8935013307     1  0.18542157E+09
     -162.3489487441      167.0790567266     1  0.17335050E+09
     -162.3488055566      168.4011145139     1  0.17811354E+09
     -162.3485408647      161.8373919522     1  0.18261741E+09
     -162.3478092364      171.7546372541     2  0.18747370E+09
     -162.3471586617      168.1069483260     1  0.18217044E+09
     -162.3466963182      168.6452089008     1  0.18463016E+09
     -162.3461897715      164.5467389100     1  0.17496193E+09
     -162.3459112153      169.7390112375     1  0.18397488E+09
     -162.3456317908      163.9950670234     1  0.17374608E+09
     -162.3456059246      169.1257115055     1  0.18490910E+09
     -162.3455462047      167.7125977931     1  0.17625328E+09
     -162.3454824771      168.0779920744     1  0.18217635E+09
     -162.3453545586      165.5217275887     2  0.18315192E+09
     -162.3449359564      166.8217026536     1  0.17466435E+09
     -162.3446650740      166.2221025308     2  0.17893151E+09
     -162.3437915614      170.5096452257     1  0.18340184E+09
     -162.3432803580      163.3036924327     1  0.18063156E+09
     -162.3432544100      163.3972161618     1  0.18296896E+09
     -162.3430925502      170.1523945537     1  0.18133347E+09
     -162.3414013715      167.8306348725     1  0.18307022E+09
     -162.3410319573      169.4083631831     1  0.18028497E+09
     -162.3410275434      165.1202309101     1  0.17213569E+09
     -162.3408554956      161.8713945471     1  0.18374213E+09
     -162.3403766496      165.6368127430     1  0.18093167E+09
     -162.3403398553      165.0087316522     1  0.18151547E+09
     -162.3400664886      165.5052202666     1  0.17630940E+09
     -162.3396488431      168.8758461736     1  0.17711601E+09
     -162.3395583240      162.4005601419     1  0.17020846E+09
     -162.3395085102      169.4503343467     1  0.18156524E+09
     -162.3387933863      167.9757152372     1  0.17971544E+09
     -162.3382827360      168.7235235579     1  0.17050248E+09
     -162.3379747769      169.6070761773     2  0.19663316E+09
     -162.3376567590      171.8479077199     2  0.18424805E+09
     -162.3376481001      171.3375606722     2  0.18423641E+09
     -162.3373415520      168.5066220528     1  0.17756834E+09
     -162.3369490786      168.0304822048     1  0.17151507E+09
     -162.3365666935      169.6265689173     1  0.17242314E+09
     -162.3361129236      170.7146086120     2  0.19807572E+09
     -162.3357736289      167.2056530564     1  0.17008964E+09
     -162.3357567012      166.7491432015     1  0.18667486E+09
     -162.3351637356      169.3079724389     1  0.17089056E+09
     -162.3351346838      165.2148732956     1  0.17121846E+09
     -162.3348719575      168.1314835962     1  0.17353717E+09
     -162.3347663644      168.5168890944     2  0.18341931E+09
     -162.3346341167      171.2016724095     1  0.17363964E+09
     -162.3345419999      164.3613640083     1  0.17544812E+09
     -162.3342533162      166.6129114907     1  0.17327256E+09
     -162.3341966800      169.6996551797     1  0.18844160E+09
     -162.3341807041      167.6347710872     1  0.18444320E+09
     -162.3341054799      169.1210564522     1  0.17629105E+09
     -162.3337876000      162.7696398921     3  0.17849787E+09
     -162.3329739154      168.7372266588     1  0.18879876E+09
     -162.3328429578      167.2672686394     1  0.18434015E+09
     -162.3328164558      169.9409153188     1  0.18326000E+09
     -162.3325040366      168.0476258496     1  0.18491850E+09
     -162.3323199873      169.8841444511     1  0.17747979E+09
     -162.3322878013      164.7513314772     1  0.17493271E+09
     -162.3321739035      166.1534404722     1  0.17236765E+09
     -162.3317677482      163.3400156551     1  0.17102040E+09
     -162.3312848261      168.2510375528     1  0.17330556E+09
     -162.3304357854      170.6051485316     1  0.19056792E+09
     -162.3303854615      166.2714996687     1  0.17337368E+09
     -162.3302596049      171.4286486776     1  0.18130663E+09
     -162.3299207107      167.1245359879     1  0.18096061E+09
     -162.3298007624      165.4898869562     1  0.18095870E+09
     -162.3295937593      165.7499611105     1  0.17990624E+09
     -162.3292281227      169.5542118604     1  0.17629798E+09
     -162.3287604213      169.7696214601     1  0.17673143E+09
     -162.3285618366      165.2600724971     1  0.18185739E+09
     -162.3284005572      168.3750573220     1  0.18872399E+09
     -162.3282339602      165.6509103544     1  0.18445788E+09
     -162.3280987885      171.8352477392     1  0.18841398E+09
     -162.3276824934      169.6323651279     1  0.18153824E+09
     -162.3275931490      168.8056785329     1  0.18117506E+09
     -162.3269744348      163.3975528206     1  0.17889094E+09
     -162.3261857864      164.6182243978     1  0.17384309E+09
     -162.3251917257      166.9169995013     1  0.18723036E+09
     -162.3247790308      168.5853761652     1  0.18459230E+09
     -162.3244907287      166.2558591868     1  0.18462105E+09
     -162.3243096070      166.1902414003     1  0.17393538E+09
     -162.3239513481      168.6806028151     1  0.17585010E+09
     -162.3238431450      167.7365936733     1  0.17545490E+09
     -162.3238208657      172.1302192930     1  0.18024636E+09
     -162.3236108139      171.2518929634     2  0.18487296E+09
     -162.3234345104      163.6043566221     1  0.17677790E+09
     -162.3232476091      164.4306701948     2  0.18981260E+09
     -162.3231369713      168.4933117971     1  0.17113524E+09
     -162.3231053115      169.3515899589     1  0.17732813E+09
     -162.3228166881      163.9218044236     1  0.17174687E+09
     -162.3227981084      164.0454577507     1  0.17117681E+09
     -162.3225494452      171.1882719384     2  0.18482294E+09
     -162.3223708511      167.5688667295     1  0.18374837E+09
     -162.3221263292      167.5481010051     2  0.19441091E+09
     -162.3217346670      168.9654517257     1  0.17596629E+09
     -162.3211520844      167.2574133464     1  0.17257896E+09
     -162.3207338874      170.7037992401     1  0.18406535E+09
     -162.3206014761      165.3967536916     1  0.17577777E+09
     -162.3205766185      170.2400356972     1  0.17259276E+09
     -162.3201913782      164.6201798629     1  0.17366636E+09
     -162.3201473051      169.2370566921     1  0.18262700E+09
     -162.3198810437      164.5424236505     1  0.17373789E+09
     -162.3198313527      169.4444249599     1  0.18547232E+09
     -162.3195668105      167.1100215287     1  0.17708087E+09
     -162.3194333751      164.0858815630     2  0.16647670E+09
     -162.3192028729      170.5694158270     1  0.18991136E+09
     -162.3190837108      165.7956948563     1  0.18356085E+09
     -162.3186355471      171.5649578624     2  0.18618323E+09
     -162.3184944822      167.7675101837     1  0.17253746E+09
     -162.3180382056      171.5777970901     2  0.18513437E+09
     -162.3178565464      164.8541939720     1  0.18038244E+09
     -162.3177244859      168.4255815147     1  0.17369782E+09
     -162.3173761379      170.6991404382     1  0.18409803E+09
     -162.3172994268      167.1693934605     1  0.18304484E+09
     -162.3172409942      171.4657212750     2  0.18510525E+09
     -162.3166145658      167.6720502330     1  0.17341056E+09
     -162.3164795519      163.6985102013     1  0.17634378E+09
     -162.3164464881      171.0108963654     1  0.19033306E+09
     -162.3162095278      169.3061493517     1  0.17640410E+09
     -162.3161798441      166.6786863429     1  0.17652733E+09
     -162.3160011669      166.8666999229     1  0.17476512E+09
     -162.3158773448      168.9150467844     1  0.17907096E+09
     -162.3157251108      165.8670088563     1  0.18385383E+09
     -162.3156424033      167.9862440919     1  0.17423662E+09
     -162.3155851068      165.8333665063     1  0.18397334E+09
     -162.3152791516      167.2069404957     1  0.18338932E+09
     -162.3151508569      167.5700024954     1  0.17582923E+09
     -162.3150406970      164.9844372215     1  0.17751256E+09
     -162.3150221108      169.3738687486     1  0.17365605E+09
     -162.3148478943      170.1617601105     1  0.17285971E+09
     -162.3147182495      166.4435380311     1  0.17327241E+09
     -162.3145914891      169.5664613525     2  0.17540959E+09
     -162.3143207589      166.6314124445     1  0.17528435E+09
     -162.3141943446      170.6546404595     1  0.17988524E+09
     -162.3141134802      160.0173826615     1  0.17067642E+09
     -162.3140723265      165.5090145777     1  0.17035941E+09
     -162.3139927260      165.5934550396     1  0.17231308E+09
     -162.3138059723      165.9717250180     1  0.18256034E+09
     -162.3137482628      169.0986307195     1  0.17326531E+09
     -162.3135766561      166.4566205048     1  0.17877401E+09
     -162.3135179482      164.3770755008     1  0.17654003E+09
     -162.3133777274      166.2207465589     1  0.18444651E+09
     -162.3126964458      168.2562906786     1  0.17164456E+09
     -162.3126676794      167.8505343535     2  0.18086550E+09
     -162.3126389788      165.7359260941     1  0.17051819E+09
     -162.3125898350      164.5508028873     1  0.18209718E+09
     -162.3124401841      166.9828547893     1  0.17422895E+09
     -162.3120981599      166.6854322989     1  0.17972967E+09
     -162.3120147593      169.0416067220     1  0.18035139E+09
     -162.3119786165      169.0014937366     1  0.17204168E+09
     -162.3119730888      166.4634821188     1  0.18387965E+09
     -162.3119121234      167.8575434447     1  0.18908904E+09
     -162.3118066623      167.6983098691     2  0.17639693E+09
     -162.3114971581      170.9264202811     1  0.17865399E+09
     -162.3111954581      169.2087209491     1  0.17207261E+09
     -162.3111849782      170.0071354633     1  0.18438979E+09
     -162.3110072850      165.5001951085     1  0.17258436E+09
     -162.3109721702      168.6589394840     1  0.17982092E+09
     -162.3109163013      167.7408464174     1  0.17219577E+09
     -162.3109055111      163.8229318772     1  0.17214314E+09
     -162.3108123909      163.5424487917     1  0.17139191E+09
     -162.3106648485      165.6665935586     1  0.17536072E+09
     -162.3100073776      164.3389525023     1  0.17904785E+09
     -162.3099194532      166.5578801421     1  0.17620334E+09
     -162.3099159337      170.5952216429     1  0.18745075E+09
     -162.3098928106      171.4890416637     1  0.18679986E+09
     -162.3098431375      163.3452349901     1  0.18169996E+09
     -162.3097616544      167.7660967706     2  0.17345387E+09
     -162.3096838157      169.4254804999     1  0.18392787E+09
     -162.3095626126      166.4402694381     1  0.17706602E+09
     -162.3094927872      167.5019051056     1  0.18791700E+09
     -162.3093405649      168.1012649049     1  0.17248304E+09
     -162.3090661981      166.7355174620     1  0.17153727E+09
     -162.3088895883      165.9375689463     1  0.17194825E+09
     -162.3084464158      167.2709693745     1  0.17952247E+09
     -162.3083816721      162.7604030233     1  0.18001813E+09
     -162.3081564514      165.6109115062     1  0.17817434E+09
     -162.3081352713      165.9775197696     1  0.17509442E+09
     -162.3081155688      169.7190604365     1  0.17718433E+09
     -162.3080902381      169.8109003255     1  0.17070546E+09
     -162.3078908275      166.2379710803     1  0.17672993E+09
     -162.3075626069      171.7071378274     1  0.18181292E+09
     -162.3068772262      164.5077445578     1  0.18711433E+09
     -162.3067894495      164.5666740733     1  0.17163407E+09
     -162.3064630855      165.9599542058     1  0.17973806E+09
     -162.3063664839      163.1631917921     1  0.17208677E+09
     -162.3063103485      162.6405409339     1  0.17735126E+09
     -162.3060749417      168.8980179605     1  0.18058637E+09
     -162.3060033580      167.1192899000     1  0.18705747E+09
     -162.3059352179      164.1931640449     1  0.18591770E+09
     -162.3059043049      165.5619371247     1  0.17622859E+09
     -162.3058510741      162.2562571356     1  0.17540271E+09
     -162.3055687000      170.1962290315     1  0.18520097E+09
     -162.3055190048      168.6685516507     1  0.17713069E+09
     -162.3053659728      168.6892058773     1  0.17690187E+09
     -162.3053063169      165.5431541574     1  0.17577464E+09
     -162.3052916314      165.7618518569     1  0.17225077E+09
     -162.3048600802      165.4901215094     1  0.17497821E+09
     -162.3046998915      168.8219893331     1  0.18155266E+09
     -162.3046523860      160.5830194370     1  0.17639597E+09
     -162.3045476628      167.2197776805     1  0.18157683E+09
     -162.3045462790      166.7599871938     1  0.18348761E+09
     -162.3044480819      171.1978900191     1  0.18220198E+09
     -162.3044027777      171.4966946344     2  0.18560438E+09
     -162.3041523729      169.4477145829     1  0.18815383E+09
     -162.3041321257      167.5480084715     1  0.18220115E+09
     -162.3039782703      166.2517951603     1  0.17583639E+09
     -162.3039358424      166.7401657964     1  0.17506382E+09
     -162.3036290782      163.3992447505     1  0.17404934E+09
     -162.3035112219      165.1276869394     1  0.18004628E+09
     -162.3033768243      169.2210389310     2  0.17647802E+09
     -162.3030993287      169.9107301061     1  0.18195917E+09
     -162.3030960114      167.4679520720     1  0.18101034E+09
     -162.3030626187      167.8722289371     1  0.17393094E+09
     -162.3029674791      171.3365151114     1  0.17871589E+09
     -162.3028416412      168.5762583302     1  0.17967731E+09
     -162.3026808498      170.1982989900     1  0.18559299E+09
     -162.3023614431      171.0826691243     1  0.18046053E+09
     -162.3020991031      163.9891647006     1  0.17374349E+09
     -162.3020712109      165.5956924536     1  0.18730831E+09
     -162.3017599083      164.3341354068     1  0.17886964E+09
     -162.3017337764      164.7064813419     1  0.18123700E+09
     -162.3017117195      164.5545851667     1  0.18976418E+09
     -162.3016636969      163.2399087120     2  0.17540555E+09
     -162.3015088913      169.5483960603     1  0.17960782E+09
     -162.3010654761      166.7578303179     1  0.18195731E+09
     -162.3001425240      171.7560068275     1  0.18242392E+09
     -162.3000926928      172.5812915641     2  0.18191814E+09
     -162.3000905459      168.0499646987     2  0.17670080E+09
     -162.3000057396      172.8000793150     1  0.17732625E+09
     -162.2998079969      167.9305177898     1  0.17804180E+09
     -162.2994635014      171.7403709518     1  0.18612725E+09
     -162.2994571471      167.5374503116     2  0.17164285E+09
     -162.2994484112      167.6438118274     1  0.17612697E+09
     -162.2994223917      164.9827380612     1  0.16955796E+09
     -162.2990585043      165.3252068290     1  0.17682539E+09
     -162.2989596702      168.0258124732     1  0.17750057E+09
     -162.2988550619      169.3831272948     1  0.17982653E+09
     -162.2987346630      164.0357851832     1  0.17909442E+09
     -162.2985997512      169.1531874439     1  0.17606946E+09
     -162.2984985497      165.2766089527     1  0.17291589E+09
     -162.2982998218      162.9681840197     1  0.17878912E+09
     -162.2982858335      164.8286454680     1  0.17471258E+09
     -162.2980157540      170.2179997936     1  0.19054070E+09
     -162.2979577320      170.2303074838     1  0.17512653E+09
     -162.2975391334      167.7873561967     1  0.18250189E+09
     -162.2975084750      168.2966064926     1  0.18159479E+09
     -162.2974550567      170.9012954794     2  0.18246393E+09
     -162.2972942616      171.0082408180     1  0.18619001E+09
     -162.2972603527      170.8463000258     1  0.18252191E+09
     -162.2969636142      170.5389695429     1  0.18583107E+09
     -162.2968465702      172.9181766256     1  0.17930291E+09
     -162.2967369064      169.0614285979     1  0.18077261E+09
     -162.2966093687      166.9105287071     1  0.16943144E+09
     -162.2963159606      164.7670051514     1  0.18094456E+09
     -162.2961560437      165.7092567028     1  0.17971243E+09
     -162.2961155936      167.7584683429     1  0.17659437E+09
     -162.2957836861      168.2753500025     1  0.17878116E+09
     -162.2957723873      165.3165080380     1  0.18377491E+09
     -162.2957040888      164.4295839978     1  0.18101352E+09
     -162.2953439919      165.4542730090     1  0.17720582E+09
     -162.2950340549      166.1045949873     1  0.17276567E+09
     -162.2950036629      164.6342438219     1  0.17249783E+09
     -162.2949413843      169.2305181205     2  0.18617824E+09
     -162.2948683602      165.3980112819     1  0.17648513E+09
     -162.2947065561      164.9989470727     1  0.18300191E+09
     -162.2943472397      165.5512617422     1  0.18476592E+09
     -162.2942960899      168.5115164640     1  0.17515281E+09
     -162.2942876632      168.8694193416     1  0.17230512E+09
     -162.2942435963      163.0973226450     1  0.17362962E+09
     -162.2940145256      169.9493129874     1  0.18296055E+09
     -162.2938482633      164.3894609842     1  0.17899185E+09
     -162.2938161092      168.6287560400     1  0.18968860E+09
     -162.2937891916      165.8158571829     1  0.17525502E+09
     -162.2936803533      173.0562557284     1  0.17988611E+09
     -162.2933769922      171.1082284236     2  0.18343327E+09
     -162.2933626684      168.4991432096     1  0.17365100E+09
     -162.2932139322      165.7459530681     1  0.17604901E+09
     -162.2932060968      170.2734492860     1  0.17581070E+09
     -162.2929492479      164.8196490578     1  0.18286551E+09
     -162.2928620658      163.6658772680     1  0.17333907E+09
     -162.2927520477      170.3158791319     2  0.18618538E+09
     -162.2923012804      164.0795033378     1  0.18313438E+09
     -162.2922535708      166.8305103867     1  0.18286943E+09
     -162.2920298499      170.7158803726     1  0.18719371E+09
     -162.2920252034      164.9976518316     1  0.18442241E+09
     -162.2920037939      162.0813968763     1  0.17545055E+09
     -162.2919580017      169.7998926071     1  0.18337526E+09
     -162.2919332324      166.0083938079     1  0.17986054E+09
     -162.2918914820      169.1858787370     1  0.18369067E+09
     -162.2918215581      165.1566418815     1  0.17844675E+09
     -162.2917329495      165.6220806010     1  0.18592155E+09
     -162.2917303415      171.2950722003     1  0.17341207E+09
     -162.2917167983      166.2439263777     1  0.17907965E+09
     -162.2916174607      165.3771406393     1  0.18901743E+09
     -162.2916116069      170.3846407837     1  0.17777685E+09
     -162.2915629785      165.8520128224     2  0.18547234E+09
     -162.2913445381      164.6897499279     1  0.17602329E+09
     -162.2913195361      166.3166561878     1  0.17823606E+09
     -162.2911944605      164.1347078242     1  0.18483331E+09
     -162.2911790573      167.4647833552     1  0.17165010E+09
     -162.2911739411      166.5136272435     1  0.17776593E+09
     -162.2910724058      166.6176797221     1  0.18214693E+09
     -162.2909263822      165.4785900210     1  0.17667319E+09
     -162.2908199226      165.0552626077     1  0.17630967E+09
     -162.2908159209      158.1312470157     1  0.18227942E+09
     -162.2906473727      168.1740192248     2  0.18264767E+09
     -162.2906091694      165.3287796083     1  0.18599233E+09
     -162.2906074976      174.0169359254     1  0.17543782E+09
     -162.2905902477      166.0896569249     2  0.17751709E+09
     -162.2905651627      169.0469781384     1  0.17162102E+09
     -162.2904992212      167.2549283054     1  0.17351207E+09
     -162.2898645086      166.0411189417     1  0.17310425E+09
     -162.2897621698      166.3489342496     1  0.17633963E+09
     -162.2897118385      168.9631030421     1  0.18303472E+09
     -162.2897088953      168.3523812060     1  0.16977183E+09
     -162.2896696660      165.3182041426     1  0.17259674E+09
     -162.2896278684      163.2013088713     1  0.18304646E+09
     -162.2894489754      169.3143768550     1  0.17237020E+09
     -162.2892592129      172.7403053103     2  0.17495910E+09
     -162.2891538755      166.3256822440     1  0.18534894E+09
     -162.2890473041      169.2118891708     1  0.17694717E+09
     -162.2887896477      171.1502001318     1  0.18043557E+09
     -162.2887524847      165.9228662172     1  0.17544207E+09
     -162.2883538633      163.4671675863     1  0.17766673E+09
     -162.2880483554      164.5717673929     1  0.17948684E+09
     -162.2879984760      172.9119186540     1  0.18063438E+09
     -162.2879320196      164.9575198222     1  0.18579119E+09
     -162.2878939229      168.1159715049     1  0.18067932E+09
     -162.2878826635      160.5324402691     1  0.17431173E+09
     -162.2878092423      165.4344974535     2  0.17394581E+09
     -162.2876806033      164.9920155966     1  0.18033181E+09
     -162.2876649594      167.8403014058     1  0.18419562E+09
     -162.2875997929      168.6945450453     1  0.17239304E+09
     -162.2875284615      166.9050963163     1  0.17944694E+09
     -162.2874100557      167.6377985953     1  0.17640648E+09
     -162.2873783099      166.7008095988     1  0.18334189E+09
     -162.2873154743      168.1217681983     1  0.17597916E+09
     -162.2872893912      162.8071879636     1  0.18327477E+09
     -162.2871775000      169.3106534281     1  0.17403295E+09
     -162.2866888035      164.6212411663     1  0.17588277E+09
     -162.2865916119      168.1958874885     1  0.17730219E+09
     -162.2865509303      168.5745163170     1  0.17479263E+09
     -162.2864668919      162.3506710742     2  0.16912585E+09
     -162.2864002693      167.3011682715     1  0.17906509E+09
     -162.2863443403      164.4835133440     1  0.17424153E+09
     -162.2861212052      170.4613610293     1  0.17432893E+09
     -162.2858985474      167.0110650986     1  0.17618996E+09
     -162.2857861869      166.7305418515     1  0.18103609E+09
     -162.2856461283      166.2369681506     1  0.17678355E+09
     -162.2855014403      172.8423461400     1  0.17639416E+09
     -162.2853470024      168.0636154103     1  0.18143696E+09
     -162.2852212985      171.2778838758     1  0.17209337E+09
     -162.2852075641      172.6624075485     1  0.17798032E+09
     -162.2845100413      164.9181441671     1  0.17649557E+09
     -162.2844919529      168.2924479852     1  0.17650659E+09
     -162.2843989103      170.6813301904     1  0.18178040E+09
     -162.2841957204      165.8852992505     1  0.18683696E+09
     -162.2841934827      169.2023285868     1  0.17714342E+09
     -162.2841639459      166.7990466958     1  0.18073663E+09
     -162.2839884617      168.0214713902     1  0.17724299E+09
     -162.2839028170      166.1193306807     1  0.17588004E+09
     -162.2838630564      165.9531923656     1  0.18592683E+09
     -162.2838599117      172.9614784289     1  0.18097509E+09
     -162.2837206567      167.8799196017     2  0.17785985E+09
     -162.2837157718      162.8474348225     1  0.18311775E+09
     -162.2836560658      164.5122511649     1  0.18691221E+09
     -162.2836237140      165.1319790924     1  0.17907992E+09
     -162.2835604225      167.0564357490     1  0.19198588E+09
     -162.2835091809      166.0509490377     1  0.18336881E+09
     -162.2834634799      163.4283357205     1  0.18235650E+09
     -162.2831558626      169.1156744999     1  0.18115111E+09
     -162.2830895929      167.6842660894     1  0.17608368E+09
     -162.2829800446      167.1943889232     1  0.17141047E+09
     -162.2827498878      170.4223907379     1  0.17374206E+09
     -162.2826882986      163.6579169770     1  0.18602575E+09
     -162.2826427908      168.6908244677     1  0.17948258E+09
     -162.2826264765      168.1450747954     1  0.18721002E+09
     -162.2823347571      164.0434839533     1  0.17208154E+09
     -162.2823213639      167.3563908798     1  0.17622087E+09
     -162.2822567369      167.1385604683     1  0.17859341E+09
     -162.2821229756      170.8889410920     2  0.18397271E+09
     -162.2820534558      172.1252800905     1  0.18343619E+09
     -162.2820119393      163.0255397457     1  0.17273304E+09
     -162.2818948393      169.5821019305     1  0.17247603E+09
     -162.2818176394      163.0534309256     1  0.17845106E+09
     -162.2817216032      171.7321049216     1  0.18032578E+09
     -162.2816245603      169.4063672373     1  0.17503519E+09
     -162.2814551167      169.3770137584     1  0.18410349E+09
     -162.2814097315      172.1673131420     2  0.19447943E+09
     -162.2813932858      162.2359979893     1  0.17452334E+09
     -162.2813772757      164.1138189711     1  0.18234469E+09
     -162.2813567562      168.2719498460     1  0.18121040E+09
     -162.2813421074      168.9673563096     1  0.18104309E+09
     -162.2812384832      171.1232334783     2  0.18403392E+09
     -162.2812331718      162.7307802054     1  0.18062164E+09
     -162.2811484647      168.5067752360     1  0.17976364E+09
     -162.2808295218      162.5005888166     2  0.18130160E+09
     -162.2807167664      162.4901026122     1  0.17673913E+09
     -162.2804505417      167.6184744527     1  0.17224874E+09
     -162.2804076264      165.4943368311     1  0.17464545E+09
     -162.2802843044      161.2931528077     1  0.17681999E+09
     -162.2802082282      172.1044655262     1  0.18344696E+09
     -162.2801435699      165.3162511439     1  0.17772342E+09
     -162.2799412736      168.8114418517     1  0.17178049E+09
     -162.2797281923      171.0344197161     2  0.18412121E+09
     -162.2797268990      170.1801372754     1  0.18907787E+09
     -162.2796672555      167.8517915407     1  0.17304793E+09
     -162.2795319642      166.1588646685     1  0.18499911E+09
     -162.2795167930      167.4848230107     1  0.18522926E+09
     -162.2794735439      171.0657057608     1  0.18595454E+09
     -162.2793836316      163.9515703449     1  0.17675833E+09
     -162.2793473239      170.7179168606     2  0.18973358E+09
     -162.2793015326      162.2041606295     1  0.18630782E+09
     -162.2789777620      162.4642718835     1  0.17990735E+09
     -162.2789448333      168.9447883471     1  0.18169255E+09
     -162.2788562283      170.0743657418     2  0.18758248E+09
     -162.2788468396      163.6774931929     1  0.17547674E+09
     -162.2785958924      167.6596394540     1  0.18547591E+09
     -162.2785683860      166.9327342772     1  0.17766618E+09
     -162.2784585665      171.3048518942     2  0.18306961E+09
     -162.2784115376      169.6915751637     1  0.17739159E+09
     -162.2783799325      168.5834009731     1  0.17750099E+09
     -162.2783578119      172.1281810704     1  0.17895961E+09
     -162.2783067269      171.7818236687     1  0.18104362E+09
     -162.2782083385      167.8345503186     1  0.18113975E+09
     -162.2781767317      168.0289691756     1  0.18010361E+09
     -162.2781433623      166.6228271234     1  0.18154520E+09
     -162.2780885894      165.2308183684     1  0.17765967E+09
     -162.2780228895      165.7684578930     1  0.17390890E+09
     -162.2779988747      168.0102061005     1  0.17572730E+09
     -162.2779975328      167.6587597110     1  0.18030814E+09
     -162.2779181023      167.3276580146     1  0.17974714E+09
     -162.2778103225      166.7360379102     1  0.17644091E+09
     -162.2777480292      168.7885989098     1  0.17279008E+09
     -162.2775806431      163.9933373963     1  0.18253937E+09
     -162.2772951146      167.7475403755     1  0.17650735E+09
     -162.2772238744      164.3596861604     1  0.18337737E+09
     -162.2768896704      169.0248651150     1  0.18010134E+09
     -162.2767342961      167.4115597376     2  0.18000152E+09
     -162.2767077053      165.6415733189     1  0.18350954E+09
     -162.2766635080      169.1052627739     1  0.18894801E+09
     -162.2765099298      165.0825640046     1  0.19240295E+09
     -162.2764102297      170.6332955819     1  0.19149416E+09
     -162.2764019174      168.6535771774     1  0.17574875E+09
     -162.2763508749      164.3881343721     1  0.18214868E+09
     -162.2763391294      166.6715378337     1  0.18712106E+09
     -162.2762769141      165.5268276247     1  0.18596110E+09
     -162.2762739758      167.9428684276     1  0.18770907E+09
     -162.2761830436      165.3419127026     1  0.18710673E+09
     -162.2761358182      170.9524842513     1  0.19109919E+09
     -162.2759861557      166.0724998809     1  0.18592495E+09
     -162.2759334022      164.0527538277     1  0.18715167E+09
     -162.2757000066      170.4236850783     1  0.17021607E+09
     -162.2754229251      170.8619583536     1  0.18151282E+09
     -162.2752604049      160.9192038834     1  0.18558145E+09
     -162.2751784476      169.1055663576     1  0.18107374E+09
     -162.2750560397      171.9490493112     1  0.18845237E+09
     -162.2749751550      172.0254165203     1  0.18324838E+09
     -162.2746748682      167.5227034655     1  0.17481867E+09
     -162.2746486798      167.5133862904     1  0.17331417E+09
     -162.2745834884      168.1711743690     1  0.17530292E+09
     -162.2745702496      168.3829373139     1  0.18176732E+09
     -162.2745459192      165.9227441738     1  0.17615906E+09
     -162.2744937243      165.8114760031     1  0.17720140E+09
     -162.2744752919      161.6017848128     1  0.17986157E+09
     -162.2742204739      165.9594610843     1  0.18176571E+09
     -162.2741175126      171.3468012244     2  0.18436196E+09
     -162.2738699346      167.8843934796     1  0.18499730E+09
     -162.2737337264      163.5483063765     1  0.17451765E+09
     -162.2736981913      171.6291047879     2  0.18100149E+09
     -162.2736717513      168.8407426668     1  0.17320157E+09
     -162.2735693265      167.0994195679     1  0.18389147E+09
     -162.2735254520      164.0844272083     1  0.17931739E+09
     -162.2733303951      164.8732910789     1  0.17412307E+09
     -162.2732324350      165.8596805631     1  0.18630245E+09
     -162.2731692264      168.9487477941     1  0.17077182E+09
     -162.2729319977      161.7781119213     3  0.17970914E+09
     -162.2727911286      168.5101870100     1  0.19081496E+09
     -162.2727453678      165.9239447430     1  0.17277094E+09
     -162.2727421547      165.4754957743     1  0.18510403E+09
     -162.2726629254      163.0621604021     1  0.17210259E+09
     -162.2726511369      169.2712032484     1  0.17681233E+09
     -162.2725925848      172.5596169774     2  0.16918352E+09
     -162.2725359849      164.4841689492     1  0.17350323E+09
     -162.2725103274      170.6735062223     1  0.16961120E+09
     -162.2724431387      166.5815426730     1  0.17114119E+09
     -162.2723705854      167.9690443671     1  0.17635266E+09
     -162.2723609302      167.6010254694     1  0.17741074E+09
     -162.2723160276      164.0343045642     1  0.17686787E+09
     -162.2723104896      164.2616716603     1  0.18073679E+09
     -162.2720025364      166.1161244792     1  0.17919809E+09
     -162.2719616797      170.1312918052     1  0.18375973E+09
     -162.2718664230      168.6534858440     1  0.17265021E+09
     -162.2718539336      166.5984893348     1  0.16927635E+09
     -162.2716589908      165.4397136653     1  0.17816982E+09
     -162.2716529321      168.2545123582     1  0.17800442E+09
     -162.2716410100      162.1812352826     1  0.17173088E+09
     -162.2716007233      166.9418323504     1  0.16836609E+09
     -162.2714651861      169.3204256111     1  0.18285944E+09
     -162.2714298282      165.1741772489     1  0.17534141E+09
     -162.2712975504      166.3712190101     1  0.16838988E+09
     -162.2711665086      164.4797216131     1  0.18186608E+09
     -162.2711421528      166.0729735256     2  0.18416211E+09
     -162.2711390442      168.3457530179     1  0.18117944E+09
     -162.2711292836      167.3431033954     1  0.17617777E+09
     -162.2710269133      165.8711017645     2  0.18580291E+09
     -162.2710214537      168.6940227695     1  0.17641459E+09
     -162.2708466665      170.2273594220     1  0.17937443E+09
     -162.2707898393      164.0170841135     1  0.18652093E+09
     -162.2707138419      167.9548807729     1  0.17159280E+09
     -162.2706736285      165.7050163508     1  0.17906804E+09
     -162.2705927926      165.2005696645     1  0.17530670E+09
     -162.2705621186      170.9933532567     1  0.18724239E+09
     -162.2705199809      162.5646751326     1  0.17192638E+09
     -162.2705159173      163.8327551144     1  0.17663444E+09
     -162.2702168855      167.3617766392     2  0.18012774E+09
     -162.2699907857      164.9538997029     1  0.17023963E+09
     -162.2699741790      166.1552340607     1  0.17777317E+09
     -162.2698969537      164.0578771662     1  0.17469267E+09
     -162.2698453523      169.6200247358     1  0.17588847E+09
     -162.2697676661      172.4597729890     1  0.18812299E+09
     -162.2697246277      167.9657560233     1  0.17806543E+09
     -162.2696530522      166.7906756939     1  0.17832728E+09
     -162.2695797543      166.0114356366     1  0.17902813E+09
     -162.2695625544      172.1014131442     1  0.18365096E+09
     -162.2694774932      169.6846755662     1  0.17511809E+09
     -162.2693755201      161.2400563050     1  0.18631163E+09
     -162.2693685272      164.8090722986     1  0.17674216E+09
     -162.2692643881      169.3025512647     1  0.18517769E+09
     -162.2692609859      168.6307723669     1  0.17802720E+09
     -162.2692352198      166.5514003874     1  0.17874468E+09
     -162.2691662387      168.5289560153     1  0.18720819E+09
     -162.2689402491      171.6150975232     1  0.19523508E+09
     -162.2688584278      168.7786149077     1  0.18081458E+09
     -162.2688232390      164.7877851085     1  0.17764087E+09
     -162.2687524875      170.2311896156     1  0.18125178E+09
     -162.2687099483      167.3370278178     1  0.17387831E+09
     -162.2684506333      166.0389417910     1  0.17191247E+09
     -162.2684074086      165.0779836603     1  0.17851088E+09
     -162.2683838455      166.9937007389     1  0.18146597E+09
     -162.2681324662      163.2291833715     1  0.17853019E+09
     -162.2681219746      160.2142010185     1  0.18227928E+09
     -162.2680995727      164.3418535276     1  0.17914022E+09
     -162.2680425106      162.6186264973     1  0.17860521E+09
     -162.2680385846      165.7652066357     1  0.17930479E+09
     -162.2680012857      171.7502854488     1  0.18738236E+09
     -162.2679179593      172.3349067982     2  0.17649075E+09
     -162.2678846072      168.9345718394     1  0.18406168E+09
     -162.2678835564      170.5185891544     1  0.18063076E+09
     -162.2678576406      167.0780121069     1  0.18514399E+09
     -162.2678115914      165.4318167216     1  0.17502403E+09
     -162.2677647914      162.8080727108     1  0.18123520E+09
     -162.2675410432      169.4631112313     1  0.17154348E+09
     -162.2673973121      171.0185572226     1  0.17903064E+09
     -162.2672746733      172.8013687155     1  0.17975910E+09
     -162.2671505140      168.3431429213     1  0.17932402E+09
     -162.2670070990      170.9095431084     1  0.17737775E+09
     -162.2669937412      160.8014541911     1  0.18917938E+09
     -162.2669595760      166.3573240229     1  0.18806780E+09
     -162.2667615373      163.8757704309     1  0.18629981E+09
     -162.2667197642      163.7982059732     1  0.17969650E+09
     -162.2665881853      172.5840760240     2  0.17344515E+09
     -162.2665250291      167.3970109296     1  0.17409553E+09
     -162.2663692966      164.0069398021     1  0.17891923E+09
     -162.2663144375      174.8861178135     2  0.17821276E+09
     -162.2662302129      167.4530086037     1  0.18202214E+09
     -162.2662158089      166.8178609877     1  0.18535483E+09
     -162.2661708374      161.6695718966     1  0.18268899E+09
     -162.2660958931      169.8306315840     1  0.17828926E+09
     -162.2660673940      166.1083278236     1  0.18146991E+09
     -162.2659767066      168.9653336822     1  0.17650629E+09
     -162.2658440382      164.8709653461     1  0.18239622E+09
     -162.2657609461      169.6432689338     1  0.18524511E+09
     -162.2657051825      166.8294220180     1  0.19419957E+09
     -162.2656651590      165.1025545157     1  0.18580835E+09
     -162.2655976803      169.0267815889     1  0.18361996E+09
     -162.2655946177      165.4523139307     1  0.17904612E+09
     -162.2653603158      163.4438270975     1  0.17732775E+09
     -162.2653304457      171.7553618038     1  0.17476303E+09
     -162.2652937131      160.0574265139     1  0.17318315E+09
     -162.2652533184      170.6941431046     2  0.19006849E+09
     -162.2652235832      166.2321409386     1  0.16938462E+09
     -162.2652155018      169.8843446361     1  0.18902357E+09
     -162.2651723265      167.3951767534     1  0.17545157E+09
     -162.2651228707      167.2225721495     1  0.18118542E+09
     -162.2650989931      170.9367560241     1  0.18538387E+09
     -162.2650863214      164.3012666737     1  0.17171429E+09
     -162.2650263065      162.8582012841     1  0.17268332E+09
     -162.2650000817      163.7338025228     1  0.17342595E+09
     -162.2649682102      167.6177892742     1  0.17185158E+09
     -162.2649333553      168.3367045151     1  0.18216175E+09
     -162.2649150534      167.1722862828     1  0.17118297E+09
     -162.2648075428      166.6660028423     1  0.18343257E+09
     -162.2647796056      166.0713392765     1  0.17905076E+09
     -162.2646846201      167.6195521169     1  0.18149446E+09
     -162.2646178076      168.4979153318     2  0.17519700E+09
     -162.2645139303      168.3837974256     1  0.18164506E+09
     -162.2644974905      172.4444321218     1  0.19093834E+09
     -162.2644772776      168.0138021051     1  0.19576457E+09
     -162.2643880951      165.7607252475     1  0.18568357E+09
     -162.2643405288      169.0899314629     1  0.19011610E+09
     -162.2641876495      165.7178200123     1  0.18560085E+09
     -162.2641843297      165.1638008983     1  0.16950685E+09
     -162.2641425668      162.5419878891     1  0.17704131E+09
     -162.2641304898      163.9415635150     1  0.17915315E+09
     -162.2640327238      167.3018801307     1  0.17557481E+09
     -162.2640190807      165.1247716664     1  0.18198175E+09
     -162.2639376754      166.9245740243     1  0.18265274E+09
     -162.2636315036      172.7306491341     1  0.17413812E+09
     -162.2635634603      167.4635189944     1  0.18358656E+09
     -162.2633841665      162.8152446341     1  0.17393845E+09
     -162.2633824239      167.6902180145     1  0.17669072E+09
     -162.2632814487      171.4994883764     1  0.18789637E+09
     -162.2631707773      169.3828084024     1  0.17205023E+09
     -162.2630295381      169.6328322785     2  0.18514845E+09
     -162.2629845353      164.5518681869     1  0.17865962E+09
     -162.2629479812      166.0428078349     1  0.17758257E+09
     -162.2629245867      165.6151547541     1  0.18731661E+09
     -162.2629222957      167.9637944029     1  0.17898598E+09
     -162.2629091191      164.2750712205     1  0.18032031E+09
     -162.2628867291      165.4282839642     1  0.18371572E+09
     -162.2628389243      161.9771507580     1  0.18451731E+09
     -162.2628188440      168.8468579834     1  0.17879965E+09
     -162.2627597158      169.6946504193     1  0.18243158E+09
     -162.2627368666      164.8125634144     1  0.17077930E+09
     -162.2626891442      167.1024359225     1  0.17519541E+09
     -162.2625962712      168.1031118515     1  0.17341163E+09
     -162.2625900756      165.9505645671     2  0.17422149E+09
     -162.2625445052      164.8273112798     1  0.17861532E+09
     -162.2625288646      166.2238680393     1  0.17419799E+09
     -162.2624378260      161.9199676438     1  0.18196988E+09
     -162.2623483295      163.0561199353     1  0.17311515E+09
     -162.2622913997      165.7962607903     1  0.17546621E+09
     -162.2622264430      165.6348426373     1  0.17449312E+09
     -162.2620992905      167.0692462433     1  0.18886627E+09
     -162.2620150992      169.7765017794     2  0.18538409E+09
     -162.2620106008      161.5689108171     1  0.18862104E+09
     -162.2619719192      168.8827799642     1  0.18809099E+09
     -162.2619691771      165.4793255106     1  0.17286114E+09
     -162.2619366104      163.9027288961     1  0.17803295E+09
     -162.2618945755      162.0309287081     1  0.18366075E+09
     -162.2618352430      166.1275566880     1  0.17110290E+09
     -162.2617938464      164.2777024588     1  0.17269741E+09
     -162.2617579127      163.5157687727     1  0.17999850E+09
     -162.2616271607      165.8771785166     1  0.18520035E+09
     -162.2615907231      167.2170815122     1  0.17634200E+09
     -162.2615571033      167.7683358052     1  0.17640562E+09
     -162.2615108175      163.1502999757     1  0.17186917E+09
     -162.2613787577      170.0112458042     1  0.18631101E+09
     -162.2613697335      163.9649989687     1  0.18075454E+09
     -162.2613658557      168.1174895959     1  0.17238635E+09
     -162.2612777466      163.7964788271     1  0.18074613E+09
     -162.2611940196      165.3165379202     1  0.17691288E+09
     -162.2609151439      169.9919078565     1  0.17543132E+09
     -162.2608436015      167.8873744612     1  0.16877098E+09
     -162.2607329288      163.4733780993     1  0.17634347E+09
     -162.2606604146      168.0036585854     1  0.17794479E+09
     -162.2606473725      161.0314334549     1  0.17642889E+09
     -162.2606433214      167.1104481465     1  0.18066837E+09
     -162.2606341212      167.0091028231     1  0.18161239E+09
     -162.2605453563      171.9841534963     1  0.18895321E+09
     -162.2605163888      167.1139032365     1  0.18852753E+09
     -162.2604361968      161.7133146481     1  0.17845380E+09
     -162.2604183882      167.9164051035     1  0.18057922E+09
     -162.2604090486      168.4767606674     1  0.17360160E+09
     -162.2603938399      168.1229570930     1  0.17069632E+09
     -162.2603434630      161.9331954640     1  0.17743655E+09
     -162.2602691229      170.3817406176     1  0.17776885E+09
     -162.2602160420      168.9646673590     1  0.17753499E+09
     -162.2600518349      165.5239914121     1  0.17576825E+09
     -162.2600307019      164.7304207009     1  0.18156126E+09
     -162.2599925938      167.8992048445     1  0.18094686E+09
     -162.2599846397      160.5857529215     1  0.18190614E+09
     -162.2599795473      169.8537981261     1  0.18571349E+09
     -162.2599021545      168.4885611582     1  0.16868131E+09
     -162.2598012270      166.5782676483     1  0.17439676E+09
     -162.2596321903      167.1583668079     1  0.17450133E+09
     -162.2596126323      165.6889314571     1  0.17247671E+09
     -162.2595794088      165.1935901919     1  0.17258018E+09
     -162.2595676909      165.0382168053     1  0.17685422E+09
     -162.2595136398      167.9307727497     1  0.17965654E+09
     -162.2594773362      166.0159199528     1  0.18278077E+09
     -162.2594033115      171.8444391666     1  0.18623429E+09
     -162.2593927690      165.6403742400     1  0.17535736E+09
     -162.2593459595      163.6544400972     1  0.17905607E+09
     -162.2591500375      167.1379918502     1  0.18328453E+09
     -162.2591096293      167.3139158356     1  0.18450906E+09
     -162.2590849497      166.4661762117     1  0.19466761E+09
     -162.2589300203      168.3848969183     1  0.17827458E+09
     -162.2587603191      167.6869740202     1  0.17480366E+09
     -162.2587508329      170.1254660914     1  0.17756368E+09
     -162.2587266729      162.9007546299     1  0.17414236E+09
     -162.2586771092      167.4254217622     1  0.17552197E+09
     -162.2586287219      167.3067778529     1  0.18282403E+09
     -162.2586054515      164.9156499170     1  0.18242098E+09
     -162.2584031226      167.2163422045     1  0.18628944E+09
     -162.2583586777      172.3813601430     1  0.17799679E+09
     -162.2583242678      165.8549820471     1  0.17240950E+09
     -162.2583125988      167.9015663254     1  0.18387116E+09
     -162.2581719799      171.1881233281     1  0.19441599E+09
     -162.2581574446      168.2597872595     1  0.17766429E+09
     -162.2581368836      169.8391660847     2  0.18611890E+09
     -162.2581119359      164.4531787060     1  0.18056332E+09
     -162.2581093043      164.8505910926     1  0.18382443E+09
     -162.2580590240      165.5130793081     1  0.18073944E+09
     -162.2580448816      164.7179939716     1  0.17616396E+09
     -162.2579775947      166.1959630753     1  0.17259008E+09
     -162.2579128674      165.8397018020     2  0.17801305E+09
     -162.2578533381      169.3924228455     1  0.17967918E+09
     -162.2578484598      168.7477248351     1  0.18992980E+09
     -162.2577801456      167.5642336921     1  0.17786226E+09
     -162.2577708843      170.4914628722     1  0.18612256E+09
     -162.2577111850      165.7982022630     1  0.17573862E+09
     -162.2576430510      166.1596842055     1  0.17104896E+09
     -162.2576191361      168.0530681169     1  0.17703746E+09
     -162.2575986588      168.1189172016     1  0.17343537E+09
     -162.2574680083      166.2675856889     1  0.17794921E+09
     -162.2574278168      164.9479974124     1  0.17789059E+09
     -162.2573136818      171.0265641906     1  0.18595052E+09
     -162.2572995362      168.8672641930     1  0.17349403E+09
     -162.2571323902      164.8432366699     1  0.19181654E+09
     -162.2570665298      172.6336044942     1  0.18062510E+09
     -162.2570624172      164.9669018869     1  0.17349147E+09
     -162.2570003679      165.8330659236     1  0.17883309E+09
     -162.2569839722      166.1965076415     1  0.17151434E+09
     -162.2569490211      164.3688443656     1  0.18603709E+09
     -162.2566967130      168.0587201250     1  0.18688719E+09
     -162.2566739510      169.8174424423     1  0.18735848E+09
     -162.2565851730      168.3583835049     1  0.17874759E+09
     -162.2565796848      167.9726386469     1  0.16955557E+09
     -162.2565757425      168.8299936392     1  0.17745562E+09
     -162.2565472001      169.0663652203     1  0.17603294E+09
     -162.2565272907      162.0161554243     1  0.17616662E+09
     -162.2564126871      167.9908420540     1  0.17508728E+09
     -162.2563359850      164.4323204445     1  0.18124433E+09
     -162.2561713454      164.8157827460     1  0.17346691E+09
     -162.2561701660      167.0702485014     1  0.18381020E+09
     -162.2561687949      168.6510563526     1  0.17746432E+09
     -162.2561263784      170.8850761219     1  0.19096501E+09
     -162.2561176786      162.9930657829     1  0.17670528E+09
     -162.2560848058      163.9388489869     1  0.17650897E+09
     -162.2560398436      161.2862752542     1  0.18188318E+09
     -162.2559857973      166.7850945969     1  0.18577132E+09
     -162.2559368303      165.6870291572     1  0.18887606E+09
     -162.2558962005      168.5507730118     1  0.18729625E+09
     -162.2558693373      168.4210052379     1  0.18007276E+09
     -162.2558164089      165.2870756016     1  0.19110046E+09
     -162.2557839604      164.9583184651     1  0.17579313E+09
     -162.2557763055      165.1337069646     1  0.17511692E+09
     -162.2557621380      168.6732570337     1  0.18673023E+09
     -162.2555990067      168.0767031098     1  0.17865953E+09
     -162.2555281930      167.4239901383     1  0.18160268E+09
     -162.2554834096      167.5842754382     1  0.17734221E+09
     -162.2554512660      165.7779802559     1  0.17823575E+09
     -162.2554497502      166.5877782019     1  0.17709552E+09
     -162.2554441872      165.9990070950     1  0.17453119E+09
     -162.2554144673      161.2075852422     1  0.17709527E+09
     -162.2553970280      168.3713071725     1  0.18912116E+09
     -162.2553383679      163.3933073056     1  0.17863495E+09
     -162.2553304521      162.8981924636     1  0.18159965E+09
     -162.2551997734      164.1247995031     1  0.18377573E+09
     -162.2551819903      166.4317067539     1  0.17432586E+09
     -162.2550679011      166.8479097720     1  0.17030686E+09
     -162.2548259589      170.4564826238     1  0.17913221E+09
     -162.2547042791      159.2223616002     1  0.17500678E+09
     -162.2542729942      166.5710676076     1  0.18038704E+09
     -162.2541329334      165.1643664524     1  0.18800096E+09
     -162.2541088436      166.9731192241     1  0.17968561E+09
     -162.2539547340      165.6576507212     1  0.18488915E+09
     -162.2538686049      170.0430442717     1  0.19637253E+09
     -162.2538519710      167.5385258039     2  0.18065218E+09
     -162.2537315894      166.2597664884     1  0.17766054E+09
     -162.2535981680      166.0134707875     1  0.17860397E+09
     -162.2534978019      169.1189081256     1  0.18861071E+09
     -162.2534097464      169.0338320999     1  0.18055083E+09
     -162.2534047016      168.8153966639     1  0.17905276E+09
     -162.2533913394      170.7526643844     1  0.18876577E+09
     -162.2533585569      164.3710908363     1  0.18111130E+09
     -162.2533411110      169.8074076121     1  0.17993391E+09
     -162.2533009427      166.2061642133     1  0.17918264E+09
     -162.2532299226      165.1201206796     1  0.18177569E+09
     -162.2530868278      162.7325181964     2  0.17713868E+09
     -162.2529503204      160.5810791484     1  0.17824148E+09
     -162.2529313410      165.9235446888     1  0.17640336E+09
     -162.2528590670      168.2823514219     1  0.17978622E+09
     -162.2528496352      162.7305487083     1  0.18245945E+09
     -162.2528421609      168.8959836324     1  0.18788326E+09
     -162.2528145458      170.2825412430     1  0.17879153E+09
     -162.2527341228      165.0780507222     1  0.17817220E+09
     -162.2527212488      167.8125735609     1  0.19018010E+09
     -162.2526960476      168.9545025372     1  0.17321011E+09
     -162.2526464849      171.5661042592     1  0.17848730E+09
     -162.2525683276      171.0472541943     1  0.18538061E+09
     -162.2524785858      169.2995471714     1  0.18419254E+09
     -162.2524597632      168.3420218437     1  0.17933100E+09
     -162.2524480170      164.1452872897     1  0.18359387E+09
     -162.2523713997      163.6484081679     1  0.17562164E+09
     -162.2523407948      166.7550262890     1  0.17965723E+09
     -162.2522769270      166.3543968076     1  0.18092698E+09
     -162.2522440043      166.2774787850     1  0.17786292E+09
     -162.2521450959      168.5649957122     1  0.17179778E+09
     -162.2521183161      163.8365180702     1  0.17737710E+09
     -162.2520672213      162.2595194363     1  0.18480887E+09
     -162.2519573636      163.9475600513     1  0.18043207E+09
     -162.2517363705      167.0601015540     1  0.17352089E+09
     -162.2517278608      167.5769220135     1  0.17457834E+09
     -162.2516874990      164.1916672576     1  0.17696666E+09
     -162.2516847439      162.6428457396     1  0.17977599E+09
     -162.2516091670      165.5295282137     1  0.17753855E+09
     -162.2515419588      163.9842853173     1  0.18081286E+09
     -162.2515246549      164.3098530238     1  0.17763530E+09
     -162.2514315483      165.0848330264     2  0.19599681E+09
     -162.2513477696      171.8683769262     1  0.19158422E+09
     -162.2512156961      167.5467221228     1  0.18697667E+09
     -162.2511360596      172.1015205340     1  0.17630506E+09
     -162.2511340970      167.8051683640     1  0.17378387E+09
     -162.2510955876      166.5747006813     1  0.17794301E+09
     -162.2510910018      163.4856907036     1  0.17675244E+09
     -162.2510886108      163.9029655177     1  0.18469102E+09
     -162.2510770942      168.1902792682     1  0.18209128E+09
     -162.2510738361      164.0102360684     1  0.17929150E+09
     -162.2510698081      172.8950824904     1  0.18760626E+09
     -162.2510163337      164.3111680989     1  0.18097506E+09
     -162.2510058904      161.2794047388     1  0.18563827E+09
     -162.2509809065      164.4095171865     1  0.18723597E+09
     -162.2508806862      165.9131064135     1  0.17122919E+09
     -162.2507961110      167.6857257831     1  0.18053659E+09
     -162.2507319536      168.4361682003     1  0.17812916E+09
     -162.2507114144      165.0652545115     1  0.17926163E+09
     -162.2505001359      164.5748168488     1  0.18345871E+09
     -162.2504897011      163.7878626000     1  0.18877769E+09
     -162.2504667333      163.0318731792     1  0.18106521E+09
     -162.2504285953      164.8346129044     1  0.18229709E+09
     -162.2504059819      167.5001473582     1  0.17588060E+09
     -162.2503881376      167.9760518665     1  0.18356830E+09
     -162.2503659522      166.0777720375     1  0.18442718E+09
     -162.2502855636      169.2661260375     2  0.19041334E+09
     -162.2502177038      168.1022810318     1  0.17770455E+09
     -162.2501448788      168.0600460425     1  0.17683732E+09
     -162.2501398684      168.4037607472     1  0.18764713E+09
     -162.2500237968      169.6340624187     1  0.18016481E+09
     -162.2500000419      168.2724434842     1  0.18280835E+09
     -162.2499438386      166.6648021387     1  0.17642544E+09
     -162.2498981946      168.6091519009     1  0.18239262E+09
     -162.2498942820      164.5557985148     1  0.18586752E+09
     -162.2496308216      168.2495219374     1  0.17885791E+09
     -162.2494927666      168.4034210108     1  0.19046061E+09
     -162.2494868806      161.8888299015     1  0.17474983E+09
     -162.2494679011      167.6852262944     1  0.17654440E+09
     -162.2494019389      169.3365189009     1  0.18512771E+09
     -162.2493658380      163.6521262883     1  0.17486615E+09
     -162.2493403124      167.4300264668     2  0.17219155E+09
     -162.2493181538      167.7033285475     1  0.18692133E+09
     -162.2492874625      164.3899013872     1  0.17611415E+09
     -162.2492798987      163.2638498367     1  0.17355836E+09
     -162.2492575002      163.5898238294     1  0.17506074E+09
     -162.2491902526      161.4899709849     1  0.18210288E+09
     -162.2489666877      167.6902785924     1  0.17356401E+09
     -162.2489007128      165.7439975269     1  0.18287202E+09
     -162.2488429777      167.1660254082     1  0.17439587E+09
     -162.2488048948      165.1287818018     2  0.17828389E+09
     -162.2487580442      159.2210604338     1  0.16905109E+09
     -162.2486527800      168.5809573539     1  0.17505782E+09
     -162.2486253667      167.1799601417     1  0.17761402E+09
     -162.2484512707      165.9389232457     2  0.18469624E+09
     -162.2484458033      163.4140610399     1  0.18007926E+09
     -162.2482907276      169.5266189058     1  0.19142803E+09
     -162.2482465300      168.3716687837     1  0.18637792E+09
     -162.2482115843      168.8400981596     2  0.18662000E+09
     -162.2481508310      163.1983131851     1  0.18069988E+09
     -162.2481003159      162.9087189477     1  0.17740358E+09
     -162.2480497521      165.7393879046     1  0.17574247E+09
     -162.2480121207      168.7815502275     1  0.17699961E+09
     -162.2479884820      169.9467866387     1  0.19446617E+09
     -162.2479779808      167.4206960705     1  0.17720026E+09
     -162.2479132622      168.1642515954     1  0.17145075E+09
     -162.2477846845      170.4518155459     1  0.18868866E+09
     -162.2476500117      170.5926513891     1  0.17681946E+09
     -162.2476363796      168.7938217772     1  0.17335890E+09
     -162.2475815199      161.8976152784     1  0.17856374E+09
     -162.2475695647      169.4006080943     1  0.18618155E+09
     -162.2474496261      167.8135737320     1  0.18934936E+09
     -162.2474263516      171.2374698698     1  0.17877623E+09
     -162.2472586214      166.0806019976     1  0.17786163E+09
     -162.2471586441      164.3131848487     1  0.18422153E+09
     -162.2471402289      166.3355398931     1  0.17226661E+09
     -162.2470619422      166.8252669901     1  0.17812252E+09
     -162.2470460487      165.5377875811     1  0.17288886E+09
     -162.2470195026      171.5398148928     1  0.17623165E+09
     -162.2469941701      164.5150831105     1  0.18065394E+09
     -162.2469850177      168.1628909968     1  0.17731033E+09
     -162.2469446047      165.4768797378     1  0.17906076E+09
     -162.2469016197      164.1242676944     1  0.17174157E+09
     -162.2468912967      168.8482038555     1  0.17967648E+09
     -162.2468563538      164.5810058478     1  0.18273312E+09
     -162.2468358049      164.0814425289     1  0.18341293E+09
     -162.2468161423      163.6465278401     1  0.17808306E+09
     -162.2468054988      169.5539928867     1  0.17181384E+09
     -162.2467955497      164.4196646600     1  0.17522341E+09
     -162.2466755340      166.5957543251     1  0.18779670E+09
     -162.2466589653      164.6920477999     1  0.18149975E+09
     -162.2466492399      167.3560603564     1  0.18074031E+09
     -162.2465458908      166.7831310003     1  0.17346357E+09
     -162.2464972815      164.9970522209     1  0.17698878E+09
     -162.2463649915      169.0459619429     1  0.18600833E+09
     -162.2461876027      166.4182520369     1  0.17152755E+09
     -162.2460814604      164.5545981242     1  0.17840773E+09
     -162.2460279435      165.3021907612     1  0.18113877E+09
     -162.2457882301      165.2915110784     1  0.17756369E+09
     -162.2457411464      164.5227953936     1  0.18447301E+09
     -162.2456831745      166.6988023963     1  0.17100585E+09
     -162.2456550131      167.8235274141     1  0.17889853E+09
     -162.2456507042      167.0896279151     1  0.17992233E+09
     -162.2456463284      164.3094714702     1  0.17813490E+09
     -162.2455148210      167.2009293273     1  0.17785463E+09
     -162.2454614316      164.0111652512     1  0.17730528E+09
     -162.2454348549      166.6796695203     1  0.19311683E+09
     -162.2453191261      166.1948532336     1  0.17678732E+09
     -162.2452701536      161.2007873592     1  0.17952999E+09
     -162.2452616234      170.1634487008     1  0.18863370E+09
     -162.2450351059      165.3116509902     1  0.18428224E+09
     -162.2450335307      165.5986890005     1  0.17385800E+09
     -162.2449921936      162.4181940863     1  0.18699335E+09
     -162.2449497704      168.2856857093     1  0.18347432E+09
     -162.2449368966      168.6736084901     1  0.18503632E+09
     -162.2449016138      167.5805925259     1  0.17093803E+09
     -162.2448577652      170.7130122194     1  0.17746406E+09
     -162.2448194260      164.0171769968     1  0.17287700E+09
     -162.2447895806      164.8110183773     1  0.17633749E+09
     -162.2447391608      168.8967847924     1  0.17618881E+09
     -162.2447186647      165.3535305066     1  0.18176620E+09
     -162.2447013314      163.8105300808     1  0.17514918E+09
     -162.2446279043      169.1487723270     1  0.19517400E+09
     -162.2446080408      173.0178198355     1  0.19068115E+09
     -162.2445697133      170.6126872117     1  0.17360691E+09
     -162.2445328846      169.5343638786     1  0.18517309E+09
     -162.2444981713      164.1662391283     1  0.17294273E+09
     -162.2444362944      160.0857843609     1  0.17599244E+09
     -162.2443635509      167.6612395931     1  0.18124096E+09
     -162.2443074110      167.6456661831     2  0.18181673E+09
     -162.2442989158      163.4039495870     1  0.17691778E+09
     -162.2442337240      164.4549147161     1  0.18255082E+09
     -162.2442026966      164.0252336871     1  0.17967038E+09
     -162.2440981401      162.5166943418     1  0.17955675E+09
     -162.2440934050      166.7827869742     1  0.17119215E+09
     -162.2440386328      167.3638008165     1  0.19160054E+09
     -162.2440283613      165.0116233037     1  0.17833820E+09
     -162.2439625306      170.6856402877     2  0.18212711E+09
     -162.2438600737      162.7877406860     1  0.17874384E+09
     -162.2437781469      167.5048338619     1  0.17679212E+09
     -162.2436739826      166.1403410577     1  0.18044969E+09
     -162.2436721935      168.9160272030     1  0.17904039E+09
     -162.2435984952      164.4352113861     1  0.18371252E+09
     -162.2435600784      166.0440928546     1  0.18164615E+09
     -162.2435317379      164.5825775128     1  0.17251561E+09
     -162.2435241042      163.2989359298     1  0.18459116E+09
     -162.2434568808      166.5019248728     1  0.18227920E+09
     -162.2434403258      163.9424357969     1  0.17775008E+09
     -162.2433941874      167.7576611294     1  0.17551976E+09
     -162.2433614587      164.9427990056     1  0.18659331E+09
     -162.2433584748      167.1384894781     2  0.17420315E+09
     -162.2433377249      167.5749668176     1  0.17895834E+09
     -162.2433038618      167.0448576989     1  0.18389071E+09
     -162.2432402485      169.9858497653     1  0.18629406E+09
     -162.2430341280      166.7514668629     1  0.17057396E+09
     -162.2430322500      164.0387641843     1  0.17273691E+09
     -162.2428833788      167.2835981847     1  0.17155351E+09
     -162.2426691728      167.4789140910     1  0.17820576E+09
     -162.2426635945      165.9512853981     1  0.17216034E+09
     -162.2426470862      162.9030417558     1  0.17699879E+09
     -162.2426154853      165.8643907393     1  0.17684478E+09
     -162.2424644738      172.1440365419     1  0.18796326E+09
     -162.2424629971      168.7924759532     1  0.17369051E+09
     -162.2424433762      169.4913630179     1  0.17786487E+09
     -162.2423657358      164.2316750609     1  0.18386344E+09
     -162.2423587405      163.7187822231     1  0.18246652E+09
     -162.2423474985      169.9160214188     1  0.18916662E+09
     -162.2423359234      166.3868552138     1  0.17917174E+09
     -162.2423322813      165.7143233501     1  0.18948318E+09
     -162.2422615972      160.5210999039     1  0.17845357E+09
     -162.2421454495      161.9156221155     1  0.17625571E+09
     -162.2421426586      167.2505934483     1  0.17734681E+09
     -162.2421334019      171.3252231380     1  0.18329343E+09
     -162.2421158236      166.8450459082     1  0.18068201E+09
     -162.2420188997      168.8303361148     1  0.18034191E+09
     -162.2419500993      170.0736507712     2  0.18720640E+09
     -162.2419131218      162.3044537377     1  0.17229763E+09
     -162.2418527251      171.6490940629     2  0.17597839E+09
     -162.2417545361      164.3408069500     1  0.17430108E+09
     -162.2417261303      166.5717397958     1  0.18894841E+09
     -162.2417063731      164.0219688142     1  0.18472991E+09
     -162.2415678923      166.5947567891     1  0.17841850E+09
     -162.2412590578      167.7887990673     1  0.18022891E+09
     -162.2412515013      165.2487646775     1  0.17866786E+09
     -162.2412387133      168.5260219155     1  0.18018099E+09
     -162.2411847144      167.0241562394     1  0.18042419E+09
     -162.2411551155      164.7237310752     1  0.17337233E+09
     -162.2410946442      167.1657822005     1  0.17634341E+09
     -162.2410749643      168.1653017548     1  0.18410688E+09
     -162.2410320312      165.2740772854     1  0.17678090E+09
     -162.2410244037      164.6298087087     1  0.16951854E+09
     -162.2409780044      165.3749703220     1  0.17955684E+09
     -162.2409245514      164.3636183918     1  0.17608386E+09
     -162.2408540583      171.6088356837     1  0.17828908E+09
     -162.2408523986      167.6823031618     1  0.17251000E+09
     -162.2406984064      164.2643629809     1  0.17560837E+09
     -162.2406037092      166.9421117526     1  0.17011426E+09
     -162.2404502610      167.2649454040     1  0.17297728E+09
     -162.2403939743      164.4978904434     1  0.18177564E+09
     -162.2403504811      168.9583702528     1  0.17476192E+09
     -162.2402684686      165.0750158691     1  0.17790711E+09
     -162.2401987312      165.0015801393     1  0.18269750E+09
     -162.2401822657      169.1923091356     1  0.18633616E+09
     -162.2401351144      171.4402135198     1  0.18813687E+09
     -162.2400991983      164.6780726501     1  0.18143420E+09
     -162.2400309875      165.2090164313     1  0.17754686E+09
     -162.2400011580      167.2980904429     1  0.18128022E+09
     -162.2399191235      165.7078870082     1  0.18826231E+09
     -162.2398781493      166.2265956356     1  0.17160354E+09
     -162.2398680185      168.3324911815     1  0.17297813E+09
     -162.2398495496      167.1862525734     1  0.18236370E+09
     -162.2398310633      164.8865373537     1  0.17913770E+09
     -162.2397596280      169.3072153820     1  0.18597028E+09
     -162.2397564107      166.5578193250     1  0.17663220E+09
     -162.2396251140      163.7488273912     1  0.17603074E+09
     -162.2396033189      168.9861143688     1  0.17855329E+09
     -162.2395144352      163.6073165772     1  0.18314650E+09
     -162.2393900134      162.8179551392     1  0.17389349E+09
     -162.2392913316      168.3082696108     1  0.17674595E+09
     -162.2392839143      170.1185961174     1  0.18221230E+09
     -162.2392364658      165.9759675993     1  0.17636034E+09
     -162.2391387140      168.0321705767     1  0.17767997E+09
     -162.2390674953      166.6176677596     1  0.18713645E+09
     -162.2390510847      168.7430451656     1  0.17460631E+09
     -162.2389581295      165.4423889809     1  0.17130873E+09
     -162.2388588274      166.9129894818     1  0.17948114E+09
     -162.2388459542      166.0152315458     1  0.17399166E+09
     -162.2388437696      162.8263144302     1  0.18460489E+09
     -162.2388326772      163.8504494432     1  0.17252983E+09
     -162.2387918745      162.3646551587     1  0.18066049E+09
     -162.2387637550      165.0192615327     1  0.17659978E+09
     -162.2387487720      170.8905163432     1  0.17721850E+09
     -162.2387410656      167.4370809430     1  0.17664111E+09
     -162.2386446838      165.0252554520     1  0.18023093E+09
     -162.2383832752      161.4529238949     1  0.18620085E+09
     -162.2383782042      164.0008685480     1  0.17445994E+09
     -162.2383639338      164.4218067679     1  0.18292031E+09
     -162.2383572262      166.4717478375     1  0.18582246E+09
     -162.2381495456      167.3328018660     1  0.17593121E+09
     -162.2381459696      164.0686566357     1  0.18361772E+09
     -162.2381411449      165.9525181414     1  0.18783880E+09
     -162.2381286952      164.0912081002     1  0.17478735E+09
     -162.2381135011      170.3442509894     1  0.18231082E+09
     -162.2380640186      173.8761375822     1  0.17119516E+09
     -162.2380442649      165.9755448230     1  0.17566048E+09
     -162.2379932601      167.3878989423     1  0.17984727E+09
     -162.2379559487      162.5734790699     1  0.17719507E+09
     -162.2378708874      165.7757797841     1  0.17578024E+09
     -162.2378007059      174.0471996222     1  0.17200893E+09
     -162.2377644114      168.7613780654     1  0.18863953E+09
     -162.2377274573      167.6948374221     2  0.18420010E+09
     -162.2376500471      166.1141835682     1  0.17420561E+09
     -162.2375387808      165.6708070336     1  0.17160990E+09
     -162.2375157753      169.7161860668     1  0.18044763E+09
     -162.2374568263      167.3007515915     1  0.17912320E+09
     -162.2374527825      166.8012878079     1  0.18482714E+09
     -162.2373009672      166.3012141027     1  0.19103358E+09
     -162.2372932452      170.5518731978     1  0.18604684E+09
     -162.2372918053      168.4697934062     1  0.17248227E+09
     -162.2371893807      165.9350817064     1  0.17633952E+09
     -162.2371206418      167.9566908427     1  0.17717076E+09
     -162.2370613269      169.0237607065     1  0.18770196E+09
     -162.2370109071      166.2331224160     1  0.17619755E+09
     -162.2370043179      169.0944635097     1  0.18074450E+09
     -162.2369752440      167.0057246867     1  0.17834627E+09
     -162.2369504743      167.2125255674     1  0.17543921E+09
     -162.2369273219      167.5950636593     1  0.17746328E+09
     -162.2368723034      167.3901989099     1  0.17824476E+09
     -162.2367709114      167.3681379530     1  0.17882047E+09
     -162.2366739805      167.7903186161     1  0.18162897E+09
     -162.2366297889      168.2512511408     1  0.17861098E+09
     -162.2366041026      166.0411940209     1  0.18031807E+09
     -162.2365197392      164.6242834763     1  0.18134574E+09
     -162.2365113314      166.1186378172     1  0.17092175E+09
     -162.2364983968      163.3024065541     1  0.18179636E+09
     -162.2364517753      163.8730790621     1  0.17659724E+09
     -162.2363751357      166.7651070819     1  0.17557718E+09
     -162.2363244436      167.2701139895     1  0.17427458E+09
     -162.2362894018      161.0274429590     1  0.17264893E+09
     -162.2361963780      167.0501700789     1  0.17755822E+09
     -162.2361951999      166.4518048818     1  0.18707751E+09
     -162.2361629452      166.1423253418     1  0.17313301E+09
     -162.2361144231      161.5300537339     1  0.17573257E+09
     -162.2360393740      165.6959699668     1  0.17618483E+09
     -162.2360092845      165.6407617695     1  0.18680686E+09
     -162.2359706168      166.4689553047     1  0.17620905E+09
     -162.2359604173      171.2433199331     1  0.17313582E+09
     -162.2359474819      170.4989306627     1  0.18914093E+09
     -162.2359323936      166.6771486730     1  0.17472769E+09
     -162.2359162134      167.1963181282     1  0.17224138E+09
     -162.2359126196      170.4572130135     1  0.19013552E+09
     -162.2358659580      169.0904583333     1  0.19085690E+09
     -162.2358495772      170.6105871693     1  0.18000151E+09
     -162.2356573592      171.8158488838     1  0.19228891E+09
     -162.2356430812      163.0635992703     1  0.18377462E+09
     -162.2354922751      168.6493261238     1  0.17929667E+09
     -162.2354664028      168.3097144196     1  0.17602642E+09
     -162.2353686574      170.6694261054     1  0.17448990E+09
     -162.2353585758      168.3225743169     2  0.17980622E+09
     -162.2353568846      162.5920074916     2  0.18573403E+09
     -162.2352690605      163.6494774025     1  0.18219953E+09
     -162.2352135453      168.7187930973     1  0.18476598E+09
     -162.2351575683      165.8744078136     1  0.17564579E+09
     -162.2351302466      165.2958025721     1  0.17520360E+09
     -162.2351179774      162.9846145692     1  0.18308437E+09
     -162.2350999090      166.6630930713     1  0.17597915E+09
     -162.2350834947      167.9822046893     1  0.18512431E+09
     -162.2350055719      169.4455362096     1  0.18151805E+09
     -162.2349836689      165.3331290634     1  0.18080552E+09
     -162.2349628691      165.2021236351     1  0.16765481E+09
     -162.2349172134      168.9111366686     1  0.17631017E+09
     -162.2348777254      170.6831006415     1  0.18236148E+09
     -162.2348465017      166.8516173219     1  0.17639081E+09
     -162.2348433092      164.0423617331     1  0.18380704E+09
     -162.2347309402      164.4625383233     1  0.18126999E+09
     -162.2346584914      165.1231897305     1  0.18972487E+09
     -162.2345942946      166.3084577166     1  0.18237815E+09
     -162.2345561629      167.6752380669     1  0.17212124E+09
     -162.2345519436      167.0888488050     1  0.18247068E+09
     -162.2345299866      162.0219027274     1  0.17602685E+09
     -162.2343950606      169.7877630452     1  0.17144187E+09
     -162.2343546856      168.7337171883     1  0.19043946E+09
     -162.2343479396      172.1202707114     1  0.18462661E+09
     -162.2343230230      165.1600889078     1  0.18252540E+09
     -162.2343216688      164.4482971100     1  0.18376470E+09
     -162.2343000231      165.4709851424     1  0.17762257E+09
     -162.2342855636      166.8818396311     1  0.17584951E+09
     -162.2342716274      171.9865363680     1  0.19257787E+09
     -162.2342400215      169.0293557823     1  0.18274356E+09
     -162.2342281436      171.6025077251     1  0.17504749E+09
     -162.2341435190      161.5754999777     1  0.17215087E+09
     -162.2341043407      170.5588912260     1  0.18766542E+09
     -162.2340552303      165.7847995854     1  0.17541159E+09
     -162.2340166018      169.6593085466     1  0.18695971E+09
     -162.2339818147      167.2209254031     1  0.17929914E+09
     -162.2339645474      167.8574082204     1  0.17493363E+09
     -162.2339428087      166.1292215133     1  0.17475854E+09
     -162.2339131946      163.4633790589     1  0.17287744E+09
     -162.2338707636      167.2253977149     1  0.18895269E+09
     -162.2337751940      168.0149991479     1  0.18165272E+09
     -162.2337381711      166.5066080122     1  0.18604145E+09
     -162.2337247406      163.8617358072     1  0.17628599E+09
     -162.2336897250      164.1468928744     1  0.17964976E+09
     -162.2336757466      162.9517133004     1  0.18443948E+09
     -162.2336227757      166.8615287286     1  0.18530505E+09
     -162.2335866525      166.5687082711     1  0.17428344E+09
     -162.2335646077      167.5501172400     1  0.18039729E+09
     -162.2335545769      162.7767695077     1  0.18288915E+09
     -162.2335178150      167.5003985879     1  0.18276570E+09
     -162.2334940819      168.2634146431     1  0.17978809E+09
     -162.2334455360      170.7746735329     1  0.18932776E+09
     -162.2334137892      171.0077856311     2  0.20849036E+09
     -162.2334070187      164.7318650909     1  0.17739265E+09
     -162.2333596448      171.2039186899     1  0.17720986E+09
     -162.2333480319      167.2887126981     1  0.18115126E+09
     -162.2332714614      168.6936772885     1  0.18530467E+09
     -162.2332271558      161.4929595747     1  0.17636066E+09
     -162.2332240736      162.1536149486     1  0.18963275E+09
     -162.2332196868      168.1370759056     1  0.17299167E+09
     -162.2332002767      167.0544342462     1  0.18077901E+09
     -162.2331153233      169.2294238270     2  0.17352822E+09
     -162.2329903817      164.8856822370     1  0.18087369E+09
     -162.2328606523      172.0837882898     1  0.17806795E+09
     -162.2328341991      164.6551980645     1  0.18447803E+09
     -162.2327689097      166.9035318090     1  0.17151779E+09
     -162.2327450677      163.7807534288     1  0.18198478E+09
     -162.2327049845      167.7945049507     1  0.17974627E+09
     -162.2326931759      159.1506943795     1  0.17019123E+09
     -162.2326434457      168.9951501481     2  0.18364831E+09
     -162.2326377877      159.8923206310     1  0.17595601E+09
     -162.2326082208      169.0156441826     1  0.17280882E+09
     -162.2324689040      166.5576365918     1  0.18119441E+09
     -162.2323402915      168.9109528000     1  0.17450761E+09
     -162.2323075468      165.8170994160     1  0.18383505E+09
     -162.2322882457      167.8024667825     1  0.18303031E+09
     -162.2322608283      167.8240868286     1  0.17698345E+09
     -162.2322176728      173.0533604491     1  0.18869260E+09
     -162.2321983925      166.3332739112     1  0.17857370E+09
     -162.2321772444      160.2415264219     1  0.17765290E+09
     -162.2321601631      163.0363842164     1  0.17561772E+09
     -162.2321050122      167.0868581284     1  0.17579078E+09
     -162.2319710410      162.2738581060     1  0.17681264E+09
     -162.2319611253      164.9239963481     1  0.18076536E+09
     -162.2319124395      161.1145254755     1  0.17853237E+09
     -162.2318802961      158.7308482974     1  0.17277858E+09
     -162.2318737326      168.1216636402     1  0.18466234E+09
     -162.2318159243      164.2698072633     1  0.18318680E+09
     -162.2317689332      166.4036933790     1  0.18084277E+09
     -162.2317458987      165.6603575370     1  0.18278430E+09
     -162.2316963226      168.5519409991     1  0.17296299E+09
     -162.2316836303      164.7229518328     1  0.17859101E+09
     -162.2316754194      171.8149531563     1  0.17619616E+09
     -162.2316331074      168.1603318977     1  0.18171057E+09
     -162.2316283676      167.8232668719     1  0.18538298E+09
     -162.2316126089      162.4535317455     1  0.17657631E+09
     -162.2315754711      172.7967367514     1  0.17664846E+09
     -162.2315481202      162.8574448000     1  0.17954714E+09
     -162.2315385310      167.0479633944     1  0.18354051E+09
     -162.2315369763      168.0927836353     1  0.18141376E+09
     -162.2315289544      166.8552189465     1  0.17582976E+09
     -162.2315098016      166.4264032492     1  0.17907458E+09
     -162.2314364225      169.7512488306     1  0.17962785E+09
     -162.2313287883      169.2807986733     1  0.19083340E+09
     -162.2312275889      168.1165864790     1  0.17471274E+09
     -162.2312202146      167.6724365719     1  0.18398389E+09
     -162.2312146378      168.6057109193     1  0.19250312E+09
     -162.2311418625      170.9321649582     1  0.18388730E+09
     -162.2311341062      166.7821650611     1  0.18754662E+09
     -162.2310939284      165.2927332124     1  0.17897717E+09
     -162.2310101578      165.9476488201     1  0.17812069E+09
     -162.2310087148      171.8644990242     1  0.19015980E+09
     -162.2310038574      165.7554728460     1  0.17957565E+09
     -162.2308105317      169.1101848785     1  0.18769274E+09
     -162.2307874631      168.9726482414     1  0.17948780E+09
     -162.2307259723      163.6332414211     1  0.18004814E+09
     -162.2307196496      159.3559273237     1  0.18534653E+09
     -162.2307156020      170.8671182640     1  0.18643488E+09
     -162.2306784592      162.6328126354     1  0.18838601E+09
     -162.2306328533      159.1930943758     1  0.17454272E+09
     -162.2306243161      165.5260143457     1  0.17370239E+09
     -162.2306135858      169.6731033058     1  0.18682659E+09
     -162.2306101598      162.5471861930     1  0.18393563E+09
     -162.2305929087      170.0448256019     1  0.18007488E+09
     -162.2305374675      168.4799950362     1  0.17330428E+09
     -162.2305241338      165.0805868477     1  0.17482797E+09
     -162.2304956399      168.5078416533     1  0.18080502E+09
     -162.2303683549      169.7287867688     1  0.18941003E+09
     -162.2303118247      167.4585218740     1  0.17201314E+09
     -162.2303026199      164.8072923652     1  0.18789587E+09
     -162.2302784443      166.5067651664     1  0.17867537E+09
     -162.2302170058      168.0811126549     1  0.18047239E+09
     -162.2302127858      168.3678566915     1  0.17717066E+09
     -162.2302111538      165.3371320896     1  0.17358560E+09
     -162.2301814055      165.7770359199     1  0.17596014E+09
     -162.2301649977      170.8267997804     1  0.17241923E+09
     -162.2301452422      171.3846640695     1  0.18645597E+09
     -162.2300683940      169.4239787230     1  0.18162781E+09
     -162.2299795557      166.2217229085     1  0.19803533E+09
     -162.2299747772      162.7414497518     1  0.18397999E+09
     -162.2299703545      168.7510122447     1  0.18391159E+09
     -162.2299315351      168.7136431959     1  0.17515053E+09
     -162.2299193374      168.1832044179     1  0.17620211E+09
     -162.2299128841      168.5736282608     1  0.17439092E+09
     -162.2298959803      165.5832249567     1  0.17613034E+09
     -162.2298486642      165.4768618931     1  0.17477281E+09
     -162.2297946123      161.6433867179     1  0.17557705E+09
     -162.2297606739      169.3502760506     1  0.17750679E+09
     -162.2297244696      164.6135238690     1  0.17653269E+09
     -162.2297013364      166.1618504123     1  0.17581579E+09
     -162.2296411987      169.0694389946     1  0.17480761E+09
     -162.2296107591      162.3298650550     1  0.17538397E+09
     -162.2296001292      164.2726731893     1  0.17304881E+09
     -162.2294902849      167.1183557834     1  0.17940813E+09
     -162.2294861038      161.0981208973     1  0.17967381E+09
     -162.2294479761      167.0273645627     1  0.17348927E+09
     -162.2294454126      161.1756401863     1  0.16926483E+09
     -162.2294243314      169.3473236523     1  0.17390326E+09
     -162.2294003236      168.0816333021     2  0.18567939E+09
     -162.2293481919      168.9698837609     1  0.18966678E+09
     -162.2293300248      164.2748679850     1  0.17904360E+09
     -162.2292770560      167.3401682261     1  0.18769435E+09
     -162.2292602979      166.0687460212     1  0.17133607E+09
     -162.2292588558      166.4419643196     1  0.17563715E+09
     -162.2291372730      165.3925481493     1  0.19160671E+09
     -162.2290996791      165.7393981586     1  0.17536726E+09
     -162.2290737714      165.5740926362     1  0.17547125E+09
     -162.2290681676      167.7078471133     1  0.17515686E+09
     -162.2290462207      170.9016158858     1  0.18416906E+09
     -162.2290409910      164.4560462988     1  0.17757762E+09
     -162.2290238219      163.2348810201     1  0.17959529E+09
     -162.2289901495      166.1742435219     1  0.17369532E+09
     -162.2289796483      165.6441785026     1  0.17577163E+09
     -162.2289628463      165.0652516589     1  0.18082759E+09
     -162.2289543476      169.1084629259     1  0.18833585E+09
     -162.2289313133      162.3186356459     1  0.17319425E+09
     -162.2289298756      165.8182009392     1  0.18243317E+09
     -162.2289285112      165.0798111091     1  0.18102917E+09
     -162.2289199488      166.0876771160     1  0.17954054E+09
     -162.2288295125      170.0324273292     1  0.19531483E+09
     -162.2288130719      163.7011963714     1  0.18271654E+09
     -162.2287958007      164.2816515609     1  0.18017848E+09
     -162.2287261444      168.3973198823     1  0.17522958E+09
     -162.2285864827      163.5364900871     1  0.17852694E+09
     -162.2285637190      172.6905814765     1  0.17701952E+09
     -162.2285456802      166.4298711585     1  0.17983745E+09
     -162.2285299384      165.5047742586     1  0.18389399E+09
     -162.2284997389      169.4115891847     1  0.17272435E+09
     -162.2284968280      163.3206585888     1  0.18242240E+09
     -162.2284870503      166.2532216607     1  0.18033698E+09
     -162.2284722431      163.2780397371     1  0.17565239E+09
     -162.2283752085      167.1624852585     1  0.17915550E+09
     -162.2283349279      165.5432450069     1  0.18064901E+09
     -162.2283228066      167.3954204741     1  0.18199744E+09
     -162.2282972100      167.8771121905     1  0.17828530E+09
     -162.2282607771      162.7475630749     1  0.17898045E+09
     -162.2282399774      168.1344551670     1  0.18016208E+09
     -162.2281209644      168.5770909519     2  0.18009706E+09
     -162.2281024482      161.3885887984     1  0.17597036E+09
     -162.2280944328      164.9862380264     1  0.17410573E+09
     -162.2280763333      168.4307990447     1  0.17895386E+09
     -162.2280705366      169.2489980605     1  0.17579550E+09
     -162.2280643307      167.1647165898     1  0.18642099E+09
     -162.2280389989      168.7650436933     1  0.17195503E+09
     -162.2279438017      167.3777489385     1  0.17918582E+09
     -162.2279243650      165.6318365201     1  0.17652715E+09
     -162.2279102459      165.4985299278     1  0.17572102E+09
     -162.2278869202      160.7063492079     1  0.17568791E+09
     -162.2278059106      167.9958625100     1  0.17453744E+09
     -162.2276690180      164.2317661158     1  0.17448147E+09
     -162.2276672758      166.4974119754     1  0.17670718E+09
     -162.2276412188      169.0636243037     1  0.18015202E+09
     -162.2276323181      166.0706822717     1  0.17863721E+09
     -162.2276163218      164.8936772422     1  0.17454484E+09
     -162.2275949220      168.3726975106     1  0.18651851E+09
     -162.2275468994      163.1603692914     1  0.18082714E+09
     -162.2275430386      167.5487592597     1  0.17382552E+09
     -162.2275327258      168.9503871606     1  0.18310751E+09
     -162.2275110319      166.9243889156     1  0.17913838E+09
     -162.2274971709      164.5799455366     1  0.17412879E+09
     -162.2274781297      165.1402984764     1  0.18449010E+09
     -162.2274203679      168.8388563837     1  0.18919759E+09
     -162.2273392941      169.7279338652     1  0.18129149E+09
     -162.2273299775      166.5422439640     1  0.18223471E+09
     -162.2272929246      167.5084897611     1  0.17895278E+09
     -162.2271277445      163.9155883639     1  0.17632730E+09
     -162.2270211213      165.3061335856     1  0.17584360E+09
     -162.2269792505      166.4302907739     1  0.17581972E+09
     -162.2269463930      165.2812096459     1  0.18308629E+09
     -162.2269199894      165.7379960563     1  0.18574157E+09
     -162.2269172140      165.3057176954     1  0.17871635E+09
     -162.2269048121      162.9151501419     1  0.17622275E+09
     -162.2268983882      169.0090234295     1  0.17424281E+09
     -162.2267744341      163.6083377988     1  0.17327980E+09
     -162.2267456565      162.0852739111     1  0.18275170E+09
     -162.2267070111      163.5633549040     1  0.17835692E+09
     -162.2266999233      166.1203925492     1  0.18368929E+09
     -162.2266135119      162.1985526830     1  0.18480799E+09
     -162.2265881263      171.7709914876     1  0.17809729E+09
     -162.2265645376      168.0641266033     1  0.18371293E+09
     -162.2265544393      164.3065958039     1  0.17881315E+09
     -162.2264422611      162.1068001962     1  0.17782292E+09
     -162.2263980109      163.9113023928     1  0.18347733E+09
     -162.2263564834      165.7399415317     1  0.18118700E+09
     -162.2263397578      164.8911494611     1  0.18150750E+09
     -162.2263006249      164.4345181030     1  0.17944967E+09
     -162.2261839782      166.4545154411     1  0.17522280E+09
     -162.2261657905      169.0901840230     1  0.17884217E+09
     -162.2260912257      167.7740069829     1  0.17683144E+09
     -162.2260893095      163.1264397452     1  0.17375504E+09
     -162.2260513767      165.9115165157     1  0.18315355E+09
     -162.2260422631      157.2725279143     2  0.18694243E+09
     -162.2259790306      163.0133398194     1  0.17072050E+09
     -162.2259719088      173.4485850683     1  0.18994407E+09
     -162.2258761534      166.3733694786     1  0.18122703E+09
     -162.2258117694      166.6278157708     1  0.17640703E+09
     -162.2258061787      162.9850818217     1  0.17771728E+09
     -162.2258037502      167.8464794080     1  0.17528177E+09
     -162.2257203138      163.8528979491     1  0.17940424E+09
     -162.2256556792      163.4278225053     1  0.17829975E+09
     -162.2256542481      162.4570017279     1  0.17941765E+09
     -162.2256390392      163.9992826557     1  0.18699542E+09
     -162.2256119211      166.6388351789     1  0.18028566E+09
     -162.2255917434      169.3561042406     1  0.17406205E+09
     -162.2255279846      165.2994031830     1  0.17454743E+09
     -162.2255244813      165.7601924669     1  0.17896959E+09
     -162.2255169409      163.7870568025     1  0.17888747E+09
     -162.2255098725      171.0783991745     1  0.17982821E+09
     -162.2254885868      167.7205600891     1  0.18450266E+09
     -162.2254368361      164.6767560828     1  0.17714666E+09
     -162.2254119842      162.8044989680     1  0.17844671E+09
     -162.2254035520      166.3438307265     1  0.17598767E+09
     -162.2253809155      166.1970805722     1  0.17280150E+09
     -162.2253121096      166.7383685506     1  0.18426746E+09
     -162.2252379665      166.2142181265     1  0.17388959E+09
     -162.2252005773      165.4145978176     1  0.17342153E+09
     -162.2251782666      162.3409699058     1  0.17895923E+09
     -162.2251039872      163.4136883216     1  0.17808930E+09
     -162.2250654081      166.6960251502     1  0.18959223E+09
     -162.2250563648      171.1590250352     1  0.18276964E+09
     -162.2249391041      162.3167042636     1  0.17692276E+09
     -162.2249157200      163.9765348251     1  0.18490616E+09
     -162.2249133802      162.4664004378     1  0.18036449E+09
     -162.2248921508      168.1861832627     1  0.17166918E+09
     -162.2248325938      166.4130734285     1  0.18096761E+09
     -162.2247905351      168.1098284840     1  0.18771459E+09
     -162.2247143791      164.9592565067     1  0.17896289E+09
     -162.2247052513      163.0884762867     1  0.18369590E+09
     -162.2246619967      167.0264498956     1  0.18239197E+09
     -162.2246600460      164.1350372327     2  0.18037925E+09
     -162.2245468448      163.8847506003     1  0.17620353E+09
     -162.2245232126      163.7937920905     1  0.18100081E+09
     -162.2245161853      164.2580476607     1  0.17272566E+09
     -162.2245033722      167.6955316511     1  0.18667469E+09
     -162.2244124058      164.5784732332     1  0.17936519E+09
     -162.2243869541      162.4576089115     1  0.18305899E+09
     -162.2243784412      164.6441920463     1  0.17490343E+09
     -162.2243473437      166.1251598711     1  0.17651140E+09
     -162.2243362961      170.2375804801     1  0.18328703E+09
     -162.2243333188      161.0925630086     1  0.17402705E+09
     -162.2242932628      167.3454187792     1  0.17506498E+09
     -162.2242236989      166.4933061802     1  0.17840823E+09
     -162.2241710327      165.9949354375     1  0.18596107E+09
     -162.2241191297      168.6741156221     1  0.17305351E+09
     -162.2240661613      166.7878549632     1  0.18098449E+09
     -162.2240119008      168.6375421170     1  0.18271081E+09
     -162.2240072815      168.0880267708     1  0.18918754E+09
     -162.2238982084      164.3546378412     1  0.17381315E+09
     -162.2238636553      163.7374098535     1  0.17571186E+09
     -162.2238564776      163.9344074168     1  0.17794766E+09
     -162.2238478655      163.0080538914     1  0.17335335E+09
     -162.2238398936      162.1359092484     1  0.17767440E+09
     -162.2238096406      167.2908723516     1  0.19020959E+09
     -162.2237889615      163.2290393256     1  0.17740399E+09
     -162.2237320658      167.6180244090     1  0.18747739E+09
     -162.2236363707      171.1425869506     1  0.19835693E+09
     -162.2235409187      171.6117044088     1  0.18476519E+09
     -162.2234963715      167.1765451501     1  0.18091549E+09
     -162.2234935323      163.2119630843     1  0.18398758E+09
     -162.2234606589      168.8757369441     1  0.18204502E+09
     -162.2234424521      172.7872280470     1  0.17661007E+09
     -162.2233652027      167.1997485155     1  0.19160747E+09
     -162.2232717634      168.1023946221     1  0.17216759E+09
     -162.2232353152      165.8813809100     1  0.18576948E+09
     -162.2232302391      164.3763340576     1  0.18781207E+09
     -162.2231271612      162.5771116781     1  0.18126680E+09
     -162.2231240265      167.1303523549     1  0.17479431E+09
     -162.2231218294      165.9852511874     1  0.18936417E+09
     -162.2231166157      168.0723251475     1  0.18119902E+09
     -162.2231148836      170.4313059997     1  0.18596224E+09
     -162.2230499100      168.1479823258     1  0.17348952E+09
     -162.2230428680      165.0131608799     1  0.18072567E+09
     -162.2230345589      165.5205492229     1  0.17995730E+09
     -162.2230054189      167.8655395688     1  0.18014861E+09
     -162.2229973734      165.2949259315     1  0.18942660E+09
     -162.2229576223      164.2923800207     1  0.18536355E+09
     -162.2229194795      160.5986195556     1  0.17590161E+09
     -162.2229007343      169.5953636703     2  0.18245444E+09
     -162.2228877333      163.9887882868     1  0.17358692E+09
     -162.2228724305      164.4619314544     1  0.17683836E+09
     -162.2228190058      163.6202090412     1  0.17271059E+09
     -162.2228085127      167.6635448579     1  0.18079244E+09
     -162.2228071481      165.5212870708     1  0.17773821E+09
     -162.2227910441      163.8474782723     1  0.18759863E+09
     -162.2227798899      167.2893355020     1  0.17569495E+09
     -162.2227380198      169.2918962497     1  0.18667988E+09
     -162.2227289423      164.7232921059     1  0.17834349E+09
     -162.2225684370      167.0244492899     1  0.17627398E+09
     -162.2224938699      164.6949406209     1  0.17436959E+09
     -162.2224321060      162.4125643548     1  0.17956815E+09
     -162.2222777535      164.2639167525     1  0.17838998E+09
     -162.2222420471      166.7186133984     1  0.18568044E+09
     -162.2222356763      168.8098857931     1  0.18025129E+09
     -162.2222228298      168.9571086699     1  0.17686300E+09
     -162.2222115702      166.1187634838     1  0.17592659E+09
     -162.2221789760      162.8564937845     1  0.18438305E+09
     -162.2220866670      167.3890425269     1  0.17526290E+09
     -162.2220400891      169.6239971955     1  0.18335413E+09
     -162.2220334747      169.5620073375     1  0.18650955E+09
     -162.2220009463      164.9293416973     1  0.17713835E+09
     -162.2219868893      163.6539957420     1  0.17397390E+09
     -162.2219848263      168.5055218853     1  0.18592763E+09
     -162.2219830926      166.2430455826     1  0.18490767E+09
     -162.2219623383      167.9636846353     1  0.18562511E+09
     -162.2219603984      159.3684669980     1  0.18158131E+09
     -162.2219263853      169.6292034322     1  0.17598665E+09
     -162.2219118380      164.5513144885     1  0.18434773E+09
     -162.2219055801      165.8233935750     1  0.17919022E+09
     -162.2218634232      166.0444339122     1  0.17856099E+09
     -162.2218552536      164.3065710201     1  0.18445403E+09
     -162.2218413809      163.7611418680     1  0.18249914E+09
     -162.2218311961      169.2671831784     1  0.17678798E+09
     -162.2218217967      164.7866311773     1  0.18948685E+09
     -162.2218062505      168.1379980296     1  0.18120054E+09
     -162.2217861533      166.9989539116     1  0.17252116E+09
     -162.2217666268      169.2096159500     2  0.19540553E+09
     -162.2217370392      171.6145355811     1  0.17732880E+09
     -162.2217220545      168.9177131028     1  0.18450245E+09
     -162.2217146850      170.6936665003     2  0.18986153E+09
     -162.2216851857      167.4183702369     1  0.18070116E+09
     -162.2216780995      166.9190888045     1  0.18763325E+09
     -162.2216769582      167.0545485103     1  0.18130325E+09
     -162.2216104865      164.7003821002     1  0.17434255E+09
     -162.2215559487      166.5008187382     1  0.17839659E+09
     -162.2215284809      160.6838480730     1  0.18191999E+09
     -162.2214637663      170.1888824512     1  0.18300062E+09
     -162.2214223445      167.2424613914     1  0.18502811E+09
     -162.2213838127      166.0216463772     1  0.17900827E+09
     -162.2213733783      165.8284975087     1  0.17419880E+09
     -162.2213505717      165.8193101935     1  0.17401608E+09
     -162.2213111259      160.3654599236     1  0.18356521E+09
     -162.2213035743      164.8559792468     1  0.17585492E+09
     -162.2212819076      165.2885217033     1  0.17954443E+09
     -162.2212283800      165.9370295076     1  0.17648270E+09
     -162.2211975716      166.9224933870     1  0.17892228E+09
     -162.2211634608      163.9716106355     1  0.17820685E+09
     -162.2211001019      168.1543335783     1  0.18676029E+09
     -162.2210662069      170.4867662671     1  0.18081009E+09
     -162.2210451287      164.8984401085     1  0.17079486E+09
     -162.2210171304      171.7052921294     1  0.18563701E+09
     -162.2209999841      162.4191774549     1  0.17661858E+09
     -162.2209906404      162.4859736814     1  0.17655109E+09
     -162.2209797463      165.2265608978     1  0.18591512E+09
     -162.2209648348      165.9319847925     1  0.17277486E+09
     -162.2209496487      167.0721925857     1  0.18113908E+09
     -162.2209176592      164.3487620732     1  0.19130403E+09
     -162.2208532730      166.3308961261     1  0.18457736E+09
     -162.2207999595      165.9386207100     1  0.18052424E+09
     -162.2207934360      162.6301977062     1  0.17360714E+09
     -162.2207727910      164.8179109622     1  0.18313047E+09
     -162.2207526220      168.3094650374     1  0.17669936E+09
     -162.2207498293      166.4415132460     1  0.17933969E+09
     -162.2207131903      172.7066790457     1  0.17748665E+09
     -162.2206742955      160.8974894117     1  0.17970927E+09
     -162.2206333789      167.7941490271     1  0.18464937E+09
     -162.2206184697      169.0671240229     1  0.18453111E+09
     -162.2205895233      167.5680571571     1  0.17907160E+09
     -162.2205570095      165.6607848907     1  0.18107909E+09
     -162.2205497898      165.4997020151     1  0.17023313E+09
     -162.2205462044      165.8519410247     1  0.18496415E+09
     -162.2205330082      164.6417824554     1  0.18342251E+09
     -162.2204674913      162.9577898210     1  0.17772476E+09
     -162.2204581028      167.7520724626     1  0.18651398E+09
     -162.2204423105      168.6775388184     1  0.18728290E+09
     -162.2204348820      168.2519851358     1  0.17552457E+09
     -162.2204091820      170.7777706199     1  0.18345601E+09
     -162.2203406062      160.3654316302     1  0.17680331E+09
     -162.2201492979      165.1619868992     1  0.18054229E+09
     -162.2201131267      165.2262096952     1  0.17608445E+09
     -162.2200841972      166.4240465731     1  0.17697626E+09
     -162.2200747089      166.3041638459     1  0.18694572E+09
     -162.2200098400      164.2677208733     1  0.17760432E+09
     -162.2199503540      172.0373254613     1  0.17631578E+09
     -162.2199357733      169.0289010590     1  0.17972447E+09
     -162.2199301271      169.2166950532     1  0.17744914E+09
     -162.2199006533      166.6466640720     1  0.17605579E+09
     -162.2198940846      166.5665568360     1  0.17599326E+09
     -162.2198763777      167.6463075887     1  0.18515502E+09
     -162.2198463743      163.2143386812     1  0.18034007E+09
     -162.2198226201      166.8577233531     1  0.17252432E+09
     -162.2197528443      163.8539721084     1  0.18283718E+09
     -162.2197463465      165.1120380577     2  0.18407854E+09
     -162.2196168897      167.1788423142     1  0.17955368E+09
     -162.2195778535      159.3100562748     1  0.17983852E+09
     -162.2195545158      160.5610421222     1  0.17704091E+09
     -162.2195502852      171.0779933142     1  0.19069967E+09
     -162.2195487714      169.7274470166     1  0.18903796E+09
     -162.2195296360      168.4124429784     1  0.18353475E+09
     -162.2194975132      168.8724483706     1  0.19030055E+09
     -162.2192852907      168.5582983558     1  0.17499108E+09
     -162.2192766739      169.3332352746     1  0.17916791E+09
     -162.2192504260      164.5126704124     1  0.18711773E+09
     -162.2191020094      162.9303823548     1  0.17528864E+09
     -162.2190855680      166.8824494049     1  0.17309144E+09
     -162.2190837301      165.4202307891     1  0.17734434E+09
     -162.2189834583      170.7636226424     1  0.18170270E+09
     -162.2189265447      169.2228458373     1  0.18510125E+09
     -162.2188238361      164.8845253006     1  0.17059049E+09
     -162.2187703953      162.6395894597     1  0.18226439E+09
     -162.2187590092      167.1515990279     1  0.17646452E+09
     -162.2187383108      166.8946204979     1  0.18052604E+09
     -162.2187216743      165.0323053792     1  0.18157961E+09
     -162.2187155595      164.4703689520     1  0.17945299E+09
     -162.2186720833      168.2902371943     1  0.18062101E+09
     -162.2186696930      164.2765095203     1  0.18230691E+09
     -162.2186635081      165.0898906898     1  0.17911600E+09
     -162.2186165758      166.5173729532     1  0.17935942E+09
     -162.2186055958      170.2397222819     1  0.18531771E+09
     -162.2185285896      169.9327547077     1  0.18942946E+09
     -162.2184889773      163.3635105609     1  0.18000233E+09
     -162.2184874149      170.4765206101     2  0.18946196E+09
     -162.2184398519      166.2379720291     1  0.18119584E+09
     -162.2183360502      170.0928318571     1  0.17888508E+09
     -162.2183302593      166.4271986597     1  0.17549977E+09
     -162.2182399601      165.5864822674     1  0.18454310E+09
     -162.2182388170      167.2979879584     1  0.18123301E+09
     -162.2181882891      167.1895253178     1  0.19472021E+09
     -162.2181616739      165.7309670940     2  0.17519939E+09
     -162.2181495545      170.9653279822     2  0.17755288E+09
     -162.2181331268      167.4739695409     1  0.17727205E+09
     -162.2180981514      163.2630859293     1  0.18057659E+09
     -162.2180715109      165.2022320024     1  0.17513043E+09
     -162.2179769876      169.5992206414     1  0.17907261E+09
     -162.2179233820      166.0008266747     1  0.17609403E+09
     -162.2179080646      160.7080410295     1  0.17840722E+09
     -162.2178350415      164.3788580208     1  0.17639019E+09
     -162.2178031339      168.7524204889     1  0.18300576E+09
     -162.2177877590      167.6943324464     1  0.17889505E+09
     -162.2177589973      167.8302002263     1  0.17998052E+09
     -162.2177579629      168.6622496325     1  0.17455756E+09
     -162.2177464031      162.7078890771     1  0.17285086E+09
     -162.2177013280      169.0095194741     1  0.18158525E+09
     -162.2176672818      167.7257344321     1  0.17924414E+09
     -162.2176519783      168.6685649824     1  0.17267871E+09
     -162.2176492860      163.7036601941     1  0.18539683E+09
     -162.2176267296      165.1530828163     1  0.17360819E+09
     -162.2176135281      169.9332921414     1  0.18253309E+09
     -162.2175980606      163.9859814025     1  0.17635757E+09
     -162.2175842827      165.0994358965     1  0.17802363E+09
     -162.2175690590      161.0499402135     1  0.17281476E+09
     -162.2174410378      169.2845498607     1  0.18067066E+09
     -162.2174141681      167.1292463099     1  0.18020575E+09
     -162.2173917805      164.1074614611     1  0.17752335E+09
     -162.2173801542      165.8038980678     1  0.17337753E+09
     -162.2173652552      162.7449961704     1  0.17754830E+09
     -162.2173058891      165.2889733926     1  0.17751926E+09
     -162.2172537710      162.9340745595     1  0.18076400E+09
     -162.2172049879      169.1897758419     1  0.17744321E+09
     -162.2171911236      169.8211274723     1  0.18247610E+09
     -162.2171298057      165.5388508464     1  0.17246664E+09
     -162.2171024318      162.9090126351     1  0.18333845E+09
     -162.2170639050      168.5210883213     1  0.17885142E+09
     -162.2170593920      168.3084785736     1  0.18436919E+09
     -162.2170566206      166.2931878461     1  0.18116324E+09
     -162.2169967585      168.6578971825     1  0.17866647E+09
     -162.2169816148      164.0874960231     1  0.17465900E+09
     -162.2169686234      162.5638593034     1  0.17885691E+09
     -162.2169540856      168.5354270663     1  0.17855900E+09
     -162.2169231942      161.3219199683     1  0.18347156E+09
     -162.2168179161      165.8135857347     1  0.18473194E+09
     -162.2167587410      166.3253750084     1  0.17813064E+09
     -162.2166332714      168.3046540077     1  0.17421294E+09
     -162.2166229765      162.4507847907     1  0.18017134E+09
     -162.2166137946      166.2373506382     1  0.18131394E+09
     -162.2165572574      167.9313453826     1  0.17290425E+09
     -162.2165381196      164.0525254379     1  0.18199602E+09
     -162.2165282677      166.9749053120     1  0.17725754E+09
     -162.2164983448      164.4784721766     1  0.18121462E+09
     -162.2164942483      166.2539464584     1  0.17274660E+09
     -162.2164573577      163.1478107891     1  0.17605483E+09
     -162.2164464966      167.2488113539     1  0.17526054E+09
     -162.2164261945      166.9855682428     1  0.18012918E+09
     -162.2163503413      163.3760790137     1  0.17966253E+09
     -162.2163493101      161.3908192596     1  0.19686438E+09
     -162.2163138106      164.1600094698     1  0.18225419E+09
     -162.2163030460      168.3025851988     1  0.17763193E+09
     -162.2163006327      164.9514183887     1  0.18381310E+09
     -162.2162093292      168.5189387928     1  0.17299609E+09
     -162.2161958487      166.2932005108     1  0.17714474E+09
     -162.2161441161      166.6259399000     1  0.17716325E+09
     -162.2160763380      165.1834164336     1  0.17910752E+09
     -162.2160640088      168.4816201485     1  0.17692886E+09
     -162.2160203137      167.6411967887     1  0.17835947E+09
     -162.2160189035      163.9558907020     1  0.17639610E+09
     -162.2159644343      164.9148710010     1  0.18402825E+09
     -162.2159428951      166.2296628242     1  0.17484758E+09
     -162.2159381288      163.3867946691     1  0.17281424E+09
     -162.2159055273      163.5733972457     1  0.18325199E+09
     -162.2158543290      163.4375943013     1  0.17879355E+09
     -162.2158420393      170.3494698759     1  0.18313413E+09
     -162.2158305805      164.3552537174     1  0.17906356E+09
     -162.2157759562      166.1792686412     1  0.17226695E+09
     -162.2157741076      162.3781269216     1  0.18030539E+09
     -162.2157092152      166.1440467050     1  0.17472752E+09
     -162.2157020784      165.2272802221     1  0.17560127E+09
     -162.2155436577      163.9160240581     1  0.18610406E+09
     -162.2154622103      166.9806007198     1  0.17981148E+09
     -162.2154535353      168.7861376575     1  0.18360398E+09
     -162.2154484674      163.8886512053     1  0.18006867E+09
     -162.2154189078      167.5374475551     1  0.18408301E+09
     -162.2153869423      164.3595795561     1  0.17381775E+09
     -162.2153800767      162.8425859578     1  0.17942911E+09
     -162.2153417420      166.9053814224     1  0.18277446E+09
     -162.2153234262      162.4982234376     1  0.18364362E+09
     -162.2153089571      166.3904031354     1  0.18436907E+09
     -162.2152431092      167.6813884252     1  0.17752126E+09
     -162.2152366773      169.0402616363     1  0.17279295E+09
     -162.2152275956      166.5084005215     1  0.17834067E+09
     -162.2152039647      168.9884936655     1  0.18536352E+09
     -162.2151324068      167.4608477215     1  0.17352988E+09
     -162.2150842079      165.5526244048     1  0.17891328E+09
     -162.2150814231      170.1445526176     1  0.17978026E+09
     -162.2149666449      166.8474161077     1  0.17872568E+09
     -162.2149156601      169.6978426696     1  0.18340821E+09
     -162.2149041290      164.9306666084     1  0.16735894E+09
     -162.2148928686      163.9978991949     1  0.17654848E+09
     -162.2148716919      168.3270120939     1  0.17795059E+09
     -162.2148579373      168.7274108660     1  0.17983290E+09
     -162.2148413554      166.2112203611     1  0.18241427E+09
     -162.2147907395      159.8658560447     1  0.18142891E+09
     -162.2147860700      171.7075943381     2  0.17706565E+09
     -162.2147627335      164.6053767014     1  0.18428807E+09
     -162.2147434231      163.7175948339     1  0.18364730E+09
     -162.2146806460      164.7359820771     1  0.18462960E+09
     -162.2146782086      168.2669084458     1  0.17725872E+09
     -162.2146616991      163.8214967545     2  0.17316291E+09
     -162.2146019506      163.1549329401     1  0.18054783E+09
     -162.2145629317      167.2922180026     1  0.17583728E+09
     -162.2144978842      164.7480149682     1  0.17557120E+09
     -162.2144753247      165.4935542244     1  0.17409917E+09
     -162.2144681964      168.2403324029     1  0.18172715E+09
     -162.2144429231      165.6336964527     1  0.17954819E+09
     -162.2144314140      162.5431059787     1  0.17238255E+09
     -162.2143837499      164.4413821631     1  0.19006494E+09
     -162.2143634094      161.8196618642     1  0.17566963E+09
     -162.2143315150      164.7068957027     1  0.17673516E+09
     -162.2143212642      163.2105600554     1  0.17895531E+09
     -162.2143010174      165.6867013109     1  0.18239856E+09
     -162.2142773135      172.3124028561     1  0.18082388E+09
     -162.2142757938      167.4853381900     1  0.18351506E+09
     -162.2142248747      166.4033110617     1  0.17772353E+09
     -162.2141847127      161.7627866334     1  0.18241473E+09
     -162.2141621967      165.2285619118     1  0.18664758E+09
     -162.2141200675      166.4251039820     1  0.18503007E+09
     -162.2141038687      163.2439335615     1  0.18062638E+09
     -162.2140615333      161.7361876692     1  0.18013730E+09
     -162.2139738446      166.6141057703     1  0.19497461E+09
     -162.2139524767      167.7764739357     1  0.18335145E+09
     -162.2139456259      171.9422132570     2  0.17583064E+09
     -162.2139294707      165.5415083225     1  0.17550920E+09
     -162.2139050475      165.8712342830     1  0.18084009E+09
     -162.2138925399      169.1534543371     1  0.18299330E+09
     -162.2138816405      169.7662007172     1  0.19201390E+09
     -162.2138446410      159.1121274223     1  0.17683009E+09
     -162.2137667062      162.6505384515     1  0.17308406E+09
     -162.2137181959      165.8068740396     1  0.17610796E+09
     -162.2136563183      164.5024842346     1  0.17543300E+09
     -162.2136549487      162.1509837461     1  0.18264763E+09
     -162.2136196816      162.0751289543     1  0.17333372E+09
     -162.2136111862      164.3649327721     1  0.18764721E+09
     -162.2135997666      162.4956306996     1  0.18006620E+09
     -162.2135559019      165.1325787679     1  0.17951707E+09
     -162.2135506047      163.3673783041     1  0.17782950E+09
     -162.2135122623      163.1085184068     1  0.17371256E+09
     -162.2135050319      167.4680911707     1  0.18360365E+09
     -162.2134917760      164.6549438989     1  0.17546051E+09
     -162.2134523469      166.3078112588     1  0.19141778E+09
     -162.2134490600      163.7208164832     1  0.18047166E+09
     -162.2134248398      169.3682620825     1  0.18442729E+09
     -162.2133932572      165.1368321164     1  0.18554763E+09
     -162.2133739936      163.3561564582     1  0.17701445E+09
     -162.2133044310      166.9744198169     1  0.17698027E+09
     -162.2132772213      170.6076308229     1  0.17938371E+09
     -162.2131585493      166.8552366499     1  0.18225130E+09
     -162.2131406152      168.6250505441     1  0.17616811E+09
     -162.2131366405      168.4951131379     1  0.18967229E+09
     -162.2131301165      170.8588689164     1  0.17486530E+09
     -162.2130325586      165.2568411725     1  0.17895847E+09
     -162.2129632249      168.9729080999     1  0.18658495E+09
     -162.2129313466      167.3019779192     1  0.17234014E+09
     -162.2129047295      170.6393621112     1  0.17730080E+09
     -162.2128873932      165.3499093441     1  0.17832251E+09
     -162.2128620110      173.2788241634     1  0.18029835E+09
     -162.2128432279      164.9727870737     1  0.18399446E+09
     -162.2128276062      168.2265335868     1  0.17585291E+09
     -162.2128198340      169.0397119486     1  0.18785568E+09
     -162.2128027126      169.8209208610     1  0.18328348E+09
     -162.2127356710      166.3591284045     1  0.18308505E+09
     -162.2126789385      166.4272168759     1  0.17856669E+09
     -162.2126677912      162.3339803141     1  0.18377071E+09
     -162.2126385384      165.7714826973     1  0.17831427E+09
     -162.2126271019      164.7971788314     1  0.17962736E+09
     -162.2126253562      167.9901862176     1  0.17855208E+09
     -162.2126165179      163.1536435251     1  0.17818635E+09
     -162.2125749843      164.3523117508     1  0.18353772E+09
     -162.2125436011      164.5894610629     2  0.18004252E+09
     -162.2124981617      167.0731762221     1  0.18267488E+09
     -162.2124559491      165.7704705645     1  0.18328722E+09
     -162.2124297527      163.5173232180     1  0.18355948E+09
     -162.2123638341      169.3227112130     1  0.18268708E+09
     -162.2123546419      165.5639468816     1  0.17218075E+09
     -162.2123186488      168.3359851128     1  0.18231257E+09
     -162.2123074649      165.3512959753     1  0.18278473E+09
     -162.2122953407      163.6242816653     1  0.18836749E+09
     -162.2122592867      169.1656332693     1  0.18503475E+09
     -162.2122480418      159.1930836734     1  0.18596687E+09
     -162.2122240081      165.0363863889     1  0.18456535E+09
     -162.2121372962      166.4365047603     1  0.17365957E+09
     -162.2121176791      165.9254211069     1  0.17567462E+09
     -162.2121093565      162.1254740367     1  0.17866113E+09
     -162.2120958141      163.0956173072     1  0.17338335E+09
     -162.2120812909      168.5363626978     1  0.18456157E+09
     -162.2120795398      165.1502297324     1  0.18007679E+09
     -162.2120383691      161.0718499628     1  0.18241992E+09
     -162.2120274661      164.5152863577     1  0.18858338E+09
     -162.2120157670      164.3410547078     1  0.18330002E+09
     -162.2119767409      165.4586136312     1  0.17951983E+09
     -162.2119250619      160.5293170399     1  0.17757193E+09
     -162.2118875028      162.0982344421     1  0.18694079E+09
     -162.2118852868      165.2354533185     1  0.17037045E+09
     -162.2118633292      164.8986324213     1  0.17463576E+09
     -162.2117864364      164.1959002625     1  0.17625264E+09
     -162.2117741983      169.1298211956     1  0.17916909E+09
     -162.2117594312      170.8815063188     1  0.18833436E+09
     -162.2117453309      165.5757735056     1  0.17324944E+09
     -162.2117172566      169.1392880481     1  0.17875213E+09
     -162.2116681612      164.1008407556     1  0.17870870E+09
     -162.2116671598      163.8790686290     1  0.18175532E+09
     -162.2116256068      161.2734411349     1  0.17648439E+09
     -162.2115886147      165.7088189276     1  0.17596568E+09
     -162.2115022632      171.2851385523     1  0.18445783E+09
     -162.2114545719      167.5508998276     1  0.17576812E+09
     -162.2114387155      167.0644370335     1  0.18213204E+09
     -162.2114336061      162.8694447786     1  0.18015095E+09
     -162.2113914774      167.4998887585     1  0.18706724E+09
     -162.2113686214      163.5974644372     1  0.17598068E+09
     -162.2113320106      166.9321125335     1  0.17748471E+09
     -162.2112620594      166.8030655391     1  0.17884372E+09
     -162.2111690130      161.1738997625     1  0.17786295E+09
     -162.2111217281      164.1246884184     1  0.17393490E+09
     -162.2111172695      164.3064121865     1  0.17388031E+09
     -162.2111139835      164.2863732759     1  0.17897293E+09
     -162.2111074610      169.7425878762     1  0.19209507E+09
     -162.2110959446      165.4411640399     1  0.18319639E+09
     -162.2110698254      166.2845193935     1  0.18768201E+09
     -162.2110595870      166.7476207197     1  0.17395093E+09
     -162.2110326519      164.0665660094     1  0.18495278E+09
     -162.2109972160      169.4700251411     1  0.18968246E+09
     -162.2109836114      163.9420372223     1  0.18117774E+09
     -162.2109470421      166.3880376192     1  0.17401599E+09
     -162.2108708733      164.6792756400     1  0.18086804E+09
     -162.2108484273      164.3880701573     1  0.18490782E+09
     -162.2108337071      163.8055409404     1  0.17466658E+09
     -162.2107976843      165.2340251366     1  0.18086968E+09
     -162.2107250377      162.8867463943     1  0.18168481E+09
     -162.2106866358      169.1049172297     1  0.17581913E+09
     -162.2106811755      161.4892503950     1  0.18539228E+09
     -162.2106190198      167.6220105404     1  0.19279424E+09
     -162.2105977402      159.0046737886     2  0.16882025E+09
     -162.2105770358      166.1303714516     1  0.17985697E+09
     -162.2105470129      170.2491314240     1  0.17922999E+09
     -162.2105115464      170.3949807814     1  0.18876463E+09
     -162.2104033572      167.2492597611     1  0.17313495E+09
     -162.2103906952      168.9846999640     1  0.18660020E+09
     -162.2103867481      161.9059959139     1  0.17536140E+09
     -162.2103682161      165.4668623685     1  0.17285885E+09
     -162.2103627325      166.5267398143     1  0.18232356E+09
     -162.2103490306      168.1499140600     1  0.19054162E+09
     -162.2103349170      170.1720115709     1  0.18346166E+09
     -162.2102065736      166.8039271401     1  0.18889638E+09
     -162.2102049234      162.9163292497     1  0.17296346E+09
     -162.2101776043      168.7812172000     1  0.18119520E+09
     -162.2100189675      166.3085426969     1  0.18856760E+09
     -162.2099597606      168.1143812102     1  0.17006440E+09
     -162.2099523834      168.1394295472     1  0.17837601E+09
     -162.2097568690      168.2714679982     1  0.18335004E+09
     -162.2097138121      168.1553128752     1  0.17888028E+09
     -162.2096678194      164.8559121698     2  0.17923296E+09
     -162.2096585039      168.7979603089     1  0.18431050E+09
     -162.2096273702      165.5885371530     1  0.17721761E+09
     -162.2096065127      171.6201674759     1  0.18769716E+09
     -162.2095693025      165.1663985973     1  0.19521686E+09
     -162.2095414855      168.4345807498     1  0.17789187E+09
     -162.2095379751      167.1883131589     1  0.17159253E+09
     -162.2095163333      165.9725664791     1  0.18062029E+09
     -162.2095053671      163.0653495853     1  0.18066388E+09
     -162.2094246614      166.4455162534     1  0.17822307E+09
     -162.2094067702      163.8261235578     1  0.18817560E+09
     -162.2093980625      167.4715564676     1  0.17341155E+09
     -162.2093359271      164.2281194883     1  0.17721783E+09
     -162.2092652062      167.5164003867     1  0.17101547E+09
     -162.2092596871      167.1796915333     1  0.17638046E+09
     -162.2092146458      164.9492719073     1  0.16833625E+09
     -162.2091727124      166.3476926933     1  0.18033917E+09
     -162.2091579824      169.2421798598     1  0.19079373E+09
     -162.2091558192      170.9343152048     1  0.18321579E+09
     -162.2091512298      166.4883964854     1  0.18157225E+09
     -162.2091451803      169.7425170103     1  0.18411550E+09
     -162.2091299442      163.9409562841     1  0.18132000E+09
     -162.2091123222      164.6824304416     1  0.17666308E+09
     -162.2091070558      173.7699031337     1  0.17316718E+09
     -162.2090497617      162.3822429671     2  0.17180119E+09
     -162.2090012108      163.4673140620     1  0.17497633E+09
     -162.2089962863      165.3279729223     1  0.18694777E+09
     -162.2089683378      163.5303652287     1  0.17484710E+09
     -162.2089572788      173.4973460377     1  0.18307474E+09
     -162.2088870178      168.8459589074     1  0.17701348E+09
     -162.2088441125      169.6022493254     1  0.18615756E+09
     -162.2088424965      166.2103954651     1  0.18251109E+09
     -162.2088331496      170.8930877263     1  0.17810147E+09
     -162.2088192307      169.3557683278     1  0.19951621E+09
     -162.2087529964      170.0588153593     1  0.18724091E+09
     -162.2087450291      166.7368543379     1  0.19233246E+09
     -162.2087188442      166.0106431946     1  0.17777653E+09
     -162.2086875788      170.4022620617     1  0.18593507E+09
     -162.2086611828      163.4407065945     1  0.17421957E+09
     -162.2086286790      163.3697127037     1  0.18412489E+09
     -162.2086190726      165.1344086520     1  0.17841236E+09
     -162.2086166196      162.9170675214     1  0.17696810E+09
     -162.2085751148      165.3498139029     1  0.17805346E+09
     -162.2085399963      164.4596193999     1  0.18261597E+09
     -162.2085330408      164.9234140366     2  0.19132083E+09
     -162.2085117450      164.8085628357     1  0.17570145E+09
     -162.2084360211      162.6532293469     1  0.18107548E+09
     -162.2084240502      166.1432396267     1  0.17797238E+09
     -162.2083830276      168.9964336038     1  0.17548843E+09
     -162.2083807849      167.5812299021     1  0.18440013E+09
     -162.2083315022      165.5280797332     1  0.18355453E+09
     -162.2083112553      165.5681058316     1  0.17211103E+09
     -162.2082815607      171.2289007362     1  0.18902416E+09
     -162.2082512516      170.8045738697     1  0.18827977E+09
     -162.2082430548      167.3524265699     1  0.17614486E+09
     -162.2082201620      168.9125567792     1  0.18559633E+09
     -162.2081217324      166.7098145683     1  0.17690340E+09
     -162.2080955288      168.1809870105     1  0.18468758E+09
     -162.2080556943      161.4373052940     1  0.17205774E+09
     -162.2080533209      166.2812719899     1  0.17715148E+09
     -162.2080463325      166.3066637157     1  0.17607751E+09
     -162.2080290459      163.1900933969     1  0.18052314E+09
     -162.2079801322      164.3494562436     1  0.18625319E+09
     -162.2079363204      164.2626687377     1  0.18412260E+09
     -162.2079272390      166.3417657602     1  0.17679140E+09
     -162.2079038148      167.8489235303     1  0.18191884E+09
     -162.2078090504      169.6711323867     1  0.18545007E+09
     -162.2077644007      166.9557261328     1  0.18149240E+09
     -162.2077608413      166.3537091597     1  0.18026937E+09
     -162.2077515575      163.4948017085     1  0.18598666E+09
     -162.2077324147      165.9707132395     1  0.17774609E+09
     -162.2077202658      170.7979770555     1  0.19269194E+09
     -162.2076816666      165.9201285628     1  0.17477243E+09
     -162.2076664923      167.7370672050     1  0.18002657E+09
     -162.2076504347      166.2553310069     1  0.18135647E+09
     -162.2076155711      162.8388410502     1  0.17887606E+09
     -162.2076036965      167.5593464211     1  0.17524686E+09
     -162.2075789449      167.4155631252     1  0.17182108E+09
     -162.2075576568      162.3041075346     1  0.17726042E+09
     -162.2075374151      165.3400946872     1  0.18358416E+09
     -162.2075343899      162.3257222651     1  0.17867600E+09
     -162.2074766292      165.4200569087     1  0.17656297E+09
     -162.2074587959      167.5158730850     1  0.17786839E+09
     -162.2073908626      163.4731497968     1  0.16744201E+09
     -162.2073769536      165.4250680978     1  0.19484220E+09
     -162.2073403056      165.6934376116     1  0.17702006E+09
     -162.2072890498      167.0442881568     1  0.17228614E+09
     -162.2072548275      163.4310354792     1  0.17246066E+09
     -162.2072223327      165.1375049101     1  0.17778216E+09
     -162.2072178100      166.5233784057     1  0.18392213E+09
     -162.2072094042      164.9048272688     1  0.17282233E+09
     -162.2072059855      168.1323903340     1  0.17658351E+09
     -162.2071889274      164.7781662714     1  0.17739639E+09
     -162.2071795882      165.6242987848     1  0.17517674E+09
     -162.2071778556      164.5443293264     1  0.18075651E+09
     -162.2071368158      169.3631357213     1  0.18516163E+09
     -162.2071255495      166.1857823888     1  0.17527333E+09
     -162.2071042806      162.6454257214     1  0.18042174E+09
     -162.2070796346      164.1872966229     1  0.18320163E+09
     -162.2070014113      168.9117094199     1  0.18928975E+09
     -162.2068742443      163.1064257975     1  0.17786151E+09
     -162.2068619050      165.0031199037     1  0.18153074E+09
     -162.2068411038      167.1434794142     1  0.17315478E+09
     -162.2068347038      163.1896463630     1  0.17560883E+09
     -162.2067436695      165.0523601231     1  0.17243598E+09
     -162.2067332839      165.7503904462     1  0.17112698E+09
     -162.2067242632      165.1722323740     1  0.17751489E+09
     -162.2066906375      165.5535009202     1  0.17877857E+09
     -162.2065833839      164.5210240409     1  0.18579183E+09
     -162.2065757548      163.4774236873     2  0.17595980E+09
     -162.2065397202      167.3413127082     1  0.17657863E+09
     -162.2065209545      165.6283713549     1  0.18608208E+09
     -162.2064897057      167.2542507579     1  0.17279353E+09
     -162.2064839223      166.0491001804     1  0.17593063E+09
     -162.2064753426      161.6160449707     1  0.17950000E+09
     -162.2064096765      169.2017452374     1  0.17289133E+09
     -162.2064032144      167.3635994486     1  0.17623244E+09
     -162.2063784639      168.8278432594     1  0.17873485E+09
     -162.2063584882      160.7601702954     1  0.17909890E+09
     -162.2063497150      171.6410166548     1  0.18301471E+09
     -162.2062892061      166.3314517079     1  0.18381627E+09
     -162.2062840739      164.1790238954     1  0.17669476E+09
     -162.2062757325      165.1925885059     1  0.17785514E+09
     -162.2062730784      166.0065772013     1  0.17680770E+09
     -162.2062343065      170.6949117783     1  0.18046589E+09
     -162.2062135600      161.7386990097     1  0.17426265E+09
     -162.2061895619      165.0945221173     1  0.17452213E+09
     -162.2061884880      169.6470837453     1  0.17796963E+09
     -162.2061602628      167.1505973782     1  0.17490648E+09
     -162.2061444104      167.8480933126     1  0.19050789E+09
     -162.2061152473      164.7995489044     1  0.17713099E+09
     -162.2060934234      170.3376114393     1  0.18954221E+09
     -162.2060891412      167.5664447202     1  0.17693701E+09
     -162.2060458590      167.2968762102     1  0.17922624E+09
     -162.2060437095      163.4090289108     1  0.17814870E+09
     -162.2060421190      167.4238908232     1  0.17425403E+09
     -162.2059546700      165.3258215163     1  0.17737137E+09
     -162.2059412150      166.4849479575     1  0.18112000E+09
     -162.2058952870      164.0253233637     1  0.17561726E+09
     -162.2058508373      168.4172785805     1  0.18336337E+09
     -162.2058383111      168.5997807830     2  0.17848231E+09
     -162.2058302001      162.6532377444     1  0.17237465E+09
     -162.2058291668      164.9440568710     1  0.18272774E+09
     -162.2057667005      160.7408185242     1  0.17936290E+09
     -162.2057591157      166.6473416949     1  0.18038000E+09
     -162.2057542550      162.5267608298     1  0.17289504E+09
     -162.2057189318      166.9923483862     1  0.17607511E+09
     -162.2056887247      163.6607599815     1  0.17661338E+09
     -162.2056697394      167.5972045837     1  0.18304585E+09
     -162.2056233392      164.9490854272     1  0.18291730E+09
     -162.2056102275      162.4752898705     1  0.17456350E+09
     -162.2055953815      166.4961964741     1  0.17622245E+09
     -162.2055821612      169.1594911717     1  0.18284008E+09
     -162.2055608895      164.4503794959     1  0.18034670E+09
     -162.2055570879      161.6714193016     2  0.17868742E+09
     -162.2055091405      163.0536928586     1  0.17779016E+09
     -162.2054893797      168.4623458221     1  0.19290215E+09
     -162.2054630016      166.9098942794     1  0.18277905E+09
     -162.2054590427      164.0870445041     1  0.17951374E+09
     -162.2054464411      161.6811152926     1  0.17445598E+09
     -162.2053863656      165.9815360894     1  0.17799667E+09
     -162.2052890092      164.3942095972     1  0.18035671E+09
     -162.2052593206      161.7187829310     1  0.17224818E+09
     -162.2051894379      164.5259185693     1  0.17857806E+09
     -162.2051490228      168.3452158020     1  0.17566673E+09
     -162.2051352262      170.3940518193     2  0.18801107E+09
     -162.2051271874      168.6240614581     1  0.17448618E+09
     -162.2051030226      167.8336407445     1  0.17927158E+09
     -162.2050960361      164.5641605591     1  0.18282381E+09
     -162.2050941682      164.3277354795     1  0.17136463E+09
     -162.2050621843      166.9973036836     1  0.17561842E+09
     -162.2049935888      156.5562576316     1  0.17831051E+09
     -162.2049843795      159.5254564888     1  0.17917502E+09
     -162.2049769982      170.0296786984     1  0.19858589E+09
     -162.2049710703      168.0526998600     1  0.17739383E+09
     -162.2049157347      165.1193835295     1  0.17735582E+09
     -162.2049140046      165.3921343259     1  0.17487445E+09
     -162.2049006806      168.8857664952     1  0.17972859E+09
     -162.2048866935      164.5670596491     1  0.17500857E+09
     -162.2048806633      163.7818302129     1  0.17757938E+09
     -162.2048783424      167.9239415384     1  0.17724854E+09
     -162.2048396182      165.6449828906     1  0.18670374E+09
     -162.2048062413      163.1530045739     1  0.17565055E+09
     -162.2048028932      157.7590814068     1  0.17868709E+09
     -162.2047695419      165.6079632046     1  0.17431377E+09
     -162.2047314100      162.9030408089     1  0.17618582E+09
     -162.2046555122      169.8738684863     1  0.17703957E+09
     -162.2046171189      160.0311375569     1  0.17485030E+09
     -162.2045940317      165.0655077832     1  0.18521607E+09
     -162.2045340314      166.0620057026     1  0.18038030E+09
     -162.2045248336      164.3528990244     1  0.17609215E+09
     -162.2045165552      162.0425461807     1  0.17685899E+09
     -162.2045128615      168.8891299820     1  0.19319446E+09
     -162.2045044434      163.5732873962     1  0.17386056E+09
     -162.2044703752      169.4705919510     1  0.17720757E+09
     -162.2044421323      166.7332835240     1  0.18543572E+09
     -162.2043572338      164.7003982143     1  0.17836379E+09
     -162.2043476130      164.0064929920     1  0.17405518E+09
     -162.2043398801      161.6846778380     1  0.17552441E+09
     -162.2042923605      165.8994345521     1  0.18597779E+09
     -162.2042762592      168.7302890143     1  0.18433165E+09
     -162.2042697682      170.0442294062     1  0.18360551E+09
     -162.2042596027      160.0577730579     1  0.18289334E+09
     -162.2042576962      169.1194295431     1  0.18559393E+09
     -162.2041840187      166.5021825112     1  0.17993926E+09
     -162.2041595618      169.5937063908     1  0.18022227E+09
     -162.2041488007      161.4409950497     1  0.17933342E+09
     -162.2040863254      162.1825114708     1  0.18252180E+09
     -162.2040848599      164.3896998840     1  0.18103027E+09
     -162.2040575581      164.8010749982     1  0.19132498E+09
     -162.2040513841      166.8329778053     1  0.17088256E+09
     -162.2039649027      167.7800606412     1  0.18639549E+09
     -162.2039174807      167.4705005119     1  0.18175561E+09
     -162.2038906843      164.1838498791     1  0.17611243E+09
     -162.2038839062      164.7486172079     1  0.17858771E+09
     -162.2038530653      164.1576721510     1  0.18110912E+09
     -162.2038414431      165.5446733249     1  0.17522325E+09
     -162.2037937193      169.3846653909     1  0.19352140E+09
     -162.2037884393      165.3106077597     1  0.17633524E+09
     -162.2037837144      164.8572386678     1  0.17948473E+09
     -162.2037313020      165.0539887977     1  0.17251680E+09
     -162.2037166973      170.4698093251     1  0.18454798E+09
     -162.2036700562      168.8220483095     1  0.18816373E+09
     -162.2036393382      165.7610996079     1  0.17393977E+09
     -162.2036118497      167.3419874461     1  0.17228676E+09
     -162.2036067903      165.1263379557     1  0.17626163E+09
     -162.2035670328      162.7321102226     1  0.17498022E+09
     -162.2035573569      170.0387970956     1  0.18520995E+09
     -162.2035486061      163.0730401493     1  0.18028234E+09
     -162.2035149522      165.7581774787     1  0.18256619E+09
     -162.2034968433      164.6253293791     1  0.17790237E+09
     -162.2034860668      168.1351808817     1  0.17548772E+09
     -162.2034750870      170.4643069253     1  0.17656762E+09
     -162.2034547210      170.8407375509     1  0.18138286E+09
     -162.2034369869      164.4251518727     1  0.18004288E+09
     -162.2034287365      164.0187481872     1  0.17779291E+09
     -162.2034270669      166.4799790519     1  0.17492826E+09
     -162.2034074375      168.1243880735     1  0.17514464E+09
     -162.2034058614      170.9811347941     1  0.19291556E+09
     -162.2033370284      163.1096182459     1  0.17509969E+09
     -162.2033069307      166.3468815544     1  0.17408923E+09
     -162.2032626626      168.0506274154     1  0.17779114E+09
     -162.2032568855      168.8631546200     1  0.18248815E+09
     -162.2032427088      168.4476774493     1  0.17976542E+09
     -162.2032381114      166.8873918444     1  0.17574180E+09
     -162.2032180439      163.0386698818     1  0.17779864E+09
     -162.2031666381      163.7768183447     1  0.17518834E+09
     -162.2031398808      166.8907076758     1  0.17863514E+09
     -162.2030528921      166.5538149573     1  0.17906847E+09
     -162.2030209855      165.6327338672     1  0.17932482E+09
     -162.2030021367      165.5076435203     1  0.17781374E+09
     -162.2029572587      165.7252181484     1  0.18506098E+09
     -162.2029304210      164.3576758014     1  0.17826413E+09
     -162.2029210776      166.3054022383     2  0.17343096E+09
     -162.2029057326      166.7497969262     1  0.17978077E+09
     -162.2028375074      165.7074909234     1  0.18169304E+09
     -162.2028312025      164.4962360067     1  0.19297557E+09
     -162.2028290159      167.6313440599     1  0.18823766E+09
     -162.2027377124      166.4026014339     1  0.17626661E+09
     -162.2027344376      165.3437103120     1  0.17813009E+09
     -162.2026744323      166.4222038395     1  0.19159265E+09
     -162.2026694940      169.6136632194     1  0.18137769E+09
     -162.2026386445      165.9483684429     1  0.17243063E+09
     -162.2026333942      163.8474191769     1  0.18153921E+09
     -162.2026212097      168.0524209319     1  0.17600572E+09
     -162.2025974646      167.0687375347     1  0.17916614E+09
     -162.2025896745      164.2667067140     1  0.17887229E+09
     -162.2025797134      167.3839989843     1  0.18392605E+09
     -162.2025618169      163.2471109108     1  0.18540875E+09
     -162.2025219719      171.8188870568     1  0.18567330E+09
     -162.2025162014      163.8431875867     1  0.18922063E+09
     -162.2024693308      167.2252515164     1  0.18319833E+09
     -162.2023870317      163.0527610793     1  0.18115910E+09
     -162.2023548554      159.6947847230     1  0.17772726E+09
     -162.2023463357      167.6109721369     1  0.17555224E+09
     -162.2023263838      163.0640673895     1  0.17703391E+09
     -162.2023162568      165.7571944269     1  0.18100391E+09
     -162.2023100670      165.2473976826     1  0.17332398E+09
     -162.2023072700      166.8768353954     1  0.17318686E+09
     -162.2023059327      165.9222081602     1  0.17235121E+09
     -162.2022592524      167.1190880521     1  0.17765426E+09
     -162.2022415603      160.9917479204     1  0.17437348E+09
     -162.2022384131      167.8023730673     1  0.17988622E+09
     -162.2022321302      168.6858142537     1  0.17459135E+09
     -162.2022300538      164.7292791439     1  0.17573207E+09
     -162.2021783869      163.9314105683     1  0.17424960E+09
     -162.2021736508      166.8778685271     1  0.18753203E+09
     -162.2021550172      169.2255623327     1  0.17118562E+09
     -162.2021393493      163.7451107498     1  0.17664711E+09
     -162.2021163125      164.3656531423     1  0.17666138E+09
     -162.2021127425      164.7365829933     1  0.18028656E+09
     -162.2021027936      168.2831204859     1  0.18135412E+09
     -162.2020909828      165.9465948426     1  0.18527532E+09
     -162.2020789912      168.6821723025     1  0.17897939E+09
     -162.2020626125      162.1679410993     1  0.17491476E+09
     -162.2020301937      164.1950687551     1  0.17995592E+09
     -162.2019883431      172.1293937386     1  0.18203194E+09
     -162.2019830689      164.0325227376     1  0.17926520E+09
     -162.2019793266      165.0602191141     1  0.17458282E+09
     -162.2019675182      167.9669802598     1  0.17439879E+09
     -162.2019621901      168.4385015741     2  0.17041696E+09
     -162.2019461774      161.4410813619     1  0.17678047E+09
     -162.2019169876      167.5021233788     1  0.17473777E+09
     -162.2018841355      169.1116509278     1  0.18071446E+09
     -162.2018546467      165.0179930519     1  0.17385588E+09
     -162.2018510582      169.3157384407     1  0.18155370E+09
     -162.2018037361      163.7361584009     1  0.17962769E+09
     -162.2017572381      163.2467122845     1  0.17831642E+09
     -162.2017525771      169.1250934955     1  0.17374612E+09
     -162.2017080491      165.1257150492     1  0.17814233E+09
     -162.2016873918      170.0056717840     1  0.18109970E+09
     -162.2016813499      164.5998805250     1  0.17236656E+09
     -162.2016712062      167.0505727070     1  0.18840651E+09
     -162.2016540428      167.0482074536     1  0.17162776E+09
     -162.2015925166      163.1549022556     1  0.18336371E+09
     -162.2014947257      164.2820156739     1  0.17624234E+09
     -162.2014917929      166.0347545326     1  0.18315915E+09
     -162.2014907564      165.2872599977     1  0.17816006E+09
     -162.2014479809      164.4341175066     1  0.18589299E+09
     -162.2014224821      164.3794248811     1  0.18256481E+09
     -162.2013473980      166.6076860804     1  0.17645571E+09
     -162.2013318465      162.7552840283     1  0.17562980E+09
     -162.2012913125      164.6134060232     1  0.17433215E+09
     -162.2012255935      164.7926220263     1  0.17733578E+09
     -162.2012173341      169.9942725174     1  0.19381428E+09
     -162.2011663965      163.5245737322     1  0.18554936E+09
     -162.2011470696      163.3793613489     1  0.17491081E+09
     -162.2011176810      162.4918246467     1  0.17589870E+09
     -162.2010583942      166.8504894323     1  0.18170449E+09
     -162.2010444872      165.3066718601     1  0.18359785E+09
     -162.2010277554      170.2469215788     1  0.18020775E+09
     -162.2010245358      167.5026622524     1  0.18189342E+09
     -162.2010167923      171.8427165787     1  0.18558443E+09
     -162.2009906158      168.7382752023     1  0.17009427E+09
     -162.2009432916      164.9875353047     1  0.17643133E+09
     -162.2009281122      164.1237605814     1  0.17086394E+09
     -162.2008913335      171.0385559363     1  0.17952837E+09
     -162.2008488406      165.0633177533     1  0.18077201E+09
     -162.2007964963      163.5383817290     1  0.18511320E+09
     -162.2007618831      167.2580687010     1  0.17441740E+09
     -162.2007109285      165.1460237618     1  0.18621889E+09
     -162.2006871059      165.5435872976     1  0.17411463E+09
     -162.2006795885      168.5942468771     1  0.17760725E+09
     -162.2006540979      172.4779918178     1  0.18780633E+09
     -162.2006403971      163.9195448712     1  0.18908351E+09
     -162.2006088717      170.0092170921     1  0.17728714E+09
     -162.2005875332      167.4045847124     1  0.17486940E+09
     -162.2005772075      166.8287290697     1  0.18197910E+09
     -162.2005297569      164.1959576879     2  0.17410940E+09
     -162.2005143009      161.4283725294     1  0.18299352E+09
     -162.2004993031      169.4241811717     1  0.18943810E+09
     -162.2004859655      165.6760049526     1  0.17796863E+09
     -162.2004741713      164.5621567143     1  0.18449100E+09
     -162.2004589385      165.5005691969     1  0.16823180E+09
     -162.2003550746      161.9014461126     1  0.17699930E+09
     -162.2003043216      164.6402535514     1  0.16991872E+09
     -162.2002900350      167.5154326915     1  0.18417741E+09
     -162.2002845133      169.0907889838     1  0.17312613E+09
     -162.2002664436      167.5806768727     1  0.17520133E+09
     -162.2002473703      169.9423692762     1  0.19292818E+09
     -162.2001936907      161.5210754234     2  0.18320983E+09
     -162.2001860994      159.3994917752     1  0.17793186E+09
     -162.2001573396      162.5907606796     1  0.18773250E+09
     -162.2001450365      165.4502035904     1  0.17792496E+09
     -162.2001431533      163.7292217994     2  0.17702529E+09
     -162.2001406229      164.8857126034     1  0.17280397E+09
     -162.2000439382      172.2273761260     1  0.17931778E+09
     -162.2000301187      162.8776790474     1  0.17420204E+09
     -162.2000256298      167.6332562571     1  0.18834855E+09
     -162.2000220949      164.7097827046     1  0.18543805E+09
     -162.2000184114      164.2542974662     1  0.18266161E+09
     -162.1999940236      162.4349905649     1  0.18572193E+09
     -162.1999497884      167.6527164162     1  0.17200473E+09
     -162.1999384943      160.4791740427     1  0.17727727E+09
     -162.1999050142      167.7658020794     1  0.17651482E+09
     -162.1998946437      160.5857432650     1  0.18915071E+09
     -162.1998715782      164.1959264511     1  0.18290630E+09
     -162.1998140556      165.0317571169     1  0.18160519E+09
     -162.1997831485      164.2733186376     1  0.17760004E+09
     -162.1997791086      166.7640424068     1  0.17909411E+09
     -162.1997709359      169.1428312531     1  0.17879417E+09
     -162.1997193301      165.6125921937     1  0.17637033E+09
     -162.1997024563      166.4327078618     1  0.17949844E+09
     -162.1996914190      168.3040327267     1  0.17892838E+09
     -162.1996845410      168.0451042954     1  0.17969506E+09
     -162.1996834062      168.1353354444     1  0.18202148E+09
     -162.1996594599      164.4187328368     1  0.17819338E+09
     -162.1995378458      166.3154151716     1  0.17372821E+09
     -162.1995189397      163.6503881259     1  0.17437015E+09
     -162.1995175457      164.7082716764     1  0.18729720E+09
     -162.1995008412      165.1886926573     1  0.18276561E+09
     -162.1994996979      164.6664217327     1  0.18577992E+09
     -162.1994681688      167.8111477339     1  0.17979550E+09
     -162.1994543239      164.7095309064     1  0.18692534E+09
     -162.1994515976      163.5268579596     1  0.16796575E+09
     -162.1993757986      160.3502375239     1  0.17787816E+09
     -162.1993746738      162.9574846314     1  0.18277689E+09
     -162.1993164957      168.1959648706     1  0.17523050E+09
     -162.1993141970      164.8866725518     1  0.17272177E+09
     -162.1992959797      168.7517889522     1  0.17254957E+09
     -162.1992926140      165.7727577787     1  0.19066331E+09
     -162.1992850129      164.6722914322     1  0.18023025E+09
     -162.1992777462      165.9808798254     1  0.19428047E+09
     -162.1992766872      162.8970159342     1  0.18140098E+09
     -162.1992728844      164.8739877057     1  0.18199777E+09
     -162.1992530071      162.1921045670     1  0.18409186E+09
     -162.1992392836      168.7381939849     1  0.17684105E+09
     -162.1992381104      164.3371477278     1  0.18995709E+09
     -162.1991862524      165.8723462172     1  0.17799403E+09
     -162.1991388303      164.8491573997     1  0.18384766E+09
     -162.1990889140      161.9792509434     1  0.17540983E+09
     -162.1990391593      167.4279453341     1  0.17661624E+09
     -162.1990329250      165.7811589404     1  0.17630692E+09
     -162.1989900592      159.3976785956     1  0.17515844E+09
     -162.1989507519      164.9654858509     1  0.17646025E+09
     -162.1989089750      163.7588529878     1  0.17328790E+09
     -162.1989000584      170.3287654427     1  0.18700669E+09
     -162.1988925139      167.0722060773     1  0.17730973E+09
     -162.1988870588      161.9450684099     1  0.18503272E+09
     -162.1988859605      170.7940691845     1  0.18484460E+09
     -162.1988633419      164.2056376427     1  0.18234942E+09
     -162.1988573087      166.4966630838     1  0.17400632E+09
     -162.1988484715      168.9595762441     1  0.18531092E+09
     -162.1988455246      167.1145284377     1  0.17289694E+09
     -162.1988122799      164.5017174375     1  0.18459839E+09
     -162.1987694930      160.9924905154     1  0.17682129E+09
     -162.1987438762      170.0895270433     1  0.17211787E+09
     -162.1987327239      168.3248123913     1  0.17852950E+09
     -162.1986855229      166.4320293231     1  0.17704823E+09
     -162.1986688002      166.4369433905     1  0.17839471E+09
     -162.1986351327      166.9453122140     1  0.17337127E+09
     -162.1985778467      166.7241050791     1  0.17556960E+09
     -162.1985764386      162.3955246858     2  0.17162198E+09
     -162.1985285864      161.6838014020     1  0.17515403E+09
     -162.1985220294      166.9338318620     1  0.17107152E+09
     -162.1985036328      169.9515492488     1  0.18399971E+09
     -162.1984947188      161.6138282187     1  0.18662099E+09
     -162.1984413343      169.4791646044     1  0.18140553E+09
     -162.1984050049      163.3765715530     1  0.17284889E+09
     -162.1983563194      165.3026195904     1  0.17550151E+09
     -162.1983333963      163.3686133075     1  0.17449581E+09
     -162.1983316208      169.0288294745     1  0.19078796E+09
     -162.1983169962      164.2744096233     1  0.18346273E+09
     -162.1982662673      170.5270366560     1  0.17875085E+09
     -162.1982599223      163.9201310458     1  0.18305445E+09
     -162.1982422093      166.8240064025     1  0.18026122E+09
     -162.1981662258      166.2762337324     1  0.18032674E+09
     -162.1981313427      163.5057849677     1  0.17582176E+09
     -162.1981093088      167.7741402011     1  0.17150623E+09
     -162.1980111878      161.6924599216     1  0.19243315E+09
     -162.1979983307      169.2593945277     1  0.18863429E+09
     -162.1979555140      165.6572106698     1  0.17849813E+09
     -162.1979463884      162.7726040456     1  0.17813061E+09
     -162.1979425006      162.6284162113     2  0.18025716E+09
     -162.1979269975      169.7843099790     1  0.17172784E+09
     -162.1979071173      166.6682765451     1  0.17342400E+09
     -162.1978404623      163.9020126945     1  0.17538120E+09
     -162.1978276812      164.4536506856     1  0.18490410E+09
     -162.1978237672      160.7664364795     1  0.17383299E+09
     -162.1978142408      163.7185576161     1  0.17376814E+09
     -162.1977938913      163.9626726806     1  0.17734498E+09
     -162.1977887020      171.2376770651     1  0.19119996E+09
     -162.1977472587      160.4747228361     1  0.17878463E+09
     -162.1977405009      170.1903155753     1  0.17768792E+09
     -162.1976631762      165.6958592859     1  0.18118397E+09
     -162.1976582530      165.5889001771     1  0.17524100E+09
     -162.1976535811      165.2782984427     1  0.17234976E+09
     -162.1976429425      167.6371309150     1  0.17826653E+09
     -162.1976048306      168.8947284872     1  0.18907272E+09
     -162.1975833867      164.5658708192     1  0.17778702E+09
     -162.1975680938      169.7375237700     1  0.18351826E+09
     -162.1975473977      165.5849943881     1  0.18072856E+09
     -162.1975380282      165.4003636558     1  0.18123946E+09
     -162.1975276461      167.8319588690     1  0.17123485E+09
     -162.1975056303      164.1474156016     1  0.17228791E+09
     -162.1974746371      162.8670758361     2  0.17794241E+09
     -162.1974602615      162.9522545604     1  0.17731973E+09
     -162.1974571224      166.2205796790     1  0.17104049E+09
     -162.1974454677      162.4554376467     1  0.17744393E+09
     -162.1973867658      168.4746492249     1  0.17688004E+09
     -162.1973406749      168.6582367837     2  0.17930723E+09
     -162.1973266695      170.2558034672     1  0.18645290E+09
     -162.1973220541      162.9828704650     1  0.17722395E+09
     -162.1972796690      167.4469970333     1  0.17642234E+09
     -162.1972578765      166.5050231892     1  0.17818256E+09
     -162.1972268858      165.5355244678     1  0.17974865E+09
     -162.1972195923      167.2905747623     1  0.17631444E+09
     -162.1971782456      163.7535969834     1  0.17944430E+09
     -162.1971746113      170.4856818623     1  0.17999792E+09
     -162.1971698122      169.1858295661     1  0.18556859E+09
     -162.1971039460      170.1208843872     1  0.17678859E+09
     -162.1970823152      162.5495866207     1  0.17830378E+09
     -162.1970733613      169.6797076331     1  0.17774474E+09
     -162.1970558941      164.1072728570     1  0.17449452E+09
     -162.1970464069      165.8767700119     1  0.17492472E+09
     -162.1970219537      166.6356298135     1  0.18061530E+09
     -162.1970048235      161.9089812053     1  0.18230129E+09
     -162.1969741361      164.9879928135     1  0.17625090E+09
     -162.1969623869      167.7748763061     1  0.17674839E+09
     -162.1969058734      163.9098369797     1  0.17953670E+09
     -162.1969018502      168.2708002839     1  0.18199215E+09
     -162.1968757233      166.0141220048     1  0.17349634E+09
     -162.1968379405      164.2954349403     1  0.17989941E+09
     -162.1968331234      166.6405460327     1  0.18099748E+09
     -162.1968270486      164.1062465694     1  0.18360224E+09
     -162.1968175074      169.8425712238     1  0.17951085E+09
     -162.1968131438      163.0611499644     1  0.17639460E+09
     -162.1968003967      166.9127088799     1  0.17174192E+09
     -162.1967787873      162.6747042029     1  0.17617898E+09
     -162.1967253062      162.9873358805     1  0.18230558E+09
     -162.1966946649      168.1952734890     1  0.18542693E+09
     -162.1966742672      161.2953898094     1  0.18412809E+09
     -162.1966679757      162.4890242136     1  0.18370941E+09
     -162.1966584283      169.7228468361     1  0.18885558E+09
     -162.1966539036      164.7123977874     1  0.17464078E+09
     -162.1966244000      169.1421241935     1  0.18506932E+09
     -162.1966080883      164.8120619956     1  0.19152603E+09
     -162.1966059942      163.3969706740     1  0.17872280E+09
     -162.1965950664      168.7162610368     1  0.18550389E+09
     -162.1965821941      165.3874973399     1  0.18191268E+09
     -162.1965707783      164.1983446216     1  0.18082898E+09
     -162.1965680682      165.6775282527     1  0.17859400E+09
     -162.1965616562      172.6571203209     1  0.18296555E+09
     -162.1965263209      164.4913109984     1  0.18030899E+09
     -162.1964892500      166.8124805872     1  0.18609868E+09
     -162.1964717788      166.4157579448     1  0.17526002E+09
     -162.1964610724      163.4690408659     1  0.18753431E+09
     -162.1964224201      170.1636324064     1  0.18196983E+09
     -162.1964011560      167.0047001022     1  0.18907619E+09
     -162.1963884757      161.7035360972     1  0.18776882E+09
     -162.1963802416      165.2168938882     1  0.17894528E+09
     -162.1963354302      160.6751686452     1  0.18317540E+09
     -162.1963322813      168.0628788568     1  0.17708377E+09
     -162.1962301309      166.3455967768     1  0.17771496E+09
     -162.1962045485      169.0535114530     1  0.17624775E+09
     -162.1961910569      165.6486694727     1  0.19502844E+09
     -162.1961790607      163.9930405725     1  0.18167454E+09
     -162.1961669553      163.8259717834     1  0.18398071E+09
     -162.1961535318      169.8745739491     1  0.19281812E+09
     -162.1961376454      162.1159046072     1  0.17956936E+09
     -162.1960609756      163.7349588983     1  0.18384645E+09
     -162.1960022613      168.4700109879     1  0.17862519E+09
     -162.1959401392      165.4348807631     1  0.17544284E+09
     -162.1959034142      163.5418890368     1  0.18614624E+09
     -162.1958698922      166.0917286889     1  0.17019194E+09
     -162.1958371716      164.3912305086     1  0.17194729E+09
     -162.1958282338      166.6412546179     1  0.17945107E+09
     -162.1958184894      165.3717678244     1  0.17564381E+09
     -162.1958171304      169.6139898154     1  0.18182071E+09
     -162.1957942299      166.6320758259     1  0.17246292E+09
     -162.1957618608      166.5014331158     1  0.17583611E+09
     -162.1957482320      160.2318971655     1  0.16756053E+09
     -162.1957322546      162.4791813425     1  0.17604848E+09
     -162.1957186885      163.9092772749     1  0.17239802E+09
     -162.1957105677      171.1603301443     1  0.18036449E+09
     -162.1956824514      165.9188165737     1  0.18552979E+09
     -162.1956714087      162.2726012888     1  0.17828619E+09
     -162.1956647803      160.8887967419     1  0.18450341E+09
     -162.1956630680      167.1420947795     1  0.17712170E+09
     -162.1956521230      162.7588120121     1  0.17128626E+09
     -162.1956459777      166.6836731835     1  0.18854397E+09
     -162.1956321962      164.1505988448     1  0.17503254E+09
     -162.1956095236      160.4195555645     1  0.17687729E+09
     -162.1956002995      168.2055718446     1  0.17834539E+09
     -162.1955780102      163.7377153691     1  0.17970542E+09
     -162.1955597959      165.4894207948     1  0.17343410E+09
     -162.1955564606      169.6365496903     1  0.17551884E+09
     -162.1955349598      163.3918057466     1  0.17817187E+09
     -162.1954869176      166.6895770241     1  0.17756718E+09
     -162.1954788392      168.0571672577     1  0.17764596E+09
     -162.1954727024      166.4527653441     1  0.18470801E+09
     -162.1954675295      169.9661040357     1  0.18415349E+09
     -162.1954641670      168.6448144966     1  0.17686857E+09
     -162.1953973015      165.1829677240     1  0.17177503E+09
     -162.1953941679      167.8122912030     1  0.18288514E+09
     -162.1953904201      165.7543647537     1  0.17577215E+09
     -162.1953692584      162.5838885360     1  0.17686667E+09
     -162.1953156879      164.6720133113     1  0.17612186E+09
     -162.1953008608      161.5105422307     1  0.17529870E+09
     -162.1952543438      171.8189574142     1  0.18024915E+09
     -162.1952409457      170.4832750636     1  0.18443282E+09
     -162.1952335654      168.1978111604     1  0.17335793E+09
     -162.1952278730      161.9587323961     1  0.17723149E+09
     -162.1951457077      164.6414648275     1  0.17475563E+09
     -162.1951445928      170.3137907787     1  0.18189426E+09
     -162.1951220049      168.6707705850     1  0.17426195E+09
     -162.1951089848      161.7546606464     1  0.18501975E+09
     -162.1950902391      166.3130589866     1  0.18046443E+09
     -162.1950864786      169.0344450519     1  0.18467245E+09
     -162.1950741185      168.3931106700     1  0.17933551E+09
     -162.1950552655      168.0875689358     1  0.17825540E+09
     -162.1950317219      163.6734409315     1  0.17577420E+09
     -162.1950202058      166.8975657329     1  0.17207710E+09
     -162.1950151385      164.8758976909     1  0.17660484E+09
     -162.1949940201      165.8629823015     1  0.17584221E+09
     -162.1949876741      165.0134634543     1  0.17058701E+09
     -162.1949684932      162.4033113369     1  0.17191666E+09
     -162.1948666669      165.3982101383     1  0.18839390E+09
     -162.1947556630      166.9867983596     1  0.17322726E+09
     -162.1947496665      165.6000449904     1  0.18263157E+09
     -162.1947285242      166.4366865310     1  0.18595108E+09
     -162.1946945830      165.7254091772     1  0.18208290E+09
     -162.1946718058      162.5232974904     1  0.18857176E+09
     -162.1946455782      170.7685465514     1  0.18156874E+09
     -162.1945515831      168.7193346258     1  0.17681034E+09
     -162.1945150254      164.8121283405     1  0.18070194E+09
     -162.1944962561      167.8624244857     1  0.17544631E+09
     -162.1944897773      168.0905409085     1  0.17740854E+09
     -162.1944671291      163.7464210562     1  0.17171270E+09
     -162.1944657368      167.5730625764     1  0.18581874E+09
     -162.1944339106      169.3328285778     1  0.17923522E+09
     -162.1944170404      168.1811544721     1  0.17880741E+09
     -162.1944144362      164.6390930791     1  0.18003291E+09
     -162.1943549773      165.9212841619     1  0.18311953E+09
     -162.1943476261      166.2217392344     1  0.18160862E+09
     -162.1943428609      168.4254038448     1  0.17298340E+09
     -162.1943324616      161.9671840510     1  0.17417377E+09
     -162.1942713830      161.7360315669     1  0.17938900E+09
     -162.1942687049      166.0800270372     1  0.18200537E+09
     -162.1941633694      168.9530502604     1  0.19166992E+09
     -162.1941469129      159.1006064198     1  0.18246184E+09
     -162.1941166531      169.8598407271     1  0.17856132E+09
     -162.1941015973      167.2066862919     1  0.17371772E+09
     -162.1939595073      165.7855241545     1  0.17420260E+09
     -162.1939418842      161.3154223080     1  0.17714499E+09
     -162.1939399925      161.4470283441     1  0.18290232E+09
     -162.1939194286      165.3236114568     1  0.17298020E+09
     -162.1939163980      165.9260464757     1  0.18492073E+09
     -162.1939118427      164.4215926411     1  0.18496883E+09
     -162.1939080057      166.4928021029     1  0.19014291E+09
     -162.1939010398      163.6976585181     1  0.18496149E+09
     -162.1938911286      169.8334925794     1  0.17613519E+09
     -162.1938105313      164.2772524339     1  0.18162165E+09
     -162.1937987356      164.0035900022     1  0.17631798E+09
     -162.1937841357      162.2988684763     1  0.17219723E+09
     -162.1937673631      169.1954991438     1  0.18914274E+09
     -162.1937522110      168.0486293333     1  0.18242362E+09
     -162.1937423862      161.6926831935     1  0.18189916E+09
     -162.1937400525      164.2821554585     1  0.17799308E+09
     -162.1937368708      167.5254966840     1  0.17334001E+09
     -162.1937340224      164.7534191055     1  0.17902180E+09
     -162.1936542600      164.7785140660     1  0.17669538E+09
     -162.1936521332      167.6305658226     1  0.17902205E+09
     -162.1936343747      169.2570337811     1  0.17700502E+09
     -162.1936203893      165.0729145389     1  0.17868049E+09
     -162.1936155933      157.5158697445     1  0.17483736E+09
     -162.1936027064      164.7222494704     1  0.17552399E+09
     -162.1935916006      170.6909971888     1  0.17980482E+09
     -162.1935900285      164.1586441124     1  0.17877686E+09
     -162.1935687041      166.3914340002     1  0.17942766E+09
     -162.1935651152      164.5878277888     1  0.17884315E+09
     -162.1935622334      169.9319516640     1  0.17217489E+09
     -162.1934242826      166.1424992826     1  0.19178282E+09
     -162.1934196102      165.1388471163     1  0.18137860E+09
     -162.1934146149      167.0528007133     1  0.17004703E+09
     -162.1933817782      164.6086005174     1  0.17524034E+09
     -162.1933704768      165.8099793156     1  0.17705127E+09
     -162.1933362018      165.2494601408     1  0.17365700E+09
     -162.1932938022      163.5438230220     1  0.18283740E+09
     -162.1932660096      164.0880621617     1  0.18430107E+09
     -162.1932346990      164.7175597581     2  0.18308578E+09
     -162.1932331061      165.2253587609     1  0.17946580E+09
     -162.1932243477      164.2100966567     1  0.18089864E+09
     -162.1931948128      171.2970611383     1  0.17741417E+09
     -162.1931811934      160.8344888707     1  0.18112006E+09
     -162.1931796701      164.0245444910     1  0.17382969E+09
     -162.1931695114      162.8177848306     1  0.17861898E+09
     -162.1931256628      165.6268617425     1  0.17245465E+09
     -162.1931209415      164.8695973892     1  0.17788190E+09
     -162.1931110446      164.0058691488     1  0.17759200E+09
     -162.1931058920      165.1246024494     1  0.17570669E+09
     -162.1930774729      163.4353741877     1  0.16967500E+09
     -162.1930659169      171.4289665582     1  0.18084965E+09
     -162.1930398619      164.3007531576     1  0.18190073E+09
     -162.1929916415      164.5628568838     1  0.18313059E+09
     -162.1929861344      166.2075505458     1  0.17654816E+09
     -162.1929330513      168.4512544649     1  0.18673698E+09
     -162.1928661913      167.9072966227     1  0.18453558E+09
     -162.1928366653      159.5795851262     1  0.17626134E+09
     -162.1928331187      160.2865045919     1  0.18393170E+09
     -162.1928272965      161.7542472538     1  0.18676253E+09
     -162.1928225553      168.7025858016     1  0.18972962E+09
     -162.1928018704      167.3480590322     1  0.17455443E+09
     -162.1927716162      165.2429973342     1  0.19351768E+09
     -162.1927695033      165.5737096972     1  0.18686234E+09
     -162.1927540285      168.3255288817     1  0.19547765E+09
     -162.1927279451      167.1220744412     1  0.18079234E+09
     -162.1927201123      165.9613933744     1  0.17119675E+09
     -162.1927030101      168.5272072744     1  0.17491739E+09
     -162.1926731927      163.3999456009     1  0.17425522E+09
     -162.1926656294      163.4409208234     1  0.18764212E+09
     -162.1925672101      164.7069962605     1  0.17447450E+09
     -162.1925391869      166.4268636881     1  0.17299743E+09
     -162.1924928555      169.3600942901     1  0.18373636E+09
     -162.1924447402      164.7573070508     1  0.18382287E+09
     -162.1924003676      166.6544291783     1  0.19085751E+09
     -162.1923791080      168.3218656792     1  0.17184535E+09
     -162.1923757885      163.3612091240     1  0.18167246E+09
     -162.1923398839      167.4660883890     1  0.17754500E+09
     -162.1922995338      163.5406069220     1  0.18185135E+09
     -162.1922726939      167.7469212157     1  0.17617384E+09
     -162.1922007879      166.5404669323     1  0.17508220E+09
     -162.1921838383      166.0235530980     4  0.17091184E+09
     -162.1921780263      164.2666192803     1  0.18790183E+09
     -162.1921494813      167.5346849991     1  0.17453991E+09
     -162.1921032149      159.9474177123     1  0.17889231E+09
     -162.1920789591      159.5457358773     1  0.17679635E+09
     -162.1920649334      163.5921002691     1  0.17696489E+09
     -162.1920633663      166.2827790671     1  0.18994344E+09
     -162.1920505558      166.1976606192     1  0.17268980E+09
     -162.1919998782      162.8190998168     1  0.17105694E+09
     -162.1919579745      164.5739776434     1  0.17388616E+09
     -162.1919334388      163.1225650696     1  0.18671512E+09
     -162.1919278871      165.5776244084     1  0.17464044E+09
     -162.1919082233      168.4446026732     1  0.18156432E+09
     -162.1918864894      161.4920801159     1  0.18498603E+09
     -162.1918827847      165.5995302921     1  0.17736487E+09
     -162.1918785028      165.5033095465     1  0.18567927E+09
     -162.1918730594      164.5442278077     1  0.17516217E+09
     -162.1918612467      167.2455143254     1  0.18073130E+09
     -162.1918556600      161.2547946166     1  0.18159378E+09
     -162.1918539839      163.4392159003     1  0.17374479E+09
     -162.1918259120      169.1926841428     1  0.17989897E+09
     -162.1918180951      166.7918721187     1  0.17717146E+09
     -162.1918159123      164.8727446724     1  0.18230266E+09
     -162.1918117485      165.6458795006     1  0.17765768E+09
     -162.1917662335      162.8752807965     1  0.17687629E+09
     -162.1917639591      157.2262728554     1  0.17391022E+09
     -162.1917420089      162.8041362287     1  0.18283274E+09
     -162.1917108053      164.2162117638     1  0.17528434E+09
     -162.1917088715      164.1217023736     1  0.17325505E+09
     -162.1917065525      165.7366253614     1  0.18453756E+09
     -162.1916491040      170.3116745528     1  0.18063405E+09
     -162.1916400388      165.6934020731     1  0.18752863E+09
     -162.1916342882      167.7212131061     1  0.17792052E+09
     -162.1916146024      163.7793658889     1  0.18568639E+09
     -162.1915962221      166.8873734027     1  0.17332249E+09
     -162.1915841638      163.9884233392     1  0.18971341E+09
     -162.1915751677      166.1822423200     1  0.17576752E+09
     -162.1915441695      162.1900931507     1  0.18180493E+09
     -162.1915010325      157.6356462334     1  0.17719399E+09
     -162.1914965203      163.9086527681     1  0.17590642E+09
     -162.1914860683      162.4885282252     1  0.17603465E+09
     -162.1914624483      168.2807336766     1  0.18057323E+09
     -162.1914523605      165.6338257774     1  0.18044296E+09
     -162.1914417369      162.5432100481     1  0.18306737E+09
     -162.1914341866      162.5783568183     1  0.17980575E+09
     -162.1914313960      162.0909539646     1  0.17652315E+09
     -162.1914056397      164.1843010236     1  0.18803454E+09
     -162.1913595950      164.8778163621     1  0.17393938E+09
     -162.1913480810      170.7971209417     1  0.17955525E+09
     -162.1913394726      169.5611965423     1  0.18430425E+09
     -162.1913357798      166.8728010528     1  0.17762736E+09
     -162.1913050348      165.2048595136     1  0.17676779E+09
     -162.1912736578      162.1999104255     1  0.17637883E+09
     -162.1912586279      167.8529240224     1  0.17899324E+09
     -162.1912118888      164.9931036813     1  0.17599447E+09
     -162.1911936428      165.1406126703     1  0.17579243E+09
     -162.1911742800      167.6337741950     1  0.18366270E+09
     -162.1911641929      165.4761561311     1  0.17589405E+09
     -162.1911518141      166.4726373483     1  0.17504928E+09
     -162.1910774503      164.6694070617     1  0.17371122E+09
     -162.1910694403      167.4555107029     1  0.17492333E+09
     -162.1910575002      168.2389002605     1  0.17846615E+09
     -162.1910172574      165.9885652091     1  0.17607301E+09
     -162.1910076030      168.0574234889     1  0.18336530E+09
     -162.1909896078      168.1961978219     1  0.18195225E+09
     -162.1909865641      165.4165711575     1  0.17671556E+09
     -162.1909834875      162.8594091429     1  0.17475913E+09
     -162.1909711399      170.0771586450     1  0.19460405E+09
     -162.1909377829      169.6786230889     1  0.18111741E+09
     -162.1908965745      163.7741873638     1  0.18403945E+09
     -162.1908616402      164.6570819777     1  0.17581455E+09
     -162.1908126416      164.2709822818     1  0.17783560E+09
     -162.1907917577      165.4077333017     1  0.17405761E+09
     -162.1907882927      164.6248857012     1  0.17794020E+09
     -162.1907612514      164.9736820796     1  0.17589419E+09
     -162.1907455838      165.2745679815     1  0.18376090E+09
     -162.1907434928      162.9615429598     1  0.18118798E+09
     -162.1907420572      163.9317248237     1  0.17419329E+09
     -162.1907204378      162.8551044713     1  0.17883657E+09
     -162.1907175391      167.4656171768     1  0.17812422E+09
     -162.1907165189      164.6049836737     1  0.17518631E+09
     -162.1907041651      166.1447860426     1  0.18348732E+09
     -162.1906778447      168.7836687513     1  0.17620076E+09
     -162.1906705570      163.9262430000     1  0.18300586E+09
     -162.1906479676      169.6568821573     1  0.18549632E+09
     -162.1906416508      162.5472396224     1  0.17459636E+09
     -162.1906401559      167.6436066153     2  0.18953061E+09
     -162.1906309800      163.0761196209     1  0.18089099E+09
     -162.1905820059      162.7574368539     1  0.17528987E+09
     -162.1905722756      165.7636201148     1  0.16979123E+09
     -162.1905654811      165.7375864303     1  0.18122930E+09
     -162.1905418220      160.8148541901     1  0.17753979E+09
     -162.1905407331      166.2905045076     1  0.17603051E+09
     -162.1905330717      164.4954077247     1  0.17754239E+09
     -162.1905312823      162.3626571354     1  0.17756339E+09
     -162.1905185491      166.4975864515     1  0.18631162E+09
     -162.1904967167      166.2587891728     1  0.17784903E+09
     -162.1904147312      167.3612508831     1  0.19058080E+09
     -162.1903998934      159.6473257182     1  0.17819758E+09
     -162.1903821708      166.3926579197     1  0.18186067E+09
     -162.1903690499      162.2595455553     1  0.16748873E+09
     -162.1902582798      169.8314548378     1  0.18720330E+09
     -162.1902458548      163.4587584660     1  0.17314731E+09
     -162.1902435322      162.9447197887     1  0.18753793E+09
     -162.1902327224      171.6700467734     1  0.18888627E+09
     -162.1902297575      165.1636995577     1  0.17580988E+09
     -162.1902257455      164.4052645487     1  0.17729725E+09
     -162.1902239175      164.8284414515     1  0.17861309E+09
     -162.1901945647      164.5214202397     1  0.18278704E+09
     -162.1901871357      164.5708448211     1  0.17582480E+09
     -162.1901837101      168.0511237261     1  0.18576626E+09
     -162.1901697324      159.9158110082     1  0.18144131E+09
     -162.1901573601      170.8703728047     1  0.18262888E+09
     -162.1901291891      166.2471695069     1  0.17689293E+09
     -162.1901025852      164.6829794069     1  0.17553784E+09
     -162.1900917047      163.4117193760     1  0.17566341E+09
     -162.1900507411      173.0671738156     1  0.18448585E+09
     -162.1900478345      164.4648387858     1  0.17874176E+09
     -162.1899783334      162.6119705774     1  0.17944253E+09
     -162.1899666039      168.6904731480     1  0.18379188E+09
     -162.1899549160      165.1982391103     1  0.18088298E+09
     -162.1899494795      163.3486511518     1  0.17145869E+09
     -162.1899243432      163.3340752976     1  0.17087090E+09
     -162.1898931767      164.2714876845     2  0.17751478E+09
     -162.1898793975      165.8296168517     1  0.17917076E+09
     -162.1898771331      169.0728003424     1  0.18632548E+09
     -162.1898606721      168.6844956412     1  0.17341459E+09
     -162.1898559128      168.3216135864     1  0.18378871E+09
     -162.1898266212      164.6064007988     1  0.18027636E+09
     -162.1898157462      166.0709830993     1  0.19126764E+09
     -162.1897939838      164.9086184751     1  0.17958420E+09
     -162.1897905161      168.4166663046     1  0.18050103E+09
     -162.1897648962      168.6734821373     1  0.17149535E+09
     -162.1897631672      167.1684739512     1  0.18931009E+09
     -162.1897611669      166.9506191365     1  0.17842539E+09
     -162.1897401089      164.1146302622     1  0.18344640E+09
     -162.1897362842      164.7717176573     1  0.18773432E+09
     -162.1897351679      162.2849819566     2  0.17233412E+09
     -162.1897332687      163.1443125629     1  0.17494188E+09
     -162.1897020524      166.5923037774     1  0.17997602E+09
     -162.1896576324      168.3048338971     1  0.18771470E+09
     -162.1896380163      173.1440794432     1  0.18366771E+09
     -162.1896344931      168.2130630361     1  0.18350282E+09
     -162.1896220161      167.6502495891     1  0.17538650E+09
     -162.1896153307      167.1249612321     1  0.17740750E+09
     -162.1895878905      163.9972905738     1  0.17541016E+09
     -162.1895596660      168.5307001696     1  0.18160533E+09
     -162.1895364647      164.9515377396     1  0.17563859E+09
     -162.1895191445      164.7658519235     1  0.17600077E+09
     -162.1895083447      166.2229484244     1  0.17222434E+09
     -162.1894466999      164.3949253619     1  0.18697424E+09
     -162.1894446407      165.5699622012     1  0.17935881E+09
     -162.1894278702      162.5334560561     1  0.18247478E+09
     -162.1894110773      163.7457389158     1  0.17033879E+09
     -162.1893979405      165.0966536005     1  0.17930727E+09
     -162.1893865856      162.9944983097     1  0.18133469E+09
     -162.1893807826      169.4830307579     1  0.19007303E+09
     -162.1893539976      170.5399323370     1  0.17960252E+09
     -162.1893388603      161.7985184636     1  0.18003780E+09
     -162.1893295622      168.4191529291     1  0.17302647E+09
     -162.1892546494      167.5962051531     1  0.17502597E+09
     -162.1892214433      166.1060149176     1  0.17462250E+09
     -162.1892075659      167.9206009696     1  0.17401748E+09
     -162.1891667132      162.9500342089     1  0.17916578E+09
     -162.1891567090      167.7398240390     1  0.17893860E+09
     -162.1891378427      164.0291546258     1  0.17812863E+09
     -162.1890542569      170.1175628445     1  0.18078163E+09
     -162.1890445772      164.2078726823     1  0.18578052E+09
     -162.1890267255      161.6315806239     1  0.18480642E+09
     -162.1890060731      170.6417214745     1  0.18562912E+09
     -162.1890025751      163.2244174385     1  0.17615878E+09
     -162.1890002186      167.8712383894     1  0.17852641E+09
     -162.1889944924      165.2144577403     1  0.18228888E+09
     -162.1889848195      163.1387238173     1  0.18249353E+09
     -162.1889770853      169.1756502426     1  0.18994108E+09
     -162.1889660637      162.2035219212     1  0.18216512E+09
     -162.1889602031      165.0596479408     1  0.17319633E+09
     -162.1889554341      169.8544987941     1  0.17716289E+09
     -162.1889292076      165.4248596439     1  0.18067215E+09
     -162.1889147508      167.1936635758     1  0.17931549E+09
     -162.1888820319      161.8430680923     1  0.17520883E+09
     -162.1888689581      163.8559559001     1  0.18198350E+09
     -162.1888238203      164.4130351037     1  0.17390677E+09
     -162.1887999096      162.9992417331     1  0.17176286E+09
     -162.1887940844      163.3574139176     1  0.18012292E+09
     -162.1887903543      165.0504117223     1  0.17824237E+09
     -162.1887792511      168.5109770248     1  0.17656315E+09
     -162.1887571490      169.3830647455     1  0.19292030E+09
     -162.1887495392      161.9082603189     1  0.17849164E+09
     -162.1887280138      162.3330523521     1  0.17966856E+09
     -162.1886851166      156.5452010618     1  0.17792266E+09
     -162.1886781507      165.5519641532     1  0.18026634E+09
     -162.1886560271      161.7022860961     1  0.17627793E+09
     -162.1886448331      167.2682027168     1  0.18438109E+09
     -162.1886386664      166.0561470660     1  0.18797891E+09
     -162.1886330315      167.5653102713     1  0.17589655E+09
     -162.1886309423      163.6470328346     1  0.18255669E+09
     -162.1886218440      165.4410082267     1  0.18208456E+09
     -162.1886105443      167.0663715833     1  0.17864059E+09
     -162.1885950043      164.1247583035     1  0.17846349E+09
     -162.1885885074      165.3912845407     1  0.17707200E+09
     -162.1885718886      164.0759565469     1  0.18344152E+09
     -162.1885289913      169.1122182471     1  0.18603756E+09
     -162.1884538977      163.6334048432     1  0.18439739E+09
     -162.1884069718      165.3847532999     1  0.17293253E+09
     -162.1883700686      163.3130192959     1  0.18500982E+09
     -162.1883686636      167.1594989437     1  0.18705482E+09
     -162.1883605206      163.1948431364     1  0.18114222E+09
     -162.1883405338      166.1921674837     1  0.17498120E+09
     -162.1883162821      166.9546450977     1  0.17992620E+09
     -162.1882576312      163.6970098381     1  0.18742852E+09
     -162.1882557013      165.2896217585     1  0.17825381E+09
     -162.1882286069      168.6016175751     1  0.17421042E+09
     -162.1882088507      163.0238974295     1  0.18694123E+09
     -162.1881504462      164.8338100370     1  0.18946630E+09
     -162.1881117787      165.2556043914     1  0.17848900E+09
     -162.1880658572      162.8345071687     1  0.17922507E+09
     -162.1880295393      168.2327925875     1  0.17951908E+09
     -162.1880231406      164.1600953869     1  0.17673433E+09
     -162.1880206522      162.5700906936     1  0.17567926E+09
     -162.1880094210      165.9757106715     1  0.17647612E+09
     -162.1879910237      166.7446792224     1  0.18530672E+09
     -162.1879813242      166.6170072673     1  0.18446118E+09
     -162.1879755244      166.9584865784     1  0.17656713E+09
     -162.1879592633      171.2866504284     1  0.18554176E+09
     -162.1879305508      169.0324551144     1  0.18012800E+09
     -162.1879039451      165.1166951728     1  0.17952860E+09
     -162.1878976919      166.4235836570     1  0.17898199E+09
     -162.1878926636      164.0433860435     1  0.17630307E+09
     -162.1878766437      165.0315489203     1  0.17242591E+09
     -162.1878683621      166.2973035094     1  0.17431517E+09
     -162.1878597135      166.2015622596     1  0.17978167E+09
     -162.1878545511      163.5622009268     1  0.18227084E+09
     -162.1878293749      168.6654235696     1  0.17435302E+09
     -162.1878256845      167.6687448327     1  0.19413024E+09
     -162.1877822836      168.7931880855     1  0.18349809E+09
     -162.1877465792      163.2018343986     1  0.17952285E+09
     -162.1877275433      167.2151977146     1  0.18645294E+09
     -162.1876989054      163.0588968733     1  0.17373219E+09
     -162.1876967661      165.9831251882     1  0.18125613E+09
     -162.1876485246      164.2809253451     1  0.17385896E+09
     -162.1876460457      157.0588396145     1  0.17710267E+09
     -162.1876350144      167.2860082710     1  0.17213734E+09
     -162.1876016700      161.8238339149     1  0.18387528E+09
     -162.1875756687      164.3772689442     1  0.17527191E+09
     -162.1875587675      166.6999445137     1  0.17710288E+09
     -162.1875450610      165.9067772896     1  0.18012700E+09
     -162.1875435806      164.9801419058     1  0.18981715E+09
     -162.1875401261      162.6115831682     1  0.18197289E+09
     -162.1875163314      169.4198770416     1  0.18097833E+09
     -162.1874881816      163.9795389958     1  0.17104919E+09
     -162.1873618233      167.9813270202     1  0.17388213E+09
     -162.1873456825      170.6267809128     1  0.19076619E+09
     -162.1873248614      166.2521822961     1  0.17552389E+09
     -162.1873067102      163.3953634052     1  0.17381081E+09
     -162.1872971702      166.4314423053     1  0.17448576E+09
     -162.1872944159      167.7625143675     1  0.18309058E+09
     -162.1872925275      163.4167500758     1  0.17492187E+09
     -162.1872470681      164.5041488351     1  0.17647405E+09
     -162.1872081880      166.8525344836     1  0.17585159E+09
     -162.1871956685      169.6806030769     1  0.19001456E+09
     -162.1871843448      169.6007670908     1  0.18849265E+09
     -162.1871384679      166.2482692130     1  0.17649984E+09
     -162.1871307287      163.4234893049     1  0.18138530E+09
     -162.1871111650      163.2953418761     1  0.17527164E+09
     -162.1870849426      164.9188622157     1  0.18274795E+09
     -162.1870755544      167.4352345627     1  0.17756515E+09
     -162.1870690783      165.0194211228     1  0.18451064E+09
     -162.1870450737      167.5631259384     1  0.17441538E+09
     -162.1870417756      166.1812544841     1  0.17763760E+09
     -162.1869723560      166.8094719868     1  0.18867038E+09
     -162.1869442083      168.0657278083     1  0.18386848E+09
     -162.1869286508      166.6732339035     1  0.17934548E+09
     -162.1868457011      161.9357455228     1  0.17823825E+09
     -162.1867773035      168.6072814216     1  0.17348460E+09
     -162.1867493842      162.2620181154     1  0.17932228E+09
     -162.1867475008      163.5241707544     1  0.18616279E+09
     -162.1867273607      168.6729128336     1  0.18083394E+09
     -162.1867229797      168.0324699718     1  0.19337754E+09
     -162.1866529147      164.1329886229     1  0.17606835E+09
     -162.1866308117      167.1161731469     1  0.17463042E+09
     -162.1866050603      164.9873082021     1  0.18217583E+09
     -162.1866002436      166.1355212541     1  0.18244123E+09
     -162.1865952002      168.8654992941     1  0.17550624E+09
     -162.1865916554      163.7659309414     1  0.17491436E+09
     -162.1865234530      166.3115989036     1  0.17903726E+09
     -162.1865123759      163.7764173751     1  0.18248784E+09
     -162.1864374599      166.9179745714     1  0.18221164E+09
     -162.1864253081      162.6821465234     1  0.17656987E+09
     -162.1863957757      166.3014417715     1  0.18150271E+09
     -162.1863671990      168.0188056239     1  0.19132463E+09
     -162.1863619488      165.6146789393     1  0.17562538E+09
     -162.1863539468      166.8248229972     1  0.18466034E+09
     -162.1863505660      172.2239748970     1  0.18806600E+09
     -162.1862952374      164.1633492792     1  0.17645532E+09
     -162.1862920716      167.2724399471     1  0.18496473E+09
     -162.1862443410      166.0051450139     1  0.18964076E+09
     -162.1862234659      167.7067466703     1  0.17906083E+09
     -162.1861722090      163.9584514995     1  0.17829607E+09
     -162.1861614810      164.9740126032     1  0.18493338E+09
     -162.1861173439      164.0706057602     1  0.18419377E+09
     -162.1861112681      164.5295820769     1  0.17499875E+09
     -162.1861055652      166.7992804910     1  0.18236190E+09
     -162.1860794543      166.4900103781     1  0.17162861E+09
     -162.1860619584      169.0755613200     1  0.18661931E+09
     -162.1860497851      163.9374122714     1  0.18335362E+09
     -162.1860375188      164.3003734158     1  0.17837269E+09
     -162.1859995786      162.6906861869     1  0.17269232E+09
     -162.1859747293      169.0075771417     1  0.17264035E+09
     -162.1859690175      164.1993643465     1  0.17369229E+09
     -162.1859580777      164.6815878445     1  0.17418797E+09
     -162.1859244154      168.0642030595     1  0.17681706E+09
     -162.1859127591      163.1944360365     1  0.18961975E+09
     -162.1859001084      165.8461472955     1  0.18638026E+09
     -162.1858899791      164.5432700194     1  0.18173418E+09
     -162.1858722618      159.6544442244     1  0.17694761E+09
     -162.1858412483      165.2877817015     1  0.18304170E+09
     -162.1858350192      165.3114269536     1  0.17637145E+09
     -162.1858247124      165.0936570602     1  0.19042894E+09
     -162.1858027774      167.6347316014     1  0.17987521E+09
     -162.1857924359      161.6768390628     1  0.17202511E+09
     -162.1857660581      165.9058743941     1  0.17981958E+09
     -162.1857218582      171.5011440731     1  0.17765222E+09
     -162.1856981544      159.6809079551     1  0.18215637E+09
     -162.1856793631      160.2408688054     1  0.17939935E+09
     -162.1856576029      166.1384446895     1  0.17311459E+09
     -162.1856393369      168.3814427658     1  0.17665005E+09
     -162.1856043527      165.5530054230     1  0.17462406E+09
     -162.1855630760      164.5844272055     1  0.17901028E+09
     -162.1855561733      164.5209477524     1  0.18324857E+09
     -162.1855386721      163.5560824931     1  0.17952677E+09
     -162.1855356536      162.8728774796     1  0.17998546E+09
     -162.1855329114      165.0710162041     2  0.18303990E+09
     -162.1855184852      167.8124157266     1  0.19527487E+09
     -162.1854729515      162.3066534081     1  0.17874211E+09
     -162.1854626117      166.5527581655     1  0.18624671E+09
     -162.1854462790      165.5210995035     1  0.18199077E+09
     -162.1854283876      166.0180216114     1  0.17798104E+09
     -162.1854164678      171.0309567290     1  0.17491177E+09
     -162.1854074467      167.4403639237     1  0.17697665E+09
     -162.1854003254      169.8915081145     1  0.18889666E+09
     -162.1853810662      166.5874017482     1  0.18195631E+09
     -162.1853793678      166.8887246011     1  0.17484101E+09
     -162.1853647955      163.2602634400     1  0.18359705E+09
     -162.1853524422      170.4700309940     1  0.20285587E+09
     -162.1853140894      164.4816839550     1  0.18049955E+09
     -162.1852654139      169.7507120644     1  0.18314248E+09
     -162.1852437380      167.2899674701     1  0.17485626E+09
     -162.1852108932      163.6868020955     1  0.18363384E+09
     -162.1851952891      161.4871436681     1  0.17518691E+09
     -162.1851565412      164.4929036618     1  0.18151628E+09
     -162.1851213764      164.7062943960     1  0.18026995E+09
     -162.1851049752      173.1302017584     1  0.18573922E+09
     -162.1850130728      167.0647644614     1  0.17670329E+09
     -162.1850029886      166.8659537312     1  0.17777750E+09
     -162.1849882385      166.2708948785     1  0.17582328E+09
     -162.1849725938      171.0214253628     1  0.19402146E+09
     -162.1849495196      165.5684090874     1  0.17767234E+09
     -162.1849336575      170.7789627859     1  0.18376715E+09
     -162.1849205084      166.2442296936     1  0.18027559E+09
     -162.1848958963      168.6050032599     1  0.17911403E+09
     -162.1848543003      166.4491892168     1  0.18179241E+09
     -162.1848356779      169.1364323000     1  0.17963626E+09
     -162.1848266351      161.8864588014     1  0.17220859E+09
     -162.1847882354      167.3316486825     1  0.18734376E+09
     -162.1847827275      166.5210659560     1  0.17446313E+09
     -162.1847420534      164.6664501455     1  0.18297162E+09
     -162.1847290971      166.0676527805     1  0.18020588E+09
     -162.1847108363      165.3376390697     1  0.17483638E+09
     -162.1847049712      164.2379887491     1  0.17773794E+09
     -162.1846848322      165.8291330147     1  0.18268891E+09
     -162.1846662118      162.3056023802     1  0.17947844E+09
     -162.1846138807      166.8989716249     1  0.17066775E+09
     -162.1846119633      167.3969444661     1  0.18136758E+09
     -162.1845939928      167.3860068953     1  0.17511153E+09
     -162.1845887948      164.5958491213     1  0.17952175E+09
     -162.1845782489      166.6101621203     1  0.18538408E+09
     -162.1845628949      168.9017132721     1  0.18244882E+09
     -162.1845518802      161.6405556502     1  0.17900224E+09
     -162.1845495623      165.1225113819     1  0.17911202E+09
     -162.1845081267      167.4887429405     1  0.17410270E+09
     -162.1844885692      161.8314557866     1  0.18254099E+09
     -162.1844416122      163.1544179524     1  0.17798695E+09
     -162.1844370600      168.2663273020     1  0.17874941E+09
     -162.1844150970      170.2891781605     1  0.19008745E+09
     -162.1844088880      173.3944476986     1  0.18201577E+09
     -162.1844058691      163.5934540406     1  0.17660819E+09
     -162.1844047969      163.0997314717     1  0.17777990E+09
     -162.1843385985      169.9091305780     1  0.18992858E+09
     -162.1843352950      166.0432855394     1  0.18675724E+09
     -162.1842742743      169.1471299492     1  0.18350246E+09
     -162.1842685882      157.0606779671     1  0.17793686E+09
     -162.1842659800      165.4261290125     1  0.17810248E+09
     -162.1842433193      165.0524487693     1  0.18324325E+09
     -162.1842334177      165.3079417705     1  0.17390410E+09
     -162.1842313137      160.3960182350     1  0.18054036E+09
     -162.1841978427      165.6736442676     1  0.18849015E+09
     -162.1841780522      168.1941859049     1  0.18453029E+09
     -162.1841684021      166.8040255078     1  0.17927064E+09
     -162.1841606579      160.8390756715     1  0.17119116E+09
     -162.1841582550      166.0073483670     1  0.18069878E+09
     -162.1841415365      163.5982657739     1  0.17937505E+09
     -162.1841338853      166.2944158736     1  0.17371646E+09
     -162.1840953543      165.7589485688     1  0.17632899E+09
     -162.1840762056      165.5353401676     1  0.18105471E+09
     -162.1840475238      162.8091099780     1  0.17801268E+09
     -162.1840144931      167.4887792742     1  0.17958329E+09
     -162.1839793460      164.6379589275     1  0.17750774E+09
     -162.1839767728      162.7497470517     1  0.17852710E+09
     -162.1839755431      166.6435777775     1  0.17920872E+09
     -162.1839709093      167.8820747772     1  0.17934981E+09
     -162.1839586702      166.1316331579     1  0.17929988E+09
     -162.1839472732      164.1185971561     1  0.18828877E+09
     -162.1839308698      166.2781215579     1  0.17703222E+09
     -162.1839277776      169.0763074006     1  0.17010477E+09
     -162.1839187186      168.8270916541     1  0.18820136E+09
     -162.1839039730      160.8386702632     1  0.17654643E+09
     -162.1838959995      166.8472054689     1  0.17733020E+09
     -162.1838919254      170.0068619701     1  0.19069351E+09
     -162.1838795222      162.8687214675     1  0.17879207E+09
     -162.1838673228      168.9351045243     1  0.18106556E+09
     -162.1838571582      159.1613491597     1  0.17853333E+09
     -162.1838348982      166.9728388343     1  0.17424022E+09
     -162.1838243249      165.5491567769     1  0.18185485E+09
     -162.1838219496      162.7001253533     1  0.18050319E+09
     -162.1838021959      163.0120162602     1  0.17999604E+09
     -162.1837815964      166.1946192374     1  0.17388630E+09
     -162.1837445026      165.4873019350     1  0.18208088E+09
     -162.1837355548      162.1180934105     1  0.17657789E+09
     -162.1837246725      162.8990954585     1  0.17696237E+09
     -162.1837141649      161.3865739802     1  0.17772704E+09
     -162.1836955710      164.8232002249     1  0.17529671E+09
     -162.1836795823      168.0183038654     1  0.19070357E+09
     -162.1836456198      169.5986066125     1  0.18369784E+09
     -162.1836368872      163.4554791791     1  0.17428955E+09
     -162.1836165545      165.0758587043     1  0.17768734E+09
     -162.1836135652      163.5868099106     1  0.17817918E+09
     -162.1836023639      168.1589934563     1  0.18736550E+09
     -162.1835790974      168.8954796615     1  0.19028213E+09
     -162.1835708085      164.9539289278     1  0.17683988E+09
     -162.1835455723      166.2371655872     1  0.18018351E+09
     -162.1835324017      161.7801328443     1  0.17594759E+09
     -162.1834751272      164.5524061711     1  0.17676000E+09
     -162.1834493888      165.0224126598     1  0.17779841E+09
     -162.1834472411      162.9845563859     1  0.18129441E+09
     -162.1833835117      163.3958505032     1  0.17989317E+09
     -162.1833660255      165.8082335889     1  0.17258821E+09
     -162.1833641462      168.8747490090     1  0.18133742E+09
     -162.1833493196      165.2260428123     1  0.18220528E+09
     -162.1833350358      161.8205282282     1  0.18653369E+09
     -162.1833265846      167.6209981768     1  0.17364447E+09
     -162.1833088295      165.2836166643     1  0.18531506E+09
     -162.1832864840      167.9425703633     1  0.17398402E+09
     -162.1831557290      166.6314403343     1  0.18322071E+09
     -162.1831399730      165.4482721876     1  0.19349809E+09
     -162.1831085590      163.4383990461     1  0.17906947E+09
     -162.1830803134      162.5896157149     1  0.17877641E+09
     -162.1830657331      163.0139874366     1  0.17492057E+09
     -162.1830514166      164.2438867415     1  0.17296498E+09
     -162.1830429444      164.8631702464     1  0.18419174E+09
     -162.1830272694      167.3362615058     1  0.17602234E+09
     -162.1830171411      160.9937903382     1  0.17796161E+09
     -162.1830031813      166.4284468019     1  0.18128000E+09
     -162.1829821942      160.8860668164     1  0.18012042E+09
     -162.1829801605      170.8963359995     1  0.18325415E+09
     -162.1829643094      162.8574489640     1  0.18199621E+09
     -162.1829550212      163.0571933943     1  0.19065679E+09
     -162.1829517966      168.4807308674     1  0.17109896E+09
     -162.1829469806      164.1745963186     1  0.17863737E+09
     -162.1829124450      162.7846594564     1  0.18012417E+09
     -162.1828998970      165.1728801521     1  0.17559768E+09
     -162.1828871901      164.9143273001     1  0.18059505E+09
     -162.1828721329      163.7530754974     1  0.17509750E+09
     -162.1828507075      161.1896928877     1  0.17699112E+09
     -162.1828442975      165.9220555308     1  0.17474000E+09
     -162.1828157444      166.9349668981     1  0.17555319E+09
     -162.1827367131      165.2396904793     1  0.17727897E+09
     -162.1827308832      167.8746382663     1  0.17373914E+09
     -162.1827196828      165.4320943045     1  0.17918212E+09
     -162.1827124407      170.3514294981     2  0.19016800E+09
     -162.1826972682      166.7466575100     1  0.17396445E+09
     -162.1826756163      168.7010981335     1  0.17564838E+09
     -162.1826101331      166.0543468609     1  0.18135762E+09
     -162.1826045462      172.0235176614     1  0.17806212E+09
     -162.1825889189      164.7047273743     1  0.17650377E+09
     -162.1825659597      164.6611373113     1  0.17434857E+09
     -162.1825617104      162.0961851502     1  0.16780020E+09
     -162.1825088671      164.9735844151     1  0.17587178E+09
     -162.1825063555      169.8524929733     1  0.18895598E+09
     -162.1824920423      167.1890570574     1  0.18486374E+09
     -162.1824880170      166.6163459030     1  0.17138050E+09
     -162.1824814859      165.6234590557     1  0.17841577E+09
     -162.1824433122      168.2901596190     1  0.18771686E+09
     -162.1824303108      165.5569328503     1  0.17993369E+09
     -162.1824105757      167.7167671934     1  0.18191734E+09
     -162.1823530309      163.9060037438     1  0.17755592E+09
     -162.1823517066      163.7066487898     1  0.18035635E+09
     -162.1823163776      165.0431062801     1  0.17689608E+09
     -162.1823118660      163.2272083904     1  0.17727717E+09
     -162.1823046779      163.9470941925     1  0.18174458E+09
     -162.1822849295      163.9797912695     1  0.17334841E+09
     -162.1822838314      167.2638062804     1  0.17967762E+09
     -162.1822595824      164.7324150743     1  0.17634776E+09
     -162.1822572133      164.7379215739     1  0.17800158E+09
     -162.1822506359      168.8156582795     1  0.17174194E+09
     -162.1822256062      163.9297420974     1  0.17627552E+09
     -162.1822231420      169.3718798176     1  0.18959762E+09
     -162.1822006387      165.5674013760     1  0.17444584E+09
     -162.1821970434      168.0304239387     1  0.17021460E+09
     -162.1821959693      165.2323089583     1  0.17413325E+09
     -162.1821345557      169.4296326589     1  0.18230769E+09
     -162.1821112833      159.8703802179     1  0.17206713E+09
     -162.1821019189      163.2241957476     1  0.17817070E+09
     -162.1820990612      164.5364022931     1  0.17081542E+09
     -162.1820890268      171.3367514716     1  0.18296302E+09
     -162.1820815404      165.0569657552     1  0.17712178E+09
     -162.1820499231      160.1686968347     1  0.17730314E+09
     -162.1820460023      163.5202934816     1  0.17227694E+09
     -162.1820422067      169.2899067914     1  0.18311976E+09
     -162.1820243001      163.3174050263     1  0.17427846E+09
     -162.1820174881      163.7071579292     1  0.18380889E+09
     -162.1820065707      159.6336227819     1  0.17818221E+09
     -162.1820055336      168.0390909784     1  0.18127322E+09
     -162.1819908077      165.9054742962     1  0.17765414E+09
     -162.1819887823      164.8391320440     1  0.17977088E+09
     -162.1819794115      163.0763090399     1  0.17793402E+09
     -162.1819657143      158.2538698718     1  0.18103790E+09
     -162.1819259210      165.5910206093     1  0.17553335E+09
     -162.1818943783      162.8266125975     1  0.17594755E+09
     -162.1818809850      162.9502287941     1  0.17604105E+09
     -162.1818752700      172.1707474849     1  0.19290841E+09
     -162.1818374674      166.4107728070     1  0.18287745E+09
     -162.1818214691      167.2855353968     1  0.17113114E+09
     -162.1818135175      163.4157039027     1  0.18328695E+09
     -162.1817589772      164.5134949181     1  0.17816552E+09
     -162.1817531055      170.7183000357     1  0.17022613E+09
     -162.1817326603      170.0162169336     1  0.18929948E+09
     -162.1816651780      166.2329608050     1  0.18530090E+09
     -162.1816543659      166.5721570176     1  0.17993057E+09
     -162.1816327969      165.1770109861     1  0.17336399E+09
     -162.1816316501      163.8341551714     1  0.17812206E+09
     -162.1815981944      164.8211204520     1  0.18247799E+09
     -162.1815491950      162.7620449971     1  0.17859183E+09
     -162.1815157125      165.0692703979     1  0.17587934E+09
     -162.1815144650      164.6465915450     1  0.17980510E+09
     -162.1814926277      165.5847193824     1  0.17482583E+09
     -162.1814907531      164.8501871930     1  0.17674986E+09
     -162.1814565730      163.6258124633     1  0.18596896E+09
     -162.1814529837      164.4663498805     1  0.19178582E+09
     -162.1814007867      163.5211308161     1  0.18078838E+09
     -162.1813993502      162.2857192136     1  0.17717540E+09
     -162.1813570358      165.9832994083     1  0.18061391E+09
     -162.1813555363      161.7045672062     1  0.18251116E+09
     -162.1813188951      164.0618643066     1  0.17324521E+09
     -162.1812095459      167.1427511943     1  0.17680327E+09
     -162.1811915943      163.9279303664     1  0.17967105E+09
     -162.1811811552      163.4989720103     1  0.18584839E+09
     -162.1811659035      163.9205588827     1  0.17757716E+09
     -162.1811626013      160.6505523125     1  0.17685162E+09
     -162.1811582081      170.9618568143     1  0.18379416E+09
     -162.1811404605      165.6009271264     1  0.17510482E+09
     -162.1811050900      166.7338501684     1  0.18525518E+09
     -162.1810837668      163.8057056690     1  0.17360959E+09
     -162.1810820626      160.5976729386     1  0.18464038E+09
     -162.1810700978      163.5435971112     1  0.17474581E+09
     -162.1810467781      166.1798009656     1  0.18801799E+09
     -162.1810395653      163.9897913672     1  0.18070109E+09
     -162.1810034919      167.5634418946     1  0.19694628E+09
     -162.1809700274      160.2631713949     1  0.17777807E+09
     -162.1809528640      167.8293487904     1  0.17655499E+09
     -162.1809495734      165.8259157543     1  0.17810353E+09
     -162.1809046519      170.4027859743     1  0.17836305E+09
     -162.1808842850      164.1586049228     1  0.17239039E+09
     -162.1808744034      166.6977442240     1  0.17447856E+09
     -162.1808386162      165.0612317113     1  0.18193906E+09
     -162.1808044669      165.4091556869     1  0.17465960E+09
     -162.1807867813      162.0501999622     1  0.17719989E+09
     -162.1807554220      162.6728863328     1  0.18353317E+09
     -162.1807177308      168.0779046132     1  0.18246936E+09
     -162.1807139653      166.6808070120     1  0.17326405E+09
     -162.1806619874      165.8653519378     1  0.18755540E+09
     -162.1806587774      161.2876713078     1  0.18476949E+09
     -162.1806442789      164.7547600022     1  0.17770907E+09
     -162.1806427518      165.8787709459     1  0.18453863E+09
     -162.1806399406      166.2970911823     1  0.18202652E+09
     -162.1806161018      169.6857473844     1  0.18633585E+09
     -162.1806098086      165.7783232058     2  0.17826704E+09
     -162.1806052014      166.1654675110     1  0.18727632E+09
     -162.1805655624      162.8380066294     1  0.17874972E+09
     -162.1805453494      163.2968610274     1  0.17770020E+09
     -162.1805298465      165.1888749114     1  0.17189628E+09
     -162.1804889918      166.9400397651     1  0.17655258E+09
     -162.1804773085      164.0238513707     1  0.17794997E+09
     -162.1804634623      162.6383580307     1  0.17699395E+09
     -162.1804488510      162.8100089765     1  0.17483864E+09
     -162.1804191524      165.4156241057     1  0.18924629E+09
     -162.1803995633      168.1569077562     1  0.17382503E+09
     -162.1803871338      163.7429178928     1  0.17404864E+09
     -162.1803585439      164.6336981700     1  0.18079244E+09
     -162.1803496961      166.9878799296     1  0.18355950E+09
     -162.1803373191      160.9765436082     1  0.18025076E+09
     -162.1803265712      167.6254230727     1  0.17230232E+09
     -162.1803200634      163.1896378170     1  0.18110207E+09
     -162.1803186797      169.0181379327     1  0.18889899E+09
     -162.1803121700      165.7643810570     1  0.16765361E+09
     -162.1802843984      162.6984827693     1  0.18171781E+09
     -162.1802721869      165.8353560969     1  0.17352128E+09
     -162.1802693099      165.3967519890     1  0.17693553E+09
     -162.1802619421      166.8317870657     1  0.17391565E+09
     -162.1802591377      169.3985592184     1  0.17712387E+09
     -162.1802112275      160.2882266075     1  0.17592902E+09
     -162.1801701303      166.9505475269     1  0.17993685E+09
     -162.1801654768      163.4205316675     1  0.18703414E+09
     -162.1801277056      162.2143198225     2  0.17087584E+09
     -162.1801037817      164.9861684627     1  0.17856045E+09
     -162.1800814019      163.7234880871     1  0.17791832E+09
     -162.1800501131      162.6558393374     1  0.18327424E+09
     -162.1800444274      163.5197625515     1  0.17806467E+09
     -162.1800369105      167.2918858016     1  0.17313649E+09
     -162.1800294947      165.0309201420     1  0.18151934E+09
     -162.1800209898      166.2983471598     1  0.17713527E+09
     -162.1800129460      162.2900376290     1  0.17623608E+09
     -162.1799995802      167.3709059274     1  0.17821983E+09
     -162.1799841520      163.6757258889     1  0.17102406E+09
     -162.1799732580      161.8723029298     1  0.17762869E+09
     -162.1799692415      163.1011683604     1  0.17909875E+09
     -162.1799667192      167.6138291218     1  0.17388824E+09
     -162.1799495740      162.9476829898     1  0.16838210E+09
     -162.1799328017      165.8112734231     1  0.18308737E+09
     -162.1799257187      165.7441760458     1  0.17861701E+09
     -162.1799200911      170.9805190300     1  0.17417740E+09
     -162.1799063049      168.0836236938     1  0.19465527E+09
     -162.1798320898      164.2385102996     1  0.18272527E+09
     -162.1797950598      164.7569027953     1  0.17836696E+09
     -162.1797896898      165.4994891182     1  0.18216588E+09
     -162.1797824035      168.9124479665     1  0.18111597E+09
     -162.1797552040      166.4688836407     2  0.17975257E+09
     -162.1797329625      162.9736074647     1  0.17806468E+09
     -162.1797297129      165.3594087189     1  0.17698737E+09
     -162.1797109137      166.9869344364     1  0.18268134E+09
     -162.1796925758      171.3232799414     1  0.19126154E+09
     -162.1796826705      160.1333613284     1  0.17329792E+09
     -162.1796798877      166.2494306512     1  0.18649555E+09
     -162.1796708380      166.2852165689     2  0.17232405E+09
     -162.1796532413      164.9455973924     1  0.17755045E+09
     -162.1796257296      171.1823466352     1  0.18690868E+09
     -162.1795912039      162.5302577637     1  0.17678595E+09
     -162.1795696377      166.5172915759     1  0.16951907E+09
     -162.1795505460      161.8017646006     1  0.17989927E+09
     -162.1795491069      165.1458936206     1  0.17803896E+09
     -162.1795210730      165.2211132848     1  0.18432720E+09
     -162.1795156224      166.7250010108     1  0.17831535E+09
     -162.1794687769      163.6466974886     1  0.17879321E+09
     -162.1794042174      164.2865020855     1  0.18151210E+09
     -162.1793744759      164.2710320409     1  0.17703710E+09
     -162.1793507187      165.4238498548     1  0.18105446E+09
     -162.1792760257      168.7224537060     1  0.17734678E+09
     -162.1792520914      165.9729741343     1  0.17867639E+09
     -162.1792508183      168.0535472824     1  0.17697721E+09
     -162.1792491336      171.5725384167     1  0.18687616E+09
     -162.1792448736      164.3520437716     1  0.17612466E+09
     -162.1792119673      165.3311621796     1  0.17957672E+09
     -162.1791924474      165.1685479928     1  0.17642830E+09
     -162.1791542463      166.1066844847     1  0.19834780E+09
     -162.1791488300      167.7890118326     1  0.17759815E+09
     -162.1791382884      165.2209344461     1  0.17391513E+09
     -162.1791276702      171.5023252558     1  0.18526636E+09
     -162.1791259407      165.1510902992     1  0.17849933E+09
     -162.1791099434      168.4486988705     1  0.17748530E+09
     -162.1790793751      170.0621670199     1  0.18200671E+09
     -162.1790759711      165.0278269448     1  0.17473941E+09
     -162.1790739876      164.2632758525     1  0.17090570E+09
     -162.1790630032      164.1585849040     1  0.17998921E+09
     -162.1790453545      167.1614697586     1  0.18000984E+09
     -162.1790261263      163.8239403358     1  0.17328096E+09
     -162.1790125827      167.1865274277     1  0.18179002E+09
     -162.1790022398      162.7327554485     1  0.17816863E+09
     -162.1789804053      166.4731758799     1  0.17935554E+09
     -162.1789712005      167.1370539648     1  0.18295918E+09
     -162.1789664482      160.9105763464     1  0.17356172E+09
     -162.1789383000      167.1211240511     1  0.18408920E+09
     -162.1789082794      168.4193162545     1  0.17075114E+09
     -162.1788996534      166.0723945427     1  0.18199051E+09
     -162.1788968896      170.0409181766     1  0.18226152E+09
     -162.1788711893      166.6428740652     1  0.17495358E+09
     -162.1788621086      169.2152954887     1  0.17654596E+09
     -162.1788304916      167.6474865033     1  0.17883141E+09
     -162.1788170498      162.4722230592     1  0.17457804E+09
     -162.1788133793      165.5898227076     1  0.18516535E+09
     -162.1788079740      167.7517648528     1  0.18182798E+09
     -162.1787941577      160.8232032897     1  0.17855416E+09
     -162.1787599041      168.1691727692     1  0.17799376E+09
     -162.1787552469      166.4978379873     1  0.18143698E+09
     -162.1787510884      166.1305736986     1  0.17858630E+09
     -162.1787372112      172.1070357576     1  0.17830677E+09
     -162.1787168306      165.0332839500     1  0.18711526E+09
     -162.1787118637      165.2216462713     1  0.18342543E+09
     -162.1786961432      166.4927681829     1  0.19026158E+09
     -162.1786681963      162.9836927131     1  0.18120563E+09
     -162.1786646188      165.6891745215     1  0.17563745E+09
     -162.1786598607      162.2094322822     1  0.17805402E+09
     -162.1786416418      165.6944987267     1  0.18109387E+09
     -162.1786184083      165.9131036285     1  0.17974786E+09
     -162.1785982278      163.9360807849     1  0.18152188E+09
     -162.1785517012      165.1017569905     1  0.17620505E+09
     -162.1785455301      162.9836899904     1  0.17422506E+09
     -162.1785426547      164.5296059769     1  0.18370642E+09
     -162.1785011769      170.0766105150     1  0.18293745E+09
     -162.1784978924      166.7258672493     1  0.17284766E+09
     -162.1784499847      169.2864874591     1  0.18851735E+09
     -162.1784193475      166.0658602806     1  0.18723393E+09
     -162.1784113194      163.2145648759     1  0.18457376E+09
     -162.1784094235      165.2472017691     1  0.17299586E+09
     -162.1783971481      165.2471943777     1  0.17527255E+09
     -162.1783594824      166.0775775748     1  0.17784423E+09
     -162.1783411911      170.0029370628     1  0.18124313E+09
     -162.1782861273      165.4980612621     1  0.17356441E+09
     -162.1782563171      166.3980549897     1  0.18504670E+09
     -162.1782506094      164.1387478366     1  0.17594496E+09
     -162.1782419310      160.6195763250     1  0.17612283E+09
     -162.1782297589      168.1551527239     1  0.17548284E+09
     -162.1782119612      164.6972571556     1  0.17723439E+09
     -162.1781993619      164.2171554189     1  0.17963340E+09
     -162.1781980796      168.2204904467     1  0.17530013E+09
     -162.1781762913      162.0353080575     1  0.17288387E+09
     -162.1781622809      164.7620676084     1  0.18350101E+09
     -162.1781611435      162.6475938036     1  0.18165900E+09
     -162.1781506738      162.7057802563     1  0.18005989E+09
     -162.1781484887      164.2123819165     1  0.17902178E+09
     -162.1781408204      168.9659931377     1  0.18193584E+09
     -162.1781342657      160.5077165589     1  0.18351046E+09
     -162.1781230499      163.9999019008     1  0.17863736E+09
     -162.1780771838      162.7023467379     1  0.17733837E+09
     -162.1780753577      165.4115025036     1  0.17936111E+09
     -162.1780594806      163.5877529186     1  0.17583644E+09
     -162.1780327599      165.2701252667     1  0.18112490E+09
     -162.1780218204      168.1713204657     1  0.18498014E+09
     -162.1780088530      166.4359169769     1  0.17367257E+09
     -162.1779951467      161.9563101020     1  0.18546405E+09
     -162.1779752042      165.6553065834     1  0.18024598E+09
     -162.1779504985      165.1662572057     1  0.17551470E+09
     -162.1779493661      165.9097144799     1  0.17514277E+09
     -162.1779463400      164.3660015732     1  0.17906199E+09
     -162.1779207216      170.4424068767     1  0.19135433E+09
     -162.1779089060      167.7295815133     1  0.17463241E+09
     -162.1778960369      161.9101176221     1  0.17698910E+09
     -162.1778842967      168.9997157972     1  0.19599246E+09
     -162.1778689992      162.7238237630     1  0.17214175E+09
     -162.1778570641      164.0413049454     1  0.17706020E+09
     -162.1778410496      162.9071653791     1  0.17768725E+09
     -162.1778392095      167.1038206678     1  0.17662917E+09
     -162.1778198982      165.4688867827     1  0.18500415E+09
     -162.1778158906      163.7824919656     1  0.19242601E+09
     -162.1778132217      165.0573733840     1  0.17791905E+09
     -162.1778051256      162.5121194572     1  0.17560720E+09
     -162.1777711775      162.8622931064     1  0.17542476E+09
     -162.1777557843      166.6269480415     1  0.17937954E+09
     -162.1777544693      166.6278399568     1  0.17377297E+09
     -162.1777423346      164.5267334446     1  0.17631677E+09
     -162.1777300529      161.9359205835     4  0.17959790E+09
     -162.1776204198      165.9905282601     1  0.18241353E+09
     -162.1776037970      161.2570824402     1  0.18369287E+09
     -162.1775913688      163.8722606365     1  0.17421891E+09
     -162.1775251627      164.6928162643     1  0.17623422E+09
     -162.1775124759      160.0421034308     1  0.18094361E+09
     -162.1774872225      166.2851410757     1  0.18077920E+09
     -162.1774541476      166.0700721916     1  0.18407416E+09
     -162.1774187502      169.7620505701     1  0.18095713E+09
     -162.1774040843      167.5744873433     1  0.18613578E+09
     -162.1773656193      165.6029711754     1  0.17370253E+09
     -162.1773561405      168.6710334067     1  0.18061033E+09
     -162.1773425729      165.1994871158     1  0.19261545E+09
     -162.1773406239      165.0913369984     1  0.17527306E+09
     -162.1773359497      164.3455967333     1  0.18031411E+09
     -162.1773337526      167.2319819572     1  0.17694022E+09
     -162.1773165432      167.0615585592     1  0.18574738E+09
     -162.1772981126      165.5145254079     1  0.17916605E+09
     -162.1772928989      169.0166250964     1  0.17840057E+09
     -162.1772912086      167.3754313660     1  0.17114478E+09
     -162.1772853295      170.1466568358     1  0.17960040E+09
     -162.1772667102      169.4899605182     1  0.18222018E+09
     -162.1772642993      163.3629088002     1  0.17791786E+09
     -162.1772392382      164.9470558645     1  0.18623185E+09
     -162.1772166945      165.5682880233     1  0.17157388E+09
     -162.1771880272      167.8030450594     1  0.17149400E+09
     -162.1771760004      168.4315092430     1  0.17265966E+09
     -162.1771419109      165.1751493422     1  0.18197834E+09
     -162.1771041380      168.1835038146     1  0.19009603E+09
     -162.1770994892      165.9171449720     1  0.19121888E+09
     -162.1770895712      162.5092650832     1  0.18760784E+09
     -162.1770801345      162.4165583634     1  0.18150975E+09
     -162.1770574357      165.3129165108     1  0.18292260E+09
     -162.1770280953      166.9362213171     1  0.17849945E+09
     -162.1770259006      162.7188500936     1  0.17167516E+09
     -162.1770122618      164.4147991182     1  0.17701853E+09
     -162.1769700400      167.5627438367     1  0.18769341E+09
     -162.1769628182      166.7949170883     1  0.17815472E+09
     -162.1769575198      164.6138140043     1  0.17930009E+09
     -162.1769500951      162.5507227348     1  0.18834451E+09
     -162.1769436037      163.0022137069     1  0.18534180E+09
     -162.1769336747      167.1998462808     1  0.18295354E+09
     -162.1769200187      165.5873035151     1  0.17448016E+09
     -162.1769189104      163.1201224247     1  0.18141510E+09
     -162.1768627199      164.6051712289     1  0.17470743E+09
     -162.1768543290      162.6831107913     1  0.17790069E+09
     -162.1768392741      162.9108172155     1  0.18383304E+09
     -162.1768366379      160.3043072406     1  0.17849394E+09
     -162.1768338622      163.8260476122     1  0.17924889E+09
     -162.1768279040      159.2630414260     1  0.17958312E+09
     -162.1768113461      164.4531901915     1  0.17707019E+09
     -162.1767806358      163.7827319657     1  0.18471103E+09
     -162.1767795159      161.5013464924     1  0.17357663E+09
     -162.1767368999      157.8630716021     1  0.18126430E+09
     -162.1767239449      166.8320289863     1  0.18026730E+09
     -162.1766878362      165.4168493525     1  0.17875992E+09
     -162.1766860824      165.6219297522     1  0.18755538E+09
     -162.1766827893      164.6895144050     1  0.18526106E+09
     -162.1766708190      166.1328652371     1  0.17402143E+09
     -162.1766696171      167.8118238440     1  0.17463783E+09
     -162.1766525507      168.4623261942     1  0.18134776E+09
     -162.1766309615      163.9080479144     1  0.18469904E+09
     -162.1766297758      173.3736443847     1  0.18100335E+09
     -162.1766284582      164.1362218201     1  0.18228522E+09
     -162.1765849331      167.6201313458     1  0.17493718E+09
     -162.1765694986      164.9551580125     1  0.19163912E+09
     -162.1764845241      162.9652326543     1  0.17505238E+09
     -162.1764611130      164.8718987897     1  0.18363217E+09
     -162.1764331416      169.2000920451     1  0.18116615E+09
     -162.1764138959      161.7365621231     1  0.17928023E+09
     -162.1763859617      165.9335998209     1  0.17919149E+09
     -162.1763809603      165.3377263273     1  0.18082786E+09
     -162.1763566975      160.4387222881     1  0.16826210E+09
     -162.1763431170      159.6832878194     1  0.17093275E+09
     -162.1763117178      173.4359047751     1  0.18559961E+09
     -162.1763036189      169.2635919982     1  0.18955144E+09
     -162.1762823160      167.2410375592     1  0.18547690E+09
     -162.1762666773      163.3374980195     1  0.18071606E+09
     -162.1762589767      165.4272187507     1  0.17224719E+09
     -162.1762362661      164.8431885212     1  0.18252105E+09
     -162.1762312510      162.2939956281     1  0.17973140E+09
     -162.1762263388      165.3570838077     1  0.17386455E+09
     -162.1762225610      161.5492495992     1  0.17734350E+09
     -162.1761929893      163.4692417912     1  0.17791589E+09
     -162.1761790249      161.2007107664     1  0.17932499E+09
     -162.1761653938      163.8422109851     1  0.17759216E+09
     -162.1761568898      167.0613623706     1  0.17412173E+09
     -162.1761112050      162.7559190427     1  0.18065687E+09
     -162.1760773501      166.2869226353     1  0.18164271E+09
     -162.1760734795      166.6740113105     1  0.18124810E+09
     -162.1760169537      164.1732875011     1  0.17994657E+09
     -162.1760094038      166.4968365870     1  0.17737859E+09
     -162.1760080986      164.1195112551     1  0.18289699E+09
     -162.1759544782      170.1906792727     1  0.18239337E+09
     -162.1759386030      166.7123339397     1  0.17725386E+09
     -162.1758610169      164.6915869512     1  0.19433913E+09
     -162.1758568532      166.2048759299     1  0.17845657E+09
     -162.1758486429      166.2197046981     1  0.17230529E+09
     -162.1758375304      166.5927743921     1  0.17849386E+09
     -162.1758111994      169.1516974359     1  0.17660307E+09
     -162.1758032726      165.3998683372     1  0.17454635E+09
     -162.1757976664      165.3768581883     1  0.18120694E+09
     -162.1757940694      165.9492644176     1  0.17952517E+09
     -162.1757867120      165.4734948157     1  0.17571227E+09
     -162.1757806790      166.8816332658     1  0.17894305E+09
     -162.1757642339      164.9304312865     1  0.17265104E+09
     -162.1757548394      162.4064807719     1  0.17438154E+09
     -162.1757226879      166.8497791184     1  0.18374408E+09
     -162.1757158540      163.0364288557     1  0.17981396E+09
     -162.1756920457      167.1023318040     1  0.19161376E+09
     -162.1756846447      162.6378277653     1  0.17741602E+09
     -162.1756654930      165.7181225187     1  0.17925832E+09
     -162.1756413391      162.4401886788     1  0.17439102E+09
     -162.1756305654      172.0866691277     1  0.17869882E+09
     -162.1756221417      162.9665225439     1  0.17868869E+09
     -162.1755949029      163.0761588941     1  0.18109491E+09
     -162.1755903858      166.7286459130     1  0.18099598E+09
     -162.1755691132      166.1742641379     1  0.17826771E+09
     -162.1755344282      172.4018052498     1  0.18797977E+09
     -162.1755194327      168.3889560627     1  0.17481320E+09
     -162.1755138127      161.0889555585     1  0.18378409E+09
     -162.1755115676      156.8013180444     1  0.17257716E+09
     -162.1754920982      164.2522540739     1  0.18171298E+09
     -162.1754354589      166.0836465857     1  0.17619214E+09
     -162.1754021737      159.7821167128     1  0.17936537E+09
     -162.1754006698      167.1582071989     1  0.17489086E+09
     -162.1753763062      166.8229968397     1  0.18762730E+09
     -162.1753658386      164.3819864328     1  0.17720486E+09
     -162.1753596674      167.3431119136     1  0.17434773E+09
     -162.1753347115      165.8429933844     1  0.17793362E+09
     -162.1753052920      168.0407772103     1  0.19416592E+09
     -162.1752756888      165.8207624485     1  0.17316383E+09
     -162.1752468462      164.3614003133     1  0.18299711E+09
     -162.1752379297      167.0275220745     1  0.18682680E+09
     -162.1751941406      166.5917912583     2  0.17414332E+09
     -162.1751919194      164.6905915808     1  0.17778996E+09
     -162.1751674845      163.5795638949     1  0.17662499E+09
     -162.1750905168      164.4488944197     1  0.18311313E+09
     -162.1750524088      168.8937160787     1  0.18260706E+09
     -162.1750485219      171.5502660914     1  0.17755649E+09
     -162.1750445758      165.4867886851     1  0.18135490E+09
     -162.1749976517      163.9923523287     1  0.17448709E+09
     -162.1749828281      165.1245119130     1  0.17784781E+09
     -162.1749627941      165.2520104772     1  0.17526131E+09
     -162.1749428668      164.1373302459     1  0.18131784E+09
     -162.1749222520      164.2129403458     1  0.17695305E+09
     -162.1748486859      164.0590765516     1  0.18532073E+09
     -162.1748284338      166.3020759509     1  0.18335460E+09
     -162.1748124181      164.9374805213     1  0.18236340E+09
     -162.1747686781      164.1256877160     1  0.18195124E+09
     -162.1747366802      167.1461410131     1  0.17378347E+09
     -162.1747280223      160.7189724296     1  0.17895865E+09
     -162.1747198357      163.7297249744     1  0.17503485E+09
     -162.1747049145      164.6643372089     1  0.18229049E+09
     -162.1747018128      166.3748448896     1  0.17827923E+09
     -162.1746823190      159.6930072285     1  0.17702199E+09
     -162.1746733389      167.1166600064     1  0.17601498E+09
     -162.1746707567      162.5480796309     1  0.17904340E+09
     -162.1746508465      163.1236163239     1  0.18048490E+09
     -162.1746490228      165.4212634435     1  0.17375732E+09
     -162.1746420006      168.0445998211     1  0.18480482E+09
     -162.1745722285      162.7889275566     1  0.18812358E+09
     -162.1745576844      167.6061321860     1  0.19376070E+09
     -162.1745344560      163.9037941781     1  0.17948932E+09
     -162.1745074057      167.0471114100     1  0.17815286E+09
     -162.1744819456      165.6893620381     1  0.17699875E+09
     -162.1744786584      167.2127372607     1  0.17757034E+09
     -162.1744570233      168.3052026087     1  0.19000998E+09
     -162.1744220062      169.3104682950     1  0.18056381E+09
     -162.1744192019      160.5357009710     1  0.17331734E+09
     -162.1743878489      158.6232299554     1  0.17967647E+09
     -162.1743798686      169.1466837868     1  0.17577286E+09
     -162.1743760305      159.9669830930     1  0.18304619E+09
     -162.1743748523      165.7547380512     1  0.17994237E+09
     -162.1743585782      163.5200539185     1  0.18841320E+09
     -162.1743467326      163.4918179161     1  0.17174436E+09
     -162.1743417423      166.8767371871     1  0.18647955E+09
     -162.1743402487      163.6158761963     1  0.18044569E+09
     -162.1743358220      167.5720697416     1  0.17903567E+09
     -162.1743318579      172.5781741695     1  0.18940903E+09
     -162.1743266157      163.2856615910     1  0.17848297E+09
     -162.1742572451      159.7072400209     1  0.18008667E+09
     -162.1742516955      160.0777628214     1  0.17376960E+09
     -162.1742304232      162.2031503767     1  0.17842123E+09
     -162.1742267374      166.6413672543     1  0.17627115E+09
     -162.1742244001      165.6437347662     1  0.17897046E+09
     -162.1742199715      165.2852348122     1  0.17767206E+09
     -162.1742177510      164.5351328455     1  0.18182642E+09
     -162.1742073371      160.8363673875     1  0.17962798E+09
     -162.1741955062      163.7251790746     1  0.17688096E+09
     -162.1741039414      167.6768419006     1  0.18527158E+09
     -162.1740953033      166.8930420459     1  0.18367696E+09
     -162.1740783725      162.4877069720     1  0.18036142E+09
     -162.1740765150      169.6740168709     1  0.19330596E+09
     -162.1740665177      160.8547175104     1  0.17475552E+09
     -162.1740468355      163.6619680965     2  0.18850025E+09
     -162.1740448810      163.5197163925     1  0.17928156E+09
     -162.1740401613      168.0605895618     1  0.18600131E+09
     -162.1740315612      164.5065320022     1  0.18117350E+09
     -162.1740132109      167.1747863910     1  0.19010875E+09
     -162.1740072448      163.2052759098     1  0.17320066E+09
     -162.1740024254      164.3268169234     1  0.18170149E+09
     -162.1739976449      164.7176844098     1  0.17647397E+09
     -162.1739569904      163.4556743638     1  0.19200121E+09
     -162.1739466197      163.2414533391     1  0.17598704E+09
     -162.1739420699      166.7692892988     1  0.17775097E+09
     -162.1739408256      168.5264273257     1  0.18747461E+09
     -162.1739270212      167.5200411594     1  0.18202763E+09
     -162.1738797589      162.2242622053     1  0.18237006E+09
     -162.1738723144      167.5818129486     1  0.18445878E+09
     -162.1738642336      163.8860903160     1  0.18086636E+09
     -162.1738462384      164.5194330588     1  0.17600634E+09
     -162.1738359355      166.1711681527     1  0.17827814E+09
     -162.1738281313      168.4546152781     1  0.17605580E+09
     -162.1738168034      165.5126209112     1  0.17338192E+09
     -162.1737917388      160.9412479693     1  0.17465107E+09
     -162.1737655855      170.0586663508     1  0.18225124E+09
     -162.1737486452      162.0977098795     1  0.17532505E+09
     -162.1737450444      167.6023365477     1  0.17534070E+09
     -162.1737421548      163.6421099001     1  0.16978607E+09
     -162.1737271253      160.2307770344     1  0.17443167E+09
     -162.1736938354      166.1780072615     1  0.17718662E+09
     -162.1736917673      164.9576815291     1  0.18775121E+09
     -162.1736903580      162.3386445873     1  0.17818818E+09
     -162.1736788774      165.4647452061     1  0.17568168E+09
     -162.1736517453      164.4626087937     1  0.19204123E+09
     -162.1736463814      165.9283249426     1  0.17998294E+09
     -162.1736376432      162.1093312717     1  0.18448155E+09
     -162.1736291261      162.5429325159     1  0.18166529E+09
     -162.1735891343      164.5449531574     1  0.17607369E+09
     -162.1735724491      167.1104743957     1  0.18024877E+09
     -162.1735711567      169.0932578327     1  0.18126796E+09
     -162.1735162281      164.2148847581     1  0.17560517E+09
     -162.1735110984      166.0027424772     1  0.18099451E+09
     -162.1734301005      170.1228951422     1  0.17837815E+09
     -162.1734165038      167.4461340406     1  0.17729305E+09
     -162.1734019989      164.3446977574     1  0.17309145E+09
     -162.1733997872      168.1334081117     1  0.17769260E+09
     -162.1733883119      164.4061936722     1  0.18511753E+09
     -162.1733814003      166.4791222862     1  0.18447079E+09
     -162.1733496831      166.6420372567     1  0.17543372E+09
     -162.1733405189      164.8958999753     1  0.18406365E+09
     -162.1733376919      164.3318418146     1  0.17399542E+09
     -162.1733058407      166.2648114995     1  0.17704117E+09
     -162.1732886177      165.7809791439     1  0.17789083E+09
     -162.1732723784      162.3645101234     1  0.17801375E+09
     -162.1731998641      169.1672631347     1  0.18280715E+09
     -162.1731933373      163.8817785887     1  0.17229798E+09
     -162.1731904570      164.2236749424     1  0.17612319E+09
     -162.1731513608      160.2651186005     1  0.18048327E+09
     -162.1731480712      168.8170396151     1  0.18263453E+09
     -162.1731444662      167.9604401439     1  0.17865681E+09
     -162.1731343706      168.6363446228     1  0.17960294E+09
     -162.1731305769      169.2580158786     1  0.17661710E+09
     -162.1731284373      170.3447754901     1  0.18386181E+09
     -162.1731222906      166.2105305086     1  0.17121408E+09
     -162.1731208391      166.6679570049     1  0.18466301E+09
     -162.1731066135      163.1293070445     1  0.18647508E+09
     -162.1730899982      164.2881402127     1  0.17872437E+09
     -162.1730553433      165.2579009272     1  0.17399095E+09
     -162.1730506675      171.7870622986     1  0.17754030E+09
     -162.1730441051      165.1143577520     1  0.18100333E+09
     -162.1730351267      163.7575294852     1  0.17625996E+09
     -162.1730256644      167.9961299720     1  0.17353476E+09
     -162.1729902900      163.9670430549     1  0.17902669E+09
     -162.1729717936      167.2471231359     1  0.17456815E+09
     -162.1729548823      164.1235472499     1  0.18008888E+09
     -162.1729525092      162.9819952186     1  0.16960133E+09
     -162.1729120247      162.3086583713     1  0.17994772E+09
     -162.1728956074      163.8128251597     1  0.17774341E+09
     -162.1728923739      169.3460016894     1  0.19356794E+09
     -162.1728843053      163.3954986759     1  0.18970714E+09
     -162.1728805551      166.9579857513     1  0.17827404E+09
     -162.1728772306      163.7962331789     1  0.18358525E+09
     -162.1728656846      169.8950350173     1  0.18240748E+09
     -162.1728517430      162.2833537132     1  0.17722322E+09
     -162.1728415344      162.8376308273     1  0.18162834E+09
     -162.1727884254      166.8286731225     1  0.18148167E+09
     -162.1727844887      167.4385956935     1  0.18326560E+09
     -162.1727780260      168.9615985299     1  0.17904387E+09
     -162.1727747425      163.8908292893     1  0.17965003E+09
     -162.1727601014      163.7014273773     1  0.18086922E+09
     -162.1727494452      164.7357375121     1  0.17145548E+09
     -162.1727456649      165.9478617834     1  0.17979275E+09
     -162.1727175625      165.2580969222     1  0.18270386E+09
     -162.1727055975      167.5031816049     1  0.17633946E+09
     -162.1726709323      168.1957377520     1  0.18947358E+09
     -162.1726593206      165.3690600016     1  0.18578192E+09
     -162.1726158607      164.0650696973     1  0.17657329E+09
     -162.1726125023      166.0732764524     1  0.18003463E+09
     -162.1725906385      168.2752891877     1  0.17742461E+09
     -162.1725748637      164.9939781493     1  0.18234412E+09
     -162.1725684287      161.6665670982     1  0.17989201E+09
     -162.1725606323      165.3850009447     1  0.17998510E+09
     -162.1725454028      169.8753703965     1  0.18838098E+09
     -162.1725372846      165.0760829152     1  0.18315106E+09
     -162.1725062692      163.6183079974     1  0.17711210E+09
     -162.1725044520      164.2740712011     1  0.17755685E+09
     -162.1725020127      161.8035283991     1  0.18626918E+09
     -162.1724976663      169.2842739864     1  0.18485280E+09
     -162.1724884275      168.3332073395     1  0.17366097E+09
     -162.1724765204      168.2396213474     1  0.18912587E+09
     -162.1724699677      165.2629762907     1  0.17673125E+09
     -162.1724503646      163.8807396716     1  0.18615348E+09
     -162.1724283947      164.2298911353     1  0.17237754E+09
     -162.1723806898      163.8597811567     1  0.18443741E+09
     -162.1723574782      164.9001918513     1  0.18978543E+09
     -162.1723484079      163.6819458236     1  0.17066872E+09
     -162.1723296217      169.4764664107     1  0.19211245E+09
     -162.1723283055      166.5126480965     1  0.18267354E+09
     -162.1723217376      163.6866805964     1  0.17733969E+09
     -162.1723204310      167.2611463059     1  0.18633776E+09
     -162.1723126815      168.2699580627     1  0.17468916E+09
     -162.1722942692      170.2051292647     1  0.17898356E+09
     -162.1722660523      163.6718348026     1  0.18445860E+09
     -162.1722170175      167.0967244462     1  0.17785810E+09
     -162.1722139598      161.7859447291     1  0.17912287E+09
     -162.1721950615      169.8602860349     1  0.17774279E+09
     -162.1721819112      170.5088868588     2  0.17156572E+09
     -162.1721639354      163.3577306494     1  0.17620142E+09
     -162.1720891555      164.3897116827     1  0.17079810E+09
     -162.1720867441      166.4909945494     1  0.18650721E+09
     -162.1720525674      161.1304439574     1  0.18267816E+09
     -162.1720168484      169.1600132805     1  0.17822316E+09
     -162.1720145957      164.2219903323     1  0.17467387E+09
     -162.1719980993      165.0200241014     1  0.17479580E+09
     -162.1719822447      163.7049724890     1  0.17854421E+09
     -162.1719536450      164.8121028751     1  0.18875287E+09
     -162.1719334843      164.9882168081     1  0.18226641E+09
     -162.1719291827      161.3772679050     1  0.17860404E+09
     -162.1719171104      165.2338239156     1  0.17473988E+09
     -162.1719070127      166.4597741800     1  0.18358854E+09
     -162.1718575766      161.7117494393     1  0.17329084E+09
     -162.1718464702      167.3764328106     1  0.18015680E+09
     -162.1718427902      161.8593369731     1  0.18531191E+09
     -162.1717851022      163.2307215726     1  0.18285558E+09
     -162.1717804416      163.6969077129     1  0.17969181E+09
     -162.1717777066      164.9779915528     1  0.18143559E+09
     -162.1717709120      159.4468173350     2  0.17952645E+09
     -162.1717668272      163.7124266568     2  0.17139419E+09
     -162.1717499248      165.7760953352     1  0.17844634E+09
     -162.1717454227      169.0260631758     1  0.17336343E+09
     -162.1717291300      169.6006635697     1  0.18205608E+09
     -162.1717109211      162.3373877190     1  0.17359978E+09
     -162.1717033769      163.6412189259     1  0.18537593E+09
     -162.1717000349      163.7319131881     1  0.17710998E+09
     -162.1716951317      163.7005813585     1  0.18037529E+09
     -162.1716814047      172.8687129011     1  0.17495677E+09
     -162.1716619787      165.5948271241     1  0.17458231E+09
     -162.1716140646      163.0046363303     1  0.17415818E+09
     -162.1716081495      167.2656277825     1  0.17867592E+09
     -162.1716014005      166.8736117591     1  0.17485294E+09
     -162.1715969837      163.9848158764     1  0.17539878E+09
     -162.1715917387      166.5433600941     1  0.17668998E+09
     -162.1715881689      163.9449799076     1  0.17752359E+09
     -162.1715838075      169.1810270081     1  0.17715561E+09
     -162.1715827574      166.7307013211     1  0.18209634E+09
     -162.1715707852      167.9439230538     1  0.18580807E+09
     -162.1715552342      165.0584819734     1  0.18780287E+09
     -162.1715514354      166.9998152848     1  0.17646841E+09
     -162.1715253543      165.8899426299     1  0.18450515E+09
     -162.1714844894      163.8869901463     1  0.17632771E+09
     -162.1714550037      166.3556899082     1  0.17651772E+09
     -162.1714457173      163.4377259874     1  0.17808244E+09
     -162.1714334655      167.7116654662     1  0.17995949E+09
     -162.1713893346      164.5317065064     1  0.18696526E+09
     -162.1713728106      164.3354085020     1  0.18484130E+09
     -162.1712958144      165.1503337100     2  0.17998165E+09
     -162.1712689644      165.4540909611     1  0.17286637E+09
     -162.1712489693      163.6293418453     1  0.19175497E+09
     -162.1712453925      162.7606721750     1  0.18533231E+09
     -162.1712348896      164.6132653195     1  0.19058485E+09
     -162.1711889652      162.9901701961     1  0.18112023E+09
     -162.1711846201      164.2120425740     1  0.17370639E+09
     -162.1711676782      167.9973605822     1  0.18028742E+09
     -162.1711436495      162.7266254429     1  0.18261872E+09
     -162.1711181517      159.7277783916     1  0.18106017E+09
     -162.1711055096      165.4109408940     1  0.17662329E+09
     -162.1710660908      165.5951611935     1  0.18367047E+09
     -162.1710187863      169.1301964822     1  0.19695464E+09
     -162.1709913874      163.6579132339     1  0.17478335E+09
     -162.1709817671      167.5106069686     1  0.17719629E+09
     -162.1709699210      167.9517494227     1  0.17655265E+09
     -162.1709465761      166.3737915884     1  0.19191382E+09
     -162.1709383258      163.1636103607     1  0.17905629E+09
     -162.1709347963      164.8896282468     1  0.17735226E+09
     -162.1709224385      162.6066598779     1  0.18139782E+09
     -162.1709203334      163.7034435188     1  0.17782673E+09
     -162.1709190647      164.5268558019     1  0.17632584E+09
     -162.1709029449      162.7779271605     1  0.18769695E+09
     -162.1708701133      166.0757763958     1  0.17652725E+09
     -162.1708625132      163.3986094850     1  0.17767743E+09
     -162.1708521794      168.7072728420     1  0.18568944E+09
     -162.1708430537      162.3953363830     1  0.16927308E+09
     -162.1708398696      168.1751787270     1  0.18117601E+09
     -162.1708384243      168.3862029817     1  0.19520621E+09
     -162.1708204033      169.5861058756     1  0.21275292E+09
     -162.1708189753      166.6133464077     1  0.19330984E+09
     -162.1707821901      166.3871549858     1  0.18002831E+09
     -162.1707777173      163.9700474158     1  0.18236698E+09
     -162.1707763266      168.0761543507     1  0.17712715E+09
     -162.1707646096      164.1382968766     1  0.18600702E+09
     -162.1707470641      167.4770840363     1  0.18215298E+09
     -162.1707247826      167.6959589520     1  0.18741324E+09
     -162.1707131353      162.8073399477     1  0.18201552E+09
     -162.1707105891      168.2172988130     1  0.18268444E+09
     -162.1706853892      166.0730874441     1  0.19615554E+09
     -162.1706750002      166.1332719306     1  0.18187542E+09
     -162.1706703136      168.4997051969     1  0.19302093E+09
     -162.1706671458      171.4813273930     1  0.18318864E+09
     -162.1706645622      165.2826944877     1  0.17545677E+09
     -162.1706436528      163.3759648776     1  0.17502722E+09
     -162.1706085367      161.5289916521     1  0.17780011E+09
     -162.1705689644      167.2704259028     1  0.17515340E+09
     -162.1705459962      163.5070264330     1  0.18861151E+09
     -162.1704942532      160.4122547557     1  0.18042342E+09
     -162.1704729111      162.9948449594     1  0.18374324E+09
     -162.1704462240      166.7265550013     1  0.18046905E+09
     -162.1704335932      167.5235455630     1  0.19513508E+09
     -162.1704087606      163.5814848279     1  0.18100519E+09
     -162.1703856949      163.7871592525     1  0.18016983E+09
     -162.1703643377      163.4603707565     1  0.17462564E+09
     -162.1703592900      163.0882000608     1  0.17974169E+09
     -162.1703514363      163.9535989830     1  0.17487248E+09
     -162.1703496049      166.8769134733     1  0.18411119E+09
     -162.1703333822      166.2883697287     1  0.17671909E+09
     -162.1703252758      169.4207097987     1  0.18757304E+09
     -162.1703069618      165.7853128832     1  0.17990347E+09
     -162.1702906003      166.5724639374     1  0.18085446E+09
     -162.1702719111      167.7109708639     1  0.17885334E+09
     -162.1702051199      165.1766212222     1  0.17821063E+09
     -162.1701962194      165.2891281756     1  0.18280468E+09
     -162.1701926272      168.3250127594     1  0.17899660E+09
     -162.1701662988      163.6508350101     1  0.18095235E+09
     -162.1701649203      163.7034161962     1  0.17908346E+09
     -162.1701060840      170.8870854968     1  0.17865848E+09
     -162.1700941935      158.5327726262     1  0.17845480E+09
     -162.1700910984      165.0770578878     1  0.17265470E+09
     -162.1700859913      165.6259609420     2  0.19135682E+09
     -162.1700546791      167.0355495557     1  0.17363455E+09
     -162.1700143216      163.9257543558     1  0.17113413E+09
     -162.1700122471      167.5846816494     1  0.18810634E+09
     -162.1699968910      161.6531282106     1  0.17453407E+09
     -162.1699929876      164.6178659233     1  0.18427376E+09
     -162.1699474093      161.9087670353     1  0.17742439E+09
     -162.1699133176      164.9970193640     1  0.18442187E+09
     -162.1699072586      163.1176242184     1  0.18137490E+09
     -162.1698852738      166.1234738125     1  0.17772649E+09
     -162.1698677509      165.9860074969     1  0.17911049E+09
     -162.1698497598      168.4807905601     1  0.18039032E+09
     -162.1698375809      167.0161603427     1  0.17435984E+09
     -162.1697922998      165.4074999067     1  0.17652136E+09
     -162.1697745865      168.5913605091     1  0.18373147E+09
     -162.1697700879      161.8210102758     1  0.18057223E+09
     -162.1697567169      170.8712215067     1  0.18991118E+09
     -162.1697489306      163.2191519412     1  0.17739533E+09
     -162.1697154606      167.5072066160     1  0.17333272E+09
     -162.1697026452      161.8807102199     1  0.17624295E+09
     -162.1696895096      163.1927133420     1  0.17997451E+09
     -162.1696883788      160.3810626981     1  0.17157900E+09
     -162.1696857156      171.8179451294     1  0.18106461E+09
     -162.1696704247      167.7426496236     1  0.18285821E+09
     -162.1696399181      170.9671716296     1  0.16972170E+09
     -162.1696069241      163.8569115597     1  0.17784337E+09
     -162.1695710871      166.9532729633     1  0.17754019E+09
     -162.1695691101      163.9351215064     1  0.18183534E+09
     -162.1695644978      164.3246821747     1  0.17284878E+09
     -162.1695626959      164.9727519498     1  0.18239936E+09
     -162.1695567796      165.3745090080     1  0.18395087E+09
     -162.1695364822      164.4807091639     1  0.17763368E+09
     -162.1695158422      162.5207469096     1  0.17857737E+09
     -162.1694931091      170.0535628648     1  0.17930994E+09
     -162.1694720445      164.1397007197     1  0.18097824E+09
     -162.1694520132      164.5642294736     1  0.17104544E+09
     -162.1694425379      167.7194262408     1  0.18139510E+09
     -162.1694394816      167.1413850037     1  0.18035141E+09
     -162.1694200890      165.0814347366     1  0.18471040E+09
     -162.1694184278      161.7229569975     1  0.17544369E+09
     -162.1694053951      172.0013120096     1  0.18371840E+09
     -162.1693969609      163.4190524002     1  0.17803841E+09
     -162.1693793976      166.5967939674     1  0.17628050E+09
     -162.1693769828      170.2138655546     1  0.18469016E+09
     -162.1693696822      166.6944317117     1  0.18235588E+09
     -162.1693415172      166.9296813844     1  0.17601717E+09
     -162.1693359049      163.0743625332     1  0.17788257E+09
     -162.1693259934      165.9724875618     1  0.17678770E+09
     -162.1693099961      166.4986875006     1  0.18687607E+09
     -162.1692911467      162.7237801230     1  0.18010799E+09
     -162.1692828315      166.8041540644     1  0.17730456E+09
     -162.1692743563      169.4539150772     1  0.18341123E+09
     -162.1692718722      164.7501028441     1  0.17988311E+09
     -162.1692665371      164.7082484998     1  0.18058724E+09
     -162.1692411608      166.6275546983     1  0.17654726E+09
     -162.1692332946      166.0437748342     1  0.17446621E+09
     -162.1692285183      164.8050364825     1  0.17571625E+09
     -162.1691906351      164.0298827098     1  0.17987702E+09
     -162.1691876606      161.9605209620     1  0.18111279E+09
     -162.1691736439      164.3400282651     1  0.17889267E+09
     -162.1691636362      169.1985118171     1  0.18685004E+09
     -162.1691297086      165.9418947464     1  0.17377407E+09
     -162.1691156456      168.6695363619     1  0.18283732E+09
     -162.1690693301      167.7050583847     1  0.17606116E+09
     -162.1690530820      169.3644471579     1  0.19102350E+09
     -162.1690409946      164.9800881043     1  0.18102162E+09
     -162.1690244393      162.8094644275     1  0.18617397E+09
     -162.1690224939      165.2357934195     2  0.18615034E+09
     -162.1689968079      166.0473852325     1  0.17878911E+09
     -162.1689893266      163.8942230357     1  0.17794524E+09
     -162.1689758243      170.9497368198     1  0.17846572E+09
     -162.1689736529      168.0845498324     1  0.17149249E+09
     -162.1689666600      164.0007988450     1  0.18389230E+09
     -162.1689582177      162.8278970258     1  0.17342468E+09
     -162.1689431080      169.9960079582     1  0.18571777E+09
     -162.1689333985      163.2483553616     1  0.17972190E+09
     -162.1689260459      162.8815029098     1  0.18435768E+09
     -162.1688963607      167.3295723284     1  0.18055842E+09
     -162.1688941133      166.1163693750     2  0.18139496E+09
     -162.1688747589      169.2539148673     1  0.19086494E+09
     -162.1688663559      166.2173663365     1  0.18028381E+09
     -162.1688576911      169.7765014950     1  0.17828319E+09
     -162.1688435611      161.4964378651     1  0.17853470E+09
     -162.1688352478      167.5048379056     1  0.17677746E+09
     -162.1688126588      164.0371581917     1  0.17912887E+09
     -162.1687964541      165.0825279049     1  0.18260995E+09
     -162.1687938664      166.6922611785     1  0.18161799E+09
     -162.1687751980      165.3122544415     1  0.18855100E+09
     -162.1687582076      165.4380116486     1  0.18436477E+09
     -162.1687141834      166.3187429241     1  0.17678530E+09
     -162.1687089947      164.0338807075     1  0.17360280E+09
     -162.1687046111      165.5333422638     1  0.18413175E+09
     -162.1686781026      162.2423276062     1  0.18724627E+09
     -162.1686700663      161.3762699375     1  0.17910473E+09
     -162.1686674265      169.4260341926     1  0.19033491E+09
     -162.1686367980      166.4516470807     1  0.18097763E+09
     -162.1686169232      167.0167305609     1  0.17980728E+09
     -162.1686052616      168.0562086223     1  0.18468521E+09
     -162.1685950597      169.0324233863     1  0.18863489E+09
     -162.1685938135      165.8776004628     1  0.18200419E+09
     -162.1685814041      164.2955560552     1  0.17046663E+09
     -162.1685798385      162.4826654405     1  0.17903550E+09
     -162.1685756096      162.8170801411     1  0.17972291E+09
     -162.1685624432      165.4838409736     1  0.19043081E+09
     -162.1685430685      168.4808799305     1  0.18938960E+09
     -162.1685222839      165.9277739975     1  0.17255431E+09
     -162.1685152394      169.8923817563     1  0.18767879E+09
     -162.1684991499      161.8144127055     1  0.17737919E+09
     -162.1684961552      163.5211994127     1  0.17917270E+09
     -162.1684921210      161.8102975414     1  0.17168447E+09
     -162.1684875743      159.6371068043     1  0.17323583E+09
     -162.1684392153      161.2009304921     1  0.17359185E+09
     -162.1684357090      164.0368752129     1  0.18989008E+09
     -162.1684211336      164.2847295844     1  0.17617499E+09
     -162.1684178017      167.3783948496     1  0.17841143E+09
     -162.1684151544      158.9699705193     1  0.17734281E+09
     -162.1683716539      167.8596616879     1  0.18801269E+09
     -162.1683526769      166.2954747666     1  0.18615146E+09
     -162.1683462934      164.5877557439     1  0.17464610E+09
     -162.1683287030      171.2494372574     1  0.20613241E+09
     -162.1683102685      158.8606988083     1  0.17951441E+09
     -162.1683068817      169.9520464946     1  0.18439757E+09
     -162.1683031038      159.7264412969     1  0.17970634E+09
     -162.1682582489      166.0507491868     1  0.17298928E+09
     -162.1682478055      164.7005958696     1  0.18865260E+09
     -162.1682268313      163.5886472398     1  0.17658664E+09
     -162.1682107357      162.7631745041     1  0.18339640E+09
     -162.1681615620      166.6656243678     1  0.18644220E+09
     -162.1681468122      169.6076820317     1  0.18684273E+09
     -162.1681373038      168.8751834874     1  0.18331757E+09
     -162.1681114783      167.2385318668     1  0.18016818E+09
     -162.1681083423      166.8648185891     1  0.18084164E+09
     -162.1680988906      161.2693447178     1  0.17941187E+09
     -162.1680890003      166.8266215423     1  0.17239768E+09
     -162.1680819139      165.8645509158     1  0.18053077E+09
     -162.1680690264      168.7753413502     1  0.17875215E+09
     -162.1680636580      165.2987322248     1  0.17409114E+09
     -162.1680341624      164.8095442745     1  0.18608244E+09
     -162.1680021238      165.3483787223     1  0.18717409E+09
     -162.1679997734      166.7999340874     1  0.17420953E+09
     -162.1679981632      164.3025164580     1  0.17627440E+09
     -162.1679937447      162.4284304810     1  0.17457569E+09
     -162.1679653409      164.7260789871     1  0.17402222E+09
     -162.1679468879      164.3989258265     1  0.18284163E+09
     -162.1679407319      164.2865166999     1  0.17948499E+09
     -162.1678901340      168.3199672454     1  0.18060890E+09
     -162.1678756969      162.4113251249     1  0.18343725E+09
     -162.1678655060      166.3743319351     1  0.17187634E+09
     -162.1678630799      165.8764464363     1  0.18594248E+09
     -162.1678614465      166.1936293766     1  0.17846425E+09
     -162.1678598795      165.2761342346     1  0.18190205E+09
     -162.1678477558      164.2282345971     1  0.18077975E+09
     -162.1678166690      167.8568449718     1  0.17920308E+09
     -162.1678121790      166.9635330528     1  0.18191914E+09
     -162.1677969620      165.2966818841     1  0.18676060E+09
     -162.1677905128      166.3334984775     1  0.17761184E+09
     -162.1677305630      164.8597567098     1  0.17558950E+09
     -162.1677238840      164.0507999346     2  0.17126281E+09
     -162.1677056357      165.0687953176     1  0.17929971E+09
     -162.1676942156      164.0957798310     1  0.18006030E+09
     -162.1676715781      173.0664075017     1  0.17474387E+09
     -162.1676336427      167.4891295735     1  0.19095423E+09
     -162.1676122047      170.8732115230     1  0.18326939E+09
     -162.1675959296      165.6829437636     2  0.18192509E+09
     -162.1675869099      166.9007870730     1  0.18201864E+09
     -162.1675786854      167.2442107745     1  0.17711058E+09
     -162.1675667571      166.4695583321     1  0.18210921E+09
     -162.1675491501      167.2741700941     1  0.17771152E+09
     -162.1675399259      165.3904295920     1  0.17575207E+09
     -162.1675356507      164.1109161403     1  0.17841894E+09
     -162.1675281402      170.2385750890     1  0.18308292E+09
     -162.1674859215      169.3176043112     1  0.18376594E+09
     -162.1674821525      167.3480823459     1  0.17673298E+09
     -162.1674683529      164.5634122495     1  0.17581519E+09
     -162.1674650118      161.2035843817     1  0.18006687E+09
     -162.1674456024      170.3284528336     1  0.19999400E+09
     -162.1674420397      169.1671193698     1  0.18186247E+09
     -162.1674308155      166.6944140197     1  0.17047681E+09
     -162.1673978962      166.6938647122     1  0.17969262E+09
     -162.1673824605      166.5274857763     1  0.17041131E+09
     -162.1673743680      163.4153899140     1  0.18306304E+09
     -162.1673220200      165.8353921072     1  0.18691551E+09
     -162.1673096615      164.7674853890     1  0.18211646E+09
     -162.1672950504      165.0159947369     1  0.18007555E+09
     -162.1672480455      164.6597688816     1  0.17787906E+09
     -162.1672347797      169.8083405534     1  0.17844070E+09
     -162.1672011366      165.0992784614     1  0.17908968E+09
     -162.1671969382      164.8722144590     1  0.18187384E+09
     -162.1671870783      168.6520501471     1  0.18221710E+09
     -162.1671816787      164.5542618663     1  0.17478001E+09
     -162.1671592147      165.0319441207     1  0.18462051E+09
     -162.1671053614      165.0101610223     1  0.17418309E+09
     -162.1670567415      169.4994859912     1  0.19008232E+09
     -162.1670470258      160.5185127434     1  0.18480509E+09
     -162.1670336718      169.1364695849     1  0.17976923E+09
     -162.1670308807      167.2907641394     1  0.18332158E+09
     -162.1670292023      167.5807690784     1  0.18739673E+09
     -162.1670140337      164.6175375909     1  0.18536115E+09
     -162.1670041531      164.3446089853     1  0.18442132E+09
     -162.1669953814      167.4521379479     1  0.17762218E+09
     -162.1669894831      161.6507603735     1  0.18061134E+09
     -162.1669831275      169.1154209167     1  0.18964163E+09
     -162.1669460720      171.4480861918     1  0.18874421E+09
     -162.1669346326      169.5456445631     1  0.17920449E+09
     -162.1669216630      168.8003313051     1  0.17355214E+09
     -162.1669116698      166.5005076619     1  0.18225488E+09
     -162.1669056528      164.9309471222     1  0.17537953E+09
     -162.1669026414      167.4755316852     1  0.17628362E+09
     -162.1668958218      166.6178576417     1  0.18656431E+09
     -162.1668929300      170.6853890799     1  0.18987122E+09
     -162.1668678487      166.7265614586     1  0.17194963E+09
     -162.1668245797      165.2873828318     1  0.18108712E+09
     -162.1667860349      169.5290981928     1  0.17689278E+09
     -162.1667579968      164.4389239884     1  0.19121543E+09
     -162.1667529168      165.9291512164     1  0.17624782E+09
     -162.1667493217      169.1286456202     1  0.18107713E+09
     -162.1667149569      165.9900557208     1  0.17908814E+09
     -162.1667134196      167.8286332032     1  0.18266691E+09
     -162.1667038325      168.9134273205     1  0.18821007E+09
     -162.1666859642      169.1814177321     1  0.19212528E+09
     -162.1666549454      168.6958769511     1  0.17532926E+09
     -162.1666428414      165.2898529141     1  0.17539762E+09
     -162.1666244707      165.8185080280     1  0.17899101E+09
     -162.1666229539      164.6285684701     1  0.18395445E+09
     -162.1666118479      162.2545123386     1  0.17467682E+09
     -162.1665615534      166.4912424424     1  0.17945196E+09
     -162.1665602185      169.3946904271     1  0.17660388E+09
     -162.1665196504      165.4550280917     1  0.18740061E+09
     -162.1665047661      162.7779968585     1  0.17615978E+09
     -162.1664920701      170.8366487159     1  0.19247142E+09
     -162.1664725797      169.5697491442     2  0.18943590E+09
     -162.1664142836      162.5173090957     1  0.18018736E+09
     -162.1664070886      161.2387609005     1  0.18262569E+09
     -162.1664032962      164.1027849334     1  0.17359576E+09
     -162.1663937798      163.1489787247     1  0.17716074E+09
     -162.1663894762      165.6594112988     1  0.18719327E+09
     -162.1663533929      164.2760539409     1  0.18035525E+09
     -162.1663519338      164.1898989241     1  0.17658611E+09
     -162.1663496486      164.8334629944     1  0.18200132E+09
     -162.1663482006      162.3452135055     1  0.18437361E+09
     -162.1663458439      163.8965850251     1  0.18826766E+09
     -162.1663321118      167.1302736230     1  0.19440901E+09
     -162.1662965944      167.3537506587     1  0.17679625E+09
     -162.1662942103      162.5228995127     1  0.18220466E+09
     -162.1662752489      161.8209069291     1  0.18571211E+09
     -162.1662498422      167.6252121686     1  0.18599403E+09
     -162.1662366637      169.1450598211     1  0.18549312E+09
     -162.1662351871      167.1212778377     1  0.17996990E+09
     -162.1662261103      166.2266097562     1  0.17632901E+09
     -162.1662200673      169.4321333816     1  0.18780535E+09
     -162.1661785300      164.4272044286     1  0.18052889E+09
     -162.1661599232      167.8190281916     1  0.18609875E+09
     -162.1661449573      168.2122502177     1  0.17892269E+09
     -162.1661430657      166.2587781579     1  0.17902028E+09
     -162.1661338920      161.9522255996     1  0.17959642E+09
     -162.1660641813      164.6746981231     1  0.18382509E+09
     -162.1660404725      160.6220666360     1  0.17860523E+09
     -162.1660352653      165.4653007908     1  0.18731059E+09
     -162.1660172721      167.7094818233     1  0.17756416E+09
     -162.1659790293      160.0643517259     2  0.17869042E+09
     -162.1659579304      163.1319207115     1  0.17602063E+09
     -162.1659470330      168.5793836638     1  0.19251343E+09
     -162.1659437160      163.1285727106     1  0.17035651E+09
     -162.1659364997      166.7397683737     1  0.17181001E+09
     -162.1659240032      162.7439154356     1  0.17709754E+09
     -162.1658815357      166.5107865010     1  0.17276094E+09
     -162.1658681377      163.1435886170     1  0.18125346E+09
     -162.1658629881      162.5640340691     1  0.18259658E+09
     -162.1658401149      165.3256154832     1  0.18577603E+09
     -162.1658246850      161.9459459212     1  0.17759047E+09
     -162.1658189910      162.1365878910     1  0.18565344E+09
     -162.1658146209      171.0900553768     1  0.18079977E+09
     -162.1658069463      164.7105633729     1  0.17840876E+09
     -162.1657960455      163.3173403876     1  0.18126409E+09
     -162.1657561833      169.5944344452     1  0.18879730E+09
     -162.1657435349      165.5304838292     1  0.18070265E+09
     -162.1657358499      163.0128913810     1  0.17884973E+09
     -162.1657070658      167.2697845563     1  0.17282447E+09
     -162.1656976687      164.9949091828     1  0.17579458E+09
     -162.1656769206      162.2889371641     1  0.18837132E+09
     -162.1656511037      166.0512686553     1  0.17512120E+09
     -162.1656441496      162.9391417365     1  0.18714742E+09
     -162.1656334447      170.4192181046     1  0.18584321E+09
     -162.1656200902      169.3402635916     1  0.18708421E+09
     -162.1656176445      161.6673119812     1  0.18206964E+09
     -162.1655768249      162.2513126438     2  0.17707221E+09
     -162.1655648571      167.8100379110     1  0.18136736E+09
     -162.1655291630      162.5251857939     1  0.17793495E+09
     -162.1654558460      167.5061447502     1  0.17437848E+09
     -162.1653968522      166.3807620441     1  0.18194834E+09
     -162.1653905047      164.3612989502     1  0.18252370E+09
     -162.1653476313      165.1412665327     1  0.18502254E+09
     -162.1653203237      167.8742207428     1  0.18155554E+09
     -162.1652704833      168.4411711933     1  0.17352149E+09
     -162.1652391477      164.7961162845     1  0.17536036E+09
     -162.1652268094      165.8543449269     1  0.18652942E+09
     -162.1652077572      162.8739146644     1  0.17437235E+09
     -162.1651800172      161.1982246005     1  0.18747536E+09
     -162.1651424556      168.3930497402     1  0.18327165E+09
     -162.1651404662      164.2712525777     1  0.18598521E+09
     -162.1651305652      168.0045206058     1  0.19217575E+09
     -162.1651083667      161.4071970659     1  0.18041683E+09
     -162.1650842141      171.4488450259     1  0.18229333E+09
     -162.1650821489      164.4479465748     1  0.18254580E+09
     -162.1650778857      168.1826764460     1  0.17581192E+09
     -162.1650738360      161.1521787748     1  0.17513807E+09
     -162.1650642538      160.0037267755     1  0.18716466E+09
     -162.1650619425      167.4932928959     1  0.17741453E+09
     -162.1650562809      167.1411549440     1  0.18119278E+09
     -162.1650461131      164.9799226323     1  0.17666164E+09
     -162.1650396803      162.8502411326     1  0.18072055E+09
     -162.1650377326      165.6790285980     1  0.18943340E+09
     -162.1650061469      165.8058430649     1  0.17095647E+09
     -162.1649976400      161.5915052563     1  0.18421543E+09
     -162.1649934076      167.1301654142     1  0.17653334E+09
     -162.1649722238      165.5662393938     1  0.18363851E+09
     -162.1649524284      168.7662052899     1  0.18795807E+09
     -162.1649513011      166.5234520388     1  0.17804209E+09
     -162.1649359573      166.1462732008     1  0.18061508E+09
     -162.1648993154      163.9009734543     1  0.17820237E+09
     -162.1648927560      160.4867939196     1  0.17434464E+09
     -162.1648899552      164.0179090544     1  0.17707026E+09
     -162.1648796925      160.0202594024     1  0.17643419E+09
     -162.1648673402      167.2511763087     1  0.18015371E+09
     -162.1648519086      161.6479942481     1  0.17957612E+09
     -162.1648329363      161.7501736850     1  0.17716800E+09
     -162.1648075246      164.2309554469     1  0.17879070E+09
     -162.1648033106      166.3957678497     1  0.18169755E+09
     -162.1647983667      158.8439914775     1  0.18070151E+09
     -162.1647824029      162.6900624667     1  0.18186884E+09
     -162.1647726072      161.6858062390     1  0.17754797E+09
     -162.1647695423      165.4731739694     1  0.17614445E+09
     -162.1647616640      170.9468663727     1  0.19896199E+09
     -162.1647523959      165.3113229532     1  0.18361236E+09
     -162.1647492673      166.2780441303     1  0.17489161E+09
     -162.1647256060      161.8036562001     1  0.17353565E+09
     -162.1646913973      162.3580482935     1  0.17951543E+09
     -162.1646682481      162.9053449932     1  0.17758871E+09
     -162.1646597305      165.5465571803     1  0.17504809E+09
     -162.1646487649      163.2954130878     1  0.18117709E+09
     -162.1646379569      162.6530167669     1  0.17699978E+09
     -162.1646217329      165.8857991053     1  0.17936293E+09
     -162.1645960851      164.3760431237     1  0.17738119E+09
     -162.1645547912      161.6658677973     1  0.17491602E+09
     -162.1645499170      166.3090486934     1  0.17876644E+09
     -162.1645427584      163.2614917668     1  0.18378971E+09
     -162.1644505191      166.3775741248     1  0.18197474E+09
     -162.1644224849      167.4022404218     1  0.18043645E+09
     -162.1644009181      165.4461981597     1  0.17736628E+09
     -162.1643879873      168.1282807602     1  0.18731330E+09
     -162.1643798064      165.6185937171     1  0.17673454E+09
     -162.1643768451      165.8559961393     2  0.18967737E+09
     -162.1643279672      165.5300501338     1  0.17885579E+09
     -162.1643070671      166.8447889496     1  0.18579432E+09
     -162.1642952679      167.5411250799     1  0.18780072E+09
     -162.1642910745      164.3319802313     1  0.17930433E+09
     -162.1642874724      167.5848141614     1  0.18759149E+09
     -162.1642742376      169.1462880168     1  0.18009642E+09
     -162.1642487827      162.8429711868     1  0.17467955E+09
     -162.1642081953      164.4965122572     1  0.17627873E+09
     -162.1642071287      168.2299586283     1  0.17870436E+09
     -162.1641750699      165.0258463641     1  0.18047835E+09
     -162.1641713727      162.9486090765     1  0.17485541E+09
     -162.1641265303      164.4844462458     1  0.17571588E+09
     -162.1641249313      162.9950328826     1  0.18199036E+09
     -162.1641011565      168.2933120704     1  0.19175069E+09
     -162.1640917458      167.0792881270     1  0.18358634E+09
     -162.1640884525      166.7950363056     1  0.18313228E+09
     -162.1640868396      169.0463752588     1  0.18445301E+09
     -162.1640751932      165.8442540222     1  0.17915043E+09
     -162.1640653645      166.5452640491     1  0.17928121E+09
     -162.1640279927      165.1835321299     1  0.18061514E+09
     -162.1640150967      169.5597148855     1  0.19188817E+09
     -162.1640130139      167.1680621736     1  0.17742250E+09
     -162.1639927849      161.3669061690     1  0.18313102E+09
     -162.1639692864      164.6857829647     1  0.17845369E+09
     -162.1639510159      166.2716594575     1  0.17630764E+09
     -162.1639479508      162.0733178104     1  0.18154787E+09
     -162.1639426458      166.6303296557     1  0.18036423E+09
     -162.1639355083      158.8985985734     1  0.18474095E+09
     -162.1638918097      163.3674162731     1  0.17522706E+09
     -162.1638716438      163.9272769971     1  0.17739534E+09
     -162.1638534301      163.8629226095     1  0.18231903E+09
     -162.1638438576      168.7537516927     1  0.17749635E+09
     -162.1638395734      164.3643865487     1  0.17336785E+09
     -162.1638340141      165.9754710005     1  0.18076016E+09
     -162.1638286423      165.8812644910     1  0.18225006E+09
     -162.1638275776      165.5937875063     1  0.17437769E+09
     -162.1638145767      156.0860508713     1  0.17725332E+09
     -162.1637954833      168.6950930310     2  0.18052307E+09
     -162.1637817880      170.3008637766     1  0.17009095E+09
     -162.1637761063      164.5858500741     1  0.17746763E+09
     -162.1637347307      169.6199540089     1  0.16938673E+09
     -162.1637095795      167.2849877299     1  0.18913168E+09
     -162.1636780379      171.8265072247     1  0.17553301E+09
     -162.1636223465      162.0745185161     1  0.18033731E+09
     -162.1636055153      169.3538613881     1  0.19195492E+09
     -162.1635996686      168.5524594211     1  0.18133302E+09
     -162.1635903888      162.2232343632     1  0.17187532E+09
     -162.1635579681      164.8818594151     1  0.18073845E+09
     -162.1635380818      162.3874948347     1  0.18029205E+09
     -162.1635322605      165.5454969040     1  0.18311269E+09
     -162.1634543195      166.6028729544     1  0.17248252E+09
     -162.1634532766      165.8783873010     1  0.17445908E+09
     -162.1634385668      162.0954584403     1  0.17656430E+09
     -162.1634363217      164.9268555747     1  0.18187232E+09
     -162.1634046840      162.9052825764     1  0.17591659E+09
     -162.1633603854      168.4987790859     1  0.18968092E+09
     -162.1632825819      167.1142310549     1  0.18368288E+09
     -162.1632666883      169.5401435935     1  0.17652700E+09
     -162.1632558298      165.2066798936     1  0.19487107E+09
     -162.1632530618      167.7719591288     1  0.17526820E+09
     -162.1632174812      163.1132072286     1  0.18194291E+09
     -162.1632145809      164.6136514933     1  0.17718533E+09
     -162.1632099156      163.2754742503     1  0.18230040E+09
     -162.1632052304      165.4960533079     1  0.18230370E+09
     -162.1632001685      160.0657789757     1  0.17706298E+09
     -162.1631981933      164.0256200870     1  0.17756538E+09
     -162.1631600307      170.2921997604     1  0.18643496E+09
     -162.1631585014      164.2337679075     1  0.17554906E+09
     -162.1631388069      160.9976574997     1  0.17744187E+09
     -162.1631363238      166.9392870613     1  0.17421166E+09
     -162.1631121843      159.5240248625     1  0.17837271E+09
     -162.1631073177      163.0810192254     1  0.18510307E+09
     -162.1630489931      165.0016879568     1  0.17742299E+09
     -162.1630409359      166.6120523125     1  0.17429299E+09
     -162.1630386480      161.8887962989     1  0.17726005E+09
     -162.1629974414      164.4184032954     1  0.17687782E+09
     -162.1629882985      164.5743750256     1  0.18130613E+09
     -162.1629827636      167.3553111850     1  0.17825482E+09
     -162.1629451321      165.7493512086     1  0.17405757E+09
     -162.1629259042      165.8895144567     1  0.18231213E+09
     -162.1628805865      165.8700177872     1  0.17744817E+09
     -162.1628534352      162.6738990392     1  0.18039116E+09
     -162.1628470188      165.1200360955     1  0.18091613E+09
     -162.1628088982      160.2384952623     1  0.18925939E+09
     -162.1627955153      161.4853318463     1  0.18209909E+09
     -162.1627906229      166.5547653371     1  0.18990092E+09
     -162.1627507992      160.9522403353     1  0.18172298E+09
     -162.1627385103      167.6535478762     1  0.17880573E+09
     -162.1627303457      165.5084983546     1  0.17946899E+09
     -162.1627195615      163.9226135364     1  0.17568849E+09
     -162.1627079269      166.5401895728     1  0.17569765E+09
     -162.1626773025      165.9256106923     1  0.17781250E+09
     -162.1626740456      164.7340606082     1  0.18214294E+09
     -162.1626729351      164.2945684999     1  0.18298132E+09
     -162.1626179388      164.0543763328     1  0.17734666E+09
     -162.1626065121      163.5096183153     1  0.18833832E+09
     -162.1625831315      165.6736278144     1  0.17493057E+09
     -162.1625557414      167.9986215388     1  0.18260764E+09
     -162.1625290483      161.9702980351     1  0.17676852E+09
     -162.1625122129      164.2887769053     1  0.17997511E+09
     -162.1624957311      167.8134207950     1  0.18132190E+09
     -162.1624878771      164.3198026337     1  0.17771733E+09
     -162.1624860822      162.2588103955     1  0.17560612E+09
     -162.1624676148      168.1699523250     1  0.19464568E+09
     -162.1624512315      165.4963235683     1  0.17246410E+09
     -162.1624317969      163.8439778085     1  0.17872663E+09
     -162.1624096898      166.7695033601     1  0.17820219E+09
     -162.1624069508      168.4672022215     1  0.18531617E+09
     -162.1623983856      159.5113091916     1  0.17694341E+09
     -162.1623579416      162.6198961204     1  0.17801729E+09
     -162.1623530437      165.9512419024     1  0.19015342E+09
     -162.1623517235      169.6898745346     1  0.17679053E+09
     -162.1623464242      161.8782139194     1  0.17701702E+09
     -162.1623411322      165.8318586053     1  0.18241455E+09
     -162.1623386163      163.1597896398     1  0.18227949E+09
     -162.1623066423      161.3206880120     1  0.18038403E+09
     -162.1622867045      163.9186138652     1  0.17554878E+09
     -162.1622739021      165.4168732628     1  0.17809305E+09
     -162.1622727490      170.4476476712     1  0.17820569E+09
     -162.1622404172      165.4006692346     1  0.18374757E+09
     -162.1622370739      164.4934338923     1  0.17948882E+09
     -162.1622115708      166.7992225124     1  0.17876491E+09
     -162.1622100730      164.7240632715     1  0.17790713E+09
     -162.1622077043      161.8805624630     1  0.17611280E+09
     -162.1621989846      162.4932944843     1  0.17569393E+09
     -162.1621743635      172.0346386079     1  0.18060060E+09
     -162.1621563233      159.1576365618     1  0.17514540E+09
     -162.1621368264      166.4703882145     1  0.17876290E+09
     -162.1621353984      162.8515297535     1  0.18445120E+09
     -162.1621163096      164.6263842421     1  0.17884901E+09
     -162.1620757631      166.4726585699     1  0.17871485E+09
     -162.1620663670      161.7313562372     1  0.18423384E+09
     -162.1620652561      165.0680082559     1  0.18083560E+09
     -162.1620591712      162.0142755291     1  0.17797665E+09
     -162.1620530989      166.7588140346     1  0.18690960E+09
     -162.1620390337      163.1567127207     1  0.18590481E+09
     -162.1620365751      165.6475459506     1  0.18122813E+09
     -162.1620282414      169.5962691945     1  0.19236169E+09
     -162.1620155656      164.8200389155     1  0.16984544E+09
     -162.1620098542      173.0955146289     1  0.17819082E+09
     -162.1619706444      164.2565907595     1  0.19058918E+09
     -162.1619607041      166.4612204564     1  0.18073913E+09
     -162.1619474103      163.3212011392     1  0.17874808E+09
     -162.1619435913      164.6530582178     1  0.17170097E+09
     -162.1619230952      166.8173019475     1  0.17798537E+09
     -162.1619097796      172.2535300906     1  0.18691203E+09
     -162.1618785026      169.5053253004     1  0.18899754E+09
     -162.1618637390      161.0398545807     1  0.18049697E+09
     -162.1618623044      164.1608761172     1  0.18184034E+09
     -162.1618509619      160.4085045258     1  0.18115466E+09
     -162.1618369188      169.8141363057     1  0.18799636E+09
     -162.1618155964      164.5162221148     1  0.17681110E+09
     -162.1618134913      165.6775165770     1  0.18667177E+09
     -162.1617783486      166.5221669118     1  0.17163492E+09
     -162.1617754834      161.2051789528     1  0.17492696E+09
     -162.1617735858      166.5502195238     1  0.18120718E+09
     -162.1617715303      167.8500757888     1  0.18806220E+09
     -162.1617636898      160.5675668345     1  0.18002287E+09
     -162.1617584115      165.8169833615     1  0.18132037E+09
     -162.1617569189      170.3344731962     1  0.19056694E+09
     -162.1617340962      160.9008978691     1  0.17608133E+09
     -162.1617193805      161.6301370884     1  0.18033661E+09
     -162.1617137233      162.1658146213     1  0.18352896E+09
     -162.1617109665      161.7475360515     1  0.17248646E+09
     -162.1616953645      162.5383894193     1  0.18631199E+09
     -162.1616936490      165.7389628741     1  0.17201610E+09
     -162.1616863208      164.3367871007     1  0.17793074E+09
     -162.1616707088      164.2977100007     1  0.17700772E+09
     -162.1616527037      168.8069663689     1  0.19851624E+09
     -162.1616490186      167.0697898517     1  0.18120804E+09
     -162.1616193866      163.5749553852     1  0.19175242E+09
     -162.1616177972      165.9785570720     1  0.18032632E+09
     -162.1616077156      169.6013683070     1  0.17789380E+09
     -162.1616052598      163.7981631333     1  0.16905360E+09
     -162.1615912700      161.2660487788     1  0.18008120E+09
     -162.1615772436      170.2737269165     1  0.18096637E+09
     -162.1615699558      164.7961930299     1  0.18214359E+09
     -162.1615616279      165.2585987699     1  0.17833112E+09
     -162.1614870861      172.6969275885     1  0.18432372E+09
     -162.1614788948      167.2180671539     1  0.17858976E+09
     -162.1614626776      164.1784354958     1  0.19074800E+09
     -162.1614508434      163.0382815635     1  0.17664702E+09
     -162.1614474324      164.4524657730     1  0.17767313E+09
     -162.1614326603      163.1002432461     1  0.17002205E+09
     -162.1613886965      171.0262170855     1  0.17511666E+09
     -162.1613697550      170.5484235718     1  0.19002402E+09
     -162.1613537601      160.3049647379     1  0.17138984E+09
     -162.1613407484      163.2686003655     1  0.17478318E+09
     -162.1613262382      161.0238560555     1  0.17840896E+09
     -162.1612757308      164.3779988964     1  0.18802539E+09
     -162.1612601294      164.8336750755     1  0.17803715E+09
     -162.1612461846      165.7893182244     1  0.17920150E+09
     -162.1612438010      162.5606755538     1  0.17557472E+09
     -162.1612326586      164.9211023840     1  0.17178900E+09
     -162.1611999343      160.1044454418     1  0.17297038E+09
     -162.1611913247      166.3050782491     1  0.17955995E+09
     -162.1611901464      164.8773741251     1  0.18330112E+09
     -162.1611742196      163.5001251452     1  0.17754783E+09
     -162.1611723146      165.1679267740     1  0.17797032E+09
     -162.1611662659      163.4954922298     1  0.17426076E+09
     -162.1611401746      158.7416274371     1  0.17996573E+09
     -162.1611376559      161.0882460657     1  0.18566770E+09
     -162.1611256868      162.7280470301     1  0.17617796E+09
     -162.1611056418      163.9308721038     1  0.18108454E+09
     -162.1610767183      161.7504952139     2  0.16975871E+09
     -162.1610697124      160.2889448299     1  0.18088677E+09
     -162.1610509142      166.0247461866     1  0.17699554E+09
     -162.1610356092      163.4469769428     1  0.18409266E+09
     -162.1610204893      164.6039974893     1  0.18616722E+09
     -162.1610179078      170.0732176028     1  0.17834420E+09
     -162.1609947865      163.6663843801     1  0.18309093E+09
     -162.1609706735      163.0194791918     1  0.17621429E+09
     -162.1609600560      164.6784778978     1  0.17583927E+09
     -162.1609555295      163.5795762867     1  0.18221341E+09
     -162.1609378402      165.2881020477     1  0.18557926E+09
     -162.1608860187      168.2300254890     1  0.17689239E+09
     -162.1608770171      162.2899402314     1  0.18382840E+09
     -162.1608226209      163.4542292990     1  0.18842109E+09
     -162.1608154647      165.1850033298     1  0.18029450E+09
     -162.1608042009      162.2910034558     1  0.17795862E+09
     -162.1607950526      166.9905536104     1  0.18437455E+09
     -162.1607857594      165.8875794196     1  0.18518748E+09
     -162.1607808507      164.4234277037     1  0.18806665E+09
     -162.1607717911      164.2999853897     1  0.18112625E+09
     -162.1607642282      164.3260527810     1  0.18160510E+09
     -162.1607579400      164.0310084114     1  0.17945820E+09
     -162.1607435130      162.3602555074     1  0.18130290E+09
     -162.1607309221      163.2818876392     1  0.17575253E+09
     -162.1607290530      164.2245275907     1  0.18129365E+09
     -162.1607174758      171.0484127486     1  0.17033026E+09
     -162.1606960629      168.3751010418     1  0.18683999E+09
     -162.1606697426      165.7731455125     1  0.18011781E+09
     -162.1606588023      166.1216700176     1  0.18023390E+09
     -162.1606245181      165.3455919916     1  0.17754651E+09
     -162.1606133603      163.6395768663     1  0.17642129E+09
     -162.1606095344      166.6601813049     1  0.17849263E+09
     -162.1606020895      162.9555031293     1  0.18657373E+09
     -162.1605988740      166.0085062034     1  0.18086254E+09
     -162.1605882452      160.2591933063     1  0.17160846E+09
     -162.1605740578      165.2080404995     1  0.17507870E+09
     -162.1605717480      164.8822422966     1  0.17775511E+09
     -162.1605409507      169.9018892416     1  0.18058683E+09
     -162.1605342314      172.7500985367     2  0.17683493E+09
     -162.1605320640      165.0456932903     1  0.18147573E+09
     -162.1605207670      163.0968157082     1  0.17643203E+09
     -162.1605189637      165.9919060613     1  0.17198478E+09
     -162.1605080181      165.0233967438     1  0.18165320E+09
     -162.1604950106      163.3950073574     1  0.17488202E+09
     -162.1604864576      163.1294960108     1  0.17650576E+09
     -162.1604767506      165.2982427761     1  0.18204882E+09
     -162.1604506864      165.7142621580     1  0.18919631E+09
     -162.1604425415      162.2476258693     1  0.17291451E+09
     -162.1604289046      168.9111478992     1  0.17950942E+09
     -162.1603848601      162.0511625664     1  0.18807126E+09
     -162.1603738910      162.8376280701     1  0.17902970E+09
     -162.1603617379      162.4033875256     1  0.18444679E+09
     -162.1603542900      169.3306309374     1  0.18514906E+09
     -162.1603478214      164.9031092472     1  0.16976282E+09
     -162.1603332151      161.6374413022     1  0.17980489E+09
     -162.1603018476      167.6331794263     1  0.19850057E+09
     -162.1602978663      165.9334769486     1  0.17372338E+09
     -162.1602771396      163.1835862599     1  0.18159243E+09
     -162.1602656551      167.4418469170     1  0.17670600E+09
     -162.1602630772      167.9721149993     1  0.17571781E+09
     -162.1602549321      170.3153622781     1  0.19342683E+09
     -162.1602414583      166.5628609369     1  0.17990636E+09
     -162.1602396103      165.6768411921     1  0.18164246E+09
     -162.1602173566      167.0952976787     1  0.18431661E+09
     -162.1602156555      166.7312627241     1  0.17879840E+09
     -162.1602067492      166.1802886683     1  0.17831616E+09
     -162.1601675365      164.3016962464     1  0.17443985E+09
     -162.1601528722      167.2324538718     1  0.17709263E+09
     -162.1601233444      168.4854691386     1  0.19213683E+09
     -162.1601204757      163.4370986189     1  0.17779454E+09
     -162.1601073787      161.9792434903     1  0.17573453E+09
     -162.1601046207      169.2397160521     1  0.18361749E+09
     -162.1601031055      163.8099530970     1  0.18291106E+09
     -162.1600816126      168.8578290707     1  0.17811520E+09
     -162.1600752126      165.5452519532     1  0.17382475E+09
     -162.1600700756      163.4968409187     1  0.18668691E+09
     -162.1600651695      169.6017277452     1  0.19248414E+09
     -162.1600603099      162.2839968162     1  0.18817448E+09
     -162.1600542353      164.0351747745     1  0.17820830E+09
     -162.1600185146      169.9885095025     1  0.18933186E+09
     -162.1600165149      167.5363190269     1  0.17546083E+09
     -162.1600081625      166.4170167984     1  0.17384296E+09
     -162.1599827772      167.7635469428     1  0.17964615E+09
     -162.1599711359      168.4661659662     1  0.19251293E+09
     -162.1599503639      165.8467544250     1  0.17755691E+09
     -162.1599342840      166.2558956692     1  0.17680535E+09
     -162.1599279609      164.3381671025     1  0.17793914E+09
     -162.1599127078      166.9016624154     1  0.17505657E+09
     -162.1599115050      167.8480971754     1  0.18320199E+09
     -162.1599023659      162.8053836626     1  0.17951555E+09
     -162.1599008451      170.0999699357     1  0.19241348E+09
     -162.1598974874      165.3949009790     1  0.18059197E+09
     -162.1598930068      158.4262877723     1  0.17590830E+09
     -162.1598699703      167.6476653394     1  0.18414432E+09
     -162.1598656053      173.0326831333     1  0.17945246E+09
     -162.1598645623      169.5769775802     1  0.18415133E+09
     -162.1598509981      165.0880536436     1  0.18221615E+09
     -162.1598463998      166.1151822367     1  0.17709498E+09
     -162.1598442473      167.5652018900     1  0.17309262E+09
     -162.1598376015      162.2259369258     1  0.18421020E+09
     -162.1598009610      167.9728136960     1  0.18211480E+09
     -162.1597927615      163.2179808522     1  0.17923352E+09
     -162.1597819773      167.2918524070     1  0.17669387E+09
     -162.1597736456      162.1202157313     1  0.17795427E+09
     -162.1597469021      166.8102116647     1  0.17372541E+09
     -162.1597405131      163.4644457887     1  0.18098746E+09
     -162.1597259043      165.1364148710     1  0.18367143E+09
     -162.1597019664      164.2607727374     1  0.18004854E+09
     -162.1596908158      166.7903402408     1  0.18999208E+09
     -162.1596658692      161.9326600869     1  0.18393818E+09
     -162.1596611459      160.7296641137     1  0.18355340E+09
     -162.1596216500      169.3186830443     1  0.18036593E+09
     -162.1596128842      160.7428922811     1  0.17410328E+09
     -162.1596052253      166.6618089462     1  0.17252922E+09
     -162.1595953428      164.1155816762     1  0.17621541E+09
     -162.1595879675      170.7861824809     1  0.17596041E+09
     -162.1595771544      166.0032227762     1  0.18247472E+09
     -162.1595433375      166.1954802222     1  0.17412136E+09
     -162.1595398151      163.3233351595     1  0.18460052E+09
     -162.1595342954      161.2972364848     1  0.18220986E+09
     -162.1594991055      164.0278024172     1  0.17063837E+09
     -162.1594891963      163.0330077966     1  0.18176031E+09
     -162.1594503822      164.7781412205     1  0.17952780E+09
     -162.1594222169      163.4365050979     1  0.18942553E+09
     -162.1593944371      165.5065825726     1  0.18228074E+09
     -162.1593756179      165.0850063036     1  0.18765057E+09
     -162.1593602383      167.1187941859     1  0.17783770E+09
     -162.1593469582      165.3430065096     1  0.17282794E+09
     -162.1593317123      167.9375248290     1  0.17558033E+09
     -162.1593156644      164.6922067152     1  0.18788181E+09
     -162.1593144336      162.5100586246     1  0.18345055E+09
     -162.1593069646      165.4997383317     1  0.17923778E+09
     -162.1592992860      165.3036468454     1  0.17847132E+09
     -162.1592965966      162.4330451289     1  0.17670993E+09
     -162.1592944338      164.6792005699     1  0.17091382E+09
     -162.1592478873      163.5403665115     1  0.18132791E+09
     -162.1592441010      162.3654038198     1  0.18062690E+09
     -162.1592197002      164.7573936253     1  0.17419524E+09
     -162.1592081990      164.7497299815     1  0.16864778E+09
     -162.1592006289      160.9283080560     1  0.18374828E+09
     -162.1591542870      167.6905901273     1  0.17952604E+09
     -162.1591462674      166.1516052843     1  0.18363294E+09
     -162.1591191555      163.4478334839     1  0.17450116E+09
     -162.1591022776      165.7528930236     1  0.17787094E+09
     -162.1590979050      161.9366704547     1  0.18870579E+09
     -162.1590906503      169.9057716781     1  0.18382434E+09
     -162.1590765932      168.9068306917     1  0.17554611E+09
     -162.1590707625      162.9217858635     1  0.17215956E+09
     -162.1590559877      168.4192017677     1  0.18131438E+09
     -162.1590426293      166.9679214620     1  0.17879377E+09
     -162.1590307725      164.9775397497     1  0.18334954E+09
     -162.1590132441      168.5820559843     1  0.17732752E+09
     -162.1590091461      164.5154741033     1  0.17517616E+09
     -162.1590023766      166.5306906548     1  0.18381174E+09
     -162.1589988124      155.9771506083     1  0.17795717E+09
     -162.1589952027      168.5696660613     1  0.17670362E+09
     -162.1589932485      165.6763160347     1  0.17200627E+09
     -162.1589903428      169.8264453046     1  0.18171423E+09
     -162.1589862844      168.0948661064     1  0.17742028E+09
     -162.1589778200      155.5826147662     1  0.17755359E+09
     -162.1589527235      164.0741483517     1  0.17369371E+09
     -162.1589205302      167.4651212774     1  0.17736415E+09
     -162.1589045426      162.9272746725     1  0.17622762E+09
     -162.1588869903      163.1774641647     1  0.17479172E+09
     -162.1588804039      163.9385053041     1  0.18077199E+09
     -162.1588714807      161.8379193735     1  0.18153341E+09
     -162.1588559862      166.5460200536     1  0.17956783E+09
     -162.1587936982      166.9698621662     1  0.17715185E+09
     -162.1587893965      164.9430442546     1  0.18012910E+09
     -162.1587880272      166.6020342275     1  0.17407691E+09
     -162.1587854071      166.3027669465     1  0.18178445E+09
     -162.1587826691      166.6005441580     1  0.18038036E+09
     -162.1587786189      162.9916157413     1  0.17294078E+09
     -162.1587694795      165.1870302103     1  0.18109729E+09
     -162.1587677124      165.5555592850     1  0.18116259E+09
     -162.1587581417      164.8514731640     1  0.17924841E+09
     -162.1587463862      164.3873059225     1  0.17812513E+09
     -162.1587450182      162.6530819168     1  0.17767179E+09
     -162.1587308718      166.3957046204     1  0.17676676E+09
     -162.1587271982      168.6554327484     1  0.17907863E+09
     -162.1587222190      163.9839769660     1  0.18568532E+09
     -162.1587188518      165.7048936848     1  0.17198340E+09
     -162.1586793531      165.9071881203     1  0.17316985E+09
     -162.1586681400      163.1735091901     1  0.17622365E+09
     -162.1586619940      164.4187912999     1  0.17984049E+09
     -162.1586218423      165.9738346027     1  0.17066646E+09
     -162.1586099443      165.6891310571     1  0.17865075E+09
     -162.1585945826      164.8344592696     1  0.17839593E+09
     -162.1585932508      166.0004900505     1  0.17206932E+09
     -162.1585792442      161.0908567544     1  0.17505036E+09
     -162.1585759965      168.8063174760     1  0.17567515E+09
     -162.1585538982      164.4242990198     1  0.18219026E+09
     -162.1585503543      165.7838412838     1  0.18031391E+09
     -162.1585316959      165.2366846571     1  0.17992770E+09
     -162.1585191151      165.9193321540     1  0.18288641E+09
     -162.1585163493      167.4392615953     1  0.17958677E+09
     -162.1585038296      162.8386947153     1  0.17759243E+09
     -162.1584857016      166.3740918389     1  0.17456731E+09
     -162.1584706891      165.2239562911     1  0.17529842E+09
     -162.1584632626      168.6315771610     1  0.18351017E+09
     -162.1584620101      166.2677487191     1  0.17504515E+09
     -162.1584414261      167.8203693276     1  0.17535492E+09
     -162.1584309664      166.9026809482     1  0.16961419E+09
     -162.1584127357      164.8862025517     1  0.17603398E+09
     -162.1584073916      164.0818252766     1  0.17910649E+09
     -162.1583641707      165.3724668833     1  0.17592601E+09
     -162.1583158701      163.5580162156     1  0.17534713E+09
     -162.1583112094      164.6789931132     1  0.18567379E+09
     -162.1583065014      165.4987854598     1  0.17796245E+09
     -162.1583014164      165.6753322716     1  0.17497103E+09
     -162.1582795697      161.4717003387     1  0.17545986E+09
     -162.1582666231      169.9675932913     1  0.17779744E+09
     -162.1582572316      165.9391075764     1  0.18350185E+09
     -162.1582021390      167.2665736634     1  0.18321853E+09
     -162.1581448999      165.3144765285     1  0.17528952E+09
     -162.1581332844      169.3528100386     2  0.17443661E+09
     -162.1581207718      163.9061145740     1  0.18941866E+09
     -162.1581145793      163.2067687175     1  0.18819955E+09
     -162.1580869393      162.4819642675     1  0.18962762E+09
     -162.1580794828      157.7438515425     1  0.17262393E+09
     -162.1580336326      166.3107184448     1  0.16909435E+09
     -162.1580204314      165.6279175254     1  0.17912652E+09
     -162.1580000770      164.1440134120     1  0.18003864E+09
     -162.1579900787      164.2299725715     1  0.17151049E+09
     -162.1579796770      167.5448049674     1  0.18452057E+09
     -162.1579783983      163.5455206863     1  0.18345249E+09
     -162.1579684932      168.6069091468     1  0.18031232E+09
     -162.1579535405      162.7861840502     1  0.17762629E+09
     -162.1579498510      167.2271825513     1  0.17973354E+09
     -162.1579438997      166.2594240805     1  0.17902005E+09
     -162.1579370841      165.4696000285     1  0.17539089E+09
     -162.1579281835      168.1637955799     1  0.17772123E+09
     -162.1579241543      162.7911590100     1  0.18803883E+09
     -162.1579220418      164.5009991896     1  0.18129783E+09
     -162.1579170589      167.0764542055     1  0.18406383E+09
     -162.1579101651      171.2421407327     1  0.19279977E+09
     -162.1579082274      167.2195743939     1  0.18167261E+09
     -162.1579037175      165.6738075798     1  0.17631749E+09
     -162.1578997267      162.3706433848     1  0.17844661E+09
     -162.1578908088      170.7297532236     1  0.17937245E+09
     -162.1578885401      167.3747238675     1  0.18060340E+09
     -162.1578680171      163.7992931592     1  0.17645224E+09
     -162.1578404283      168.3322571451     1  0.18578578E+09
     -162.1577991363      167.3688944977     1  0.17549854E+09
     -162.1577930814      168.6918134071     1  0.18864310E+09
     -162.1577912992      164.6410856640     1  0.18290716E+09
     -162.1577786133      162.7355578481     1  0.18626943E+09
     -162.1577729020      160.6925794255     1  0.17690071E+09
     -162.1577693572      163.4511627757     1  0.18208517E+09
     -162.1577500525      161.2261095311     1  0.17470376E+09
     -162.1577363729      158.8136674470     1  0.17699113E+09
     -162.1577207043      165.7792622770     1  0.17768648E+09
     -162.1577173551      167.1386154466     1  0.17552018E+09
     -162.1576954095      163.5396485501     1  0.18027952E+09
     -162.1576886372      171.1560202428     1  0.17031802E+09
     -162.1576824926      165.5396185523     1  0.18372172E+09
     -162.1576629136      164.2850027118     1  0.18130933E+09
     -162.1576546454      166.2149598338     1  0.18050211E+09
     -162.1576473532      166.3063481549     1  0.17859537E+09
     -162.1576150081      163.3679107959     1  0.18261211E+09
     -162.1576034794      160.7412939136     1  0.18372675E+09
     -162.1575739982      164.8777055140     1  0.18812997E+09
     -162.1575633394      160.0426104870     1  0.18395193E+09
     -162.1575553452      163.8008756770     1  0.17868140E+09
     -162.1575442869      166.2475458250     1  0.18010342E+09
     -162.1575336499      162.2094106926     1  0.17801524E+09
     -162.1575319168      166.0397808989     1  0.18648006E+09
     -162.1575177718      166.7303451584     1  0.17718371E+09
     -162.1575162074      165.7528150627     1  0.18884416E+09
     -162.1574833588      166.4759912929     1  0.18483768E+09
     -162.1574582838      163.1333870040     1  0.17611453E+09
     -162.1574425026      164.8751840382     1  0.17763630E+09
     -162.1574414909      164.2578219565     1  0.18054774E+09
     -162.1574343420      166.4801253989     1  0.17138213E+09
     -162.1574269611      168.5532726734     1  0.17208935E+09
     -162.1574233840      166.1202897396     1  0.17893999E+09
     -162.1574104018      166.2642399896     1  0.18232340E+09
     -162.1573896162      162.3045361000     1  0.17984370E+09
     -162.1573417098      166.4974621710     1  0.16900672E+09
     -162.1573357211      161.7786688800     1  0.18038755E+09
     -162.1573324920      173.5863896014     1  0.17812237E+09
     -162.1573224258      162.9419108244     1  0.18054149E+09
     -162.1573170865      162.2845383502     1  0.18057142E+09
     -162.1572845868      168.4226172936     1  0.18390610E+09
     -162.1572656009      161.9861468457     1  0.17191241E+09
     -162.1572595802      162.8136931723     1  0.18251208E+09
     -162.1572555549      167.0546965668     1  0.18520014E+09
     -162.1572526296      166.1517477577     1  0.18919430E+09
     -162.1572379131      162.3435843993     1  0.17836751E+09
     -162.1572327225      166.4656175438     1  0.17874013E+09
     -162.1572256463      170.0544922076     1  0.18341953E+09
     -162.1572058528      167.5819493307     1  0.17881670E+09
     -162.1571836506      170.5436367118     1  0.17993741E+09
     -162.1571247647      168.8662028660     1  0.17493448E+09
     -162.1570936355      164.8320413089     1  0.18081197E+09
     -162.1570863243      164.2623554482     1  0.18014359E+09
     -162.1570751577      168.3896077997     1  0.17693698E+09
     -162.1570655999      164.1446445000     1  0.19350915E+09
     -162.1570593865      166.1963142136     1  0.18693898E+09
     -162.1570472112      165.0931309907     1  0.18210028E+09
     -162.1570440667      161.9358095619     1  0.17735025E+09
     -162.1570237646      164.5557273784     1  0.17266240E+09
     -162.1570093528      166.8889715375     1  0.18234314E+09
     -162.1570077090      166.3717207918     1  0.17696824E+09
     -162.1569973526      167.1278852595     1  0.17267471E+09
     -162.1569798554      167.2520377361     1  0.19496568E+09
     -162.1569772234      162.8780173700     1  0.18314013E+09
     -162.1569732536      162.8612574642     1  0.17750006E+09
     -162.1569595576      167.7882232381     1  0.17260721E+09
     -162.1569450049      166.0027155264     1  0.18189880E+09
     -162.1569059562      167.6525254353     1  0.18663579E+09
     -162.1569000583      164.5086595568     1  0.18499627E+09
     -162.1568857569      163.2213584254     1  0.18127952E+09
     -162.1568523365      169.3514682091     1  0.18429859E+09
     -162.1568503355      165.7657173593     1  0.18390749E+09
     -162.1568452632      169.2138154674     1  0.18055760E+09
     -162.1568411396      164.0731936176     1  0.17293748E+09
     -162.1568052920      163.9755446530     1  0.17844243E+09
     -162.1567698443      158.8451724885     1  0.17605591E+09
     -162.1567576325      162.9012063755     1  0.18199603E+09
     -162.1567552251      165.3617017513     1  0.17852392E+09
     -162.1567061600      168.6847435183     1  0.18443698E+09
     -162.1566988606      165.2458831706     1  0.17382117E+09
     -162.1566937914      165.7268332909     1  0.17975778E+09
     -162.1566747284      166.0974613211     1  0.17317386E+09
     -162.1566030457      170.0513103643     1  0.17916210E+09
     -162.1566016799      159.2513247971     1  0.16892786E+09
     -162.1565661467      163.6976249161     1  0.17535197E+09
     -162.1565603038      163.2843901745     1  0.17854349E+09
     -162.1565235976      164.6729918307     1  0.18353848E+09
     -162.1565107974      164.4695403119     1  0.17881448E+09
     -162.1564882547      164.2438788752     1  0.18062913E+09
     -162.1564834669      167.8231248195     1  0.17900877E+09
     -162.1564624135      165.0644084963     1  0.17941485E+09
     -162.1564614083      162.4513242799     1  0.17620696E+09
     -162.1564462319      167.8902744578     1  0.17490969E+09
     -162.1564313608      165.1815459639     1  0.17726742E+09
     -162.1564291691      165.5613420724     1  0.18062796E+09
     -162.1564219331      159.1085815823     1  0.17713567E+09
     -162.1564075279      161.3591156576     1  0.18394653E+09
     -162.1563877524      165.1059610823     1  0.17595809E+09
     -162.1563685761      161.9371400802     1  0.18548337E+09
     -162.1563644478      169.4377057630     1  0.17697719E+09
     -162.1563451895      170.6167629597     1  0.17533233E+09
     -162.1563401163      161.5258339391     1  0.18330220E+09
     -162.1563337349      170.0308240636     1  0.19033406E+09
     -162.1563321921      167.3551174766     1  0.18676107E+09
     -162.1563032756      165.1810288357     1  0.17946804E+09
     -162.1562962364      169.2579283108     1  0.18398548E+09
     -162.1562880119      170.5679696800     1  0.17551422E+09
     -162.1562802045      165.3902243665     1  0.17827005E+09
     -162.1562768380      163.0191029700     1  0.17964999E+09
     -162.1562361110      166.5134782814     1  0.17932253E+09
     -162.1562312834      164.5753883292     1  0.18048331E+09
     -162.1562189545      170.4551760559     1  0.19065921E+09
     -162.1561454612      163.9467074296     1  0.17294558E+09
     -162.1561411660      164.8642507718     1  0.17224923E+09
     -162.1561353781      166.1743116949     1  0.18692631E+09
     -162.1561324710      169.3833640377     1  0.17980698E+09
     -162.1561236619      164.5573403003     1  0.17604028E+09
     -162.1561116318      162.6259578340     1  0.18159738E+09
     -162.1561001855      162.5984366208     1  0.17264668E+09
     -162.1560925563      168.0504135599     1  0.18340439E+09
     -162.1560753762      163.8781909168     1  0.17845657E+09
     -162.1560692579      163.0892764629     1  0.17960169E+09
     -162.1560505176      162.4896065698     1  0.17937426E+09
     -162.1560490236      163.9282952028     1  0.17708663E+09
     -162.1560422376      163.8136530448     1  0.17035212E+09
     -162.1560030995      170.3981655203     1  0.17721329E+09
     -162.1559751486      163.0364670388     1  0.18264235E+09
     -162.1559662048      162.3634960233     1  0.17677045E+09
     -162.1559635308      163.8730249217     1  0.17568056E+09
     -162.1559456874      169.8420984527     1  0.19423324E+09
     -162.1559046478      166.2822016043     1  0.17434172E+09
     -162.1558914028      173.3422921482     1  0.18184362E+09
     -162.1558885813      167.4292553791     1  0.17451493E+09
     -162.1558854052      159.9424584382     1  0.18947053E+09
     -162.1558823728      162.0364562903     1  0.17538083E+09
     -162.1558784559      166.5441374354     1  0.17604924E+09
     -162.1558704753      163.5707441943     1  0.17607843E+09
     -162.1558555722      161.8478854560     1  0.18243434E+09
     -162.1558531906      165.6518831805     1  0.19060452E+09
     -162.1558417719      160.0598386016     1  0.18228443E+09
     -162.1558407300      162.2483293807     1  0.18410852E+09
     -162.1558126704      163.9548123432     1  0.18863657E+09
     -162.1558104597      161.9303553216     1  0.17721911E+09
     -162.1558082841      166.4798496820     1  0.17813927E+09
     -162.1557909890      168.0928001324     1  0.18227072E+09
     -162.1557808339      164.1503324430     1  0.18803966E+09
     -162.1557744081      168.5678811524     1  0.17964964E+09
     -162.1557690040      164.0914019261     1  0.18157934E+09
     -162.1557476204      160.6758295976     1  0.17925630E+09
     -162.1557363361      166.7059555604     1  0.17965499E+09
     -162.1557340682      160.2692025691     1  0.17597838E+09
     -162.1557267636      163.7907950737     1  0.18677063E+09
     -162.1557222665      169.9055813396     1  0.19339783E+09
     -162.1557206564      169.8397435564     1  0.19396998E+09
     -162.1557193367      166.9204695308     1  0.17254652E+09
     -162.1557132376      165.3960559832     1  0.18859621E+09
     -162.1557050396      163.0673043061     1  0.17482489E+09
     -162.1557013809      162.8480795547     1  0.18390946E+09
     -162.1556882696      170.9710825098     1  0.17025528E+09
     -162.1556789216      168.2625544373     1  0.18069968E+09
     -162.1556440619      172.6474132258     1  0.17390091E+09
     -162.1556331048      166.0179259207     1  0.18210531E+09
     -162.1556125324      162.8038307250     1  0.17491314E+09
     -162.1555909419      160.9051051276     1  0.17600400E+09
     -162.1555415802      162.1240567154     1  0.17587365E+09
     -162.1555190406      165.7129376000     1  0.17354349E+09
     -162.1555138216      166.7964055026     1  0.17668481E+09
     -162.1555038899      163.8411527003     1  0.17285786E+09
     -162.1554967876      161.6085974981     1  0.17265981E+09
     -162.1554738732      159.3805657765     1  0.17426466E+09
     -162.1554583266      162.1596339190     1  0.18077937E+09
     -162.1554383229      170.7532000781     1  0.17934332E+09
     -162.1554030116      163.4685034904     1  0.17479301E+09
     -162.1553703447      164.3652131868     1  0.17324733E+09
     -162.1553653589      159.0011485839     1  0.17972775E+09
     -162.1553629264      168.1228066883     1  0.18376777E+09
     -162.1553552840      163.3202660391     1  0.17290147E+09
     -162.1553339221      166.2484741373     1  0.18132621E+09
     -162.1553313943      166.4061121692     1  0.17672653E+09
     -162.1553111335      164.1405132528     1  0.17749202E+09
     -162.1552949289      171.1648070764     1  0.17029237E+09
     -162.1552930673      166.4355779058     1  0.17911164E+09
     -162.1552879570      159.9914621052     1  0.18729394E+09
     -162.1552866714      169.4051435732     1  0.17991327E+09
     -162.1552834257      162.9932916992     1  0.17925170E+09
     -162.1552517947      166.1138655757     1  0.18076509E+09
     -162.1551973913      166.8524140632     1  0.17325018E+09
     -162.1551949603      167.7384816425     1  0.17788794E+09
     -162.1551938880      167.3330105128     1  0.18595980E+09
     -162.1551892162      165.2866593561     1  0.18686475E+09
     -162.1551701970      164.5398197307     1  0.17152819E+09
     -162.1551633776      167.3242644930     1  0.17694845E+09
     -162.1551585502      158.9025824927     1  0.18387681E+09
     -162.1551566559      170.3426330421     1  0.17542222E+09
     -162.1551423040      164.9425849106     1  0.18031946E+09
     -162.1551390620      162.0094584687     1  0.18027172E+09
     -162.1551351692      167.6993541294     1  0.18368802E+09
     -162.1550628643      162.5674519174     1  0.17948268E+09
     -162.1550590211      162.5409481578     1  0.18892956E+09
     -162.1550520431      167.7195356797     1  0.17462806E+09
     -162.1550352005      164.3297455193     1  0.18632292E+09
     -162.1550333612      167.6638425335     1  0.18381662E+09
     -162.1550310876      164.7361553908     1  0.18299018E+09
     -162.1550224719      161.8430975480     1  0.17690828E+09
     -162.1550032543      168.4343225917     1  0.17921717E+09
     -162.1549806697      165.2453084026     1  0.17988864E+09
     -162.1549744068      166.9375543213     1  0.17627333E+09
     -162.1549602204      166.6096054402     1  0.18472701E+09
     -162.1549589101      163.9712144798     1  0.19050292E+09
     -162.1549506748      160.0059463019     1  0.16994072E+09
     -162.1549244528      161.6716493564     1  0.17800281E+09
     -162.1549042973      167.5828741439     1  0.18985841E+09
     -162.1549022521      165.0288099895     1  0.17522318E+09
     -162.1548983970      173.0812734220     1  0.18182424E+09
     -162.1548922220      163.4395082243     1  0.18698660E+09
     -162.1548643325      167.3741292138     1  0.18777646E+09
     -162.1548624943      170.9307825147     1  0.17416630E+09
     -162.1548523890      167.4121144989     1  0.18534384E+09
     -162.1548349709      167.5151531954     1  0.17727002E+09
     -162.1548315019      168.2359041297     1  0.17468808E+09
     -162.1548090205      164.8701358923     1  0.17743603E+09
     -162.1547948169      161.5745187150     1  0.17370917E+09
     -162.1547927569      159.4065776009     1  0.18054457E+09
     -162.1547882196      167.7706112596     1  0.17337169E+09
     -162.1547760626      168.5134593185     1  0.18672224E+09
     -162.1547573217      163.8345270452     1  0.18438161E+09
     -162.1547550657      169.0623281706     1  0.17504012E+09
     -162.1547347451      165.6934298414     1  0.17698998E+09
     -162.1547279247      163.2108820751     1  0.17969815E+09
     -162.1547248399      165.7545665722     1  0.18106546E+09
     -162.1546797305      163.9527074990     1  0.17836692E+09
     -162.1546572384      164.5575313793     1  0.19034267E+09
     -162.1546426943      166.1679755638     1  0.17898129E+09
     -162.1546288669      167.3957713519     1  0.17947835E+09
     -162.1546226497      169.4618702695     1  0.18061126E+09
     -162.1546201865      165.7195408428     1  0.17429654E+09
     -162.1546118876      165.1349965189     1  0.17832318E+09
     -162.1546053899      161.5984132979     1  0.17745562E+09
     -162.1545933831      166.6784031465     1  0.17468620E+09
     -162.1545859489      168.6652816369     1  0.17898952E+09
     -162.1545843246      164.5603506529     1  0.17622694E+09
     -162.1545453685      161.9683998234     1  0.17923029E+09
     -162.1545437168      166.8373873431     1  0.17969883E+09
     -162.1545415627      160.0761255568     1  0.18778604E+09
     -162.1545391787      166.9596948396     1  0.18529562E+09
     -162.1545278171      164.6969588726     1  0.16931679E+09
     -162.1545179748      158.7955648415     1  0.17616101E+09
     -162.1545082074      168.2599360985     1  0.17974125E+09
     -162.1545065622      159.0583026930     1  0.17563349E+09
     -162.1545030943      168.8751211613     1  0.18554502E+09
     -162.1544884535      163.8305999309     1  0.17982463E+09
     -162.1544692630      171.7461294454     1  0.18491772E+09
     -162.1544632959      162.7950169247     1  0.17737379E+09
     -162.1544591401      164.4551857941     1  0.17668446E+09
     -162.1544482198      164.0287794964     1  0.17916470E+09
     -162.1544425140      161.3952647071     1  0.17619811E+09
     -162.1544308824      162.9781289444     1  0.17944213E+09
     -162.1544290502      167.8550177019     1  0.17684734E+09
     -162.1544188213      161.6391021250     1  0.17522199E+09
     -162.1544062387      161.5007519840     1  0.17693168E+09
     -162.1543908373      163.8982473502     1  0.17313896E+09
     -162.1543641203      165.5304496562     1  0.18435052E+09
     -162.1543585990      163.0881427050     1  0.18458864E+09
     -162.1543547092      162.2815581688     1  0.18237372E+09
     -162.1543108894      166.0170707971     1  0.18102535E+09
     -162.1542867147      169.8850546428     1  0.19433400E+09
     -162.1542666852      161.4685599903     1  0.17481867E+09
     -162.1542655534      163.3807443133     1  0.18014474E+09
     -162.1542574404      161.7230079239     1  0.17776996E+09
     -162.1542524128      164.4489969718     1  0.19399055E+09
     -162.1542422912      166.4174479750     1  0.17328632E+09
     -162.1542361646      165.7776935247     1  0.18087697E+09
     -162.1542272707      164.5712387826     1  0.17091961E+09
     -162.1542199804      159.2814276213     1  0.17468322E+09
     -162.1542137498      160.9777337213     1  0.17894848E+09
     -162.1542112732      166.7382865922     1  0.17458667E+09
     -162.1542086325      164.8545934566     1  0.16974247E+09
     -162.1541939208      164.5791174376     1  0.17217917E+09
     -162.1541697685      166.5008559262     1  0.17463844E+09
     -162.1541635323      163.2378219058     1  0.18177330E+09
     -162.1541572836      160.7559942190     1  0.17633378E+09
     -162.1541347120      165.2599205035     1  0.18177027E+09
     -162.1541331429      166.8489534910     1  0.17865812E+09
     -162.1541028092      169.7575276879     1  0.18524155E+09
     -162.1540719612      162.8664201908     1  0.18111141E+09
     -162.1540613633      165.4664178075     1  0.17903581E+09
     -162.1540386544      167.8277455609     1  0.17150343E+09
     -162.1540229357      164.8903279873     1  0.17861717E+09
     -162.1540037155      168.6576807177     1  0.17086167E+09
     -162.1539975652      168.7024696671     1  0.17809418E+09
     -162.1539847437      164.6318523969     1  0.17483143E+09
     -162.1539714875      162.7081643761     1  0.18117141E+09
     -162.1539492167      167.8491807437     1  0.18053516E+09
     -162.1539390639      163.6383511289     1  0.17721489E+09
     -162.1539370423      171.1003553478     1  0.20298366E+09
     -162.1539134902      163.3378764271     1  0.17933877E+09
     -162.1539079183      168.4799467919     1  0.17500097E+09
     -162.1539030063      171.6014188411     1  0.18935068E+09
     -162.1538776072      160.0065434579     1  0.18130295E+09
     -162.1538733173      167.5790236160     1  0.17292209E+09
     -162.1538585162      162.1498422773     1  0.18627526E+09
     -162.1538513630      160.5985666931     1  0.17480703E+09
     -162.1538300767      167.0017806751     1  0.17447931E+09
     -162.1538283799      162.5565088183     1  0.17366197E+09
     -162.1538208598      163.2875311692     1  0.17332328E+09
     -162.1538092398      159.3039822027     1  0.17644115E+09
     -162.1537856629      166.4581361847     1  0.17355783E+09
     -162.1537815915      168.4345777464     1  0.17412836E+09
     -162.1537718257      167.1718666194     1  0.17249798E+09
     -162.1537570116      168.8670051724     1  0.17492005E+09
     -162.1537471563      167.9664552201     1  0.18127553E+09
     -162.1537377860      168.5501080343     1  0.18371130E+09
     -162.1537351782      162.0678543367     1  0.17582488E+09
     -162.1537194031      165.9109745940     1  0.17940254E+09
     -162.1536984015      164.9463486565     1  0.18306457E+09
     -162.1536363328      165.6588913138     1  0.17895384E+09
     -162.1536286128      163.3555426359     1  0.17352934E+09
     -162.1536182493      162.3424862651     1  0.18025070E+09
     -162.1535966415      166.5698399285     1  0.18248493E+09
     -162.1535548229      163.5048562395     1  0.17880550E+09
     -162.1534579017      163.5476037538     1  0.18391038E+09
     -162.1534262995      165.0017877961     1  0.17484643E+09
     -162.1534077982      165.7242697380     1  0.17249146E+09
     -162.1534059071      165.2758476931     1  0.17699622E+09
     -162.1533819516      160.7558872119     1  0.17776023E+09
     -162.1533773837      162.4868709595     1  0.17611954E+09
     -162.1533750288      164.2902969059     1  0.17400664E+09
     -162.1533643035      166.8798407250     1  0.18395762E+09
     -162.1533348452      163.7874169889     1  0.18335601E+09
     -162.1532995933      162.2222278257     1  0.17549314E+09
     -162.1532759228      166.2853893391     1  0.18205364E+09
     -162.1532439366      165.7556960171     1  0.17891496E+09
     -162.1532276014      162.5087135207     1  0.18053254E+09
     -162.1531948371      163.1682002036     1  0.17938373E+09
     -162.1531579639      162.9494153572     1  0.17433296E+09
     -162.1531439839      162.1596453810     1  0.18377422E+09
     -162.1531281952      165.3450246560     1  0.17513619E+09
     -162.1531205521      166.6471881883     1  0.17598041E+09
     -162.1531124711      165.3623466808     1  0.17264234E+09
     -162.1531012155      168.7789219722     1  0.18535991E+09
     -162.1530969666      166.6413820596     1  0.18196308E+09
     -162.1530800572      166.8367123197     1  0.17935115E+09
     -162.1530630400      168.3594387899     1  0.18029515E+09
     -162.1530367665      161.5941703753     1  0.17795350E+09
     -162.1530009509      161.9634813923     1  0.17760779E+09
     -162.1529773255      167.3600625226     1  0.18585572E+09
     -162.1529699565      165.6592632698     1  0.17568790E+09
     -162.1529256969      162.0164824326     1  0.17975390E+09
     -162.1529191354      166.6827782951     1  0.17637445E+09
     -162.1529089694      166.7865294298     1  0.18498822E+09
     -162.1528983631      167.5568429447     1  0.19664757E+09
     -162.1528744581      163.4332268312     1  0.17865483E+09
     -162.1528722186      163.0034588115     1  0.18451432E+09
     -162.1528586957      169.0875010895     1  0.18310968E+09
     -162.1528573861      171.0364429261     1  0.18943835E+09
     -162.1528550525      162.9459794899     1  0.18494763E+09
     -162.1528180407      167.7197337785     1  0.17857501E+09
     -162.1528169118      161.3037728537     1  0.17838446E+09
     -162.1528043364      166.3341554109     1  0.17777736E+09
     -162.1528032382      163.5209649258     1  0.17564657E+09
     -162.1527942072      168.7316743137     1  0.17636900E+09
     -162.1527713063      165.2745931802     1  0.17675136E+09
     -162.1527690262      166.3577785559     1  0.17989525E+09
     -162.1527625599      163.9327984936     1  0.17499473E+09
     -162.1527577555      168.8595181129     1  0.17855497E+09
     -162.1527479107      161.5766163088     1  0.17772262E+09
     -162.1527064259      165.4467604304     1  0.17813370E+09
     -162.1526587892      165.1764018947     1  0.17339708E+09
     -162.1526269808      163.7217552385     1  0.17505611E+09
     -162.1526254792      166.5846915935     1  0.18396377E+09
     -162.1525967102      170.9497569664     1  0.18486890E+09
     -162.1525895481      168.3462889165     1  0.18467557E+09
     -162.1525871579      168.1678386940     1  0.19836832E+09
     -162.1525751394      166.8822744412     1  0.17055971E+09
     -162.1525733645      164.6198711174     1  0.18058694E+09
     -162.1525427274      162.7208819173     1  0.17647623E+09
     -162.1525369488      162.2262237213     1  0.18345083E+09
     -162.1525355980      164.4062790564     1  0.18133907E+09
     -162.1525306403      163.8729038288     1  0.17423261E+09
     -162.1525205116      167.1958493974     1  0.17520973E+09
     -162.1525148636      163.1141166062     1  0.18700598E+09
     -162.1525123862      163.9542831649     1  0.17950554E+09
     -162.1524930038      170.8630967940     1  0.18937450E+09
     -162.1524641342      168.9215548952     1  0.18680630E+09
     -162.1524556157      167.6876730839     1  0.17610507E+09
     -162.1524506870      170.2302670553     1  0.17845061E+09
     -162.1524365013      169.4772448603     1  0.18703986E+09
     -162.1524292900      165.4933751754     1  0.18343064E+09
     -162.1524249743      164.8394887886     1  0.17648457E+09
     -162.1524228882      168.9974280958     1  0.18940239E+09
     -162.1524105352      165.5197847014     1  0.18091828E+09
     -162.1523847606      161.7844063957     1  0.17806780E+09
     -162.1523724166      161.2750959315     1  0.17995482E+09
     -162.1523696358      167.9538039411     1  0.18790124E+09
     -162.1523608956      162.3154419550     1  0.17301963E+09
     -162.1523490759      165.1806503427     1  0.17250241E+09
     -162.1523464268      163.4467043008     1  0.17535118E+09
     -162.1523326275      167.8372631367     1  0.18263547E+09
     -162.1522996130      163.9212691570     1  0.17040148E+09
     -162.1522936798      164.5547861238     1  0.18490333E+09
     -162.1522920133      163.2890343296     1  0.18083742E+09
     -162.1522802876      165.6289958319     1  0.17370441E+09
     -162.1522789801      163.8164967129     1  0.17620316E+09
     -162.1522739715      163.0751596150     1  0.17852077E+09
     -162.1522656101      165.5000590002     1  0.18084691E+09
     -162.1522632139      163.4634669139     1  0.17913526E+09
     -162.1522619156      170.2457481522     1  0.17545983E+09
     -162.1522584492      167.6899187766     1  0.18603646E+09
     -162.1522154445      167.2208452366     1  0.17708349E+09
     -162.1521910622      165.5086552381     1  0.17542467E+09
     -162.1521802210      161.3891317524     1  0.17218801E+09
     -162.1521775951      163.1859171179     1  0.17966365E+09
     -162.1521670450      164.7646579229     1  0.17910101E+09
     -162.1521632600      166.6552148053     1  0.18490845E+09
     -162.1521599147      159.8617215028     1  0.17761849E+09
     -162.1521440571      166.0318934463     1  0.18403202E+09
     -162.1521245131      167.8452131986     1  0.18517801E+09
     -162.1520723973      160.0964208725     1  0.18171176E+09
     -162.1520656429      165.2415642489     1  0.17378004E+09
     -162.1520625811      167.2128442580     1  0.18637873E+09
     -162.1520583212      170.0753416647     1  0.18197554E+09
     -162.1520478814      162.3568483126     1  0.17792987E+09
     -162.1520393682      163.4341974233     1  0.18008017E+09
     -162.1520254886      161.3637243333     1  0.17934863E+09
     -162.1520071817      163.0483918962     1  0.18684491E+09
     -162.1519974644      168.9299530191     1  0.18406851E+09
     -162.1519911254      164.0731891862     1  0.17286060E+09
     -162.1519601064      166.9541379477     1  0.17724682E+09
     -162.1519556383      161.7723150125     1  0.17885530E+09
     -162.1519545901      162.8317577701     1  0.17758176E+09
     -162.1519415810      165.8999145393     1  0.17624614E+09
     -162.1519367417      163.9421866851     1  0.17951112E+09
     -162.1519351670      167.5823203928     1  0.19300635E+09
     -162.1519324083      164.6355902904     1  0.18316081E+09
     -162.1519121832      165.6605401495     1  0.17494918E+09
     -162.1519043429      160.5113710311     1  0.18154869E+09
     -162.1518661527      163.6459600846     1  0.18128095E+09
     -162.1518635309      167.3591979043     1  0.17554534E+09
     -162.1518585161      165.1831763674     1  0.17458845E+09
     -162.1518522514      163.2765535799     1  0.18300284E+09
     -162.1518441615      162.5695116465     1  0.17274921E+09
     -162.1518325734      164.0585576328     1  0.18506516E+09
     -162.1518280858      168.1638874116     1  0.18104079E+09
     -162.1518209355      164.2667889712     1  0.17633524E+09
     -162.1517678042      166.5583165891     1  0.17410368E+09
     -162.1517627019      163.9795195606     1  0.17778779E+09
     -162.1517586596      170.2958822343     1  0.19202887E+09
     -162.1517435627      158.4204345045     1  0.17332635E+09
     -162.1517397292      164.4097926749     1  0.17856000E+09
     -162.1517283977      166.6840486363     1  0.18523946E+09
     -162.1517236731      162.1322691625     1  0.17633676E+09
     -162.1516720684      164.0672217627     1  0.17592967E+09
     -162.1516710564      161.3282197830     1  0.18020420E+09
     -162.1516653199      172.0250024463     1  0.17951270E+09
     -162.1516623312      162.7669889181     1  0.17697181E+09
     -162.1516536112      168.9807616493     1  0.18669534E+09
     -162.1516509796      166.3626686077     1  0.17647816E+09
     -162.1516253093      160.2664370827     1  0.17172515E+09
     -162.1516174838      170.0275908533     1  0.18341103E+09
     -162.1515348298      169.0329666775     1  0.18674117E+09
     -162.1515262922      165.9944397560     1  0.17813283E+09
     -162.1514932832      165.8004308580     1  0.17902016E+09
     -162.1514912364      171.0468934174     1  0.18055111E+09
     -162.1514758390      160.4191127222     1  0.17124802E+09
     -162.1514714764      164.0962222938     1  0.18056237E+09
     -162.1514487130      162.8100813015     1  0.18220135E+09
     -162.1514463255      162.9832123748     1  0.17721688E+09
     -162.1514312664      164.8689003032     1  0.17811513E+09
     -162.1514274322      166.8704869406     1  0.17987519E+09
     -162.1514201994      160.2559708124     1  0.17577805E+09
     -162.1514019571      171.5341206884     1  0.18289989E+09
     -162.1513973812      166.3628320416     1  0.17958808E+09
     -162.1513750898      161.8567990432     1  0.17761321E+09
     -162.1513705531      166.5305360489     1  0.17352463E+09
     -162.1513523623      166.2825607665     1  0.18299446E+09
     -162.1513238206      168.0758460714     1  0.18224241E+09
     -162.1513081482      165.5247919619     1  0.17978052E+09
     -162.1512646525      167.1048938462     1  0.17419712E+09
     -162.1512558005      161.4696382142     1  0.18491453E+09
     -162.1512430317      167.1271239096     1  0.17536658E+09
     -162.1512395522      171.7393518487     1  0.18024989E+09
     -162.1512363673      164.1725489008     1  0.17663551E+09
     -162.1512349624      169.8279977675     1  0.18519525E+09
     -162.1512186187      164.0168125516     1  0.17782037E+09
     -162.1512144107      163.4413327439     1  0.18121347E+09
     -162.1512092179      161.5156426625     1  0.17564202E+09
     -162.1512027319      169.1865417051     1  0.18293364E+09
     -162.1511915073      165.5856695879     1  0.17866953E+09
     -162.1511714609      163.9622105983     1  0.17936505E+09
     -162.1511396629      164.8638654516     1  0.18156045E+09
     -162.1511239817      168.8357647811     1  0.18968351E+09
     -162.1510952289      162.9993470155     1  0.17636457E+09
     -162.1510843091      168.7923608428     1  0.18794341E+09
     -162.1510792461      165.0293659577     1  0.17755553E+09
     -162.1510674746      163.5974103306     1  0.17652150E+09
     -162.1510645621      167.5856231426     1  0.17436100E+09
     -162.1510633379      162.8220670425     1  0.17380293E+09
     -162.1510519430      161.8545331830     1  0.18421922E+09
     -162.1510494759      164.6443322765     1  0.17553607E+09
     -162.1510471536      165.2775192912     1  0.17690695E+09
     -162.1510388248      164.5496971269     1  0.18465974E+09
     -162.1510184387      164.5296011723     1  0.17593259E+09
     -162.1510131849      159.7924990407     1  0.17588258E+09
     -162.1509962131      168.3380864437     1  0.17872123E+09
     -162.1509758120      163.5256898853     1  0.17333584E+09
     -162.1509723894      162.2210230162     1  0.18108223E+09
     -162.1509686556      168.9392760188     1  0.18607944E+09
     -162.1509468303      163.4402749993     1  0.17688480E+09
     -162.1509341775      167.7646350145     1  0.17194637E+09
     -162.1509276110      165.7770740762     1  0.17693521E+09
     -162.1509148428      166.4849601075     1  0.19123412E+09
     -162.1508952795      167.6849690498     1  0.17678078E+09
     -162.1508941333      164.7678540274     1  0.18040312E+09
     -162.1508816688      164.2872570928     1  0.17454062E+09
     -162.1508644986      165.1713132389     1  0.18850852E+09
     -162.1508391003      166.7041816996     1  0.18038592E+09
     -162.1508377705      166.4028759741     1  0.18353250E+09
     -162.1508272592      169.2723082367     1  0.18086406E+09
     -162.1508226920      169.2477871514     1  0.18623467E+09
     -162.1507972501      161.2075366089     1  0.18265445E+09
     -162.1507874580      166.3574911269     1  0.18012523E+09
     -162.1507819325      164.6134734324     1  0.18375110E+09
     -162.1507806593      169.9407578387     1  0.18843610E+09
     -162.1507777056      166.0120222732     1  0.17629276E+09
     -162.1507731998      158.3641370358     1  0.17896179E+09
     -162.1507649674      161.5434075310     1  0.18041962E+09
     -162.1507449331      167.8344333217     1  0.18051241E+09
     -162.1507248953      159.4621999986     2  0.16945982E+09
     -162.1507210986      166.9775689109     1  0.17796893E+09
     -162.1507194273      165.3450962762     1  0.17878240E+09
     -162.1507076733      162.3381389276     1  0.17902904E+09
     -162.1506977266      166.5763973491     1  0.17418104E+09
     -162.1506905476      162.9457066002     1  0.18238170E+09
     -162.1506891850      166.1734850739     1  0.18454106E+09
     -162.1506802753      160.1945834732     1  0.17737812E+09
     -162.1506698869      165.1874947732     1  0.17881565E+09
     -162.1506553924      169.7840754448     1  0.18545908E+09
     -162.1506535322      162.0226628851     1  0.17957124E+09
     -162.1506465969      165.3592252294     1  0.18445723E+09
     -162.1506447596      167.8909007800     1  0.19105290E+09
     -162.1506437120      167.5651803805     1  0.17571773E+09
     -162.1506166868      165.5272235940     1  0.17911295E+09
     -162.1506155875      169.0551316837     1  0.19148065E+09
     -162.1505865357      167.4621441067     1  0.18845110E+09
     -162.1505799502      167.4747479450     1  0.18259108E+09
     -162.1505624905      166.6484661803     1  0.18854783E+09
     -162.1505610857      170.9844624552     1  0.17142655E+09
     -162.1505303131      162.8661805333     1  0.17219177E+09
     -162.1505285869      163.7710058155     1  0.18083286E+09
     -162.1505261406      163.3971392848     1  0.17319020E+09
     -162.1504816655      168.7403882217     1  0.18337510E+09
     -162.1504712595      168.9644029605     1  0.17870212E+09
     -162.1504698147      164.8920886302     1  0.17914591E+09
     -162.1504474272      162.7084163841     1  0.17171964E+09
     -162.1504397671      166.0825962096     1  0.17903476E+09
     -162.1504311720      161.7956874870     1  0.17621988E+09
     -162.1504293388      166.9785826593     1  0.19473644E+09
     -162.1504152314      162.4864244430     1  0.17106302E+09
     -162.1504067002      162.4352794475     1  0.17326298E+09
     -162.1504040019      161.0562529799     1  0.17710740E+09
     -162.1504010722      162.9946681784     1  0.17869381E+09
     -162.1503842423      164.4025215290     1  0.18916570E+09
     -162.1503788144      164.5718101170     1  0.17774291E+09
     -162.1503692685      163.5562701655     1  0.18318603E+09
     -162.1503667814      164.8203334329     1  0.18457280E+09
     -162.1503640209      161.8190813647     1  0.18704358E+09
     -162.1503523387      164.6047353137     1  0.18059525E+09
     -162.1503507423      169.9004238531     1  0.19565962E+09
     -162.1503492645      166.0151926579     1  0.17227347E+09
     -162.1503481756      164.0299823588     1  0.17877100E+09
     -162.1503333697      168.5106731317     1  0.17652096E+09
     -162.1503292776      167.2035389448     1  0.18601848E+09
     -162.1503163123      163.1800192360     1  0.17658288E+09
     -162.1502800612      164.0768328400     1  0.17511761E+09
     -162.1502740153      161.7691414273     1  0.18380985E+09
     -162.1502657112      167.9423535011     1  0.18226907E+09
     -162.1502604634      162.5540600688     1  0.17640465E+09
     -162.1502542078      165.3954387001     1  0.18979772E+09
     -162.1502386942      168.5776943682     1  0.18163949E+09
     -162.1502220234      163.8414240999     1  0.17466412E+09
     -162.1502137386      163.5512410809     1  0.17412968E+09
     -162.1501904642      162.7928481709     1  0.17964237E+09
     -162.1501673939      167.3401951709     1  0.17274287E+09
     -162.1501595293      166.3217989059     1  0.17137083E+09
     -162.1501518087      165.3660903981     1  0.17878724E+09
     -162.1501482708      165.2575991101     1  0.18326821E+09
     -162.1501292786      163.5831931831     1  0.18314216E+09
     -162.1501182091      166.2703270180     1  0.19052479E+09
     -162.1501157834      165.9701147414     1  0.17989147E+09
     -162.1501123402      162.9883983507     1  0.17953424E+09
     -162.1500929520      159.6158730150     1  0.17876918E+09
     -162.1500824335      161.7659814545     1  0.17942830E+09
     -162.1500605974      162.5964738062     1  0.19018114E+09
     -162.1500538590      173.0818882873     1  0.18516797E+09
     -162.1500432660      169.3503102669     1  0.18829905E+09
     -162.1500382505      168.9892695393     1  0.18077295E+09
     -162.1499934901      165.9382423219     1  0.17747894E+09
     -162.1499856210      161.7994937724     1  0.17891710E+09
     -162.1499663141      168.3864092322     1  0.18026389E+09
     -162.1499557792      167.4103258118     1  0.17765497E+09
     -162.1499409661      165.3745521309     1  0.17383218E+09
     -162.1499394781      161.3022677642     1  0.17502470E+09
     -162.1499185263      173.1673350150     1  0.17794324E+09
     -162.1499120646      170.0447128004     1  0.18244287E+09
     -162.1499043269      166.4515277327     1  0.17846465E+09
     -162.1498986618      164.9805952169     1  0.18610967E+09
     -162.1498887653      169.7060741302     1  0.18641777E+09
     -162.1498643782      164.6859141358     1  0.17667989E+09
     -162.1498255774      163.6667453275     1  0.17548146E+09
     -162.1498223802      163.7338328389     1  0.18331369E+09
     -162.1498121429      168.3582095976     1  0.17777337E+09
     -162.1498100404      165.2377118352     1  0.17843627E+09
     -162.1497983264      164.8868097749     1  0.19006977E+09
     -162.1497462406      164.4227340391     1  0.17683567E+09
     -162.1497443748      169.1718561321     1  0.18774287E+09
     -162.1497400144      164.4403002750     1  0.18090350E+09
     -162.1497365245      163.3682805235     1  0.17371540E+09
     -162.1497209359      163.1000456735     1  0.17908101E+09
     -162.1496935833      162.7969556020     1  0.17705657E+09
     -162.1496879363      165.5079108325     1  0.17394604E+09
     -162.1496821757      161.6943538072     1  0.18351075E+09
     -162.1496669753      166.7246394650     1  0.18698924E+09
     -162.1496518888      162.9271924172     1  0.17706542E+09
     -162.1496334946      165.3461966853     1  0.17713533E+09
     -162.1496215543      167.1747274721     1  0.18461629E+09
     -162.1496127968      160.3466831711     1  0.17964674E+09
     -162.1496101512      165.0918943449     1  0.18144030E+09
     -162.1496027011      165.9644981270     1  0.17681749E+09
     -162.1495916098      168.5666125598     1  0.18947187E+09
     -162.1495862717      162.9827897716     1  0.17828257E+09
     -162.1495792190      168.5672632627     1  0.17423289E+09
     -162.1495587826      164.2042836950     1  0.17699147E+09
     -162.1495533511      167.7954327383     1  0.18148112E+09
     -162.1495421648      164.9701362683     1  0.17422754E+09
     -162.1495250019      166.4208401763     1  0.18515065E+09
     -162.1495170654      165.3783869074     1  0.17928141E+09
     -162.1495128934      163.5318818317     1  0.18225946E+09
     -162.1495083416      165.2497669811     1  0.17772145E+09
     -162.1494682096      164.3717312609     1  0.17360244E+09
     -162.1494595772      165.1556775126     1  0.18029763E+09
     -162.1494581799      163.4822993518     1  0.17949374E+09
     -162.1494388227      162.7364969370     1  0.17753605E+09
     -162.1494298908      171.4437455017     1  0.19881568E+09
     -162.1494239053      167.0734188265     1  0.17418350E+09
     -162.1494073263      165.0894205980     1  0.17926908E+09
     -162.1493972476      166.0902393029     1  0.17416280E+09
     -162.1493958686      169.9159741942     1  0.18065137E+09
     -162.1493814394      164.7560599345     1  0.18198329E+09
     -162.1493741511      161.9224909686     1  0.18365176E+09
     -162.1493636753      166.0645475106     1  0.19445009E+09
     -162.1493593050      165.8896733810     1  0.18345196E+09
     -162.1493455125      163.8224586010     1  0.18210703E+09
     -162.1493368132      164.4756405583     1  0.17721449E+09
     -162.1493300406      172.9858007668     1  0.17814260E+09
     -162.1493153746      164.5704430295     1  0.17345291E+09
     -162.1492816087      161.2842370624     2  0.18097065E+09
     -162.1492773660      162.7994947636     1  0.17478528E+09
     -162.1492759459      166.1074442052     1  0.17464257E+09
     -162.1492728613      166.8113460359     1  0.19244453E+09
     -162.1492632442      165.9218634180     1  0.18069750E+09
     -162.1492156726      161.5267597138     1  0.17857034E+09
     -162.1492085458      166.9900202399     1  0.19809597E+09
     -162.1491817929      164.3488273320     1  0.17967998E+09
     -162.1491764335      162.3661093494     1  0.17163182E+09
     -162.1491693369      164.8186906237     1  0.18530110E+09
     -162.1491650260      166.9252297680     1  0.17513762E+09
     -162.1491612966      166.7022347463     1  0.17440827E+09
     -162.1491574141      161.3366611968     1  0.18140168E+09
     -162.1491513379      165.3071304240     1  0.17677245E+09
     -162.1491453530      169.6210387329     1  0.19213082E+09
     -162.1491436768      162.8105213809     1  0.17874606E+09
     -162.1491254792      163.5031113709     1  0.17708054E+09
     -162.1491195541      169.6054261354     1  0.19613650E+09
     -162.1491039097      164.5537484203     1  0.17835449E+09
     -162.1491027157      163.6452668131     1  0.18038854E+09
     -162.1490907180      166.3592509117     1  0.18321317E+09
     -162.1490785059      162.3063205528     1  0.17847697E+09
     -162.1490732570      164.2563056844     1  0.17535630E+09
     -162.1490317677      161.7025010032     1  0.17641118E+09
     -162.1490235965      164.9342093520     1  0.18273278E+09
     -162.1490150781      160.6295766521     1  0.17676053E+09
     -162.1489993056      164.7651564034     1  0.17725052E+09
     -162.1489752018      159.8901744363     1  0.17503168E+09
     -162.1489694361      164.2013550977     1  0.18314386E+09
     -162.1489612816      167.7823858652     1  0.17831616E+09
     -162.1489472762      167.8193693405     1  0.18069796E+09
     -162.1488976404      167.0840588017     1  0.19302366E+09
     -162.1488568731      162.5277160822     1  0.17375360E+09
     -162.1488552590      167.5914495223     1  0.19074517E+09
     -162.1488524303      167.4897805337     1  0.18251389E+09
     -162.1488513308      163.0644871695     1  0.17831463E+09
     -162.1488311098      169.3158238592     1  0.18608380E+09
     -162.1488232193      164.8049188619     1  0.17642410E+09
     -162.1488142010      162.6756648197     1  0.18622752E+09
     -162.1488105346      166.1222995888     1  0.18606723E+09
     -162.1488072418      166.4206078547     1  0.18678695E+09
     -162.1487731728      164.9238682723     1  0.18340689E+09
     -162.1487666326      163.7295164570     1  0.17503858E+09
     -162.1487333846      161.5061716809     1  0.17991223E+09
     -162.1487321107      160.1051779514     1  0.17375852E+09
     -162.1487233208      165.2200477372     1  0.17739852E+09
     -162.1487141195      163.7525372927     1  0.17908947E+09
     -162.1487062312      166.0499494130     1  0.18216160E+09
     -162.1486955926      170.7635734131     1  0.18426176E+09
     -162.1486900205      159.5120966281     1  0.17848851E+09
     -162.1486776411      164.3491671100     1  0.17676481E+09
     -162.1486689160      166.0595302748     1  0.17826336E+09
     -162.1486366220      163.9128039631     1  0.18417423E+09
     -162.1486288672      161.2492825255     1  0.18009357E+09
     -162.1486236323      162.9002943553     1  0.18087543E+09
     -162.1486179656      160.9415085218     1  0.17606762E+09
     -162.1486048696      165.3000463564     1  0.17764732E+09
     -162.1485951495      163.7792167183     1  0.17272280E+09
     -162.1485901913      167.0431400678     1  0.17669219E+09
     -162.1485855638      171.8132011245     1  0.18878281E+09
     -162.1485734830      166.2782048752     1  0.18328625E+09
     -162.1485583965      162.2713381521     1  0.17234727E+09
     -162.1485478810      167.1204674383     1  0.16986425E+09
     -162.1485458073      165.3007140261     1  0.18922171E+09
     -162.1485312059      164.5532862679     1  0.17672371E+09
     -162.1485194479      163.5819817405     1  0.17942007E+09
     -162.1484992198      168.8837895616     1  0.18228779E+09
     -162.1484905362      163.0747687123     1  0.17839263E+09
     -162.1484724983      164.8966094621     1  0.18097930E+09
     -162.1484666679      161.3100110874     1  0.18210348E+09
     -162.1484552757      166.8185934499     1  0.18573030E+09
     -162.1484470512      163.1583952876     1  0.17269974E+09
     -162.1484275905      169.9380989007     1  0.19081172E+09
     -162.1484074127      166.0561260939     1  0.17759202E+09
     -162.1483963142      169.1453399656     1  0.19032576E+09
     -162.1483745575      165.4171222834     1  0.18194353E+09
     -162.1483705102      161.4653156215     1  0.17759410E+09
     -162.1483677455      171.3135469087     1  0.18178773E+09
     -162.1483553215      166.6723754761     1  0.17650819E+09
     -162.1483248017      163.2911094289     1  0.17738513E+09
     -162.1483098322      166.0114757467     1  0.18609996E+09
     -162.1483063204      163.5786309514     1  0.18249852E+09
     -162.1482850426      160.4049453783     1  0.17982340E+09
     -162.1482808884      165.5259218014     1  0.17890101E+09
     -162.1482781416      168.1248720889     1  0.17954424E+09
     -162.1482571206      165.0904831928     1  0.18887787E+09
     -162.1482419968      161.1851096006     1  0.17783211E+09
     -162.1482328545      164.2946413576     1  0.18001449E+09
     -162.1482269599      161.7973304785     1  0.17541655E+09
     -162.1482258525      160.4952955065     1  0.17508968E+09
     -162.1481975012      167.5543597555     1  0.19125058E+09
     -162.1481810408      163.9502783285     1  0.18191523E+09
     -162.1481743360      162.7425749631     1  0.18255387E+09
     -162.1481608165      167.2937285720     1  0.18467411E+09
     -162.1481580744      168.1264560308     1  0.18098111E+09
     -162.1481491749      160.6078770530     1  0.17545833E+09
     -162.1481379942      162.1587055448     1  0.17824437E+09
     -162.1481335651      162.8228979700     1  0.18005733E+09
     -162.1481153373      167.5301125015     1  0.17757808E+09
     -162.1481010702      171.6011670672     1  0.18310315E+09
     -162.1480951549      163.8448904185     1  0.17692440E+09
     -162.1480790763      158.7200533705     1  0.18699365E+09
     -162.1480758812      164.6367801640     1  0.17786896E+09
     -162.1480716899      162.9856350493     1  0.18181540E+09
     -162.1480612325      162.2918858117     1  0.17144981E+09
     -162.1480453108      160.5702911282     1  0.17304319E+09
     -162.1480386658      162.3929713601     1  0.17622161E+09
     -162.1480317406      164.7891493341     1  0.18114340E+09
     -162.1480302198      165.1479950096     1  0.18175644E+09
     -162.1480280227      164.6231284662     1  0.18441952E+09
     -162.1480206618      166.7832530802     1  0.18146291E+09
     -162.1480120511      162.2058357358     1  0.17571632E+09
     -162.1479962202      168.2631299939     1  0.18748929E+09
     -162.1479915189      167.9944128318     1  0.18923832E+09
     -162.1479874920      158.8679595808     1  0.17622845E+09
     -162.1479697113      160.5201489914     1  0.18372956E+09
     -162.1479572798      167.6182241880     1  0.19129604E+09
     -162.1479489937      163.2528032697     1  0.18252531E+09
     -162.1479424029      163.6227260194     1  0.17789331E+09
     -162.1479330358      166.3182671708     1  0.17553282E+09
     -162.1479178300      163.3910351537     1  0.17267735E+09
     -162.1479077736      167.4104069842     1  0.17927708E+09
     -162.1478950903      163.7433059766     1  0.18833617E+09
     -162.1478682380      163.8427188486     1  0.19012719E+09
     -162.1478666181      165.7707985404     1  0.19420939E+09
     -162.1478597234      167.2360363161     1  0.18473535E+09
     -162.1478488054      160.0663296888     1  0.18473050E+09
     -162.1478462253      163.7412622181     1  0.18313007E+09
     -162.1478330366      167.3210064422     1  0.17872778E+09
     -162.1478127498      161.4581368982     1  0.17813991E+09
     -162.1478072855      166.9760860744     1  0.17817233E+09
     -162.1477906432      162.2539600874     1  0.18311387E+09
     -162.1477875587      167.0294422775     1  0.18015735E+09
     -162.1477838116      164.9015687587     1  0.17927398E+09
     -162.1477787864      167.9941770434     1  0.17931154E+09
     -162.1477694230      166.1280582122     1  0.18011498E+09
     -162.1477641542      168.1162334232     1  0.18398086E+09
     -162.1477606399      165.4053785181     1  0.17599468E+09
     -162.1477447142      159.2640718203     1  0.17527647E+09
     -162.1477375594      165.8567141640     1  0.17731897E+09
     -162.1477236109      165.3963131333     1  0.18108775E+09
     -162.1477059290      161.9191385876     1  0.17494066E+09
     -162.1476963785      163.6143273306     1  0.17517579E+09
     -162.1476950372      165.6512124696     1  0.18215888E+09
     -162.1476930571      168.9527486017     1  0.18774059E+09
     -162.1476520083      166.6695668816     1  0.17554582E+09
     -162.1476416214      162.7442356531     1  0.17613918E+09
     -162.1476402902      165.0162529807     1  0.17492556E+09
     -162.1475791382      163.8577347107     1  0.17476865E+09
     -162.1475715783      164.4885113059     1  0.17528857E+09
     -162.1475696792      166.0494557783     1  0.17851345E+09
     -162.1475651391      164.4313920146     1  0.18223115E+09
     -162.1475429432      164.3893173342     1  0.18106860E+09
     -162.1475418607      163.8923427716     1  0.17487550E+09
     -162.1475383831      163.1042103077     1  0.17218437E+09
     -162.1475117612      163.2074496696     1  0.17871058E+09
     -162.1475095982      165.5179159039     1  0.17513903E+09
     -162.1474890292      166.2229083396     1  0.18027798E+09
     -162.1474736652      163.3468793022     1  0.18222698E+09
     -162.1474714099      163.5515418592     1  0.17620158E+09
     -162.1474614141      161.8662162772     1  0.17655980E+09
     -162.1474399742      167.6311634854     1  0.17683378E+09
     -162.1474323281      170.5610191611     1  0.17749088E+09
     -162.1474245401      168.1196864496     1  0.17951878E+09
     -162.1474079700      164.7268163434     1  0.17167214E+09
     -162.1474004792      165.6982650647     1  0.19226463E+09
     -162.1473856928      158.8712941807     1  0.17467903E+09
     -162.1473841457      165.3052041174     1  0.17487805E+09
     -162.1473723103      164.4466484526     1  0.17040986E+09
     -162.1473554637      165.6939338333     1  0.18417617E+09
     -162.1473154892      163.9812453717     1  0.18227178E+09
     -162.1473133645      165.4257315464     1  0.18794800E+09
     -162.1473100560      163.9665388637     1  0.17749398E+09
     -162.1473072912      167.9319711325     2  0.19798383E+09
     -162.1472951379      165.2230095502     1  0.17033673E+09
     -162.1472662986      167.3429603977     1  0.17431557E+09
     -162.1472629221      162.4786701578     1  0.18152107E+09
     -162.1472591263      161.4361342448     1  0.18007721E+09
     -162.1472445683      171.0822196605     1  0.18636352E+09
     -162.1472353753      164.5506604259     2  0.16726919E+09
     -162.1472208062      166.2610061954     1  0.17486065E+09
     -162.1472174433      167.2100514568     1  0.17576538E+09
     -162.1472080071      166.1590641983     1  0.17308887E+09
     -162.1471944998      165.3256401805     1  0.19016486E+09
     -162.1471878789      167.8171470444     1  0.18687840E+09
     -162.1471852288      167.3193951839     1  0.18028243E+09
     -162.1471808537      167.7440671169     1  0.19926622E+09
     -162.1471596174      169.4490735620     1  0.18079496E+09
     -162.1471362816      161.2646389310     1  0.18086659E+09
     -162.1471278206      167.6833016328     1  0.17497394E+09
     -162.1471140356      160.8764341823     1  0.17607693E+09
     -162.1471009304      161.9185662792     1  0.17840534E+09
     -162.1470922390      167.3156161437     1  0.18327790E+09
     -162.1470805393      164.1499979885     1  0.17510311E+09
     -162.1470720393      167.3506473687     1  0.19094833E+09
     -162.1470665452      166.4424735017     1  0.17681208E+09
     -162.1470501280      163.3954890344     1  0.18074248E+09
     -162.1470465247      159.9400475792     1  0.17950824E+09
     -162.1470381015      163.9847266249     1  0.17834038E+09
     -162.1470353907      166.1752152960     1  0.17650876E+09
     -162.1470259826      163.4516062914     1  0.17558932E+09
     -162.1470181934      168.2068607959     1  0.18117953E+09
     -162.1470161467      166.5611330145     1  0.19197302E+09
     -162.1470087138      164.6876838298     1  0.18437878E+09
     -162.1470056584      163.1180903910     1  0.18111054E+09
     -162.1469848778      165.1172796317     1  0.17214503E+09
     -162.1469586424      163.0245914020     1  0.17896196E+09
     -162.1469537319      163.5547344490     1  0.17807356E+09
     -162.1469476745      165.7629312387     1  0.17787743E+09
     -162.1469394037      160.8970483333     1  0.17397825E+09
     -162.1469302561      164.9732392868     1  0.18162751E+09
     -162.1468891781      159.6498251577     1  0.18305592E+09
     -162.1468875712      168.5859646201     1  0.17544296E+09
     -162.1468811889      166.4760423198     1  0.17439284E+09
     -162.1468744461      162.9243509799     1  0.17737579E+09
     -162.1468654900      165.6326168702     1  0.17787278E+09
     -162.1468331460      162.2021706576     1  0.18209536E+09
     -162.1468250499      170.5264534331     1  0.17973548E+09
     -162.1468103114      166.1119505807     1  0.17448602E+09
     -162.1468081824      167.9119726833     1  0.17580294E+09
     -162.1467999559      166.1723083777     1  0.18052320E+09
     -162.1467849943      170.2136555264     1  0.17985656E+09
     -162.1467789465      163.2440873516     1  0.18248541E+09
     -162.1467602361      165.0893676814     1  0.17311309E+09
     -162.1467172680      165.9787943918     1  0.17596928E+09
     -162.1466969436      168.8208681285     1  0.18085244E+09
     -162.1466835506      169.1229396297     1  0.19703798E+09
     -162.1466679057      162.6077711235     1  0.18200831E+09
     -162.1466526966      161.0373633964     1  0.17742347E+09
     -162.1466415953      165.5217579107     1  0.17495690E+09
     -162.1466401290      164.2729717662     1  0.17062389E+09
     -162.1466165263      163.5199838887     1  0.18166163E+09
     -162.1466086848      162.3293927912     1  0.17396077E+09
     -162.1466066498      167.4588461545     1  0.17816003E+09
     -162.1466043568      164.0152008188     1  0.18382863E+09
     -162.1465969753      163.0605643171     1  0.17788895E+09
     -162.1465505097      161.1567322203     1  0.17422020E+09
     -162.1465254278      161.1229589058     1  0.18000920E+09
     -162.1465134643      165.7978578758     1  0.17606911E+09
     -162.1465048104      164.2373026858     1  0.17966865E+09
     -162.1464877347      164.7340115504     1  0.17389547E+09
     -162.1464663042      165.3768035518     1  0.17148289E+09
     -162.1463275043      162.8806985592     1  0.17584552E+09
     -162.1463143805      167.9680284496     1  0.19563996E+09
     -162.1463089042      165.3690609206     1  0.19487858E+09
     -162.1463011724      165.4132926715     1  0.17229940E+09
     -162.1463001503      166.1026814333     1  0.17182729E+09
     -162.1462958927      164.6249004168     1  0.18025189E+09
     -162.1462936514      167.0043979038     1  0.17588669E+09
     -162.1462728816      164.4801533353     1  0.17885031E+09
     -162.1462270681      168.3213029049     1  0.17692788E+09
     -162.1462001633      165.1862134373     1  0.17586190E+09
     -162.1461876150      163.2825436573     1  0.17220390E+09
     -162.1461810532      168.9131876228     1  0.17879344E+09
     -162.1461686648      160.7606387336     1  0.18173769E+09
     -162.1461668961      164.9688231874     1  0.18824070E+09
     -162.1461497825      165.0695793947     1  0.18499240E+09
     -162.1461461892      164.4023138865     1  0.18205210E+09
     -162.1461441471      161.5695725681     1  0.18277763E+09
     -162.1461346778      162.4274821314     1  0.17517753E+09
     -162.1461330834      168.0982397801     1  0.19495941E+09
     -162.1461246164      164.8998587293     1  0.17921767E+09
     -162.1461224195      164.6493421054     1  0.18211874E+09
     -162.1461030942      165.5040307056     1  0.18069140E+09
     -162.1461001173      163.9302560915     1  0.17425177E+09
     -162.1460985417      162.8933998869     1  0.18017391E+09
     -162.1460961375      166.6176009060     1  0.18226157E+09
     -162.1460859980      165.8932475363     1  0.18289240E+09
     -162.1460644974      166.1971838226     1  0.17713230E+09
     -162.1460574170      164.5741058245     1  0.18210458E+09
     -162.1460482363      163.3046249908     1  0.18574882E+09
     -162.1460262868      162.2449034102     1  0.17558817E+09
     -162.1460191543      169.0183544412     1  0.17690075E+09
     -162.1459905364      164.1703445393     1  0.19062867E+09
     -162.1459585974      167.3149104946     1  0.18023736E+09
     -162.1459544178      164.5337907748     1  0.17769281E+09
     -162.1459485623      168.5676163269     1  0.17957441E+09
     -162.1459463358      171.4662217709     1  0.18225195E+09
     -162.1459332427      166.1450103283     1  0.17952650E+09
     -162.1459250282      161.3483772115     1  0.17589343E+09
     -162.1459141052      162.5606619801     1  0.18255934E+09
     -162.1458841429      163.3532497471     1  0.18455979E+09
     -162.1458742927      160.2383811968     1  0.18070031E+09
     -162.1458418597      162.9761565409     1  0.17518636E+09
     -162.1458379554      167.5856940642     1  0.18963383E+09
     -162.1458319241      163.8013328007     1  0.17664000E+09
     -162.1458290519      165.0424897595     1  0.18576553E+09
     -162.1458250372      160.8334859636     1  0.18213420E+09
     -162.1458234200      165.3816510529     1  0.18104160E+09
     -162.1458170163      163.3747253969     1  0.17762008E+09
     -162.1458086426      166.1778695140     1  0.18380567E+09
     -162.1457769713      168.0872154450     1  0.17897573E+09
     -162.1457679694      165.8485407391     2  0.18159380E+09
     -162.1457578618      168.5155428258     1  0.18150021E+09
     -162.1457513906      168.2061293364     1  0.19103109E+09
     -162.1457490520      168.6060508683     1  0.18292194E+09
     -162.1457374586      168.3170545841     1  0.17651171E+09
     -162.1457223531      162.0511297329     1  0.18079504E+09
     -162.1457006851      162.6193967055     1  0.17641343E+09
     -162.1456881394      169.7966396407     1  0.18966587E+09
     -162.1456859174      168.2756070147     1  0.18357777E+09
     -162.1456834908      167.5678029142     1  0.18427662E+09
     -162.1456797254      167.1573296392     1  0.18389902E+09
     -162.1456597825      170.5381075387     1  0.18277583E+09
     -162.1456426507      163.7451017476     1  0.17424141E+09
     -162.1456366058      161.5533206347     1  0.17555891E+09
     -162.1456353827      161.5885294233     1  0.17721758E+09
     -162.1456339488      161.4143702193     1  0.18418484E+09
     -162.1456243105      164.9522088005     1  0.17453239E+09
     -162.1456077871      162.7008414698     1  0.17538159E+09
     -162.1456017793      171.1454549442     1  0.18274297E+09
     -162.1455950396      161.5440367764     1  0.17438972E+09
     -162.1455440584      165.1337126042     1  0.18196976E+09
     -162.1455349692      164.7756916667     1  0.17896952E+09
     -162.1455226047      162.0950801390     1  0.18687167E+09
     -162.1455126192      164.7860371876     1  0.18163945E+09
     -162.1455104575      165.5010745645     1  0.17964674E+09
     -162.1454969950      169.5029220283     2  0.17978037E+09
     -162.1454907970      160.7494097589     1  0.17924563E+09
     -162.1454851859      162.2785754950     1  0.17735743E+09
     -162.1454748684      161.1077612894     1  0.17428018E+09
     -162.1454655527      165.5264498742     1  0.17826353E+09
     -162.1454645512      163.6355241687     1  0.17607954E+09
     -162.1454444669      158.8905647352     1  0.17991422E+09
     -162.1454363039      162.9663585463     1  0.18125353E+09
     -162.1454329810      165.1995702094     1  0.17729846E+09
     -162.1454254483      165.9632985672     2  0.16845531E+09
     -162.1454080637      166.6273224063     1  0.17299991E+09
     -162.1453864579      169.5378202683     1  0.19896445E+09
     -162.1453716979      161.7577609667     1  0.18143464E+09
     -162.1453489722      163.4499947293     1  0.19161041E+09
     -162.1453474232      166.5272365750     1  0.17890611E+09
     -162.1453364396      165.3970196130     1  0.18200532E+09
     -162.1453312932      166.7741321341     1  0.17666347E+09
     -162.1453253916      165.9265813455     1  0.18938890E+09
     -162.1453116774      163.3176306719     1  0.17633768E+09
     -162.1453023962      163.9524109793     1  0.18234945E+09
     -162.1452837258      167.0684080658     1  0.18130158E+09
     -162.1452398804      164.9516766716     1  0.18319950E+09
     -162.1452245118      161.9065647423     1  0.18092127E+09
     -162.1452091834      164.1956945113     1  0.17628677E+09
     -162.1452060902      163.6303735544     1  0.18257046E+09
     -162.1451927312      165.2753225098     1  0.18140333E+09
     -162.1451863927      161.8252363506     1  0.18065804E+09
     -162.1451798263      164.8578066128     1  0.17866425E+09
     -162.1451699948      162.3261062398     1  0.17725021E+09
     -162.1451461651      166.4755958965     1  0.17552039E+09
     -162.1451410802      163.5200254689     1  0.18347684E+09
     -162.1451385713      165.5656819018     1  0.17209420E+09
     -162.1451323873      162.4743494582     1  0.18234910E+09
     -162.1451249622      162.2732239337     1  0.18710167E+09
     -162.1451130389      166.1940308129     1  0.18324534E+09
     -162.1451100570      160.9328839179     1  0.18364708E+09
     -162.1451035052      163.9859129375     1  0.17787323E+09
     -162.1450727377      166.7496114562     1  0.17792230E+09
     -162.1450617614      168.2947762671     1  0.17355510E+09
     -162.1450418676      162.4715641430     1  0.19404696E+09
     -162.1450387815      160.7911590290     1  0.18058824E+09
     -162.1450224130      163.8262579555     1  0.17443125E+09
     -162.1450043810      161.8054323277     1  0.18705866E+09
     -162.1449984369      164.4538339395     1  0.17251313E+09
     -162.1449781194      160.7107590098     1  0.18339769E+09
     -162.1449753611      159.8929475262     1  0.18840967E+09
     -162.1449483029      166.5959891078     1  0.18022268E+09
     -162.1449403461      164.1158013717     1  0.18014930E+09
     -162.1449261604      165.3201182187     1  0.18082578E+09
     -162.1449248746      163.3421511823     1  0.18710698E+09
     -162.1449224863      162.2325463269     1  0.18147671E+09
     -162.1449182573      162.1694821324     1  0.17255628E+09
     -162.1449128240      168.5876631859     1  0.19228887E+09
     -162.1449088254      165.0422849177     1  0.17343538E+09
     -162.1448756227      162.9195637335     1  0.18814935E+09
     -162.1448716092      167.6171175047     1  0.17783710E+09
     -162.1448590635      163.0998621769     1  0.18362311E+09
     -162.1448552564      164.3750197085     1  0.17763174E+09
     -162.1448522248      166.1763572008     1  0.17501625E+09
     -162.1448404453      166.5582166131     1  0.17993956E+09
     -162.1448357297      163.3735699728     1  0.17298741E+09
     -162.1448134727      160.3844482992     1  0.17938075E+09
     -162.1448116198      163.6761894299     1  0.18039700E+09
     -162.1448094753      161.7637967701     1  0.18158083E+09
     -162.1448080320      160.9672365218     1  0.18868400E+09
     -162.1447569562      166.8200654065     1  0.18912536E+09
     -162.1447518852      165.4946304990     1  0.18702100E+09
     -162.1447370765      165.3306386141     1  0.17472642E+09
     -162.1447051144      164.4491700997     1  0.17444899E+09
     -162.1447023271      169.8799928216     1  0.18944609E+09
     -162.1446993358      169.7833040029     1  0.17744058E+09
     -162.1446432699      162.1528416200     1  0.17523231E+09
     -162.1446343210      165.8819892892     1  0.18045693E+09
     -162.1446149152      161.4631614869     1  0.17782276E+09
     -162.1445791398      169.2233217657     1  0.18861938E+09
     -162.1445756854      164.2932721385     1  0.17861486E+09
     -162.1445648804      162.8588004763     1  0.17909331E+09
     -162.1445623889      163.7205092934     1  0.17724896E+09
     -162.1445611767      164.2425418008     1  0.17714746E+09
     -162.1445321156      165.7447012850     1  0.17951429E+09
     -162.1445245981      163.3514584600     1  0.18019497E+09
     -162.1445105910      167.0210894417     1  0.17994970E+09
     -162.1444657547      167.6122585829     1  0.17714861E+09
     -162.1444631051      164.4172478208     1  0.18089374E+09
     -162.1444515573      169.7513809294     1  0.19088475E+09
     -162.1444330620      168.7041043291     1  0.18853916E+09
     -162.1444238734      161.0334402701     1  0.18021987E+09
     -162.1444194138      161.0574231498     1  0.17949790E+09
     -162.1444142958      161.2860015131     1  0.18082284E+09
     -162.1444084843      166.7399033309     1  0.18152590E+09
     -162.1443949392      161.2746251083     1  0.17792584E+09
     -162.1443900321      167.8625746921     1  0.18868113E+09
     -162.1443699908      166.3201274597     1  0.17574576E+09
     -162.1443461564      161.1898703039     1  0.18787498E+09
     -162.1443385537      166.7462959973     1  0.18261331E+09
     -162.1443158845      170.3364176341     1  0.18204129E+09
     -162.1443056925      163.4467579383     1  0.18160221E+09
     -162.1442840314      161.3277170460     1  0.18505169E+09
     -162.1442679313      163.6157501058     1  0.17000227E+09
     -162.1442627446      166.9053544321     1  0.17664200E+09
     -162.1442427585      169.5310064390     1  0.19467601E+09
     -162.1442379291      164.8265330992     1  0.17427340E+09
     -162.1442237121      160.1719129668     1  0.18119594E+09
     -162.1442174985      162.4541101411     1  0.19098518E+09
     -162.1442068169      167.4533114189     1  0.17847139E+09
     -162.1442040102      163.7941565771     1  0.19182090E+09
     -162.1441975670      161.4181416705     1  0.18441600E+09
     -162.1441809429      163.1992548720     1  0.18790019E+09
     -162.1441619324      164.0537172042     1  0.17920049E+09
     -162.1441559870      162.6060509258     1  0.17697904E+09
     -162.1441394809      163.5814401918     1  0.18125946E+09
     -162.1441243585      165.1136404924     1  0.19193169E+09
     -162.1441093329      166.9444282566     1  0.17625183E+09
     -162.1441059392      161.9648808430     1  0.18129947E+09
     -162.1440725463      164.1338143322     1  0.17482610E+09
     -162.1440698726      162.8624805321     1  0.17576176E+09
     -162.1440675246      165.9419205036     1  0.18621941E+09
     -162.1440182084      167.5119735931     1  0.18575916E+09
     -162.1440155625      161.1203442256     1  0.16845227E+09
     -162.1440061868      165.8989217009     1  0.18372638E+09
     -162.1439753105      169.4586156394     1  0.17524562E+09
     -162.1439726898      162.9065779955     1  0.17261135E+09
     -162.1439582190      161.8357206653     1  0.17831015E+09
     -162.1439422867      162.3109429590     1  0.18374549E+09
     -162.1439380837      160.5579859584     1  0.18081499E+09
     -162.1439157717      166.0263423875     1  0.17337994E+09
     -162.1439021439      162.5959268151     1  0.18241335E+09
     -162.1438876374      163.5916096958     1  0.17617083E+09
     -162.1438731663      168.6680972739     1  0.18056227E+09
     -162.1438563514      167.6290292454     1  0.19061515E+09
     -162.1438546933      173.0951438071     1  0.17708496E+09
     -162.1438503324      170.3259102087     1  0.18869644E+09
     -162.1438241589      160.8142665654     1  0.17796428E+09
     -162.1438230958      164.5664912134     1  0.18171808E+09
     -162.1438106147      166.1906302530     1  0.17660047E+09
     -162.1437835424      163.4032901462     1  0.17797246E+09
     -162.1437775469      165.7840777718     3  0.17940132E+09
     -162.1437724991      164.5409112827     1  0.17935420E+09
     -162.1437655537      158.9744454013     1  0.18138226E+09
     -162.1437634664      166.5709913606     1  0.17229423E+09
     -162.1437584234      167.8920572110     1  0.17959388E+09
     -162.1437436372      161.6062935172     1  0.18100073E+09
     -162.1437361098      163.8827769339     1  0.17858164E+09
     -162.1437275547      158.5538055945     1  0.18260055E+09
     -162.1437239157      162.6478196579     1  0.18187024E+09
     -162.1437225938      167.0501075495     1  0.18700180E+09
     -162.1437115640      167.9832967909     1  0.18429735E+09
     -162.1437035990      163.1740274050     1  0.17683017E+09
     -162.1436803546      158.8395117958     1  0.18235370E+09
     -162.1436701189      170.8687585042     1  0.17688539E+09
     -162.1436627066      159.3131829239     1  0.18015358E+09
     -162.1436209674      162.4647164949     1  0.18022089E+09
     -162.1436153149      164.9676031307     1  0.18210713E+09
     -162.1435959561      163.9952113691     1  0.18024994E+09
     -162.1435890030      173.2026828897     1  0.17542159E+09
     -162.1435822273      163.3766730442     1  0.17714671E+09
     -162.1435676817      168.3428934768     1  0.18823034E+09
     -162.1435459001      165.0071740657     1  0.18322979E+09
     -162.1435352532      167.9930044776     1  0.18669280E+09
     -162.1435326705      162.9656897992     1  0.17779633E+09
     -162.1435311068      162.2666636189     1  0.18389885E+09
     -162.1435221188      161.4395863627     1  0.18289246E+09
     -162.1434812040      163.7595036969     1  0.17676987E+09
     -162.1434778085      166.6393691689     1  0.17600400E+09
     -162.1434692684      159.8605078452     1  0.17797037E+09
     -162.1434653060      162.2703535622     1  0.17939525E+09
     -162.1434417282      165.9204192526     1  0.17565901E+09
     -162.1434404149      166.7814892006     1  0.19135822E+09
     -162.1434339690      162.1151109793     1  0.18080218E+09
     -162.1434269973      161.6012645798     1  0.18257202E+09
     -162.1433772079      163.0099225326     1  0.18128103E+09
     -162.1433731058      164.4184744763     1  0.17054097E+09
     -162.1433707255      163.3496416623     1  0.17915254E+09
     -162.1433657437      165.1775187363     1  0.17446431E+09
     -162.1433576190      170.7871563200     1  0.18956318E+09
     -162.1433551746      163.0873272633     1  0.17536972E+09
     -162.1433295765      163.5813412121     1  0.18377099E+09
     -162.1433217131      163.6789703229     1  0.17854143E+09
     -162.1433182305      164.2479941263     1  0.18310659E+09
     -162.1433052929      164.6869977814     1  0.17864973E+09
     -162.1432850711      163.6533446255     1  0.18055851E+09
     -162.1432817822      166.4612677857     1  0.17842299E+09
     -162.1432796957      163.6024946499     1  0.19232837E+09
     -162.1432784393      163.0872505067     1  0.17946727E+09
     -162.1432707934      160.2238992545     1  0.17577570E+09
     -162.1432619059      165.6305080310     1  0.17546072E+09
     -162.1432603146      167.8946087862     1  0.18019004E+09
     -162.1432514091      166.1885544742     1  0.17457788E+09
     -162.1432494339      165.9742367337     1  0.17584275E+09
     -162.1432460958      163.0849000421     1  0.17993139E+09
     -162.1432376418      167.9956545676     1  0.18200158E+09
     -162.1432185334      166.3326005204     1  0.17687153E+09
     -162.1431998194      167.9989545029     1  0.18070425E+09
     -162.1431896259      168.7063298671     1  0.18811556E+09
     -162.1431803159      165.3805372266     1  0.18118815E+09
     -162.1431781271      163.8129004178     1  0.17692474E+09
     -162.1431736791      165.5529007510     1  0.18472217E+09
     -162.1431668406      165.0441382358     1  0.17468896E+09
     -162.1431634116      167.0875077138     1  0.17417048E+09
     -162.1431507409      165.1509606874     1  0.17439696E+09
     -162.1431477982      163.4088094812     1  0.18509942E+09
     -162.1430969131      165.6495243711     1  0.18523129E+09
     -162.1430910401      165.3218668361     1  0.17806227E+09
     -162.1430727944      166.8321382838     1  0.18391287E+09
     -162.1430703625      169.9322067950     1  0.18839804E+09
     -162.1430681910      160.9434928017     1  0.18136962E+09
     -162.1430459358      164.9860742570     1  0.18416514E+09
     -162.1430401179      165.6946153244     1  0.17901740E+09
     -162.1430261129      162.2922579065     1  0.18036724E+09
     -162.1430230248      163.2309839526     1  0.17835411E+09
     -162.1430199622      165.7954380275     1  0.17633937E+09
     -162.1430157448      166.3597450397     1  0.18467531E+09
     -162.1430104167      165.6965430055     1  0.17917049E+09
     -162.1429925250      165.7047170213     1  0.18845124E+09
     -162.1429687892      165.4687248458     1  0.18550123E+09
     -162.1429676240      163.5065182692     1  0.17988286E+09
     -162.1429534909      164.8423165688     1  0.18144980E+09
     -162.1429513087      166.2796168275     1  0.18069006E+09
     -162.1429482144      162.6606358523     1  0.17604814E+09
     -162.1429280789      166.5991089800     1  0.18454353E+09
     -162.1429219973      165.6046443541     1  0.18578043E+09
     -162.1429177219      159.7902873413     1  0.17710866E+09
     -162.1428999270      166.9435287526     1  0.17730189E+09
     -162.1428825292      165.9797352844     1  0.18555904E+09
     -162.1428549765      158.9033874674     1  0.17351062E+09
     -162.1428356456      162.0738554936     1  0.18011338E+09
     -162.1428235813      162.8394390124     1  0.18266013E+09
     -162.1428154822      164.9629785756     1  0.17305864E+09
     -162.1428135147      162.8346734269     1  0.17433333E+09
     -162.1427800320      165.8600093447     1  0.18173022E+09
     -162.1427759409      168.6448847714     1  0.19756245E+09
     -162.1427593236      161.7883301856     1  0.17476951E+09
     -162.1427479966      165.5163869915     1  0.17350101E+09
     -162.1427422557      165.3841918688     1  0.17136493E+09
     -162.1427387929      162.4227799970     1  0.17652627E+09
     -162.1427294151      166.7769082828     1  0.17835255E+09
     -162.1427206557      166.4550137095     1  0.17829598E+09
     -162.1427193016      165.6023752463     1  0.17840692E+09
     -162.1427175242      168.6377693242     1  0.17971557E+09
     -162.1427087056      163.8175750476     1  0.17698106E+09
     -162.1426958389      164.2758159006     1  0.17823979E+09
     -162.1426928686      161.2048140385     1  0.17749851E+09
     -162.1426688763      164.9361974924     1  0.17861268E+09
     -162.1426530225      165.7181830095     1  0.18236810E+09
     -162.1426504202      163.1686129247     1  0.18722692E+09
     -162.1426316752      165.2917999094     1  0.18266621E+09
     -162.1426193104      165.3111993956     1  0.17747386E+09
     -162.1426136901      165.7801089625     1  0.18792315E+09
     -162.1426059696      161.7994891257     1  0.17967000E+09
     -162.1425923992      164.9813850522     1  0.17744104E+09
     -162.1425776170      165.3336540547     1  0.17689916E+09
     -162.1425690285      167.8218381419     1  0.17829082E+09
     -162.1425622526      170.5195934838     2  0.20392658E+09
     -162.1425574915      167.6287656878     1  0.18750997E+09
     -162.1425563909      163.7593183457     1  0.17502470E+09
     -162.1425215794      165.2829188903     1  0.18372492E+09
     -162.1425196738      168.0878584498     1  0.18577840E+09
     -162.1425158033      161.0323958555     1  0.17749502E+09
     -162.1425138310      163.7495353440     1  0.17735402E+09
     -162.1425119767      162.5124276141     1  0.17707750E+09
     -162.1425087008      162.4984874360     1  0.18152667E+09
     -162.1424788187      166.1258499161     1  0.18138301E+09
     -162.1424725207      163.7666427676     1  0.18302593E+09
     -162.1424690822      162.6718428493     1  0.18176468E+09
     -162.1424665021      165.2875634751     1  0.17366983E+09
     -162.1424586417      168.4111008197     1  0.17498686E+09
     -162.1424523238      168.0722224143     1  0.17742819E+09
     -162.1424500872      168.4805667693     1  0.17811666E+09
     -162.1424142973      169.4785839707     1  0.18556098E+09
     -162.1423867860      160.5062594125     1  0.17871515E+09
     -162.1423836086      167.2788304486     1  0.18910901E+09
     -162.1423652391      163.9781692806     1  0.18503497E+09
     -162.1423437197      169.7079120690     1  0.17921400E+09
     -162.1423358601      161.2979921811     1  0.18634277E+09
     -162.1423280303      168.2663567166     1  0.18266854E+09
     -162.1423059678      169.1755756037     1  0.18274712E+09
     -162.1422985377      163.4599503123     1  0.17336181E+09
     -162.1422953181      158.1357153609     1  0.17618594E+09
     -162.1422800239      158.3030517816     1  0.17842650E+09
     -162.1422758622      161.8723963552     1  0.18060665E+09
     -162.1422634423      162.6659930744     1  0.17856342E+09
     -162.1422527396      170.7431948922     1  0.18677423E+09
     -162.1422497941      169.8512887274     2  0.20227425E+09
     -162.1422288801      165.2656234965     2  0.17331224E+09
     -162.1422242634      168.9554924153     1  0.18655144E+09
     -162.1422177472      161.9234360277     1  0.17573892E+09
     -162.1422079048      162.5344434894     1  0.18197907E+09
     -162.1421834056      167.2814385102     1  0.18512422E+09
     -162.1421687620      164.9367069114     1  0.18076737E+09
     -162.1421669455      163.1286832628     1  0.17890808E+09
     -162.1421569054      163.6246014850     1  0.18166187E+09
     -162.1421552261      163.3842486719     1  0.17735280E+09
     -162.1421367279      159.9858594161     1  0.18128875E+09
     -162.1421297912      162.5654323324     1  0.16687782E+09
     -162.1421248299      163.4875340958     1  0.17969628E+09
     -162.1421119598      163.3785714780     1  0.17844870E+09
     -162.1420891704      165.4378989693     1  0.18193508E+09
     -162.1420829269      164.9117947528     1  0.18127094E+09
     -162.1420744393      165.1251697735     1  0.18102969E+09
     -162.1420634269      167.5703756156     1  0.19593000E+09
     -162.1420433895      160.1561736566     1  0.18786717E+09
     -162.1420397024      167.6115192603     1  0.18380678E+09
     -162.1420355753      164.8693059404     1  0.18185443E+09
     -162.1420251285      164.3805656154     1  0.18522597E+09
     -162.1420074019      167.0645433139     1  0.18261499E+09
     -162.1420006770      168.0422723705     1  0.18121880E+09
     -162.1419974768      163.6439166069     1  0.17771404E+09
     -162.1419944691      166.2997477611     1  0.17593514E+09
     -162.1419755699      161.9537059370     1  0.17883011E+09
     -162.1419733034      163.7019790906     1  0.18357991E+09
     -162.1419710282      158.0862315879     1  0.18191636E+09
     -162.1419679866      168.2062062468     1  0.17829455E+09
     -162.1419626988      163.7911381988     1  0.18685322E+09
     -162.1419582624      159.4914652370     1  0.18110482E+09
     -162.1419386941      166.5007073846     1  0.18095114E+09
     -162.1419327877      171.1646247814     1  0.17641978E+09
     -162.1419189742      165.2037104950     1  0.17197927E+09
     -162.1419154435      162.4957038624     1  0.17737451E+09
     -162.1419143151      166.5246535723     1  0.17863232E+09
     -162.1419122268      166.2336567490     1  0.17429249E+09
     -162.1419110623      163.2517731067     1  0.17705400E+09
     -162.1418482685      163.5015282039     1  0.18328363E+09
     -162.1418232478      162.4030674514     1  0.18141920E+09
     -162.1418128488      168.7571206354     1  0.18535545E+09
     -162.1418067334      166.0727251598     1  0.18921122E+09
     -162.1417765738      165.5623376005     1  0.17409068E+09
     -162.1417719949      165.1068148289     1  0.17926322E+09
     -162.1417508572      161.1221563878     1  0.17837071E+09
     -162.1417421388      167.0938082690     1  0.18292927E+09
     -162.1417255665      163.9397819562     1  0.17983891E+09
     -162.1417196137      167.0265469367     1  0.18093560E+09
     -162.1417152072      162.8031628641     1  0.17338648E+09
     -162.1417105411      164.9199169065     1  0.18021693E+09
     -162.1417041790      163.4147928834     1  0.17889896E+09
     -162.1416925259      167.2326914399     1  0.18692585E+09
     -162.1416903660      161.5147478466     1  0.17966512E+09
     -162.1416803523      161.7854615618     1  0.18503743E+09
     -162.1416587359      168.4171369407     1  0.18425144E+09
     -162.1416521680      169.2787113894     1  0.18375793E+09
     -162.1416455402      166.0644850917     1  0.18244334E+09
     -162.1416194000      157.4678492476     1  0.17737967E+09
     -162.1416159602      164.6667971833     1  0.18397811E+09
     -162.1416097546      162.3549429872     1  0.17460393E+09
     -162.1416037984      169.4744368629     1  0.18322793E+09
     -162.1416022890      168.6430335742     1  0.19380456E+09
     -162.1415763930      167.8291812019     1  0.18005073E+09
     -162.1415741658      160.6183013223     1  0.17376533E+09
     -162.1415688856      161.5253678441     1  0.18024864E+09
     -162.1415621582      173.2380958753     1  0.17667884E+09
     -162.1415548527      164.0571617037     1  0.18016244E+09
     -162.1415506689      162.5667358625     1  0.17527004E+09
     -162.1415413221      161.8857050369     1  0.18929349E+09
     -162.1415367950      170.9766283746     1  0.18142982E+09
     -162.1415261086      163.8712213573     1  0.18128727E+09
     -162.1415075038      165.3281616510     1  0.18531457E+09
     -162.1414883383      169.2844418470     1  0.18929858E+09
     -162.1414794229      170.8379201139     1  0.18359707E+09
     -162.1414698464      166.4558327756     1  0.17484240E+09
     -162.1414568692      164.3564852817     1  0.17264706E+09
     -162.1414504083      162.0226944032     1  0.18144282E+09
     -162.1414478990      165.4078709340     1  0.18329948E+09
     -162.1414424163      162.5854107478     1  0.17378945E+09
     -162.1414244820      166.3317448274     1  0.17222674E+09
     -162.1413929655      163.9898505942     1  0.17901699E+09
     -162.1413702713      166.1766779646     1  0.17522454E+09
     -162.1413689606      163.9800622073     1  0.17535446E+09
     -162.1413468329      165.6075216757     1  0.17924586E+09
     -162.1413448530      163.4341779948     1  0.17873333E+09
     -162.1413400871      161.2523552302     1  0.18202271E+09
     -162.1413119202      158.4969063507     1  0.17565878E+09
     -162.1413099911      163.5378017990     1  0.18016142E+09
     -162.1412917254      164.7253640952     1  0.18054861E+09
     -162.1412896900      162.1468178890     1  0.16967943E+09
     -162.1412871281      165.1743413472     1  0.17698315E+09
     -162.1412415275      165.5741264363     1  0.18210430E+09
     -162.1412331076      163.5628003176     1  0.18159926E+09
     -162.1412122404      165.6804744103     1  0.18475913E+09
     -162.1412070307      163.7555605032     1  0.18318661E+09
     -162.1411909751      157.5374966620     1  0.17373797E+09
     -162.1411882028      161.9587190137     1  0.18138720E+09
     -162.1411848373      162.9378688627     1  0.18080318E+09
     -162.1411765046      163.6499842006     1  0.17651532E+09
     -162.1411697649      163.7979427354     1  0.18067771E+09
     -162.1411595921      167.5890300353     2  0.18485621E+09
     -162.1411475893      164.0222680179     1  0.17776317E+09
     -162.1411429361      162.6496148461     1  0.17471179E+09
     -162.1411226669      165.1537118788     1  0.17869486E+09
     -162.1411159627      165.2436869907     1  0.18604664E+09
     -162.1411148794      164.6680338413     1  0.17630943E+09
     -162.1411106185      164.7384989363     1  0.18040540E+09
     -162.1411085299      164.1437366258     1  0.18810678E+09
     -162.1411056938      165.0000991460     1  0.17376558E+09
     -162.1410884270      162.4409700974     1  0.18203585E+09
     -162.1410807614      165.0780527513     1  0.17094558E+09
     -162.1410657186      168.3258186560     1  0.18104000E+09
     -162.1410499543      164.9536261596     1  0.17078863E+09
     -162.1409970219      163.9803712714     1  0.17809085E+09
     -162.1409953929      170.2840072997     1  0.17559839E+09
     -162.1409799237      165.8953458624     1  0.17518793E+09
     -162.1409785094      164.0861691327     1  0.17145538E+09
     -162.1409743560      167.5191251374     1  0.18995944E+09
     -162.1409661093      163.7847194729     1  0.18696673E+09
     -162.1409619259      163.6712928166     1  0.17502041E+09
     -162.1409353128      160.0856913457     1  0.17965584E+09
     -162.1409298518      164.2969720933     1  0.17538789E+09
     -162.1409208317      163.3120582827     1  0.17435441E+09
     -162.1409148312      167.4322333918     1  0.17009255E+09
     -162.1409046807      160.8886689639     1  0.17532301E+09
     -162.1408992272      166.0586686660     1  0.18759050E+09
     -162.1408794218      171.8625769549     1  0.17077714E+09
     -162.1408713246      165.3891818788     1  0.17958557E+09
     -162.1408651031      168.1911108156     1  0.18346488E+09
     -162.1408610030      164.8794529046     1  0.17797872E+09
     -162.1408595132      164.3544861248     1  0.17682344E+09
     -162.1408493841      165.8380913756     1  0.18575464E+09
     -162.1408462297      171.6075697791     1  0.18407197E+09
     -162.1408414189      168.1415268053     1  0.17916042E+09
     -162.1408398213      158.2321121345     1  0.17844406E+09
     -162.1408343623      161.5055437480     1  0.18401584E+09
     -162.1408255092      159.7799913568     1  0.18308294E+09
     -162.1408195183      164.7151107202     1  0.17744774E+09
     -162.1408183857      165.0277308739     1  0.17474263E+09
     -162.1407995343      158.5258002624     1  0.18136120E+09
     -162.1407851171      163.3867426918     1  0.18721385E+09
     -162.1407800007      163.2266483808     1  0.17541053E+09
     -162.1407786941      161.3165998044     1  0.17652887E+09
     -162.1407752436      159.8707721987     1  0.17481116E+09
     -162.1407662841      166.5210736940     1  0.17825376E+09
     -162.1407637049      162.1607506255     1  0.17665760E+09
     -162.1407404423      166.3346455588     1  0.17355285E+09
     -162.1407273196      171.9830114112     1  0.18494863E+09
     -162.1407232628      167.1502269043     1  0.18475940E+09
     -162.1406997793      161.7251262755     1  0.17496579E+09
     -162.1406965887      163.2347227212     1  0.18667749E+09
     -162.1406877675      167.2966450467     1  0.18436325E+09
     -162.1406759574      168.7189059910     1  0.17735087E+09
     -162.1406604548      159.2027882948     2  0.18776408E+09
     -162.1406557728      165.3112250622     1  0.17808850E+09
     -162.1406402841      167.7518960463     1  0.17493624E+09
     -162.1406311146      165.4998130962     1  0.17869935E+09
     -162.1406185157      166.2826486327     1  0.17777781E+09
     -162.1406005360      167.5654303705     1  0.17677008E+09
     -162.1405838045      161.9538931447     1  0.17591335E+09
     -162.1405706936      161.5282777244     1  0.18784929E+09
     -162.1405649178      164.7758228080     1  0.17530203E+09
     -162.1405625158      163.1078579618     1  0.17408468E+09
     -162.1405514195      165.1718435593     1  0.18769071E+09
     -162.1405374267      170.6421006365     1  0.19817203E+09
     -162.1405182172      173.3682647577     1  0.17946766E+09
     -162.1405163609      164.4574591107     1  0.17680457E+09
     -162.1405010316      166.7287490108     1  0.17563552E+09
     -162.1404988337      161.7793387233     1  0.18750201E+09
     -162.1404746066      164.8266663700     1  0.18233150E+09
     -162.1404727655      164.5821585603     1  0.18012319E+09
     -162.1404713188      165.6123291816     1  0.17845047E+09
     -162.1404665507      165.9448645291     1  0.17581607E+09
     -162.1404637660      161.6304941736     1  0.18621076E+09
     -162.1404420550      164.2601176545     1  0.18350422E+09
     -162.1404405959      167.5299827865     1  0.17620068E+09
     -162.1404386003      161.8696763372     1  0.17596290E+09
     -162.1404335357      164.1332275751     1  0.18339300E+09
     -162.1404298690      164.7820533290     1  0.18973107E+09
     -162.1404253272      169.9082260617     1  0.17868668E+09
     -162.1404159665      167.6423158334     1  0.18502348E+09
     -162.1404140292      165.4597679901     2  0.17222071E+09
     -162.1404097121      165.7489398293     1  0.17673002E+09
     -162.1404059987      165.4664667929     1  0.17239760E+09
     -162.1404048196      166.8117313466     1  0.17971563E+09
     -162.1403964353      165.0632512583     1  0.18614422E+09
     -162.1403904933      164.2562012670     1  0.17480673E+09
     -162.1403686564      170.5979666442     1  0.16975344E+09
     -162.1403652305      161.7990504863     1  0.17722587E+09
     -162.1403342245      165.7713419121     1  0.17667529E+09
     -162.1403181634      163.0947302698     1  0.18332149E+09
     -162.1403136008      160.6152039472     1  0.18045670E+09
     -162.1403118839      167.3566767847     1  0.16918323E+09
     -162.1403077361      163.9713649067     1  0.18583619E+09
     -162.1403062033      163.6995003034     1  0.18417209E+09
     -162.1402909414      166.3582737290     1  0.17630051E+09
     -162.1402885445      164.9950373421     1  0.18665560E+09
     -162.1402822582      163.2775959469     1  0.17811159E+09
     -162.1402530607      165.1837681379     1  0.18180081E+09
     -162.1402462857      166.6300073905     1  0.18879953E+09
     -162.1402328219      163.7970558670     1  0.17899823E+09
     -162.1402022609      166.3816660479     1  0.17479299E+09
     -162.1401980597      166.4986310014     1  0.17881569E+09
     -162.1401895691      161.9011996212     1  0.17694397E+09
     -162.1401703580      162.5851487493     1  0.18316108E+09
     -162.1401638165      167.9871647093     1  0.17944993E+09
     -162.1401520135      164.3233538940     1  0.17507624E+09
     -162.1401470525      162.5485755203     1  0.17373347E+09
     -162.1401442162      163.7500010885     1  0.18464954E+09
     -162.1401429574      163.1638304719     1  0.17563017E+09
     -162.1401197564      159.5796267815     1  0.18246088E+09
     -162.1401161160      164.7613202718     1  0.17677190E+09
     -162.1401136658      161.6487988676     1  0.17998029E+09
     -162.1400987795      167.5508009596     1  0.18019548E+09
     -162.1400838196      165.5758490293     1  0.17864817E+09
     -162.1400718218      162.8578653397     1  0.18003982E+09
     -162.1400515688      164.2194028141     1  0.18003925E+09
     -162.1400465408      164.3843495683     1  0.17303007E+09
     -162.1400453051      165.5347666536     1  0.17885228E+09
     -162.1400022559      161.9107181626     1  0.17827995E+09
     -162.1399716720      164.5298314721     1  0.17427903E+09
     -162.1399706271      168.2984313118     1  0.18304813E+09
     -162.1399601352      165.9524772438     1  0.17605755E+09
     -162.1399510527      166.6169627932     1  0.18581458E+09
     -162.1399281237      163.7399744402     1  0.18098837E+09
     -162.1399237588      164.3193342371     1  0.17503852E+09
     -162.1399136321      160.8218055291     1  0.17318844E+09
     -162.1399054762      169.8155074788     1  0.18284353E+09
     -162.1399030342      162.9163241156     1  0.17500197E+09
     -162.1398972096      161.3137177082     1  0.17435388E+09
     -162.1398898659      162.9904913977     1  0.18686912E+09
     -162.1398839669      161.7436385658     1  0.19168870E+09
     -162.1398639141      165.6719721091     1  0.17550419E+09
     -162.1398553723      169.0960904328     1  0.17218010E+09
     -162.1398480625      164.5683697511     1  0.17430515E+09
     -162.1398425291      165.8600575355     1  0.17991332E+09
     -162.1398383038      165.9613943280     1  0.17847291E+09
     -162.1398275303      163.6796924061     1  0.18178548E+09
     -162.1398199147      165.8516957747     1  0.17924157E+09
     -162.1397807829      169.4477617581     1  0.18543108E+09
     -162.1397720808      165.8387591062     1  0.17380474E+09
     -162.1397534591      163.9497895721     1  0.18293702E+09
     -162.1397514502      166.7428675454     1  0.18629867E+09
     -162.1397474790      164.9996111401     1  0.17706777E+09
     -162.1397263177      164.6345314986     1  0.17720614E+09
     -162.1397220099      162.8468160253     1  0.17217350E+09
     -162.1396844554      161.7511557530     1  0.17573472E+09
     -162.1396732135      162.0514374261     1  0.18221432E+09
     -162.1396705805      165.3116822110     1  0.17609502E+09
     -162.1396389311      168.3218751707     1  0.18329400E+09
     -162.1396337138      164.9033934826     1  0.18350592E+09
     -162.1396197340      162.4788025394     1  0.18320525E+09
     -162.1396168440      162.8549630407     1  0.17779841E+09
     -162.1396088052      167.7311986092     1  0.18747454E+09
     -162.1395944355      164.0505670398     1  0.18035016E+09
     -162.1395889789      163.6470307196     1  0.18405740E+09
     -162.1395856519      160.0944759525     1  0.18260143E+09
     -162.1395791603      166.6753635260     1  0.18034404E+09
     -162.1395496788      164.0152612291     1  0.17462298E+09
     -162.1395292285      161.5188525404     1  0.18673730E+09
     -162.1395015458      170.7507525804     1  0.18444950E+09
     -162.1394940808      160.1331346805     1  0.17423962E+09
     -162.1394877371      162.0067466910     1  0.18342309E+09
     -162.1394546096      161.6331201520     1  0.18058127E+09
     -162.1394413334      168.4620883876     1  0.18646115E+09
     -162.1394378770      165.4337523930     1  0.17913281E+09
     -162.1394353099      167.1639248569     1  0.18544341E+09
     -162.1394003514      158.5915686630     1  0.18097524E+09
     -162.1393977546      164.9291995316     1  0.17694733E+09
     -162.1393884004      168.5028123534     1  0.17798588E+09
     -162.1393873132      162.9137299869     1  0.18726631E+09
     -162.1393734509      167.6494238535     1  0.17550600E+09
     -162.1393690469      165.3134661438     1  0.18713801E+09
     -162.1393570281      167.5853735488     1  0.17531950E+09
     -162.1393547361      166.9321979709     1  0.18186285E+09
     -162.1393322224      162.1861587851     1  0.18263189E+09
     -162.1393039316      165.3833666506     1  0.17786321E+09
     -162.1393009387      173.3904688789     1  0.18509089E+09
     -162.1392619442      170.6907623071     1  0.16968823E+09
     -162.1392503194      164.3217141967     1  0.19664593E+09
     -162.1392489810      166.1557751887     2  0.17332578E+09
     -162.1392469113      164.3469351844     1  0.18063631E+09
     -162.1392359282      166.9917012015     1  0.18220577E+09
     -162.1392217222      162.3470379345     1  0.18029132E+09
     -162.1392179485      165.6229524352     1  0.17267864E+09
     -162.1392126161      160.4526868466     1  0.18610257E+09
     -162.1392007509      166.0158325280     1  0.17293864E+09
     -162.1391882774      162.9936960761     1  0.17548989E+09
     -162.1391870087      165.5830885431     1  0.18090987E+09
     -162.1391702407      163.9852081674     1  0.18997121E+09
     -162.1391617463      162.3552320073     1  0.17972128E+09
     -162.1391519609      164.5030353463     1  0.17344678E+09
     -162.1391501067      162.9468809655     1  0.18285330E+09
     -162.1391475112      168.4160347953     1  0.17888548E+09
     -162.1391419386      164.9851472511     1  0.17354140E+09
     -162.1391255140      167.8721900223     1  0.18258597E+09
     -162.1391166733      164.0183084593     1  0.17904160E+09
     -162.1391116174      160.3811235518     1  0.18386610E+09
     -162.1390894162      166.0153188361     1  0.18222172E+09
     -162.1390876450      165.2307343586     1  0.17660647E+09
     -162.1390836261      161.0894783893     1  0.17926640E+09
     -162.1390629793      167.6038492424     1  0.18233885E+09
     -162.1390618194      167.7771944790     1  0.18084278E+09
     -162.1389958746      168.7296771859     1  0.17771740E+09
     -162.1389688680      165.0614266400     1  0.18062960E+09
     -162.1389595655      171.5156199323     2  0.17522597E+09
     -162.1389515399      163.4316429334     1  0.18260338E+09
     -162.1389334092      160.6513509775     1  0.18506644E+09
     -162.1389313694      166.2643789598     1  0.18112875E+09
     -162.1389231764      162.1829973619     1  0.18282163E+09
     -162.1389195117      166.4467366001     1  0.17265964E+09
     -162.1388879262      163.5645858068     1  0.18065268E+09
     -162.1388858766      165.1544567690     1  0.18680610E+09
     -162.1388839824      163.5517818458     1  0.17542416E+09
     -162.1388816894      162.7778178395     1  0.17590565E+09
     -162.1388739600      166.5469648018     1  0.18131048E+09
     -162.1388590583      159.0704284022     1  0.18217902E+09
     -162.1388473366      161.8777603215     1  0.17734289E+09
     -162.1388434132      166.6212469014     1  0.18534838E+09
     -162.1388336033      165.8325154517     1  0.17119167E+09
     -162.1388151340      165.6294338879     1  0.18235989E+09
     -162.1388107534      161.9453751954     1  0.18396360E+09
     -162.1388065720      169.0195931439     1  0.18236124E+09
     -162.1388026770      164.8384942912     1  0.17892321E+09
     -162.1387776394      164.8799534368     1  0.17112019E+09
     -162.1387648515      168.3141139626     1  0.18031240E+09
     -162.1387407145      161.6126493060     1  0.18863396E+09
     -162.1387285861      164.0445297079     1  0.17685414E+09
     -162.1387261867      163.2454455290     1  0.18486538E+09
     -162.1387251108      165.2587005371     1  0.17526567E+09
     -162.1387001426      164.4241504720     1  0.17923383E+09
     -162.1386942114      162.3263971540     1  0.18289454E+09
     -162.1386717623      165.2404956171     1  0.18604642E+09
     -162.1386680465      163.8713548402     1  0.18055611E+09
     -162.1386640571      163.0339413184     1  0.17086447E+09
     -162.1386599908      165.3317252090     1  0.17843215E+09
     -162.1386511830      166.8270380337     1  0.18924041E+09
     -162.1386490262      161.1183891016     1  0.18116968E+09
     -162.1386213201      163.3631629896     1  0.17829080E+09
     -162.1386015923      162.3234747740     1  0.18061828E+09
     -162.1385951739      164.9892369156     1  0.18698371E+09
     -162.1385855156      163.8051443501     1  0.17600879E+09
     -162.1385796823      166.3561655968     1  0.18103704E+09
     -162.1385754044      166.5713164524     1  0.17213083E+09
     -162.1385672550      169.4834770898     1  0.19023584E+09
     -162.1385592488      163.4636776281     1  0.17371276E+09
     -162.1385352058      167.7684086964     1  0.17878100E+09
     -162.1385278162      168.4073119926     1  0.18936564E+09
     -162.1385215368      165.5582946231     1  0.17665927E+09
     -162.1385165530      163.6973768430     1  0.18410472E+09
     -162.1384951707      161.7563786877     1  0.17332091E+09
     -162.1384912891      163.1123296295     1  0.17456608E+09
     -162.1384799164      163.0320139170     1  0.18631082E+09
     -162.1384573487      162.4807896715     1  0.18114269E+09
     -162.1384545943      167.0248395701     1  0.18158865E+09
     -162.1384450585      163.6124036573     1  0.18571040E+09
     -162.1384409976      164.1116159346     1  0.17382188E+09
     -162.1384295121      165.6249767564     1  0.17737710E+09
     -162.1384247376      161.0029421643     1  0.17622953E+09
     -162.1384024223      164.9750995365     1  0.17586374E+09
     -162.1383918415      165.6204094417     1  0.18369049E+09
     -162.1383883681      163.2807088495     1  0.17666320E+09
     -162.1383847897      161.6582026092     1  0.18804224E+09
     -162.1383668054      164.8640594317     1  0.18540049E+09
     -162.1383579998      165.9130226986     1  0.18500612E+09
     -162.1383396481      164.7642122662     1  0.17314228E+09
     -162.1383286677      169.7404816891     1  0.19110628E+09
     -162.1383183493      169.0642320409     1  0.18069675E+09
     -162.1383159763      164.5553816434     1  0.18212727E+09
     -162.1383124511      162.9821921018     1  0.18898796E+09
     -162.1383072641      166.3190223452     1  0.18147442E+09
     -162.1382867062      159.2742950663     1  0.18808557E+09
     -162.1382787903      161.4720514500     1  0.17841644E+09
     -162.1382730446      164.7446252884     1  0.19348571E+09
     -162.1382518479      164.9586551315     1  0.19578796E+09
     -162.1382391299      165.6023385108     1  0.17657252E+09
     -162.1382247391      163.1026575233     1  0.17642231E+09
     -162.1382222689      164.8323623485     1  0.17699064E+09
     -162.1382031601      163.6494689923     1  0.18356680E+09
     -162.1381892379      166.1900646989     2  0.17588854E+09
     -162.1381854061      164.9964609808     1  0.17334002E+09
     -162.1381790449      167.1256645205     1  0.17810469E+09
     -162.1381746280      166.8888199342     1  0.17726874E+09
     -162.1381708668      160.3980171022     1  0.19154090E+09
     -162.1381666287      164.8290218195     1  0.17267371E+09
     -162.1381621030      166.3599168252     1  0.17710159E+09
     -162.1381587811      161.3265627797     1  0.17732817E+09
     -162.1381440581      162.0752269365     1  0.18241368E+09
     -162.1381429348      164.7705168950     1  0.18132433E+09
     -162.1381389131      162.1131811295     2  0.17565371E+09
     -162.1381083488      165.5029017447     1  0.17917613E+09
     -162.1380969141      167.9036811469     1  0.18751985E+09
     -162.1380893284      167.3116260192     1  0.18533524E+09
     -162.1380642917      168.1341281977     1  0.17094037E+09
     -162.1380612607      166.3799811330     1  0.18657924E+09
     -162.1380601067      167.8816912083     1  0.19239275E+09
     -162.1380302803      164.9398128425     1  0.18107039E+09
     -162.1380259217      163.0282098777     1  0.17469320E+09
     -162.1380238313      166.6291071916     1  0.17386176E+09
     -162.1380227752      161.1132537786     1  0.17874877E+09
     -162.1380190568      169.4376970217     1  0.18290601E+09
     -162.1380118273      165.9359817706     1  0.18466877E+09
     -162.1380074019      161.0983351477     1  0.17590751E+09
     -162.1380050989      161.3543872750     1  0.18260208E+09
     -162.1380011113      168.1358440962     1  0.17970083E+09
     -162.1379938733      168.3236450490     1  0.18251477E+09
     -162.1379840303      166.0320086162     1  0.17852534E+09
     -162.1379783605      165.9273739927     1  0.17675135E+09
[truncated: 496,567 more chars]
