# Supplementary material for: Structure, thermodynamics, and rearrangement mechanisms in gold clusters—insights from the energy landscapes framework
Source: Nanoscale. 2017 Dec 15;10(4):2004–16. doi: 10.1039/c7nr07123j (PMC5901115; doi:10.1039/c7nr07123j)
Supplement: Supplementary file 1 [file NR-010-C7NR07123J-s001.zip › minima/46_Au/min.data.dec]

     -162.4934600054      174.9934538006     2  0.18550005E+09
     -162.4846989293      175.0547926060     2  0.18607184E+09
     -162.4822324945      175.0694493190     2  0.18621703E+09
     -162.4536574050      174.6639901994     2  0.18414574E+09
     -162.4433401707      174.2206897367     4  0.18977995E+09
     -162.4363585576      175.4739494151     2  0.20237891E+09
     -162.4196790330      175.3315952049     2  0.19947086E+09
     -162.4155110074      173.5785798932     2  0.18724735E+09
     -162.4000393261      170.5837903464     2  0.18289735E+09
     -162.3929452899      172.8601617009     2  0.18789956E+09
     -162.3886087705      173.5236655610     1  0.18827821E+09
     -162.3824508876      170.5242308894     1  0.18341725E+09
     -162.3769895779      174.6646658895     2  0.20337359E+09
     -162.3762828614      174.6833305173     2  0.20358231E+09
     -162.3643053947      170.3296265899     1  0.18142109E+09
     -162.3635032401      169.8855585041     1  0.17658828E+09
     -162.3611325363      174.4936897842     2  0.20050291E+09
     -162.3513813626      170.4870219035     1  0.17625893E+09
     -162.3459658858      171.9419982793     1  0.18645188E+09
     -162.3388825216      169.6126825842     1  0.18958187E+09
     -162.3364038056      171.9941315185     1  0.18708331E+09
     -162.3359738375      171.7208942157     1  0.18706398E+09
     -162.3344102163      171.9830652450     1  0.18713893E+09
     -162.3304023906      170.3794899969     1  0.17530811E+09
     -162.3298252441      172.1260020998     1  0.18710602E+09
     -162.3269341277      175.0024568568     2  0.19091692E+09
     -162.3248229681      168.1311579696     1  0.18270568E+09
     -162.3223999402      166.0779026798     1  0.17321018E+09
     -162.3214208928      168.4902968501     1  0.17567785E+09
     -162.3148299829      174.6261003434     1  0.19337625E+09
     -162.3121156542      171.4125605782     1  0.18520453E+09
     -162.3078111168      168.3948605914     1  0.18939100E+09
     -162.3056170585      169.5724761832     1  0.18701806E+09
     -162.3032915898      173.8040885091     1  0.18820101E+09
     -162.3021017267      169.6151899270     1  0.18518964E+09
     -162.3020450485      170.2639948850     1  0.18964718E+09
     -162.2978096675      169.5615097099     1  0.17363533E+09
     -162.2968237322      174.4265419708     1  0.19545747E+09
     -162.2965634645      171.2545901079     1  0.19115399E+09
     -162.2958726811      165.2669892171     1  0.18122314E+09
     -162.2951829647      169.2167718532     1  0.17612248E+09
     -162.2944194341      167.7432437058     1  0.18135309E+09
     -162.2927722345      174.9289164452     1  0.18951714E+09
     -162.2923771801      174.1931752767     1  0.18867485E+09
     -162.2913381884      174.7057932455     1  0.17713614E+09
     -162.2911964983      174.1094737111     1  0.18778948E+09
     -162.2910042282      170.2563140028     1  0.18364216E+09
     -162.2891049018      174.9213590216     1  0.18675855E+09
     -162.2889803921      169.6244332409     1  0.18362873E+09
     -162.2881322636      163.5599007610     1  0.17350969E+09
     -162.2861294827      169.9917845537     1  0.18540533E+09
     -162.2834033348      166.9154276315     1  0.17647997E+09
     -162.2832035986      174.2069930651     1  0.19013713E+09
     -162.2806766702      171.0789714166     1  0.17675781E+09
     -162.2792552547      169.0011195498     1  0.17689691E+09
     -162.2790722788      173.7240248722     2  0.19313020E+09
     -162.2789946448      168.0687506350     1  0.17655014E+09
     -162.2782291177      173.7914561101     2  0.19296059E+09
     -162.2778676911      173.7385954789     2  0.19348891E+09
     -162.2763332025      174.2298404557     1  0.19267345E+09
     -162.2754740161      174.2178802258     1  0.19344403E+09
     -162.2752963604      166.2088662889     1  0.17471828E+09
     -162.2742947201      174.2152542348     1  0.19359852E+09
     -162.2736755474      165.8574255667     1  0.18194661E+09
     -162.2725399330      167.4490254506     1  0.18476957E+09
     -162.2703458376      168.8637014946     1  0.17596005E+09
     -162.2691282278      174.1410812145     1  0.17945873E+09
     -162.2658952191      165.6638084185     1  0.17382318E+09
     -162.2637984895      168.5787954104     1  0.18332925E+09
     -162.2634973758      170.3959240498     2  0.17239491E+09
     -162.2633798347      173.6583596830     2  0.19305804E+09
     -162.2624483250      173.5911680505     1  0.18374809E+09
     -162.2620532677      174.1321521043     1  0.18460401E+09
     -162.2615705430      170.7759139193     2  0.17280154E+09
     -162.2609117845      174.2579817417     1  0.18910384E+09
     -162.2603547267      174.1374021955     1  0.18615250E+09
     -162.2597980180      167.0046366659     1  0.18414373E+09
     -162.2589883639      174.6557247477     1  0.19349836E+09
     -162.2584656047      167.7745380953     1  0.18437584E+09
     -162.2584544737      167.9702025644     1  0.17482617E+09
     -162.2580657805      174.1721704147     1  0.18762567E+09
     -162.2577130138      167.9733853484     1  0.18735533E+09
     -162.2574845045      174.6638781364     1  0.19384534E+09
     -162.2569704729      166.4219998555     1  0.18404985E+09
     -162.2561108400      164.6635355768     1  0.18370144E+09
     -162.2553255798      166.4944192289     1  0.17302057E+09
     -162.2549364525      165.1299027020     1  0.17521475E+09
     -162.2530904481      173.6514792465     1  0.18548839E+09
     -162.2530118970      165.9105622145     1  0.17789396E+09
     -162.2518427773      174.9996136969     1  0.18896097E+09
     -162.2511992600      165.6479238668     1  0.17997438E+09
     -162.2503255115      171.3831141774     2  0.17356303E+09
     -162.2494338610      167.3538974869     2  0.17781806E+09
     -162.2489030656      168.7397302924     1  0.18306441E+09
     -162.2482570325      163.3450842217     1  0.18065964E+09
     -162.2480343533      169.8855937263     2  0.18131476E+09
     -162.2466922671      173.7330155149     2  0.17882039E+09
     -162.2462202260      173.3180175282     2  0.19132429E+09
     -162.2459720271      169.3000762702     1  0.17879037E+09
     -162.2457334712      170.5604381013     1  0.19265247E+09
     -162.2454421143      166.4169558560     1  0.17488556E+09
     -162.2445126062      168.1654773334     1  0.19049664E+09
     -162.2443547141      168.9941874600     1  0.19077802E+09
     -162.2442439026      173.3511152264     2  0.19210037E+09
     -162.2436965832      167.8936579508     2  0.18105865E+09
     -162.2424717542      167.3421917441     1  0.17605489E+09
     -162.2410397014      162.9859661392     1  0.17857731E+09
     -162.2408931364      173.3453817346     2  0.19162939E+09
     -162.2406380763      170.8615664122     2  0.17386963E+09
     -162.2405747128      164.1509416468     1  0.17462844E+09
     -162.2398079542      168.1737183691     1  0.17418754E+09
     -162.2397446624      163.7259664862     1  0.17491898E+09
     -162.2396815021      165.2611253921     1  0.17884241E+09
     -162.2395056679      173.4316057172     2  0.19217553E+09
     -162.2390174766      165.0612893688     1  0.17868090E+09
     -162.2368824481      169.7500355756     1  0.18290892E+09
     -162.2368645876      173.3188353462     2  0.19179131E+09
     -162.2361771250      168.6519916016     1  0.17388361E+09
     -162.2360818389      167.0055257232     1  0.17803169E+09
     -162.2359775741      165.7459461032     1  0.17229791E+09
     -162.2347403291      171.0387854891     1  0.17720602E+09
     -162.2346879986      174.1407033220     1  0.18753961E+09
     -162.2342414246      169.2675019468     1  0.17883467E+09
     -162.2331334972      169.8265401509     1  0.18194593E+09
     -162.2324807732      173.7004516556     1  0.18427093E+09
     -162.2320640454      169.5883214893     1  0.17510957E+09
     -162.2318874293      174.1183125054     1  0.18618263E+09
     -162.2317884141      167.6931092595     1  0.17949841E+09
     -162.2317793730      167.9518288852     1  0.19026180E+09
     -162.2310917241      167.4069422638     1  0.17551693E+09
     -162.2305813110      173.5849525844     2  0.19394763E+09
     -162.2300987017      169.1635610867     1  0.18180361E+09
     -162.2295115405      166.0579562806     1  0.17453149E+09
     -162.2285875202      173.6012817406     1  0.18121975E+09
     -162.2283953093      170.8973561110     1  0.17758740E+09
     -162.2273812026      168.7640906263     1  0.17987670E+09
     -162.2270748762      174.0518609159     1  0.18561650E+09
     -162.2265237720      169.0850894603     1  0.17869011E+09
     -162.2264494575      167.4409288877     1  0.18102218E+09
     -162.2255937665      169.1635326405     1  0.18095412E+09
     -162.2251558838      173.9647440246     1  0.18490780E+09
     -162.2249380013      169.1782409088     1  0.18113209E+09
     -162.2249291234      166.8862826183     2  0.17807929E+09
     -162.2245724285      162.4037788398     1  0.17811699E+09
     -162.2242252105      167.7015679614     1  0.17580130E+09
     -162.2237456989      162.6933493728     1  0.17855407E+09
     -162.2234547331      166.2324187863     1  0.18175125E+09
     -162.2225838134      167.0583968236     1  0.18420311E+09
     -162.2221829802      167.2932035791     1  0.17335466E+09
     -162.2219965555      165.5408945509     1  0.18591438E+09
     -162.2219043412      174.1037237789     2  0.18512198E+09
     -162.2211421705      166.9514497257     1  0.18315706E+09
     -162.2208974709      167.2369759151     1  0.17356833E+09
     -162.2200641383      170.4105754917     1  0.18012365E+09
     -162.2198880570      162.4370469597     1  0.16667264E+09
     -162.2196482207      167.3866393165     1  0.17985597E+09
     -162.2193437739      165.5728236881     1  0.17681829E+09
     -162.2192793343      170.8797815454     1  0.19094607E+09
     -162.2179269565      165.3549218126     1  0.17131604E+09
     -162.2178702772      168.9356758338     1  0.18852116E+09
     -162.2171964369      172.8054896002     1  0.17748918E+09
     -162.2169751368      170.0769067870     1  0.19444660E+09
     -162.2164637422      164.8839593316     1  0.17892337E+09
     -162.2155066527      170.8323975250     1  0.19101682E+09
     -162.2148790158      163.0134474727     1  0.17558875E+09
     -162.2144190458      168.0923160529     1  0.18463468E+09
     -162.2136424474      167.4263007802     1  0.18482763E+09
     -162.2136179267      168.0752249093     1  0.18863587E+09
     -162.2134698620      162.9408198641     1  0.17604099E+09
     -162.2133799488      163.8292903699     1  0.17301718E+09
     -162.2124209330      174.2407877028     1  0.20392984E+09
     -162.2120201932      173.4626369931     1  0.18972979E+09
     -162.2119743358      169.2598309547     1  0.18854957E+09
     -162.2117893359      167.0804667384     1  0.18322189E+09
     -162.2114864905      161.1395856478     1  0.18513280E+09
     -162.2107924007      168.1555762129     1  0.17497721E+09
     -162.2104108535      170.5593839192     1  0.17930502E+09
     -162.2103220997      167.9521212569     1  0.17866752E+09
     -162.2098560985      168.4989370171     1  0.18718070E+09
     -162.2097049833      166.7113101904     1  0.18083018E+09
     -162.2093275098      164.6106857121     1  0.18774114E+09
     -162.2081391431      168.9211953907     1  0.18834585E+09
     -162.2080745038      167.9385705517     1  0.18058915E+09
     -162.2066282034      167.0165857570     1  0.18433590E+09
     -162.2061796893      170.1040648099     1  0.19361910E+09
     -162.2060080545      167.0199257110     1  0.17859913E+09
     -162.2056140841      161.7454334117     1  0.18269867E+09
     -162.2041181293      171.3239465890     1  0.17987463E+09
     -162.2041151764      169.1578437228     1  0.17896337E+09
     -162.2034933225      164.4553111319     1  0.17323551E+09
     -162.2031339269      169.5112837236     1  0.17530802E+09
     -162.2031079646      167.8933827439     1  0.18035914E+09
     -162.2027137913      165.1217525289     1  0.17853364E+09
     -162.2026667880      169.7242346006     1  0.18210291E+09
     -162.2026031851      163.6451481660     1  0.17612804E+09
     -162.2025563513      164.1959886441     1  0.17584437E+09
     -162.2016617957      169.8491960107     1  0.17873068E+09
     -162.2016377769      164.5056583209     1  0.17724281E+09
     -162.2016058446      165.2857022600     1  0.17302775E+09
     -162.2000937461      166.8976061173     1  0.17768498E+09
     -162.2000539485      166.8849897740     1  0.18098383E+09
     -162.2000134675      167.3679993464     1  0.18885576E+09
     -162.1998603995      166.1001646956     1  0.17004844E+09
     -162.1997064092      173.6561738022     1  0.17355615E+09
     -162.1996269985      168.6711036057     1  0.18134281E+09
     -162.1994588470      165.5640989897     1  0.17597955E+09
     -162.1992291981      162.1773045041     1  0.17959072E+09
     -162.1991031400      167.8587087386     1  0.18282383E+09
     -162.1989249479      170.3017750160     1  0.18529996E+09
     -162.1987610331      163.1875590680     1  0.17441166E+09
     -162.1973631629      171.8062657556     1  0.17296479E+09
     -162.1971624425      174.2111587498     1  0.17994977E+09
     -162.1964452732      166.4921045529     1  0.17748849E+09
     -162.1960873999      167.4162433838     1  0.18012752E+09
     -162.1956941265      167.2066978476     1  0.18021927E+09
     -162.1954621344      169.6296423083     1  0.17982748E+09
     -162.1951874121      174.3989621341     1  0.17413037E+09
     -162.1945467600      163.9355817442     1  0.17673356E+09
     -162.1944474301      167.3141569660     1  0.16778152E+09
     -162.1941768193      168.0923765519     1  0.17486108E+09
     -162.1934781629      167.1567875032     1  0.18239600E+09
     -162.1933517810      165.9115429130     1  0.17276504E+09
     -162.1923614681      170.0718520724     1  0.18596987E+09
     -162.1921739552      164.9970521718     1  0.18005202E+09
     -162.1919867637      164.9986176610     1  0.18229247E+09
     -162.1919840996      169.0637765942     1  0.18642598E+09
     -162.1919253115      163.8119161953     1  0.18325089E+09
     -162.1913748582      162.8884108381     1  0.17573138E+09
     -162.1913121963      166.7107209226     1  0.18336625E+09
     -162.1907551008      163.7343282832     1  0.18563743E+09
     -162.1907369793      166.2399078008     1  0.17391998E+09
     -162.1904546292      168.1960512499     1  0.18040567E+09
     -162.1904237307      167.8431325243     1  0.17342522E+09
     -162.1903052777      173.5500630237     1  0.19091947E+09
     -162.1899944737      169.3115656646     1  0.17706701E+09
     -162.1898133905      166.2821783733     1  0.17414977E+09
     -162.1895028906      166.1443707403     1  0.17204037E+09
     -162.1893956329      166.3137156452     1  0.18053150E+09
     -162.1890383789      167.1769759627     1  0.18798905E+09
     -162.1888173448      169.8844023800     1  0.18518034E+09
     -162.1887434824      167.2793170607     1  0.17825284E+09
     -162.1882642676      168.7757688690     1  0.17235882E+09
     -162.1878277954      166.8674839544     1  0.17140754E+09
     -162.1875696320      167.1625239886     1  0.17888273E+09
     -162.1874542064      171.6294490462     1  0.17806717E+09
     -162.1873723902      169.7276326900     1  0.19215676E+09
     -162.1873379845      173.3438963490     1  0.18699406E+09
     -162.1865621666      169.9706711995     1  0.17779529E+09
     -162.1863103765      165.4055817821     1  0.17515672E+09
     -162.1850887993      164.0755739244     2  0.17677596E+09
     -162.1847924376      165.7257953354     1  0.18422948E+09
     -162.1846218236      164.5473131808     1  0.18004178E+09
     -162.1844484479      169.1871591109     1  0.19377502E+09
     -162.1839013108      173.9961190697     1  0.18053794E+09
     -162.1835115931      164.0975341878     1  0.16997871E+09
     -162.1834862267      164.5662343219     1  0.17035026E+09
     -162.1833242970      164.5065067214     1  0.18397497E+09
     -162.1833222599      170.4197457308     1  0.18553605E+09
     -162.1832929426      173.0442073801     1  0.18006560E+09
     -162.1832707122      165.1311368193     1  0.18468170E+09
     -162.1831051448      169.5587223933     1  0.19325920E+09
     -162.1829562710      164.6823982617     1  0.17819970E+09
     -162.1829351022      169.6177388905     1  0.18269674E+09
     -162.1826728844      167.1202639689     1  0.16965722E+09
     -162.1826258950      169.1624046586     1  0.17826255E+09
     -162.1824016965      163.6129307655     1  0.17755770E+09
     -162.1819692198      174.6541905345     1  0.17315365E+09
     -162.1814606029      164.9513094707     1  0.17840688E+09
     -162.1811929227      173.1843392046     1  0.18866907E+09
     -162.1809775025      169.6457722144     1  0.19278297E+09
     -162.1809366187      167.7795191681     1  0.17471955E+09
     -162.1806735335      168.1364212925     1  0.17512695E+09
     -162.1805683613      165.0135950471     1  0.18338269E+09
     -162.1804842167      164.9109433487     1  0.17249831E+09
     -162.1804756827      167.5528303945     1  0.18578068E+09
     -162.1800305866      167.5342595112     1  0.17721707E+09
     -162.1799428825      163.7100201969     1  0.18794547E+09
     -162.1799163788      166.6808627431     1  0.17667126E+09
     -162.1796746659      169.2856765810     1  0.17935626E+09
     -162.1794946298      168.7604627180     1  0.17849584E+09
     -162.1790209739      165.7898789324     1  0.17533292E+09
     -162.1790185009      164.1453112606     1  0.17677145E+09
     -162.1789235256      166.8670149930     1  0.17799235E+09
     -162.1789093526      168.2891729776     1  0.17368392E+09
     -162.1781911136      165.6988467441     1  0.17353358E+09
     -162.1781894824      164.6373174939     1  0.17942112E+09
     -162.1777974908      170.1871058703     1  0.18456317E+09
     -162.1777832086      164.4718641893     1  0.18558740E+09
     -162.1775549446      168.9849497941     1  0.18166944E+09
     -162.1775057543      174.1939297791     1  0.18671977E+09
     -162.1770960227      174.1605699731     1  0.18696989E+09
     -162.1767201774      164.9328840486     1  0.18259731E+09
     -162.1767154227      164.8180448146     1  0.17800056E+09
     -162.1766482035      168.1837115061     1  0.17731811E+09
     -162.1763520328      165.2809622538     1  0.18034630E+09
     -162.1761321985      165.5201113689     1  0.17552929E+09
     -162.1760420942      165.8664018871     1  0.17594805E+09
     -162.1759625960      164.3893457180     1  0.17333624E+09
     -162.1759127386      164.6982833534     1  0.17509507E+09
     -162.1751362812      169.0060520964     1  0.18002922E+09
     -162.1750536819      174.4441912679     1  0.19675344E+09
     -162.1746525355      169.7696732367     1  0.17870960E+09
     -162.1746232638      169.3894688177     1  0.18949156E+09
     -162.1745861421      167.2702343017     1  0.18471624E+09
     -162.1744162145      172.7760429047     1  0.18413451E+09
     -162.1741271481      164.8582202889     1  0.17688638E+09
     -162.1741086451      162.5133529637     1  0.18133595E+09
     -162.1740899385      170.2268907574     1  0.18465604E+09
     -162.1736618881      164.6344639854     1  0.17507499E+09
     -162.1726064601      168.6427422360     1  0.18211883E+09
     -162.1724641491      165.0686486707     1  0.17385549E+09
     -162.1723660970      174.3689406721     1  0.19518868E+09
     -162.1720262398      167.5206093795     1  0.17663791E+09
     -162.1719473329      169.2175913864     1  0.19436762E+09
     -162.1718372850      166.4785159396     1  0.17853189E+09
     -162.1715242655      170.3672373498     1  0.19578086E+09
     -162.1714805045      164.0174650829     1  0.17968034E+09
     -162.1711016594      173.5438967310     1  0.18591433E+09
     -162.1710733738      171.4920438641     1  0.17840899E+09
     -162.1709855568      174.1293940934     1  0.18684983E+09
     -162.1707217636      166.1162607961     1  0.17996825E+09
     -162.1706946423      167.8737685534     1  0.17889493E+09
     -162.1706037247      164.1044798600     1  0.17976409E+09
     -162.1698136452      166.1493981277     1  0.18021321E+09
     -162.1697992334      166.4578828040     1  0.17680519E+09
     -162.1682854296      167.6105952074     1  0.18422248E+09
     -162.1681023294      172.7948582307     1  0.18329276E+09
     -162.1680456317      171.1046207277     1  0.17175205E+09
     -162.1675005648      169.7328685125     1  0.17617744E+09
     -162.1668221797      167.3829111820     1  0.17610424E+09
     -162.1665897980      164.5023461513     1  0.18045825E+09
     -162.1664195955      166.8703539469     1  0.19091171E+09
     -162.1662719796      166.7809851129     1  0.17578644E+09
     -162.1662068027      165.9010444872     1  0.17445701E+09
     -162.1657307432      164.4263441521     1  0.17944876E+09
     -162.1652665883      168.2685511448     1  0.18438827E+09
     -162.1651882453      164.8799088596     1  0.18501627E+09
     -162.1651047704      169.0413401548     1  0.18521093E+09
     -162.1650449625      165.8004035391     1  0.18152377E+09
     -162.1650352455      170.5563780438     1  0.18760755E+09
     -162.1648845836      174.2158743900     1  0.18038926E+09
     -162.1645223163      173.8103807272     1  0.17925453E+09
     -162.1644759195      161.7791235252     1  0.18126473E+09
     -162.1644179674      168.9568725993     1  0.18078000E+09
     -162.1644057767      167.4214142661     1  0.17587199E+09
     -162.1641693255      164.0756594290     1  0.17950121E+09
     -162.1637162789      165.9520973846     1  0.18515779E+09
     -162.1636297483      173.8960646287     1  0.17392122E+09
     -162.1635942159      166.9478045083     1  0.18366324E+09
     -162.1634864629      165.5087515927     1  0.17602017E+09
     -162.1633977451      168.2142297528     1  0.17306041E+09
     -162.1632582374      173.1804857583     1  0.19223706E+09
     -162.1632511280      164.8412400002     1  0.17188659E+09
     -162.1631803971      165.5255376975     1  0.17696230E+09
     -162.1631679396      169.5840518480     1  0.17858081E+09
     -162.1631010815      165.8713928090     1  0.17683280E+09
     -162.1629781768      169.1224550195     1  0.19123863E+09
     -162.1629097733      165.0021528765     1  0.17590229E+09
     -162.1621970190      173.6601800270     1  0.18891231E+09
     -162.1620637518      173.8631905508     1  0.18154033E+09
     -162.1616572918      173.4700649790     1  0.19576074E+09
     -162.1612575407      170.4517100569     1  0.18554470E+09
     -162.1611982405      161.8359440831     1  0.17240641E+09
     -162.1608906847      164.0124013951     1  0.17956467E+09
     -162.1608845179      171.9130877866     1  0.19980347E+09
     -162.1608433606      166.4645474634     1  0.17209139E+09
     -162.1606325410      163.2873332947     1  0.17690314E+09
     -162.1606107578      169.0384449915     1  0.17339187E+09
     -162.1603357375      167.2356183382     1  0.17066436E+09
     -162.1601979863      169.1425704747     1  0.19357779E+09
     -162.1599609006      164.2866709112     1  0.17869537E+09
     -162.1595250179      163.4864230022     1  0.18509920E+09
     -162.1594402952      171.4962034564     1  0.18710827E+09
     -162.1591039698      168.1924377490     1  0.18205319E+09
     -162.1590114684      173.6729142817     1  0.17905086E+09
     -162.1589293411      170.1436275067     1  0.19613795E+09
     -162.1589105393      166.9312865445     1  0.17655575E+09
     -162.1583993151      166.7824106865     1  0.17882816E+09
     -162.1582209609      165.2017194560     1  0.18398170E+09
     -162.1581748115      164.6966248489     1  0.18269851E+09
     -162.1579718284      169.2219465616     1  0.18721824E+09
     -162.1575070359      167.8722591270     1  0.17640938E+09
     -162.1573038403      166.8836197236     1  0.17739285E+09
     -162.1570151313      167.2703416980     1  0.17842977E+09
     -162.1569582360      164.6769720409     1  0.17295371E+09
     -162.1568980052      167.8184919118     1  0.17141004E+09
     -162.1567925097      169.0079322321     1  0.17980843E+09
     -162.1567898168      171.6511985160     1  0.19764491E+09
     -162.1567185395      163.6752627753     1  0.17784273E+09
     -162.1564049930      166.7441136216     1  0.17596257E+09
     -162.1562253898      162.7760851472     1  0.17795774E+09
     -162.1560950421      166.2802255463     1  0.17707250E+09
     -162.1557457266      164.9907601327     1  0.17527662E+09
     -162.1556985652      161.7364160343     1  0.17863160E+09
     -162.1555881049      168.8780994842     1  0.18208538E+09
     -162.1554357368      165.0198890667     1  0.17722470E+09
     -162.1550908509      174.3330007012     1  0.19879194E+09
     -162.1550841057      166.9778662669     1  0.17068641E+09
     -162.1548541725      167.5261775168     1  0.18983662E+09
     -162.1547483965      164.4597045002     1  0.18018411E+09
     -162.1542178702      166.3243765481     1  0.17565665E+09
     -162.1540771393      167.2471719766     1  0.18945988E+09
     -162.1539808964      168.9742968128     1  0.18851496E+09
     -162.1537735681      166.8363247853     1  0.17601787E+09
     -162.1534547718      163.8031677054     1  0.17885045E+09
     -162.1533427301      163.5778795439     1  0.17658838E+09
     -162.1533324628      163.1348259135     1  0.17452681E+09
     -162.1532543266      169.0316415918     1  0.18563948E+09
     -162.1529937027      168.0563334327     1  0.19678388E+09
     -162.1528757593      161.7900781330     1  0.17167001E+09
     -162.1528509394      165.0076078259     1  0.17091093E+09
     -162.1525449502      163.3923285679     1  0.17789485E+09
     -162.1523652080      164.3326957879     1  0.17562650E+09
     -162.1522545009      165.3797034946     1  0.18143667E+09
     -162.1520405607      165.2263852121     1  0.17569305E+09
     -162.1513328650      173.9507772712     1  0.18248813E+09
     -162.1511733008      163.7579362001     1  0.18733488E+09
     -162.1507463776      168.0772444586     1  0.18987723E+09
     -162.1503080861      164.1698198884     1  0.17331306E+09
     -162.1502493242      164.4141067946     1  0.17653835E+09
     -162.1500299366      163.0601168278     1  0.17851065E+09
     -162.1500194410      164.8645796795     1  0.17776880E+09
     -162.1497932514      166.3447488257     1  0.18341435E+09
     -162.1496538321      174.0903984631     1  0.19913044E+09
     -162.1495828634      167.2601063570     1  0.17191831E+09
     -162.1495159965      170.2546810709     1  0.17447713E+09
     -162.1491179882      173.4742380327     1  0.18716860E+09
     -162.1490664499      165.5418333941     1  0.17515173E+09
     -162.1489730790      173.3839723003     1  0.20291142E+09
     -162.1489291114      165.9877848289     1  0.17761260E+09
     -162.1488389463      166.5668191094     1  0.19077983E+09
     -162.1487832357      162.8735347141     1  0.17562142E+09
     -162.1487251195      166.7777638958     1  0.18243647E+09
     -162.1486595252      171.0977192834     1  0.19636602E+09
     -162.1486010929      167.4511636510     1  0.18208347E+09
     -162.1485678038      167.4400734981     1  0.17843605E+09
     -162.1482885184      167.0529195795     1  0.17468801E+09
     -162.1478560120      168.6003848963     1  0.19362885E+09
     -162.1476638437      168.8901896701     1  0.19196041E+09
     -162.1475183981      166.2732651637     1  0.17609969E+09
     -162.1473199987      169.4458172471     1  0.19068340E+09
     -162.1468042064      166.6873450362     1  0.17603421E+09
     -162.1466303211      166.1730337054     1  0.17941477E+09
     -162.1463310880      166.6167265975     1  0.19385260E+09
     -162.1461621457      170.3259412461     1  0.17458952E+09
     -162.1450248202      163.3340328551     1  0.17606651E+09
     -162.1449704007      165.9884113768     1  0.17494875E+09
     -162.1449579915      165.7788833839     1  0.17470664E+09
     -162.1445226545      165.2427076454     1  0.17451856E+09
     -162.1441545806      173.6214083933     1  0.19509938E+09
     -162.1438631151      173.7500148161     2  0.20598474E+09
     -162.1438061600      165.2414072550     1  0.18467265E+09
     -162.1436840842      161.8528618432     1  0.17157068E+09
     -162.1435280703      173.9916023998     1  0.18343295E+09
     -162.1429109816      164.6487989624     1  0.17305103E+09
     -162.1426727339      165.8556678955     1  0.18508496E+09
     -162.1426566095      169.3959725119     1  0.18473473E+09
     -162.1424194263      172.5377480163     1  0.18952457E+09
     -162.1423184864      170.5449609782     1  0.16911873E+09
     -162.1422317264      166.5188606496     1  0.18047732E+09
     -162.1421812008      160.3451712061     1  0.18037774E+09
     -162.1421763819      167.2479595186     1  0.17392049E+09
     -162.1415042044      169.1525466295     1  0.18677581E+09
     -162.1414142114      170.2325109394     1  0.19093701E+09
     -162.1413740778      166.5068991228     1  0.18001693E+09
     -162.1411498076      169.4633123293     1  0.18077911E+09
     -162.1410403666      173.2022716160     1  0.18961185E+09
     -162.1405069512      173.4086560686     1  0.17216155E+09
     -162.1402985762      167.7906160228     1  0.17348858E+09
     -162.1401360220      164.8847193304     1  0.17613103E+09
     -162.1399813530      167.9700039309     1  0.18896243E+09
     -162.1398063895      164.6957096825     1  0.17871927E+09
     -162.1397344512      173.7116271850     2  0.20654648E+09
     -162.1397173410      164.5772072093     1  0.18230742E+09
     -162.1395030557      167.0358043853     1  0.17293526E+09
     -162.1392985595      171.5995108592     1  0.18768365E+09
     -162.1392737610      173.8744436365     1  0.19212713E+09
     -162.1392638421      165.3049208905     1  0.17534967E+09
     -162.1391973255      166.2475881293     1  0.16908789E+09
     -162.1389998692      173.4895404587     1  0.17840192E+09
     -162.1389279455      166.1015232204     1  0.18683371E+09
     -162.1388284745      160.3520100618     1  0.17966742E+09
     -162.1388239689      168.6625427199     1  0.19312953E+09
     -162.1387583964      171.1049182111     1  0.18394204E+09
     -162.1387510971      164.8888607497     1  0.18297541E+09
     -162.1386759009      162.8853014606     1  0.17364251E+09
     -162.1386476189      170.4107186803     1  0.17555934E+09
     -162.1386431552      165.7016508558     1  0.17766854E+09
     -162.1382882320      165.9726289360     1  0.18359297E+09
     -162.1382481579      165.0110277136     1  0.18402386E+09
     -162.1381250954      165.7541312985     1  0.17134631E+09
     -162.1379266825      173.8821453159     2  0.18101240E+09
     -162.1378755442      164.1410611769     1  0.17986519E+09
     -162.1378545854      164.0163698316     1  0.17071592E+09
     -162.1375915117      164.8403051623     1  0.17689334E+09
     -162.1375562297      170.0217114461     1  0.19051743E+09
     -162.1372887604      169.2552622188     1  0.17848776E+09
     -162.1372183853      173.1672454745     1  0.19255151E+09
     -162.1370691857      166.1727203586     1  0.18079509E+09
     -162.1367959194      166.7384629955     1  0.17217460E+09
     -162.1367796972      163.3560025628     1  0.18979009E+09
     -162.1367588513      163.3985703308     1  0.17794342E+09
     -162.1367556831      173.7072951026     1  0.20133385E+09
     -162.1367331610      168.5997918349     1  0.18045063E+09
     -162.1364781239      170.3964458588     1  0.18532407E+09
     -162.1362386476      163.8961068881     1  0.17962665E+09
     -162.1362120657      173.0471147544     1  0.19522497E+09
     -162.1359951866      170.9357439369     1  0.19432832E+09
     -162.1359329809      163.1103933703     1  0.17942606E+09
     -162.1357223684      171.1302072854     1  0.18418054E+09
     -162.1356769594      164.8549174451     1  0.17380354E+09
     -162.1355562654      163.8670837664     1  0.17062189E+09
     -162.1354147396      168.7925471185     1  0.19139226E+09
     -162.1353998400      163.2435265905     1  0.17928256E+09
     -162.1352298286      165.9308442984     1  0.17304856E+09
     -162.1349179600      172.9638470306     1  0.19133917E+09
     -162.1348879187      173.4490877504     1  0.19220337E+09
     -162.1346780197      163.6249301442     1  0.17171969E+09
     -162.1341325142      173.4139158607     1  0.17863039E+09
     -162.1339672281      168.3987157926     1  0.18144956E+09
     -162.1339192008      173.2662085278     1  0.19008236E+09
     -162.1339137093      161.7999711021     1  0.18034001E+09
     -162.1339120013      167.8035490846     1  0.17614814E+09
     -162.1338430459      169.9333289776     1  0.19063635E+09
     -162.1336570672      173.5671512309     1  0.18356694E+09
     -162.1336369336      165.0600101080     1  0.18321867E+09
     -162.1336354409      166.1187293956     1  0.18520753E+09
     -162.1334240898      171.4665845663     1  0.18824303E+09
     -162.1326965803      173.4864205786     1  0.18515698E+09
     -162.1326317111      165.0980955937     1  0.17717870E+09
     -162.1324912072      166.2825909708     1  0.17856943E+09
     -162.1324570623      165.5405768094     1  0.17548957E+09
     -162.1315985744      165.7337871844     1  0.18337891E+09
     -162.1315288249      167.1264140880     1  0.17577542E+09
     -162.1313556376      167.1221265146     1  0.17943006E+09
     -162.1312699743      167.0313394841     1  0.19123100E+09
     -162.1312218056      167.4012747382     1  0.18261276E+09
     -162.1308544721      165.7040496150     1  0.17647061E+09
     -162.1307551016      167.8799170261     1  0.17173959E+09
     -162.1307042194      172.0493830612     2  0.18032975E+09
     -162.1305446316      166.0165262280     1  0.17304330E+09
     -162.1305434570      168.4800732441     1  0.17357553E+09
     -162.1304991025      173.3351831378     1  0.19293993E+09
     -162.1304895219      165.0052131345     1  0.17195380E+09
     -162.1302613255      164.9346708737     1  0.17930690E+09
     -162.1301876697      168.0219637481     1  0.18314302E+09
     -162.1300457798      167.5738355368     1  0.18514186E+09
     -162.1298820451      164.3701579136     1  0.18872689E+09
     -162.1297641304      164.3169756535     1  0.17898824E+09
     -162.1297277536      163.4439905666     1  0.18248597E+09
     -162.1296120230      165.1343716773     1  0.17414776E+09
     -162.1296057942      161.5505310148     1  0.17982578E+09
     -162.1293402335      165.5178196437     1  0.17884286E+09
     -162.1292944701      173.9152973282     2  0.19710844E+09
     -162.1289775748      162.7636096101     1  0.18642323E+09
     -162.1288656154      166.0430683116     1  0.17029513E+09
     -162.1288360435      171.0734226624     1  0.19680983E+09
     -162.1285721752      169.7313365024     1  0.17898492E+09
     -162.1285380584      168.1644329372     1  0.19303761E+09
     -162.1282885876      162.7454104756     1  0.17665026E+09
     -162.1282399950      165.7008271591     1  0.18263967E+09
     -162.1281614876      164.8308505861     1  0.16830357E+09
     -162.1280663393      167.1148429081     1  0.19695544E+09
     -162.1277466496      166.4720477963     1  0.18105994E+09
     -162.1276466221      166.8222184713     1  0.18130052E+09
     -162.1275861570      164.6231882087     1  0.17291230E+09
     -162.1271096493      164.0898421752     1  0.17303119E+09
     -162.1270298410      174.0130578565     2  0.17804081E+09
     -162.1266727522      167.5183535056     1  0.17474214E+09
     -162.1265448504      168.5382701493     1  0.17854561E+09
     -162.1259667325      164.5992970298     1  0.17602281E+09
     -162.1259301879      163.1327205367     1  0.17083340E+09
     -162.1258893830      163.8233695757     1  0.17251761E+09
     -162.1257200027      161.9633070407     1  0.17743511E+09
     -162.1255631888      169.9096833323     1  0.18777222E+09
     -162.1253838725      166.0147278804     1  0.17813442E+09
     -162.1252261988      166.5520576251     1  0.17466404E+09
     -162.1251485033      164.3312564714     1  0.17577082E+09
     -162.1251060186      166.6185976061     1  0.17830938E+09
     -162.1250262581      166.4350260626     1  0.17611737E+09
     -162.1248550624      168.3368546717     1  0.19055844E+09
     -162.1244545659      165.9666047673     1  0.17558858E+09
     -162.1242867195      170.9190289911     1  0.18460895E+09
     -162.1241620402      165.9906935994     1  0.17425723E+09
     -162.1241358721      162.0025999382     1  0.17705609E+09
     -162.1238178873      164.8057180360     1  0.17728534E+09
     -162.1236229765      165.8559483948     1  0.17206636E+09
     -162.1234925295      165.7553858686     1  0.17656122E+09
     -162.1233478996      166.3712334411     1  0.17585570E+09
     -162.1230649667      173.7843172789     1  0.17781212E+09
     -162.1228855612      165.3303720858     1  0.18516463E+09
     -162.1228583401      168.0101468335     1  0.19250032E+09
     -162.1227849919      168.4113748713     1  0.18314657E+09
     -162.1225908800      165.2292322213     1  0.17728119E+09
     -162.1225258558      164.3507217535     1  0.17740409E+09
     -162.1221786603      168.7288903791     1  0.17444001E+09
     -162.1221405119      169.8480120298     1  0.19120279E+09
     -162.1218493850      162.1171216577     1  0.17850982E+09
     -162.1218023862      163.7742673658     1  0.18281720E+09
     -162.1217742708      167.6593324582     1  0.18147445E+09
     -162.1216249664      169.6964062356     1  0.19372121E+09
     -162.1212337976      167.6896999534     1  0.18533768E+09
     -162.1211078999      165.0580749480     1  0.17941628E+09
     -162.1210388734      166.2200418789     2  0.19171471E+09
     -162.1210032167      166.1968304223     1  0.17751460E+09
     -162.1207774131      167.6851148993     1  0.19008144E+09
     -162.1204561976      167.6629497433     1  0.18678722E+09
     -162.1201327001      169.3278903068     1  0.17992524E+09
     -162.1198785932      166.6350119403     1  0.20027164E+09
     -162.1197268128      161.8589773365     1  0.17873997E+09
     -162.1193204282      162.5040116353     1  0.17802664E+09
     -162.1190738887      166.2877524746     1  0.18572687E+09
     -162.1189629610      172.8639995965     1  0.18216309E+09
     -162.1189546216      168.3433430198     1  0.18342242E+09
     -162.1188783911      164.5679547400     1  0.17995032E+09
     -162.1188427243      167.2655186021     1  0.17775433E+09
     -162.1186660706      168.4771849549     1  0.19846837E+09
     -162.1186626025      172.8716162360     1  0.18151240E+09
     -162.1185666944      167.3644570404     1  0.19208698E+09
     -162.1184890760      169.5308638183     1  0.18780000E+09
     -162.1184852167      167.8041952207     1  0.17948832E+09
     -162.1183766279      161.2809568410     1  0.17452140E+09
     -162.1181956555      166.3835035685     1  0.18087572E+09
     -162.1181493159      172.5997792853     1  0.18615273E+09
     -162.1180756435      169.2258562343     1  0.18417321E+09
     -162.1179978510      163.4401328349     1  0.17479650E+09
     -162.1178498209      163.0439471617     1  0.17694993E+09
     -162.1176275628      162.4031129137     1  0.17510775E+09
     -162.1174920718      163.5088775412     1  0.18409061E+09
     -162.1174540051      162.1192188233     1  0.17203772E+09
     -162.1172619935      169.5643709816     1  0.17620083E+09
     -162.1169246211      172.1990555631     1  0.18112878E+09
     -162.1167420778      167.0104222777     1  0.17386519E+09
     -162.1165187539      164.3622484257     1  0.17317100E+09
     -162.1164990866      167.3434064919     1  0.18608743E+09
     -162.1162870946      170.3897968892     1  0.18358178E+09
     -162.1161204813      168.9596099173     1  0.18533988E+09
     -162.1160924482      173.0905146818     1  0.19336319E+09
     -162.1160373373      163.9534890053     1  0.17496853E+09
     -162.1158575851      163.6034208638     1  0.18477384E+09
     -162.1158069820      171.1267008340     1  0.19344121E+09
     -162.1157070074      174.0860100079     1  0.17897273E+09
     -162.1156020196      162.2495141204     1  0.17480520E+09
     -162.1155957365      169.5380839682     1  0.17708651E+09
     -162.1154166157      169.7124260232     1  0.18754961E+09
     -162.1153944128      164.0071241189     1  0.17485751E+09
     -162.1150210346      164.3354271992     1  0.17491640E+09
     -162.1150031439      167.0918346594     1  0.19099922E+09
     -162.1146339882      173.1777514123     1  0.19762941E+09
     -162.1145749334      166.8141761284     1  0.18214858E+09
     -162.1144370483      172.3744262175     1  0.18466792E+09
     -162.1144318687      166.5464692171     1  0.18631587E+09
     -162.1143006851      164.7597007298     1  0.17784039E+09
     -162.1142180447      162.4155954337     1  0.17951416E+09
     -162.1140501342      170.2141488225     2  0.16895850E+09
     -162.1139772832      163.1281833500     1  0.18309334E+09
     -162.1139229477      166.7412977046     1  0.17962758E+09
     -162.1138088253      167.3902444588     1  0.17074359E+09
     -162.1137317179      166.9709764660     1  0.17189702E+09
     -162.1135182915      171.5841700863     1  0.18476347E+09
     -162.1133684379      173.4223043793     1  0.18417799E+09
     -162.1132530102      165.0243681898     1  0.17471149E+09
     -162.1125845121      174.0044028656     2  0.17929725E+09
     -162.1124667292      164.6733750236     1  0.18157114E+09
     -162.1124443943      165.4695765529     1  0.18021431E+09
     -162.1124114832      163.1433638913     1  0.19183817E+09
     -162.1123674223      169.9945948345     2  0.18375678E+09
     -162.1123528807      167.9035556383     1  0.17678730E+09
     -162.1122508154      168.3290272926     1  0.17211037E+09
     -162.1121911645      171.6811107464     2  0.17937849E+09
     -162.1120761487      169.3557803394     1  0.19144146E+09
     -162.1115914356      173.6446094549     1  0.19176760E+09
     -162.1115055621      168.5071491806     1  0.17128311E+09
     -162.1113148566      163.2844379260     1  0.18657590E+09
     -162.1111765359      162.9351962873     1  0.16997820E+09
     -162.1109359424      165.2452987758     1  0.18301771E+09
     -162.1107366945      170.3629300417     1  0.18064560E+09
     -162.1106236119      161.8660926657     1  0.18553515E+09
     -162.1105113589      173.9296486296     1  0.19521474E+09
     -162.1105016917      163.5655929438     1  0.17646384E+09
     -162.1103212254      169.6157239069     1  0.18031268E+09
     -162.1102343585      165.5933890339     1  0.17964321E+09
     -162.1101841531      171.4641428357     1  0.17743898E+09
     -162.1100213586      173.5819496373     1  0.20010907E+09
     -162.1096436216      165.9117507482     1  0.18598491E+09
     -162.1095310949      165.9783783442     1  0.16871492E+09
     -162.1094396396      167.8988116369     1  0.17964103E+09
     -162.1093913350      168.7771172238     1  0.17119860E+09
     -162.1092341727      168.1080273427     1  0.17719635E+09
     -162.1091305467      170.6391628783     2  0.18455743E+09
     -162.1090484102      163.9967024771     1  0.17221514E+09
     -162.1088343753      165.3995365954     1  0.18045279E+09
     -162.1088115576      164.9882710118     1  0.17978990E+09
     -162.1084508747      166.3849908811     1  0.18656851E+09
     -162.1083316833      166.5143691513     1  0.17375271E+09
     -162.1080634380      165.2634388873     1  0.18461047E+09
     -162.1080248434      164.4789292242     1  0.18026820E+09
     -162.1079292039      167.5418675520     1  0.17746164E+09
     -162.1077654078      168.8714362979     1  0.18555002E+09
     -162.1077101361      163.3596309930     1  0.18236892E+09
     -162.1077047956      166.4870361411     1  0.17925320E+09
     -162.1074616414      165.2656748333     1  0.17319858E+09
     -162.1074556181      166.6677270402     1  0.17688219E+09
     -162.1069661143      165.1417932885     1  0.17310554E+09
     -162.1068924257      164.6036467490     1  0.17270119E+09
     -162.1067198033      164.8752877701     1  0.17502862E+09
     -162.1062648358      163.7102192857     1  0.19032220E+09
     -162.1059161427      163.3647443723     1  0.17629029E+09
     -162.1057980310      169.3780015671     1  0.17324655E+09
     -162.1057763886      163.2954516922     1  0.18174415E+09
     -162.1055047194      167.5182463189     1  0.18569185E+09
     -162.1054444743      173.7949421339     1  0.18185014E+09
     -162.1048852656      170.4654221511     1  0.17870176E+09
     -162.1044216867      166.9438404999     1  0.19207792E+09
     -162.1043912791      173.2396426075     1  0.18679633E+09
     -162.1043089429      173.5610289525     1  0.19853679E+09
     -162.1041054880      169.7192269060     1  0.19222682E+09
     -162.1038763750      173.8496521764     1  0.19659907E+09
     -162.1035844210      160.2981107478     1  0.17510927E+09
     -162.1035219468      168.9475072153     1  0.18418284E+09
     -162.1034200673      161.2749884553     1  0.17307776E+09
     -162.1033995982      162.1830145151     1  0.17696511E+09
     -162.1031361806      165.4190324364     1  0.17639897E+09
     -162.1029580257      161.5397640691     1  0.18273483E+09
     -162.1028711608      160.9842657353     1  0.18299173E+09
     -162.1026679643      165.8881349205     1  0.18105671E+09
     -162.1024996017      164.7438315543     1  0.18071015E+09
     -162.1019721813      168.2492558150     1  0.17855021E+09
     -162.1018895298      158.0025756739     1  0.17841229E+09
     -162.1018060298      161.1726477254     1  0.17934468E+09
     -162.1014458887      165.4215503333     1  0.18311313E+09
     -162.1010665439      162.7106507807     1  0.18541343E+09
     -162.1009553480      173.4679767850     1  0.18026501E+09
     -162.1005418122      163.3748094881     1  0.17944244E+09
     -162.1004377643      168.5186075487     1  0.17105732E+09
     -162.1003083032      165.1251113277     1  0.18347656E+09
     -162.1001344657      165.1386343622     1  0.16998746E+09
     -162.0998882310      164.3980815155     1  0.17244281E+09
     -162.0998789392      165.5869053163     1  0.17048827E+09
     -162.0998436427      159.5254747206     1  0.17800199E+09
     -162.0995784431      166.9990551453     1  0.17468734E+09
     -162.0994517535      168.3779901673     1  0.17669157E+09
     -162.0994021124      169.0046432275     1  0.18917138E+09
     -162.0993673327      163.5393259709     1  0.18704939E+09
     -162.0990209691      164.9274748697     1  0.18465575E+09
     -162.0989993640      166.2493587768     1  0.18581256E+09
     -162.0984619527      162.4399459443     1  0.18455705E+09
     -162.0975987629      166.8546098104     1  0.17743719E+09
     -162.0974246978      162.5092759549     1  0.17347021E+09
     -162.0970133643      173.9393940883     1  0.17889449E+09
     -162.0967282792      168.9385919663     1  0.19394331E+09
     -162.0963241720      169.5715953224     1  0.19194468E+09
     -162.0959519121      164.6726332835     1  0.18202562E+09
     -162.0958531658      168.5848919933     1  0.18166273E+09
     -162.0958207986      159.8128476601     1  0.17880124E+09
     -162.0953591519      168.0852822890     1  0.18641888E+09
     -162.0951627345      167.5958898827     1  0.18015157E+09
     -162.0948603822      172.8441088660     1  0.18937360E+09
     -162.0947763657      167.3048036178     1  0.17250724E+09
     -162.0946846525      169.7202636937     1  0.19150803E+09
     -162.0943768037      173.7474440194     1  0.17691255E+09
     -162.0941180896      167.6971898840     1  0.17819543E+09
     -162.0938936520      173.4537189467     1  0.17597033E+09
     -162.0937202582      173.4029442337     1  0.19414067E+09
     -162.0933889217      172.6135563595     1  0.17587117E+09
     -162.0928352899      168.0923223185     1  0.19139796E+09
     -162.0926985025      163.0715986330     1  0.17265140E+09
     -162.0926316461      167.2603534911     1  0.18708098E+09
     -162.0918795800      164.8047501973     1  0.18237555E+09
     -162.0911188719      159.3268458640     1  0.17942635E+09
     -162.0909756802      166.2547954724     1  0.17664905E+09
     -162.0909060918      167.2042142816     1  0.18756794E+09
     -162.0909014930      172.5498885489     1  0.18809198E+09
     -162.0908722578      162.4121426892     1  0.17523464E+09
     -162.0908280690      161.4977282071     1  0.17418685E+09
     -162.0902267513      162.2792913038     1  0.17764618E+09
     -162.0901078286      170.0741065848     1  0.17812155E+09
     -162.0898309234      165.3427921186     1  0.17794048E+09
     -162.0896375040      166.9526113658     1  0.17340502E+09
     -162.0895433945      170.0588040276     1  0.17779517E+09
     -162.0893142019      165.9926187689     1  0.18874851E+09
     -162.0887780684      165.3677851167     1  0.18010666E+09
     -162.0887296809      166.2525104004     1  0.19077159E+09
     -162.0886556196      164.4695065352     1  0.17417687E+09
     -162.0884396873      171.9015867776     1  0.18409828E+09
     -162.0883146197      167.6976346890     1  0.17993169E+09
     -162.0882376310      163.8834125899     1  0.17652720E+09
     -162.0881134742      166.2847426061     1  0.17275894E+09
     -162.0877914710      165.6381512577     1  0.17478583E+09
     -162.0876546884      164.2366289524     1  0.17665830E+09
     -162.0869282558      170.0259519101     1  0.20036894E+09
     -162.0866301387      173.8770840543     1  0.18631244E+09
     -162.0866011882      162.1527822373     1  0.18072202E+09
     -162.0865429170      168.1084217002     1  0.18210406E+09
     -162.0864060995      170.8937409373     1  0.18074876E+09
     -162.0860180003      166.2741802396     1  0.17841474E+09
     -162.0857720367      168.6139358174     1  0.18722917E+09
     -162.0841608533      165.0351158319     1  0.18514948E+09
     -162.0839555804      163.9061609737     1  0.17886022E+09
     -162.0838284831      165.2695713673     1  0.17868693E+09
     -162.0837455860      165.2185865586     1  0.18772873E+09
     -162.0832047608      173.4820753449     1  0.17533679E+09
     -162.0827827806      161.0639829862     1  0.16788702E+09
     -162.0826955267      164.9798674882     1  0.18428066E+09
     -162.0823779511      172.8856234156     1  0.17934795E+09
     -162.0822417478      164.3075345383     1  0.17691571E+09
     -162.0817257458      167.1943347772     1  0.17307837E+09
     -162.0814804431      165.2520180572     1  0.17233887E+09
     -162.0813932114      164.2593943076     1  0.18228743E+09
     -162.0808577606      167.7152070317     1  0.17045738E+09
     -162.0806762931      169.2844039852     1  0.18497787E+09
     -162.0802230195      169.0150296269     1  0.18325928E+09
     -162.0799810897      166.9938723273     1  0.18058694E+09
     -162.0792420098      164.6766897987     1  0.18069771E+09
     -162.0791123120      166.6703267267     1  0.17337407E+09
     -162.0790765696      163.7748369814     1  0.17721772E+09
     -162.0787596171      169.0654297563     1  0.18695510E+09
     -162.0781217753      173.4255640759     1  0.19014180E+09
     -162.0771599151      169.0032415484     2  0.18293460E+09
     -162.0762197518      162.7745280764     1  0.18160115E+09
     -162.0756149935      164.9539678357     1  0.18738003E+09
     -162.0754125334      163.9864596296     1  0.17264685E+09
     -162.0748200819      162.6638818534     1  0.17560196E+09
     -162.0740186461      172.9408073009     1  0.19261186E+09
     -162.0733459756      162.7079415373     1  0.17877295E+09
     -162.0733168389      167.4479590069     1  0.18852435E+09
     -162.0732136260      168.3733358782     1  0.17659523E+09
     -162.0730950407      163.8720678477     1  0.16820529E+09
     -162.0723237730      172.8180843198     1  0.17929175E+09
     -162.0721801955      163.0638508449     1  0.17832167E+09
     -162.0720791997      166.9173105549     1  0.17851449E+09
     -162.0711408294      168.2599478814     1  0.17784335E+09
     -162.0710966418      165.7419043760     1  0.17114565E+09
     -162.0699957254      165.1000365132     1  0.18130853E+09
     -162.0695142278      162.3919928129     1  0.17357385E+09
     -162.0687220865      161.3335452465     1  0.18171855E+09
     -162.0682699027      166.8091449313     1  0.18685345E+09
     -162.0679534044      167.5137955771     1  0.18666731E+09
     -162.0677589714      166.5382787385     1  0.18946833E+09
     -162.0677305858      165.1055612961     1  0.17635324E+09
     -162.0667133888      163.8509588683     1  0.17486950E+09
     -162.0662397084      171.5794463387     1  0.17763950E+09
     -162.0659466271      165.9752187989     1  0.17814670E+09
     -162.0653903739      163.9978879212     1  0.18224958E+09
     -162.0644376843      162.0402590256     1  0.18658511E+09
     -162.0644213513      169.8139467649     1  0.19690333E+09
     -162.0643689268      169.0602504200     1  0.18801192E+09
     -162.0643363567      168.4747676569     1  0.18120047E+09
     -162.0642188405      165.2582654413     1  0.17603084E+09
     -162.0639516720      165.1562614436     1  0.17735122E+09
     -162.0635949919      168.9473237348     1  0.18811804E+09
     -162.0634139675      164.7070496560     1  0.18282767E+09
     -162.0633341435      173.1481751366     1  0.17908913E+09
     -162.0626255343      166.4475385469     1  0.17547056E+09
     -162.0625747817      166.0527966369     1  0.17374183E+09
     -162.0625426668      165.7599437075     1  0.18059283E+09
     -162.0619222974      164.2966925465     1  0.18713343E+09
     -162.0616902343      168.7449760608     1  0.19326420E+09
     -162.0613150796      163.8668432642     1  0.17202849E+09
     -162.0608226285      173.3310949380     1  0.19420551E+09
     -162.0608201013      173.0587839294     1  0.18243219E+09
     -162.0608140896      166.8651066849     1  0.17800814E+09
     -162.0606004450      161.4015838582     1  0.17810941E+09
     -162.0603370159      166.8725741924     1  0.17681194E+09
     -162.0602638550      166.5896150689     1  0.17843417E+09
     -162.0597962866      173.4450730749     1  0.17515395E+09
     -162.0595155369      173.4585424410     1  0.19304743E+09
     -162.0593180202      161.7998857213     1  0.17839922E+09
     -162.0591914826      166.2159199887     1  0.18064153E+09
     -162.0586682003      160.5597317688     1  0.17994140E+09
     -162.0585850738      167.4323051120     1  0.18624092E+09
     -162.0571087471      172.9041200465     1  0.18361399E+09
     -162.0570917772      166.3881499648     1  0.17364218E+09
     -162.0562458124      165.7768374146     1  0.17922657E+09
     -162.0560368690      163.1522587296     1  0.17769493E+09
     -162.0557743878      165.5607286295     1  0.18581597E+09
     -162.0554363706      158.1463106767     1  0.17849294E+09
     -162.0553293165      168.4434719213     1  0.18178037E+09
     -162.0552224266      162.2084587826     1  0.18106623E+09
     -162.0548621966      167.4736055638     1  0.18312047E+09
     -162.0542891477      161.8849829638     1  0.16871314E+09
     -162.0539834469      162.0584138746     1  0.17753311E+09
     -162.0532749705      163.4501203105     1  0.17466327E+09
     -162.0531278598      164.6648983390     1  0.18845360E+09
     -162.0529135627      161.0628543705     1  0.18606518E+09
     -162.0527958399      169.2559278882     1  0.17836748E+09
     -162.0522147556      166.6084036023     1  0.18713938E+09
     -162.0521429900      162.4920586044     1  0.18915622E+09
     -162.0520910039      173.3693855824     1  0.19200030E+09
     -162.0519825684      173.3859932219     1  0.19367734E+09
     -162.0506610305      160.6657750202     1  0.17767238E+09
     -162.0502572366      172.4985209125     1  0.19243384E+09
     -162.0496459874      162.2617796843     1  0.17672885E+09
     -162.0481825090      162.8229858565     1  0.17901256E+09
     -162.0467260653      161.7903538372     1  0.17746850E+09
     -162.0452960376      165.8553457953     1  0.17729334E+09
     -162.0443050614      172.7427580818     2  0.19433719E+09
     -162.0435263962      164.5679872533     1  0.18136529E+09
     -162.0377830538      173.2644615048     1  0.17588142E+09
     -162.0375350096      163.5078452607     1  0.17626694E+09
     -162.0369970026      171.1427549232     1  0.18212155E+09
     -162.0359924701      167.4755959922     1  0.18875117E+09
     -162.0333550162      168.8196526809     1  0.18231550E+09
     -162.0331520377      166.1639540233     1  0.18673873E+09
     -162.0323928961      167.8462518496     1  0.18345165E+09
     -162.0315574134      163.6758869477     1  0.17218729E+09
     -162.0307209259      165.6710937430     1  0.17449184E+09
     -162.0294858977      166.2665392680     1  0.17777270E+09
     -162.0278029019      160.2860857559     1  0.17997469E+09
     -162.0272326856      163.8713355548     1  0.17078769E+09
     -162.0264276915      168.7471551302     1  0.18209309E+09
     -162.0263502977      166.5471967924     1  0.19180947E+09
     -162.0259973908      164.5048632279     1  0.18622748E+09
     -162.0258153798      165.6170721415     1  0.17458723E+09
     -162.0252991285      171.4960979321     1  0.18178937E+09
     -162.0250018837      166.8167900207     1  0.17783264E+09
     -162.0233297350      165.7518245820     1  0.18165447E+09
     -162.0214741947      166.9068202315     1  0.17503271E+09
     -162.0190226941      165.5859094937     1  0.17629294E+09
     -162.0184831861      164.9295702087     1  0.17209959E+09
     -162.0182394110      164.6085405523     1  0.17820791E+09
     -162.0174542580      171.8527227071     1  0.18067625E+09
     -162.0171041313      161.8229809114     1  0.18391959E+09
     -162.0169707517      161.5994033250     1  0.18181242E+09
     -162.0164646641      164.8329754056     1  0.18884951E+09
     -162.0160620074      161.7105715223     1  0.17950084E+09
     -162.0158034626      161.9144377001     1  0.17742930E+09
     -162.0156759600      170.0276326006     1  0.20664098E+09
     -162.0132915417      165.1842997265     1  0.17740849E+09
     -162.0111654496      166.7580470739     1  0.18935954E+09
     -162.0103567695      167.9320010923     1  0.17732713E+09
     -162.0098327387      169.0092474323     1  0.18355708E+09
     -162.0096001339      167.8420824966     1  0.18323196E+09
     -162.0087816680      162.6918337877     1  0.17761044E+09
     -162.0086097057      162.3589196596     1  0.18097867E+09
     -162.0067353889      163.0484240090     1  0.17997799E+09
     -162.0066768716      166.1764696649     1  0.17762760E+09
     -162.0046236367      163.8002063939     1  0.17651168E+09
     -162.0033475131      160.2904361625     1  0.17688583E+09
     -162.0026481208      164.3510409196     1  0.18532202E+09
     -162.0009086087      164.3996165622     1  0.17775567E+09
     -161.9996400471      165.7331616261     1  0.18576451E+09
     -161.9992119293      165.5188427532     1  0.18795538E+09
     -161.9977486416      169.7942166719     1  0.19358825E+09
     -161.9971978768      164.7315768033     1  0.17866757E+09
     -161.9970206631      167.3412595347     1  0.17913872E+09
     -161.9967124231      165.6797244800     1  0.17670367E+09
     -161.9964800809      166.4468090045     1  0.19041412E+09
     -161.9959899490      164.0114189612     1  0.18888745E+09
     -161.9954899543      163.1792571376     1  0.18099241E+09
     -161.9953820423      162.5991706076     1  0.17844946E+09
     -161.9935961570      166.8359623909     1  0.19188387E+09
     -161.9932641120      164.3923865710     1  0.17937764E+09
     -161.9922150654      172.9275259251     1  0.17427165E+09
     -161.9915447539      161.6098430391     1  0.18136913E+09
     -161.9897499223      166.0292902442     1  0.18590292E+09
     -161.9887597673      161.9347305844     1  0.17756703E+09
     -161.9875660695      168.2474845651     1  0.19153592E+09
     -161.9873348657      167.4918492907     1  0.18052106E+09
     -161.9867810539      163.8256358802     1  0.17845596E+09
     -161.9863023376      165.7262678948     1  0.18462122E+09
     -161.9856522340      166.9223958129     1  0.18101980E+09
