# Supplementary material for: Structure, thermodynamics, and rearrangement mechanisms in gold clusters—insights from the energy landscapes framework
Source: Nanoscale. 2017 Dec 15;10(4):2004–16. doi: 10.1039/c7nr07123j (PMC5901115; doi:10.1039/c7nr07123j)
Supplement: Supplementary file 1 [file NR-010-C7NR07123J-s001.zip › minima/46_Au/min.data.fcc]

     -162.4508495405      176.3554723185     1  0.17927501E+09
     -162.4490055632      176.3818803691     2  0.17886525E+09
     -162.4231849765      176.4538715022     2  0.17571760E+09
     -162.4084621822      176.4520734156     2  0.17696702E+09
     -162.3110820078      175.5624853989     2  0.18434743E+09
     -162.2923139977      175.7343694989     1  0.18415833E+09
     -162.2911594284      175.7227112649     1  0.18401312E+09
     -162.2893275864      175.7669203025     1  0.18373297E+09
     -162.2877330096      175.5689609526     1  0.18187817E+09
     -162.2858796953      175.6056604995     1  0.18138325E+09
     -162.2844609274      175.6189127610     1  0.18138995E+09
     -162.2669421881      175.7711162903     1  0.18059975E+09
     -162.2472721629      175.7857335990     2  0.18226853E+09
     -162.2110078701      170.5127870853     1  0.17987918E+09
     -162.2033880168      170.8343481083     1  0.17398609E+09
     -162.2028719405      168.4213641160     1  0.17355768E+09
     -162.1995766487      166.6953766732     1  0.17002476E+09
     -162.1947894217      170.5283683045     1  0.17576823E+09
     -162.1934925372      170.9651299182     1  0.17452209E+09
     -162.1906384193      168.2278647636     1  0.17654675E+09
     -162.1840041506      170.5300493387     1  0.17709083E+09
     -162.1685305325      159.7631552880     4  0.17000266E+09
     -162.1642974120      175.3167470677     1  0.18764731E+09
     -162.1632358577      170.3977792013     1  0.17056544E+09
     -162.1537051050      171.7891126305     1  0.17636391E+09
     -162.1502717601      170.7771611404     1  0.17612788E+09
     -162.1393607165      175.4923914132     1  0.18514663E+09
     -162.1374536131      174.6472046413     2  0.17681530E+09
     -162.1318655439      175.3725973331     1  0.18618796E+09
     -162.1252668928      174.6039961425     2  0.18025387E+09
     -162.1246825440      174.5644881580     1  0.17789155E+09
     -162.1218807645      164.2855297243     1  0.17076340E+09
     -162.1208609549      171.0054720624     1  0.17373756E+09
     -162.1194204713      174.5149443789     1  0.17587994E+09
     -162.1182685297      167.0033331702     1  0.17268643E+09
     -162.0890637915      174.7764861316     2  0.17801138E+09
     -162.0636655847      168.4428792530     1  0.17297266E+09
     -162.0609465593      170.0480704603     1  0.17801996E+09
     -162.0567517114      166.8040855700     1  0.17094217E+09
     -162.0549867188      171.6100832602     2  0.18067464E+09
     -162.0358888541      170.4917871446     1  0.17880004E+09
     -162.0064571717      170.6630079764     1  0.17732065E+09
