# Supplementary material for: Structure, thermodynamics, and rearrangement mechanisms in gold clusters—insights from the energy landscapes framework
Source: Nanoscale. 2017 Dec 15;10(4):2004–16. doi: 10.1039/c7nr07123j (PMC5901115; doi:10.1039/c7nr07123j)
Supplement: Supplementary file 1 [file NR-010-C7NR07123J-s001.zip › minima/46_Au/min.data.twi]

     -162.4540134984      176.5192696703     1  0.17748874E+09
     -162.4431935232      176.4714428926     1  0.17873101E+09
     -162.4339558191      176.0838094757     2  0.18410376E+09
     -162.4316240941      176.4615710889     1  0.17968272E+09
     -162.4256676576      176.2271431267     1  0.18133958E+09
     -162.3955745114      176.5001850317     1  0.17478184E+09
     -162.3875659748      176.4753261164     1  0.17548437E+09
     -162.3864225747      171.4442778268     1  0.16710263E+09
     -162.3758755817      171.9597963991     1  0.17910050E+09
     -162.3728327125      176.3254713072     2  0.17753281E+09
     -162.3681395342      172.0942235678     2  0.17977875E+09
     -162.3574024990      175.9736293261     1  0.17387603E+09
     -162.3536592172      172.0013122229     1  0.18518041E+09
     -162.3508308245      172.1797311224     2  0.18116656E+09
     -162.3477065351      176.2977889267     2  0.17462169E+09
     -162.3278193774      175.8737281572     1  0.17609304E+09
     -162.3243171193      176.0106035887     2  0.17202477E+09
     -162.3242024786      175.9204624117     1  0.17690229E+09
     -162.3193136608      175.7971465580     1  0.18056728E+09
     -162.3175466595      175.9679665244     1  0.18262446E+09
     -162.3113395947      175.8693281057     1  0.18430582E+09
     -162.3027699476      175.7868115211     1  0.18130345E+09
     -162.2990742393      175.7302873254     1  0.17731944E+09
     -162.2976980578      175.7197952666     2  0.17091666E+09
     -162.2916805136      175.3659535826     2  0.17766987E+09
     -162.2894145143      175.7586873225     2  0.17158803E+09
     -162.2890952089      175.8261854121     1  0.18269155E+09
     -162.2889672929      175.8634873655     1  0.18212640E+09
     -162.2844956109      175.8150692470     1  0.18240685E+09
     -162.2744434105      175.4041462977     1  0.17456129E+09
     -162.2742659072      175.0741086388     1  0.18074420E+09
     -162.2692924043      175.9259817921     1  0.17917080E+09
     -162.2672050176      175.2418988378     1  0.17853424E+09
     -162.2659261692      175.9705283122     1  0.17925138E+09
     -162.2609846933      175.1726636834     2  0.18291882E+09
     -162.2601573278      172.5244252467     1  0.17515882E+09
     -162.2598804726      175.9939239128     1  0.17998068E+09
     -162.2596383600      175.4075219000     1  0.18961273E+09
     -162.2594412994      175.7833728003     1  0.18225297E+09
     -162.2573904299      171.8216494758     1  0.17706849E+09
     -162.2569281841      169.3233767773     1  0.17753220E+09
     -162.2568076923      175.6295669859     1  0.17925920E+09
     -162.2527132502      175.7424726904     1  0.17811857E+09
     -162.2512348840      175.3077965213     1  0.17363745E+09
     -162.2502477413      175.7805918631     1  0.18310693E+09
     -162.2491662934      169.0006895919     1  0.17720631E+09
     -162.2442968922      171.0875700285     2  0.18805567E+09
     -162.2419755673      169.2758608447     1  0.17642899E+09
     -162.2407305335      168.4877914008     1  0.17872591E+09
     -162.2394370162      169.0228717217     1  0.17640478E+09
     -162.2355760483      175.5037133433     1  0.18331053E+09
     -162.2345614844      175.7482370316     1  0.17904920E+09
     -162.2341605201      175.4183361155     1  0.17258553E+09
     -162.2337964610      175.3899290350     1  0.17225894E+09
     -162.2332549634      171.6127581889     2  0.17324787E+09
     -162.2321487902      168.7702277994     1  0.18703107E+09
     -162.2306378098      171.2519155893     1  0.18854582E+09
     -162.2302411479      172.5948733643     2  0.18159427E+09
     -162.2251834776      171.7725412907     1  0.17638604E+09
     -162.2251516532      175.2604078999     1  0.18125812E+09
     -162.2231567884      175.9181404765     1  0.17955923E+09
     -162.2225231298      169.4520462275     2  0.17945232E+09
     -162.2213519390      172.4534230247     1  0.17627785E+09
     -162.2212788388      172.5361756013     1  0.17686010E+09
     -162.2207654094      171.8044367313     1  0.17505024E+09
     -162.2206111324      173.5242528875     1  0.17457478E+09
     -162.2198326194      169.8571014278     1  0.17981129E+09
     -162.2196935805      170.7738169248     1  0.17699059E+09
     -162.2188349931      175.3716985618     1  0.18323419E+09
     -162.2174349180      175.1814686622     1  0.17932218E+09
     -162.2168236166      175.5522368346     1  0.17575005E+09
     -162.2163886581      172.0125836102     2  0.17729968E+09
     -162.2160686710      171.9415754214     2  0.17847047E+09
     -162.2153342214      170.7326706924     2  0.18363762E+09
     -162.2125930045      175.0548913396     1  0.17535832E+09
     -162.2093136730      175.5100336080     1  0.17621237E+09
     -162.2091408337      170.9712989962     2  0.18347911E+09
     -162.2078565780      168.5332075351     1  0.17388076E+09
     -162.2075857882      175.0445532564     1  0.17821527E+09
     -162.2074975438      175.6684657022     1  0.17839413E+09
     -162.2074889034      175.7436495934     1  0.17869872E+09
     -162.2047885768      175.6173567927     1  0.17632821E+09
     -162.2046349351      172.1317385162     1  0.17464889E+09
     -162.2021153097      170.9825299096     1  0.17385546E+09
     -162.2003455121      175.4094024273     1  0.18723935E+09
     -162.1978559590      171.7256427749     1  0.17480290E+09
     -162.1976009724      171.1824695954     1  0.18403269E+09
     -162.1968164650      175.4466670997     1  0.18802121E+09
     -162.1956411353      174.4051689376     2  0.17998987E+09
     -162.1953654747      171.0826258578     1  0.18421767E+09
     -162.1939562898      171.4081695229     1  0.17619274E+09
     -162.1938089782      169.1557582814     1  0.17986045E+09
     -162.1927921555      171.1286029293     1  0.17436513E+09
     -162.1909790393      166.3023613845     1  0.17279144E+09
     -162.1908228702      169.5786508424     1  0.17324284E+09
     -162.1889970758      175.0439909143     1  0.18569280E+09
     -162.1889716326      175.5915275022     4  0.20551348E+09
     -162.1876218774      174.7602512067     1  0.18189987E+09
     -162.1843708002      175.5273807497     1  0.18699773E+09
     -162.1812157635      168.5393769587     1  0.17486029E+09
     -162.1801133854      171.1731836319     2  0.18203173E+09
     -162.1800355180      171.7908270894     1  0.17363451E+09
     -162.1782223144      171.7564368805     1  0.17456988E+09
     -162.1777245023      168.4947709471     1  0.18317732E+09
     -162.1775839143      170.6754029393     2  0.18023874E+09
     -162.1743616627      174.8853168152     1  0.17754765E+09
     -162.1716883135      171.3062088685     1  0.17510725E+09
     -162.1712648900      165.8306552059     1  0.17600826E+09
     -162.1702794099      166.1759263164     1  0.17613123E+09
     -162.1702213645      170.8190292591     1  0.18112459E+09
     -162.1698247157      168.7369679251     1  0.17320208E+09
     -162.1687233422      174.4936365779     1  0.17994079E+09
     -162.1674955771      174.5731130734     1  0.17977402E+09
     -162.1670266874      175.0084947879     1  0.18133981E+09
     -162.1663983821      174.7877384279     2  0.17898558E+09
     -162.1663414137      170.8762610680     1  0.17723725E+09
     -162.1629273906      174.5489748187     1  0.17690577E+09
     -162.1622779788      170.1838756234     1  0.17526223E+09
     -162.1620460190      169.4357882073     1  0.17450855E+09
     -162.1613481422      167.1106734564     2  0.17035271E+09
     -162.1610917259      174.7075194108     2  0.18904939E+09
     -162.1610545382      175.1983254945     1  0.18124496E+09
     -162.1607661778      170.3003373829     1  0.17482386E+09
     -162.1598186551      175.3113581674     1  0.18673906E+09
     -162.1591413236      171.2156717865     1  0.17558843E+09
     -162.1590736236      175.0044674067     1  0.18547203E+09
     -162.1565459540      171.0125974180     1  0.17778669E+09
     -162.1564587195      174.5274479611     1  0.17891855E+09
     -162.1552078290      174.5192940513     1  0.17671715E+09
     -162.1540884364      170.9258203689     1  0.17404550E+09
     -162.1525663273      173.2708347809     1  0.18169333E+09
     -162.1517716719      171.5597181924     1  0.17747232E+09
     -162.1512914034      171.1084629370     1  0.17394553E+09
     -162.1510853887      170.7694127800     1  0.17462465E+09
     -162.1483219996      175.0081918479     1  0.17841782E+09
     -162.1476273187      168.0534182553     1  0.17363566E+09
     -162.1475819537      175.2448807891     1  0.18919238E+09
     -162.1460528813      169.3225071299     2  0.17428232E+09
     -162.1457123505      174.4145041375     1  0.17686599E+09
     -162.1438682811      174.3854970299     1  0.17707390E+09
     -162.1432209125      170.4217316437     1  0.17493909E+09
     -162.1418933836      165.5351525592     1  0.17819286E+09
     -162.1394805026      171.2439011977     1  0.17399445E+09
     -162.1388966612      171.8099128021     1  0.18305644E+09
     -162.1384679778      174.4767324166     1  0.17878621E+09
     -162.1383209499      171.0368655138     1  0.16894808E+09
     -162.1374504912      171.2194418318     1  0.16922821E+09
     -162.1369618815      174.9180985850     1  0.17599073E+09
     -162.1368868108      171.8342922751     1  0.18294105E+09
     -162.1368308668      171.9019127495     2  0.17356598E+09
     -162.1361021994      174.2393669559     1  0.17485911E+09
     -162.1351646891      174.9634220913     1  0.17827267E+09
     -162.1342958905      168.6234097731     1  0.18324744E+09
     -162.1342146933      174.7408924666     2  0.18422310E+09
     -162.1342105400      173.8006412099     2  0.17764685E+09
     -162.1340100870      174.4194865914     1  0.18269556E+09
     -162.1332575263      174.4225062624     1  0.17738502E+09
     -162.1325653584      174.9171259467     1  0.17680762E+09
     -162.1317305854      174.0914414995     2  0.17452596E+09
     -162.1315927601      167.0414545578     1  0.17056461E+09
     -162.1305460032      175.3845961149     1  0.18424470E+09
     -162.1304460371      171.8573037083     1  0.18276929E+09
     -162.1303924320      175.0113996859     1  0.17901357E+09
     -162.1286930840      174.7689213796     1  0.17863062E+09
     -162.1286846567      174.4527137076     1  0.17676249E+09
     -162.1273851654      166.7611935456     1  0.17864263E+09
     -162.1273346957      173.9536319304     1  0.17229800E+09
     -162.1267685758      174.8517407391     1  0.17386035E+09
     -162.1260243993      174.5765956365     1  0.17360884E+09
     -162.1256988510      174.3417645971     1  0.17698529E+09
     -162.1204400450      170.8399585165     1  0.17404079E+09
     -162.1202216260      171.3539233485     1  0.17940147E+09
     -162.1201154771      173.8402520391     1  0.17212959E+09
     -162.1189193119      175.1995203591     1  0.18311705E+09
     -162.1185720133      169.1024928193     1  0.18576852E+09
     -162.1179358685      174.5761120571     1  0.17605582E+09
     -162.1169297949      174.6082896495     1  0.17601835E+09
     -162.1168755754      171.0469721618     1  0.17398263E+09
     -162.1163588940      171.9996777641     1  0.18255577E+09
     -162.1158862913      168.4456695143     1  0.17992240E+09
     -162.1148336859      169.9974509786     1  0.17809965E+09
     -162.1132450682      171.4405864166     1  0.17922372E+09
     -162.1130353171      165.3056212618     1  0.17479152E+09
     -162.1127600396      171.4799639455     2  0.17104230E+09
     -162.1121809711      174.6076718512     1  0.17607549E+09
     -162.1118087902      174.3965025436     1  0.17475286E+09
     -162.1110743925      174.2742452631     1  0.17446194E+09
     -162.1098718769      175.2210599847     1  0.17768665E+09
     -162.1080692958      174.7258005107     1  0.17821633E+09
     -162.1075108454      173.1283444533     1  0.17869610E+09
     -162.1069884607      174.4032281938     1  0.17417248E+09
     -162.1015640306      174.4417227663     1  0.17488466E+09
     -162.0993436638      174.5237684185     1  0.17604806E+09
     -162.0976113133      171.6536641136     1  0.17947018E+09
     -162.0970526904      167.3386959608     1  0.17417803E+09
     -162.0945962905      169.7063745798     1  0.18059962E+09
     -162.0943991342      171.3187686577     1  0.18347021E+09
     -162.0920006541      171.1413782269     1  0.18129577E+09
     -162.0894883488      171.5859026903     1  0.16930651E+09
     -162.0892564076      171.6480283708     1  0.17933255E+09
     -162.0891071540      174.9273393595     1  0.17530145E+09
     -162.0872761936      171.9320715195     1  0.17365439E+09
     -162.0859415143      174.2137622009     1  0.17333027E+09
     -162.0850723991      174.4900871989     1  0.17482864E+09
     -162.0845571679      170.9727389230     1  0.17420926E+09
     -162.0823720390      174.3309017941     1  0.17651629E+09
     -162.0808677226      168.2782127967     1  0.17282111E+09
     -162.0763094294      170.5601392234     1  0.17900275E+09
     -162.0751990804      170.7685213400     1  0.17862537E+09
     -162.0689939886      171.8323399894     1  0.18109335E+09
     -162.0648810515      174.0676589694     1  0.18384018E+09
     -162.0641953855      167.9931445224     1  0.18420365E+09
     -162.0638415914      170.0667114030     1  0.17517984E+09
     -162.0616268556      170.8993369097     1  0.18110256E+09
     -162.0553925226      174.2714024783     1  0.18155163E+09
     -162.0450877933      166.7251271272     1  0.16970039E+09
     -162.0334010233      174.2085865765     1  0.17982400E+09
     -162.0207226544      173.2118806148     1  0.18305956E+09
     -162.0199600448      168.1088051637     1  0.17834144E+09
     -162.0138106969      173.8662870589     1  0.18097176E+09
     -162.0113423760      167.0677211119     1  0.17594083E+09
     -162.0102774271      171.6348524792     1  0.17864293E+09
     -161.9991360464      171.1251585248     1  0.18373695E+09
