# Supplementary material for: Structure, thermodynamics, and rearrangement mechanisms in gold clusters—insights from the energy landscapes framework
Source: Nanoscale. 2017 Dec 15;10(4):2004–16. doi: 10.1039/c7nr07123j (PMC5901115; doi:10.1039/c7nr07123j)
Supplement: Supplementary file 1 [file NR-010-C7NR07123J-s001.zip › minima/47_Au/gmin.xyz]

          47
     -166.2453628806      179.6084260146     4  0.20910193E+09
L1         3.5298924495        -2.5707599449        -4.0153307946   -0.13419    0.05728   -3.33021
L1         4.0563598509        -3.8515191807        -1.6751030269   -0.14448    0.25785   -3.33079
L1        -4.0130775412         4.2324806685         0.2748478412   -0.14448    0.19765   -3.33079
L1        -4.2339583661         1.9322303869         1.6740983923   -0.29158    0.31036   -3.49026
L1         1.1184915281         2.0075535879        -3.6941779649   -0.43010    0.13840   -3.51450
L1        -1.1463431081        -2.1385251850         4.1218952627   -0.28225    0.09427   -3.49057
L1        -1.7088465251         0.2131737500         5.3218666388   -0.12761    0.07123   -3.33204
L1        -0.8208984196         3.9141647731        -3.2171819279   -0.29559    0.24152   -3.41559
L1        -1.6505944107         1.4959895704         0.9149992487    0.85833    0.08108   -3.80389
L1         2.0216456186         1.3703483090         2.6850150125   -0.32883    0.08145   -3.56848
L1        -2.9589690748        -0.3622845933        -2.4917084732   -0.28961    0.12105   -3.57246
L1        -0.9395669948         1.5744455675        -1.8468434135    1.39428    0.24678   -3.76374
L1        -0.4997778797        -3.6543956671        -0.4983718892   -0.32126    0.25012   -3.56925
L1         1.1573759321         3.4648006189        -1.3232523875   -0.28961    0.26137   -3.57246
L1        -2.2161370320         3.8082573223         2.2468724702   -0.29158    0.25643   -3.49026
L1         3.0913359806         1.5273504490        -1.7905869633   -0.28961    0.21639   -3.57246
L1         3.7341750827        -1.1789486577        -1.7145736005    0.03230    0.07121   -3.61723
L1         0.4703729436         3.3955793950         1.4496723940   -0.32126    0.22830   -3.56925
L1         1.5219289218        -3.2357380314        -2.3425366330    0.03230    0.14360   -3.61723
L1        -1.0250090013        -2.2997347629        -2.9590430503   -0.28961    0.05363   -3.57246
L1        -0.8726450053         0.1563362729        -4.2593773284   -0.43010    0.30414   -3.51450
L1         2.9723304803        -4.0098465421         2.6623908919   -0.12693    0.22545   -3.33281
L1        -1.4351339285         3.9996891149        -0.4654284401    0.03230    0.14825   -3.61723
L1         2.6161548538        -1.3378136373         2.7404615702    0.01799    0.12134   -3.61865
L1        -3.6827397020        -0.4656897574         0.2707795035   -0.32126    0.24733   -3.56925
L1        -3.6473801168         1.9428997635        -1.0933914856    0.03230    0.20333   -3.61723
L1        -2.7900367216        -0.1926578692         2.8849123538    0.01799    0.19472   -3.61865
L1         4.1603886425        -2.5797756849         0.7060077030   -0.29158    0.29194   -3.49026
L1         1.0631942207         1.0370485847         0.1004530989    1.40374    0.05664   -3.77942
L1        -1.0508553665        -0.9284445713        -0.4996360906    1.40374    0.14763   -3.77942
L1        -0.5789480824         1.8630553069         3.5125468391    0.01799    0.17376   -3.61865
L1         3.0245871349         0.0617394735        -4.1464298597   -0.29559    0.19399   -3.41559
L1        -2.7797883855         2.0929280372        -3.7732278477   -0.29559    0.19399   -3.41559
L1         1.0687406234        -0.4374863325        -2.3321438143    1.39428    0.40079   -3.76374
L1        -3.1828965164         2.1564883723         4.1497795773   -0.12693    0.16983   -3.33281
L1         1.6184462913        -1.7789505660         0.1250471817    0.85833    0.10927   -3.80389
L1        -3.0120538173        -2.7406874194        -1.1025217171   -0.18830    0.13148   -3.40681
L1         3.6533347426         0.2068734844         0.6805209846   -0.32126    0.26556   -3.56925
L1         2.1425673447        -4.4558026346         0.1332336535   -0.29158    0.34556   -3.49026
L1         0.4050662517        -3.3935268070         2.1128271022    0.01799    0.07183   -3.61865
L1         1.0656971893        -1.7594972687        -4.7024757835   -0.29559    0.28931   -3.41559
L1        -0.0665967966        -0.5861709325         2.1545194886    0.80365    0.40258   -3.80504
L1         0.8738002948        -0.2603393052         4.6953284747   -0.28225    0.28382   -3.49057
L1        -3.3329233253         4.3044407943        -2.3569557398   -0.13419    0.08800   -3.33021
L1        -2.1510232244        -2.5091028454         1.5005709466   -0.32883    0.14071   -3.56848
L1         1.4030899708        -2.9043786319         4.5698782773   -0.12761    0.07149   -3.33204
L1         3.0272229937         2.8742032256         0.6117733243   -0.18830    0.13568   -3.40681
