# Supplementary material for: Structure, thermodynamics, and rearrangement mechanisms in gold clusters—insights from the energy landscapes framework
Source: Nanoscale. 2017 Dec 15;10(4):2004–16. doi: 10.1039/c7nr07123j (PMC5901115; doi:10.1039/c7nr07123j)
Supplement: Supplementary file 1 [file NR-010-C7NR07123J-s001.zip › minima/47_Au/min.data.amb]

     -166.2140722013      175.8215529345     4  0.20419968E+09
     -166.2023776235      176.1091291438     2  0.20469511E+09
     -166.1691521189      173.4811913971     1  0.19816379E+09
     -166.1591559493      172.5667508872     2  0.20133773E+09
     -166.1583485280      169.1749148167     1  0.19133579E+09
     -166.1490180106      174.0933665336     1  0.20160559E+09
     -166.1393101945      175.9638919464     2  0.18996448E+09
     -166.1357615255      174.9470013232     1  0.18984839E+09
     -166.1318276130      173.5032314174     1  0.20156837E+09
     -166.1190277250      169.6507207753     1  0.20376767E+09
     -166.1143420414      173.0643427673     1  0.18935718E+09
     -166.1138372332      169.8110675029     1  0.19417581E+09
     -166.1132778337      168.5257577171     1  0.19180454E+09
     -166.1132678368      173.9291945826     1  0.18894790E+09
     -166.1098171783      174.0386884563     1  0.20067859E+09
     -166.1053383276      175.1876005046     1  0.19524865E+09
     -166.1034120940      174.7105269804     1  0.20027038E+09
     -166.1018078335      170.7856423129     4  0.20661369E+09
     -166.0988525384      172.8514299776     1  0.19202197E+09
     -166.0973682038      176.1348487775     4  0.21060402E+09
     -166.0972854938      172.9011631618     1  0.19226816E+09
     -166.0950236714      171.9386447249     2  0.18876400E+09
     -166.0916986126      177.3843993532     1  0.20475105E+09
     -166.0910138146      171.7367314009     2  0.19328271E+09
     -166.0889239669      171.8648867958     1  0.19310600E+09
     -166.0807237080      170.5340377108     2  0.19267958E+09
     -166.0805060892      172.9603727677     1  0.18977830E+09
     -166.0802701802      173.0520973920     1  0.20580147E+09
     -166.0795033544      173.7723520701     1  0.19598919E+09
     -166.0739343111      173.5074187029     1  0.19390310E+09
     -166.0674063258      175.7606913441     2  0.20782523E+09
     -166.0663293905      168.2069797605     1  0.19322203E+09
     -166.0640486460      172.9590146199     1  0.19563660E+09
     -166.0626806562      171.1575252108     4  0.19300200E+09
     -166.0605387058      171.6529171930     2  0.19411863E+09
     -166.0577139826      175.6975156311     2  0.20846372E+09
     -166.0558008340      172.1852993311     2  0.20608510E+09
     -166.0555683540      175.7277262403     2  0.20849141E+09
     -166.0552618207      171.5311690381     1  0.19529214E+09
     -166.0542764490      173.6618793965     1  0.20673845E+09
     -166.0536524393      175.6219273456     2  0.20846356E+09
     -166.0523182899      172.8555739264     1  0.19217926E+09
     -166.0498836346      172.8162544964     4  0.20705081E+09
     -166.0489641378      173.6179618925     1  0.19087554E+09
     -166.0487595807      174.8644525172     2  0.20941472E+09
     -166.0486671229      172.4151571327     1  0.19826875E+09
     -166.0485216920      175.8636184188     2  0.20880825E+09
     -166.0480469342      169.7790410684     2  0.20266352E+09
     -166.0478095460      172.4801283136     1  0.19372726E+09
     -166.0443648163      169.2979763078     1  0.20187079E+09
     -166.0441750074      172.1208414175     1  0.20338215E+09
     -166.0440155864      170.8394242097     2  0.20313405E+09
     -166.0430311172      177.0777101084     1  0.20188961E+09
     -166.0428784967      173.2329831375     1  0.20197383E+09
     -166.0422370141      170.8348323824     1  0.19196085E+09
     -166.0412080189      175.7997789521     1  0.20107534E+09
     -166.0407577865      167.2034221368     1  0.19472328E+09
     -166.0405489158      167.9387421730     1  0.19178368E+09
     -166.0398262233      173.2485817218     1  0.19641885E+09
     -166.0390500412      167.0773042681     1  0.18962123E+09
     -166.0373832428      171.5782200049     1  0.19235041E+09
     -166.0373500858      173.1581980457     1  0.19466510E+09
     -166.0367688040      173.2649215523     1  0.19482094E+09
     -166.0353155972      172.6052928854     1  0.19327000E+09
     -166.0337471304      171.4834306453     1  0.18975240E+09
     -166.0331549804      175.1368662524     2  0.20567216E+09
     -166.0328741999      176.3020229296     1  0.20257947E+09
     -166.0322823148      174.1790527204     1  0.20166257E+09
     -166.0322129100      168.5794487134     1  0.19399511E+09
     -166.0313229824      173.5288780543     1  0.20431962E+09
     -166.0313105516      174.4872487622     2  0.19899822E+09
     -166.0304885030      171.8070797466     2  0.20418171E+09
     -166.0283971748      175.2970496364     1  0.20638469E+09
     -166.0280233952      167.6439089791     1  0.19077416E+09
     -166.0269460437      167.0927665604     1  0.20143249E+09
     -166.0269034770      170.9467082287     2  0.21250230E+09
     -166.0263088376      172.3124780406     1  0.19176776E+09
     -166.0260006194      175.4402767079     2  0.20590922E+09
     -166.0259265617      172.4191211288     1  0.19471117E+09
     -166.0247166310      170.2628635591     1  0.19629534E+09
     -166.0245428051      172.2274307047     1  0.19635343E+09
     -166.0237407272      175.5445449432     2  0.20709219E+09
     -166.0236039001      176.2730155514     1  0.20389837E+09
     -166.0234164384      174.1036239029     2  0.21049921E+09
     -166.0217459575      171.2780567852     1  0.19107608E+09
     -166.0215055648      171.0842316911     1  0.20281260E+09
     -166.0207894022      171.5697252679     1  0.19313869E+09
     -166.0201217084      170.4412165450     1  0.20654949E+09
     -166.0200101865      172.2777210719     1  0.19149173E+09
     -166.0199623967      176.0766440428     1  0.19735493E+09
     -166.0196958787      171.4630300215     1  0.19249897E+09
     -166.0192850441      169.1897022472     1  0.20381360E+09
     -166.0186282936      175.2952938188     1  0.20613051E+09
     -166.0181803391      168.4204103755     1  0.20151476E+09
     -166.0180895346      168.7300263949     1  0.19228217E+09
     -166.0165003554      170.0685974835     2  0.21245120E+09
     -166.0163901739      169.4950824467     2  0.18836783E+09
     -166.0163681633      168.0345427698     1  0.20509608E+09
     -166.0160266713      174.9532930791     4  0.20647205E+09
     -166.0148899416      175.4560663747     2  0.20642299E+09
     -166.0145960184      169.3724111097     1  0.19064670E+09
     -166.0131110506      169.6458674677     1  0.19122543E+09
     -166.0121240733      171.4746930137     2  0.20498966E+09
     -166.0116681135      174.9988993151     2  0.21347024E+09
     -166.0109729571      168.5372727977     1  0.21022639E+09
     -166.0104659224      175.2709678209     2  0.20666977E+09
     -166.0101629443      175.1451346746     1  0.20528178E+09
     -166.0100297764      172.8246606126     1  0.19542050E+09
     -166.0096973921      172.3657470455     1  0.20205874E+09
     -166.0089793634      168.0051715202     1  0.19695884E+09
     -166.0089497983      171.3630189449     2  0.20510204E+09
     -166.0086563476      173.7665991866     1  0.19227988E+09
     -166.0085264905      170.3423090471     1  0.19632918E+09
     -166.0084558184      173.8019800098     1  0.20189453E+09
     -166.0071748802      174.3295313748     2  0.21172612E+09
     -166.0066158339      170.7611216477     1  0.19329997E+09
     -166.0060015990      169.2356926502     1  0.21078246E+09
     -166.0058612964      172.0627296081     1  0.21278746E+09
     -166.0050999314      171.5926965526     1  0.19173576E+09
     -166.0035978636      172.3396395067     1  0.19499191E+09
     -166.0031567622      173.1127760075     1  0.21511926E+09
     -166.0030452567      170.8793167148     1  0.19251959E+09
     -166.0019596001      176.5129760391     1  0.19941426E+09
     -166.0011416748      173.4933916305     1  0.19596511E+09
     -166.0005385012      172.8445221316     1  0.19275547E+09
     -166.0000392505      171.6883765091     1  0.19440504E+09
     -165.9998124889      175.1405302085     2  0.21311149E+09
     -165.9993037518      173.9553116707     2  0.20874089E+09
     -165.9989341514      173.8049476125     2  0.20832587E+09
     -165.9986911317      171.7424190533     1  0.19209137E+09
     -165.9986055454      171.1272742173     2  0.19076630E+09
     -165.9980158511      169.7574380217     1  0.19916274E+09
     -165.9963749403      171.1812422811     1  0.19149840E+09
     -165.9960301819      176.3242827887     2  0.21264533E+09
     -165.9955367281      173.7721620936     2  0.20865201E+09
     -165.9951687343      170.1463767342     1  0.21854703E+09
     -165.9948853991      173.8236034398     2  0.20873240E+09
     -165.9940185443      173.4020805934     1  0.19278415E+09
     -165.9933883380      176.9709959920     2  0.19596566E+09
     -165.9930341509      169.8309576822     1  0.19914787E+09
     -165.9920167598      171.2354043930     1  0.20612845E+09
     -165.9916298277      171.8531298510     1  0.20070213E+09
     -165.9909541030      174.8943767645     2  0.20478267E+09
     -165.9902614115      174.9821916426     2  0.21225791E+09
     -165.9899560423      171.5356919830     1  0.19561750E+09
     -165.9894681977      172.4520716144     1  0.19262123E+09
     -165.9892766332      172.2872636094     1  0.20421244E+09
     -165.9892062882      172.3986277604     1  0.19957268E+09
     -165.9889182069      171.6980498668     1  0.19929549E+09
     -165.9888534902      166.2282326717     1  0.20490785E+09
     -165.9885064521      171.7642879261     1  0.19487834E+09
     -165.9877267168      174.6576333460     1  0.19635296E+09
     -165.9872503504      174.0285354659     1  0.20785784E+09
     -165.9861878248      171.2423398021     1  0.20368087E+09
     -165.9856630306      169.9556662072     1  0.20186896E+09
     -165.9855533431      174.5969441938     2  0.21098163E+09
     -165.9854903152      170.5488003625     1  0.19590802E+09
     -165.9851569366      166.6030431114     1  0.19377948E+09
     -165.9847618759      169.7706976950     1  0.19373476E+09
     -165.9846899585      174.6974653803     2  0.21065508E+09
     -165.9846306514      173.2569696148     1  0.19631138E+09
     -165.9845122972      169.8740646801     1  0.19293123E+09
     -165.9841862725      171.9625397684     2  0.20253519E+09
     -165.9839210040      170.6753379622     1  0.19712337E+09
     -165.9839167390      171.4590756652     2  0.20343810E+09
     -165.9832059895      168.6198608116     1  0.19562077E+09
     -165.9831738570      166.9028923631     1  0.19073501E+09
     -165.9825834751      167.7296718888     1  0.19444769E+09
     -165.9816679054      173.5803404355     1  0.21328686E+09
     -165.9816605240      172.8902121483     1  0.19920677E+09
     -165.9816286497      171.8230417483     1  0.19555510E+09
     -165.9813486106      172.2844450945     1  0.20470665E+09
     -165.9813417845      171.9619144395     1  0.19608138E+09
     -165.9803526427      170.5264225548     1  0.19545137E+09
     -165.9801466685      169.8729388520     1  0.19713447E+09
     -165.9796881160      173.3321708483     1  0.19887220E+09
     -165.9794167535      172.0113585399     1  0.21141311E+09
     -165.9793836646      171.1663130633     1  0.20128139E+09
     -165.9782761735      173.0998167070     1  0.20106757E+09
     -165.9769207485      174.1334402200     1  0.20776680E+09
     -165.9762841454      171.7898428991     1  0.20445898E+09
     -165.9761077966      171.9044597998     1  0.19487530E+09
     -165.9760938125      176.1901561076     1  0.21640435E+09
     -165.9758284753      172.1705453372     1  0.19918546E+09
     -165.9756458526      171.2904142466     1  0.19380896E+09
     -165.9756148712      169.7515610555     1  0.18779739E+09
     -165.9754884549      170.0253641327     1  0.19515082E+09
     -165.9754738224      167.4945368618     1  0.19586891E+09
     -165.9752988049      171.8437195466     1  0.19484507E+09
     -165.9752441452      168.5252005611     1  0.20010180E+09
     -165.9747387962      172.1547235318     1  0.19668982E+09
     -165.9744754015      170.2136604296     1  0.19614553E+09
     -165.9744674486      172.7648985150     1  0.20591781E+09
     -165.9743629403      172.3945854428     1  0.20284975E+09
     -165.9739094622      173.4095899325     1  0.20692231E+09
     -165.9738175052      164.6879769260     1  0.19728181E+09
     -165.9735428890      171.0968390593     1  0.19218391E+09
     -165.9725716967      174.1511513502     1  0.20407210E+09
     -165.9724195466      175.9950788905     1  0.19718158E+09
     -165.9723508866      174.3504888959     1  0.20265347E+09
     -165.9723254584      167.9967179132     1  0.19972123E+09
     -165.9710105186      169.7878231127     1  0.19126859E+09
     -165.9709232697      173.5718738743     1  0.20221443E+09
     -165.9709057716      171.2387278699     1  0.20736756E+09
     -165.9707252547      166.9296475261     1  0.19672100E+09
     -165.9705721438      171.0704329763     1  0.19511020E+09
     -165.9705239639      170.5915419329     1  0.19417099E+09
     -165.9699509796      171.0831408902     1  0.20594448E+09
     -165.9690679271      175.7387299050     1  0.19947048E+09
     -165.9689338756      171.3397838953     1  0.19600808E+09
     -165.9687216454      167.3105193947     1  0.19473685E+09
     -165.9684889401      173.3945632023     1  0.20854270E+09
     -165.9683848326      173.2110598108     2  0.20662672E+09
     -165.9681694265      172.9805262277     1  0.20366022E+09
     -165.9675671679      172.7420163345     1  0.20441801E+09
     -165.9671372837      172.4721771316     1  0.19289213E+09
     -165.9670605052      170.1808291523     1  0.19035525E+09
     -165.9670131877      176.8227941671     2  0.19251499E+09
     -165.9668932918      172.8133228976     1  0.20103692E+09
     -165.9659104417      168.8415830439     1  0.19884848E+09
     -165.9653572493      168.7386025748     1  0.19331113E+09
     -165.9650178921      172.0463560289     4  0.20316537E+09
     -165.9648797866      172.2285554231     1  0.20217847E+09
     -165.9635763287      172.9206313191     1  0.19812005E+09
     -165.9634389930      173.5970197643     1  0.21181323E+09
     -165.9627880955      173.9979095082     1  0.19596575E+09
     -165.9626662347      172.5798131712     1  0.20220271E+09
     -165.9625537011      169.5167979590     1  0.20213567E+09
     -165.9625486859      171.4291151171     1  0.19526771E+09
     -165.9623844577      173.4081340693     1  0.20407374E+09
     -165.9623577911      176.2367575596     1  0.19906466E+09
     -165.9622555383      173.2300835209     1  0.20299475E+09
     -165.9615092835      173.6093821298     2  0.20708846E+09
     -165.9611972346      172.7179635453     1  0.20514164E+09
     -165.9611436747      172.0563973603     1  0.21045822E+09
     -165.9609675473      169.4180548088     1  0.19592838E+09
     -165.9609169817      165.8046133233     1  0.19714740E+09
     -165.9605831025      169.5694431611     1  0.19016946E+09
     -165.9604035802      171.1198493266     1  0.20175939E+09
     -165.9603945080      170.5254516431     1  0.21034074E+09
     -165.9603637693      171.6641672617     1  0.19414291E+09
     -165.9601407868      171.2774318111     1  0.20688794E+09
     -165.9601141938      171.9841548343     1  0.19966976E+09
     -165.9599246220      170.4353332526     1  0.19341174E+09
     -165.9595302875      171.8394717867     1  0.19566456E+09
     -165.9594928164      168.6361978835     1  0.19459868E+09
     -165.9593116329      169.4495393936     1  0.20234304E+09
     -165.9592998126      172.0775593620     1  0.21649649E+09
     -165.9592788209      172.3600322035     1  0.19617180E+09
     -165.9591549278      173.5383158621     1  0.20002969E+09
     -165.9588678347      169.5856793315     2  0.18793501E+09
     -165.9586884141      171.8593916719     1  0.20187374E+09
     -165.9584700421      167.3374807988     1  0.19812811E+09
     -165.9580072319      174.2619326835     1  0.21044446E+09
     -165.9579676746      171.9665804767     1  0.19281170E+09
     -165.9575128145      177.3086433153     1  0.20833452E+09
     -165.9574377495      174.0310836273     1  0.20543079E+09
     -165.9566639884      170.3235963808     1  0.20530710E+09
     -165.9566373475      173.6236017604     1  0.20949396E+09
     -165.9563051481      173.0407412376     1  0.20537256E+09
     -165.9562674714      172.9952059302     1  0.20266919E+09
     -165.9558282337      168.4395017117     1  0.19525727E+09
     -165.9555212662      170.1565127004     1  0.20997346E+09
     -165.9552331296      174.4992682533     1  0.20970060E+09
     -165.9551791062      171.4757885731     1  0.19985117E+09
     -165.9549633284      171.4363707397     1  0.19162886E+09
     -165.9549599972      174.2259078406     1  0.20713768E+09
     -165.9547985582      170.5551625541     1  0.20099940E+09
     -165.9547715547      175.9641347585     1  0.20001269E+09
     -165.9542162104      167.3243669947     1  0.21120619E+09
     -165.9534708638      173.6700550944     1  0.20542821E+09
     -165.9531772210      166.9357500979     1  0.19743619E+09
     -165.9529956432      172.0269846645     1  0.19553387E+09
     -165.9527378013      173.3262215895     1  0.20306358E+09
     -165.9526597018      169.1940706302     1  0.18959882E+09
     -165.9526007060      166.6143603471     1  0.19600913E+09
     -165.9523691570      170.8919534006     1  0.19294587E+09
     -165.9520794954      167.1546684897     1  0.19618664E+09
     -165.9520135689      171.9086510862     1  0.19567239E+09
     -165.9517725192      173.9774827625     1  0.21377365E+09
     -165.9515345180      171.6720417654     4  0.20155868E+09
     -165.9513604310      171.2337962183     1  0.19430834E+09
     -165.9512260241      172.3762051387     1  0.20343116E+09
     -165.9510906778      172.2320196956     1  0.19941152E+09
     -165.9502617996      170.3700697700     1  0.20172376E+09
     -165.9502218589      169.5411956170     1  0.20406820E+09
     -165.9501597377      172.5428639960     1  0.19665877E+09
     -165.9495978910      174.4804614611     1  0.20918036E+09
     -165.9495710504      171.3290905890     1  0.20270902E+09
     -165.9495412847      171.7280720928     1  0.19828307E+09
     -165.9494906243      172.1623402167     1  0.19734160E+09
     -165.9492271531      176.0451668806     1  0.20410496E+09
     -165.9488184202      159.3892308010     2  0.18973077E+09
     -165.9486499670      175.5326195943     1  0.20823429E+09
     -165.9483856113      171.4227795355     1  0.19280382E+09
     -165.9483676712      172.0131065972     1  0.20069305E+09
     -165.9480219262      171.7934564216     1  0.19631462E+09
     -165.9478548969      173.5942395486     1  0.21112756E+09
     -165.9475029832      172.6484435147     1  0.20868906E+09
     -165.9472123705      172.9915360101     1  0.19575605E+09
     -165.9470586211      173.4834089395     1  0.20333113E+09
     -165.9466732448      172.2405842370     1  0.20408804E+09
     -165.9466385624      172.6301351009     1  0.20593319E+09
     -165.9465435237      173.9145640655     1  0.20604056E+09
     -165.9462392553      171.8008622134     1  0.19376069E+09
     -165.9458451561      172.6630768215     1  0.19311800E+09
     -165.9457302703      173.4800783494     1  0.21297211E+09
     -165.9457022921      170.8799600075     2  0.20651084E+09
     -165.9456292257      166.9798968486     1  0.20016719E+09
     -165.9455913594      174.4897211207     1  0.19130617E+09
     -165.9455023847      172.7756855914     1  0.19423532E+09
     -165.9452283565      171.1545008739     1  0.19761155E+09
     -165.9447636391      171.9601448515     1  0.20388227E+09
     -165.9447626147      167.1436654900     1  0.19873317E+09
     -165.9445641431      168.0890291987     1  0.18833967E+09
     -165.9442179160      169.9078123924     2  0.20656165E+09
     -165.9441358808      169.0960993468     2  0.20764053E+09
     -165.9441226781      166.5181217964     1  0.19598951E+09
     -165.9439714749      167.0285165294     1  0.18950255E+09
     -165.9439509660      168.0452900753     1  0.19229250E+09
     -165.9435952096      169.3579451063     1  0.20418418E+09
     -165.9434526472      170.4417601638     1  0.20746411E+09
     -165.9433821476      173.7372603361     2  0.20640783E+09
     -165.9433289594      173.0309361693     1  0.20745662E+09
     -165.9424831409      169.5652373643     1  0.19905546E+09
     -165.9424632174      172.4953292597     1  0.19799982E+09
     -165.9423949827      167.2942338653     1  0.20000458E+09
     -165.9422850877      172.2556495199     1  0.20639198E+09
     -165.9422308296      176.2412544229     1  0.20213016E+09
     -165.9418252596      172.4474915600     1  0.19641096E+09
     -165.9416876152      170.6557168614     1  0.19372469E+09
     -165.9415572614      170.0938124085     2  0.19440722E+09
     -165.9412618781      168.3294977698     1  0.19748766E+09
     -165.9405732776      170.9916262392     1  0.20130482E+09
     -165.9405111832      168.7397027893     1  0.19460750E+09
     -165.9404647027      167.3260123643     1  0.19878139E+09
     -165.9400990506      171.4446007552     1  0.20402595E+09
     -165.9400259353      169.3690128972     1  0.21057525E+09
     -165.9398746130      170.7722031198     1  0.19933768E+09
     -165.9398632390      175.5146397566     1  0.20439789E+09
     -165.9397377629      177.5341211607     2  0.19170041E+09
     -165.9396956721      170.3374679679     1  0.19064367E+09
     -165.9395944294      169.5413798113     1  0.19709988E+09
     -165.9390733675      167.9200407705     1  0.20726829E+09
     -165.9387135469      173.5579616488     1  0.20730013E+09
     -165.9384171842      171.8981505120     1  0.19799803E+09
     -165.9382583840      171.0624720392     1  0.20718022E+09
     -165.9377913412      166.1524682436     1  0.19102851E+09
     -165.9376946166      173.0839394589     1  0.20012503E+09
     -165.9372411183      169.2409039063     1  0.20281669E+09
     -165.9369456546      173.6460967002     1  0.21131682E+09
     -165.9368353957      170.6343765496     1  0.20432500E+09
     -165.9367289904      171.0048510669     1  0.19594996E+09
     -165.9365771033      170.5768820351     1  0.20628964E+09
     -165.9364299230      172.8928769634     1  0.20234304E+09
     -165.9364072211      169.6975050888     1  0.19868344E+09
     -165.9361736065      168.9214990893     1  0.19020751E+09
     -165.9361541841      166.1377153939     1  0.19641007E+09
     -165.9360719851      169.1068804332     1  0.19697067E+09
     -165.9356881619      171.4005159664     1  0.20941300E+09
     -165.9356407616      171.1504325616     1  0.20869259E+09
     -165.9356359418      168.2848800601     1  0.19528274E+09
     -165.9356270187      168.5644601311     1  0.21221858E+09
     -165.9348935652      176.1337466766     1  0.20045699E+09
     -165.9348759782      172.3118521762     1  0.19517968E+09
     -165.9348141058      169.7896556788     1  0.21041789E+09
     -165.9342778897      172.5308723129     1  0.20942966E+09
     -165.9341767691      171.8256466495     1  0.19689632E+09
     -165.9338914471      168.5000427529     1  0.19687340E+09
     -165.9338387070      171.2044052665     1  0.19611954E+09
     -165.9337747997      174.0820880958     1  0.20629658E+09
     -165.9335934006      172.0531322296     1  0.20577185E+09
     -165.9335251314      173.0023600524     1  0.20843801E+09
     -165.9333398741      170.2675059039     1  0.19513955E+09
     -165.9330866262      165.6380232896     1  0.20510613E+09
     -165.9326581456      171.6928939620     1  0.19503028E+09
     -165.9326123415      168.4435029669     1  0.19970833E+09
     -165.9316692965      168.6452314706     1  0.19877387E+09
     -165.9315060096      170.8264196106     1  0.19983705E+09
     -165.9315045089      174.3861044426     1  0.21424330E+09
     -165.9311755421      173.4763757348     1  0.20760858E+09
     -165.9311623739      172.2680030114     1  0.19574036E+09
     -165.9311131476      172.9065770262     1  0.19010701E+09
     -165.9310647944      172.5467196157     1  0.19014644E+09
     -165.9310488085      170.5767844754     1  0.19823417E+09
     -165.9309328038      175.3843630779     1  0.21386756E+09
     -165.9301287712      171.9200426162     1  0.20502469E+09
     -165.9300676857      169.3162865751     1  0.19004787E+09
     -165.9297420472      175.2664120776     1  0.19586237E+09
     -165.9297235170      172.7146256804     1  0.21183570E+09
     -165.9296201462      170.7284682709     1  0.20626137E+09
     -165.9292979181      172.3018003549     1  0.20745780E+09
     -165.9291740000      172.5260534772     1  0.19023783E+09
     -165.9289505779      170.7562940481     1  0.19782907E+09
     -165.9288233309      169.7918476850     1  0.19745735E+09
     -165.9283767544      168.3841175457     4  0.20655663E+09
     -165.9279132019      172.7231175189     1  0.20086159E+09
     -165.9277621839      173.6374460255     1  0.21259439E+09
     -165.9276988487      170.0362141658     1  0.19528122E+09
     -165.9276359768      171.8805120712     2  0.19138096E+09
     -165.9275732234      174.1213349659     1  0.19976217E+09
     -165.9275333795      178.2977033879     2  0.22501960E+09
     -165.9275225909      170.3064811069     1  0.19439287E+09
     -165.9273316146      168.6716125354     1  0.20295236E+09
     -165.9271816623      173.6489353442     1  0.20805603E+09
     -165.9269163554      173.5409488597     1  0.20178983E+09
     -165.9266404872      168.0168155242     4  0.20458731E+09
     -165.9265099016      171.6841276057     1  0.20134761E+09
     -165.9264363531      175.8402067710     1  0.19663614E+09
     -165.9264019314      168.7074340987     1  0.19489275E+09
     -165.9263165434      170.1074091532     1  0.19650828E+09
     -165.9260011707      170.0437648394     1  0.20450105E+09
     -165.9258820830      170.1374732729     1  0.20575672E+09
     -165.9258393659      165.5224787625     4  0.20347887E+09
     -165.9257815376      172.7458219919     1  0.20680300E+09
     -165.9255815112      172.2356120649     1  0.19562937E+09
     -165.9254539894      168.2939928404     1  0.19267192E+09
     -165.9252073001      171.1733529186     1  0.20640311E+09
     -165.9251825206      173.7192048843     1  0.19934025E+09
     -165.9250053699      172.3374135899     1  0.20080077E+09
     -165.9249021617      168.7742068117     1  0.20143560E+09
     -165.9248651578      168.4717908455     1  0.19631339E+09
     -165.9246623525      172.5554522928     1  0.20681114E+09
     -165.9245852205      171.6776172677     1  0.19700088E+09
     -165.9245291814      172.0971987181     1  0.19173103E+09
     -165.9245182364      171.8264955707     1  0.20592205E+09
     -165.9244714102      171.9028158094     1  0.19853197E+09
     -165.9241985155      172.9943076276     2  0.19985457E+09
     -165.9241070291      175.5915905774     1  0.21419545E+09
     -165.9240975742      164.7666769613     1  0.19603884E+09
     -165.9240552156      171.8042337088     1  0.21220965E+09
     -165.9235433328      170.8294627072     1  0.20582925E+09
     -165.9234493212      173.4237204583     1  0.20884807E+09
     -165.9233834414      170.1842451315     1  0.19363867E+09
     -165.9233071442      173.5548601125     1  0.21362126E+09
     -165.9231677788      171.9384172592     1  0.20747908E+09
     -165.9230677702      167.8634826529     1  0.19902962E+09
     -165.9227859040      171.2510287166     1  0.19437015E+09
     -165.9224453517      168.9896765586     1  0.20035962E+09
     -165.9224413148      172.2963971509     1  0.19779574E+09
     -165.9223009997      168.2775728234     1  0.19707477E+09
     -165.9221908964      169.9398614625     1  0.20456086E+09
     -165.9219182520      170.8702618214     1  0.19433972E+09
     -165.9219003532      170.3048090396     1  0.19165125E+09
     -165.9218906620      168.7137796121     1  0.19358932E+09
     -165.9217462154      169.3151539462     1  0.19784545E+09
     -165.9215709834      167.5092275268     1  0.20856561E+09
     -165.9214347546      172.3668720827     1  0.19701044E+09
     -165.9213966048      168.3081751228     1  0.20168552E+09
     -165.9213711935      171.6554792469     1  0.20051587E+09
     -165.9211731321      169.1834768937     4  0.20584527E+09
     -165.9210989858      173.0311775513     1  0.19640061E+09
     -165.9209592562      170.0708818740     1  0.19656197E+09
     -165.9209566396      170.2647515256     1  0.19813362E+09
     -165.9209199503      174.1198683701     1  0.20581533E+09
     -165.9209163756      173.6609962712     1  0.21029655E+09
     -165.9205522342      169.9914343802     1  0.19460102E+09
     -165.9204000524      174.0758287017     1  0.20079995E+09
     -165.9203730923      172.4887542816     1  0.20606563E+09
     -165.9201299422      171.3398077217     1  0.20760445E+09
     -165.9198846046      171.3452574776     1  0.20034846E+09
     -165.9198094261      167.9087749040     1  0.19692108E+09
     -165.9197702161      170.3476040285     1  0.19965185E+09
     -165.9196640114      173.6857779458     1  0.20970178E+09
     -165.9195927470      173.5101339162     1  0.20402384E+09
     -165.9193865935      171.4486257580     1  0.20324830E+09
     -165.9192893278      166.2007311613     1  0.20397345E+09
     -165.9192468465      165.7798672218     1  0.19036708E+09
     -165.9191733759      165.5702541255     1  0.20882600E+09
     -165.9191264798      171.8219411382     1  0.19518426E+09
     -165.9191072433      170.7961128331     1  0.19653279E+09
     -165.9189491199      172.9662965895     1  0.20534085E+09
     -165.9188770484      169.7838037947     1  0.21585542E+09
     -165.9187249757      171.9192647190     1  0.19067244E+09
     -165.9185334816      172.8050156972     1  0.19790084E+09
     -165.9184675944      167.6808505619     1  0.19645303E+09
     -165.9184327911      169.5840577089     1  0.19442572E+09
     -165.9183747920      171.8165043339     1  0.21007931E+09
     -165.9182719028      171.2202438938     1  0.19551483E+09
     -165.9182385457      173.9988995372     1  0.20710157E+09
     -165.9182078334      170.0110103920     1  0.19401855E+09
     -165.9181878055      171.5175989437     1  0.18979999E+09
     -165.9180784787      174.4697077581     1  0.20541299E+09
     -165.9177844662      167.9839599256     1  0.19945417E+09
     -165.9175417096      169.7199835825     1  0.20097914E+09
     -165.9174005096      175.0144859691     1  0.21510079E+09
     -165.9173530760      171.7805059887     1  0.19988284E+09
     -165.9171191754      170.6934871834     1  0.19869239E+09
     -165.9170765787      173.2669391364     1  0.19617246E+09
     -165.9168727421      172.2679120366     1  0.19392363E+09
     -165.9166238649      163.7616846136     1  0.19889280E+09
     -165.9166025780      168.8255213681     1  0.19795744E+09
     -165.9164503866      173.9009526284     1  0.19918549E+09
     -165.9162575260      171.3572069598     1  0.20003969E+09
     -165.9162164800      172.2311229673     1  0.19587347E+09
     -165.9161956771      172.7694907484     1  0.21254819E+09
     -165.9161736143      175.7980382733     1  0.20555824E+09
     -165.9158331185      173.9685787433     1  0.20911227E+09
     -165.9155813330      174.1391930416     1  0.20941219E+09
     -165.9154084576      170.2523841505     1  0.20612356E+09
     -165.9152776655      170.9969228214     1  0.19882281E+09
     -165.9151884902      172.0693982993     1  0.20111057E+09
     -165.9151221782      170.0854228518     1  0.19304548E+09
     -165.9150268000      169.9301518272     1  0.20384694E+09
     -165.9149518019      174.0326903828     1  0.20468090E+09
     -165.9148692706      170.4865242215     1  0.19755302E+09
     -165.9146802423      172.9742694687     1  0.21421043E+09
     -165.9146136721      172.8930556831     1  0.19747290E+09
     -165.9145218975      171.9843740377     1  0.19764409E+09
     -165.9144560198      167.0726724130     1  0.19392911E+09
     -165.9143958416      169.2523900615     1  0.19584967E+09
     -165.9143665836      173.9657417179     1  0.21088614E+09
     -165.9142108788      166.2307885292     1  0.20402593E+09
     -165.9141867399      169.7620713784     1  0.19028620E+09
     -165.9141852201      170.9395749618     1  0.19587771E+09
     -165.9141321855      170.9606538971     1  0.20409302E+09
     -165.9141230064      167.4633018461     1  0.19031999E+09
     -165.9137754831      172.6481291206     1  0.19681265E+09
     -165.9137544312      171.7128860038     1  0.21198449E+09
     -165.9137041984      172.4848389541     1  0.19684972E+09
     -165.9135538784      173.2727686765     1  0.20700726E+09
     -165.9130504794      171.7958494806     1  0.19772019E+09
     -165.9129414240      171.5608508475     1  0.19491368E+09
     -165.9128559868      168.1785107769     1  0.20823620E+09
     -165.9128213567      168.4691664715     1  0.20239951E+09
     -165.9127522620      173.1188589679     1  0.20430136E+09
     -165.9125987994      165.6033051787     1  0.21087202E+09
     -165.9125144740      173.8862098685     1  0.20149364E+09
     -165.9124751967      171.0709538356     1  0.20073631E+09
     -165.9124540365      170.7249208752     1  0.19428547E+09
     -165.9124117677      169.9361441552     1  0.19726823E+09
     -165.9123590845      173.2244435589     1  0.20923480E+09
     -165.9122559055      171.8291045571     1  0.19923460E+09
     -165.9122252340      172.1525724961     1  0.21344895E+09
     -165.9122119746      170.4322918552     1  0.21180774E+09
     -165.9121519999      170.4756391635     1  0.21018875E+09
     -165.9120910938      174.2698411241     1  0.19930427E+09
     -165.9120871573      173.3499182139     1  0.20901654E+09
     -165.9120391266      175.1752176949     1  0.20130625E+09
     -165.9119910844      168.8374675446     1  0.19195330E+09
     -165.9119660008      168.7233037200     1  0.19497478E+09
     -165.9119328867      164.8324648138     2  0.19266082E+09
     -165.9118558513      171.8178410499     1  0.19745449E+09
     -165.9118547206      174.3135290909     1  0.19925652E+09
     -165.9116829010      173.5285745483     1  0.20815704E+09
     -165.9116413501      172.7176627394     1  0.19940391E+09
     -165.9115414793      170.5887639256     1  0.19854275E+09
     -165.9115072308      171.0277821732     1  0.20048963E+09
     -165.9113277648      168.7078739573     1  0.20296385E+09
     -165.9110616437      171.9620535654     2  0.19010661E+09
     -165.9108242303      169.2379562967     1  0.19552394E+09
     -165.9107606014      172.2010375829     1  0.19875094E+09
     -165.9107573891      172.5357210469     1  0.19779417E+09
     -165.9107125634      169.2063675361     1  0.20227690E+09
     -165.9101044154      166.2487101696     1  0.19990723E+09
     -165.9100847565      171.5725224502     1  0.21085381E+09
     -165.9100769116      174.5038466504     1  0.21124360E+09
     -165.9100468370      174.4122458508     1  0.21067720E+09
     -165.9094557170      172.2240593945     1  0.21298145E+09
     -165.9094362047      175.4064949489     1  0.21074216E+09
     -165.9093160486      171.5127719277     1  0.20122384E+09
     -165.9091884736      168.7478010445     1  0.20188382E+09
     -165.9091678960      169.6742091360     1  0.19541525E+09
     -165.9091553911      171.9806521334     1  0.20066742E+09
     -165.9091340747      171.0876329444     1  0.20726242E+09
     -165.9090698386      167.9898455957     1  0.19532560E+09
     -165.9088992339      170.8225674720     1  0.19194938E+09
     -165.9088656334      171.4758183052     1  0.20581272E+09
     -165.9088565775      170.2352052073     1  0.20823195E+09
     -165.9088154274      169.2846283006     1  0.20181894E+09
     -165.9087707369      171.0703561562     1  0.20266726E+09
     -165.9087300229      168.5691931111     1  0.19917804E+09
     -165.9086382735      171.8679453182     2  0.19894909E+09
     -165.9085860068      172.3896289314     1  0.19798418E+09
     -165.9084388388      169.1330034991     1  0.19786453E+09
     -165.9083603904      171.2708413273     1  0.19924814E+09
     -165.9082496293      163.7993919699     1  0.20013954E+09
     -165.9081848660      170.9105804993     1  0.19664908E+09
     -165.9077980021      168.3044176372     1  0.19857328E+09
     -165.9077170051      165.9334742411     1  0.20310472E+09
     -165.9076659611      173.0452489594     1  0.19601789E+09
     -165.9075043352      171.2723398534     1  0.19700565E+09
     -165.9075000335      172.2754840027     1  0.21206264E+09
     -165.9074069018      173.7041949174     1  0.19696150E+09
     -165.9073856872      174.0634583866     1  0.20432025E+09
     -165.9073727916      166.0345319391     1  0.19658831E+09
     -165.9073233257      164.8093017844     1  0.20184215E+09
     -165.9073134034      172.6519731219     1  0.20294179E+09
     -165.9071664968      169.7917161996     1  0.19468733E+09
     -165.9070095578      167.2748477003     1  0.20134783E+09
     -165.9069554798      171.1025236354     1  0.21507558E+09
     -165.9068514115      170.8658019711     1  0.20593826E+09
     -165.9068358748      172.3028322754     1  0.19366245E+09
     -165.9067395919      169.1894067993     1  0.21079231E+09
     -165.9067036766      174.8281769685     1  0.20050322E+09
     -165.9064726187      173.2330075330     1  0.18981375E+09
     -165.9064266616      166.4244687309     1  0.21136927E+09
     -165.9063888941      174.4308140879     1  0.21977063E+09
     -165.9062889078      170.9413341186     1  0.20000566E+09
     -165.9062281273      170.4139676411     1  0.19854352E+09
     -165.9061853677      174.3604119598     1  0.21063613E+09
     -165.9061624090      173.0025062498     1  0.20380200E+09
     -165.9061584009      169.1093828009     1  0.20710755E+09
     -165.9060778271      173.8529129886     1  0.20097019E+09
     -165.9060270232      172.1697910731     1  0.20164610E+09
     -165.9053624616      169.6226425285     1  0.19403648E+09
     -165.9051661462      170.3768479726     1  0.21112445E+09
     -165.9048383627      175.4644124987     1  0.20482907E+09
     -165.9047393873      169.1073752985     1  0.20081907E+09
     -165.9047057265      171.0047495015     1  0.20100803E+09
     -165.9045787150      169.4679151147     1  0.20652281E+09
     -165.9044943503      167.5895306458     1  0.19323980E+09
     -165.9043529348      167.6806859114     1  0.19678607E+09
     -165.9043293895      172.9750219092     1  0.20644087E+09
     -165.9043181129      173.8147231395     1  0.20447637E+09
     -165.9040623463      168.6201733262     1  0.19449101E+09
     -165.9040594763      173.9984759739     1  0.21417429E+09
     -165.9040514938      168.3350490262     1  0.20434245E+09
     -165.9039590640      172.5419963097     1  0.19764870E+09
     -165.9038765290      168.1768735695     1  0.19885990E+09
     -165.9038560172      166.5929138103     1  0.20793463E+09
     -165.9037089485      170.7213898983     1  0.20304489E+09
     -165.9036496084      168.8173672182     1  0.19698096E+09
     -165.9035917535      173.4710486068     1  0.20231184E+09
     -165.9035691073      170.3711564332     1  0.19645141E+09
     -165.9035167670      169.1139867662     1  0.20553506E+09
     -165.9033640549      174.7761276672     2  0.18800618E+09
     -165.9033399538      169.6092610318     1  0.20487538E+09
     -165.9031555835      171.1491716502     1  0.19653541E+09
     -165.9031123914      172.9510526481     1  0.20050454E+09
     -165.9030909393      172.3096133239     1  0.20162489E+09
     -165.9030723211      170.0599588514     1  0.19854776E+09
     -165.9030620024      171.2511179285     1  0.19445148E+09
     -165.9030179420      169.3534983858     1  0.20874351E+09
     -165.9029896841      175.4918511967     1  0.18871311E+09
     -165.9028531612      168.7655593623     1  0.19860762E+09
     -165.9026448704      169.0129502421     1  0.19566217E+09
     -165.9025484254      167.3664119585     1  0.19582397E+09
     -165.9023309734      167.3941818374     1  0.19523100E+09
     -165.9021951189      169.7684436467     1  0.19751906E+09
     -165.9021019810      174.5681891070     2  0.18800317E+09
     -165.9020689527      170.6777375607     1  0.20604688E+09
     -165.9020009382      172.7443751888     1  0.19491733E+09
     -165.9019139790      172.0430084434     1  0.21029492E+09
     -165.9018869968      170.6648425174     1  0.19666531E+09
     -165.9016971715      172.4401509761     1  0.19372872E+09
     -165.9016909337      170.7689770322     1  0.19810659E+09
     -165.9016899124      171.7016005466     1  0.19990736E+09
     -165.9015654442      173.9445516823     1  0.20253737E+09
     -165.9015149133      172.1026715607     1  0.21325965E+09
     -165.9015076282      165.7571709524     1  0.19281501E+09
     -165.9014572870      167.2142305776     2  0.18874280E+09
     -165.9014288226      171.0048525439     1  0.21370902E+09
     -165.9013590023      165.9189040146     1  0.19380935E+09
     -165.9010462975      171.0848784407     1  0.19939687E+09
     -165.9009889703      170.1098759148     1  0.19280016E+09
     -165.9009552804      172.4384268630     1  0.20956645E+09
     -165.9009282962      172.2764814123     2  0.19714309E+09
     -165.9009126400      171.3473632016     1  0.20409327E+09
     -165.9006713925      171.8853043547     1  0.19555437E+09
     -165.9004157997      173.2569780422     1  0.20633815E+09
     -165.9003865504      172.6776197076     1  0.19733192E+09
     -165.9001605902      168.9419724160     1  0.19398471E+09
     -165.9000074202      171.0265897074     1  0.19620231E+09
     -165.8999375140      173.8996430604     1  0.22063514E+09
     -165.8999159710      176.1900583169     1  0.20295444E+09
     -165.8997486020      172.2948547097     1  0.19539826E+09
     -165.8995488728      169.4289244808     1  0.19249804E+09
     -165.8993230468      169.4915106887     1  0.19707372E+09
     -165.8991152872      174.9059028287     1  0.21878570E+09
     -165.8990761853      169.7311841156     1  0.20598298E+09
     -165.8990059673      165.2752780238     1  0.19060115E+09
     -165.8989536017      167.5214997450     1  0.20365295E+09
     -165.8988772324      170.2122232921     1  0.19382526E+09
     -165.8988330692      170.5259122710     1  0.20453939E+09
     -165.8987659677      168.5831561535     1  0.20353223E+09
     -165.8987326679      164.7075025823     1  0.19841533E+09
     -165.8986641981      174.3735609337     1  0.21903355E+09
     -165.8984293316      168.2911225466     1  0.21219629E+09
     -165.8983342649      160.9457809781     2  0.19145372E+09
     -165.8982920689      165.0650983248     1  0.19372559E+09
     -165.8981776821      174.1129507871     1  0.21360387E+09
     -165.8980065545      171.5197649300     1  0.21129821E+09
     -165.8976835288      166.5375635933     1  0.21072817E+09
     -165.8975807433      172.0688618768     1  0.19517613E+09
     -165.8975719744      171.5342547591     2  0.19413281E+09
     -165.8975679959      168.8309370258     1  0.19959041E+09
     -165.8972377453      170.7835029838     1  0.19927005E+09
     -165.8971723398      169.7692755675     1  0.20909250E+09
     -165.8971172138      167.8175762173     1  0.19741227E+09
     -165.8970077893      174.7898240886     1  0.21099234E+09
     -165.8968873866      172.0235461832     1  0.19512074E+09
     -165.8968558631      168.2721092415     1  0.21273163E+09
     -165.8967002266      174.7383615069     1  0.21591146E+09
     -165.8966495608      173.4041496805     1  0.20276526E+09
     -165.8966099139      169.1710223051     1  0.19663404E+09
     -165.8965927218      168.7818189850     1  0.20160798E+09
     -165.8965568863      168.3690392867     1  0.20651540E+09
     -165.8964901115      169.2845841957     1  0.20330144E+09
     -165.8964249066      172.2301058375     1  0.20743574E+09
     -165.8964216037      173.8347507211     1  0.19962835E+09
     -165.8963274347      173.6391306792     1  0.21346469E+09
     -165.8962616620      171.2419203994     1  0.19482651E+09
     -165.8962472839      169.0750256922     1  0.19732653E+09
     -165.8962061908      171.6610923374     1  0.19903289E+09
     -165.8961891084      172.0270594323     1  0.20942673E+09
     -165.8961856599      170.6389524491     1  0.19619269E+09
     -165.8961218183      166.8924655847     1  0.20013740E+09
     -165.8961125309      171.9420623460     1  0.21367783E+09
     -165.8960698642      172.0915001858     1  0.20120510E+09
     -165.8957849765      168.5909950193     1  0.19759278E+09
     -165.8957419074      171.3520109689     1  0.20608656E+09
     -165.8956764628      173.4764560958     1  0.19332828E+09
     -165.8954836539      166.4026658379     1  0.20575973E+09
     -165.8954809710      172.3613727732     1  0.20625309E+09
     -165.8953484688      170.4608329031     1  0.19935826E+09
     -165.8953110498      168.7626817419     1  0.19957753E+09
     -165.8952579328      176.1807325677     2  0.20085333E+09
     -165.8952096154      170.1067629185     1  0.20644496E+09
     -165.8950822537      176.9115482598     1  0.19393388E+09
     -165.8949049167      177.7593215741     2  0.20223645E+09
     -165.8948647567      169.8616910405     1  0.19967287E+09
     -165.8948016277      168.2182524902     1  0.21204394E+09
     -165.8946424979      169.6784775960     1  0.19752938E+09
     -165.8945560084      169.8392241607     1  0.19399458E+09
     -165.8945430437      174.4745799438     1  0.20717770E+09
     -165.8945225579      171.2369627601     1  0.19147184E+09
     -165.8945205250      167.6240427299     1  0.19469015E+09
     -165.8944982620      169.6599909142     1  0.20076908E+09
     -165.8944494785      166.4646334130     1  0.20875485E+09
     -165.8943752546      168.4208022507     1  0.20456766E+09
     -165.8942231184      168.9186304896     1  0.20052207E+09
     -165.8942056522      170.2306944643     1  0.19814403E+09
     -165.8940307148      167.0710150124     1  0.20835972E+09
     -165.8939480094      173.8169419226     1  0.21687827E+09
     -165.8938296505      170.1849390706     1  0.19847962E+09
     -165.8938036759      171.1615089254     1  0.19304540E+09
     -165.8937773923      170.7891190133     1  0.19605098E+09
     -165.8937754671      170.3252765702     2  0.19315038E+09
     -165.8937347538      173.1828179530     1  0.20576172E+09
     -165.8936758368      171.8516302129     1  0.20906285E+09
     -165.8936010263      171.7814597934     1  0.20920849E+09
     -165.8935914500      170.4908221617     1  0.19529597E+09
     -165.8935063158      172.1207006222     1  0.20900368E+09
     -165.8934930548      170.3865810328     1  0.21022647E+09
     -165.8934780465      171.1487364096     1  0.20970674E+09
     -165.8934739875      163.4765133372     1  0.19907020E+09
     -165.8932907107      169.6654583327     1  0.19560629E+09
     -165.8932772077      172.0670041062     1  0.19974386E+09
     -165.8931050061      170.6521831231     1  0.20708237E+09
     -165.8929891360      169.8385321344     1  0.21508211E+09
     -165.8929648760      165.7365636306     1  0.19051666E+09
     -165.8929534827      169.9336845386     1  0.19411781E+09
     -165.8928630102      173.9180201521     1  0.20808726E+09
     -165.8926365399      168.2651858198     1  0.19906963E+09
     -165.8926137433      168.5843276571     1  0.19247172E+09
     -165.8924710720      169.6069442039     1  0.19535350E+09
     -165.8924397872      170.7562181467     1  0.19571380E+09
     -165.8923771866      169.3747509203     1  0.19702836E+09
     -165.8923717211      172.3450226426     1  0.20188310E+09
     -165.8923625200      169.7666252741     1  0.19723056E+09
     -165.8922838939      173.4175047685     1  0.21142480E+09
     -165.8921980914      171.3731674155     1  0.21209189E+09
     -165.8921718736      176.2737500369     1  0.20268380E+09
     -165.8920765731      169.5051974898     1  0.19427452E+09
     -165.8920583130      174.1199260399     1  0.21195211E+09
     -165.8920174510      173.9683690390     1  0.20974999E+09
     -165.8919533241      167.8975784650     1  0.19539588E+09
     -165.8919505650      171.4533824776     1  0.20467816E+09
     -165.8916998867      170.0076409935     1  0.20063449E+09
     -165.8916937313      167.8063040899     1  0.19061583E+09
     -165.8915805764      168.7772672496     1  0.20425908E+09
     -165.8915764925      172.9037268640     1  0.20631586E+09
     -165.8915734855      167.5816822651     1  0.19652855E+09
     -165.8914180648      167.1751443111     1  0.20647059E+09
     -165.8914006588      172.8114986085     1  0.21834315E+09
     -165.8913980115      170.5629398069     1  0.20271570E+09
     -165.8913424016      172.7725551117     1  0.20177336E+09
     -165.8913238076      172.7808320086     1  0.19843028E+09
     -165.8912781114      170.7070260548     1  0.21115065E+09
     -165.8910658065      175.2238047598     1  0.21224777E+09
     -165.8909766221      171.3470936701     1  0.19759130E+09
     -165.8909504635      171.8625715242     1  0.19647400E+09
     -165.8908021709      173.9260142949     1  0.21170226E+09
     -165.8907719457      166.7680466270     1  0.19846075E+09
     -165.8906466401      168.9426566765     1  0.19707574E+09
     -165.8906301517      172.3984283759     1  0.21448814E+09
     -165.8905708958      174.8218553277     1  0.21226777E+09
     -165.8905547794      171.4092844768     1  0.21034668E+09
     -165.8905297260      171.1341395613     1  0.21244161E+09
     -165.8904788177      169.8429276432     1  0.20113989E+09
     -165.8903872383      175.2921504057     1  0.20902791E+09
     -165.8903687187      172.3943896655     1  0.20175256E+09
     -165.8903555273      177.8557948354     1  0.19168090E+09
     -165.8902727195      166.3774886290     1  0.20392867E+09
     -165.8902021009      166.2842389766     1  0.19156442E+09
     -165.8901731230      173.4145862664     1  0.20412185E+09
     -165.8901197991      172.2981968029     1  0.20037479E+09
     -165.8901087780      170.4945696988     1  0.20759018E+09
     -165.8899767999      173.6397035817     1  0.19187729E+09
     -165.8899646791      171.5467438405     1  0.21008555E+09
     -165.8899424985      168.1748214314     1  0.19224828E+09
     -165.8899410416      174.0999970570     1  0.20286165E+09
     -165.8898539373      166.2834980129     1  0.18935638E+09
     -165.8898269423      165.0925334247     1  0.20172337E+09
     -165.8898174376      172.6521374507     1  0.19662711E+09
     -165.8897932838      171.3024015799     2  0.20286252E+09
     -165.8897441229      168.8299557654     1  0.20464375E+09
     -165.8897374941      173.2169638640     1  0.19893322E+09
     -165.8896734591      169.6973110914     1  0.19706230E+09
     -165.8896418223      172.0616424290     1  0.20788042E+09
     -165.8894213095      170.1731745657     1  0.18912496E+09
     -165.8893910424      173.5919854907     1  0.20819423E+09
     -165.8892897153      171.3543421257     1  0.19952053E+09
     -165.8891758035      170.9822961300     1  0.19488830E+09
     -165.8890838930      173.4085821044     1  0.20086430E+09
     -165.8889858040      171.2841408917     2  0.18785705E+09
     -165.8889709423      172.6823755258     1  0.20349574E+09
     -165.8889320176      169.8144187648     1  0.19470729E+09
     -165.8888814567      167.7570660546     1  0.19027682E+09
     -165.8888490548      174.1368755935     1  0.21198011E+09
     -165.8887763593      172.3917140928     1  0.19599000E+09
     -165.8886230877      171.2862463599     1  0.20832556E+09
     -165.8885267612      167.5265650699     1  0.19142151E+09
     -165.8881765189      168.2283728906     1  0.19116437E+09
     -165.8881385009      170.5037927680     1  0.19719829E+09
     -165.8880989102      172.1636731265     1  0.20022898E+09
     -165.8880928198      166.2491038736     1  0.19822988E+09
     -165.8880913471      170.9236166436     1  0.20634008E+09
     -165.8880654304      167.3961927282     1  0.20767685E+09
     -165.8880187515      171.5387036789     1  0.19150169E+09
     -165.8879142021      165.4318566031     1  0.20493288E+09
     -165.8878413106      172.0871123182     1  0.20547753E+09
     -165.8878254219      168.9498934974     1  0.19811693E+09
     -165.8878092842      169.2465150798     1  0.20075863E+09
     -165.8877885407      169.1840821134     1  0.19537414E+09
     -165.8876718139      165.8096671738     2  0.21279171E+09
     -165.8876080877      170.5316953568     1  0.20815604E+09
     -165.8875640406      168.8630360310     1  0.19194851E+09
     -165.8874978080      171.9224361216     1  0.20663672E+09
     -165.8872534231      171.4034555758     1  0.20189790E+09
     -165.8871817138      164.2176935241     1  0.19935743E+09
     -165.8871379143      172.7908286535     1  0.19442373E+09
     -165.8870328425      172.3805799799     1  0.20848597E+09
     -165.8870278848      174.4696292570     1  0.20976156E+09
     -165.8869664714      169.9106235656     1  0.20144480E+09
     -165.8868597515      172.2394864334     1  0.19939209E+09
     -165.8868571550      173.7438514024     1  0.20950188E+09
     -165.8867890334      165.9580468874     1  0.20567081E+09
     -165.8867145502      173.8603789344     1  0.19831673E+09
     -165.8866541332      168.9310568980     1  0.19962383E+09
     -165.8866114741      167.2560121467     1  0.20349720E+09
     -165.8866082909      168.5018933058     1  0.20373198E+09
     -165.8863543023      175.0749811553     1  0.21958318E+09
     -165.8863329663      172.3536934139     1  0.20162594E+09
     -165.8863244399      167.0953665148     1  0.19288237E+09
     -165.8861548692      172.0350437576     2  0.19241170E+09
     -165.8861256560      170.6943248985     1  0.20710146E+09
     -165.8860910092      164.4456030199     1  0.20709951E+09
     -165.8860774379      171.4150707971     1  0.19482903E+09
     -165.8859463907      171.6310510833     1  0.19935040E+09
     -165.8859307635      174.1486954258     1  0.19720407E+09
     -165.8858990948      168.1600698996     1  0.20261036E+09
     -165.8858193988      168.4046943133     1  0.19645670E+09
     -165.8857121363      170.4295362597     1  0.20573342E+09
     -165.8857101286      171.2318636521     1  0.20169765E+09
     -165.8856620564      171.1617326596     1  0.20451992E+09
     -165.8856493875      177.4042224469     1  0.20021828E+09
     -165.8855354467      173.7310880437     1  0.20818159E+09
     -165.8855059810      171.5065507612     1  0.19943992E+09
     -165.8854860199      169.9178536537     1  0.19474905E+09
     -165.8854635476      175.5083237208     1  0.21489371E+09
     -165.8853373351      169.8796463286     1  0.20963374E+09
     -165.8853172877      170.4325573416     1  0.20467908E+09
     -165.8852671448      163.5897055525     1  0.19272579E+09
     -165.8852159194      168.8386970217     1  0.19987346E+09
     -165.8851047513      169.0947235442     1  0.20082247E+09
     -165.8850687736      172.3067261594     1  0.19581762E+09
     -165.8849620305      168.6789668573     1  0.20630211E+09
     -165.8849214573      168.7458861083     1  0.20114862E+09
     -165.8847370253      172.2618137753     1  0.21451530E+09
     -165.8847008994      177.6842539503     1  0.19444309E+09
     -165.8846658858      174.9185558879     1  0.21463903E+09
     -165.8846518306      172.8326687003     1  0.19584390E+09
     -165.8845123322      159.2226094008     2  0.18836349E+09
     -165.8844620374      175.3744552488     1  0.20504421E+09
     -165.8844317080      168.0456198988     1  0.19975915E+09
     -165.8842608288      168.6974260236     1  0.19621842E+09
     -165.8842144165      171.4393487426     1  0.20418628E+09
     -165.8841996737      166.4649557946     1  0.19289025E+09
     -165.8841284354      172.6627545206     1  0.19902769E+09
     -165.8840363224      172.0739704246     1  0.20096865E+09
     -165.8839964543      169.7754348498     1  0.19791328E+09
     -165.8839893696      171.1596612481     1  0.19715127E+09
     -165.8839875304      169.4672683224     1  0.19209819E+09
     -165.8839756196      171.3205949444     1  0.20367803E+09
     -165.8838625221      170.9056812130     1  0.20028742E+09
     -165.8838604260      166.9488420211     1  0.20687766E+09
     -165.8837139132      171.2971230376     1  0.20501741E+09
     -165.8834429055      172.2780109322     1  0.19689510E+09
     -165.8834417001      175.0764231746     1  0.22028384E+09
     -165.8833823312      174.5106624491     1  0.21461211E+09
     -165.8833124647      165.0318300183     1  0.20170951E+09
     -165.8832546118      170.3228800363     1  0.20471795E+09
     -165.8832069566      170.0298502637     1  0.19956883E+09
     -165.8831897808      172.2127795108     1  0.20763213E+09
     -165.8831366515      171.1051043220     1  0.19717017E+09
     -165.8830897558      170.5374847961     1  0.19918789E+09
     -165.8830705409      166.4085048443     1  0.19307236E+09
     -165.8830240786      168.6762644799     1  0.20617567E+09
     -165.8828354433      168.8534223829     1  0.19679942E+09
     -165.8826346059      170.2813270789     1  0.19356219E+09
     -165.8826183033      168.2206524277     1  0.20060757E+09
     -165.8825893389      166.4328001853     1  0.19646886E+09
     -165.8825735730      170.2258351900     1  0.19857147E+09
     -165.8825444361      172.4987498512     1  0.20515017E+09
     -165.8825253846      169.2585873751     1  0.18881841E+09
     -165.8824810990      174.4999482348     1  0.20966820E+09
     -165.8824313902      170.6530628991     1  0.21029619E+09
     -165.8824081255      171.3473314846     1  0.20547694E+09
     -165.8822753764      169.7928176390     1  0.19813620E+09
     -165.8822350302      170.0261827102     1  0.20223882E+09
     -165.8822193197      168.8395147854     1  0.20237864E+09
     -165.8820190941      168.7339617858     1  0.20796219E+09
     -165.8819776540      168.5244554039     1  0.20585494E+09
     -165.8819221755      170.6090254997     1  0.19911673E+09
     -165.8817530884      173.0659399476     1  0.20801850E+09
     -165.8817487815      168.1163529853     1  0.19306566E+09
     -165.8817051107      171.9119809498     1  0.21018078E+09
     -165.8817031043      166.5591214432     1  0.19649067E+09
     -165.8816451313      166.2222456653     1  0.19668964E+09
     -165.8815381942      171.7553251052     1  0.20170119E+09
     -165.8814812443      168.6636800065     1  0.20803249E+09
     -165.8814176235      169.4825881231     1  0.20053041E+09
     -165.8813815065      175.9768406367     1  0.20680785E+09
     -165.8812958278      171.7112085880     1  0.20089860E+09
     -165.8812208292      169.5088811193     1  0.20669034E+09
     -165.8811914189      173.1011883214     1  0.20134439E+09
     -165.8811566512      172.3163821428     1  0.21607295E+09
     -165.8811367381      172.8197846980     1  0.19775231E+09
     -165.8811322684      167.3279743842     1  0.20181105E+09
     -165.8810854174      169.0472321124     1  0.19508738E+09
     -165.8809058908      170.1790412646     1  0.19522874E+09
     -165.8807147608      171.3979830862     1  0.20372274E+09
     -165.8806916577      171.3956473992     1  0.20432153E+09
     -165.8805482295      168.0476900704     1  0.20064360E+09
     -165.8804974095      169.9201629095     1  0.20108646E+09
     -165.8804573126      166.4182184000     1  0.19680166E+09
     -165.8804495421      171.1065558334     1  0.20666272E+09
     -165.8804202234      171.7462073534     1  0.20644033E+09
     -165.8803758387      173.1198933475     1  0.20250733E+09
     -165.8803362388      169.7126724859     1  0.19481889E+09
     -165.8803138886      171.2343142348     1  0.19491584E+09
     -165.8802275729      170.2609876222     1  0.19799827E+09
     -165.8802008352      172.3348113105     1  0.21177321E+09
     -165.8801639551      167.9740060796     1  0.19522142E+09
     -165.8801044295      170.7754195010     1  0.19436690E+09
     -165.8797707126      169.7776941774     1  0.19654740E+09
     -165.8797388322      169.0936327480     1  0.21674246E+09
     -165.8796125528      165.3057448194     1  0.19331757E+09
     -165.8795962407      170.5613828075     1  0.19796341E+09
     -165.8794026196      169.2140502551     1  0.19678134E+09
     -165.8793835378      173.8794661791     1  0.22046030E+09
     -165.8792552560      170.3231481399     1  0.19406135E+09
     -165.8791805840      168.4360263027     1  0.20313817E+09
     -165.8791586125      167.1702466175     1  0.20967514E+09
     -165.8791492472      171.4903485317     1  0.20741832E+09
     -165.8790865177      171.0452587826     1  0.20555629E+09
     -165.8790689140      168.5059873984     1  0.20102255E+09
     -165.8790317184      166.4208096426     1  0.20576832E+09
     -165.8789441647      170.1867166021     1  0.19230232E+09
     -165.8789262079      171.5953800109     1  0.20817167E+09
     -165.8789069715      174.1593106078     1  0.21982519E+09
     -165.8787953017      170.0091150257     1  0.19972220E+09
     -165.8787866365      172.8476206931     1  0.21397228E+09
     -165.8787436410      172.6696954490     1  0.19249675E+09
     -165.8787140386      169.1977534547     1  0.19723029E+09
     -165.8786173575      170.2973074064     1  0.19811218E+09
     -165.8785451530      171.7501924355     1  0.20623779E+09
     -165.8784721470      166.9118238330     1  0.19997592E+09
     -165.8783539077      169.8273455975     1  0.20159882E+09
     -165.8783466523      172.5262362163     1  0.19543798E+09
     -165.8782430872      170.8074425989     1  0.19726117E+09
     -165.8782135632      171.1676430758     1  0.19708267E+09
     -165.8782038096      171.9949882648     1  0.19090051E+09
     -165.8781918792      168.7151810453     1  0.19496748E+09
     -165.8781420736      169.9815374349     1  0.20658707E+09
     -165.8781158280      169.8934433073     1  0.20467388E+09
     -165.8781087811      170.8579562799     1  0.20282373E+09
     -165.8780894540      174.6327656903     1  0.20236153E+09
     -165.8779354356      171.1100301437     1  0.19299103E+09
     -165.8778721709      170.7932981861     1  0.20215159E+09
     -165.8776373079      171.4280378045     1  0.19831835E+09
     -165.8773507242      172.7624762032     1  0.19260392E+09
     -165.8772733774      168.8340369664     1  0.20453175E+09
     -165.8772628108      170.8654303575     1  0.19475637E+09
     -165.8770952982      175.7776976667     1  0.20452944E+09
     -165.8769755978      169.1109472218     1  0.20149896E+09
     -165.8769434727      169.1122116610     1  0.21603449E+09
     -165.8768445181      173.8885796241     1  0.20431858E+09
     -165.8767807068      170.7480826041     1  0.21322565E+09
     -165.8767791718      170.6284602854     1  0.20788942E+09
     -165.8766517006      170.3550015211     1  0.19554587E+09
     -165.8766327077      168.1977765856     1  0.19611726E+09
     -165.8766164507      171.9907472896     1  0.19755307E+09
     -165.8766028969      167.9005155274     2  0.19560192E+09
     -165.8765633309      171.4128295001     2  0.19063659E+09
     -165.8765576099      169.7636672354     1  0.19269838E+09
     -165.8764694321      170.4017594454     1  0.19877103E+09
     -165.8763724242      171.4895349077     1  0.19854230E+09
     -165.8762549659      170.8287036217     1  0.20351861E+09
     -165.8762430319      172.6754586409     1  0.20253435E+09
     -165.8762056283      169.4418111315     1  0.19733187E+09
     -165.8761764978      170.1355600264     1  0.19962814E+09
     -165.8761704803      172.2737533433     1  0.20122944E+09
     -165.8761294371      170.1785662098     1  0.19309791E+09
     -165.8760317234      169.2295505434     1  0.20242269E+09
     -165.8759439365      168.9206093547     1  0.19358606E+09
     -165.8759321606      167.3390146746     1  0.19973011E+09
     -165.8759289005      171.8019362647     1  0.20781401E+09
     -165.8759162690      169.1050474694     1  0.19541823E+09
     -165.8758029993      170.5174660774     1  0.19446403E+09
     -165.8757973688      166.6800910196     1  0.19693962E+09
     -165.8757782932      171.8549283416     1  0.19705332E+09
     -165.8756591712      171.5431793764     1  0.20450312E+09
     -165.8755784265      174.0268848155     1  0.22268734E+09
     -165.8754678563      168.9988774468     1  0.19128704E+09
     -165.8754528142      174.4235472431     1  0.20704953E+09
     -165.8754207284      172.0441901186     1  0.20570499E+09
     -165.8754060186      168.1554803310     1  0.19674033E+09
     -165.8753748606      169.7613260335     1  0.20052376E+09
     -165.8753365584      168.7693928121     1  0.20695469E+09
     -165.8752929651      177.1933695553     1  0.20528466E+09
     -165.8752514407      167.9019513289     1  0.19977534E+09
     -165.8752402103      177.6641493643     1  0.19899762E+09
     -165.8752308987      170.1578979094     1  0.20503256E+09
     -165.8751067806      173.1383321189     1  0.21354561E+09
     -165.8750975172      173.7098922250     1  0.20266695E+09
     -165.8750965084      167.9329802126     1  0.20272348E+09
     -165.8750557472      171.6493693071     1  0.20227644E+09
     -165.8748692525      174.5830501744     1  0.20093744E+09
     -165.8748644991      170.9507453547     1  0.20214808E+09
     -165.8746680444      171.1352041151     1  0.20463115E+09
     -165.8745130677      170.5929443767     1  0.20933264E+09
     -165.8744920599      170.9736920586     1  0.20430787E+09
     -165.8744794561      172.1990479329     1  0.19965825E+09
     -165.8744775996      168.0113600389     1  0.19687960E+09
     -165.8743587458      169.9676882511     1  0.19989576E+09
     -165.8742997407      169.8746865823     1  0.20282348E+09
     -165.8742609916      171.8512322394     1  0.19731075E+09
     -165.8742062145      172.1593451870     1  0.19913610E+09
     -165.8741513829      172.5263037232     1  0.19997766E+09
     -165.8741184098      171.8109330537     1  0.20767594E+09
     -165.8740777191      169.2246447597     1  0.19727242E+09
     -165.8740158299      175.5342840487     1  0.21626153E+09
     -165.8738892667      177.2496834940     2  0.19868510E+09
     -165.8738518667      170.7328442580     1  0.21066768E+09
     -165.8738499560      168.8898649955     1  0.20243829E+09
     -165.8738346845      167.7371050463     1  0.19855479E+09
     -165.8737674113      165.5939632981     1  0.19181710E+09
     -165.8736624727      162.9463473651     2  0.18916774E+09
     -165.8734989182      169.3581524692     1  0.20581305E+09
     -165.8734404930      171.4831757024     1  0.18889215E+09
     -165.8733892958      172.9039903842     1  0.20244470E+09
     -165.8733342336      171.0249944230     1  0.19798724E+09
     -165.8733273733      165.6103815504     1  0.19571078E+09
     -165.8733003609      169.4494171456     1  0.19472033E+09
     -165.8732833382      163.8065468809     1  0.19481984E+09
     -165.8730515377      170.2747059002     1  0.19449122E+09
     -165.8730319792      173.1367561618     1  0.20737229E+09
     -165.8730248106      170.9218103888     1  0.20007225E+09
     -165.8729620820      171.4011626508     1  0.19084277E+09
     -165.8728368074      167.4253207626     1  0.20751351E+09
     -165.8727896049      169.0836039816     1  0.20254859E+09
     -165.8727775108      167.9112714945     1  0.20216059E+09
     -165.8727738950      169.1404922544     1  0.18951647E+09
     -165.8727585296      165.6724944385     1  0.21471308E+09
     -165.8726248505      172.0268620911     1  0.21033428E+09
     -165.8724957695      171.9601728104     1  0.20143739E+09
     -165.8724588867      169.4451734501     1  0.19017977E+09
     -165.8724523570      172.5477802464     1  0.19923382E+09
     -165.8724478685      173.1856437247     1  0.19697356E+09
     -165.8722507695      169.9269278566     1  0.19994256E+09
     -165.8721800179      170.4516390652     1  0.20023532E+09
     -165.8721515096      170.9657604482     1  0.19610923E+09
     -165.8720950339      167.6267737071     1  0.20158044E+09
     -165.8720922257      169.9113565306     1  0.20498658E+09
     -165.8720703130      169.9342883223     1  0.20487118E+09
     -165.8720369951      166.0202953084     1  0.20323547E+09
     -165.8719656763      170.2198636241     1  0.20379461E+09
     -165.8719420290      171.7557253549     1  0.20036989E+09
     -165.8719164164      168.8264275270     1  0.19848606E+09
     -165.8718421157      167.6313028322     1  0.20055765E+09
     -165.8715683420      169.8605765496     1  0.20096535E+09
     -165.8714453299      170.2567497228     1  0.19715086E+09
     -165.8713724996      170.7480723304     1  0.21071705E+09
     -165.8713568411      172.4887865948     1  0.21217503E+09
     -165.8713487273      164.3761499252     1  0.19909135E+09
     -165.8713347803      173.2818015854     1  0.20821315E+09
     -165.8712060995      170.4155478746     1  0.19593563E+09
     -165.8711793641      170.1250370476     1  0.19325497E+09
     -165.8709681439      172.7850070218     1  0.20886475E+09
     -165.8707675045      169.1348678215     1  0.19483601E+09
     -165.8706851862      173.6074935563     1  0.19775489E+09
     -165.8706671795      171.8900379487     1  0.19483061E+09
     -165.8706451068      171.5410811677     1  0.21044298E+09
     -165.8705442539      170.7602647638     1  0.19731871E+09
     -165.8705006899      167.9539548854     1  0.19571200E+09
     -165.8704902247      173.2872415068     1  0.19779109E+09
     -165.8703807470      169.8524501469     1  0.19561515E+09
     -165.8703033707      172.6856484268     1  0.19255745E+09
     -165.8702674431      169.5305728398     1  0.21226552E+09
     -165.8702344820      170.5111749668     1  0.20341540E+09
     -165.8701383954      172.0570446947     1  0.20613211E+09
     -165.8701028173      169.0173414898     1  0.19035175E+09
     -165.8701010146      169.4081259590     1  0.20084828E+09
     -165.8700522408      171.1908018781     1  0.19737808E+09
     -165.8700509589      170.6453489384     1  0.20509473E+09
     -165.8700445468      168.8603194983     1  0.19634727E+09
     -165.8700293903      169.6523044560     1  0.20044814E+09
     -165.8699350383      172.9605212895     1  0.20665262E+09
     -165.8698162821      171.0162464195     1  0.20783106E+09
     -165.8697774837      174.8005332015     1  0.21320387E+09
     -165.8697369251      171.5984417302     1  0.21103430E+09
     -165.8697171869      168.3904795681     1  0.19730802E+09
     -165.8695664444      171.4683026616     1  0.20529499E+09
     -165.8695509911      172.7697117287     1  0.19787316E+09
     -165.8694917274      170.9287788316     1  0.20118792E+09
     -165.8694882488      173.1293774770     1  0.20732741E+09
     -165.8693711061      170.9765232692     1  0.20134408E+09
     -165.8693613218      171.6798320398     1  0.20065297E+09
     -165.8693495070      172.3755465003     1  0.20070164E+09
     -165.8693104602      169.0403092556     1  0.21332456E+09
     -165.8692975849      170.8664983744     1  0.20217522E+09
     -165.8692266019      171.1872490744     1  0.20071285E+09
     -165.8692245640      170.8396036035     1  0.20005250E+09
     -165.8692224557      171.5449343984     1  0.20688985E+09
     -165.8692152662      165.3060645553     1  0.19813973E+09
     -165.8691783907      170.3604622055     1  0.20283891E+09
     -165.8690878142      171.7487112247     1  0.20513781E+09
     -165.8690799621      172.2969613972     1  0.19648608E+09
     -165.8690554823      166.4358204871     1  0.19958171E+09
     -165.8690211864      174.9269211159     2  0.19954119E+09
     -165.8689512236      173.7822229818     1  0.19849508E+09
     -165.8689445037      168.3595947337     1  0.19552198E+09
     -165.8689420222      170.5406465635     1  0.20160893E+09
     -165.8688694450      170.2609260430     1  0.20179750E+09
     -165.8688515879      169.5761892621     1  0.19807262E+09
     -165.8688454177      169.8632889017     1  0.20090525E+09
     -165.8688433722      167.6227180073     1  0.20149852E+09
     -165.8688393238      166.2571726058     1  0.20421052E+09
     -165.8688213990      169.8077288532     1  0.20366943E+09
     -165.8687003874      169.8665608385     1  0.19482448E+09
     -165.8686801033      177.3011623513     1  0.19912110E+09
     -165.8685807201      170.4898262755     1  0.19964307E+09
     -165.8685749842      172.1590392199     1  0.19534247E+09
     -165.8685592041      164.6594703209     1  0.19977897E+09
     -165.8684827139      167.3878922587     1  0.19782231E+09
     -165.8683879197      170.2862691361     1  0.18825404E+09
     -165.8683538379      172.0142116417     1  0.19381052E+09
     -165.8683368139      166.7889369309     1  0.20056786E+09
     -165.8682582645      167.9983161305     1  0.19425123E+09
     -165.8681550317      171.7526465701     1  0.19623706E+09
     -165.8680914863      167.8508007628     1  0.19777574E+09
     -165.8679913117      171.4403087922     1  0.21317974E+09
     -165.8679166049      169.3910549658     1  0.19596718E+09
     -165.8679024729      167.9205360579     1  0.19983512E+09
     -165.8678671101      169.0447150810     1  0.19427362E+09
     -165.8678418253      171.8748192557     1  0.19559749E+09
     -165.8678382331      167.0525987803     1  0.19112039E+09
     -165.8678253977      172.7027728759     1  0.21814271E+09
     -165.8675597307      172.1301622171     1  0.19701289E+09
     -165.8675256561      177.0339815498     1  0.19773293E+09
     -165.8674682282      172.2454232028     2  0.19317527E+09
     -165.8674103079      172.6305917045     1  0.19740116E+09
     -165.8673914488      172.6034936694     1  0.19787897E+09
     -165.8673745190      170.4519127776     1  0.21065035E+09
     -165.8673473540      168.0488934395     1  0.20603706E+09
     -165.8672217564      174.6714948753     1  0.20113891E+09
     -165.8672160993      171.7065297949     1  0.19462536E+09
     -165.8672143614      173.2670471953     1  0.20194420E+09
     -165.8671647537      171.7542802705     1  0.20691511E+09
     -165.8671523929      167.0933522061     1  0.19680786E+09
     -165.8670799783      170.6253254456     1  0.20299721E+09
     -165.8669809423      169.0100926641     1  0.20426500E+09
     -165.8668668923      173.8682565180     1  0.20579450E+09
     -165.8668649421      170.9424444074     1  0.20708683E+09
     -165.8668163769      173.3528576873     1  0.21397960E+09
     -165.8667965686      170.4862707226     1  0.20895491E+09
     -165.8666210467      166.6098675750     1  0.19966963E+09
     -165.8666190370      169.7610569622     1  0.19556849E+09
     -165.8666167592      170.3829832021     1  0.20172716E+09
     -165.8666060719      172.7730631520     1  0.20897892E+09
     -165.8665342246      167.5199964636     1  0.20792447E+09
     -165.8665061066      169.5436248926     1  0.19086139E+09
     -165.8664639402      168.4369572388     1  0.20172551E+09
     -165.8663663059      166.6151608841     1  0.19256529E+09
     -165.8663265989      173.8648276524     1  0.19895186E+09
     -165.8663181455      165.8977520380     1  0.19682759E+09
     -165.8662504959      174.1956342735     1  0.21409199E+09
     -165.8662348886      171.1384653633     1  0.20830079E+09
     -165.8662216281      169.3593584303     1  0.19792394E+09
     -165.8662184898      170.2984489904     1  0.19597402E+09
     -165.8660782847      171.0953761720     1  0.19523329E+09
     -165.8660329890      168.0078539854     1  0.21117166E+09
     -165.8660299203      169.2338970083     1  0.20385419E+09
     -165.8659987022      171.6116684849     1  0.19985161E+09
     -165.8659967115      167.5897318283     1  0.20652196E+09
     -165.8659348878      171.3995730465     1  0.19819929E+09
     -165.8658855796      165.9663037615     1  0.20431099E+09
     -165.8658518003      171.7389713625     1  0.19555327E+09
     -165.8657686122      172.3551559018     1  0.20065903E+09
     -165.8657595326      170.3323214577     1  0.19046301E+09
     -165.8657020347      167.9561449389     1  0.19840502E+09
     -165.8656454873      169.6559611435     1  0.20434321E+09
     -165.8656254202      172.2142445195     1  0.20378275E+09
     -165.8655723262      171.7557619203     1  0.20823028E+09
     -165.8655325964      170.7285739383     1  0.19749191E+09
     -165.8654821487      173.6224742731     1  0.20894163E+09
     -165.8654783161      169.3333058828     1  0.19987972E+09
     -165.8653903112      174.8237881497     1  0.20974220E+09
     -165.8653143056      171.9181738979     1  0.19515564E+09
     -165.8652591379      171.0430235458     1  0.19498901E+09
     -165.8652023561      170.9058380231     1  0.20406719E+09
     -165.8651608296      170.4798530529     1  0.19959549E+09
     -165.8651103480      172.4307626826     1  0.19961421E+09
     -165.8651022086      171.3202078370     1  0.20000462E+09
     -165.8650869456      174.3633520991     1  0.21547466E+09
     -165.8649742740      170.7985144815     1  0.19964018E+09
     -165.8649283837      167.3012664722     1  0.20248408E+09
     -165.8648758686      172.6475255410     1  0.20209307E+09
     -165.8648622249      168.2612690179     1  0.20644561E+09
     -165.8648050381      171.1770489231     1  0.20110469E+09
     -165.8647877812      170.0509227750     1  0.21071623E+09
     -165.8646475568      162.5048156955     1  0.19228238E+09
     -165.8645869476      170.4946781988     1  0.20397550E+09
     -165.8645606248      169.8204646942     1  0.20363842E+09
     -165.8645436047      166.6771118916     1  0.19229768E+09
     -165.8644642353      167.7887170565     1  0.19243008E+09
     -165.8643921381      170.7465008232     2  0.19667393E+09
     -165.8642295399      170.7649471248     1  0.20157318E+09
     -165.8641857800      169.4471821543     1  0.19978326E+09
     -165.8641456450      169.2854915626     1  0.19879692E+09
     -165.8641342464      168.5056661675     1  0.19631733E+09
     -165.8640979363      173.8621747065     1  0.20516603E+09
     -165.8640803147      170.8103028604     1  0.19850018E+09
     -165.8640321048      171.0151175516     1  0.20344096E+09
     -165.8639636247      171.1804081459     1  0.20830032E+09
     -165.8639480735      171.3769869054     1  0.19555243E+09
     -165.8638787028      168.0331095777     1  0.19231997E+09
     -165.8638318620      171.6370824655     1  0.21142832E+09
     -165.8638154208      172.8118450634     1  0.20547386E+09
     -165.8637853034      170.1081684428     1  0.19618712E+09
     -165.8637727830      167.9179256535     1  0.20544750E+09
     -165.8637295494      174.3887177141     1  0.20656309E+09
     -165.8637129156      174.1100487257     1  0.21160490E+09
     -165.8636662441      174.2963335116     1  0.20044364E+09
     -165.8635828226      166.1772706168     1  0.19586153E+09
     -165.8635554690      172.9840736988     1  0.21222289E+09
     -165.8634580508      170.7325839408     1  0.20512263E+09
     -165.8634524306      171.5776367603     1  0.19620677E+09
     -165.8634512076      170.1069027173     1  0.20592938E+09
     -165.8634482538      172.2920247736     1  0.21085509E+09
     -165.8634316803      167.9389477938     1  0.20702740E+09
     -165.8633432951      165.2830277582     1  0.19658789E+09
     -165.8633195982      169.8275578754     1  0.19436878E+09
     -165.8633003867      173.6272975558     1  0.20888230E+09
     -165.8632817761      167.7899044239     1  0.19267213E+09
     -165.8632680940      171.9536632952     1  0.20145407E+09
     -165.8632375354      168.2553459520     1  0.19880868E+09
     -165.8631769525      170.5285105650     1  0.19904334E+09
     -165.8631422318      166.1961286007     1  0.20860639E+09
     -165.8630968948      171.2406364866     1  0.20364892E+09
     -165.8630855806      172.6567250913     1  0.21919106E+09
     -165.8630643371      171.6266271555     1  0.21134485E+09
     -165.8628163468      175.5917544534     1  0.20565234E+09
     -165.8626658363      168.2517025324     1  0.19266060E+09
     -165.8626582681      170.8412902624     1  0.21321718E+09
     -165.8626131661      173.9780989138     1  0.20961272E+09
     -165.8625904009      169.1297127322     1  0.19890690E+09
     -165.8625693076      169.6806524279     1  0.20400452E+09
     -165.8625618966      170.1421769015     1  0.19304325E+09
     -165.8624691490      177.8833650885     1  0.20387233E+09
     -165.8622310450      168.8913642457     1  0.20301596E+09
     -165.8622149234      170.4313340190     1  0.20577878E+09
     -165.8621948834      169.9619662641     1  0.20826897E+09
     -165.8621837753      168.9405555528     1  0.20365267E+09
     -165.8620885194      172.0763582114     1  0.19887740E+09
     -165.8620535847      166.9035098518     1  0.19731074E+09
     -165.8618322004      172.3986086811     1  0.19976459E+09
     -165.8617720876      170.0636674920     1  0.20344657E+09
     -165.8617224892      175.5049228528     1  0.20791780E+09
     -165.8616215932      170.3471488830     1  0.20470254E+09
     -165.8616136131      170.3718415841     1  0.20543355E+09
     -165.8615808522      166.3569952266     1  0.20434898E+09
     -165.8613880307      173.1078693197     1  0.20690783E+09
     -165.8613778811      169.0175803525     1  0.19903829E+09
     -165.8612390648      170.4241660243     1  0.20726618E+09
     -165.8612142949      172.1053392843     1  0.19853780E+09
     -165.8611838220      172.5912568254     1  0.20386267E+09
     -165.8611785789      171.0832250595     1  0.20100289E+09
     -165.8611459355      170.1822399544     1  0.21706081E+09
     -165.8611357317      170.2323751189     1  0.19808681E+09
     -165.8610914452      164.9951105831     2  0.19175340E+09
     -165.8610831887      172.5049245516     1  0.20682770E+09
     -165.8609909486      169.1819922602     1  0.20960589E+09
     -165.8609574510      166.7104785638     1  0.20620760E+09
     -165.8609343938      170.2781609351     1  0.20634145E+09
     -165.8608783911      170.6367272016     1  0.19629651E+09
     -165.8607139831      171.3280147759     1  0.20352487E+09
     -165.8607096844      169.6967545872     1  0.19263796E+09
     -165.8606880103      171.5937465694     1  0.19886303E+09
     -165.8606678360      165.6491783943     1  0.21087508E+09
     -165.8606578143      168.7732121287     1  0.20944547E+09
     -165.8606453760      167.0941162568     1  0.20194091E+09
     -165.8606056818      170.4167561376     1  0.21026636E+09
     -165.8606016390      171.5626972554     1  0.19597017E+09
     -165.8605984383      168.9348115923     1  0.20156785E+09
     -165.8605349841      171.8450956881     1  0.19686331E+09
     -165.8605317868      169.6978920697     1  0.19636621E+09
     -165.8605172512      166.9727471001     1  0.19829358E+09
     -165.8605108803      171.4383995338     1  0.21386682E+09
     -165.8604062391      173.4563132329     1  0.20279220E+09
     -165.8603079221      172.4569930130     1  0.21301821E+09
     -165.8602734307      169.9884733272     1  0.20661252E+09
     -165.8602445836      168.4222315199     1  0.19909839E+09
     -165.8602087227      174.6368847630     1  0.20899378E+09
     -165.8601781398      172.5078764827     1  0.21272098E+09
     -165.8601231351      168.0044545499     1  0.19957896E+09
     -165.8600869084      170.4126237639     1  0.19578273E+09
     -165.8600348610      171.6588100616     1  0.20174379E+09
     -165.8599605638      172.0653224312     1  0.19742196E+09
     -165.8599545508      172.0105612589     1  0.19684534E+09
     -165.8598807086      169.3129495929     1  0.19814513E+09
     -165.8598246600      166.4920227112     2  0.20225676E+09
     -165.8598065273      171.3923097100     1  0.19603751E+09
     -165.8597222299      170.1925656468     1  0.19897844E+09
     -165.8596955886      170.4668224949     1  0.20569313E+09
     -165.8596861417      168.5573299388     1  0.19808918E+09
     -165.8596216569      171.2467759132     1  0.19940771E+09
     -165.8596064260      170.9992336685     1  0.19967918E+09
     -165.8595365289      170.2200287101     1  0.20246321E+09
     -165.8595257368      165.6838001065     1  0.19996956E+09
     -165.8593805947      172.0974672626     1  0.20884675E+09
     -165.8593511626      168.2426917509     1  0.21083954E+09
     -165.8592972557      175.6627530879     1  0.20705798E+09
     -165.8592698660      167.4278400101     1  0.20702590E+09
     -165.8592621851      175.4338962546     1  0.20392531E+09
     -165.8592311421      173.2164019159     1  0.21360669E+09
     -165.8592167669      170.1087595885     1  0.19097448E+09
     -165.8591738273      172.4104242384     1  0.20810988E+09
     -165.8590916864      165.7744464807     1  0.20149219E+09
     -165.8590804438      165.4490357840     1  0.19594375E+09
     -165.8590537037      173.0885005267     1  0.19874442E+09
     -165.8590326395      168.8403921858     1  0.19839572E+09
     -165.8589887607      170.6029545924     1  0.19455645E+09
     -165.8589655371      171.4389845105     1  0.21054520E+09
     -165.8587994531      167.3891431417     1  0.19534440E+09
     -165.8587712969      172.9153460575     1  0.20389208E+09
     -165.8587094425      171.7551463716     1  0.18800805E+09
     -165.8586820658      170.3276848792     1  0.20930294E+09
     -165.8586664660      171.1409384316     1  0.20816672E+09
     -165.8586637198      170.0293503107     1  0.20613226E+09
     -165.8585825627      171.7352086551     1  0.19907433E+09
     -165.8584843681      167.1266594120     1  0.19942774E+09
     -165.8582975314      169.1388728367     1  0.19248455E+09
     -165.8582239312      169.1863148234     1  0.19933496E+09
     -165.8581878842      171.8272790880     1  0.20228619E+09
     -165.8581813894      166.6564231963     1  0.19375346E+09
     -165.8579872894      175.2820931400     2  0.20790736E+09
     -165.8579441943      166.2189897585     1  0.19950522E+09
     -165.8578949517      172.6349323068     1  0.19447838E+09
     -165.8578245439      167.9702026906     1  0.21316159E+09
     -165.8578089624      169.0709398578     1  0.19221963E+09
     -165.8578079009      168.8383250142     1  0.19735189E+09
     -165.8578036942      171.0217700907     1  0.19325333E+09
     -165.8577725895      170.0649467544     1  0.20130591E+09
     -165.8577278046      173.1560642048     1  0.19458805E+09
     -165.8577261239      170.1242614354     1  0.20288450E+09
     -165.8576757691      167.8522823644     1  0.20975431E+09
     -165.8576675386      169.7180331132     1  0.19500392E+09
     -165.8576269133      170.4872994504     1  0.19956876E+09
     -165.8575675057      169.3403377131     1  0.19913507E+09
     -165.8575329394      168.3345891119     1  0.21266662E+09
     -165.8575201318      173.6631192427     1  0.21067027E+09
     -165.8574794468      170.0263879079     1  0.21287083E+09
     -165.8574731721      168.4092187634     1  0.21640417E+09
     -165.8574635091      170.1932158795     1  0.19679645E+09
     -165.8573969535      167.8144364886     1  0.20278136E+09
     -165.8573818998      169.3157257880     1  0.19368638E+09
     -165.8573356692      170.4794104896     1  0.20144691E+09
     -165.8573215445      166.4006953687     1  0.19643344E+09
     -165.8572539462      169.2166595879     1  0.20734197E+09
     -165.8571979981      171.7198566662     1  0.20179045E+09
     -165.8571096127      170.8477846964     1  0.19075336E+09
     -165.8569988037      171.0166859453     1  0.21116189E+09
     -165.8569853066      165.0235740384     1  0.19294342E+09
     -165.8568298747      168.7286734520     1  0.19065372E+09
     -165.8568114451      168.1477828042     1  0.19927229E+09
     -165.8567400890      170.7555519522     1  0.20296879E+09
     -165.8567014876      169.7078710894     1  0.19457790E+09
     -165.8566301676      175.0111446414     1  0.20412245E+09
     -165.8566231499      174.4449812087     1  0.21473515E+09
     -165.8566189136      171.5320337487     1  0.20926032E+09
     -165.8566032971      169.0417691777     1  0.19915431E+09
     -165.8565164322      162.3924782395     1  0.19507900E+09
     -165.8564831144      166.4393436139     1  0.20689982E+09
     -165.8564604731      169.5860152220     1  0.20683111E+09
     -165.8564240762      169.0768037486     1  0.19942626E+09
     -165.8564050154      169.5269142264     1  0.19566610E+09
     -165.8563288078      168.9760705033     1  0.19650760E+09
     -165.8563166349      169.9380632778     1  0.20620281E+09
     -165.8562827177      172.6775328731     1  0.20477712E+09
     -165.8562777897      168.2719294557     1  0.20666408E+09
     -165.8562620572      167.0647719358     1  0.19899099E+09
     -165.8562464277      172.1247222483     1  0.19986750E+09
     -165.8561768965      168.0473965303     1  0.19446224E+09
     -165.8560854825      173.2935667256     1  0.20190814E+09
     -165.8560632249      169.3947538628     1  0.20359528E+09
     -165.8560212471      166.7326127605     1  0.20391885E+09
     -165.8560182072      166.4765052204     1  0.20050003E+09
     -165.8560104886      171.8485260139     1  0.20467585E+09
     -165.8559830386      168.0067471135     1  0.21032446E+09
     -165.8558979524      168.1814351855     1  0.20155326E+09
     -165.8558764324      166.6711580911     1  0.19869246E+09
     -165.8558459665      170.4905438538     1  0.20838079E+09
     -165.8558406039      170.3416006810     1  0.21273382E+09
     -165.8558389581      170.0122245953     1  0.19115280E+09
     -165.8556958502      165.2672476252     1  0.19376647E+09
     -165.8556884515      172.8058243606     1  0.20469021E+09
     -165.8556718281      168.8925899505     1  0.19371348E+09
     -165.8556595343      171.2093571464     1  0.20851143E+09
     -165.8556064077      175.4124064108     1  0.20326710E+09
     -165.8555888981      177.7346132699     2  0.19101319E+09
     -165.8555669287      171.5880410830     1  0.19548409E+09
     -165.8555500296      168.4242961048     1  0.20476277E+09
     -165.8555424545      171.7430884940     1  0.20248821E+09
     -165.8555160787      173.8671360155     1  0.20110531E+09
     -165.8554461689      168.0207009175     1  0.19398504E+09
     -165.8554376950      168.6838698832     1  0.20153030E+09
     -165.8554246002      169.4059678581     1  0.19880635E+09
     -165.8554100643      171.5162953256     1  0.19728372E+09
     -165.8553474227      170.9633782215     1  0.20500085E+09
     -165.8553370478      169.3189995156     1  0.20751618E+09
     -165.8553242378      171.3255739488     1  0.20245984E+09
     -165.8552827635      166.6957106524     1  0.19371918E+09
     -165.8552415956      169.8572682830     1  0.20297156E+09
     -165.8551812875      167.4339129840     1  0.21022444E+09
     -165.8551403909      167.2288999148     2  0.19428004E+09
     -165.8550147057      172.5878046018     1  0.19743903E+09
     -165.8549781071      167.4563925879     1  0.20608899E+09
     -165.8549680457      172.3789319918     1  0.20398307E+09
     -165.8548979755      173.2866420742     1  0.21154928E+09
     -165.8546909531      170.7159704850     1  0.20521330E+09
     -165.8546407052      171.3823972963     1  0.19956730E+09
     -165.8546240975      172.3487681240     1  0.19932582E+09
     -165.8545444758      170.6237970377     1  0.19499779E+09
     -165.8545184506      172.2711127805     1  0.19346793E+09
     -165.8545130476      168.9981236624     1  0.20087544E+09
     -165.8544241033      168.7353061158     1  0.20391767E+09
     -165.8543730634      162.3272275141     1  0.19362046E+09
     -165.8543538599      170.1937308938     1  0.20895279E+09
     -165.8543074069      172.0191630408     1  0.20932539E+09
     -165.8542616800      170.5329467261     1  0.20387289E+09
     -165.8542406603      166.6061122152     1  0.19366451E+09
     -165.8542219997      169.2016766419     1  0.20291066E+09
     -165.8541709129      168.8308054031     1  0.20520416E+09
     -165.8540940834      172.4624122917     2  0.19084153E+09
     -165.8540896931      170.6705481384     1  0.19651528E+09
     -165.8540664165      169.6837547999     1  0.19720818E+09
     -165.8540554465      168.7946725868     1  0.19859230E+09
     -165.8540446993      168.0525311722     1  0.19752362E+09
     -165.8540074766      174.0500909199     1  0.20549604E+09
     -165.8540019522      168.8647019720     1  0.19898610E+09
     -165.8539864458      169.6795707733     1  0.19817326E+09
     -165.8539742681      171.5254476318     1  0.21234303E+09
     -165.8539628284      176.5454497287     1  0.20623758E+09
     -165.8539470270      168.8768348721     1  0.19478110E+09
     -165.8538959846      170.4625867561     1  0.20444230E+09
     -165.8538675445      172.2644269310     1  0.20768135E+09
     -165.8538060293      173.7924192131     1  0.19799721E+09
     -165.8537994295      170.0027722201     1  0.19922765E+09
     -165.8537856741      170.6513637944     1  0.21148538E+09
     -165.8537791025      169.9887519660     1  0.20001027E+09
     -165.8537615504      172.8253301367     1  0.20817876E+09
     -165.8537495072      172.4452421092     1  0.20962017E+09
     -165.8537061163      168.6353222297     1  0.21444755E+09
     -165.8535903142      170.5399605832     1  0.21318504E+09
     -165.8534895614      169.1423656370     1  0.19891034E+09
     -165.8534884985      175.0077141781     1  0.19873365E+09
     -165.8534728966      168.8282775155     1  0.21267665E+09
     -165.8534512629      167.3647989293     1  0.19750135E+09
     -165.8534327161      167.7791397211     1  0.20421502E+09
     -165.8534187425      170.0698203978     1  0.20429277E+09
     -165.8534125632      168.7700026555     1  0.20898692E+09
     -165.8533312398      172.3590613128     1  0.19648728E+09
     -165.8533033524      171.4139427311     1  0.20683152E+09
     -165.8532635010      174.1243146782     1  0.21113126E+09
     -165.8532366170      171.8813113633     1  0.20386418E+09
     -165.8532254016      169.5936741813     1  0.19329052E+09
     -165.8531939741      171.0972989350     1  0.20062741E+09
     -165.8531885997      167.1307748088     1  0.19765812E+09
     -165.8531721899      171.7526777796     1  0.20134341E+09
     -165.8531153648      171.7413297700     1  0.19642983E+09
     -165.8531041360      170.6116767030     1  0.20808315E+09
     -165.8530956040      171.0909514249     1  0.20059706E+09
     -165.8530050420      171.1749888685     1  0.20152746E+09
     -165.8530030898      170.9765124558     1  0.19819739E+09
     -165.8529977911      166.4428332954     1  0.20222858E+09
     -165.8529635626      169.8219946991     1  0.19891568E+09
     -165.8529472383      172.0605074628     1  0.20128916E+09
     -165.8529410870      162.4135017473     1  0.19190394E+09
     -165.8529039312      171.0021756458     1  0.19939108E+09
     -165.8528863548      171.1432381149     1  0.20374982E+09
     -165.8527427855      173.5248364246     1  0.20540255E+09
     -165.8527385803      169.4408302548     1  0.19494819E+09
     -165.8527213387      169.0107619456     1  0.20146859E+09
     -165.8527157238      168.0439427620     1  0.19752554E+09
     -165.8526187274      171.3922631675     1  0.20041386E+09
     -165.8526159839      171.4443757047     1  0.20772138E+09
     -165.8525377320      170.9121533475     1  0.19600877E+09
     -165.8525161120      170.2082590382     1  0.19721139E+09
     -165.8524715677      173.2812871964     1  0.20341561E+09
     -165.8523654031      167.3498481974     1  0.18915950E+09
     -165.8523226834      164.8755905918     1  0.20306351E+09
     -165.8522812180      171.2164085920     1  0.20485855E+09
     -165.8522388423      170.0876781816     1  0.20094196E+09
     -165.8522198890      172.5137879018     1  0.20250329E+09
     -165.8521985853      170.0671440534     1  0.20790080E+09
     -165.8521497445      168.5959213697     1  0.20012981E+09
     -165.8520227849      171.1559725447     1  0.19577115E+09
     -165.8519469294      167.1263821703     1  0.19755180E+09
     -165.8518930877      169.3513465415     1  0.19665483E+09
     -165.8518879391      166.9428254467     1  0.20361136E+09
     -165.8518649671      170.7389979378     1  0.20637460E+09
     -165.8518204243      162.0150594601     1  0.19173533E+09
     -165.8517605119      171.4215406483     1  0.20632282E+09
     -165.8517588794      167.0223883571     1  0.20461895E+09
     -165.8516559782      168.4542936733     1  0.20079710E+09
     -165.8516363833      171.4933640999     1  0.20386210E+09
     -165.8516213662      167.7980295530     1  0.20136939E+09
     -165.8516164863      171.7012870346     1  0.19530054E+09
     -165.8515589881      166.9889996782     1  0.19822094E+09
     -165.8515286410      171.3526975964     1  0.19977396E+09
     -165.8514831662      172.3369552001     1  0.19938746E+09
     -165.8514722128      171.0532906276     1  0.20290770E+09
     -165.8514272092      172.3999863141     1  0.20272439E+09
     -165.8514089132      172.6204851040     1  0.20010262E+09
     -165.8513619027      170.8068735545     1  0.20643771E+09
     -165.8513574526      169.4201788220     1  0.20103859E+09
     -165.8512760785      170.0917242237     1  0.21532362E+09
     -165.8511257088      170.3908482686     1  0.19891209E+09
     -165.8511218661      172.9600023313     1  0.19006756E+09
     -165.8510418487      173.3035190723     1  0.20565409E+09
     -165.8510306605      164.4732387723     1  0.19842509E+09
     -165.8510180518      168.2667585361     1  0.20334246E+09
     -165.8509948771      168.7735050154     1  0.20880756E+09
     -165.8509385670      170.5065138029     1  0.19889716E+09
     -165.8509292813      169.9033173680     1  0.20024232E+09
     -165.8509039271      172.7881387240     1  0.20058499E+09
     -165.8508764894      167.5354796130     1  0.19382503E+09
     -165.8508592238      169.3738860926     1  0.19419916E+09
     -165.8508383370      171.7113299582     1  0.20441869E+09
     -165.8508258596      161.2385681595     1  0.19430881E+09
     -165.8507764206      168.2184146356     1  0.19828616E+09
     -165.8506974669      172.2543253758     1  0.20354147E+09
     -165.8506817826      171.9934757367     1  0.19977236E+09
     -165.8506180992      163.1188624373     1  0.20297588E+09
     -165.8505845634      170.0957107682     1  0.19018438E+09
     -165.8505495454      172.4637586940     1  0.20362367E+09
     -165.8505181534      169.9832534685     1  0.20418460E+09
     -165.8504412527      170.6088427888     1  0.19573509E+09
     -165.8503590878      169.0708888037     1  0.19984087E+09
     -165.8503559951      167.4914650819     1  0.20600565E+09
     -165.8503523073      167.7407088473     1  0.19798663E+09
     -165.8503343634      170.4792295248     1  0.21056469E+09
     -165.8502991458      175.3980212332     1  0.21153199E+09
     -165.8501255643      161.7466901930     1  0.20139349E+09
     -165.8501206218      171.7714602341     1  0.20584470E+09
     -165.8500723618      172.0435110319     1  0.19763562E+09
     -165.8500490105      170.4322060759     1  0.19320359E+09
     -165.8500455986      172.6173085907     1  0.19291920E+09
     -165.8500075317      172.2901801173     1  0.20294045E+09
     -165.8500008385      172.6223817361     1  0.21385875E+09
     -165.8499811350      169.2389744295     1  0.19944498E+09
     -165.8499572246      169.9357127184     1  0.20260765E+09
     -165.8497580864      170.1011285487     1  0.19954741E+09
     -165.8497189991      167.1231167941     1  0.19359592E+09
     -165.8496156201      170.4141151794     1  0.20895309E+09
     -165.8494925027      170.1704426213     1  0.19910181E+09
     -165.8494375794      171.5229247895     1  0.19891245E+09
     -165.8494292606      171.7026645978     1  0.19502489E+09
     -165.8492321809      168.9139761529     1  0.20586865E+09
     -165.8490983624      167.4079881538     1  0.19603589E+09
     -165.8490913880      172.6096461886     1  0.20539806E+09
     -165.8490813925      164.0444072749     1  0.20684567E+09
     -165.8490202371      171.1264428211     1  0.20580442E+09
     -165.8488711640      169.7267724612     1  0.19536470E+09
     -165.8488412669      173.0929738387     1  0.19861567E+09
     -165.8488367639      169.3274698648     1  0.19187804E+09
     -165.8487849783      171.6953089539     1  0.20996625E+09
     -165.8487757541      166.3097592182     1  0.19772340E+09
     -165.8487711727      167.1873973399     1  0.20109510E+09
     -165.8487576116      166.2373389054     1  0.20051785E+09
     -165.8487382260      173.2332606231     1  0.20258329E+09
     -165.8486281296      165.4485613798     1  0.19945008E+09
     -165.8486069947      167.4711899197     1  0.20635988E+09
     -165.8485706532      162.7580242581     1  0.19300092E+09
     -165.8485632858      173.1620903590     1  0.20776993E+09
     -165.8484823559      168.7085727850     1  0.20178731E+09
     -165.8484763533      166.7650026616     1  0.20638024E+09
     -165.8484733299      169.3297878790     1  0.20388817E+09
     -165.8484591991      172.2057762443     1  0.21372563E+09
     -165.8484531690      170.5241430590     1  0.19425029E+09
     -165.8483705819      167.9648977166     1  0.19365737E+09
     -165.8483222354      167.7370112747     1  0.19257373E+09
     -165.8483109460      170.9555899162     1  0.20007808E+09
     -165.8482859730      170.3916388708     1  0.20607015E+09
     -165.8482277858      171.6091192472     2  0.19638671E+09
     -165.8482120948      170.8286500277     1  0.20184060E+09
     -165.8482081918      167.4704416305     1  0.20542233E+09
     -165.8481425304      172.4653958885     1  0.19669324E+09
     -165.8480648375      170.7158884451     1  0.21126047E+09
     -165.8480217058      170.4010410017     1  0.20676921E+09
     -165.8480075774      172.7019020804     1  0.20256738E+09
     -165.8479678176      163.7542344085     1  0.19559982E+09
     -165.8479546362      168.6336079496     1  0.20000246E+09
     -165.8479155941      164.4226605828     1  0.20831974E+09
     -165.8478923086      170.4766029801     1  0.20227822E+09
     -165.8478861596      167.3761835546     1  0.20151924E+09
     -165.8478839988      174.9404893524     1  0.21011665E+09
     -165.8478759120      170.0676283281     1  0.19838242E+09
     -165.8478641792      164.1430185235     1  0.19700588E+09
     -165.8478572871      169.5822342057     1  0.19336125E+09
     -165.8478252499      172.6688385049     1  0.20836411E+09
     -165.8478222770      173.6200931544     1  0.20399464E+09
     -165.8478137076      170.5918698320     1  0.19863987E+09
     -165.8477989634      171.5670632441     1  0.20288908E+09
     -165.8477831541      171.4298999201     1  0.19505191E+09
     -165.8477297511      172.4443382251     1  0.20570387E+09
     -165.8477228922      166.8741648123     2  0.19976576E+09
     -165.8476827467      169.3164297750     1  0.20497399E+09
     -165.8476718784      170.3837181188     1  0.20933098E+09
     -165.8476597681      169.9827869414     1  0.19873996E+09
     -165.8476560781      168.4577060190     1  0.20770026E+09
     -165.8475689864      163.6332252180     1  0.20724775E+09
     -165.8475626394      167.2846192506     1  0.20449716E+09
     -165.8475178024      168.6588920909     1  0.20052951E+09
     -165.8474963608      169.9567799255     1  0.19617757E+09
     -165.8473712597      173.8004920326     1  0.20130885E+09
     -165.8473150843      169.6001828088     1  0.20179765E+09
     -165.8472889931      168.1984415654     1  0.20990852E+09
     -165.8472763682      170.5390856232     1  0.19895812E+09
     -165.8471870551      163.4662425813     1  0.19571905E+09
     -165.8471128425      171.7497765107     1  0.19701885E+09
     -165.8470660646      166.2736086895     1  0.19982064E+09
     -165.8469839938      170.4102185970     1  0.18908700E+09
     -165.8469329884      169.7461726828     1  0.20108147E+09
     -165.8468678254      169.7210616266     1  0.19860043E+09
     -165.8467804652      169.0294053629     1  0.19903555E+09
     -165.8467780060      168.6213120702     1  0.20538053E+09
     -165.8467446160      166.8866841764     1  0.20233856E+09
     -165.8467430395      170.4161301235     1  0.20414175E+09
     -165.8467257122      171.0022124292     1  0.20391411E+09
     -165.8466642736      169.8554033498     1  0.19580571E+09
     -165.8466124626      166.4694409459     1  0.19098431E+09
     -165.8464881760      169.1409400503     1  0.20550947E+09
     -165.8464780265      166.4165055142     1  0.18972907E+09
     -165.8464552173      170.2925489026     1  0.20666448E+09
     -165.8464483709      167.3023227190     1  0.19280970E+09
     -165.8463931288      171.5276113174     1  0.20897047E+09
     -165.8463834899      172.1691427452     1  0.19617592E+09
     -165.8463688136      171.3265731226     1  0.19934561E+09
     -165.8463046507      167.3269515870     1  0.19197165E+09
     -165.8462273875      171.9284671578     1  0.19342438E+09
     -165.8462167289      170.1481818697     1  0.21022881E+09
     -165.8461993110      175.1549045364     2  0.20310424E+09
     -165.8461718909      167.0469694669     1  0.19746256E+09
     -165.8461299158      168.3100013940     1  0.19826139E+09
     -165.8460982574      167.3709191362     1  0.20462857E+09
     -165.8460626546      171.3432303289     1  0.20560884E+09
     -165.8460591701      171.2763983780     1  0.20417854E+09
     -165.8460528464      172.3396439642     1  0.19527420E+09
     -165.8460484768      170.7356090714     1  0.19899484E+09
     -165.8460117150      167.3210107272     1  0.21207275E+09
     -165.8459418201      173.3434303937     1  0.20732081E+09
     -165.8459150607      176.3921784149     1  0.20721520E+09
     -165.8458852924      169.1346717486     1  0.20161721E+09
     -165.8458695591      167.3830482275     1  0.20157060E+09
     -165.8457952751      170.2531570035     1  0.19761805E+09
     -165.8457466589      173.5620625734     1  0.19776112E+09
     -165.8457397069      167.0108895527     1  0.19735527E+09
     -165.8456754084      168.7880612848     1  0.19877873E+09
     -165.8456168165      172.3403002233     1  0.19724025E+09
     -165.8456032354      175.7779037098     1  0.20648916E+09
     -165.8455932471      171.9527520784     1  0.19794496E+09
     -165.8455537236      174.8312607886     1  0.20836482E+09
     -165.8455472796      170.8306975869     1  0.19650261E+09
     -165.8455455049      173.7255430198     1  0.20600864E+09
     -165.8455330648      166.3473268279     1  0.19159520E+09
     -165.8454311431      169.1101199969     1  0.20573790E+09
     -165.8453962101      168.8468056221     1  0.20393188E+09
     -165.8453699087      172.7831173176     1  0.20703557E+09
     -165.8453637310      169.4417955281     2  0.20162963E+09
     -165.8453477882      165.6578657067     1  0.19507234E+09
     -165.8453270880      169.6734971089     1  0.20399871E+09
     -165.8453050515      169.0068676862     1  0.20357898E+09
     -165.8453009371      166.0180817546     1  0.19173962E+09
     -165.8452749776      177.5665588379     1  0.19769070E+09
     -165.8452075392      174.1282061357     1  0.19714984E+09
     -165.8451526079      166.3103835134     1  0.20034001E+09
     -165.8451385237      169.9673356368     1  0.20332062E+09
     -165.8451281839      168.9352408911     1  0.19637276E+09
     -165.8451024138      168.6243184739     1  0.19608198E+09
     -165.8450579057      171.5175906406     1  0.19556356E+09
     -165.8449771510      169.9609299375     1  0.19648857E+09
     -165.8448543682      170.9610573935     1  0.20282044E+09
     -165.8448042142      172.5601938913     1  0.20942585E+09
     -165.8447875523      167.3141152108     1  0.21109349E+09
     -165.8447496873      172.2980500736     1  0.20150274E+09
     -165.8446729046      170.8217976785     1  0.20403191E+09
     -165.8446404831      169.4076674266     1  0.19936952E+09
     -165.8446380126      171.4599503791     1  0.20276335E+09
     -165.8446086162      175.3691856649     1  0.20682952E+09
     -165.8445900591      171.4346936959     1  0.20523409E+09
     -165.8445677552      168.1205415072     1  0.19524256E+09
     -165.8445242615      171.7749077837     1  0.21311457E+09
     -165.8444713967      169.5168855254     1  0.19732369E+09
     -165.8444361885      168.0155697235     1  0.20741404E+09
     -165.8444315018      171.0754687823     1  0.19687538E+09
     -165.8444221873      162.9822784511     1  0.19608652E+09
     -165.8443493141      164.1417142243     2  0.19347835E+09
     -165.8442368724      165.1568515831     1  0.19857028E+09
     -165.8442051778      168.7508660709     1  0.20574974E+09
     -165.8441960832      171.1709092575     1  0.20630361E+09
     -165.8441938640      166.8326104398     1  0.19728076E+09
     -165.8441097066      167.1996256147     1  0.20185793E+09
     -165.8440894031      172.4503049606     1  0.21205325E+09
     -165.8440578749      168.3574582442     1  0.19312676E+09
     -165.8439564845      174.6294359862     1  0.19511599E+09
     -165.8439113687      172.0671838140     1  0.22085680E+09
     -165.8438851919      168.4662816619     1  0.20140123E+09
     -165.8438642160      171.1113547447     1  0.20885914E+09
     -165.8438300559      168.4180893797     1  0.19816268E+09
     -165.8438118922      167.6399905149     1  0.19720453E+09
     -165.8437529151      166.6884082992     1  0.20048757E+09
     -165.8436934640      168.7293164229     1  0.20638457E+09
     -165.8436860963      168.4697986654     1  0.19371078E+09
     -165.8436532791      164.2771463310     1  0.19982632E+09
     -165.8435992228      168.5253099894     1  0.20182967E+09
     -165.8435916003      163.8905511537     1  0.18825048E+09
     -165.8435853565      169.3836404859     1  0.19589396E+09
     -165.8434588449      165.7759293323     1  0.19661601E+09
     -165.8434370391      166.7326597141     1  0.20041206E+09
     -165.8433514221      168.0350076978     1  0.20111506E+09
     -165.8433112446      170.0062796076     1  0.21189327E+09
     -165.8433000242      169.5145168371     1  0.19550997E+09
     -165.8432729770      167.2496003458     1  0.20506365E+09
     -165.8432550825      172.6477304190     1  0.19805443E+09
     -165.8432315085      169.2863198014     1  0.20985960E+09
     -165.8432003266      168.8659882806     1  0.19490690E+09
     -165.8431962536      171.2004549838     1  0.19590869E+09
     -165.8431196141      168.7384549331     1  0.19388987E+09
     -165.8430719583      172.3028461675     1  0.19591473E+09
     -165.8430671456      172.2480989495     1  0.20163523E+09
     -165.8430258449      168.3310961506     1  0.19613746E+09
     -165.8429639045      168.2183181919     1  0.20147693E+09
     -165.8428969413      171.4375019093     1  0.20237960E+09
     -165.8428834466      167.6064194901     1  0.20306745E+09
     -165.8428786743      170.3793805197     1  0.19998868E+09
     -165.8428273238      166.1245843866     1  0.20239291E+09
     -165.8427668979      172.2373026100     1  0.19940822E+09
     -165.8426966277      169.7289576568     1  0.20623970E+09
     -165.8426004184      171.0308235644     1  0.19502692E+09
     -165.8425481797      169.5132278455     1  0.19990860E+09
     -165.8424964429      168.5824516119     1  0.20848820E+09
     -165.8424582852      169.9579140556     1  0.19830383E+09
     -165.8424515700      169.2005258010     1  0.19982604E+09
     -165.8424486276      167.1997649741     1  0.19795360E+09
     -165.8424175204      172.8850833447     1  0.20424777E+09
     -165.8424165052      174.7995030590     2  0.19514703E+09
     -165.8424049292      173.6778592806     1  0.20104047E+09
     -165.8423957351      169.8737107593     1  0.19618000E+09
     -165.8423758724      167.4271197803     1  0.20885257E+09
     -165.8423250034      170.3120039117     1  0.20267438E+09
     -165.8422762437      169.0120729443     1  0.20178672E+09
     -165.8422637628      171.2054582549     1  0.20967509E+09
     -165.8422211810      170.8560253817     2  0.20773416E+09
     -165.8421782720      165.7776868523     1  0.19660187E+09
     -165.8420412031      167.2504942137     1  0.20810261E+09
     -165.8419938944      170.7747473991     1  0.21610892E+09
     -165.8419692090      173.2890528534     1  0.21362058E+09
     -165.8418891942      177.0190315619     1  0.20418356E+09
     -165.8418487029      167.9231012881     1  0.20258430E+09
     -165.8418328382      168.4008974804     1  0.19615584E+09
     -165.8418255360      168.3858779824     1  0.20207268E+09
     -165.8418006235      173.9131066982     1  0.19963328E+09
     -165.8417082232      173.1506092678     1  0.20463609E+09
     -165.8416828654      170.4003704579     1  0.20322755E+09
     -165.8416793731      169.8817100092     1  0.19490497E+09
     -165.8416683906      171.7030665556     1  0.20637784E+09
     -165.8416670925      166.2304641660     1  0.19819776E+09
     -165.8416456569      172.9827233224     1  0.21022135E+09
     -165.8416037938      169.9701135575     1  0.20263978E+09
     -165.8415766209      169.4939466625     1  0.19485511E+09
     -165.8415699223      169.5472046524     1  0.20584143E+09
     -165.8415666671      172.3252882707     1  0.19769969E+09
     -165.8415304576      170.6112737291     1  0.19961806E+09
     -165.8414137542      169.1334994969     1  0.19793302E+09
     -165.8413988740      169.7995339440     1  0.20150018E+09
     -165.8413770266      170.5586088659     1  0.19428049E+09
     -165.8411632440      165.2406702329     1  0.20213073E+09
     -165.8411568419      170.6523295258     1  0.20827871E+09
     -165.8410716078      161.6966755994     1  0.20954917E+09
     -165.8410499565      165.3657156606     1  0.20641990E+09
     -165.8410360713      172.4709974909     1  0.20050548E+09
     -165.8410234888      170.9079779579     1  0.19525319E+09
     -165.8410134585      173.4073408924     1  0.21007343E+09
     -165.8409647262      168.0694793421     1  0.19696821E+09
     -165.8409620978      168.3197197641     1  0.19545770E+09
     -165.8409313203      168.4513424214     1  0.19701591E+09
     -165.8409038893      170.4495208662     1  0.20294133E+09
     -165.8408909801      173.1878818652     1  0.19800437E+09
     -165.8408860046      169.0836189576     1  0.19786067E+09
     -165.8408782157      167.7544311378     1  0.19960594E+09
     -165.8407866948      167.9390387497     1  0.19818738E+09
     -165.8407426667      171.6172983001     1  0.20105372E+09
     -165.8407402416      173.8923582434     1  0.20119590E+09
     -165.8406851985      174.0895723597     1  0.19759308E+09
     -165.8406775732      169.7989823669     1  0.21152607E+09
     -165.8406346177      169.8849899323     1  0.19599434E+09
     -165.8405307041      173.2738627572     1  0.20208990E+09
     -165.8405161124      169.4801680163     1  0.20389988E+09
     -165.8405060760      165.8624968146     1  0.19067684E+09
     -165.8404830528      169.0463821698     1  0.19326454E+09
     -165.8404704847      167.9811207031     1  0.19654903E+09
     -165.8404442964      169.1280846832     1  0.20412223E+09
     -165.8404357348      170.6685479172     1  0.21409186E+09
     -165.8403571690      169.4582435296     1  0.20150646E+09
     -165.8403267769      167.5972800430     1  0.20049211E+09
     -165.8403188259      178.0445411449     1  0.20890266E+09
     -165.8402218649      172.6648857655     1  0.19772428E+09
     -165.8402192644      169.2045297536     1  0.20629491E+09
     -165.8402122414      173.6537983695     1  0.20499473E+09
     -165.8401313943      177.2629607124     1  0.19223156E+09
     -165.8401185961      165.9021137017     1  0.20177488E+09
     -165.8401069934      172.5093686789     1  0.19681787E+09
     -165.8400781093      175.3524644447     1  0.20672908E+09
     -165.8400629280      168.2716061956     1  0.19357719E+09
     -165.8400554405      170.4469950477     1  0.21353454E+09
     -165.8400494834      165.5177447517     1  0.19486803E+09
     -165.8399266935      173.6533536675     1  0.20413591E+09
     -165.8399047764      171.2906644072     1  0.19927855E+09
     -165.8399022317      171.6760504513     1  0.19905742E+09
     -165.8398819596      167.4297929843     1  0.20111705E+09
     -165.8398377421      172.8736861830     1  0.20540714E+09
     -165.8398302472      170.3070619173     1  0.19680143E+09
     -165.8398087645      174.7855055936     1  0.22366835E+09
     -165.8397302740      170.4389293148     1  0.21095568E+09
     -165.8397223224      170.4477818300     1  0.19929305E+09
     -165.8396678986      167.6315549459     1  0.19465345E+09
     -165.8396294608      170.6816609314     2  0.20038025E+09
     -165.8395876733      167.5841113060     1  0.19962748E+09
     -165.8395730053      169.2879057502     1  0.20384166E+09
     -165.8395615636      174.8543276741     1  0.21049501E+09
     -165.8395281294      169.0107743865     1  0.20074855E+09
     -165.8394157595      169.3630141527     1  0.20586823E+09
     -165.8394024898      170.8375551415     1  0.19379519E+09
     -165.8393589642      172.4035228029     1  0.20173634E+09
     -165.8393137320      172.9703323957     1  0.19680991E+09
     -165.8392910327      174.4148022915     1  0.20260879E+09
     -165.8392481329      168.3637099817     1  0.19815073E+09
     -165.8392099137      168.5243275858     1  0.20431451E+09
     -165.8391845929      173.6051762734     1  0.21419399E+09
     -165.8391692586      166.8533945342     1  0.19955060E+09
     -165.8390935890      170.9172905038     1  0.20867811E+09
     -165.8390365030      164.8847896531     1  0.20406660E+09
     -165.8390137437      171.8919261869     1  0.20674422E+09
     -165.8390053809      171.7466929875     1  0.20103650E+09
     -165.8389941917      168.9226446222     1  0.20313959E+09
     -165.8389883394      169.5875551597     1  0.19877017E+09
     -165.8389838289      169.4230444444     1  0.19925956E+09
     -165.8389613743      170.8399861314     1  0.20945608E+09
     -165.8389436677      168.6728882278     1  0.18830362E+09
     -165.8389419477      167.4213963306     1  0.19758621E+09
     -165.8389296402      167.9916493536     1  0.19314325E+09
     -165.8388838679      169.4948217339     1  0.19958667E+09
     -165.8388322077      171.2138726357     1  0.19367269E+09
     -165.8388251119      169.1836254029     1  0.19783196E+09
     -165.8387647264      171.6295434336     1  0.20167773E+09
     -165.8386970295      167.9061411136     1  0.20721000E+09
     -165.8386491715      172.4194189840     1  0.20598233E+09
     -165.8386411579      169.5307911486     1  0.21202904E+09
     -165.8386313928      172.2687800254     1  0.20990909E+09
     -165.8385903291      170.4661145379     1  0.20498264E+09
     -165.8385856893      169.3619211821     1  0.20245937E+09
     -165.8385724826      168.6832833142     1  0.19988667E+09
     -165.8385687722      168.8256420026     1  0.20137634E+09
     -165.8385474782      168.9870577316     1  0.19860654E+09
     -165.8385288527      170.7084615952     1  0.19932252E+09
     -165.8385230845      169.2629301971     1  0.19909487E+09
     -165.8384973049      171.8701698254     1  0.20808285E+09
     -165.8384734364      167.3898851426     1  0.20746189E+09
     -165.8384653580      172.1239127087     1  0.20357436E+09
     -165.8384622728      167.8982416162     1  0.20309935E+09
     -165.8384524379      170.6764087552     1  0.20382750E+09
     -165.8384102961      167.4880336040     1  0.19892514E+09
     -165.8383909508      172.0971346970     1  0.20161449E+09
     -165.8383685698      167.0089589112     1  0.20339726E+09
     -165.8383480635      171.2967867812     1  0.20960651E+09
     -165.8382733010      172.6232660268     1  0.19490543E+09
     -165.8382544886      165.7410005655     1  0.19346824E+09
     -165.8382079905      169.6564643551     1  0.19440001E+09
     -165.8382058974      174.2578192584     1  0.20342277E+09
     -165.8381825996      168.5071255712     1  0.19927743E+09
     -165.8381318714      168.0013529762     1  0.20367335E+09
     -165.8381121942      167.2155298490     1  0.19871610E+09
     -165.8380801338      171.8123173421     1  0.20003837E+09
     -165.8380690550      168.0268421854     1  0.20006713E+09
     -165.8380443160      167.0783582899     1  0.20086996E+09
     -165.8379627640      170.5369017877     1  0.21319009E+09
     -165.8379600046      168.6369477298     1  0.19218445E+09
     -165.8379588758      168.4792242475     1  0.19803697E+09
     -165.8379574098      166.9212844820     1  0.20287076E+09
     -165.8378352100      168.2586474688     1  0.20459906E+09
     -165.8378305724      168.1889020909     1  0.20918076E+09
     -165.8378239617      168.9773671425     1  0.20791451E+09
     -165.8378101861      169.9268812308     1  0.20945006E+09
     -165.8378024218      169.9888470139     1  0.20442634E+09
     -165.8377955228      171.5080699989     1  0.19720369E+09
     -165.8377805938      172.4926424223     1  0.19988302E+09
     -165.8377594839      172.6615071614     1  0.21656570E+09
     -165.8377467223      173.5678313970     1  0.20092856E+09
     -165.8377347966      172.2479279589     1  0.20602362E+09
     -165.8377093587      168.0847843032     1  0.19824088E+09
     -165.8376939040      172.3717940831     1  0.19960437E+09
     -165.8376178537      168.1704152998     1  0.19385859E+09
     -165.8376149848      170.2345180749     1  0.20143929E+09
     -165.8376128786      167.1501426595     1  0.21102444E+09
     -165.8375946132      170.5260859441     1  0.21216937E+09
     -165.8375662066      171.2018494141     1  0.19880589E+09
     -165.8375576228      165.4953681374     1  0.20579195E+09
     -165.8375506328      171.5976403529     1  0.20948768E+09
     -165.8375425976      167.9132477046     1  0.21313146E+09
     -165.8374628122      170.1843438889     1  0.21077420E+09
     -165.8374069744      168.1934067140     1  0.20135167E+09
     -165.8373840802      170.1531937575     1  0.19536810E+09
     -165.8373642763      177.6170669848     1  0.20183191E+09
     -165.8373400184      170.7032200280     1  0.19379987E+09
     -165.8373296738      169.4449934007     1  0.21348412E+09
     -165.8373127873      169.2156004218     1  0.19930230E+09
     -165.8371888282      170.1113950104     1  0.19603884E+09
     -165.8371873049      169.1767896245     1  0.21153138E+09
     -165.8370939346      171.5696901041     1  0.20840495E+09
     -165.8370611814      176.7273246484     1  0.20555576E+09
     -165.8370166654      169.4120727375     1  0.20063810E+09
     -165.8369959828      172.8271768913     1  0.21091769E+09
     -165.8369434294      168.1061152372     1  0.19879542E+09
     -165.8368794722      171.3860001137     1  0.20985716E+09
     -165.8368754385      171.8730019486     1  0.20179775E+09
     -165.8368129966      173.8035288338     1  0.20177473E+09
     -165.8367399983      169.7075547455     1  0.19861097E+09
     -165.8367334956      166.0684144846     1  0.19632606E+09
     -165.8367259728      174.7099801742     1  0.20238472E+09
     -165.8366983231      171.8123864672     1  0.19144045E+09
     -165.8366922123      169.8155004300     1  0.19904222E+09
     -165.8366869637      168.1792451541     1  0.21038678E+09
     -165.8366378644      170.5375211106     1  0.20112570E+09
     -165.8366322161      173.2395600308     1  0.19844750E+09
     -165.8365814469      166.1044254050     1  0.21293728E+09
     -165.8365428912      169.6470957124     1  0.20147796E+09
     -165.8365099079      170.1686240075     1  0.19605022E+09
     -165.8364597631      168.5872202226     1  0.19153735E+09
     -165.8364427935      168.7335839289     1  0.19863590E+09
     -165.8364392564      169.6859350208     1  0.19035605E+09
     -165.8364291965      166.7767683043     1  0.19887592E+09
     -165.8364264585      166.5102795458     1  0.19015105E+09
     -165.8364243041      166.5485702799     1  0.19420550E+09
     -165.8364152899      175.9596487366     1  0.20091962E+09
     -165.8363936336      167.2294520678     1  0.19920752E+09
     -165.8363323731      167.4498833045     1  0.20039247E+09
     -165.8363124458      173.0199762519     1  0.20721925E+09
     -165.8363089987      166.1553351604     1  0.19800841E+09
     -165.8362550800      167.7366227255     1  0.20441594E+09
     -165.8361963584      171.3333453301     1  0.20097317E+09
     -165.8361688699      167.2334783688     1  0.20107366E+09
     -165.8361610731      165.4914949980     1  0.20344950E+09
     -165.8361501854      171.6302668828     1  0.20103053E+09
     -165.8361289821      175.5238522640     2  0.19682128E+09
     -165.8361218388      168.4263485418     1  0.20081327E+09
     -165.8361123714      167.7989307325     1  0.19834304E+09
     -165.8360781672      165.3083146404     1  0.19494207E+09
     -165.8360720304      170.7108724348     1  0.19766768E+09
     -165.8359541412      172.1789188267     1  0.19197620E+09
     -165.8359352771      171.9173526169     1  0.19591537E+09
     -165.8358856222      165.6796407134     1  0.19936278E+09
     -165.8358231165      171.2744147099     1  0.20266522E+09
     -165.8358129386      165.2377486556     2  0.21591121E+09
     -165.8358090424      168.1439596899     1  0.20055266E+09
     -165.8357905265      169.6725783563     1  0.19370649E+09
     -165.8357416861      170.5152000057     1  0.20025101E+09
     -165.8356785732      172.6763782010     1  0.20154848E+09
     -165.8356693560      170.9510714340     1  0.19994993E+09
     -165.8356368955      170.9758650536     1  0.19969057E+09
     -165.8356297710      166.4082291985     1  0.20306488E+09
     -165.8356281507      163.3895716560     1  0.19731494E+09
     -165.8356232251      169.6262108331     1  0.20449538E+09
     -165.8356168501      168.6468670750     1  0.19959457E+09
     -165.8356118068      171.4953685363     1  0.20907253E+09
     -165.8355729815      170.6166220783     1  0.20384362E+09
     -165.8355603287      175.3800378345     1  0.20684547E+09
     -165.8355332494      171.7028979296     1  0.20041913E+09
     -165.8354995405      169.4591378545     1  0.19464767E+09
     -165.8354983259      168.3560294253     1  0.19824732E+09
     -165.8354825034      174.0542507753     1  0.19855818E+09
     -165.8354220330      168.0509520344     1  0.20027600E+09
     -165.8354199324      170.7605072824     1  0.21985061E+09
     -165.8354165237      170.5069427389     1  0.21036101E+09
     -165.8354110519      167.6501051926     1  0.19564968E+09
     -165.8353799744      170.1014591675     1  0.20183090E+09
     -165.8353575726      168.1194646484     1  0.20917533E+09
     -165.8353515858      165.7396206896     1  0.19445796E+09
     -165.8353397149      169.9646612844     1  0.19335471E+09
     -165.8353348171      168.3888946929     1  0.18925035E+09
     -165.8353208144      165.5975313547     1  0.19551391E+09
     -165.8352795511      168.8082418140     1  0.19445191E+09
     -165.8352685511      171.2552471327     1  0.21202328E+09
     -165.8351921556      170.7437563269     1  0.20270183E+09
     -165.8351597964      170.8358365537     1  0.19253567E+09
     -165.8351396453      168.5433752060     1  0.20956045E+09
     -165.8351207912      170.0485308389     1  0.20560364E+09
     -165.8351118928      168.2479328468     1  0.18995268E+09
     -165.8350919351      166.1456324389     1  0.19309017E+09
     -165.8350586571      166.0903079755     1  0.20448668E+09
     -165.8350012870      170.4119782055     1  0.19713712E+09
     -165.8349908426      170.1871391796     1  0.21814767E+09
     -165.8349653028      166.6043177317     1  0.19988496E+09
     -165.8349348030      172.6565847875     1  0.20053946E+09
     -165.8349112978      169.3962872837     1  0.20599426E+09
     -165.8349030423      171.1093581886     1  0.21129480E+09
     -165.8348976040      166.9927221996     2  0.20706876E+09
     -165.8348945832      166.1075570309     1  0.19932344E+09
     -165.8348863122      172.3028113992     1  0.19833748E+09
     -165.8348099359      168.7907993925     1  0.19102239E+09
     -165.8348031285      167.1124744155     1  0.19461224E+09
     -165.8347977926      168.6853355400     1  0.20269949E+09
     -165.8346592303      168.7445451371     1  0.19929482E+09
     -165.8346344295      168.4184189991     1  0.20707728E+09
     -165.8346197239      171.4420561669     1  0.19529911E+09
     -165.8346138395      172.3507877506     1  0.19578148E+09
     -165.8345750676      171.7953696933     1  0.20254503E+09
     -165.8345663708      167.5980551714     1  0.19712987E+09
     -165.8345203290      169.7205959732     1  0.19944246E+09
     -165.8345092038      169.2629035765     1  0.19471326E+09
     -165.8344652270      169.9060407948     1  0.20383723E+09
     -165.8344423540      170.2244649609     1  0.20649309E+09
     -165.8344112651      170.2090820661     1  0.20481446E+09
     -165.8343588238      169.1705319228     1  0.19966269E+09
     -165.8343452781      173.1275835476     1  0.19949041E+09
     -165.8342989988      165.9276712475     1  0.20559335E+09
     -165.8342934607      169.0827636564     1  0.19271793E+09
     -165.8342259102      167.8356517794     1  0.19741896E+09
     -165.8341193047      171.9999017490     1  0.19962379E+09
     -165.8341171978      166.0223054635     1  0.20713718E+09
     -165.8341006512      168.3782451247     1  0.21741322E+09
     -165.8340691192      168.5450731639     1  0.19852043E+09
     -165.8340646728      170.0754985143     1  0.19279662E+09
     -165.8340457918      170.4701312023     1  0.19733926E+09
     -165.8340312691      172.2222506832     1  0.19905064E+09
     -165.8339698314      172.5948055204     1  0.20924444E+09
     -165.8339676563      168.8252679301     1  0.19115558E+09
     -165.8339102871      172.0428846610     1  0.20168396E+09
     -165.8338930743      169.4461161361     1  0.20831216E+09
     -165.8338631110      164.0661957024     1  0.19034939E+09
     -165.8338275544      166.3595317026     1  0.19476441E+09
     -165.8338082122      170.0590283244     1  0.21087371E+09
     -165.8337492874      174.7856422395     1  0.19969132E+09
     -165.8337408374      171.4785597762     1  0.18864055E+09
     -165.8337295606      169.3327749253     1  0.20035515E+09
     -165.8337167616      166.6828916201     1  0.20721294E+09
     -165.8336639862      169.7198257975     1  0.20401387E+09
     -165.8336347806      165.9289457298     1  0.19257263E+09
     -165.8336146877      169.8463851171     1  0.20564310E+09
     -165.8335902833      172.2944479216     1  0.20348239E+09
     -165.8335758912      174.7991362516     1  0.20691573E+09
     -165.8335626582      168.9145411614     1  0.20146973E+09
     -165.8334806543      167.3349030271     1  0.19753457E+09
     -165.8334637417      168.6214564437     1  0.19889440E+09
     -165.8334605135      170.4577549821     1  0.19836775E+09
     -165.8334508418      170.8407705846     1  0.19177826E+09
     -165.8334192488      165.2135849755     1  0.19423612E+09
     -165.8334035047      163.8720750908     1  0.19452770E+09
     -165.8333969973      168.9780905103     1  0.19267344E+09
     -165.8333613098      170.7703981151     1  0.20681514E+09
     -165.8333549174      167.2618032993     1  0.21206698E+09
     -165.8333385980      171.0872462452     1  0.19965072E+09
     -165.8333322420      168.5418023689     1  0.20676160E+09
     -165.8333205483      167.3401412708     1  0.20208742E+09
     -165.8333161386      168.5232497788     1  0.20643441E+09
     -165.8332702290      166.9629830099     1  0.19549862E+09
     -165.8332627117      166.2291884377     1  0.20602927E+09
     -165.8332584720      167.1347040907     1  0.20020924E+09
     -165.8332297712      169.9671260783     1  0.20411121E+09
     -165.8331980570      172.8027757264     1  0.20167944E+09
     -165.8331007397      172.7968077636     1  0.20293297E+09
     -165.8330803123      170.2921097651     1  0.19500156E+09
     -165.8330721123      170.9463049868     1  0.20253009E+09
     -165.8330330617      169.2180042302     1  0.19653593E+09
     -165.8330075574      164.7029610291     1  0.21110326E+09
     -165.8329379092      172.3283239422     1  0.20296917E+09
     -165.8329071211      170.8725026103     1  0.20435960E+09
     -165.8328511900      167.6874193382     1  0.19872785E+09
     -165.8328215475      171.6861316329     1  0.20691437E+09
     -165.8328049435      168.8920325331     1  0.19915529E+09
     -165.8327647920      168.3787970390     1  0.20579464E+09
     -165.8327614103      166.8999314746     1  0.20191089E+09
     -165.8327411763      174.5573162477     1  0.19954154E+09
     -165.8327388425      170.2723958431     1  0.21574502E+09
     -165.8327327775      170.3848848934     1  0.20428574E+09
     -165.8327096683      167.5658839413     1  0.19760612E+09
     -165.8327065464      165.5325222415     1  0.19878106E+09
     -165.8326935294      169.8622120893     1  0.20154508E+09
     -165.8326468302      168.6887882182     1  0.20050207E+09
     -165.8326409397      166.3280015478     1  0.19254432E+09
     -165.8326318117      170.2451828524     1  0.19421387E+09
     -165.8326293835      169.4348982985     1  0.20051313E+09
     -165.8326277807      169.3751609179     1  0.20693025E+09
     -165.8325855783      171.9486856920     1  0.20445116E+09
     -165.8325829634      168.1556409387     1  0.20401279E+09
     -165.8325782637      167.6301933558     1  0.19422413E+09
     -165.8325516114      177.7526144902     1  0.19733652E+09
     -165.8325364513      166.7205229895     1  0.19753825E+09
     -165.8325302250      174.0127419716     1  0.21861050E+09
     -165.8325043400      169.8524651528     1  0.19370153E+09
     -165.8325015863      169.3292552363     1  0.19600855E+09
     -165.8324926241      168.6888496087     1  0.20733081E+09
     -165.8324675018      164.8992419254     1  0.19508837E+09
     -165.8323956302      173.4696590693     1  0.20083144E+09
     -165.8323904826      172.4563795519     1  0.21393685E+09
     -165.8323852479      167.9888217746     1  0.19284702E+09
     -165.8323310112      168.1576736020     1  0.19367300E+09
     -165.8323030292      174.4255692459     1  0.19522162E+09
     -165.8323014298      164.5393526795     1  0.19819554E+09
     -165.8322454470      170.6249682737     1  0.20490574E+09
     -165.8321961299      169.3474119117     1  0.19674433E+09
     -165.8321945847      165.4607423984     1  0.19407321E+09
     -165.8321797193      168.5336456970     1  0.20287879E+09
     -165.8321682819      169.3524932404     1  0.20242008E+09
     -165.8321617206      170.9939946558     1  0.20683808E+09
     -165.8321113024      164.1963735818     1  0.20157258E+09
     -165.8320795541      167.6974695044     1  0.20411356E+09
     -165.8320729341      165.2534380378     2  0.19472187E+09
     -165.8320638963      171.5109826440     1  0.19711880E+09
     -165.8320165596      170.4767002980     1  0.19875569E+09
     -165.8319869157      168.9572757190     1  0.19771318E+09
     -165.8319599082      170.4163562981     1  0.20168008E+09
     -165.8319507550      177.7184855290     1  0.19459651E+09
     -165.8319430005      166.0601421598     1  0.19866842E+09
     -165.8319226838      171.9838012627     1  0.20187680E+09
     -165.8319205823      170.0183286456     1  0.19477994E+09
     -165.8319120929      169.3736500688     1  0.21290199E+09
     -165.8319002583      169.8186488931     1  0.19956734E+09
     -165.8318599270      173.5402564294     1  0.19211330E+09
     -165.8318498551      169.2243398727     1  0.19754995E+09
     -165.8318251839      170.4984177574     1  0.20390031E+09
     -165.8318211671      168.4535418486     1  0.20389855E+09
     -165.8318144199      171.5373806430     1  0.20849985E+09
     -165.8317788159      170.4616985023     1  0.19799883E+09
     -165.8317504171      170.9981192750     1  0.19833483E+09
     -165.8317198442      166.8765839062     1  0.20774578E+09
     -165.8316318914      170.4869553699     1  0.20734339E+09
     -165.8316231428      164.6655116941     1  0.18931701E+09
     -165.8316153986      169.0777758978     1  0.19550921E+09
     -165.8316074631      166.7111243282     1  0.20797323E+09
     -165.8316016369      172.0398857260     1  0.20123210E+09
     -165.8315991757      167.8062932945     1  0.19786508E+09
     -165.8315832728      172.3556492747     1  0.20162630E+09
     -165.8315659804      167.0245858142     1  0.20440024E+09
     -165.8314992584      165.6320029087     1  0.19797065E+09
     -165.8314718083      175.4054088733     1  0.20416263E+09
     -165.8314547971      167.8190487926     1  0.19957863E+09
     -165.8314266426      170.2086454159     1  0.20344697E+09
     -165.8313916034      168.0418186874     1  0.19925838E+09
     -165.8313903189      166.4009903749     1  0.19144361E+09
     -165.8313721073      166.9702499233     1  0.19301183E+09
     -165.8313702310      174.8370836634     1  0.20786624E+09
     -165.8313623007      177.3349634586     1  0.19610743E+09
     -165.8313568321      172.9869542498     1  0.19761872E+09
     -165.8313430672      168.6742683151     1  0.20190652E+09
     -165.8313205658      172.8023703691     1  0.19855463E+09
     -165.8313095851      173.3385083678     1  0.20080954E+09
     -165.8313025688      170.8906426329     1  0.19915665E+09
     -165.8312739551      167.4971334961     1  0.21057637E+09
     -165.8312712003      166.5861016722     1  0.21054722E+09
     -165.8312569819      168.7855913380     1  0.20878937E+09
     -165.8312553548      168.6385192618     1  0.21383038E+09
     -165.8312373104      173.8376465001     1  0.19577234E+09
     -165.8312268259      168.9459209306     1  0.19980766E+09
     -165.8311999627      169.5139702989     1  0.20123093E+09
     -165.8311597293      171.6967773433     1  0.19627589E+09
     -165.8311493067      169.9897250823     1  0.19973027E+09
     -165.8310219683      169.6285742345     1  0.20722675E+09
     -165.8310085306      171.1560538406     1  0.19674169E+09
     -165.8310070713      173.8785277274     1  0.19320697E+09
     -165.8310045828      170.1588508488     1  0.20239891E+09
     -165.8309780117      171.6934516152     1  0.19730453E+09
     -165.8309019239      171.7631602804     1  0.20194118E+09
     -165.8308290590      170.1339713368     1  0.20420852E+09
     -165.8307825296      165.1303373499     1  0.20866095E+09
     -165.8307270588      164.7667593610     1  0.19854789E+09
     -165.8306969492      166.3305891167     2  0.19602767E+09
     -165.8306925363      170.2384988456     1  0.19979735E+09
     -165.8306523884      169.9649537389     1  0.19749971E+09
     -165.8306507940      166.1098808036     1  0.19777390E+09
     -165.8306039798      164.7606071973     1  0.19693782E+09
     -165.8305868539      171.0934910698     1  0.20493670E+09
     -165.8305530444      169.8639783668     1  0.19919197E+09
     -165.8305183521      167.2847006266     1  0.20548928E+09
     -165.8305026116      172.5995252388     1  0.21419235E+09
     -165.8305007820      169.0960089875     1  0.20357214E+09
     -165.8304705243      172.3867446425     1  0.20522962E+09
     -165.8304668893      172.1905023543     1  0.20557916E+09
     -165.8304509614      170.8050899010     1  0.19987217E+09
     -165.8304316408      168.4719237130     1  0.20363738E+09
     -165.8304170092      170.8636030778     1  0.20647721E+09
     -165.8304146554      174.1901174136     1  0.19551007E+09
     -165.8304001016      172.1629363833     1  0.19412283E+09
     -165.8302993252      172.5446326318     1  0.20187104E+09
     -165.8302886678      169.2759038104     1  0.20126941E+09
     -165.8302830116      171.5133159814     1  0.19811788E+09
     -165.8302666759      169.9021063419     1  0.19204604E+09
     -165.8302643573      166.0862889741     1  0.19405050E+09
     -165.8302528612      171.6973630326     1  0.20049822E+09
     -165.8302250480      167.3584854657     1  0.20329451E+09
     -165.8302162167      168.5516070474     1  0.19953641E+09
     -165.8302006670      171.0958254525     1  0.20384937E+09
     -165.8301866987      162.3817394828     2  0.21257868E+09
     -165.8301821072      173.6143409158     1  0.21538267E+09
     -165.8301781110      166.2691542012     1  0.21358870E+09
     -165.8301717688      172.0555858572     1  0.20132061E+09
     -165.8301706554      168.3739158695     1  0.19531645E+09
     -165.8301596855      165.1844406451     1  0.21139770E+09
     -165.8301005959      174.6737424509     1  0.20993021E+09
     -165.8300681170      167.4265533025     1  0.19645732E+09
     -165.8300380701      167.8269970278     1  0.19508851E+09
     -165.8300305847      174.2995542569     1  0.21643542E+09
     -165.8300218067      170.7942323704     1  0.20478735E+09
     -165.8298900115      170.4059437258     1  0.19817662E+09
     -165.8298707869      168.8039292312     1  0.20730308E+09
     -165.8298637427      172.8525591767     1  0.20238702E+09
     -165.8298361193      171.4526084576     1  0.20426500E+09
     -165.8298252540      177.4509437145     1  0.19526838E+09
     -165.8298095698      172.4807210034     1  0.21480173E+09
     -165.8298028784      166.9770118252     1  0.20519553E+09
     -165.8297851336      165.9242897119     1  0.19625801E+09
     -165.8297441763      165.6117172421     1  0.20170991E+09
     -165.8297315045      173.3105921600     1  0.20956130E+09
     -165.8297173793      167.3261455708     1  0.20297043E+09
     -165.8296968795      167.6627440386     1  0.19464587E+09
     -165.8296882957      162.3890212418     1  0.20024874E+09
     -165.8296688895      169.0651662909     1  0.19794536E+09
     -165.8296640230      169.3303865286     1  0.19777351E+09
     -165.8296536150      162.9341303721     1  0.20060476E+09
     -165.8296328735      168.5337279574     1  0.19693724E+09
     -165.8296138660      168.8472030790     1  0.19899482E+09
     -165.8295965669      169.8169109088     1  0.19964227E+09
     -165.8295592335      166.3094566156     1  0.20135492E+09
     -165.8295394181      169.8155844268     1  0.20523841E+09
     -165.8295333142      173.5673473333     1  0.19751707E+09
     -165.8295125519      170.4351844380     1  0.21274231E+09
     -165.8294315904      171.1338743413     1  0.20525998E+09
     -165.8293905079      167.1236753015     1  0.20217006E+09
     -165.8293881812      170.6115404201     1  0.19842989E+09
     -165.8293736035      171.9259243625     1  0.19215456E+09
     -165.8293516821      166.4392787128     1  0.20155750E+09
     -165.8293068914      174.6524002340     1  0.22034527E+09
     -165.8292772574      162.7102161831     1  0.19513748E+09
     -165.8292759168      167.0436619445     1  0.20069647E+09
     -165.8292558832      168.5773045165     1  0.19288902E+09
     -165.8292543011      169.3818286414     1  0.19262793E+09
     -165.8292434370      169.0634557565     1  0.19532188E+09
     -165.8292412631      169.0589287516     1  0.19984035E+09
     -165.8292086037      168.4408762790     1  0.19642578E+09
     -165.8292002206      167.8963562587     1  0.20501885E+09
     -165.8291966418      172.6203041308     1  0.21569649E+09
     -165.8291666003      169.2258804254     1  0.19758579E+09
     -165.8291641935      169.6918870187     1  0.19512272E+09
     -165.8291580690      171.4432768613     1  0.20839207E+09
     -165.8291178882      170.0495494210     1  0.20152750E+09
     -165.8290305950      166.5314420157     1  0.21017577E+09
     -165.8290265007      168.4097168003     1  0.20208576E+09
     -165.8290230581      164.4076553382     1  0.20198436E+09
     -165.8289901505      169.4146498460     1  0.20083539E+09
     -165.8289727217      170.4122676862     1  0.20777394E+09
     -165.8289200092      166.8660006464     1  0.19596564E+09
     -165.8288832575      169.4915204319     1  0.20405798E+09
     -165.8288755099      170.3738850340     1  0.20788659E+09
     -165.8288691266      172.8272788621     1  0.19813953E+09
     -165.8288523824      166.7204260000     1  0.19259843E+09
     -165.8288068066      171.7563063494     1  0.19462728E+09
     -165.8287988164      170.0794720183     1  0.19558114E+09
     -165.8287377780      168.5819485776     1  0.20334236E+09
     -165.8287314290      171.5259701564     1  0.20659747E+09
     -165.8287172289      169.6286181282     1  0.19378305E+09
     -165.8287029037      166.6283430449     1  0.21008153E+09
     -165.8286897798      172.2312598033     1  0.19239873E+09
     -165.8286809034      168.6007004759     1  0.21523838E+09
     -165.8286728081      166.6623688779     1  0.20505987E+09
     -165.8286644333      165.6177572438     1  0.19897986E+09
     -165.8286608199      166.8593310570     1  0.19340540E+09
     -165.8286241086      172.8588914469     1  0.21046182E+09
     -165.8286020375      172.0361689724     1  0.21280068E+09
     -165.8285740481      173.3123849483     1  0.20223019E+09
     -165.8285657030      169.4855201539     1  0.20460329E+09
     -165.8285522111      171.4115638722     1  0.19444706E+09
     -165.8285404919      167.6142817651     1  0.19820780E+09
     -165.8284669777      173.2760854050     1  0.20000458E+09
     -165.8284524056      170.2847818304     1  0.20065501E+09
     -165.8284435066      174.1374794349     1  0.20287691E+09
     -165.8284319677      168.1556172271     1  0.19895411E+09
     -165.8284222135      167.2232825560     1  0.20424426E+09
     -165.8284084521      175.8694899758     1  0.20297714E+09
     -165.8283729071      169.0839050087     1  0.19558925E+09
     -165.8283331928      166.1071517478     1  0.20247727E+09
     -165.8283044392      170.8835773439     1  0.19434987E+09
     -165.8282774714      168.8920459272     1  0.21546391E+09
     -165.8282714087      170.7850971942     1  0.20253009E+09
     -165.8282349577      167.8391065539     1  0.19972841E+09
     -165.8282282540      177.2058771566     1  0.20189700E+09
     -165.8281210102      171.4728493197     1  0.21230385E+09
     -165.8279714071      169.7379957772     1  0.19216982E+09
     -165.8279597617      168.4591536659     1  0.20238983E+09
     -165.8279483834      167.8866896548     1  0.20219616E+09
     -165.8279151317      168.4720876070     1  0.20415784E+09
     -165.8278645812      172.8166235112     1  0.20353211E+09
     -165.8278600160      171.9680648713     1  0.19665135E+09
     -165.8277801025      173.4616747340     1  0.19736903E+09
     -165.8277789512      171.5838807974     1  0.20769633E+09
     -165.8277735588      166.9316504435     1  0.20449310E+09
     -165.8277654548      170.0540571815     1  0.21361923E+09
     -165.8277453802      169.6242012922     1  0.20055509E+09
     -165.8277086582      172.1765966809     1  0.19632691E+09
     -165.8276914754      173.0064777817     1  0.21361735E+09
     -165.8276869624      169.9275871898     1  0.19699249E+09
     -165.8276764209      169.0539664784     1  0.19523518E+09
     -165.8276732159      169.4646099950     1  0.19705247E+09
     -165.8276558294      167.6111915541     1  0.20970769E+09
     -165.8276216151      166.2713483145     1  0.19710560E+09
     -165.8276185140      172.5564526759     1  0.21361339E+09
     -165.8275291013      168.0873722628     1  0.19067856E+09
     -165.8275244627      168.5559397508     1  0.19656049E+09
     -165.8274187083      172.2023950290     1  0.19923074E+09
     -165.8273678032      171.2690566317     1  0.20565229E+09
     -165.8273100023      168.4674719488     1  0.19652175E+09
     -165.8273010048      165.2733029250     1  0.19397481E+09
     -165.8272484250      172.3434233827     1  0.19695976E+09
     -165.8271859413      163.9426562427     1  0.20466392E+09
     -165.8271848998      165.8903034696     1  0.20987105E+09
     -165.8271776708      165.4850733023     1  0.19991186E+09
     -165.8271636949      169.6355013324     1  0.19338703E+09
     -165.8271351658      166.1521469866     1  0.20608718E+09
     -165.8270548798      170.9661705211     1  0.19794054E+09
     -165.8270424150      172.4239786283     1  0.21327338E+09
     -165.8270188872      166.0431758355     1  0.19778187E+09
     -165.8269452386      167.2848295110     1  0.21205351E+09
     -165.8269253922      170.2104214230     1  0.20094354E+09
     -165.8268561237      171.6655169959     1  0.20596931E+09
     -165.8268186140      165.7930776412     1  0.19481387E+09
     -165.8267827738      172.7074027733     1  0.20388828E+09
     -165.8267557181      171.6597198945     1  0.20438924E+09
     -165.8267386609      171.5838541948     1  0.19268752E+09
     -165.8267041208      169.9023925353     1  0.20174420E+09
     -165.8266837670      167.5082449735     1  0.20499665E+09
     -165.8266157320      169.5529860661     1  0.19362527E+09
     -165.8265962207      169.0665714726     1  0.19370536E+09
     -165.8265924534      171.7990314788     1  0.19829623E+09
     -165.8265884107      169.7194096262     1  0.20095926E+09
     -165.8265482077      167.8051144170     1  0.19461356E+09
     -165.8264929489      169.1699372826     1  0.20011386E+09
     -165.8264897624      173.2290616476     1  0.19764029E+09
     -165.8264374058      169.3324429267     1  0.19951823E+09
     -165.8263896607      173.1668802947     1  0.20643865E+09
     -165.8263876953      173.0688096694     1  0.20311300E+09
     -165.8263825898      169.3679179772     1  0.19472742E+09
     -165.8263678981      172.9983138829     1  0.20431743E+09
     -165.8263596712      167.2021099434     1  0.19771786E+09
     -165.8263490762      172.1450371271     1  0.19730442E+09
     -165.8263029246      170.9395844867     1  0.20227038E+09
     -165.8261879447      167.8220284067     1  0.20499484E+09
     -165.8260872048      170.6438980621     1  0.21468889E+09
     -165.8260664117      172.4160692237     1  0.20619669E+09
     -165.8259889281      168.7098812785     1  0.20318480E+09
     -165.8259829001      170.9447183097     1  0.21311340E+09
     -165.8259659000      167.6227763437     1  0.19879618E+09
     -165.8259581947      165.6252632295     1  0.19309922E+09
     -165.8259559243      169.8095016501     1  0.20082134E+09
     -165.8259268826      171.2318429714     1  0.20039446E+09
     -165.8259146600      164.7796999433     1  0.20082754E+09
     -165.8259130156      173.7966296247     1  0.20153274E+09
     -165.8258442704      168.4371282058     1  0.19224884E+09
     -165.8258365179      169.7949470599     1  0.19646046E+09
     -165.8257660926      174.3157662736     1  0.20490775E+09
     -165.8257363098      172.5894911150     1  0.19764777E+09
     -165.8257245696      168.8149773930     1  0.19673705E+09
     -165.8256754232      170.9321038420     1  0.19722855E+09
     -165.8256728820      171.2394798948     1  0.20153701E+09
     -165.8256626129      168.5168453295     1  0.19743605E+09
     -165.8256603456      172.0250475522     1  0.19061079E+09
     -165.8256407681      165.6434012880     1  0.20422616E+09
     -165.8255592897      169.1091211722     1  0.19809560E+09
     -165.8255323401      169.0369087354     1  0.19411672E+09
     -165.8255213095      167.8071900946     1  0.19840838E+09
     -165.8254883687      168.4207934704     1  0.19434410E+09
     -165.8254801392      167.6930740142     1  0.20007636E+09
     -165.8254342294      169.9352410830     1  0.20376417E+09
     -165.8254242149      166.9822264387     1  0.20093837E+09
     -165.8253760100      172.2184846784     1  0.19639548E+09
     -165.8253520998      169.8198027016     1  0.19740394E+09
     -165.8253187051      170.3733422931     1  0.19780683E+09
     -165.8253076164      172.3555633831     1  0.20086310E+09
     -165.8252970115      169.1045062165     1  0.21354176E+09
     -165.8252945883      172.3379285548     1  0.19509978E+09
     -165.8252728121      169.4366385225     1  0.20681817E+09
     -165.8252259958      170.1837207565     1  0.19745036E+09
     -165.8252210104      168.2066149433     1  0.20530283E+09
     -165.8252064261      166.6823043344     1  0.19195577E+09
     -165.8251670257      170.0224090293     1  0.20120771E+09
     -165.8251634785      164.7073287413     1  0.20555647E+09
     -165.8251592116      170.5497335297     1  0.19648490E+09
     -165.8251321947      168.8956394913     1  0.19168771E+09
     -165.8251304323      167.1477582104     1  0.20014113E+09
     -165.8250341161      167.7732839073     1  0.20465481E+09
     -165.8250257600      161.7567707282     1  0.19984099E+09
     -165.8249239464      164.2592336934     1  0.19655454E+09
     -165.8249005171      172.7837561899     1  0.19790133E+09
     -165.8248485503      166.2057524198     1  0.20471757E+09
     -165.8248424289      167.0360922585     1  0.19933213E+09
     -165.8248171715      167.5918354170     1  0.20526071E+09
     -165.8248118035      171.7162800852     1  0.21709869E+09
     -165.8248060343      169.2248736626     1  0.19548171E+09
     -165.8247934507      170.5751717358     1  0.20616248E+09
     -165.8247880180      167.1929129552     1  0.19219189E+09
     -165.8246894025      169.5131370062     1  0.19099710E+09
     -165.8246680813      169.7598760674     1  0.19389588E+09
     -165.8246333744      168.9388412498     1  0.20269541E+09
     -165.8246267323      167.0701571445     1  0.21569326E+09
     -165.8246191569      173.3691846855     1  0.20236836E+09
     -165.8245511956      165.7840728657     1  0.20206496E+09
     -165.8244931635      166.6310578393     1  0.20272384E+09
     -165.8244062711      165.6389289258     1  0.19874780E+09
     -165.8243976528      171.4274882449     1  0.19956420E+09
     -165.8243885095      169.1864854404     1  0.19689126E+09
     -165.8243831967      165.1532620393     1  0.19494637E+09
     -165.8243678830      170.6721812682     1  0.19943362E+09
     -165.8243621055      169.7965464534     1  0.19951638E+09
     -165.8243573707      168.5797239046     1  0.19034489E+09
     -165.8243537507      175.0183210779     1  0.19599260E+09
     -165.8243140118      170.4798700712     1  0.19673588E+09
     -165.8242945145      168.4446141332     1  0.19910078E+09
     -165.8242412580      164.5887247549     1  0.19434632E+09
     -165.8242053963      168.9386267873     1  0.20651472E+09
     -165.8241714943      166.4771097279     1  0.19501121E+09
     -165.8241698039      172.8454906002     1  0.19930716E+09
     -165.8241363467      168.6773115406     1  0.21650414E+09
     -165.8241234611      166.8832996044     1  0.20066350E+09
     -165.8240199702      168.5531000255     1  0.19774293E+09
     -165.8240187230      168.0358509265     1  0.19329802E+09
     -165.8240172712      169.8554036523     1  0.19915065E+09
     -165.8240052055      176.8871218179     1  0.20162411E+09
     -165.8239972235      171.8170579583     1  0.20495608E+09
     -165.8239777370      163.9439452991     1  0.20071209E+09
     -165.8239397158      169.9872781846     1  0.19512318E+09
     -165.8239291281      168.1316149839     1  0.21432884E+09
     -165.8239022338      166.7474519398     1  0.20127299E+09
     -165.8238991759      168.1087190582     1  0.19697455E+09
     -165.8238931633      171.0554065172     1  0.20438221E+09
     -165.8238780700      173.2026038419     1  0.20886035E+09
     -165.8238661483      163.7059525712     1  0.19616839E+09
     -165.8238327291      172.3938355153     1  0.20615065E+09
     -165.8238181789      167.4747634137     1  0.19678205E+09
     -165.8237772883      172.1581080067     1  0.20368972E+09
     -165.8237620022      166.9468827578     1  0.20495072E+09
     -165.8237180367      172.7831382781     1  0.20633655E+09
     -165.8236846827      171.4654067587     1  0.19695977E+09
     -165.8236635354      163.4931181101     1  0.19893719E+09
     -165.8236554692      165.8682868420     2  0.20823104E+09
     -165.8236267646      166.2254394043     1  0.19513416E+09
     -165.8236249615      168.2572048782     1  0.20521642E+09
     -165.8236230219      163.4950906728     1  0.19518062E+09
     -165.8235864346      168.5709700672     1  0.20181705E+09
     -165.8235629849      168.5401337821     1  0.20765042E+09
     -165.8235521273      166.2015044859     1  0.20634284E+09
     -165.8234549032      164.2814305468     1  0.19584434E+09
     -165.8234292694      173.2383858515     1  0.20337868E+09
     -165.8233667254      168.5817543339     1  0.20649255E+09
     -165.8233008992      171.3755539340     1  0.20194531E+09
     -165.8232928594      162.2161381621     1  0.19465471E+09
     -165.8232710463      167.4936844852     1  0.19836509E+09
     -165.8232649875      162.2677804298     1  0.18943512E+09
     -165.8232506647      167.4010704175     1  0.20207592E+09
     -165.8232194565      170.0488154086     1  0.20190737E+09
     -165.8231930876      171.2102110629     1  0.20374657E+09
     -165.8231508614      167.1365663650     1  0.19312680E+09
     -165.8231138436      165.1196877502     1  0.20751777E+09
     -165.8230645219      171.0592872433     1  0.19972196E+09
     -165.8230462497      169.3120033557     1  0.20370275E+09
     -165.8230219368      161.3467339840     1  0.20094218E+09
     -165.8230023029      171.8015976422     1  0.20374313E+09
     -165.8229871058      168.8610105650     1  0.19267437E+09
     -165.8229569063      167.1599475009     1  0.19760824E+09
     -165.8229520011      165.8347255475     1  0.19456954E+09
     -165.8229401451      171.1553304387     1  0.19727824E+09
     -165.8229162204      166.3262813608     1  0.19909273E+09
     -165.8228985075      172.3287002912     1  0.21204770E+09
     -165.8228882220      168.8480680006     1  0.20372953E+09
     -165.8228855713      169.3956786650     1  0.20284164E+09
     -165.8228816219      170.0423824135     1  0.20608946E+09
     -165.8228767446      168.7141883790     1  0.19827955E+09
     -165.8228733348      171.5226273504     1  0.20061007E+09
     -165.8228600150      166.6719846863     1  0.19135158E+09
     -165.8228560239      170.2943817686     1  0.19733448E+09
     -165.8228470200      168.0814754856     1  0.20177552E+09
     -165.8228296131      167.0212819146     1  0.18857715E+09
     -165.8228116388      173.2373149401     1  0.19903410E+09
     -165.8227893270      166.5197691374     1  0.19822173E+09
     -165.8227729547      168.4797838826     1  0.20164817E+09
     -165.8227314742      170.5503949271     1  0.19454723E+09
     -165.8226728824      170.8419365390     1  0.19247085E+09
     -165.8226658648      168.4466738985     1  0.19088745E+09
     -165.8226480629      169.9954839745     2  0.19716614E+09
     -165.8226312554      172.9337724096     1  0.20470878E+09
     -165.8225981227      169.2661070937     1  0.20006355E+09
     -165.8225963469      167.7671062955     1  0.21297117E+09
     -165.8225814345      170.9324548342     1  0.21285692E+09
     -165.8225592278      169.3074618924     1  0.20146591E+09
     -165.8225424707      168.9316772593     1  0.19166943E+09
     -165.8225210097      168.3624224309     1  0.19109611E+09
     -165.8225053649      165.5411439430     1  0.20345830E+09
     -165.8225025496      170.1194488656     1  0.20289656E+09
     -165.8224917784      168.2059265767     1  0.20985603E+09
     -165.8224771722      168.8544448731     1  0.21372803E+09
     -165.8224757714      165.8850072270     1  0.19259769E+09
     -165.8224553882      165.8516026926     1  0.20316862E+09
     -165.8224290633      167.6270990514     1  0.20463422E+09
     -165.8223323781      172.1995913377     1  0.20016281E+09
     -165.8223257816      171.9437543176     1  0.20903701E+09
     -165.8223102447      168.9791010879     1  0.22221217E+09
     -165.8222679644      172.3500037312     1  0.19829724E+09
     -165.8222605336      171.0256652671     1  0.19776921E+09
     -165.8221790908      167.0564785931     1  0.19654554E+09
     -165.8221379300      168.9497960678     1  0.19090838E+09
     -165.8221331855      169.2763886907     1  0.20113729E+09
     -165.8221106711      168.3183328360     1  0.20310332E+09
     -165.8220763438      170.2875009066     1  0.19476188E+09
     -165.8220646222      170.2298002253     1  0.20819018E+09
     -165.8220592785      167.6402704221     1  0.19655334E+09
     -165.8220235007      166.6812615962     1  0.19957242E+09
     -165.8220025067      172.3191384199     1  0.19794787E+09
     -165.8220006339      173.6798945989     1  0.20122360E+09
     -165.8219819408      167.7014054262     1  0.20111916E+09
     -165.8219488628      172.2427776602     1  0.19621502E+09
     -165.8219408707      172.9066168574     1  0.21187681E+09
     -165.8219362020      176.0792868519     1  0.20276565E+09
     -165.8219215424      169.7249418332     1  0.21815523E+09
     -165.8218979830      168.5917421803     1  0.20383974E+09
     -165.8218628480      169.6062199849     1  0.19667197E+09
     -165.8218183333      169.2422656752     1  0.20052565E+09
     -165.8218170850      168.9890319877     1  0.20261937E+09
     -165.8217945438      165.7623681124     1  0.18935109E+09
     -165.8217908462      168.9456516355     1  0.19126844E+09
     -165.8217838647      169.4611785205     1  0.19279973E+09
     -165.8217522063      173.7319582888     1  0.20730794E+09
     -165.8217388798      165.6898449637     1  0.19663442E+09
     -165.8217362749      171.0076759237     1  0.20333859E+09
     -165.8216838198      171.0956034873     1  0.21306264E+09
     -165.8216790869      171.8165881219     1  0.19990165E+09
     -165.8216197511      171.4342743253     1  0.19884034E+09
     -165.8216165018      169.8427806190     1  0.20501909E+09
     -165.8215897385      172.4774927845     1  0.20532368E+09
     -165.8214993535      167.3905903409     1  0.21151962E+09
     -165.8214862214      172.0421347490     1  0.20457672E+09
     -165.8214847793      169.7253664389     1  0.19821998E+09
     -165.8214095144      171.6857456346     1  0.20222080E+09
     -165.8213638182      167.4180040961     1  0.20508013E+09
     -165.8213613791      170.0322914215     1  0.20095488E+09
     -165.8213268937      168.9852378984     1  0.20383937E+09
     -165.8212945505      169.9403704643     1  0.18935935E+09
     -165.8212854953      168.6316837559     1  0.19771137E+09
     -165.8212176638      166.9745766720     1  0.20609909E+09
     -165.8211887683      164.9660169988     1  0.19494103E+09
     -165.8211768475      167.3098635914     1  0.19483722E+09
     -165.8211578795      170.7838032603     1  0.20017442E+09
     -165.8211551699      169.6745598750     1  0.20704776E+09
     -165.8211255386      170.8781562161     1  0.20713232E+09
     -165.8211053132      174.1643241904     1  0.20600117E+09
     -165.8210580052      166.7364509257     1  0.21179926E+09
     -165.8210540411      168.9413818680     1  0.21128418E+09
     -165.8209527489      169.9695954192     1  0.19316493E+09
     -165.8208396128      166.9836960266     1  0.19828324E+09
     -165.8207963124      169.4308826928     1  0.20275313E+09
     -165.8207737627      168.3354424090     1  0.20568011E+09
     -165.8207247791      162.9423457043     1  0.19800909E+09
     -165.8207095418      169.4732744785     1  0.21017539E+09
     -165.8207070233      167.2524757133     1  0.20960319E+09
     -165.8206943773      167.1278991304     1  0.19980374E+09
     -165.8206418669      166.8049663943     1  0.20824857E+09
     -165.8206304426      168.2657653490     1  0.19811642E+09
     -165.8206195578      169.0529659289     1  0.20218379E+09
     -165.8206087523      167.7209777318     1  0.19993697E+09
     -165.8205790869      173.2566264065     1  0.20430400E+09
     -165.8205547171      175.6633716890     1  0.20775898E+09
     -165.8204854560      171.1720927266     1  0.20501231E+09
     -165.8204815997      168.2705892179     1  0.19152037E+09
     -165.8204753522      171.2259305584     1  0.20010364E+09
     -165.8204733305      168.7051099217     1  0.19625353E+09
     -165.8204563648      172.3058130834     1  0.20861648E+09
     -165.8204462435      169.4418501174     1  0.19668754E+09
     -165.8204098525      170.1539195200     1  0.21353101E+09
     -165.8203889727      167.9677051688     1  0.19912336E+09
     -165.8203470263      171.0559722227     1  0.19736845E+09
     -165.8203456900      170.2911018527     1  0.19283470E+09
     -165.8203252740      172.3490215742     1  0.21155317E+09
     -165.8203200053      170.5260352435     1  0.19779536E+09
     -165.8203045779      173.4338996968     1  0.21016972E+09
     -165.8202922536      175.2883717098     1  0.19601941E+09
     -165.8202774456      170.7614801811     1  0.20504070E+09
     -165.8202755618      166.4939837381     2  0.20150169E+09
     -165.8202331348      169.6599054980     1  0.20416928E+09
     -165.8202025858      169.2989923906     1  0.19885460E+09
     -165.8201838408      172.0064469848     1  0.20981893E+09
     -165.8201769596      166.6825111874     1  0.20610664E+09
     -165.8201574118      171.5931660824     1  0.19428633E+09
     -165.8201453771      163.3124831444     1  0.20283749E+09
     -165.8201069825      170.6219478599     1  0.19803243E+09
     -165.8201009347      168.2579679038     1  0.19304430E+09
     -165.8200991057      164.5346287202     1  0.19693380E+09
     -165.8200845160      170.1229727356     1  0.20055472E+09
     -165.8200727474      171.5204430424     1  0.19482564E+09
     -165.8200542337      168.1452130278     1  0.20619153E+09
     -165.8200383776      167.5343726958     1  0.19213281E+09
     -165.8200333799      167.6270762845     1  0.19897307E+09
     -165.8200093277      166.8251315530     1  0.20588258E+09
     -165.8199427034      169.7437442937     1  0.20853208E+09
     -165.8199316568      168.6869852161     1  0.20651311E+09
     -165.8199284491      173.3080360507     1  0.21761338E+09
     -165.8199245551      168.2672289624     1  0.19745345E+09
     -165.8199232261      169.0800725913     1  0.20658824E+09
     -165.8199220571      165.9687917717     1  0.19863803E+09
     -165.8198756683      171.2667278376     1  0.20656000E+09
     -165.8198653566      171.2157443624     1  0.20548131E+09
     -165.8198614868      166.1328390133     1  0.19640778E+09
     -165.8198570144      163.3921943788     1  0.20270788E+09
     -165.8198541039      169.9873482299     1  0.19750221E+09
     -165.8198513716      167.9634058733     1  0.20918571E+09
     -165.8198502252      167.7283655295     1  0.20170995E+09
     -165.8198318091      172.3067334855     1  0.19783020E+09
     -165.8198268052      168.5413750369     1  0.21486816E+09
     -165.8197940284      164.8999831485     1  0.20315591E+09
     -165.8197292684      172.1761601390     2  0.20136066E+09
     -165.8197132063      167.7251868596     1  0.20638721E+09
     -165.8196868401      172.9538650829     1  0.19504326E+09
     -165.8196782287      171.8485199306     1  0.19779839E+09
     -165.8196667605      165.0768032006     1  0.19649326E+09
     -165.8196153867      172.4176257003     1  0.19716913E+09
     -165.8195949252      163.1388753546     1  0.19367256E+09
     -165.8195914518      175.9400304007     1  0.19935611E+09
     -165.8195381387      167.7973758850     1  0.20369458E+09
     -165.8195136342      167.7580455470     1  0.20294166E+09
     -165.8194484296      171.7336834740     1  0.20430674E+09
     -165.8194250532      171.7930013112     1  0.20446587E+09
     -165.8194215030      168.6259318570     2  0.19262696E+09
     -165.8193503864      164.4848397955     1  0.20105068E+09
     -165.8193424409      167.5855851128     1  0.20950651E+09
     -165.8193078196      170.0815479681     1  0.20802960E+09
     -165.8192855974      167.1150851746     1  0.20961175E+09
     -165.8192774539      168.3991543253     1  0.19572365E+09
     -165.8192688400      167.1670815514     1  0.20100964E+09
     -165.8192287836      169.6166359349     1  0.19496989E+09
     -165.8192138885      168.1579349545     1  0.19722107E+09
     -165.8192071140      168.6952569186     1  0.21191097E+09
     -165.8191682328      172.0982862580     1  0.19655416E+09
     -165.8191666970      172.8263261238     1  0.20389759E+09
     -165.8191263602      173.5665359177     1  0.20778788E+09
     -165.8191235970      166.7336917286     1  0.20004478E+09
     -165.8191048929      171.1245000747     1  0.19946022E+09
     -165.8190837529      173.9979532920     1  0.21252141E+09
     -165.8190780772      168.1797020880     1  0.20011982E+09
     -165.8190305806      173.5345096395     1  0.19592049E+09
     -165.8190251303      172.5000695615     1  0.20555226E+09
     -165.8190106479      170.9452831330     1  0.21246397E+09
     -165.8190012440      171.5926749727     1  0.19054062E+09
     -165.8189708270      166.2535985363     1  0.19897799E+09
     -165.8189256680      165.2643580190     1  0.20104750E+09
     -165.8189157351      173.0633641763     1  0.20879109E+09
     -165.8189062780      165.8836951237     1  0.20118364E+09
     -165.8188966530      171.8440089754     1  0.19431621E+09
     -165.8188802002      167.0586168180     1  0.21350484E+09
     -165.8188607778      169.3090009676     1  0.20157186E+09
     -165.8188448531      171.8739061871     1  0.19539759E+09
     -165.8188432647      175.5429407936     1  0.20930887E+09
     -165.8188418639      168.3306223991     1  0.19775120E+09
     -165.8188334916      163.5573443107     1  0.19902885E+09
     -165.8188316099      172.1547828463     1  0.20150696E+09
     -165.8187926345      177.4383430135     1  0.20283249E+09
     -165.8187894820      170.2958119560     1  0.20554755E+09
     -165.8187637846      170.0553716314     1  0.19866329E+09
     -165.8187494588      168.6665247744     1  0.19535892E+09
     -165.8187478719      169.3046967347     1  0.19619899E+09
     -165.8187406306      172.1888761886     1  0.20402694E+09
     -165.8187378651      167.7253458644     1  0.20080002E+09
     -165.8187292169      167.7509675687     1  0.20074466E+09
     -165.8186523855      162.7393659778     1  0.19835998E+09
     -165.8186483699      169.8159296949     1  0.19747414E+09
     -165.8186151769      171.7522731294     1  0.20497608E+09
     -165.8185093703      166.8817646941     1  0.19566821E+09
     -165.8184760755      171.7892765806     1  0.20141917E+09
     -165.8184709959      175.3559239182     1  0.20155728E+09
     -165.8184631402      168.4004528951     1  0.19182226E+09
     -165.8184461580      165.0456832947     1  0.21094895E+09
     -165.8184297755      167.3549601418     1  0.20033867E+09
     -165.8184172454      168.1093659436     1  0.19195994E+09
     -165.8184158735      167.9915449637     1  0.20282419E+09
     -165.8184106690      166.1991103455     1  0.19977612E+09
     -165.8183463507      167.7423716355     1  0.19802476E+09
     -165.8183399596      169.5846792448     1  0.19953384E+09
     -165.8183122327      170.2815042815     1  0.20356417E+09
     -165.8183064184      172.7678012664     1  0.21197324E+09
     -165.8182996645      170.1206696506     1  0.20021439E+09
     -165.8182798519      163.2326662191     1  0.19722158E+09
     -165.8182708409      164.4247921635     1  0.20309576E+09
     -165.8182138459      168.8990678780     1  0.20287858E+09
     -165.8182091271      171.3361444837     1  0.21172376E+09
     -165.8181559793      169.0488677982     1  0.19613852E+09
     -165.8181232893      168.0306346198     1  0.19240058E+09
     -165.8180973484      168.3978242017     1  0.20068178E+09
     -165.8180745982      168.4003148172     1  0.21005004E+09
     -165.8180691642      169.4941534009     1  0.21166046E+09
     -165.8180663975      163.8565654188     1  0.20095561E+09
     -165.8180096355      167.0341058249     1  0.19647830E+09
     -165.8180006931      172.0966293438     1  0.21248366E+09
     -165.8179949161      169.8630262464     1  0.20711632E+09
     -165.8179774520      167.4390282273     1  0.20598143E+09
     -165.8179703610      169.8081354884     1  0.20551743E+09
     -165.8179598114      169.4531292035     1  0.20579647E+09
     -165.8179404091      170.4276295041     1  0.20568000E+09
     -165.8179375069      175.7269201438     1  0.20537087E+09
     -165.8179334861      168.6069345734     1  0.19276252E+09
     -165.8178823235      167.6228956425     1  0.20015673E+09
     -165.8178731798      171.8094556356     1  0.19606863E+09
     -165.8178509353      168.6786006121     1  0.19300504E+09
     -165.8178475332      171.1355347002     1  0.19990114E+09
     -165.8178245582      170.8011160977     1  0.20333379E+09
     -165.8177958905      169.3176808177     1  0.21228433E+09
     -165.8177852807      175.7141430624     1  0.19885064E+09
     -165.8177701064      169.0171611466     1  0.20926056E+09
     -165.8177500838      166.5925707397     1  0.20583804E+09
     -165.8177457282      166.3367887170     1  0.20509894E+09
     -165.8176868134      173.0615089561     1  0.19559583E+09
     -165.8176550187      171.5601823091     1  0.19240150E+09
     -165.8176536685      169.9360272532     1  0.20007321E+09
     -165.8176379523      170.8040604273     1  0.20245568E+09
     -165.8176054126      167.2224644309     1  0.19832093E+09
     -165.8175770389      169.2485302081     2  0.19726788E+09
     -165.8175636025      175.3873329730     1  0.19701581E+09
     -165.8175165592      164.6804828817     1  0.20601137E+09
     -165.8175077338      167.8110719762     1  0.19238799E+09
     -165.8175023187      169.9545590869     1  0.19692200E+09
     -165.8174949636      165.4995717578     1  0.20714581E+09
     -165.8174876603      167.7287598952     1  0.19314196E+09
     -165.8174496448      170.1787731962     1  0.20476497E+09
     -165.8174236054      166.9655107029     1  0.19141386E+09
     -165.8174194874      171.7723950131     1  0.20782624E+09
     -165.8173929372      170.4912964257     1  0.20008730E+09
     -165.8173873855      168.6262557166     1  0.20470071E+09
     -165.8173671741      168.1749341733     1  0.19613420E+09
     -165.8173611846      170.8494422171     1  0.20602410E+09
     -165.8173177002      172.0862729575     1  0.19886016E+09
     -165.8172675911      170.3483913378     1  0.20126520E+09
     -165.8172507013      166.6064218485     1  0.19557719E+09
     -165.8171998208      170.3442691357     1  0.20209211E+09
     -165.8171937558      166.2113141491     1  0.20851301E+09
     -165.8171619538      169.7331022848     1  0.20089862E+09
     -165.8171566223      170.0942003398     1  0.20455940E+09
     -165.8171540216      167.3497281752     1  0.20302494E+09
     -165.8171307327      168.8817448573     1  0.20657433E+09
     -165.8170438125      168.4186685089     1  0.20547494E+09
     -165.8170349896      166.1435045698     1  0.19995533E+09
     -165.8170076839      167.6145102815     1  0.20649054E+09
     -165.8169821482      169.9138941953     1  0.20423133E+09
     -165.8169719366      165.0853368322     1  0.19655437E+09
     -165.8169359282      170.5333073725     1  0.20540297E+09
     -165.8168913836      165.5243270130     1  0.19571348E+09
     -165.8168607628      164.9916397340     1  0.20803187E+09
     -165.8168394248      172.1153113473     1  0.20112976E+09
     -165.8168321866      171.1884012091     1  0.19708214E+09
     -165.8168227416      170.0716816114     1  0.20112109E+09
     -165.8167646261      169.5560321969     1  0.21208216E+09
     -165.8167525313      167.7207609625     1  0.20059557E+09
     -165.8167400461      169.2329899421     1  0.20215529E+09
     -165.8167101004      166.2787224308     1  0.19655644E+09
     -165.8166849388      171.0291382692     1  0.19787196E+09
     -165.8166790516      167.2727595352     1  0.19548461E+09
     -165.8166692372      167.5734177504     1  0.19468715E+09
     -165.8166677490      169.1835885090     1  0.20197379E+09
     -165.8166565184      171.6176685832     1  0.20656807E+09
     -165.8165644215      171.9597782404     1  0.20454441E+09
     -165.8165569717      172.6875897216     1  0.19905565E+09
     -165.8165487461      168.5261509393     1  0.20684114E+09
     -165.8165472870      167.3430976621     1  0.19155660E+09
     -165.8164940520      169.9578494943     1  0.19796906E+09
     -165.8164878169      168.4978503022     1  0.20011432E+09
     -165.8164801895      166.4029969730     1  0.21176260E+09
     -165.8164591734      172.1345242333     1  0.21587937E+09
     -165.8164464636      165.8450617501     1  0.20492515E+09
     -165.8164255541      170.1961057503     1  0.20339703E+09
     -165.8163621579      171.5125918578     1  0.20322132E+09
     -165.8163582052      170.2066306826     1  0.20798538E+09
     -165.8163389477      168.0649689464     1  0.20077130E+09
     -165.8163158048      168.3188699629     1  0.19735946E+09
     -165.8162831466      169.3059923605     1  0.20254910E+09
     -165.8162781130      169.1900099776     1  0.20039208E+09
     -165.8162756233      171.7922878889     1  0.19896065E+09
     -165.8162258985      171.7172644925     1  0.20431886E+09
     -165.8162133110      168.3938354776     1  0.21094325E+09
     -165.8162088846      169.8304762932     1  0.19952536E+09
     -165.8161899504      163.8796984065     1  0.20339837E+09
     -165.8161507570      168.7953862594     1  0.20074226E+09
     -165.8161383164      173.0105359684     1  0.21214135E+09
     -165.8161129419      175.7615818372     1  0.20883333E+09
     -165.8160913715      171.1612548278     1  0.20425075E+09
     -165.8160659531      170.3230890870     1  0.20272308E+09
     -165.8160388896      168.9683030656     1  0.21143849E+09
     -165.8160175355      170.3888313873     1  0.19708106E+09
     -165.8159945189      168.1056715793     1  0.20423458E+09
     -165.8159907835      166.1992452872     1  0.19790276E+09
     -165.8159707417      166.2489781761     1  0.19566615E+09
     -165.8159608524      169.0464879085     1  0.19434195E+09
     -165.8159521696      166.0633520268     1  0.19723215E+09
     -165.8159461043      165.7255109515     1  0.20390513E+09
     -165.8159343664      164.5659275456     1  0.19804585E+09
     -165.8159272251      172.9297550475     1  0.21141280E+09
     -165.8158847688      171.3405244982     1  0.20878025E+09
     -165.8158523426      173.5899359234     1  0.19483800E+09
     -165.8158460144      167.6336201447     1  0.18999189E+09
     -165.8158188736      166.5459707982     1  0.20438904E+09
     -165.8158167496      167.7075958388     1  0.20984305E+09
     -165.8157558850      168.1983458753     1  0.21284146E+09
     -165.8157204235      168.0721278844     1  0.21256880E+09
     -165.8156991222      171.4214858114     1  0.19395773E+09
     -165.8156670726      171.1255966766     1  0.19932617E+09
     -165.8156585909      168.3996257862     1  0.20347940E+09
     -165.8156535357      165.7251597814     1  0.18982468E+09
     -165.8156329821      168.2696668889     1  0.19878233E+09
     -165.8156079668      167.1816752118     1  0.20360829E+09
     -165.8155815267      167.7745494737     1  0.19942410E+09
     -165.8155457981      170.0479884466     1  0.19482674E+09
     -165.8155101463      168.4477089098     1  0.20275727E+09
     -165.8154753061      168.9168678216     1  0.19529021E+09
     -165.8154637424      167.4421437082     1  0.20514117E+09
     -165.8154482636      169.2377972156     1  0.19982324E+09
     -165.8154440085      171.9150153771     1  0.20033829E+09
     -165.8154368762      168.8096679173     1  0.19520535E+09
     -165.8154232183      165.3863392617     1  0.20308211E+09
     -165.8154157911      169.4738625685     1  0.19194441E+09
     -165.8154044814      167.2669189704     1  0.20569932E+09
     -165.8153644794      168.8940781838     1  0.21163837E+09
     -165.8153622646      163.8801802064     1  0.20477218E+09
     -165.8153395996      166.3198022875     1  0.20071093E+09
     -165.8153087963      166.9767920211     1  0.20787168E+09
     -165.8153044588      166.6530300467     1  0.19787178E+09
     -165.8152643679      167.8743198105     1  0.19632907E+09
     -165.8152534646      165.8729497937     1  0.19960202E+09
     -165.8152438543      170.5086998691     1  0.20393026E+09
     -165.8152101741      169.3453906619     1  0.19974822E+09
     -165.8152059561      166.3481507311     1  0.20034163E+09
     -165.8151559600      172.2330563321     1  0.20907369E+09
     -165.8151544474      167.7621330556     1  0.21008093E+09
     -165.8151519281      168.1792781352     1  0.19289351E+09
     -165.8150986873      166.7667651437     1  0.19840796E+09
     -165.8150913086      170.5088732542     1  0.19921823E+09
     -165.8150840738      171.9969248731     1  0.19875447E+09
     -165.8150786888      169.9148822915     1  0.20261848E+09
     -165.8150610505      170.6637233382     1  0.20640203E+09
     -165.8150557095      170.0059406914     1  0.19461624E+09
     -165.8150068844      171.6146386708     1  0.20618679E+09
     -165.8150024442      165.6887322656     1  0.20730292E+09
     -165.8149765729      168.4952076000     1  0.19580081E+09
     -165.8149708224      168.0120566415     1  0.20142419E+09
     -165.8149404142      167.6839451673     1  0.20822922E+09
     -165.8149358344      167.4537721219     1  0.20698249E+09
     -165.8149200064      171.5467177225     1  0.20175467E+09
     -165.8149130180      166.7226772922     1  0.20581261E+09
     -165.8149070825      169.6178345490     1  0.20335502E+09
     -165.8148871161      169.1443679318     1  0.19678751E+09
     -165.8148767446      169.1181069073     1  0.19938305E+09
     -165.8148672992      168.2290026137     1  0.19649267E+09
     -165.8148634363      171.9706797470     1  0.20993239E+09
     -165.8148299005      169.9748164944     1  0.19902045E+09
     -165.8148275064      169.7412252273     1  0.19460424E+09
     -165.8148217985      168.6011843131     1  0.19690112E+09
     -165.8148073236      170.1849993411     1  0.19453920E+09
     -165.8147970887      170.5580784567     1  0.20839942E+09
     -165.8147777896      171.8882511146     1  0.19727947E+09
     -165.8147737477      168.9091367491     1  0.20407888E+09
     -165.8147671949      173.3529250806     1  0.19686519E+09
     -165.8147554378      164.6553315379     1  0.19604016E+09
     -165.8147143403      171.3412946945     1  0.20336223E+09
     -165.8147019568      167.6314367073     1  0.20234112E+09
     -165.8146725050      170.5256825205     1  0.20162567E+09
     -165.8146666990      171.2790445935     1  0.20303994E+09
     -165.8146431447      167.9714472630     1  0.19684912E+09
     -165.8145852081      168.6610726107     1  0.20978350E+09
     -165.8145827225      172.6351815709     1  0.20812900E+09
     -165.8145775959      168.7058272189     1  0.19710619E+09
     -165.8145628012      173.1595234740     1  0.21019684E+09
     -165.8145587747      167.1532171299     1  0.19252761E+09
     -165.8145550368      168.9472225921     1  0.19881065E+09
     -165.8145383333      169.3018004367     1  0.20311324E+09
     -165.8145230255      168.2302547398     1  0.19833634E+09
     -165.8145145451      164.6144090987     2  0.19084033E+09
     -165.8144897549      165.9485368550     1  0.20270463E+09
     -165.8144807774      170.0576972938     1  0.19914640E+09
     -165.8144773958      170.8012086769     1  0.20787988E+09
     -165.8144755682      167.8126734534     1  0.19482118E+09
     -165.8144075753      165.9165980863     1  0.20938637E+09
     -165.8144000251      173.4590572749     1  0.20143906E+09
     -165.8143582449      161.1566161990     1  0.18955333E+09
     -165.8143528916      172.5682501632     1  0.20171644E+09
     -165.8143502521      172.3293077599     1  0.19861943E+09
     -165.8143355227      166.4752494604     1  0.19968402E+09
     -165.8143330676      167.4759051606     1  0.20669404E+09
     -165.8142631375      172.8557499037     1  0.20064382E+09
     -165.8141824348      170.7255510794     1  0.19604133E+09
     -165.8141405091      167.1017348787     1  0.19559938E+09
     -165.8140875039      171.6639087903     1  0.20698845E+09
     -165.8140579664      171.5420438777     1  0.19960051E+09
     -165.8140379914      166.9248588046     1  0.19571544E+09
     -165.8140367622      167.4728075926     1  0.20569003E+09
     -165.8139878715      171.8122804933     1  0.20903531E+09
     -165.8139723688      165.4474507443     1  0.20162470E+09
     -165.8139677824      170.8767398509     1  0.20120338E+09
     -165.8139621685      169.3512443083     1  0.20102020E+09
     -165.8139482779      170.0633912545     1  0.20252143E+09
     -165.8139401054      168.4857105502     1  0.20583766E+09
     -165.8139302714      173.0894610947     1  0.22046179E+09
     -165.8139195327      167.9304776657     1  0.20238586E+09
     -165.8139038201      169.9737250527     1  0.20474357E+09
     -165.8138954869      171.9507150854     1  0.19625173E+09
     -165.8138934828      169.4026392725     1  0.19969038E+09
     -165.8138921563      166.6558101879     1  0.20533131E+09
     -165.8138549077      171.4742271088     1  0.20541244E+09
     -165.8138463196      170.8619850780     1  0.20138282E+09
     -165.8138444513      164.6200524597     1  0.20061203E+09
     -165.8138321765      166.3705862304     1  0.19271737E+09
     -165.8137584126      168.6085133096     1  0.19444694E+09
     -165.8137506743      164.7823473041     1  0.19735015E+09
     -165.8137406529      164.4279939507     1  0.19237179E+09
     -165.8137389618      171.3201034982     1  0.20147153E+09
     -165.8137376587      162.3196653349     1  0.19711620E+09
     -165.8137361191      171.4210417560     1  0.18958908E+09
     -165.8137167156      170.0245231856     1  0.19406347E+09
     -165.8137080203      169.8016321264     1  0.19076615E+09
     -165.8136764797      172.1176380644     1  0.20128684E+09
     -165.8136718848      170.0929945543     1  0.20323122E+09
     -165.8136693805      171.3854445707     1  0.20231297E+09
     -165.8136488150      169.6865755441     1  0.20726395E+09
     -165.8136272798      168.1121486133     1  0.18912723E+09
     -165.8136054889      165.9071881360     1  0.20231697E+09
     -165.8136002144      169.5487406523     1  0.19977002E+09
     -165.8135891120      168.1056661098     1  0.19327580E+09
     -165.8135866363      175.1393956206     1  0.21207979E+09
     -165.8135011639      168.4378604529     1  0.20813037E+09
     -165.8134863508      167.1408441157     1  0.20750178E+09
     -165.8134470908      170.2438900287     1  0.19980779E+09
     -165.8134425005      166.1564856340     1  0.20902178E+09
     -165.8134266277      169.0494434308     1  0.20193938E+09
     -165.8134088290      168.6715029533     1  0.19529084E+09
     -165.8134004800      167.9055899406     1  0.20269485E+09
     -165.8133678305      172.8518500384     1  0.21442665E+09
     -165.8133512211      172.4369029306     1  0.19996903E+09
     -165.8133142641      169.1907599695     1  0.19398797E+09
     -165.8132966584      167.0168542182     1  0.20922439E+09
     -165.8132915053      168.2960476089     1  0.20165755E+09
     -165.8132728610      168.0899688226     1  0.19049098E+09
     -165.8132618609      169.7991161811     1  0.20043713E+09
     -165.8132277595      171.9394888365     1  0.20497399E+09
     -165.8131944807      167.7055616480     1  0.20069721E+09
     -165.8131643875      174.8211364052     1  0.19956552E+09
     -165.8131449541      171.1674575844     1  0.20476610E+09
     -165.8131081659      169.3319972738     1  0.20316149E+09
     -165.8130923028      161.7532611040     1  0.19560086E+09
     -165.8130864110      169.0293425204     1  0.19485157E+09
     -165.8130808798      171.9440781275     1  0.20228684E+09
     -165.8130168778      164.3837909705     1  0.20589507E+09
     -165.8129798223      173.4060489869     1  0.19823355E+09
     -165.8129731610      168.6557490575     1  0.19446220E+09
     -165.8129680469      170.4263865596     1  0.20808645E+09
     -165.8129628303      162.5175000668     1  0.19371734E+09
     -165.8129449009      167.2123356499     1  0.20485161E+09
     -165.8129397846      169.4116203891     1  0.19748288E+09
     -165.8129266603      164.0016164430     1  0.19503212E+09
     -165.8129192188      170.0718396326     1  0.20351564E+09
     -165.8128897592      172.6561561881     1  0.21370976E+09
     -165.8128834603      168.3598210047     1  0.20894567E+09
     -165.8128761110      167.1398894470     1  0.19752613E+09
     -165.8128541423      173.4301523511     1  0.21037967E+09
     -165.8128220895      167.8639238198     1  0.19758135E+09
     -165.8127744963      166.9946630354     1  0.19694073E+09
     -165.8127711297      171.8485276151     1  0.19777051E+09
     -165.8127700796      172.1872224647     1  0.20003010E+09
     -165.8127674700      175.1138706814     1  0.19531394E+09
     -165.8127565894      171.4753726194     1  0.20267240E+09
     -165.8127554298      172.7834076906     1  0.22056650E+09
     -165.8127483543      169.7179812783     1  0.20514296E+09
     -165.8127472345      164.7911291534     1  0.20036653E+09
     -165.8127260759      170.0674509337     1  0.21367868E+09
     -165.8127244508      170.5420510668     1  0.19575845E+09
     -165.8126743257      168.7566639139     1  0.20373413E+09
     -165.8126514157      166.9470883724     1  0.20251385E+09
     -165.8126212853      168.9315810882     1  0.20910911E+09
     -165.8126018485      168.8989231429     1  0.20336247E+09
     -165.8126001389      167.4106352980     1  0.19817567E+09
     -165.8125916691      170.4282316698     1  0.20040358E+09
     -165.8125834698      167.7074119662     1  0.20349372E+09
     -165.8125720895      165.5853475831     1  0.20334706E+09
     -165.8125604466      169.5435324229     1  0.18969049E+09
     -165.8124824530      168.0672486190     1  0.20537340E+09
     -165.8124789803      165.3256541170     1  0.20174145E+09
     -165.8124582585      168.3867714546     1  0.19589466E+09
     -165.8124544726      169.5608686854     1  0.19621003E+09
     -165.8124421386      173.7000634950     1  0.19379648E+09
     -165.8124167875      171.9301322165     1  0.20947156E+09
     -165.8123900112      173.1785164339     1  0.20853118E+09
     -165.8123387858      165.9449073138     1  0.20895340E+09
     -165.8123360196      174.5605370485     1  0.21761781E+09
     -165.8123148151      170.0507196714     1  0.20224315E+09
     -165.8122919252      176.8329130883     1  0.20401149E+09
     -165.8122823463      168.5145248611     1  0.19411466E+09
     -165.8122720471      162.9021812624     1  0.19432902E+09
     -165.8122447228      173.8587154255     1  0.20091890E+09
     -165.8122371490      166.3096697195     1  0.20475742E+09
     -165.8122131856      168.2412826275     1  0.20725053E+09
     -165.8122015057      167.8037581842     1  0.19145393E+09
     -165.8121895938      172.5033863725     1  0.20843456E+09
     -165.8121867456      169.0719381638     1  0.20679027E+09
     -165.8121770403      172.7568657086     2  0.20090325E+09
     -165.8121593833      170.7569870436     1  0.20752823E+09
     -165.8121440871      168.3634068878     1  0.21019770E+09
     -165.8121392778      172.8851781919     1  0.20595268E+09
     -165.8121288124      171.1083751031     1  0.20216965E+09
     -165.8120854841      169.3820711462     1  0.20613953E+09
     -165.8120837504      168.9332284288     1  0.20152590E+09
     -165.8120720403      171.0146198157     1  0.20537997E+09
     -165.8120688426      168.4150159538     1  0.20735912E+09
     -165.8120618515      171.8721622709     1  0.21240354E+09
     -165.8120592003      168.0434187437     1  0.19094275E+09
     -165.8120457034      170.8543451400     1  0.20771621E+09
     -165.8120334996      168.0827971272     1  0.19255584E+09
     -165.8120205686      170.0097209671     1  0.20655355E+09
     -165.8120082288      167.0064854056     1  0.20315244E+09
     -165.8118994742      169.4715927939     1  0.20088840E+09
     -165.8118355875      171.6124520751     1  0.20932097E+09
     -165.8118338586      170.4564051520     1  0.19716660E+09
     -165.8118233441      172.2070084764     1  0.20276170E+09
     -165.8118160184      169.4760194237     1  0.19787317E+09
     -165.8117944825      169.3209679584     1  0.20268400E+09
     -165.8117836696      166.7361469820     1  0.19639995E+09
     -165.8117786683      168.1837807831     1  0.20082248E+09
     -165.8117531690      167.9796142190     1  0.19520231E+09
     -165.8117516614      169.2911592792     1  0.20035923E+09
     -165.8117376622      168.1724145016     1  0.20244733E+09
     -165.8117161827      168.6449367309     1  0.19479767E+09
     -165.8117149019      168.0814476443     1  0.20696764E+09
     -165.8117074511      170.5891140397     1  0.19132894E+09
     -165.8117050595      173.1065980436     1  0.19758098E+09
     -165.8117017757      163.2501881417     1  0.20583339E+09
     -165.8116803806      170.5197240090     1  0.19951904E+09
     -165.8116786466      165.9602600782     1  0.20464356E+09
     -165.8116724818      168.0277919079     1  0.19546565E+09
     -165.8116687736      170.4000783452     1  0.19709701E+09
     -165.8115942870      170.4793029422     1  0.19971463E+09
     -165.8115887969      165.0474351200     1  0.18992389E+09
     -165.8115357825      169.1511508192     1  0.19142568E+09
     -165.8114820876      170.5693770777     1  0.20170492E+09
     -165.8114748157      168.9802756786     1  0.20628633E+09
     -165.8114723840      177.2070110099     1  0.19462548E+09
     -165.8114692051      171.1828555080     1  0.20243472E+09
     -165.8114659458      170.2741997246     1  0.19706769E+09
     -165.8114643619      172.5515978134     1  0.21073563E+09
     -165.8114366405      166.5325679066     1  0.21640019E+09
     -165.8113956659      167.3279992886     1  0.19967782E+09
     -165.8113879343      164.3867031961     1  0.18888273E+09
     -165.8113546808      169.8911935040     1  0.19669074E+09
     -165.8113398692      170.4262574795     1  0.19920394E+09
     -165.8113350520      169.1735315983     1  0.19869779E+09
     -165.8113266507      168.2142385171     1  0.19460314E+09
     -165.8113192751      167.4362779915     1  0.19950641E+09
     -165.8113084311      167.8942994173     1  0.19940774E+09
     -165.8113035135      169.1882847959     1  0.19158286E+09
     -165.8112828621      172.0964515250     1  0.20195223E+09
     -165.8112063358      170.0486722725     1  0.19856687E+09
     -165.8111631561      169.5496907841     1  0.19063589E+09
     -165.8111050988      171.2545711606     1  0.19716128E+09
     -165.8110073964      170.0403925219     1  0.19959302E+09
     -165.8109647912      166.3612326119     1  0.19926151E+09
     -165.8109489420      170.5999088534     1  0.19670861E+09
     -165.8109389790      168.2024692197     1  0.19058509E+09
     -165.8109281400      166.5179589148     1  0.19487458E+09
     -165.8108831068      171.6054880064     1  0.21300092E+09
     -165.8108714134      170.2646685523     1  0.19536768E+09
     -165.8108347176      168.1280109527     1  0.20714256E+09
     -165.8108117859      172.4374316495     1  0.19965691E+09
     -165.8108011614      170.0217881913     1  0.20069340E+09
     -165.8107586116      169.9473689717     1  0.19902055E+09
     -165.8107212582      172.7160124220     1  0.19523968E+09
     -165.8107057145      166.6909625716     1  0.21312390E+09
     -165.8106831358      169.1185186183     1  0.19586940E+09
     -165.8106736140      168.6129602047     1  0.20573281E+09
     -165.8106662152      171.3824052526     1  0.20250950E+09
     -165.8106596511      169.9636767565     2  0.20571817E+09
     -165.8106536456      171.6703490808     1  0.20252787E+09
     -165.8106485430      168.8472354847     1  0.20049262E+09
     -165.8106392678      166.5518396355     1  0.19492558E+09
     -165.8106287336      165.3045372212     1  0.20040484E+09
     -165.8106076865      168.0497425970     1  0.19701392E+09
     -165.8106051838      164.8264908150     1  0.20942480E+09
     -165.8105721487      166.6822838367     1  0.20535299E+09
     -165.8105460545      166.6077410680     1  0.20759521E+09
     -165.8105401289      171.8567938239     1  0.20902040E+09
     -165.8105075732      171.2203433318     1  0.20599337E+09
     -165.8104971033      172.4475909050     1  0.21152599E+09
     -165.8104692434      173.3094004626     1  0.21495710E+09
     -165.8104498779      170.5005313804     1  0.20389335E+09
     -165.8104411267      169.0578802295     1  0.19862207E+09
     -165.8104166714      169.7523172746     1  0.19971789E+09
     -165.8104144840      173.3534800973     1  0.20286828E+09
     -165.8104023549      168.9473439755     1  0.20288140E+09
     -165.8103986888      171.3065670431     1  0.20549994E+09
     -165.8103665339      175.4063457159     1  0.20063475E+09
     -165.8103396206      164.5421886843     1  0.20562602E+09
     -165.8103093851      164.9676563812     1  0.20438745E+09
     -165.8103080114      168.1487579248     1  0.19894298E+09
     -165.8102940844      170.9175586948     1  0.20164066E+09
     -165.8102856601      167.4019753394     1  0.20564355E+09
     -165.8102655165      165.3158235840     1  0.20336359E+09
     -165.8102487711      168.6043083650     1  0.20625437E+09
     -165.8102466821      170.4290093643     1  0.19522835E+09
     -165.8102408084      170.5372925551     1  0.19813745E+09
     -165.8102201055      162.0988366349     1  0.19625244E+09
     -165.8101984119      168.4608668552     1  0.19577992E+09
     -165.8101951679      167.7152469710     1  0.19901015E+09
     -165.8101406236      166.0258958965     1  0.21066036E+09
     -165.8100887104      171.6772751910     1  0.20109397E+09
     -165.8100473790      168.1258021684     1  0.21105731E+09
     -165.8100431954      168.6413668401     1  0.20303891E+09
     -165.8100295475      177.1206972986     1  0.19931281E+09
     -165.8099741264      170.3807698986     1  0.19694120E+09
     -165.8099295824      167.3473812562     1  0.20467338E+09
     -165.8099149718      171.9886607556     1  0.20592879E+09
     -165.8099077402      169.0544477525     1  0.19978380E+09
     -165.8099037649      170.6444822477     1  0.20334648E+09
     -165.8098992650      168.8250743683     1  0.18975483E+09
     -165.8098940194      169.6158610507     1  0.20794895E+09
     -165.8098762083      169.5808753045     1  0.20436648E+09
     -165.8098723856      172.8458698714     1  0.20200264E+09
     -165.8098260838      169.5560314688     1  0.19970693E+09
     -165.8098098166      171.0677142420     1  0.20215553E+09
     -165.8098041923      171.2887838109     1  0.21330773E+09
     -165.8097473683      170.4602597437     1  0.20263449E+09
     -165.8097463626      168.4584608755     1  0.20518548E+09
     -165.8096992283      175.5589693267     1  0.20275632E+09
     -165.8096757166      167.4046870653     1  0.21074160E+09
     -165.8096100638      165.8710779676     1  0.20520306E+09
     -165.8096030675      169.9330564725     1  0.19874682E+09
     -165.8095851882      165.0752651912     1  0.20120852E+09
     -165.8095427304      170.9790993268     1  0.19404073E+09
     -165.8095359759      167.4606723090     1  0.19945217E+09
     -165.8095145165      167.8347389102     1  0.19877681E+09
     -165.8095010614      167.1768838262     1  0.20461071E+09
     -165.8094783468      170.9690514343     1  0.19925934E+09
     -165.8094680784      164.1080973812     1  0.21308656E+09
     -165.8094465254      171.9766228147     1  0.19648709E+09
     -165.8094442537      171.8827423870     1  0.19873838E+09
     -165.8094240929      171.7058908139     1  0.20920973E+09
     -165.8094111288      171.1161451741     1  0.19431046E+09
     -165.8093834875      169.0357352176     1  0.19698226E+09
     -165.8093744184      165.4904529252     1  0.19505305E+09
     -165.8093380694      168.9802607728     1  0.20140371E+09
     -165.8093211614      166.6246334674     1  0.19644297E+09
     -165.8092984720      167.9098958254     1  0.20024595E+09
     -165.8092837281      170.5158927370     1  0.20461951E+09
     -165.8092696033      170.1630171256     1  0.19851194E+09
     -165.8092577489      168.5348892443     1  0.19092949E+09
     -165.8092521689      172.5416498308     1  0.19324060E+09
     -165.8092153179      174.3460546251     1  0.19946799E+09
     -165.8091943355      166.7321257320     1  0.20514631E+09
     -165.8091821451      172.3484127347     1  0.20109913E+09
     -165.8091754569      173.7214621464     2  0.19673551E+09
     -165.8091526228      168.6365022525     1  0.20294756E+09
     -165.8091301900      166.0828999869     1  0.19776265E+09
     -165.8091202782      170.4716963325     1  0.20309553E+09
     -165.8090762411      169.7238750138     1  0.20400509E+09
     -165.8090613229      171.3264257212     1  0.20909772E+09
     -165.8090570754      166.8453092468     1  0.20646768E+09
     -165.8090501957      174.4487471652     1  0.20130027E+09
     -165.8090026712      171.1826893488     1  0.20997668E+09
     -165.8090007229      169.4996723433     1  0.19993694E+09
     -165.8089944283      172.4184556283     1  0.19890690E+09
     -165.8089930033      168.3688184515     1  0.20292475E+09
     -165.8089723068      172.6114845223     1  0.20104770E+09
     -165.8089267320      162.0941707602     1  0.20901466E+09
     -165.8089172402      170.3577832323     1  0.20153507E+09
     -165.8088582439      167.5647804020     1  0.19919443E+09
     -165.8088479318      170.6693198793     1  0.20201643E+09
     -165.8088313313      166.5048446730     1  0.19994138E+09
     -165.8088293143      165.5213937039     1  0.19941030E+09
     -165.8088039826      172.6123631805     1  0.20630910E+09
     -165.8088020038      169.0128715381     1  0.19672005E+09
     -165.8087837532      170.3227439700     1  0.20663564E+09
     -165.8087666606      172.3043463337     1  0.19901010E+09
     -165.8087622874      168.4821572218     1  0.19766029E+09
     -165.8087397810      164.4690307483     1  0.19763592E+09
     -165.8087377066      172.4326548216     1  0.20381621E+09
     -165.8087316784      169.6865461963     1  0.20808843E+09
     -165.8087263001      169.3264830163     1  0.20356672E+09
     -165.8086266779      168.0066631398     1  0.19371872E+09
     -165.8086186480      176.7548493782     1  0.21970276E+09
     -165.8085945826      165.1971045584     1  0.20592550E+09
     -165.8085914402      172.4988144484     1  0.19369130E+09
     -165.8085437294      168.2997069527     1  0.20245754E+09
     -165.8085310023      172.1643273848     1  0.20029528E+09
     -165.8085273488      167.8186538420     1  0.20514756E+09
     -165.8085220030      166.7542444931     1  0.20417955E+09
     -165.8084934466      167.9021451266     1  0.20383341E+09
     -165.8084869756      172.3343738466     1  0.21042799E+09
     -165.8084604446      172.2487746113     1  0.19236314E+09
     -165.8084524920      166.4685529583     1  0.21449256E+09
     -165.8084458171      170.1808014236     2  0.20042766E+09
     -165.8084274039      172.3730353137     1  0.21097968E+09
     -165.8084250247      171.5720050204     1  0.20557158E+09
     -165.8084218301      171.2134282830     1  0.19647148E+09
     -165.8084069571      169.5213042292     1  0.21214112E+09
     -165.8083978939      172.6490756728     1  0.21416842E+09
     -165.8083891200      169.9746828499     1  0.20131681E+09
     -165.8083718394      164.8456473913     1  0.20898350E+09
     -165.8083680114      170.4687694244     1  0.19329722E+09
     -165.8083485368      166.0276813924     1  0.20061837E+09
     -165.8083330962      167.6278191842     1  0.20223567E+09
     -165.8083316777      175.0305412156     1  0.19708837E+09
     -165.8083189959      165.8863658931     1  0.20918785E+09
     -165.8083135726      173.7104588602     1  0.19665995E+09
     -165.8083053767      172.3723505935     1  0.20691894E+09
     -165.8083007219      170.7598358965     1  0.21210115E+09
     -165.8082897034      172.9076439728     1  0.19217829E+09
     -165.8082829121      170.5866287112     1  0.20812217E+09
     -165.8082673611      168.1252205234     1  0.19748689E+09
     -165.8082611558      176.4366225925     1  0.21424170E+09
     -165.8082573359      170.2961318553     1  0.20112547E+09
     -165.8082521093      168.0600140297     1  0.20552327E+09
     -165.8082416936      167.1700353511     1  0.19928284E+09
     -165.8082301925      173.6646040983     2  0.19248573E+09
     -165.8082126079      169.3654299386     1  0.20718421E+09
     -165.8081855778      167.2488958369     1  0.19221081E+09
     -165.8081780482      167.1674023780     1  0.19922455E+09
     -165.8081657588      167.0028782153     1  0.19829681E+09
     -165.8081573638      168.9025070372     1  0.19635200E+09
     -165.8081392689      171.9263346970     1  0.20677206E+09
     -165.8081112339      169.6036182509     1  0.19498382E+09
     -165.8081032482      170.5468964317     1  0.20654461E+09
     -165.8080769707      172.7030520908     1  0.20108154E+09
     -165.8080649172      168.8139614561     1  0.19874876E+09
     -165.8080609618      171.8988695511     1  0.19561577E+09
     -165.8080456647      170.8054877470     1  0.20036933E+09
     -165.8080289983      168.0575642710     1  0.19368165E+09
     -165.8080106093      168.5692949564     1  0.20130094E+09
     -165.8080081062      171.2970299456     1  0.20327527E+09
     -165.8079238327      169.5331236467     1  0.19976830E+09
     -165.8079044267      173.6057385171     1  0.20073174E+09
     -165.8078720629      172.1974059614     1  0.20364395E+09
     -165.8078652527      166.9765567555     1  0.20424855E+09
     -165.8078422256      169.6561411160     1  0.20765622E+09
     -165.8077423664      168.3544203192     1  0.19572623E+09
     -165.8077388792      166.9645492133     1  0.19573224E+09
     -165.8077222672      170.4575467212     1  0.20150639E+09
     -165.8077173172      170.6220558117     1  0.20804316E+09
     -165.8077064664      171.2131415189     1  0.20015955E+09
     -165.8077010110      167.2850934421     1  0.20276562E+09
     -165.8076758230      168.4685458535     1  0.19455440E+09
     -165.8076470923      168.3683787369     1  0.19612710E+09
     -165.8076411912      168.4657211123     1  0.20004368E+09
     -165.8076195795      170.1870867326     1  0.20124810E+09
     -165.8076083592      166.9246292787     1  0.20820372E+09
     -165.8075950679      169.9817809428     1  0.20043288E+09
     -165.8075868567      165.5555333283     1  0.20270847E+09
     -165.8075833700      169.1027682113     1  0.19558773E+09
     -165.8075596412      172.0193015127     1  0.19917873E+09
     -165.8075043403      172.6790240136     1  0.19667858E+09
     -165.8075018018      168.7980808066     1  0.20803517E+09
     -165.8074992421      169.4731152633     1  0.19764722E+09
     -165.8074741392      172.5903560748     1  0.20742816E+09
     -165.8074211866      166.9094643472     1  0.19385503E+09
     -165.8074016225      165.8583332147     1  0.20389015E+09
     -165.8073973946      170.6443317348     1  0.20381842E+09
     -165.8073644208      168.7265547815     1  0.20224988E+09
     -165.8073371938      164.6745215795     1  0.20669220E+09
     -165.8073032454      166.4363445721     1  0.20216558E+09
     -165.8072808605      171.4359144655     1  0.20778150E+09
     -165.8072635423      171.9112189858     1  0.20082905E+09
     -165.8072459890      172.7182999605     1  0.20848482E+09
     -165.8071991956      171.5278658350     1  0.20140409E+09
     -165.8071945999      172.5517878056     1  0.19834324E+09
     -165.8071897076      169.4328069605     1  0.20161343E+09
     -165.8071803010      169.6874172878     1  0.19645073E+09
     -165.8071330496      167.3590435234     1  0.21916247E+09
     -165.8071168679      169.4106498129     1  0.20078396E+09
     -165.8071047177      172.6971889845     1  0.20222587E+09
     -165.8071023601      166.8586443431     1  0.19936744E+09
     -165.8070958633      167.2698988383     1  0.19757552E+09
     -165.8070911360      166.0964958822     1  0.19413507E+09
     -165.8070723751      170.9633030585     1  0.19741024E+09
     -165.8070671294      168.9261864419     1  0.19271003E+09
     -165.8070655646      167.0321600705     1  0.20938277E+09
     -165.8070518200      169.6092015931     1  0.19751786E+09
     -165.8070145674      167.1218310767     1  0.19804800E+09
     -165.8069974428      165.7012315887     1  0.20137314E+09
     -165.8069835021      169.4256803329     1  0.20152726E+09
     -165.8069765875      168.9053554296     1  0.19688905E+09
     -165.8069741621      167.9190935528     1  0.20163521E+09
     -165.8069655387      173.9930956561     1  0.19430681E+09
     -165.8069644258      166.7158334960     1  0.20276333E+09
     -165.8069613652      169.2338289030     1  0.19828395E+09
     -165.8069428998      166.5278301075     1  0.20414723E+09
     -165.8068695923      171.4168426445     1  0.20324234E+09
     -165.8068067667      167.7584617976     1  0.19432188E+09
     -165.8067926942      171.4706684275     1  0.20046851E+09
     -165.8067756358      170.9756206351     1  0.20394843E+09
     -165.8067697704      170.8425451078     1  0.20257820E+09
     -165.8067338937      166.8523300298     1  0.20624766E+09
     -165.8067303117      169.2933785673     2  0.20777312E+09
     -165.8067219835      167.5154643668     1  0.21861357E+09
     -165.8066934889      163.3250600004     1  0.19484412E+09
     -165.8066845912      168.0951205662     1  0.20228854E+09
     -165.8066690473      169.1385111114     1  0.20416141E+09
     -165.8066383331      172.0819759081     1  0.21045171E+09
     -165.8066271431      175.0475543358     1  0.21230082E+09
     -165.8066098014      168.3700156458     1  0.19739609E+09
     -165.8066067808      171.8793680995     1  0.19947410E+09
     -165.8065994561      173.8969925852     1  0.19609951E+09
     -165.8065858900      167.1978837131     1  0.20927192E+09
     -165.8065785124      164.6962041890     1  0.20115662E+09
     -165.8065375972      174.9062723267     1  0.19700620E+09
     -165.8065159063      172.6634348852     1  0.19850122E+09
     -165.8064686776      167.7389395871     1  0.19381702E+09
     -165.8064042429      173.3636537932     1  0.21097787E+09
     -165.8063660169      168.0359340595     1  0.19993317E+09
     -165.8063330143      167.2158383909     1  0.19392529E+09
     -165.8063203594      169.2897926508     1  0.19981303E+09
     -165.8063091590      168.6040790312     1  0.20831086E+09
     -165.8062948532      168.6691212856     1  0.19803768E+09
     -165.8062868374      170.4096809142     1  0.19565269E+09
     -165.8062856138      167.0067234253     1  0.20032432E+09
     -165.8062833130      167.7867205140     1  0.19549207E+09
     -165.8062815954      167.9224536268     1  0.19760124E+09
     -165.8062600426      168.1255159920     1  0.18841612E+09
     -165.8062584111      170.2627858406     1  0.19684540E+09
     -165.8062243711      170.1501594302     1  0.19881748E+09
     -165.8061986288      173.3925082219     1  0.20000320E+09
     -165.8061889671      169.0048810049     1  0.19551015E+09
     -165.8061476369      173.5172470330     1  0.19151293E+09
     -165.8061461314      171.8018955003     1  0.19188143E+09
     -165.8061182023      167.8276366828     1  0.20422359E+09
     -165.8060571142      168.6584386375     1  0.19884174E+09
     -165.8059839080      169.2936016371     1  0.20229894E+09
     -165.8059723090      166.0313712608     1  0.20213341E+09
     -165.8059412343      166.8074392130     1  0.21182216E+09
     -165.8059358176      169.0938104399     1  0.19675683E+09
     -165.8059122074      167.9997996360     1  0.20318386E+09
     -165.8059074833      167.5934147433     1  0.19350769E+09
     -165.8058742482      167.6020792270     1  0.19254392E+09
     -165.8058476315      171.9467097685     1  0.20201725E+09
     -165.8058446866      166.0034175384     1  0.20057053E+09
     -165.8058224834      170.1240012782     1  0.19359528E+09
     -165.8058177904      171.0921592830     1  0.19589724E+09
     -165.8057938084      167.8453200053     1  0.20849448E+09
     -165.8057884905      166.8591421348     1  0.19835797E+09
     -165.8057691844      167.5103673093     1  0.20951899E+09
     -165.8057239028      162.1299602495     1  0.19990635E+09
     -165.8056829727      166.8152401338     1  0.20121529E+09
     -165.8056618067      169.4401427217     1  0.20431246E+09
     -165.8056558628      172.3723126375     1  0.19720428E+09
     -165.8056223563      169.2759621623     1  0.20451705E+09
     -165.8056057874      170.6337035185     1  0.20850330E+09
     -165.8055894850      168.9946089334     1  0.19933588E+09
     -165.8055838760      165.9101232324     1  0.19443205E+09
     -165.8055574658      167.8210230605     1  0.19504499E+09
     -165.8055402884      175.2434856126     1  0.21981459E+09
     -165.8055242551      167.5452404310     1  0.20374697E+09
     -165.8055115388      168.0236508220     1  0.19766641E+09
     -165.8054841423      165.7159953628     1  0.20172631E+09
     -165.8054687369      169.1518714546     1  0.20485907E+09
     -165.8054567827      170.8577346161     1  0.21272790E+09
     -165.8054441956      172.9002977376     1  0.21362662E+09
     -165.8054337558      162.7962778373     1  0.21271147E+09
     -165.8054274135      165.0050772864     1  0.19346605E+09
     -165.8054248319      167.6726469192     1  0.20494815E+09
     -165.8054166797      169.8201755668     1  0.21166731E+09
     -165.8053650518      170.2407207624     1  0.19896828E+09
     -165.8053349653      172.0190881723     1  0.19934474E+09
     -165.8053169123      171.5346265222     1  0.20924646E+09
     -165.8053154589      166.7304831663     1  0.19836548E+09
     -165.8052626450      170.9156597417     1  0.20117310E+09
     -165.8052249662      170.5228728989     1  0.20939089E+09
     -165.8052035744      168.6779744262     1  0.20886624E+09
     -165.8052001419      174.8923020121     2  0.19983102E+09
     -165.8051973818      167.6333020252     1  0.19223120E+09
     -165.8051379196      168.6570050268     1  0.20541701E+09
     -165.8051164580      170.4998042612     1  0.20269189E+09
     -165.8051096818      169.8295822094     1  0.20800996E+09
     -165.8051075575      174.0974565308     1  0.19922776E+09
     -165.8051064073      168.1501030013     1  0.19571689E+09
     -165.8050177658      166.6962253951     1  0.18974930E+09
     -165.8050137841      168.0256327011     1  0.21011617E+09
     -165.8049880664      166.8285463763     1  0.20134415E+09
     -165.8049829630      173.6898040290     1  0.19138744E+09
     -165.8049795663      168.0621042987     1  0.20179890E+09
     -165.8049682225      168.1887120517     1  0.20312115E+09
     -165.8049541401      167.7763604259     1  0.20218326E+09
     -165.8049359165      167.2961527286     1  0.20572406E+09
     -165.8049251595      169.1465600288     1  0.19528033E+09
     -165.8049061562      171.7878532081     1  0.20369444E+09
     -165.8049033704      169.0900338791     1  0.20153752E+09
     -165.8049011739      169.1563827356     1  0.20983477E+09
     -165.8048743331      174.0764833573     1  0.20672447E+09
     -165.8048434037      171.8600610149     1  0.20968354E+09
     -165.8048361654      166.0044749898     1  0.19445491E+09
     -165.8048251291      171.0696473430     1  0.19927927E+09
     -165.8048207302      166.5964853082     1  0.19763426E+09
     -165.8048170392      167.1282491099     1  0.20887306E+09
     -165.8047491499      170.9706899532     1  0.19467593E+09
     -165.8047473615      168.6310064098     1  0.19436183E+09
     -165.8047351886      169.4395081348     1  0.19854876E+09
     -165.8047294952      166.6776501595     1  0.19909095E+09
     -165.8047132153      167.1040939420     1  0.20328140E+09
     -165.8047077213      172.3407982027     1  0.20250901E+09
     -165.8046837730      173.1351365818     1  0.19633423E+09
     -165.8046768299      168.0585447069     1  0.20752072E+09
     -165.8046555827      171.9919008151     1  0.20154973E+09
     -165.8046295718      171.2804403694     1  0.19716786E+09
     -165.8046195567      169.4828668833     1  0.19740505E+09
     -165.8045928276      168.8753503128     1  0.20155100E+09
     -165.8045868341      168.3075337683     1  0.19941106E+09
     -165.8045781657      172.1078687286     1  0.20655854E+09
     -165.8045491360      168.9608856113     1  0.20003855E+09
     -165.8045479416      167.3769891495     1  0.21246923E+09
     -165.8044905708      170.5630984929     1  0.19870832E+09
     -165.8044887062      166.9876104564     1  0.19525524E+09
     -165.8044813218      170.3535541196     1  0.19309883E+09
     -165.8044684682      168.9483769183     1  0.20534449E+09
     -165.8044439311      167.9507967967     1  0.19971459E+09
     -165.8044371287      168.6228091252     1  0.21110855E+09
     -165.8044321554      171.3805997743     1  0.19622130E+09
     -165.8044250165      170.1577666088     1  0.20066394E+09
     -165.8044180596      172.8120316965     2  0.19536018E+09
     -165.8044058158      170.1368301727     1  0.20267555E+09
     -165.8044015097      173.2732149947     1  0.21784543E+09
     -165.8043873883      168.7522036767     1  0.20751179E+09
     -165.8043545017      165.4900342773     1  0.20673995E+09
     -165.8043501946      167.6992674780     1  0.20406943E+09
     -165.8043164667      170.9443374541     1  0.20380564E+09
     -165.8042915600      168.9870333935     1  0.19715140E+09
     -165.8042836909      168.4810847969     1  0.20816669E+09
     -165.8042757244      168.6080354657     1  0.20187335E+09
     -165.8042228596      168.8330548180     1  0.20245820E+09
     -165.8041877021      170.2101387987     1  0.20265162E+09
     -165.8041126863      165.7536500375     1  0.20369333E+09
     -165.8041018650      173.6447700268     1  0.19151916E+09
     -165.8040960678      163.9218155922     1  0.21223676E+09
     -165.8040937339      168.6418116537     1  0.19858214E+09
     -165.8040842159      170.9055609033     1  0.20905799E+09
     -165.8040673018      168.4028203661     1  0.21045111E+09
     -165.8040622106      166.3374754683     1  0.20786436E+09
     -165.8040290460      166.1867949503     1  0.19647547E+09
     -165.8040272854      170.0859005893     1  0.20560189E+09
     -165.8040235575      174.5770816226     1  0.20261332E+09
     -165.8040108673      167.7242224187     1  0.19727978E+09
     -165.8040088199      172.9982875361     1  0.20689238E+09
     -165.8039975928      167.9352708301     1  0.19581041E+09
     -165.8039920177      170.6120332143     1  0.19469781E+09
     -165.8039906338      167.7642925016     1  0.20204552E+09
     -165.8039494171      166.6462915670     1  0.19669122E+09
     -165.8039457015      171.8688751732     1  0.20615305E+09
     -165.8039418502      166.2921796914     1  0.19420326E+09
     -165.8039309766      168.3401501599     1  0.19903295E+09
     -165.8039258293      169.1702671883     1  0.20973220E+09
     -165.8039218663      166.3890857345     1  0.19424085E+09
     -165.8039020454      171.5648485656     1  0.20985216E+09
     -165.8038925317      171.7896056963     1  0.19986641E+09
     -165.8038906705      171.8760708274     1  0.19960812E+09
     -165.8038714250      163.3330684272     1  0.19828305E+09
     -165.8038678009      171.1505120410     1  0.19496894E+09
     -165.8038609255      166.1791067794     1  0.20892609E+09
     -165.8038574259      172.4666602393     1  0.19873634E+09
     -165.8038549414      165.1446511781     1  0.19766313E+09
     -165.8038380340      171.6513361307     1  0.20107510E+09
     -165.8038367873      167.4764293259     1  0.20002884E+09
     -165.8038310005      168.5903953547     1  0.19328762E+09
     -165.8038238708      168.9708395780     1  0.19963817E+09
     -165.8038168503      170.0531306280     1  0.21395644E+09
     -165.8037807728      170.2683992578     1  0.20416079E+09
     -165.8037731749      166.2448675748     1  0.19472732E+09
     -165.8037434376      166.1834335551     1  0.20946597E+09
     -165.8037374408      170.7912041164     1  0.20097682E+09
     -165.8037063703      167.7911711015     1  0.20128621E+09
     -165.8036838846      164.3020049559     1  0.19540765E+09
     -165.8036627159      165.0192220010     1  0.19715871E+09
     -165.8036304765      171.7114812937     1  0.22052117E+09
     -165.8036234495      161.7464922434     1  0.19841692E+09
     -165.8036156734      169.1125389877     1  0.19214669E+09
     -165.8036037377      167.5538945996     1  0.19635306E+09
     -165.8035689262      168.5967021462     1  0.20357530E+09
     -165.8035674420      170.0478766737     1  0.19227343E+09
     -165.8035535988      170.0386291405     1  0.21054285E+09
     -165.8034994322      170.8021826033     1  0.19153032E+09
     -165.8034758536      168.6442088548     1  0.20282619E+09
     -165.8034742575      166.0348183136     1  0.19650465E+09
     -165.8034547970      168.2636864194     1  0.20010244E+09
     -165.8034478367      167.6120931240     1  0.20243608E+09
     -165.8034461276      169.2307149515     1  0.20662423E+09
     -165.8034435224      167.5445535158     1  0.19389622E+09
     -165.8034343769      166.1126491645     1  0.19993827E+09
     -165.8034231199      168.1793199481     1  0.20223334E+09
     -165.8034010194      166.2025293349     1  0.20831327E+09
     -165.8033903339      169.1894795052     1  0.19533860E+09
     -165.8033552493      171.3021890664     1  0.19624640E+09
     -165.8033407443      171.2788495021     1  0.20052254E+09
     -165.8033351538      171.6298280632     1  0.20636757E+09
     -165.8033253901      169.2374413778     1  0.20778252E+09
     -165.8033177757      171.0358662830     1  0.19952365E+09
     -165.8033106687      168.3685878181     1  0.20056625E+09
     -165.8032882499      167.1409157990     1  0.19678195E+09
     -165.8032787691      167.1658071378     1  0.20248766E+09
     -165.8032576656      171.6468910663     1  0.20866299E+09
     -165.8032511223      168.5945425944     1  0.19543065E+09
     -165.8032281834      171.0149391512     1  0.19290356E+09
     -165.8032132916      169.8131853054     1  0.21047348E+09
     -165.8032044710      167.9860849124     1  0.19908048E+09
     -165.8032034372      162.9908038276     1  0.19580501E+09
     -165.8031744352      170.8217470829     1  0.21145037E+09
     -165.8031449248      169.4689947891     1  0.19841663E+09
     -165.8031316142      171.6332362015     1  0.19851446E+09
     -165.8031209258      177.7707747136     1  0.19731195E+09
     -165.8030845828      173.7791827489     1  0.20018623E+09
     -165.8030724610      174.1612741558     1  0.20525653E+09
     -165.8030673985      168.4390038573     1  0.20487195E+09
     -165.8030035498      165.9239733283     1  0.19803645E+09
     -165.8029843892      170.7484304074     1  0.18991977E+09
     -165.8029762841      166.5841158044     1  0.20762524E+09
     -165.8029709536      172.3595699417     1  0.19240968E+09
     -165.8029565346      165.2257788853     1  0.20457479E+09
     -165.8029389167      171.5930106860     1  0.20550119E+09
     -165.8029342872      170.3101408865     1  0.21480928E+09
     -165.8028963083      165.1705263930     1  0.19307017E+09
     -165.8028940257      168.8880086047     1  0.20335974E+09
     -165.8028911526      168.2905423965     1  0.20424412E+09
     -165.8028691906      168.6907578659     1  0.20057337E+09
     -165.8028641282      168.1572115066     1  0.21803259E+09
     -165.8028231964      172.1693241347     1  0.20554973E+09
     -165.8028077770      171.0843215234     1  0.20920697E+09
     -165.8027816958      165.1273486860     1  0.19880836E+09
     -165.8027584658      169.4029787600     1  0.20721642E+09
     -165.8027446614      173.6370637758     1  0.19466057E+09
     -165.8027395422      168.4656066036     1  0.20501725E+09
     -165.8027325525      168.9733950772     1  0.19625348E+09
     -165.8027219858      166.7623377579     1  0.20246278E+09
     -165.8027051401      168.8521811581     1  0.19518887E+09
     -165.8026636763      171.0472214636     1  0.20222167E+09
     -165.8026598410      169.3650102283     1  0.19613311E+09
     -165.8026201403      172.4750729512     1  0.21472941E+09
     -165.8026078291      169.6399742458     1  0.20269322E+09
     -165.8026016078      168.2328093520     1  0.19081979E+09
     -165.8025906429      172.4167006167     1  0.21688703E+09
     -165.8025883656      170.7053627339     1  0.19750262E+09
     -165.8025604367      170.6595493782     1  0.19727018E+09
     -165.8025546804      169.1755485987     1  0.20359027E+09
     -165.8025410220      167.2226113316     1  0.20246733E+09
     -165.8025248410      171.2408521806     1  0.19845473E+09
     -165.8025086208      165.1030064768     1  0.19740122E+09
     -165.8025019798      173.2474448742     1  0.20466983E+09
     -165.8024994887      170.2424667129     1  0.19363537E+09
     -165.8024822756      169.3159365359     1  0.20306619E+09
     -165.8024271191      166.8413576011     1  0.19178558E+09
     -165.8024210002      170.5640637928     1  0.20232898E+09
     -165.8024171867      168.4951789071     1  0.20246058E+09
     -165.8024127118      173.8293574592     2  0.21565703E+09
     -165.8023910341      175.8266431934     1  0.21044073E+09
     -165.8023898078      171.8140220333     1  0.21113917E+09
     -165.8023876160      167.0497569385     1  0.19338817E+09
     -165.8023430359      164.2761653229     1  0.20019025E+09
     -165.8023318923      168.7183054465     1  0.19340669E+09
     -165.8023261603      167.6141378655     1  0.19692688E+09
     -165.8022603281      170.4990021042     1  0.20620229E+09
     -165.8022353113      169.3074370428     1  0.19730748E+09
     -165.8022285166      169.0749115628     1  0.19481105E+09
     -165.8022145870      167.6131712582     1  0.20039010E+09
     -165.8021680828      168.7627004817     1  0.20140580E+09
     -165.8021493245      173.1557901971     1  0.20879136E+09
     -165.8021462994      169.9977224342     1  0.20391916E+09
     -165.8021394101      168.5251365355     1  0.19641882E+09
     -165.8020962943      167.8679844788     1  0.19740600E+09
     -165.8020949695      168.2603570654     1  0.21125493E+09
     -165.8020659921      167.2029376223     1  0.19543087E+09
     -165.8020635982      172.7664414055     1  0.19835133E+09
     -165.8020481535      166.6784368228     1  0.20660693E+09
     -165.8020442787      168.0094334271     1  0.19792945E+09
     -165.8020406183      170.0353139958     1  0.19561565E+09
     -165.8020146935      170.2456769268     1  0.19448519E+09
     -165.8020062668      170.2935361104     1  0.20464489E+09
     -165.8020036800      171.5420328937     1  0.20042345E+09
     -165.8020016794      169.8849306289     1  0.19720514E+09
     -165.8019946283      173.8221218204     1  0.21262670E+09
     -165.8019773986      166.4925420336     1  0.21679377E+09
     -165.8018925122      168.7318618362     1  0.19596565E+09
     -165.8018581571      168.0333840039     1  0.20051508E+09
     -165.8018475523      166.1258760128     1  0.19944277E+09
     -165.8018384056      166.8772114541     1  0.19576262E+09
     -165.8018347620      170.5362688535     1  0.20625413E+09
     -165.8018102598      170.2677015790     1  0.19411108E+09
     -165.8018057116      169.2296251374     1  0.20541818E+09
     -165.8018033693      166.6313322473     1  0.20267425E+09
     -165.8017780482      168.9233579576     1  0.20268845E+09
     -165.8017594418      167.6212000784     1  0.19409521E+09
     -165.8017569966      170.9364753309     1  0.19535662E+09
     -165.8017228704      171.6146319000     1  0.19231753E+09
     -165.8017184029      169.4818121111     1  0.21177756E+09
     -165.8016761751      165.6217901723     1  0.19585983E+09
     -165.8016689171      166.0843315688     1  0.20200563E+09
     -165.8016666387      166.9038102290     1  0.19645269E+09
     -165.8016533276      167.2666155848     1  0.19350698E+09
     -165.8015874488      168.2088074838     1  0.19815292E+09
     -165.8015687231      166.9879400981     1  0.20126720E+09
     -165.8015586622      166.6125785877     1  0.19639541E+09
     -165.8015538142      171.2446325416     1  0.20057838E+09
     -165.8014567694      169.0843686968     1  0.20070072E+09
     -165.8014466604      174.2647846577     1  0.21551857E+09
     -165.8014399288      171.1894121447     1  0.20423767E+09
     -165.8014016183      166.2114892401     1  0.20031781E+09
     -165.8013830690      169.8297310020     1  0.19181956E+09
     -165.8013765160      173.5336581015     1  0.20221054E+09
     -165.8013752461      166.1974652662     1  0.19375769E+09
     -165.8013639422      169.4474740531     1  0.19597311E+09
     -165.8013617425      163.4259319770     1  0.20072938E+09
     -165.8013593394      171.9020982196     1  0.20063687E+09
     -165.8013536432      169.9543751099     1  0.20131719E+09
     -165.8013508580      168.4351457491     1  0.19897551E+09
     -165.8013131542      167.6009695606     1  0.20318284E+09
     -165.8013024714      171.2288543889     1  0.20303681E+09
     -165.8012806211      168.5233185639     1  0.19698976E+09
     -165.8012631064      167.9806741163     1  0.20595764E+09
     -165.8012539595      169.7684006750     1  0.20135410E+09
     -165.8012145956      164.6919437011     1  0.19328411E+09
     -165.8011081634      175.8993677724     1  0.20420486E+09
     -165.8010963368      175.9593578078     1  0.21659847E+09
     -165.8010876761      166.3726968673     1  0.20528302E+09
     -165.8010629741      172.5878587526     1  0.20075979E+09
     -165.8010584156      167.2937392485     1  0.20092122E+09
     -165.8010539463      166.4654201110     1  0.20046995E+09
     -165.8010465245      170.3764147901     1  0.21321692E+09
     -165.8010387663      170.3737054380     1  0.19981919E+09
     -165.8010305785      166.0312880540     1  0.19928710E+09
     -165.8010118111      171.8817908836     1  0.20370838E+09
     -165.8009991874      168.2239578638     1  0.21392512E+09
     -165.8009977679      168.6305897878     1  0.19617028E+09
     -165.8009939667      169.0074879040     1  0.20623865E+09
     -165.8009711270      168.0538488250     1  0.20001096E+09
     -165.8009577247      168.4993020496     1  0.20121619E+09
     -165.8009132146      165.7925188393     1  0.19935519E+09
     -165.8008980417      173.6954331258     1  0.20328781E+09
     -165.8008797420      167.3045204827     1  0.19811999E+09
     -165.8008746145      171.5066846939     1  0.20641009E+09
     -165.8008543245      170.4458556122     1  0.20658332E+09
     -165.8008448313      166.9849881750     1  0.19928691E+09
     -165.8008403546      173.6952133427     1  0.19631476E+09
     -165.8008305869      161.7936106015     1  0.19097157E+09
     -165.8008196486      168.6886155635     1  0.19440389E+09
     -165.8007917007      172.3893355304     1  0.19589170E+09
     -165.8007623633      172.6881734833     1  0.20653881E+09
     -165.8007591702      172.0186458433     1  0.19780276E+09
     -165.8007559970      162.4126514441     1  0.20995000E+09
     -165.8007536793      172.7574694957     1  0.22577912E+09
     -165.8007329946      164.3262051557     1  0.19163390E+09
     -165.8007188517      169.2691765294     1  0.19140309E+09
     -165.8007133996      173.0034424699     1  0.20549959E+09
     -165.8007019622      164.1464859282     1  0.19333896E+09
     -165.8006969456      168.2415530815     1  0.20646141E+09
     -165.8006938466      169.6260225864     1  0.20886585E+09
     -165.8006860795      166.4745370041     1  0.20271512E+09
     -165.8006503243      170.3376949310     1  0.20386800E+09
     -165.8006141670      166.7256390913     1  0.20586272E+09
     -165.8006006386      169.7657354694     1  0.20178575E+09
     -165.8005950695      169.0298964236     1  0.20221016E+09
     -165.8005745768      166.8776222826     1  0.19591653E+09
     -165.8005556654      172.6882940499     1  0.19818327E+09
     -165.8005477068      169.5069714809     1  0.19417029E+09
     -165.8005403224      169.1230850845     1  0.20261307E+09
     -165.8005340072      165.6506662425     1  0.19709807E+09
     -165.8005270192      171.3705033622     1  0.20071376E+09
     -165.8005013532      172.0294650109     1  0.19570925E+09
     -165.8004974520      172.8346214030     1  0.20084792E+09
     -165.8004922500      174.0521614207     1  0.19793521E+09
     -165.8004784803      167.3671613812     1  0.20907526E+09
     -165.8004513392      167.8819850412     1  0.19033652E+09
     -165.8003843826      172.6126998497     1  0.20542255E+09
     -165.8003756783      169.5441392205     1  0.19341930E+09
     -165.8003590768      172.1476774391     1  0.20650366E+09
     -165.8003551814      165.9490471520     1  0.19991738E+09
     -165.8003389149      169.8605475516     1  0.19876978E+09
     -165.8003315116      172.8437216612     1  0.20316945E+09
     -165.8003223649      170.9782361983     1  0.20270766E+09
     -165.8003036501      170.3903774015     1  0.19311799E+09
     -165.8002800085      168.4195739682     1  0.20250410E+09
     -165.8002348525      167.1351927073     1  0.20062629E+09
     -165.8002223847      167.8481240752     1  0.19325466E+09
     -165.8001849565      168.0705942242     1  0.19969052E+09
     -165.8001757735      165.6244049043     1  0.19779673E+09
     -165.8001737750      172.5419797448     1  0.21083249E+09
     -165.8001678211      166.9400997822     1  0.19257231E+09
     -165.8001239182      173.6749905128     1  0.21430613E+09
     -165.8001223220      169.2844650140     1  0.19959914E+09
     -165.8000995323      163.9235468300     1  0.19411516E+09
     -165.8000668718      166.5649628103     1  0.20642013E+09
     -165.8000563386      168.6051568132     1  0.20741800E+09
     -165.8000440033      167.1987461526     1  0.20106410E+09
     -165.8000379955      170.8179439726     1  0.19502743E+09
     -165.8000200024      171.8274139642     1  0.19890241E+09
     -165.8000113762      171.2423108239     1  0.20496113E+09
     -165.7999699788      167.8437245838     1  0.19340402E+09
     -165.7999634670      166.2783302856     1  0.19943112E+09
     -165.7999621428      167.6858217974     1  0.20095936E+09
     -165.7999245880      166.5146069929     1  0.21493046E+09
     -165.7999134584      166.6800938392     1  0.20391741E+09
     -165.7999037490      165.8571025258     1  0.19743874E+09
     -165.7998620374      167.1047615856     1  0.20706803E+09
     -165.7998605339      172.8972364315     1  0.21174476E+09
     -165.7998487390      171.6689422130     1  0.19841999E+09
     -165.7998415789      169.7891622414     1  0.20054494E+09
     -165.7998292152      172.3949013122     1  0.19901033E+09
     -165.7998159164      167.4044540725     1  0.19304189E+09
     -165.7998099841      172.1848254302     1  0.20165467E+09
     -165.7997902532      168.5071088156     1  0.19980587E+09
     -165.7997884243      170.2679874422     1  0.21078616E+09
     -165.7997667497      166.9883168674     1  0.19427855E+09
     -165.7997382513      163.9033788978     1  0.19703959E+09
     -165.7997269937      169.8770864194     1  0.19426525E+09
     -165.7997224888      167.7490926456     1  0.20315314E+09
     -165.7997165017      168.3219466184     1  0.19952499E+09
     -165.7997049351      171.2993115103     1  0.21126388E+09
     -165.7997016966      171.7414852494     1  0.19663487E+09
     -165.7996821195      166.2289296956     1  0.21465100E+09
     -165.7996665976      167.9259102870     1  0.20528926E+09
     -165.7996562069      166.1148644476     1  0.19245650E+09
     -165.7995805940      169.1773435647     1  0.19938546E+09
     -165.7995758751      171.7357732261     1  0.20553200E+09
     -165.7995713330      167.5292614473     1  0.20078204E+09
     -165.7995700151      171.1000263039     1  0.20391068E+09
     -165.7995632561      169.3757647637     1  0.21068750E+09
     -165.7995591249      168.1945506258     1  0.20074174E+09
     -165.7995490847      168.0473715598     1  0.20201290E+09
     -165.7995336168      167.4609907067     1  0.20378704E+09
     -165.7995210703      168.0974163049     1  0.20213034E+09
     -165.7994966843      168.0631239282     1  0.19222593E+09
     -165.7994944755      169.6052845107     1  0.19656122E+09
     -165.7994932519      168.1308765063     1  0.19764924E+09
     -165.7994886059      172.1413729757     1  0.20100781E+09
     -165.7994601012      167.1951629321     1  0.20628497E+09
     -165.7994390281      166.4808877178     1  0.19647137E+09
     -165.7994365136      172.8981737213     1  0.20369849E+09
     -165.7994353293      172.7297908956     1  0.20193968E+09
     -165.7994195759      169.9903398910     1  0.20183932E+09
     -165.7993749243      165.0055610031     1  0.20648495E+09
     -165.7993671266      169.1542072657     1  0.19448937E+09
     -165.7993622772      172.1971759121     1  0.21303447E+09
     -165.7993340003      164.6163842192     1  0.20689249E+09
     -165.7993282865      167.9807998596     1  0.20805011E+09
     -165.7993094675      172.3149663506     1  0.21011027E+09
     -165.7993053561      163.9431375382     1  0.20175280E+09
     -165.7993040660      170.5213870802     1  0.20053462E+09
     -165.7992852610      169.4896020835     1  0.19568144E+09
     -165.7992433262      170.6562703094     1  0.20195678E+09
     -165.7992235656      168.3893224545     1  0.19712338E+09
     -165.7992114834      168.8721794510     1  0.19546537E+09
     -165.7991804886      171.8977058877     1  0.21675994E+09
     -165.7991706655      166.1430034528     1  0.19375196E+09
     -165.7991687907      170.2542664476     1  0.19094984E+09
     -165.7991640927      168.4572031357     1  0.20409219E+09
     -165.7991592017      171.4454668524     1  0.21499093E+09
     -165.7991442457      169.6851209219     1  0.20754981E+09
     -165.7991323775      169.2335057404     1  0.20515942E+09
     -165.7991104733      171.4047820237     1  0.20419519E+09
     -165.7991014269      167.2406367257     1  0.21571665E+09
     -165.7990999530      175.0483666111     1  0.21911580E+09
     -165.7990867807      167.3558783280     1  0.19526508E+09
     -165.7990479237      172.0843940023     1  0.20106365E+09
     -165.7989215185      164.5946902229     1  0.21546567E+09
     -165.7989083646      172.5493927910     1  0.20136054E+09
     -165.7988852892      165.6443969795     1  0.19465866E+09
     -165.7988625615      171.6244788654     1  0.20173745E+09
     -165.7988512637      170.2209412691     1  0.19832956E+09
     -165.7987983714      169.9376731921     1  0.19919756E+09
     -165.7987971094      167.9723742526     1  0.20301450E+09
     -165.7987807292      169.8636787936     2  0.20554224E+09
     -165.7987223136      166.3114074176     1  0.19946794E+09
     -165.7987195414      169.1293658409     1  0.19410220E+09
     -165.7986584933      169.4846262900     1  0.19542617E+09
     -165.7986390102      170.0311308260     1  0.20808509E+09
     -165.7986259361      173.1414469299     1  0.20544213E+09
     -165.7986225379      165.3175082601     1  0.20872062E+09
     -165.7986047394      169.5580580546     1  0.19609643E+09
     -165.7985991576      169.2507199591     1  0.20047817E+09
     -165.7985592291      165.5546335664     1  0.19634097E+09
     -165.7985506142      172.5152717768     1  0.20290256E+09
     -165.7985385437      171.1370598301     1  0.20169026E+09
     -165.7985357963      168.9217974354     1  0.19252780E+09
     -165.7985334071      171.3292209654     1  0.20179958E+09
     -165.7985263092      175.4377404239     1  0.19897272E+09
     -165.7984936018      170.9249845446     1  0.19969814E+09
     -165.7984918156      171.9470035380     1  0.19830063E+09
     -165.7984862354      169.7968319330     1  0.20269665E+09
     -165.7984756677      166.2584982327     1  0.19800985E+09
     -165.7984727811      168.8599408414     1  0.19692175E+09
     -165.7984527672      170.2975290793     1  0.20133748E+09
     -165.7984483415      171.8436489136     1  0.20420769E+09
     -165.7984433114      168.5373802109     1  0.20921756E+09
     -165.7984368593      168.9284228624     1  0.19184030E+09
     -165.7984208614      169.4468000528     1  0.20648769E+09
     -165.7984021716      166.6644299433     1  0.20285959E+09
     -165.7983922454      169.6672275328     1  0.20167489E+09
     -165.7983813350      169.4872562714     1  0.21026391E+09
     -165.7983579140      166.9581115886     1  0.21047909E+09
     -165.7983528190      171.4930659930     1  0.20397748E+09
     -165.7983410495      166.4836251191     1  0.20320810E+09
     -165.7983283931      166.9629939147     1  0.19351754E+09
     -165.7983211712      165.5453449362     1  0.20121577E+09
     -165.7983132396      171.3876802410     1  0.20571086E+09
     -165.7983067076      167.1109485407     1  0.20406168E+09
     -165.7982952304      167.6420715289     1  0.19278660E+09
     -165.7982926371      166.4954890538     1  0.19660784E+09
     -165.7982843247      168.6196353199     1  0.19787174E+09
     -165.7982609276      168.8922699639     1  0.21346126E+09
     -165.7982415850      169.0876932265     1  0.19945959E+09
     -165.7982166973      171.8241850536     1  0.20519307E+09
     -165.7982144571      167.4018035155     1  0.20549537E+09
     -165.7982053247      168.2531573506     1  0.20305717E+09
     -165.7982021680      166.9206544404     1  0.20165583E+09
     -165.7981738967      164.8624363376     1  0.19916213E+09
     -165.7981683318      173.5311906994     1  0.19632711E+09
     -165.7981391593      166.1521518233     1  0.19387407E+09
     -165.7981254271      170.5354369072     1  0.20826397E+09
     -165.7980826765      172.0483002401     1  0.19866993E+09
     -165.7980433065      171.2451438880     1  0.19347262E+09
     -165.7979762210      165.9190824624     1  0.19340177E+09
     -165.7979295904      174.4338687965     1  0.20362587E+09
     -165.7979264882      169.8467809446     1  0.19672762E+09
     -165.7979025872      171.8684544341     1  0.19927250E+09
     -165.7979005394      171.9777055068     1  0.19727808E+09
     -165.7978977349      170.5865600879     1  0.20486640E+09
     -165.7978800243      167.8515608042     1  0.19673572E+09
     -165.7978730907      172.1393706908     1  0.20865646E+09
     -165.7978552226      167.7880647854     1  0.19476419E+09
     -165.7978150346      171.6176827714     1  0.20105967E+09
     -165.7977727396      168.9338492517     1  0.21131341E+09
     -165.7977249997      170.3360629728     1  0.19686745E+09
     -165.7977150932      173.5540920060     1  0.20533195E+09
     -165.7977101757      170.2018685428     1  0.20819671E+09
     -165.7976941467      172.5417042470     1  0.21163816E+09
     -165.7976822412      173.6125475357     1  0.19238475E+09
     -165.7976689209      171.6750515136     1  0.19143184E+09
     -165.7976588868      170.1115995698     1  0.20282458E+09
     -165.7976571368      166.0226048409     1  0.19391117E+09
     -165.7976345858      165.1615388809     1  0.20448346E+09
     -165.7976248918      171.0562152916     1  0.20228238E+09
     -165.7976213741      171.9573153684     1  0.19133988E+09
     -165.7976108105      170.0246601807     1  0.20669991E+09
     -165.7975892710      173.2058338694     1  0.21177644E+09
     -165.7975706175      176.9083445010     1  0.19822618E+09
     -165.7975637912      170.2636944869     1  0.20965093E+09
     -165.7975580669      167.1635059143     1  0.20922788E+09
     -165.7975446670      174.0316878300     1  0.20351489E+09
     -165.7975316202      166.1363007340     1  0.19557338E+09
     -165.7975029342      172.5736601793     1  0.19961157E+09
     -165.7974920828      167.9377356007     1  0.19544114E+09
     -165.7974790086      171.9502407329     1  0.19834499E+09
     -165.7974491676      168.2134778515     1  0.20480888E+09
     -165.7974436776      172.3416626690     1  0.19956341E+09
     -165.7974405437      169.4846318813     1  0.21087900E+09
     -165.7974096947      167.2937297686     1  0.20822327E+09
     -165.7974057063      168.2679229796     1  0.19618197E+09
     -165.7974021413      169.8343082458     1  0.20548825E+09
     -165.7973942664      164.5708678630     1  0.19759423E+09
     -165.7973887075      172.1102100285     1  0.19900558E+09
     -165.7973874263      172.2211858107     1  0.20727239E+09
     -165.7973494697      172.8998324266     1  0.20331477E+09
     -165.7973431792      171.4483797454     1  0.19767192E+09
     -165.7973289931      171.2417702817     1  0.21019866E+09
     -165.7972918797      173.2887802843     1  0.19947825E+09
     -165.7972799364      167.0048520767     1  0.19788692E+09
     -165.7972499697      166.4578539649     1  0.20167037E+09
     -165.7972434276      167.3053269850     1  0.20981084E+09
     -165.7972372844      168.8604102180     1  0.19415575E+09
     -165.7972272646      165.6267680134     1  0.19878114E+09
     -165.7971847816      167.6066054038     1  0.19710555E+09
     -165.7971793033      170.6268360711     1  0.20609652E+09
     -165.7971731473      165.7454057110     1  0.19693937E+09
     -165.7970818022      166.6356461066     1  0.20271894E+09
     -165.7970707556      170.2584093378     1  0.19408331E+09
     -165.7970454847      172.5912368490     1  0.19819164E+09
     -165.7970329397      165.7179183814     1  0.19817525E+09
     -165.7970232655      167.0223483199     1  0.21164186E+09
     -165.7970181398      172.4689707290     2  0.19776832E+09
     -165.7970137118      171.2273469728     1  0.20182115E+09
     -165.7970089158      168.6659432786     1  0.20490285E+09
     -165.7969985399      170.7768380635     1  0.20555288E+09
     -165.7969937927      170.9619547573     1  0.20342103E+09
     -165.7969867798      165.5605264310     1  0.19183796E+09
     -165.7969338661      170.6855895841     1  0.20304623E+09
     -165.7969325842      173.2961291022     1  0.19366288E+09
     -165.7969302660      170.0420426847     1  0.19954554E+09
     -165.7969285679      167.1189056714     1  0.19423860E+09
     -165.7969118701      165.3880337448     1  0.19035110E+09
     -165.7969068223      169.2792266327     1  0.20085294E+09
     -165.7968920177      172.8958723466     1  0.19767258E+09
     -165.7968460610      173.1039519227     1  0.20146404E+09
     -165.7968350784      169.3143088305     1  0.20022150E+09
     -165.7968213362      172.9375252850     1  0.22471709E+09
     -165.7968193716      171.6062770803     1  0.20414054E+09
     -165.7968091816      166.0914014683     1  0.19912895E+09
     -165.7968046943      167.3671411048     1  0.19834969E+09
     -165.7967915213      175.8018263197     1  0.21093687E+09
     -165.7967858870      167.0066496347     1  0.20386488E+09
     -165.7967595504      174.7914036889     1  0.20880322E+09
     -165.7967246461      169.6310604744     1  0.19713072E+09
     -165.7967235947      168.3606307099     1  0.21203519E+09
     -165.7966956948      166.3240071887     1  0.19410971E+09
     -165.7966751725      169.1150427387     1  0.19967276E+09
     -165.7966655737      166.8986821310     1  0.20957338E+09
     -165.7966626793      166.2471327626     3  0.19774458E+09
     -165.7966322892      170.3066159717     1  0.20884714E+09
     -165.7966234000      166.2716653265     1  0.19763150E+09
     -165.7966081284      168.2986436331     1  0.20104682E+09
     -165.7965813062      169.9513715145     1  0.21122941E+09
     -165.7965770480      176.6773953146     1  0.21805323E+09
     -165.7965289809      174.0237327752     2  0.20250868E+09
     -165.7965238155      163.8743760644     1  0.19956797E+09
     -165.7965209597      169.2735098744     1  0.20658031E+09
     -165.7965074280      166.8991974296     1  0.19971142E+09
     -165.7964930473      171.6146844375     1  0.20595632E+09
     -165.7964897008      168.9841144870     1  0.19986498E+09
     -165.7964794172      172.2482701608     1  0.20125681E+09
     -165.7964592004      171.5107724587     1  0.19671035E+09
     -165.7964494278      163.5633320263     1  0.19834030E+09
     -165.7964380272      174.5896963856     1  0.19326316E+09
     -165.7964348351      169.8850241687     1  0.20047848E+09
     -165.7964258567      165.8689163188     1  0.19831152E+09
     -165.7964199107      168.8955152632     1  0.20310146E+09
     -165.7964134799      169.2032879165     1  0.20300543E+09
     -165.7963945152      167.2607339383     1  0.19678247E+09
     -165.7963849293      168.2892174459     1  0.19649551E+09
     -165.7963644898      170.3078078734     1  0.20439097E+09
     -165.7963540854      171.3300635487     1  0.19960214E+09
     -165.7963471511      171.2808821319     1  0.21035917E+09
     -165.7963101557      171.9233410828     1  0.20839641E+09
     -165.7963036777      169.1876999878     1  0.20503431E+09
     -165.7962847466      168.3897513774     1  0.20239802E+09
     -165.7962828357      169.5953316129     1  0.19318792E+09
     -165.7962777938      171.1848265123     1  0.19999840E+09
     -165.7962405177      170.1282037150     1  0.20105789E+09
     -165.7962315083      170.6876407125     1  0.20293386E+09
     -165.7961995033      166.4592391034     1  0.19541009E+09
     -165.7961916499      169.2712657042     1  0.19788078E+09
     -165.7961791241      161.7415337855     1  0.19293074E+09
     -165.7961771131      165.4599354464     1  0.20511449E+09
     -165.7961733817      163.2361075977     1  0.19617512E+09
     -165.7961594339      171.5814338578     1  0.19348371E+09
     -165.7961579278      166.6271149008     1  0.19380231E+09
     -165.7961457705      170.1349328971     1  0.20494695E+09
     -165.7961390144      170.9207703494     1  0.19825276E+09
     -165.7961254192      164.3864352077     1  0.20917161E+09
     -165.7961129089      168.0563229710     1  0.20199925E+09
     -165.7961053163      170.3040674661     1  0.20172303E+09
     -165.7960853623      169.3948937056     1  0.20027580E+09
     -165.7960614918      166.0635476728     1  0.19887933E+09
     -165.7960444125      172.6492571237     1  0.20323560E+09
     -165.7960423450      163.7769494984     1  0.19865422E+09
     -165.7960049741      169.0378412802     1  0.20545073E+09
     -165.7959857480      174.9472132855     1  0.21773627E+09
     -165.7959813346      171.4249929580     1  0.19491554E+09
     -165.7959759366      171.7538028190     1  0.19973994E+09
     -165.7959726438      171.5946318610     1  0.20680148E+09
     -165.7959673257      167.7631347420     1  0.20244419E+09
     -165.7959614592      174.5091364736     1  0.19319611E+09
     -165.7959476941      168.2754354756     1  0.19922947E+09
     -165.7959292515      169.9230535641     1  0.19995052E+09
     -165.7959187402      173.3028430089     1  0.19816303E+09
     -165.7958971003      165.7784572644     1  0.19672299E+09
     -165.7958906958      170.9702099958     1  0.20023287E+09
     -165.7958836010      173.9552421224     1  0.20856094E+09
     -165.7958076918      164.3485816976     1  0.20428478E+09
     -165.7957556303      174.6993611541     1  0.19679559E+09
     -165.7957320388      171.3332793076     1  0.20670638E+09
     -165.7957210978      166.7078337002     1  0.20497513E+09
     -165.7957105442      170.5502462345     1  0.21895131E+09
     -165.7957077962      162.9585646380     1  0.19786471E+09
     -165.7956912917      168.6438196164     1  0.20231465E+09
     -165.7956638338      171.2734583185     1  0.19968193E+09
     -165.7956176104      165.5562107177     1  0.20970554E+09
     -165.7956036934      167.7081376240     1  0.20779250E+09
     -165.7955861888      165.7021980562     1  0.20214228E+09
     -165.7955848236      172.3099882617     1  0.20675535E+09
     -165.7955739299      167.8940344474     1  0.21176361E+09
     -165.7955678547      167.1977342803     1  0.20306970E+09
     -165.7955580980      167.7103400833     1  0.19735187E+09
     -165.7955272244      166.1321479414     2  0.20713401E+09
     -165.7955038500      168.4087536587     1  0.20047805E+09
     -165.7954937006      167.9501061578     1  0.20674215E+09
     -165.7954924375      163.4391322900     1  0.19567091E+09
     -165.7954656710      165.7478825794     1  0.20289941E+09
     -165.7954623539      164.9777804990     1  0.19902213E+09
     -165.7954540007      166.5020137395     1  0.19847145E+09
     -165.7954436148      171.5874500436     1  0.20247119E+09
     -165.7954199404      168.0470969330     1  0.20078328E+09
     -165.7954089339      170.3278753868     1  0.19787227E+09
     -165.7954058210      165.2266040994     1  0.19387585E+09
     -165.7954047327      162.1712629474     1  0.19088972E+09
     -165.7953873156      168.9240896448     1  0.19278642E+09
     -165.7953681332      165.6137496035     1  0.20273809E+09
     -165.7953602043      169.1406047555     1  0.20188113E+09
     -165.7953569342      167.5462887177     1  0.19161725E+09
     -165.7953448820      168.8485960347     1  0.20198531E+09
     -165.7953262792      168.0075337000     1  0.20310241E+09
     -165.7953083737      172.7888546785     1  0.19883339E+09
     -165.7952923101      167.2750408790     1  0.19432452E+09
     -165.7952876161      166.8493275842     1  0.20115256E+09
     -165.7952787623      168.9778834532     1  0.19874030E+09
     -165.7952677454      168.5569433929     1  0.20800465E+09
     -165.7952569509      168.3357680217     1  0.20152235E+09
     -165.7952547370      169.1987530168     1  0.21121673E+09
     -165.7952523409      166.5248933814     1  0.19408258E+09
     -165.7952398468      169.4489124259     1  0.20452462E+09
     -165.7952371498      170.8735837482     1  0.20346895E+09
     -165.7952209073      168.7702375869     1  0.21356086E+09
     -165.7952143630      166.6759700805     1  0.19721700E+09
     -165.7952133506      172.5318180671     1  0.21395838E+09
     -165.7951654636      169.1210182015     1  0.19402307E+09
     -165.7951519068      169.0467496058     1  0.20315525E+09
     -165.7951493875      172.1356562561     1  0.20124735E+09
     -165.7950623697      172.8681929159     1  0.20730066E+09
     -165.7950573319      171.6584041442     1  0.19443539E+09
     -165.7950445955      169.4921476188     1  0.20220374E+09
     -165.7950233683      171.5074896819     1  0.20218235E+09
     -165.7950065448      166.7686963392     1  0.20656518E+09
     -165.7949901231      169.9438457142     1  0.19725721E+09
     -165.7949741006      168.4858588225     1  0.19965542E+09
     -165.7949036004      166.1354003700     1  0.19538213E+09
     -165.7948821510      170.5020790061     1  0.20263592E+09
     -165.7948802159      171.6722781830     1  0.21270203E+09
     -165.7948521862      165.9318055699     1  0.19533775E+09
     -165.7948481017      166.7650230101     1  0.19550337E+09
     -165.7948398856      169.2730034151     1  0.19469263E+09
     -165.7948279278      175.5406600253     1  0.20389775E+09
     -165.7948095900      175.5411537309     1  0.19954775E+09
     -165.7948071076      170.9277701171     1  0.19654077E+09
     -165.7947992716      169.1515577458     1  0.19446585E+09
     -165.7947747259      167.3688562097     1  0.19222627E+09
     -165.7947712380      171.9847039848     1  0.19636637E+09
     -165.7947288918      172.4274762600     1  0.20245852E+09
     -165.7947272843      166.9896359212     1  0.20841563E+09
     -165.7947181913      167.1385838951     1  0.20119051E+09
     -165.7947124325      168.5396257786     1  0.20694145E+09
     -165.7947045061      170.8882003896     1  0.19960496E+09
     -165.7946931424      171.8954548459     1  0.19844691E+09
     -165.7946758404      172.7129832625     1  0.21010232E+09
     -165.7946122697      170.4153979729     1  0.19900057E+09
     -165.7945970798      165.9515482745     1  0.19751840E+09
     -165.7945817272      169.0565398488     1  0.19790417E+09
     -165.7945711380      171.6577588388     1  0.20557623E+09
     -165.7945695946      168.0751741971     1  0.19420373E+09
     -165.7945451299      172.9769768660     1  0.19761755E+09
     -165.7945359609      167.8348202338     1  0.20449353E+09
     -165.7945345891      166.7620280092     1  0.19843518E+09
     -165.7945333871      169.3598503183     1  0.20034945E+09
     -165.7945214305      171.7875152689     1  0.20587162E+09
     -165.7945185449      170.5960030946     1  0.20137030E+09
     -165.7944753215      177.3115353149     1  0.19741209E+09
     -165.7944397034      168.1049474549     1  0.19561388E+09
     -165.7944346949      167.5201983385     1  0.21020347E+09
     -165.7944299767      167.7716955235     1  0.20264883E+09
     -165.7944128437      172.7863852155     1  0.20389438E+09
     -165.7944100097      170.7647505389     1  0.20235523E+09
     -165.7943812706      172.0636227875     1  0.20328673E+09
     -165.7943618978      172.5285730695     1  0.20782840E+09
     -165.7943498435      171.3899225562     2  0.21774469E+09
     -165.7943445580      165.1431661776     1  0.19674096E+09
     -165.7943343966      168.8681628888     1  0.21039947E+09
     -165.7943018756      169.1262142153     1  0.20162879E+09
     -165.7942858217      167.1134725852     1  0.20971391E+09
     -165.7942833200      166.2640648593     1  0.20163115E+09
     -165.7942600853      168.8553104357     1  0.20272784E+09
     -165.7942489422      168.4633468832     1  0.19225792E+09
     -165.7942309647      171.4647463639     1  0.20507898E+09
     -165.7942193578      168.4127651592     1  0.19735472E+09
     -165.7942149501      174.0694149625     1  0.21389037E+09
     -165.7941903352      168.9048342022     1  0.19701453E+09
     -165.7941846118      172.9776392094     1  0.20588445E+09
     -165.7941781993      165.4373198053     1  0.19631533E+09
     -165.7941617619      172.1281816134     1  0.21073596E+09
     -165.7941577243      168.6642487552     1  0.21328558E+09
     -165.7941443456      171.1770061271     1  0.20282653E+09
     -165.7941325578      174.6975175049     1  0.19927787E+09
     -165.7941301523      166.0507567026     1  0.20203013E+09
     -165.7941066372      163.9670148350     1  0.20457299E+09
     -165.7941022666      165.7362364225     1  0.19727847E+09
     -165.7940764269      171.1054170602     1  0.19696779E+09
     -165.7940730930      169.2021172898     1  0.19928112E+09
     -165.7940558506      172.6336763125     1  0.19697942E+09
     -165.7940504723      170.0897463141     1  0.19716678E+09
     -165.7940386130      167.2420227390     1  0.20435650E+09
     -165.7940226248      172.2119694257     1  0.21160921E+09
     -165.7940198823      171.7749048277     1  0.19683059E+09
     -165.7940112082      166.3320182410     1  0.19576494E+09
     -165.7940076161      167.9093531646     1  0.19885267E+09
     -165.7939719679      166.5816874173     1  0.20427751E+09
     -165.7939564334      169.4389156784     1  0.20502307E+09
     -165.7939464473      167.4357950821     1  0.21127308E+09
     -165.7939407464      172.1695248027     1  0.19945372E+09
     -165.7939395197      172.5981356161     1  0.19868506E+09
     -165.7939381419      168.4778946995     1  0.21594470E+09
     -165.7939346489      173.7369271647     1  0.20259510E+09
     -165.7939322577      166.0611976367     1  0.19193785E+09
     -165.7939279495      174.6123231296     1  0.20346393E+09
     -165.7939229984      170.4124222590     1  0.20402109E+09
     -165.7939116493      169.3244046261     1  0.19923555E+09
     -165.7939093742      175.6142729813     1  0.19918001E+09
     -165.7939013650      165.9990751841     1  0.20645183E+09
     -165.7938992097      162.1286776910     1  0.19551355E+09
     -165.7938571175      169.0770424910     1  0.21035393E+09
     -165.7938535457      165.7613202221     1  0.19249500E+09
     -165.7938465106      167.7860210500     1  0.19403408E+09
     -165.7938451668      168.1391622280     1  0.20755945E+09
     -165.7938255395      165.5632448072     1  0.19819791E+09
     -165.7938233055      168.1210282663     1  0.19648426E+09
     -165.7938099621      171.7289054885     1  0.20685733E+09
     -165.7937579093      166.4475164691     1  0.20304800E+09
     -165.7937450169      172.9980243226     1  0.20642121E+09
     -165.7937287295      165.4994661538     1  0.20259739E+09
     -165.7937208775      168.1712365687     1  0.21010980E+09
     -165.7937124172      171.4843608799     1  0.19196585E+09
     -165.7937084286      165.0369024114     1  0.19730268E+09
     -165.7937028592      171.7564540655     1  0.20112241E+09
     -165.7936945930      165.9057263838     1  0.21475354E+09
     -165.7936913038      170.1978534171     1  0.19411471E+09
     -165.7936747489      170.5241119842     1  0.20116949E+09
     -165.7936526938      172.0869337963     1  0.20634338E+09
     -165.7936434862      169.5286840375     1  0.20201960E+09
     -165.7936377201      166.2584942073     1  0.18941706E+09
     -165.7936308514      169.5493048674     1  0.20001748E+09
     -165.7936247194      171.4635643073     1  0.20764254E+09
     -165.7936117320      168.2782090675     1  0.19297828E+09
     -165.7935982464      167.0670592421     1  0.19624172E+09
     -165.7935616556      169.9253076669     1  0.19804221E+09
     -165.7935369096      168.5379625657     1  0.20307306E+09
     -165.7935086531      164.0297314781     1  0.19998807E+09
     -165.7934835817      168.1084291167     1  0.20879060E+09
     -165.7934673462      166.4024502643     2  0.19179673E+09
     -165.7934519310      176.7668687251     2  0.20879021E+09
     -165.7934390826      166.8371675556     1  0.19570459E+09
     -165.7934310241      173.1197808920     1  0.19755420E+09
     -165.7933837085      176.7517098605     1  0.21611874E+09
     -165.7933765359      164.7454808154     1  0.20573777E+09
     -165.7933639477      169.6238846110     1  0.19689151E+09
     -165.7933557755      169.9002104806     1  0.20218088E+09
     -165.7933451673      169.2849226409     1  0.20396127E+09
     -165.7933327525      165.6265980288     1  0.19222071E+09
     -165.7933174042      169.8840217859     1  0.21851269E+09
     -165.7932988788      168.7296710490     1  0.20596354E+09
     -165.7932807636      172.6742229974     1  0.19831777E+09
     -165.7932706030      171.6077548938     2  0.20966745E+09
     -165.7932673688      169.5314156533     1  0.20015346E+09
     -165.7932440805      166.4892791148     1  0.19632811E+09
     -165.7932085698      173.0265308559     1  0.20212909E+09
     -165.7932006758      169.4899483000     1  0.20265374E+09
     -165.7931991813      170.3596685314     1  0.20093265E+09
     -165.7931369207      167.5179571404     1  0.21115512E+09
     -165.7931243806      168.8504969297     1  0.20115252E+09
     -165.7931232403      168.7269250128     1  0.20719518E+09
     -165.7931081524      166.1199280766     1  0.19235000E+09
     -165.7930505131      164.4363136571     1  0.19466661E+09
     -165.7930473048      167.2244247483     1  0.20001225E+09
     -165.7930380433      168.7883181749     1  0.20059933E+09
     -165.7930075488      169.5269075669     1  0.20140644E+09
     -165.7930032922      170.1771268294     1  0.20488992E+09
     -165.7929976608      166.6535890089     1  0.19353923E+09
     -165.7929664492      165.7892702971     1  0.19431985E+09
     -165.7929427738      166.4172452999     1  0.20621387E+09
     -165.7929365286      169.8085126217     1  0.19047737E+09
     -165.7929323582      168.2507247046     1  0.20983865E+09
     -165.7929311430      168.6761755648     1  0.20194271E+09
     -165.7929104665      168.3509868521     1  0.19938372E+09
     -165.7928950825      170.6858676095     1  0.20140629E+09
     -165.7928841235      166.2484878562     1  0.19508207E+09
     -165.7928819474      169.6211878462     1  0.19980555E+09
     -165.7928662467      171.9308104080     1  0.21461560E+09
     -165.7928393563      168.8508274349     1  0.19857918E+09
     -165.7928356647      170.9662529650     1  0.20126438E+09
     -165.7928036490      168.2654639527     1  0.20548527E+09
     -165.7927790715      169.1176077727     1  0.19459443E+09
     -165.7927779282      167.8761162834     1  0.19445177E+09
     -165.7927510496      169.1657146258     1  0.20114290E+09
     -165.7927477561      168.3690926154     1  0.19760360E+09
     -165.7927299846      172.9871459175     1  0.20069003E+09
     -165.7927155183      172.3296325249     1  0.19966483E+09
     -165.7927121167      168.7052814841     1  0.20345326E+09
     -165.7927105467      167.5840042760     1  0.20490523E+09
     -165.7926914311      171.7836686739     1  0.20911619E+09
     -165.7926847386      170.5445971073     1  0.19374634E+09
     -165.7926750447      170.2917437300     1  0.20878943E+09
     -165.7926688696      167.8288707618     1  0.20141580E+09
     -165.7926641860      170.0752401156     1  0.19676780E+09
     -165.7926497947      168.0142201292     1  0.20276397E+09
     -165.7926308167      167.5755315732     1  0.19919273E+09
     -165.7926203961      172.0575833969     1  0.21356942E+09
     -165.7925542769      171.1963335493     1  0.20545844E+09
     -165.7925480841      173.8112090089     1  0.20894641E+09
     -165.7925174376      171.8986263340     1  0.19997280E+09
     -165.7925032163      163.2757471853     1  0.20793613E+09
     -165.7924989738      165.0770029650     1  0.20012981E+09
     -165.7924923154      168.3248014738     1  0.20772204E+09
     -165.7924792293      170.3754568958     1  0.20416679E+09
     -165.7924741227      166.3653788162     1  0.20495065E+09
     -165.7924654362      168.6370595453     1  0.19587078E+09
     -165.7924415421      169.0739571911     1  0.20279943E+09
     -165.7924151044      171.6299820974     1  0.20571937E+09
     -165.7924005580      170.7154927916     1  0.20227799E+09
     -165.7923876518      175.4068133456     1  0.20463534E+09
     -165.7923644269      168.9558853599     1  0.19773191E+09
     -165.7923499742      164.0672917853     1  0.20028621E+09
     -165.7923224963      166.0786527050     1  0.20918083E+09
     -165.7923210755      167.4982580578     1  0.20516992E+09
     -165.7923004761      168.3684394684     1  0.20567450E+09
     -165.7922875054      168.1950524865     1  0.21041989E+09
     -165.7922348340      165.7985123083     1  0.19861771E+09
     -165.7922147237      167.2852528196     1  0.19687323E+09
     -165.7922113843      168.3728436017     1  0.20310448E+09
     -165.7922050522      165.5399691051     1  0.20695248E+09
     -165.7921987789      169.1631747979     1  0.19607361E+09
     -165.7921781154      175.0165218144     1  0.19866524E+09
     -165.7921638762      170.3507680372     1  0.19426491E+09
     -165.7921550081      171.0041500896     1  0.20822820E+09
     -165.7921491477      175.0078053808     1  0.20077681E+09
     -165.7921479644      169.4427278874     1  0.20811847E+09
     -165.7921244897      169.1596886418     1  0.19573487E+09
     -165.7920981908      163.0923423202     1  0.19717593E+09
     -165.7920852307      168.5227749294     1  0.20123246E+09
     -165.7920753732      169.3901246859     1  0.20845329E+09
     -165.7920573048      165.1593007533     1  0.20723813E+09
     -165.7920548331      167.7578155025     1  0.19803998E+09
     -165.7920392400      165.5922344176     1  0.19281497E+09
     -165.7920270928      167.3330093256     1  0.19577796E+09
     -165.7919648674      174.2000683065     1  0.21853883E+09
     -165.7919336176      174.6107572607     1  0.20240096E+09
     -165.7919320751      166.9299238249     1  0.21144739E+09
     -165.7919297523      172.0690967078     1  0.20032738E+09
     -165.7919111784      170.7325304467     1  0.20254864E+09
     -165.7919073375      172.1359510966     1  0.21280633E+09
     -165.7919041798      167.2624382959     1  0.19532435E+09
     -165.7918886819      166.6191357277     1  0.19176102E+09
     -165.7918275449      166.5013083820     1  0.19805879E+09
     -165.7918219315      167.4540756075     1  0.19766260E+09
     -165.7918141835      170.8094209590     1  0.19563625E+09
     -165.7918029843      166.9796453201     1  0.19249123E+09
     -165.7917992408      168.1837541272     1  0.20614203E+09
     -165.7917972082      165.4315431460     1  0.19465022E+09
     -165.7917885114      169.9367229399     1  0.20557082E+09
     -165.7917873764      172.4833841496     1  0.19677295E+09
     -165.7917618977      165.1151178541     1  0.19440415E+09
     -165.7917350739      169.7909077685     1  0.20293584E+09
     -165.7917125671      167.4246074906     1  0.19998619E+09
     -165.7916975410      170.6913763333     1  0.20355062E+09
     -165.7916956422      165.8778965723     1  0.19314563E+09
     -165.7916756686      165.4122846774     1  0.20013725E+09
     -165.7916699257      170.7918706645     1  0.19765886E+09
     -165.7916657008      171.7244093226     1  0.20675888E+09
     -165.7916535883      167.8153765260     1  0.19757560E+09
     -165.7916047119      172.0195383255     1  0.20320277E+09
     -165.7915842141      176.5988355750     1  0.20219402E+09
     -165.7915712234      171.0553084991     1  0.20367049E+09
     -165.7915597665      167.3314905991     1  0.20135962E+09
     -165.7915473864      164.8676234442     1  0.20423003E+09
     -165.7915282176      168.1152224747     1  0.19561768E+09
     -165.7914905617      167.7298116327     1  0.19857473E+09
     -165.7914885346      172.7251876982     1  0.19872290E+09
     -165.7914822052      163.8090960439     1  0.20904431E+09
     -165.7914616175      163.8322081043     1  0.19597605E+09
     -165.7914447851      166.2633059966     1  0.20403816E+09
     -165.7914432025      167.9273754142     1  0.19467968E+09
     -165.7914279429      172.7083277164     1  0.20017354E+09
     -165.7914243304      170.9492597058     1  0.20128078E+09
     -165.7914166129      167.6880891076     1  0.20223030E+09
     -165.7914131355      170.4253673791     1  0.19809218E+09
     -165.7914083654      166.9697110521     1  0.21044493E+09
     -165.7913985815      170.0153208548     1  0.21398835E+09
     -165.7913871849      164.8222180527     1  0.20162230E+09
     -165.7913843324      161.3559959864     1  0.19901829E+09
     -165.7913795876      171.4112532261     1  0.20172377E+09
     -165.7913753618      164.2682093876     1  0.19773462E+09
     -165.7913727665      170.2280365022     1  0.21407800E+09
     -165.7913586160      171.2869343418     1  0.19417637E+09
     -165.7913335925      169.4102740947     1  0.20459717E+09
     -165.7913266714      165.3504922011     1  0.20472099E+09
     -165.7913135735      172.4222794064     1  0.22427457E+09
     -165.7913095541      166.7890331542     1  0.19675292E+09
     -165.7912803185      166.9991374445     1  0.19827816E+09
     -165.7912569493      168.5123675361     1  0.21202605E+09
     -165.7912529249      166.6705731950     1  0.19587749E+09
     -165.7912508927      166.0654491979     1  0.19604141E+09
     -165.7912430938      169.4420472901     1  0.19981568E+09
     -165.7912266691      168.0310261916     1  0.20701383E+09
     -165.7912170396      171.4913336047     1  0.19854344E+09
     -165.7911987949      170.8887400563     1  0.21750487E+09
     -165.7911903882      169.9047593899     1  0.19385064E+09
     -165.7911845495      169.5602283625     1  0.19986626E+09
     -165.7911830792      169.5670689063     1  0.19743299E+09
     -165.7911437386      169.0391973790     1  0.20013861E+09
     -165.7911359382      171.6381104651     1  0.20389038E+09
     -165.7911127194      166.4754640426     1  0.20115063E+09
     -165.7911099665      169.8457478527     1  0.20014868E+09
     -165.7911033456      168.1275584204     1  0.19741946E+09
     -165.7910940786      172.1857925829     1  0.20073647E+09
     -165.7910748430      166.0611066734     1  0.19816395E+09
     -165.7910612411      170.9647449897     1  0.19936552E+09
     -165.7910220161      165.9651504850     1  0.20474227E+09
     -165.7910004783      167.4256338990     1  0.20599177E+09
     -165.7909822638      166.1030429992     1  0.19557373E+09
     -165.7909437346      168.9677225611     1  0.19136169E+09
     -165.7909237956      164.7269689074     1  0.20397294E+09
     -165.7908874718      168.3164710862     1  0.21048043E+09
     -165.7908717877      170.4716861564     1  0.19607107E+09
     -165.7908480740      166.6390272929     1  0.21205766E+09
     -165.7908328836      167.9595761901     1  0.20114260E+09
     -165.7907908099      170.3970789753     1  0.20628178E+09
     -165.7907710514      169.0647502936     1  0.20536189E+09
     -165.7907639758      170.0880970575     1  0.20698876E+09
     -165.7907621278      166.2985972133     1  0.20666196E+09
     -165.7907587299      171.5470394743     1  0.20284002E+09
     -165.7907355926      166.3843573530     1  0.19630894E+09
     -165.7907292386      169.6869998155     1  0.19832728E+09
     -165.7907226446      174.1017046345     1  0.21308665E+09
     -165.7907019933      167.6399641718     1  0.19173674E+09
     -165.7906960273      161.4235253088     1  0.19535814E+09
     -165.7906924304      164.5510304359     1  0.19666220E+09
     -165.7906801703      170.0154352496     1  0.20773444E+09
     -165.7906636997      162.1947964603     1  0.19705659E+09
     -165.7906419818      166.6382782897     1  0.21838693E+09
     -165.7906404549      173.0255496254     1  0.20672493E+09
     -165.7906318341      170.7915664535     1  0.20341122E+09
     -165.7906218456      165.6355980681     1  0.21172455E+09
     -165.7905853275      167.6648297859     1  0.20440017E+09
     -165.7905745276      170.2365905749     1  0.19888441E+09
     -165.7905699393      167.7947384749     1  0.19456587E+09
     -165.7905667473      167.0534016809     1  0.20507114E+09
     -165.7905646835      168.0875201599     1  0.20474819E+09
     -165.7905475004      162.5710001409     1  0.20076667E+09
     -165.7905298194      169.9974495511     1  0.20664641E+09
     -165.7905123297      167.8404421288     1  0.20391982E+09
     -165.7905089634      166.1552257099     1  0.20104985E+09
     -165.7905072830      165.3461031108     1  0.20798310E+09
     -165.7904905200      170.7293670987     1  0.20692855E+09
     -165.7904834608      168.6651550143     1  0.20009972E+09
     -165.7904823585      172.3172830076     1  0.20286093E+09
     -165.7904644850      169.1088326897     1  0.20057153E+09
     -165.7904630124      177.0631998276     1  0.20484465E+09
     -165.7904494682      165.8840936423     1  0.21944752E+09
     -165.7904089565      167.5920475867     1  0.20236038E+09
     -165.7903877620      171.9374035766     1  0.20434569E+09
     -165.7903599018      167.7107398462     1  0.19382728E+09
     -165.7903320110      169.7240007964     1  0.18922274E+09
     -165.7903286054      165.8693595518     1  0.20260674E+09
     -165.7903264205      171.1815906202     1  0.19932188E+09
     -165.7903130547      170.6075669811     1  0.21390663E+09
     -165.7902936180      169.5069571100     1  0.20469033E+09
     -165.7902893518      168.0419277603     1  0.20614416E+09
     -165.7902487419      164.2747956025     1  0.20324000E+09
     -165.7902397305      167.5023884119     1  0.20421663E+09
     -165.7902304371      165.7521020122     1  0.20294788E+09
     -165.7902197168      171.9308207523     1  0.19128297E+09
     -165.7902161443      167.8796976248     1  0.20764439E+09
     -165.7902094604      169.2315577507     1  0.19881365E+09
     -165.7901875568      166.3094276768     1  0.19718992E+09
     -165.7901827362      168.8070623999     1  0.21483540E+09
     -165.7901593466      169.4532698669     1  0.18995414E+09
     -165.7901520692      169.3755765601     1  0.20840828E+09
     -165.7901468094      162.9014002771     1  0.19686073E+09
     -165.7901401025      167.4748434910     1  0.20935367E+09
     -165.7901309100      167.8233471167     1  0.19577098E+09
     -165.7901217658      170.1077768770     1  0.20505204E+09
     -165.7901159313      168.1787942456     1  0.19787943E+09
     -165.7901071431      174.8829993866     1  0.21773733E+09
     -165.7900827447      167.0714589801     1  0.20270903E+09
     -165.7900516569      167.1426975137     1  0.19910158E+09
     -165.7900471667      173.9549323915     1  0.21470025E+09
     -165.7900205379      167.3761609717     1  0.20875732E+09
     -165.7900164820      170.2520955784     1  0.20686490E+09
     -165.7900145918      172.5922773063     1  0.19793619E+09
     -165.7899975902      166.9219098789     1  0.19322786E+09
     -165.7899846389      171.8098158626     1  0.20794969E+09
     -165.7899785421      165.9185280113     1  0.19461582E+09
     -165.7899679658      167.5727843166     1  0.21594756E+09
     -165.7899622360      173.0224622680     1  0.20887971E+09
     -165.7899543952      168.7921913404     1  0.19673737E+09
     -165.7899368969      164.7030913758     1  0.19964530E+09
     -165.7899335822      166.2762418834     1  0.19504782E+09
     -165.7899247432      169.4825853124     1  0.19945346E+09
     -165.7899154704      165.6096529207     1  0.18881366E+09
     -165.7898970993      170.1654527751     1  0.20022379E+09
     -165.7898959986      171.5072581431     1  0.20112320E+09
     -165.7898839363      165.9252224107     1  0.20234362E+09
     -165.7898433541      163.9906426347     1  0.19638461E+09
     -165.7898313517      167.1301043287     1  0.20648194E+09
     -165.7898238548      169.3426426566     1  0.20519589E+09
     -165.7898111573      166.7010745517     1  0.20891592E+09
     -165.7898092245      169.8011819878     1  0.20448806E+09
     -165.7897795622      169.6694039984     1  0.18920943E+09
     -165.7897763131      172.3619043172     1  0.20298403E+09
     -165.7896995031      171.7477482445     1  0.20756941E+09
     -165.7896981675      166.3501163715     1  0.19995639E+09
     -165.7896696914      166.6308363172     1  0.19323048E+09
     -165.7896461067      168.2491800425     1  0.19873624E+09
     -165.7896252456      170.0989107832     1  0.20552865E+09
     -165.7896235696      167.4846517425     1  0.19061056E+09
     -165.7896207629      170.0167848946     1  0.19675559E+09
     -165.7896177710      170.7685821093     1  0.20275239E+09
     -165.7896121789      169.3602851223     1  0.19961994E+09
     -165.7896097124      166.6085059864     1  0.19259969E+09
     -165.7896043837      165.1323014781     1  0.20089657E+09
     -165.7895888060      166.8621085043     1  0.19727154E+09
     -165.7895810972      166.1764333072     1  0.20768279E+09
     -165.7895769571      169.1542330413     1  0.19527307E+09
     -165.7895583970      168.1341004517     1  0.19737100E+09
     -165.7895573408      165.7933412432     1  0.19186051E+09
     -165.7895516788      169.3077057914     1  0.20349498E+09
     -165.7895346771      167.0283864262     1  0.20497102E+09
     -165.7895292521      173.2363842370     1  0.19969973E+09
     -165.7895256689      173.2881276539     1  0.20669717E+09
     -165.7895197636      169.7603898435     1  0.21857407E+09
     -165.7895101787      172.0396380682     1  0.20110577E+09
     -165.7895067230      167.5196718749     1  0.19655783E+09
     -165.7894192289      168.9613901902     1  0.20777606E+09
     -165.7894059860      173.2237384557     1  0.20952198E+09
     -165.7893829651      172.6267477271     1  0.19281687E+09
     -165.7893691706      168.7304294309     1  0.19566912E+09
     -165.7893541777      166.5759382616     1  0.20077138E+09
     -165.7893415086      171.9019542713     1  0.20330232E+09
     -165.7893362809      168.1664702420     1  0.20584690E+09
     -165.7892990704      164.9334448628     1  0.20651641E+09
     -165.7892753010      169.0059715429     1  0.19637835E+09
     -165.7892658456      167.5292296472     1  0.19283579E+09
     -165.7892543987      162.0227029664     1  0.20233120E+09
     -165.7892519777      165.0759493994     1  0.20467686E+09
     -165.7892289387      170.8464122610     1  0.19850731E+09
     -165.7892214856      166.8525831704     1  0.20473887E+09
     -165.7892170982      173.4491132106     1  0.20537504E+09
     -165.7892095638      169.9633438613     1  0.19544037E+09
     -165.7891851532      168.5455995046     1  0.20985460E+09
     -165.7891722879      169.9714410758     1  0.19051697E+09
     -165.7891678330      172.7137098161     1  0.22513153E+09
     -165.7891628879      166.9206058356     1  0.19093821E+09
     -165.7891609671      166.4938976473     1  0.20551501E+09
     -165.7891569921      166.2779428612     1  0.19839299E+09
     -165.7891473762      166.1838028731     1  0.19932387E+09
     -165.7891300544      169.7559299491     1  0.19693673E+09
     -165.7891225140      170.3221797046     1  0.20649333E+09
     -165.7891186099      167.1260530041     1  0.20463560E+09
     -165.7891034330      166.4837072582     1  0.20849792E+09
     -165.7890780328      169.0272784216     1  0.20348150E+09
     -165.7890615614      174.3513379560     1  0.19398890E+09
     -165.7890493941      172.3423902871     1  0.20791480E+09
     -165.7890416488      166.5818681181     1  0.19611509E+09
     -165.7890346642      173.6372615048     1  0.20699571E+09
     -165.7890295575      167.1642450820     1  0.19299185E+09
     -165.7889900450      171.0268684138     1  0.19848411E+09
     -165.7889811757      169.7151401051     1  0.20391418E+09
     -165.7889763207      168.8124892487     1  0.20838931E+09
     -165.7889547311      170.1945945771     1  0.20499315E+09
     -165.7889484612      168.6753741510     1  0.20135106E+09
     -165.7889455541      172.2104300689     1  0.19994682E+09
     -165.7889380806      165.4883605538     1  0.21048354E+09
     -165.7889236654      168.8663244184     1  0.21310514E+09
     -165.7889020751      171.5932693361     2  0.19938545E+09
     -165.7888879136      168.4276212420     1  0.19627583E+09
     -165.7888817903      168.8908612222     1  0.20115711E+09
     -165.7888779123      164.9450412722     1  0.19817949E+09
     -165.7888617630      171.5980640267     1  0.21129902E+09
     -165.7888561399      166.2456227334     1  0.19275385E+09
     -165.7888540614      171.9300463051     1  0.20250853E+09
     -165.7888485488      166.9830160481     1  0.19329361E+09
     -165.7888401242      169.4304189685     1  0.19915069E+09
     -165.7888345120      177.6113238574     1  0.19428319E+09
     -165.7888189147      169.1901281209     1  0.19982949E+09
     -165.7888131166      173.2410479575     1  0.20186643E+09
     -165.7887916782      169.8435602506     1  0.19083641E+09
     -165.7887807068      166.4807759623     1  0.19513833E+09
     -165.7887674302      165.1727498734     1  0.19977071E+09
     -165.7887591208      164.0711891124     1  0.19853994E+09
     -165.7887405018      166.1651944893     1  0.20343509E+09
     -165.7887378888      172.7636291492     1  0.19363717E+09
     -165.7887008378      168.5069908708     1  0.20604501E+09
     -165.7886576731      169.7638862506     1  0.20173069E+09
     -165.7886466174      172.7885227643     1  0.21783914E+09
     -165.7886438592      170.2115354303     1  0.19761523E+09
     -165.7886381697      169.7178760584     1  0.20004723E+09
     -165.7885903900      167.2518620734     1  0.19966357E+09
     -165.7885815191      168.8363671711     1  0.19477924E+09
     -165.7885801356      167.1415372298     1  0.19108784E+09
     -165.7885700469      167.1799885228     1  0.19635988E+09
     -165.7885686450      170.5167265822     1  0.19543914E+09
     -165.7885531338      167.0110778364     1  0.20713159E+09
     -165.7885470994      170.0397229754     1  0.20799479E+09
     -165.7885175165      166.5911914092     1  0.19653375E+09
     -165.7885030597      166.0439404373     1  0.20369218E+09
     -165.7884931706      172.1839704257     1  0.19935254E+09
     -165.7884896743      173.7767257323     1  0.20601385E+09
     -165.7884885701      167.4486852400     1  0.20859843E+09
     -165.7884801039      162.9547336539     1  0.20616129E+09
     -165.7884777627      170.7273356761     1  0.19965499E+09
     -165.7884557089      167.5104339231     1  0.19519618E+09
     -165.7884437475      167.0576466232     1  0.20232957E+09
     -165.7884280232      169.4920066220     1  0.19438777E+09
     -165.7884245492      173.9090891720     2  0.20216864E+09
     -165.7883798900      161.7567836343     1  0.19343786E+09
     -165.7883404013      167.7570322438     1  0.20984811E+09
     -165.7883318188      170.7866427888     1  0.20050856E+09
     -165.7883097299      162.6347112427     1  0.20543674E+09
     -165.7882999124      165.5609747113     1  0.19804380E+09
     -165.7882837785      170.2741010878     1  0.19708408E+09
     -165.7882749086      171.0068322765     1  0.19808513E+09
     -165.7882710133      167.3826617327     1  0.19232221E+09
     -165.7882651153      173.0620303056     1  0.21613977E+09
     -165.7882434856      169.9305681931     1  0.20115552E+09
     -165.7882329281      169.5265994976     1  0.19350604E+09
     -165.7882283524      174.6826156363     1  0.21681899E+09
     -165.7882082578      167.0181613257     1  0.19592517E+09
     -165.7881812490      167.5935048558     1  0.20576102E+09
     -165.7881740659      172.2209618291     1  0.21360341E+09
     -165.7881336539      169.6460128848     1  0.20199511E+09
     -165.7881325961      168.7813812486     1  0.19421752E+09
     -165.7881210994      166.1746508091     1  0.20519023E+09
     -165.7880733887      167.3775052924     1  0.19626975E+09
     -165.7880708281      170.8982889660     1  0.20139031E+09
     -165.7880662273      175.8689110435     1  0.21141328E+09
     -165.7880255306      166.3810821103     1  0.19675990E+09
     -165.7880225667      170.0794433482     1  0.20116195E+09
     -165.7879880503      165.6870672365     1  0.20300835E+09
     -165.7879842355      167.3224041092     1  0.20471502E+09
     -165.7879630728      167.4197571048     1  0.19254479E+09
     -165.7879392287      175.8126769153     1  0.20941112E+09
     -165.7879270141      171.1122511568     1  0.19408630E+09
     -165.7879216257      168.7596999881     1  0.19561473E+09
     -165.7879150425      166.8428361071     1  0.19983023E+09
     -165.7879124152      169.2154142555     1  0.20595325E+09
     -165.7879056875      170.7406743539     1  0.20293755E+09
     -165.7878989244      167.9212917077     1  0.19916944E+09
     -165.7878713630      167.1053835688     1  0.19842294E+09
     -165.7878598530      169.3303827520     1  0.20293598E+09
     -165.7878482976      167.3617381505     1  0.19842538E+09
     -165.7878466278      172.1626579081     1  0.20654491E+09
     -165.7878452793      166.8820320156     1  0.20566156E+09
     -165.7878310503      171.3053084297     1  0.20139940E+09
     -165.7878294456      166.6013278473     1  0.19450285E+09
     -165.7878186143      169.2582542440     1  0.20349135E+09
     -165.7878013594      174.5800648589     1  0.20025147E+09
     -165.7877869147      171.2837116955     1  0.19531810E+09
     -165.7877797456      176.6493956074     1  0.21360717E+09
     -165.7877414301      171.7004443875     1  0.20178891E+09
     -165.7877056453      173.3399990644     1  0.19779037E+09
     -165.7877039454      169.0329562314     1  0.20512478E+09
     -165.7876673254      169.3993399272     1  0.20081093E+09
     -165.7876613619      166.1297788334     1  0.19838450E+09
     -165.7876366666      171.5750346679     1  0.21986687E+09
     -165.7876264107      168.8063772836     1  0.20589898E+09
     -165.7876092535      167.2874534198     1  0.19679161E+09
     -165.7875982893      170.5593627119     1  0.19855172E+09
     -165.7875886677      168.7773847606     1  0.19518464E+09
     -165.7875543445      169.0602405015     1  0.20561876E+09
     -165.7875522326      169.7914243546     1  0.21054077E+09
     -165.7875494497      169.5650017382     1  0.20397376E+09
     -165.7875476395      168.5652167039     1  0.20102259E+09
     -165.7875444350      167.0167323409     1  0.19614151E+09
     -165.7875355218      173.4921068317     1  0.20262114E+09
     -165.7875305031      167.3506278501     1  0.19170207E+09
     -165.7875258503      170.3664975171     1  0.21184686E+09
     -165.7875002979      170.6494827186     1  0.20507580E+09
     -165.7874687310      170.2002803761     1  0.20559703E+09
     -165.7874632122      174.6105157341     1  0.20493062E+09
     -165.7874602219      171.8998518556     1  0.20539733E+09
     -165.7874512686      169.0148591745     1  0.20885137E+09
     -165.7874405830      171.9145885558     1  0.20714178E+09
     -165.7874385445      169.0737457322     1  0.20967145E+09
     -165.7874366444      169.6940675400     1  0.20734264E+09
     -165.7874258917      166.3063135831     1  0.20264546E+09
     -165.7874192944      169.1415152839     1  0.20620367E+09
     -165.7874155509      167.4249985016     1  0.20519576E+09
     -165.7874006452      165.4381861544     1  0.20658493E+09
     -165.7873886700      172.1019708698     1  0.19808871E+09
     -165.7873848120      171.6516850306     2  0.19941368E+09
     -165.7873780404      171.6219820025     1  0.19909029E+09
     -165.7873665593      171.4069778890     1  0.21533985E+09
     -165.7873613859      165.1372697653     1  0.19974976E+09
     -165.7873473841      168.5224369508     1  0.19561406E+09
     -165.7873207688      169.9440052605     1  0.19244350E+09
     -165.7873061391      168.7882730119     1  0.21538154E+09
     -165.7872938745      165.2236950320     1  0.19997624E+09
     -165.7872883400      168.8304249360     1  0.18928576E+09
     -165.7872484422      167.6102268773     1  0.19959392E+09
     -165.7872247730      170.5674971416     1  0.20478923E+09
     -165.7872157163      171.6357065599     1  0.19367003E+09
     -165.7871969779      169.4429364985     1  0.19208507E+09
     -165.7871743774      164.2558164014     1  0.20025523E+09
     -165.7871602719      168.4253918116     1  0.20165620E+09
     -165.7871491794      168.2195689028     1  0.19446008E+09
     -165.7871477468      165.2800386062     1  0.19942243E+09
     -165.7871461022      172.4931858276     1  0.20252814E+09
     -165.7871446806      169.0488626802     1  0.19855596E+09
     -165.7871374090      167.2141709714     1  0.19772328E+09
     -165.7871312252      171.3234972999     1  0.20444196E+09
     -165.7871215562      171.9182310535     1  0.20408965E+09
     -165.7870940600      167.0301932388     1  0.19870213E+09
     -165.7870843747      172.1304580631     1  0.20675083E+09
     -165.7870739120      174.2440392842     1  0.20318488E+09
     -165.7870407723      166.2565681797     1  0.19228677E+09
     -165.7870157408      167.1323670820     1  0.20038132E+09
     -165.7869650555      173.4471260483     1  0.19906573E+09
     -165.7869477234      166.2751387962     1  0.20453126E+09
     -165.7869452571      171.2763246687     1  0.20507060E+09
     -165.7869309701      170.3949070905     1  0.19308950E+09
     -165.7869128551      164.6058851276     1  0.19862204E+09
     -165.7868853120      168.7672749815     1  0.20213346E+09
     -165.7868528107      171.4530419135     1  0.20310842E+09
     -165.7868498179      169.5231053684     1  0.19708268E+09
     -165.7868337850      170.4980140506     1  0.19740357E+09
     -165.7868159222      169.3740531785     1  0.20179994E+09
     -165.7868144594      165.1659008678     1  0.19149744E+09
     -165.7868015997      167.6198583893     1  0.19659822E+09
     -165.7867959019      167.9401124906     1  0.20307518E+09
     -165.7867925941      169.0660721160     1  0.19961492E+09
     -165.7867915601      171.3785482786     1  0.20524911E+09
     -165.7867486398      170.6935968796     1  0.20150349E+09
     -165.7867202523      171.2647400811     1  0.20777450E+09
     -165.7866916940      170.9847020700     1  0.19968062E+09
     -165.7866849681      166.0283586437     1  0.20164568E+09
     -165.7866721185      166.1103701737     1  0.19393774E+09
     -165.7866664848      164.9904291814     1  0.20401187E+09
     -165.7866652050      170.1585781977     1  0.19364546E+09
     -165.7866188212      169.6057786092     1  0.19724139E+09
     -165.7866146321      168.2419414231     1  0.19809563E+09
     -165.7866015358      166.1513091100     1  0.19912013E+09
     -165.7865922959      168.4615967084     1  0.19971030E+09
     -165.7865890259      163.0406045080     1  0.20704398E+09
     -165.7865664825      163.4681032294     1  0.19905436E+09
     -165.7865568263      169.9782739416     1  0.20334061E+09
     -165.7865344475      165.2606911040     1  0.19137052E+09
     -165.7864804596      168.2638102927     1  0.19946667E+09
     -165.7864603369      167.6442885910     1  0.19502228E+09
     -165.7864293254      171.5737995788     1  0.20368294E+09
     -165.7864270603      172.7803415826     1  0.21565525E+09
     -165.7864238515      172.8490206812     1  0.20359098E+09
     -165.7864134498      170.3920819687     1  0.19567571E+09
     -165.7864120637      170.4398516395     2  0.19955625E+09
     -165.7864104265      172.7714115928     1  0.20105060E+09
     -165.7863802306      167.2475553896     1  0.20563415E+09
     -165.7863768163      169.1662672625     1  0.19125647E+09
     -165.7863562334      171.6560032117     1  0.19992676E+09
     -165.7863521339      160.8319822363     2  0.19655485E+09
     -165.7863407154      170.8087498370     1  0.20046697E+09
     -165.7863279554      166.5285795625     1  0.19192936E+09
     -165.7863230807      168.8404166993     1  0.21050794E+09
     -165.7863176922      171.7040881535     1  0.20411956E+09
     -165.7863129116      165.3949611190     1  0.20989018E+09
     -165.7862949889      168.8121652569     1  0.19792306E+09
     -165.7862726730      166.4804877602     1  0.19401431E+09
     -165.7862641713      168.0771401695     1  0.19131656E+09
     -165.7862599214      168.8834501723     1  0.19808034E+09
     -165.7862551392      168.4518646432     1  0.20227636E+09
     -165.7862487531      166.5201105284     1  0.20238621E+09
     -165.7862336811      171.7969682557     1  0.20201973E+09
     -165.7862262722      172.2518835911     1  0.20245604E+09
     -165.7862206912      171.5245807428     1  0.20238536E+09
     -165.7862155366      168.3626902724     1  0.19681290E+09
     -165.7861929169      168.0251518536     1  0.20843127E+09
     -165.7861660660      166.8358322329     1  0.20664363E+09
     -165.7861539878      168.7400743412     1  0.20697264E+09
     -165.7861471096      166.3838875757     1  0.19519834E+09
     -165.7861195941      169.1638029446     1  0.20282133E+09
     -165.7861144273      167.7311601778     1  0.18913078E+09
     -165.7860937307      167.5904531107     1  0.20179773E+09
     -165.7860853351      170.0669584900     1  0.19827687E+09
     -165.7860804597      167.9616556698     1  0.19926737E+09
     -165.7860781157      168.8640254757     1  0.18961425E+09
     -165.7860147658      171.0798537294     1  0.19139604E+09
     -165.7860083279      168.3020833819     1  0.21290254E+09
     -165.7859817772      171.9750929693     1  0.20027334E+09
     -165.7859649143      170.5932560354     1  0.20858528E+09
     -165.7859347097      168.4096636704     1  0.19341089E+09
     -165.7859329610      167.8898942543     1  0.19035294E+09
     -165.7859273864      168.7247820994     1  0.19663924E+09
     -165.7859113411      168.9689025005     1  0.20047236E+09
     -165.7859068370      169.5128643599     1  0.20710039E+09
     -165.7859030035      170.3330055027     1  0.20118330E+09
     -165.7858985673      169.6307866144     1  0.19573074E+09
     -165.7858817487      166.8793684808     1  0.20394503E+09
     -165.7858764592      170.1222302576     1  0.21101944E+09
     -165.7858709987      169.8340059764     1  0.19796819E+09
     -165.7858631050      163.6197237595     1  0.20729931E+09
     -165.7858619593      169.8243263797     1  0.20222313E+09
     -165.7858572120      172.6239676836     1  0.19967602E+09
     -165.7858440090      170.5615789036     1  0.20988876E+09
     -165.7858409610      167.5056022069     1  0.19525315E+09
     -165.7858395843      169.6496887480     1  0.19800213E+09
     -165.7857921600      171.6697405472     1  0.19715424E+09
     -165.7857872234      168.7369047786     1  0.21147962E+09
     -165.7857857763      166.5589600156     1  0.19722281E+09
     -165.7857815059      166.6423219404     1  0.20098136E+09
     -165.7857754428      167.6762344761     1  0.20875761E+09
     -165.7857286754      171.8685295879     1  0.19745437E+09
     -165.7857098512      166.2583150987     1  0.20950125E+09
     -165.7856511981      167.2934238031     1  0.20305160E+09
     -165.7856424502      168.7166712566     1  0.20167601E+09
     -165.7856180161      168.7885642324     1  0.20675044E+09
     -165.7856022947      168.5954730255     1  0.21136639E+09
     -165.7855980687      169.3184221551     1  0.19988453E+09
     -165.7855909705      167.3700252547     1  0.19819020E+09
     -165.7855724638      169.6776627749     1  0.20893116E+09
     -165.7855546354      167.7242951578     1  0.20625971E+09
     -165.7855492468      172.8752063066     1  0.20087786E+09
     -165.7855428987      167.0523975291     1  0.20365081E+09
     -165.7855248205      165.6897952109     1  0.20793865E+09
     -165.7855148991      171.0904714518     2  0.21707608E+09
     -165.7855124187      170.7727534895     1  0.20153181E+09
     -165.7855079924      171.2921498692     1  0.20154308E+09
     -165.7855017548      164.8660355674     1  0.19703169E+09
     -165.7854650984      163.0573376138     1  0.19210921E+09
     -165.7854600466      167.8881914984     1  0.19170960E+09
     -165.7854581367      171.5918341308     1  0.19311636E+09
     -165.7854553596      166.1484150106     1  0.19864036E+09
     -165.7854490798      168.0828119432     1  0.20982201E+09
     -165.7854399458      169.3297968734     1  0.20003369E+09
     -165.7854269789      172.8060730074     1  0.21221318E+09
     -165.7853831314      165.5727825757     1  0.19857674E+09
     -165.7853797607      166.9305331544     1  0.21312782E+09
     -165.7853309117      166.2766074720     1  0.19760313E+09
     -165.7853196546      167.6513821411     1  0.19433985E+09
     -165.7853115235      168.9068345334     1  0.20490043E+09
     -165.7852782814      166.8951567373     1  0.19316912E+09
     -165.7852769429      167.6501552892     1  0.19420373E+09
     -165.7852631046      169.6189059652     1  0.20220703E+09
     -165.7852526283      170.7586721251     1  0.19757395E+09
     -165.7852400811      166.0665323910     1  0.20164242E+09
     -165.7852290480      173.7085814644     1  0.20914932E+09
     -165.7852109294      167.3600200751     1  0.20486466E+09
     -165.7852098807      166.8124845704     1  0.19682320E+09
     -165.7851255289      172.3628344302     1  0.20024148E+09
     -165.7851068746      166.2121562435     1  0.19260645E+09
     -165.7850823923      166.0208899320     1  0.20046576E+09
     -165.7850709686      170.6195148521     1  0.20333153E+09
     -165.7850697392      166.6294614669     1  0.19949340E+09
     -165.7850522644      167.5656781242     1  0.20714885E+09
     -165.7850465224      171.5849687000     1  0.19370983E+09
     -165.7850308803      169.9719960421     1  0.20122409E+09
     -165.7850181798      166.7493258174     1  0.20547957E+09
     -165.7850145249      165.1191971981     1  0.19161951E+09
     -165.7850118259      167.4590530435     1  0.20174843E+09
     -165.7849869568      167.8498114241     1  0.19415686E+09
     -165.7849696032      174.4253312775     1  0.19968134E+09
     -165.7849545197      168.9625986190     1  0.19597715E+09
     -165.7849453947      165.5602322199     1  0.20977275E+09
     -165.7849356963      174.3025051829     1  0.20192996E+09
     -165.7849323718      173.7471987664     1  0.21034000E+09
     -165.7849085336      171.2904710502     1  0.21523684E+09
     -165.7849074777      167.9663766436     1  0.19197331E+09
     -165.7849053460      173.4747286886     1  0.21590783E+09
     -165.7848935125      170.1058580669     1  0.19401960E+09
     -165.7848742228      164.2923297779     1  0.19644795E+09
     -165.7848582829      168.0135072685     1  0.20462935E+09
     -165.7848506842      166.6064505631     1  0.20094889E+09
     -165.7848414882      166.4342257084     1  0.21123986E+09
     -165.7848385607      169.2901891584     1  0.19616655E+09
     -165.7848359286      169.5856945205     1  0.20400948E+09
     -165.7847964174      171.5823198050     1  0.20794406E+09
     -165.7847813030      170.1658646492     1  0.19897390E+09
     -165.7847603725      168.3286935051     1  0.20795623E+09
     -165.7847481502      167.1512007469     1  0.20827232E+09
     -165.7847324752      166.0245469872     1  0.20648556E+09
     -165.7847260220      168.0311038956     1  0.19653367E+09
     -165.7847013091      166.4143880860     1  0.19851253E+09
     -165.7846929667      166.3912718151     1  0.20536344E+09
     -165.7846907380      167.3198274064     1  0.19627944E+09
     -165.7846893686      173.0431914904     1  0.20606536E+09
     -165.7846793661      177.4725125469     1  0.19795654E+09
     -165.7846548036      169.4382212863     1  0.19585865E+09
     -165.7846381371      171.4199184160     1  0.19772868E+09
     -165.7846287368      170.9035441286     1  0.20305719E+09
     -165.7846071815      168.0767038855     1  0.20077944E+09
     -165.7845995490      166.3274045279     1  0.19020607E+09
     -165.7845867509      170.9407726732     1  0.20281340E+09
     -165.7845848183      167.2546890910     1  0.19283053E+09
     -165.7845756900      166.9707877607     1  0.20951711E+09
     -165.7845696915      165.6984060843     1  0.21668907E+09
     -165.7845364253      168.4412284407     1  0.20814048E+09
     -165.7845314265      173.4842054856     1  0.21570768E+09
     -165.7845047211      169.5142504092     1  0.20469307E+09
     -165.7845021581      163.3769465604     1  0.19974525E+09
     -165.7844673380      165.9274804452     1  0.19794250E+09
     -165.7844528394      172.8792285180     1  0.20475391E+09
     -165.7844506435      168.6863540408     1  0.19673718E+09
     -165.7844203387      174.5022265423     1  0.20130528E+09
     -165.7843881623      168.4667745861     1  0.19987728E+09
     -165.7843806272      168.1545377776     1  0.19464152E+09
     -165.7843684208      172.7469099299     1  0.20294198E+09
     -165.7843664004      171.8871142350     1  0.20501318E+09
     -165.7843632394      167.7518504332     1  0.19690389E+09
     -165.7843452329      168.1594873484     1  0.19611053E+09
     -165.7843044555      168.2490306953     1  0.19960661E+09
     -165.7842974354      171.1020198198     1  0.20715768E+09
     -165.7842926117      164.7394889814     1  0.19844473E+09
     -165.7842765622      168.9111179185     1  0.20636658E+09
     -165.7842711818      172.0897110923     1  0.20300929E+09
     -165.7842366383      166.4187382390     1  0.19368641E+09
     -165.7842312504      166.7254516188     2  0.20800871E+09
     -165.7842164082      168.0599872671     1  0.19795051E+09
     -165.7842081344      172.7270499424     1  0.20336941E+09
     -165.7842063446      169.9171364575     1  0.21488022E+09
     -165.7841771976      170.7296630537     1  0.19791624E+09
     -165.7841674191      168.3283318719     1  0.19501619E+09
     -165.7841422987      169.5174583163     1  0.19792467E+09
     -165.7841395293      170.0946570580     1  0.20664119E+09
     -165.7841324974      166.7358947725     1  0.19287247E+09
     -165.7841059360      167.9102321510     1  0.20171390E+09
     -165.7840611623      165.6964178789     1  0.19414352E+09
     -165.7840502486      165.7083350449     1  0.20316415E+09
     -165.7840413526      170.7963884952     1  0.21043201E+09
     -165.7840316742      169.6354196653     1  0.20295618E+09
     -165.7839854190      165.9993778641     1  0.20158621E+09
     -165.7839634304      166.6539966834     1  0.20483864E+09
     -165.7839252653      167.0221950637     1  0.19951550E+09
     -165.7838912711      168.8491138970     1  0.20124557E+09
     -165.7838507209      166.4918668015     1  0.20127476E+09
     -165.7838491956      173.2040949982     1  0.19614469E+09
     -165.7838081192      162.7677293275     1  0.19781903E+09
     -165.7837872184      168.2881616404     1  0.21548141E+09
     -165.7837807995      168.4392165928     1  0.20925029E+09
     -165.7837753009      172.1967156645     1  0.21400943E+09
     -165.7836848202      166.1363212639     1  0.21621543E+09
     -165.7836686583      170.1746100224     1  0.19901711E+09
     -165.7836623390      168.3750274589     1  0.19864851E+09
     -165.7836450041      172.0012298732     1  0.19910194E+09
     -165.7836428873      167.2458680338     1  0.19776496E+09
     -165.7836361018      169.1998958787     1  0.20546383E+09
     -165.7835838777      170.9049183031     1  0.20259531E+09
     -165.7835758406      167.6577362319     1  0.19411363E+09
     -165.7835695749      162.8136788756     1  0.19483416E+09
     -165.7835517255      167.4588129076     1  0.20672649E+09
     -165.7835407923      164.3407695138     1  0.20447596E+09
     -165.7835128399      168.5941116826     1  0.20151615E+09
     -165.7835078161      165.2357242986     1  0.20139377E+09
     -165.7835041524      168.8907524735     1  0.19738768E+09
     -165.7834408719      166.3895751779     1  0.19364361E+09
     -165.7834265877      164.0618297470     1  0.20526792E+09
     -165.7834117297      167.1850546417     1  0.19713751E+09
     -165.7834081282      172.4264962292     1  0.19912418E+09
     -165.7833944230      169.1780787329     1  0.20134114E+09
     -165.7833765507      166.0769907918     1  0.20781644E+09
     -165.7833731019      168.3204634986     1  0.19604863E+09
     -165.7833690440      170.8582646734     1  0.20291354E+09
     -165.7833570983      167.8177861161     1  0.19664556E+09
     -165.7833498834      168.1585795570     1  0.20099047E+09
     -165.7833417199      160.8727139910     1  0.18969142E+09
     -165.7833345502      166.5623170444     1  0.19618067E+09
     -165.7833327615      168.4847384395     1  0.19918729E+09
     -165.7833273514      169.2790318043     1  0.18955790E+09
     -165.7833152790      166.0124587868     1  0.19766849E+09
     -165.7833004897      168.1323098161     1  0.20799722E+09
     -165.7832898164      169.9701310714     1  0.20120855E+09
     -165.7832822022      168.2509339146     1  0.20607393E+09
     -165.7832696476      167.4513497512     1  0.20051509E+09
     -165.7832253594      169.7993046775     1  0.19446428E+09
     -165.7832183708      171.5435104165     1  0.20860114E+09
     -165.7831916414      169.9787673120     1  0.20257777E+09
     -165.7831851130      174.7208414365     1  0.21267966E+09
     -165.7831736531      173.6884547163     1  0.21232322E+09
     -165.7831598448      173.8182051500     1  0.20537348E+09
     -165.7831406838      175.0142329809     1  0.21043344E+09
     -165.7831355463      167.8378258166     1  0.19559941E+09
     -165.7831274268      167.7630275995     1  0.19284284E+09
     -165.7831225432      170.1756305455     1  0.20296182E+09
     -165.7831186324      168.3699814494     1  0.20533166E+09
     -165.7830989762      170.7046247108     1  0.19788132E+09
     -165.7830835664      165.3694120482     1  0.20616297E+09
     -165.7830532545      174.6239434235     2  0.19695832E+09
     -165.7830438740      173.3804180551     1  0.20803050E+09
     -165.7830236912      165.8986253443     1  0.20000914E+09
     -165.7830194044      167.5705785892     1  0.19276852E+09
     -165.7830126291      163.6005674407     1  0.20780823E+09
     -165.7829991303      162.9607958174     1  0.19839064E+09
     -165.7829963448      169.6868157384     1  0.19245246E+09
     -165.7829810826      169.8412648215     1  0.21842019E+09
     -165.7829783271      169.8774994134     1  0.20523342E+09
     -165.7829764953      170.0325240690     1  0.20955579E+09
     -165.7829662798      172.0327976039     1  0.19753289E+09
     -165.7829630963      170.7673737464     1  0.19860001E+09
     -165.7829508044      166.5848694869     1  0.19815523E+09
     -165.7829122006      175.5744649642     1  0.20867519E+09
     -165.7828955868      171.4481407798     1  0.21222776E+09
     -165.7828815572      167.1007439340     1  0.20193338E+09
     -165.7828721721      173.8980729094     1  0.20323215E+09
     -165.7828412813      168.3849748209     1  0.20136304E+09
     -165.7828388497      168.6763157185     1  0.21354533E+09
     -165.7828158498      173.6972045861     1  0.20870615E+09
     -165.7828123134      166.9246798316     1  0.19857756E+09
     -165.7827963175      170.4193677393     1  0.19986844E+09
     -165.7827867740      171.0336320851     1  0.19692498E+09
     -165.7827755565      168.3808311708     1  0.20301844E+09
     -165.7827555911      169.3389104755     1  0.20131909E+09
     -165.7827532815      164.2894099254     1  0.20076226E+09
     -165.7827515638      162.8893754272     1  0.20025928E+09
     -165.7827386096      169.3089160266     1  0.19215210E+09
     -165.7827237138      171.3355891758     1  0.20932786E+09
     -165.7827146601      170.6542710990     1  0.20528139E+09
     -165.7827109975      165.0283354097     1  0.19950692E+09
     -165.7826830237      168.8023017143     1  0.19765245E+09
     -165.7826565422      169.0128913349     1  0.20000971E+09
     -165.7826521312      170.6437323086     1  0.19652098E+09
     -165.7826358723      167.0134280051     1  0.19063120E+09
     -165.7826248356      172.4528404024     1  0.19923813E+09
     -165.7826219331      168.4126944049     1  0.19136709E+09
     -165.7826117828      169.4513301591     1  0.19777464E+09
     -165.7826015946      169.7289057402     1  0.19696995E+09
     -165.7825831742      171.5505746219     1  0.19627083E+09
     -165.7825815656      164.7878846262     1  0.20445524E+09
     -165.7825648803      170.4579758215     1  0.19911473E+09
     -165.7825462239      172.3555083059     1  0.20318314E+09
     -165.7825336680      173.2462777825     1  0.19770069E+09
     -165.7825126510      169.3812021153     1  0.19441175E+09
     -165.7824927706      167.6104992268     1  0.20064308E+09
     -165.7824870210      173.7143697383     2  0.21449664E+09
     -165.7824859224      170.6532677273     1  0.20095318E+09
     -165.7824577231      175.0803720545     1  0.20389213E+09
     -165.7824452279      167.2634199911     1  0.20627433E+09
     -165.7824353147      176.8108523384     1  0.20167878E+09
     -165.7824151726      167.6104544230     1  0.20351433E+09
     -165.7823943220      167.6076622543     1  0.20588433E+09
     -165.7823904639      162.8319268792     1  0.19064086E+09
     -165.7823868861      171.9911651270     1  0.20026396E+09
     -165.7823772765      167.9422897729     1  0.20110628E+09
     -165.7823757867      168.4018388836     1  0.19000193E+09
     -165.7823618478      170.8142017449     1  0.19629774E+09
     -165.7823440926      170.2912108026     1  0.20497496E+09
     -165.7823129841      167.5998257993     1  0.20107787E+09
     -165.7823019185      175.1169396596     1  0.21466163E+09
     -165.7822664988      171.3604887643     1  0.19944508E+09
     -165.7822503293      169.4483318683     1  0.20313817E+09
     -165.7822421485      169.9844686319     1  0.20254873E+09
     -165.7822294083      170.4611089562     1  0.21293434E+09
     -165.7822225831      169.7150179810     1  0.21020476E+09
     -165.7822158661      167.6389270932     1  0.20185006E+09
     -165.7822004345      164.9453484600     1  0.19981997E+09
     -165.7821917760      168.3796849234     1  0.20051248E+09
     -165.7821897097      163.7867471522     1  0.19838725E+09
     -165.7821857749      167.0155178006     1  0.20170422E+09
     -165.7821679453      166.2684661636     1  0.20244711E+09
     -165.7821491961      165.7025658092     1  0.20093669E+09
     -165.7821458474      169.8721028920     1  0.21340289E+09
     -165.7821276405      169.8783822726     1  0.21128761E+09
     -165.7821266165      173.2506041811     1  0.19992969E+09
     -165.7821244231      162.1563751461     1  0.19453904E+09
     -165.7820890089      169.2535779194     1  0.19219762E+09
     -165.7820867831      170.4819384477     1  0.20633758E+09
     -165.7820663231      166.5048583875     1  0.20863257E+09
     -165.7820645460      169.1430857817     1  0.19823402E+09
     -165.7820490867      168.6714502051     1  0.20265864E+09
     -165.7820224780      173.2189438639     1  0.19864451E+09
     -165.7820101598      167.0950204442     1  0.20765627E+09
     -165.7819925433      168.8615639831     1  0.20678373E+09
     -165.7819828654      168.4702973048     1  0.19309087E+09
     -165.7819795921      166.7909556662     1  0.20996388E+09
     -165.7819133272      171.5499847767     1  0.20090509E+09
     -165.7818922639      165.8794630741     1  0.20811779E+09
     -165.7818769090      168.7320889249     1  0.19998625E+09
     -165.7818615750      166.8943866537     1  0.21758005E+09
     -165.7818569398      167.6572419273     1  0.19170982E+09
     -165.7818558554      168.7315322366     1  0.20184176E+09
     -165.7818450179      161.6474968792     1  0.19885381E+09
     -165.7818337066      169.1611807710     1  0.19876074E+09
     -165.7818215618      171.7691351767     1  0.20561220E+09
     -165.7818070274      165.9428677299     1  0.19910511E+09
     -165.7818002933      173.1636107829     1  0.19980666E+09
     -165.7817991420      167.5758280237     1  0.19733281E+09
     -165.7817939976      172.9526818280     1  0.20147618E+09
     -165.7817911460      167.0433222215     1  0.19965559E+09
     -165.7817875297      168.6899619715     1  0.20370707E+09
     -165.7817542533      164.1983011602     1  0.19366652E+09
     -165.7817365045      167.9821845300     1  0.19754609E+09
     -165.7817194461      168.3332451397     1  0.19144780E+09
     -165.7816852793      170.8286207833     1  0.20882363E+09
     -165.7816624434      167.6618604325     1  0.20080940E+09
     -165.7816450507      166.7818122457     1  0.19654068E+09
     -165.7816415932      167.4767146213     1  0.21003066E+09
     -165.7816012977      166.8996693649     1  0.19297991E+09
     -165.7815967660      169.7596075165     1  0.20958836E+09
     -165.7815844849      174.6018690455     1  0.19739236E+09
     -165.7815830529      170.9125213160     1  0.20659524E+09
     -165.7815694351      169.7079760667     1  0.20377941E+09
     -165.7815541446      172.5555247680     1  0.19404444E+09
     -165.7815484668      171.5468934948     1  0.19912697E+09
     -165.7815464081      163.3322069518     1  0.19961689E+09
     -165.7815439569      168.2576556936     1  0.20241765E+09
     -165.7815412991      170.9101674972     1  0.21088835E+09
     -165.7815358835      166.6340248304     1  0.20978420E+09
     -165.7815337447      162.7624329871     1  0.19239011E+09
     -165.7815243792      166.6211752369     1  0.20699085E+09
     -165.7815183097      168.3094721641     1  0.19843263E+09
     -165.7815146541      167.2635034396     1  0.20317912E+09
     -165.7814860388      170.6682876762     1  0.19836988E+09
     -165.7814775908      168.3154839923     1  0.19802301E+09
     -165.7814686484      167.6466531698     1  0.19418055E+09
     -165.7814386574      167.9975763393     1  0.19290159E+09
     -165.7814322500      164.7113829880     1  0.20306959E+09
     -165.7814006811      169.2378358184     1  0.19554070E+09
     -165.7813974088      169.6108094440     1  0.19575231E+09
     -165.7813715553      168.1467346442     1  0.20270392E+09
     -165.7813701231      167.6301181475     1  0.19785112E+09
     -165.7813681334      173.2393672868     1  0.21795174E+09
     -165.7813638603      170.5987064039     1  0.19673708E+09
     -165.7813322865      171.1096133653     1  0.20713364E+09
     -165.7813218027      168.7940211586     1  0.20321252E+09
     -165.7813196688      165.3530579182     1  0.19364070E+09
     -165.7812923174      170.8434718590     1  0.20058915E+09
     -165.7812890660      169.5957747577     1  0.21318198E+09
     -165.7812767929      173.9788317618     1  0.21193072E+09
     -165.7812567506      165.3153464209     1  0.20240281E+09
     -165.7812503747      169.1370640307     1  0.19926510E+09
     -165.7812340558      167.9873204367     1  0.19837734E+09
     -165.7812220643      163.0774032780     1  0.19792731E+09
     -165.7812107327      167.7076865265     1  0.19432804E+09
     -165.7812086327      169.8816919772     1  0.20242720E+09
     -165.7811821740      170.3152658054     1  0.19301157E+09
     -165.7811599256      171.5729726710     1  0.20140290E+09
     -165.7811549926      172.2628733110     1  0.20732193E+09
     -165.7811357161      171.2829248284     1  0.20470384E+09
     -165.7811071786      165.1926365542     1  0.19703751E+09
     -165.7810933122      169.3466391323     1  0.20176409E+09
     -165.7810884520      170.8699136510     1  0.20784657E+09
     -165.7810506257      168.6389055126     1  0.20110748E+09
     -165.7810491849      170.2696328993     1  0.21105567E+09
     -165.7810470454      170.0735200414     1  0.20066020E+09
     -165.7810459424      168.2374949453     1  0.20616283E+09
     -165.7810316696      164.6542015521     1  0.19462993E+09
     -165.7810223295      173.4697292047     1  0.20295441E+09
     -165.7810168101      168.8358560684     1  0.20412275E+09
     -165.7810089581      164.9087725324     1  0.19499101E+09
     -165.7809996754      167.5875776236     1  0.19372739E+09
     -165.7809871641      169.7492420238     1  0.20916323E+09
     -165.7809803120      166.2487716889     1  0.19074128E+09
     -165.7809661746      168.3874496801     1  0.20787055E+09
     -165.7809500869      167.0502743846     1  0.19730332E+09
     -165.7809490084      166.3851643634     1  0.19505796E+09
     -165.7809457015      171.8959011134     1  0.20608670E+09
     -165.7809331256      172.1984891925     1  0.20332287E+09
     -165.7809147312      164.6164717687     1  0.19774015E+09
     -165.7809073654      166.8620989177     1  0.20578159E+09
     -165.7808970066      168.1696792439     1  0.20043885E+09
     -165.7808939417      168.3196255142     1  0.21157821E+09
     -165.7808878005      164.7595089736     1  0.19501575E+09
     -165.7808724504      169.8370705777     1  0.20488724E+09
     -165.7808611883      165.5609208431     1  0.19620484E+09
     -165.7808532442      168.0912058116     1  0.19807789E+09
     -165.7808278314      171.7190220107     1  0.20592583E+09
     -165.7808252132      164.6956904187     1  0.19532295E+09
     -165.7808015908      173.4369952201     1  0.21155695E+09
     -165.7808003834      168.1563709433     1  0.19835240E+09
     -165.7807922109      174.7552268702     1  0.19348799E+09
     -165.7807827331      173.5394549749     1  0.20445484E+09
     -165.7807778841      168.8802299506     1  0.19899930E+09
     -165.7807669261      168.6045045553     1  0.19285559E+09
     -165.7807641012      165.7100596581     1  0.19830462E+09
     -165.7807550819      169.1865760306     1  0.20502693E+09
     -165.7807209799      168.7124753541     1  0.19509194E+09
     -165.7807151832      165.6752309727     1  0.20340676E+09
     -165.7806888264      166.8995764627     1  0.19421768E+09
     -165.7806844280      165.9571344782     1  0.20447478E+09
     -165.7806833702      167.2051122165     1  0.19594637E+09
     -165.7806799594      169.0050527255     1  0.20458070E+09
     -165.7806718138      171.6638537825     1  0.19741435E+09
     -165.7806645128      171.2308436740     1  0.20817859E+09
     -165.7806576834      174.2423790903     1  0.19997371E+09
     -165.7806507491      168.4849411615     1  0.20880165E+09
     -165.7806185665      165.9726019897     1  0.19449471E+09
     -165.7806084073      167.9006909072     1  0.20976971E+09
     -165.7805885109      164.2026809902     1  0.20261668E+09
     -165.7805839571      166.9492277537     1  0.19806865E+09
     -165.7805753845      167.2650530060     1  0.19936279E+09
     -165.7805662711      167.2753458710     1  0.20110992E+09
     -165.7805637128      168.5002031540     1  0.19986585E+09
     -165.7805619240      174.3845317729     1  0.20525315E+09
     -165.7805580997      167.8538297133     1  0.19103967E+09
     -165.7805529567      168.5573849343     1  0.20181704E+09
     -165.7805462482      172.9306819440     1  0.20180854E+09
     -165.7805273339      169.9617861635     1  0.20200971E+09
     -165.7805257739      169.7276470534     1  0.20701142E+09
     -165.7804925620      176.1570507712     1  0.19902036E+09
     -165.7804903141      166.8313519147     1  0.19971428E+09
     -165.7804776177      165.9302393083     1  0.19440172E+09
     -165.7804752385      167.1601399774     1  0.20050295E+09
     -165.7804637285      170.8023480989     1  0.19674435E+09
     -165.7804533627      173.3057259428     1  0.19646025E+09
     -165.7804461751      169.6860521040     1  0.20613927E+09
     -165.7804367870      170.7520629784     1  0.20581133E+09
     -165.7803972467      166.6555998276     1  0.19448850E+09
     -165.7803721045      176.1090781023     1  0.19627520E+09
     -165.7803702316      170.9124402752     1  0.20258853E+09
     -165.7803571468      173.2539632581     2  0.19566583E+09
     -165.7803432377      169.0780463475     1  0.19569008E+09
     -165.7803140375      168.3296153477     1  0.20101541E+09
     -165.7803111996      171.5317381397     1  0.20819665E+09
     -165.7803090592      170.4829088977     1  0.19291024E+09
     -165.7802957664      169.3467777481     1  0.21695249E+09
     -165.7802918673      166.8145362404     1  0.19811208E+09
     -165.7802691348      169.8151282191     1  0.19532702E+09
     -165.7802488756      170.3560259566     2  0.20727638E+09
     -165.7802410789      170.3958047913     1  0.19631796E+09
     -165.7802330091      170.1196260797     1  0.20877184E+09
     -165.7802247049      166.6769777841     1  0.19813863E+09
     -165.7802007685      167.8213141063     1  0.19264256E+09
     -165.7801909480      171.0484820453     1  0.20325843E+09
     -165.7801883826      166.1297755638     1  0.20854339E+09
     -165.7801870384      167.2356795707     1  0.19457615E+09
     -165.7801755013      165.3417696636     1  0.19325372E+09
     -165.7801542040      166.4574255605     1  0.19360763E+09
     -165.7801519749      175.6167576741     1  0.20699760E+09
     -165.7801167584      166.0379151575     1  0.19385246E+09
     -165.7801145952      167.5532879940     1  0.19990917E+09
     -165.7800801407      167.1141795527     1  0.20216486E+09
     -165.7800632123      168.1936925682     1  0.20474257E+09
     -165.7800380654      165.0903942837     1  0.19263549E+09
     -165.7800338188      167.0419039299     1  0.20470934E+09
     -165.7800256058      169.4455776282     1  0.20134665E+09
     -165.7800197009      170.9905048136     1  0.20679999E+09
     -165.7800080579      165.3516564272     1  0.19307943E+09
     -165.7799979152      163.5451784389     1  0.20830594E+09
     -165.7799894230      163.1596844165     1  0.19783904E+09
     -165.7799810332      166.7301286726     1  0.20062770E+09
     -165.7799583732      165.4218397933     1  0.19900880E+09
     -165.7799546657      171.0228589614     1  0.20319199E+09
     -165.7799433396      166.8945503388     1  0.20170488E+09
     -165.7799404813      168.7958085773     1  0.19959511E+09
     -165.7799304360      171.4027380004     1  0.19608453E+09
     -165.7799175402      168.8479554410     1  0.20586112E+09
     -165.7799060346      168.6704036817     1  0.20955884E+09
     -165.7798786987      167.8066879166     1  0.20541892E+09
     -165.7798716711      168.7000553901     1  0.20007012E+09
     -165.7798408369      176.0403619346     1  0.19918835E+09
     -165.7798339621      171.0326892534     1  0.21117401E+09
     -165.7798293040      167.2090320116     1  0.19815237E+09
     -165.7798113509      165.6656753694     1  0.19795742E+09
     -165.7798038212      162.8360523617     1  0.19427609E+09
     -165.7797739370      165.0330708334     1  0.19864584E+09
     -165.7797570653      169.9932976035     1  0.20086485E+09
     -165.7797486588      166.0637412204     1  0.19933600E+09
     -165.7797278434      171.6898515632     1  0.19067857E+09
     -165.7796846978      167.2362949197     1  0.21240935E+09
     -165.7796805774      169.5744120009     1  0.19868080E+09
     -165.7796786490      172.0080568610     1  0.20285435E+09
     -165.7796770565      171.2468323469     1  0.20050297E+09
     -165.7796429259      170.5714725378     1  0.20423610E+09
     -165.7796402539      170.0274008276     1  0.20658500E+09
     -165.7796353087      163.6337179843     1  0.19371473E+09
     -165.7796271225      170.3931517737     1  0.19485154E+09
     -165.7796038432      164.1581882618     1  0.19825676E+09
     -165.7795681659      168.7337042001     1  0.20911508E+09
     -165.7795509528      169.3505526075     1  0.20226798E+09
     -165.7795471451      168.0373979257     1  0.20219294E+09
     -165.7795138257      168.2061105303     1  0.20864764E+09
     -165.7795065578      167.6267649433     1  0.20343276E+09
     -165.7795045818      170.3157119253     1  0.20043630E+09
     -165.7794828529      171.4927211843     1  0.19979908E+09
     -165.7794741344      169.5475447953     1  0.19329635E+09
     -165.7794713432      166.3926818935     1  0.21688326E+09
     -165.7794524215      167.2505351799     1  0.19902698E+09
     -165.7794358937      171.1948783785     1  0.19790154E+09
     -165.7794147597      166.6925092172     1  0.19399789E+09
     -165.7794120217      166.6494560458     1  0.20453365E+09
     -165.7793875109      168.6916499240     1  0.19801092E+09
     -165.7793196114      165.9270745820     1  0.19745705E+09
     -165.7792955015      172.1742730399     1  0.20410096E+09
     -165.7792586499      169.2327396814     1  0.20557553E+09
     -165.7792513553      168.3685935918     1  0.19760321E+09
     -165.7792125820      167.9217598502     1  0.19622546E+09
     -165.7792110787      170.2215604125     1  0.20896784E+09
     -165.7792093648      172.7166626300     1  0.21463849E+09
     -165.7791928893      171.2244402331     1  0.19949214E+09
     -165.7791836523      172.7637305699     1  0.21831237E+09
     -165.7791769842      167.8021627035     1  0.20278279E+09
     -165.7791708946      169.0134307024     1  0.19938425E+09
     -165.7791553144      161.8562590897     1  0.19722043E+09
     -165.7791345848      166.2651742238     1  0.19241427E+09
     -165.7791116281      169.2191711162     1  0.20725022E+09
     -165.7791103671      170.4487445025     1  0.18920447E+09
     -165.7790765443      169.1650847803     1  0.19967540E+09
     -165.7790720691      167.9047417440     1  0.19523133E+09
     -165.7790708511      166.4142900808     1  0.20970133E+09
     -165.7790642674      171.0693440536     1  0.20367354E+09
     -165.7790571773      174.7827825244     1  0.21526247E+09
     -165.7790426918      169.2404283078     1  0.20625761E+09
     -165.7790347444      169.1034755524     1  0.20583756E+09
     -165.7790325286      168.1439032890     1  0.20304342E+09
     -165.7790128068      165.5579577694     1  0.19791920E+09
     -165.7789900976      164.7126101498     1  0.19698371E+09
     -165.7789852255      168.9946810074     1  0.20465421E+09
     -165.7789763006      166.8169130815     1  0.19102685E+09
     -165.7789697798      164.6425729425     1  0.19375520E+09
     -165.7789539644      170.4815486008     1  0.21650626E+09
     -165.7789417646      168.2943801548     1  0.20901313E+09
     -165.7789310355      163.1524914582     1  0.20032940E+09
     -165.7789220269      170.4903586358     1  0.21526796E+09
     -165.7789189866      171.4829032942     1  0.19761984E+09
     -165.7789096137      167.2786240279     1  0.19611387E+09
     -165.7789066539      168.4422142451     1  0.19205937E+09
     -165.7788968366      171.0109819060     1  0.20908087E+09
     -165.7788797998      168.0764432684     1  0.20182328E+09
     -165.7788647554      167.3761391089     1  0.19963093E+09
     -165.7788576588      168.3808294827     1  0.20790670E+09
     -165.7788453437      172.6395927005     1  0.21565699E+09
     -165.7788351306      177.7048119289     1  0.20181766E+09
     -165.7788334392      173.4971802373     1  0.19190263E+09
     -165.7788315196      161.6082563895     1  0.19890456E+09
     -165.7788268807      170.4535246272     1  0.21427894E+09
     -165.7788138072      168.3273601338     1  0.19927596E+09
     -165.7787961847      168.7226019369     1  0.19282548E+09
     -165.7787690327      170.2736599180     1  0.20222858E+09
     -165.7787554248      172.1042097021     1  0.20363857E+09
     -165.7787482709      170.4456945686     1  0.20780242E+09
     -165.7787377899      171.3543546932     1  0.20723547E+09
     -165.7787362594      169.7041527749     1  0.20970422E+09
     -165.7787311652      172.2388289404     1  0.20429682E+09
     -165.7787285004      172.9255319935     1  0.19880505E+09
     -165.7787220587      168.8083357265     1  0.20226764E+09
     -165.7787165362      165.4347921432     1  0.20125980E+09
     -165.7787134046      169.0153506055     1  0.19110257E+09
     -165.7786978263      167.3065187158     1  0.21033917E+09
     -165.7786961128      171.5959387975     1  0.20852915E+09
     -165.7786715494      166.8515774308     1  0.18969991E+09
     -165.7786600789      166.1153041436     1  0.19494553E+09
     -165.7786570652      170.1962136218     1  0.19776218E+09
     -165.7786542066      168.5002317467     1  0.20464410E+09
     -165.7786439378      166.4237188799     1  0.20120771E+09
     -165.7786252154      170.0591679895     1  0.20014242E+09
     -165.7786202846      166.6829800062     1  0.20041359E+09
     -165.7786043164      170.7044851615     1  0.21285222E+09
     -165.7786012146      169.5911348811     1  0.19102602E+09
     -165.7785380586      167.3622176853     1  0.21968982E+09
     -165.7785296581      165.3829536439     1  0.20209548E+09
     -165.7785268752      172.6574689948     1  0.20264799E+09
     -165.7785167073      171.3562604766     1  0.19890577E+09
     -165.7785110998      165.6211517117     1  0.19678058E+09
     -165.7784534590      169.0443363494     1  0.20045974E+09
     -165.7784417607      168.1148253478     1  0.19433875E+09
     -165.7784326562      171.2935465822     1  0.19543241E+09
     -165.7784169422      162.5139605126     1  0.19300148E+09
     -165.7784108266      169.3139895622     1  0.21844771E+09
     -165.7784043984      169.1827151914     1  0.19635947E+09
     -165.7783963521      170.4053920927     1  0.21505623E+09
     -165.7783946356      167.7775019614     1  0.20401821E+09
     -165.7783898577      167.3770550107     1  0.20549405E+09
     -165.7783636473      170.2095117604     1  0.20240665E+09
     -165.7783541437      166.6125036947     1  0.19823813E+09
     -165.7783491790      177.0685905263     1  0.19902505E+09
     -165.7783413257      172.7874855329     2  0.20215332E+09
     -165.7783220986      171.1774899214     1  0.19835826E+09
     -165.7783133846      170.5691927703     1  0.20554923E+09
     -165.7783087491      168.6371569272     1  0.20062970E+09
     -165.7782969198      172.3782709332     1  0.22634834E+09
     -165.7782888671      166.7037330493     1  0.19737010E+09
     -165.7782758601      168.8985323740     1  0.20115217E+09
     -165.7782711914      170.1319465861     1  0.19518791E+09
     -165.7782569898      166.8913753393     1  0.20697166E+09
     -165.7782403645      174.8183273414     1  0.20015564E+09
     -165.7782382426      168.2822420616     1  0.18885568E+09
     -165.7781980120      166.9377441432     1  0.20364008E+09
     -165.7781926247      171.3602040692     1  0.19667778E+09
     -165.7781852187      165.7536219288     1  0.20448422E+09
     -165.7781825463      172.3888600663     1  0.20100192E+09
     -165.7781728160      163.6929443633     1  0.21057231E+09
     -165.7781566207      170.7994460298     1  0.21632521E+09
     -165.7781552690      162.9676921548     1  0.19382646E+09
     -165.7781450324      164.9660242108     1  0.21459234E+09
     -165.7781406226      162.6649122092     1  0.20596088E+09
     -165.7781394570      168.8351039297     1  0.21221467E+09
     -165.7781352232      166.3143179335     1  0.19580514E+09
     -165.7781159061      170.8836841443     1  0.19509365E+09
     -165.7780981583      172.3668638799     1  0.20805095E+09
     -165.7780923681      165.0638138110     1  0.19358307E+09
     -165.7780784654      170.8262280713     1  0.21611933E+09
     -165.7780732965      170.4157333063     1  0.19558647E+09
     -165.7780684007      167.7143035818     1  0.20153638E+09
     -165.7780581706      165.7079352718     1  0.20632712E+09
     -165.7780482259      165.2995824619     1  0.19525368E+09
     -165.7780390940      169.0559630351     1  0.19710168E+09
     -165.7779969039      170.2305659878     1  0.19846393E+09
     -165.7779918963      171.2493653629     1  0.19918911E+09
     -165.7779906957      170.2247212577     1  0.20116168E+09
     -165.7779855819      169.8545596292     1  0.19400509E+09
     -165.7779795369      169.6623517431     1  0.19762304E+09
     -165.7779673517      167.5753011294     1  0.21060580E+09
     -165.7779657567      169.1210513709     1  0.20564211E+09
     -165.7779641542      173.6442592726     1  0.20464245E+09
     -165.7779579603      165.2938515294     1  0.20273247E+09
     -165.7779454897      171.2940047609     1  0.19838417E+09
     -165.7779439936      168.3205289146     1  0.20468569E+09
     -165.7778919255      168.8054430660     1  0.19978795E+09
     -165.7778768589      164.1410509468     1  0.19685015E+09
     -165.7778575228      167.6291913439     1  0.20814941E+09
     -165.7778474948      170.7193571679     1  0.20748785E+09
     -165.7778380014      169.5624460827     1  0.21486514E+09
     -165.7778354166      169.9418452143     1  0.20291331E+09
     -165.7778288130      166.2985963160     1  0.19924655E+09
     -165.7778138106      170.8691856364     1  0.21393423E+09
     -165.7778048199      170.0045364946     1  0.21694675E+09
     -165.7777960298      169.7466631896     1  0.20363042E+09
     -165.7777940470      172.6512034347     1  0.19891152E+09
     -165.7777790174      171.4568760331     2  0.21029474E+09
     -165.7777708393      167.5803257342     1  0.19034174E+09
     -165.7777579376      170.0130334846     1  0.19988493E+09
     -165.7777461419      167.7234686579     1  0.19476576E+09
     -165.7777434519      165.0779853065     1  0.20035751E+09
     -165.7777300256      165.4052905104     1  0.21151407E+09
     -165.7777102054      170.1856143802     1  0.19860038E+09
     -165.7777045062      167.5426901941     1  0.19652670E+09
     -165.7776580171      164.4844410159     1  0.19706496E+09
     -165.7776521380      163.5067711249     1  0.19526270E+09
     -165.7776335924      171.1030591020     1  0.20228373E+09
     -165.7776131509      163.0687912868     1  0.20209150E+09
     -165.7776012976      169.8888848244     1  0.19709832E+09
     -165.7775976063      167.0620955199     1  0.19806709E+09
     -165.7775863879      165.8217965663     1  0.19308005E+09
     -165.7775746943      166.9046716962     1  0.19261030E+09
     -165.7775672918      168.5550031880     1  0.19825317E+09
     -165.7775561655      170.8646054376     1  0.20254059E+09
     -165.7775548913      165.9597434176     1  0.19958670E+09
     -165.7775392335      169.8835995292     1  0.20282656E+09
     -165.7775309650      168.0499915433     1  0.19173349E+09
     -165.7775293412      165.1734336487     1  0.19896568E+09
     -165.7775208608      165.3196606315     1  0.19167232E+09
     -165.7775049053      164.8244953380     1  0.19610321E+09
     -165.7775005434      170.7067222404     1  0.21081726E+09
     -165.7774879111      168.6256658554     1  0.19652219E+09
     -165.7774842163      164.7298141112     1  0.20628804E+09
     -165.7774815930      167.2284064412     1  0.21303622E+09
     -165.7774784069      170.4531289859     1  0.20336403E+09
     -165.7774479725      165.9684901523     1  0.19646878E+09
     -165.7774457178      168.8875262885     1  0.19862755E+09
     -165.7773600389      169.7599981192     1  0.20285223E+09
     -165.7773546590      170.9713817035     1  0.20213442E+09
     -165.7773369875      167.2689050001     1  0.19705491E+09
     -165.7773354816      171.1571233307     1  0.19711208E+09
     -165.7773334059      169.9391649375     1  0.19729664E+09
     -165.7773303460      167.1542026188     1  0.19350639E+09
     -165.7773210818      165.6148547234     1  0.20699237E+09
     -165.7773164696      170.9559537640     1  0.21407046E+09
     -165.7773098602      165.6221583846     1  0.20473582E+09
     -165.7773053233      173.1967330686     1  0.19947321E+09
     -165.7772984150      168.4427448473     1  0.19885281E+09
     -165.7772878214      164.8619869320     1  0.19464029E+09
     -165.7772844082      171.0892841631     1  0.20195724E+09
     -165.7772685089      164.8911265969     1  0.20043144E+09
     -165.7772539978      167.0151377199     1  0.19376289E+09
     -165.7772529413      170.2887842378     1  0.20859285E+09
     -165.7772502323      165.5276669115     1  0.19537134E+09
     -165.7772315394      169.3774342819     1  0.19316847E+09
     -165.7772240381      168.2424004776     1  0.19602982E+09
     -165.7772104532      167.7101449413     1  0.19212949E+09
     -165.7771873940      167.3126152029     1  0.19295946E+09
     -165.7771779662      165.5449790080     1  0.19483268E+09
     -165.7771641023      169.6775897886     1  0.20892006E+09
     -165.7771617741      166.7245108492     1  0.20309536E+09
     -165.7771527327      167.1055587228     1  0.19587144E+09
     -165.7771498410      166.9541599552     1  0.20196997E+09
     -165.7771487682      167.0487076297     1  0.20670785E+09
     -165.7771420687      171.4460803784     1  0.21212818E+09
     -165.7771358126      165.2742595713     1  0.20794149E+09
     -165.7771256761      170.4845112428     1  0.20148187E+09
     -165.7771117787      165.8244505904     1  0.20075387E+09
     -165.7771023143      167.7000448578     1  0.20419734E+09
     -165.7770931046      174.3789871220     1  0.20091325E+09
     -165.7770903327      173.9141361736     1  0.20349239E+09
     -165.7770871279      166.6703680425     1  0.20516335E+09
     -165.7770772742      173.3003372664     1  0.21203609E+09
     -165.7770631897      168.1933186655     1  0.20216847E+09
     -165.7770518621      166.3230174885     1  0.19739679E+09
     -165.7770371019      169.1127812888     1  0.20264486E+09
     -165.7770315522      168.0265904329     1  0.19648510E+09
     -165.7770220531      169.7363567803     1  0.19785243E+09
     -165.7770188103      166.2841341816     1  0.20755606E+09
     -165.7770146354      168.6567928638     1  0.20152449E+09
     -165.7770101797      165.7366631084     1  0.20819647E+09
     -165.7770030346      169.4979074665     1  0.19641897E+09
     -165.7770019599      166.3783855746     1  0.21142526E+09
     -165.7769942969      165.2228031810     1  0.20004096E+09
     -165.7769713382      167.0459658607     1  0.20227389E+09
     -165.7769664388      170.9893221070     1  0.20308645E+09
     -165.7769621471      168.8300424388     1  0.20397402E+09
     -165.7769487747      166.8282569259     1  0.20040255E+09
     -165.7769332097      169.0387014328     1  0.20951468E+09
     -165.7769292079      166.6873571460     1  0.19839676E+09
     -165.7769054661      168.9044231997     1  0.20935961E+09
     -165.7768796445      165.7276601363     1  0.20410243E+09
     -165.7768748836      167.2133934297     1  0.20774347E+09
     -165.7768734416      166.0908343483     1  0.20329830E+09
     -165.7768686830      167.7236619507     1  0.20419555E+09
     -165.7768653376      169.8574313675     1  0.20138289E+09
     -165.7768542584      166.5313856492     1  0.20253143E+09
     -165.7768458543      168.1190389415     1  0.20172419E+09
     -165.7768337840      170.6505664950     1  0.19516717E+09
     -165.7768320143      168.1997636579     1  0.20928637E+09
     -165.7768294099      172.8001465056     1  0.19847670E+09
     -165.7767982284      172.1070934834     1  0.21354514E+09
     -165.7767904696      167.5198439701     1  0.20698723E+09
     -165.7767781045      172.0377609194     1  0.21101684E+09
     -165.7767743442      169.0400717262     1  0.19360386E+09
     -165.7767725952      170.2237504977     1  0.19937630E+09
     -165.7767543741      168.5455347412     1  0.19872470E+09
     -165.7767180446      168.5145229922     1  0.20048872E+09
     -165.7767137479      169.1959955888     1  0.19618791E+09
     -165.7767056522      168.0052633118     1  0.20731665E+09
     -165.7766911646      167.4204612602     1  0.20257253E+09
     -165.7766884787      174.6154415785     2  0.20731029E+09
     -165.7766789553      166.7366823358     1  0.19629420E+09
     -165.7766603973      171.5819611849     1  0.19803526E+09
     -165.7766542649      169.8261874053     1  0.19545460E+09
     -165.7766327841      169.3009647741     1  0.20328635E+09
     -165.7766265696      164.7121940166     1  0.19172748E+09
     -165.7766205219      166.9695915175     1  0.20013474E+09
     -165.7766147005      164.8850116353     1  0.20329215E+09
     -165.7766053166      165.5014514944     1  0.20054921E+09
     -165.7765834301      174.2054284836     1  0.21204382E+09
     -165.7765810889      165.3580934052     1  0.20538073E+09
     -165.7765640673      167.0279909960     1  0.21049907E+09
     -165.7765585133      171.0920399736     1  0.20140428E+09
     -165.7765539096      166.3316540356     1  0.19411531E+09
     -165.7765529048      163.5829202982     1  0.20532622E+09
     -165.7765376877      168.9046518527     1  0.19785619E+09
     -165.7765164562      166.7561598197     1  0.19562143E+09
     -165.7765111466      170.1185970429     1  0.21279081E+09
     -165.7764877414      171.3867775212     1  0.20040882E+09
     -165.7764818905      170.7377848515     1  0.20944223E+09
     -165.7764710698      165.3816489557     1  0.19414076E+09
     -165.7764509512      171.5038608065     1  0.20209498E+09
     -165.7764191220      167.1065693856     1  0.19430042E+09
     -165.7764078316      166.4852589764     1  0.20410621E+09
     -165.7763907632      170.8341392606     1  0.19607771E+09
     -165.7763738317      174.8214212144     1  0.21518212E+09
     -165.7763586167      169.3478651529     1  0.19899678E+09
     -165.7763479627      167.7959703883     1  0.19681066E+09
     -165.7763273210      165.8102213377     1  0.19912273E+09
     -165.7763123784      166.5340272157     1  0.20571141E+09
     -165.7762889568      168.0286316153     1  0.20072759E+09
     -165.7762735566      172.6398221666     1  0.19453570E+09
     -165.7762711737      173.9546072848     1  0.21110858E+09
     -165.7762696068      166.4328930211     1  0.19171224E+09
     -165.7762635818      168.7384285675     1  0.19760460E+09
     -165.7762466336      165.5038815923     1  0.19877285E+09
     -165.7762449318      161.1157177764     1  0.19882571E+09
     -165.7762416010      166.5790937637     1  0.20906816E+09
     -165.7762338558      167.0810853853     1  0.20058053E+09
     -165.7762174879      168.3770930535     1  0.19744574E+09
     -165.7762137219      165.1884720363     1  0.20061167E+09
     -165.7762072996      169.3071269867     1  0.20080617E+09
     -165.7761831019      171.6916352717     1  0.19527608E+09
     -165.7761743806      162.7229148457     1  0.19182364E+09
     -165.7761678737      173.9360317790     1  0.20425929E+09
     -165.7761198184      168.9267501173     1  0.19973513E+09
     -165.7760966458      168.9653350640     1  0.19357842E+09
     -165.7760874610      171.3836072908     1  0.21926493E+09
     -165.7760862726      166.4300706956     1  0.20257199E+09
     -165.7760829708      166.0412213185     1  0.19312519E+09
     -165.7760803554      164.6530125634     1  0.19882410E+09
     -165.7760547951      170.2399758404     1  0.20538844E+09
     -165.7760373781      170.5813881288     1  0.19600092E+09
     -165.7760226136      166.9483902059     1  0.20371560E+09
     -165.7760115804      167.7337091485     1  0.20780347E+09
     -165.7759718354      164.9506220604     1  0.19905667E+09
     -165.7759685405      169.9129166504     1  0.20782816E+09
     -165.7759674231      171.7563659247     1  0.19860686E+09
     -165.7759394059      171.9608757098     1  0.19590019E+09
     -165.7759338979      166.1881302545     1  0.19805198E+09
     -165.7759310332      164.3027273127     1  0.19837049E+09
     -165.7759034248      166.0547470665     1  0.20985837E+09
     -165.7759000993      170.4397055155     1  0.20371791E+09
     -165.7758989954      166.0130842755     1  0.20806886E+09
     -165.7758783127      169.5094162802     1  0.21252889E+09
     -165.7758760940      164.7754853378     1  0.20134577E+09
     -165.7758716314      170.3743921491     1  0.20235306E+09
     -165.7758564716      169.8122617725     1  0.20030969E+09
     -165.7758539778      168.4072475172     1  0.20590076E+09
     -165.7758278141      168.3103718949     1  0.20397966E+09
     -165.7758250894      169.4531150650     1  0.19213957E+09
     -165.7758099564      169.4170742803     1  0.18892917E+09
     -165.7758076075      167.4329347758     1  0.19772040E+09
     -165.7758050888      172.9979715322     1  0.21764524E+09
     -165.7757911921      167.7713395860     1  0.21048451E+09
     -165.7757824373      170.9085462575     1  0.21567573E+09
     -165.7757673536      169.6317769363     1  0.19851481E+09
     -165.7757598375      169.2276426987     1  0.19101375E+09
     -165.7757564599      169.0141166744     1  0.20114307E+09
     -165.7757354178      173.5328654292     1  0.20780673E+09
     -165.7757338179      166.1580110405     1  0.19748844E+09
     -165.7757327327      168.7035189250     1  0.19979170E+09
     -165.7757285586      169.4768407848     1  0.20019972E+09
     -165.7757247145      168.9439145796     1  0.20392008E+09
     -165.7757217108      175.4344889841     1  0.19819438E+09
     -165.7757089137      171.8119504417     1  0.19844655E+09
     -165.7757042517      165.1010622576     1  0.19913842E+09
     -165.7757020874      166.4067796476     1  0.19967296E+09
     -165.7756944288      166.4107141331     1  0.20116774E+09
     -165.7756761744      173.3830835043     1  0.20541824E+09
     -165.7756729909      167.9971221735     1  0.20471384E+09
     -165.7756716397      172.0248272639     1  0.19295268E+09
     -165.7756673997      167.9492266088     1  0.20443682E+09
     -165.7756470559      172.0166079369     1  0.20153901E+09
     -165.7756207225      167.7180049172     1  0.20357688E+09
     -165.7755866191      166.6086157756     1  0.19792845E+09
     -165.7755704875      171.0174750826     1  0.19809950E+09
     -165.7755585880      169.5254833688     1  0.20128578E+09
     -165.7755419029      169.1680451727     1  0.19263501E+09
     -165.7755269474      167.4506527889     1  0.20187678E+09
     -165.7755237061      174.6575538124     1  0.20393153E+09
     -165.7755050617      166.7878301097     1  0.19566370E+09
     -165.7754976103      167.9294114212     1  0.19848737E+09
     -165.7754965776      167.5814528337     1  0.20103895E+09
     -165.7754773668      166.9354388144     1  0.20341278E+09
     -165.7754761651      165.8988209265     1  0.20812226E+09
     -165.7754749376      173.4469814588     1  0.19574164E+09
     -165.7754631216      171.9633005176     1  0.21130403E+09
     -165.7754470395      167.9521001795     1  0.20173164E+09
     -165.7754458567      169.5620433496     1  0.20717696E+09
     -165.7754208317      169.5298848971     1  0.19821648E+09
     -165.7754011339      170.7540285215     1  0.21230711E+09
     -165.7753924548      172.2821200841     1  0.20258748E+09
     -165.7753875654      167.8407570864     1  0.20146496E+09
     -165.7753821351      165.7717115759     1  0.20495948E+09
     -165.7753729259      167.3883012390     1  0.19729775E+09
     -165.7753538534      165.3966381082     1  0.19568216E+09
     -165.7753359653      173.5538624893     1  0.20662166E+09
     -165.7752924488      171.1784273400     1  0.19617506E+09
     -165.7752887091      171.7272395791     1  0.19897069E+09
     -165.7752863536      171.7299940293     1  0.20232210E+09
     -165.7752762786      162.9345570180     1  0.20550051E+09
     -165.7752508705      169.4899744395     1  0.19702322E+09
     -165.7752474627      169.2076607032     1  0.19897661E+09
     -165.7752448954      171.6954869105     1  0.20594564E+09
     -165.7752309438      167.7380195401     1  0.20201847E+09
     -165.7752226002      168.7101155777     1  0.19678524E+09
     -165.7752181522      172.1195739627     1  0.19414731E+09
     -165.7752170598      166.9811164016     1  0.20111270E+09
     -165.7751725210      167.9328305964     1  0.20025314E+09
     -165.7751707945      167.8228007761     1  0.19313906E+09
     -165.7751605055      170.7642568118     1  0.21055801E+09
     -165.7751536537      171.4643873992     1  0.20035499E+09
     -165.7751520770      169.5965793902     1  0.20131189E+09
     -165.7751391311      170.4368690351     1  0.19166305E+09
     -165.7751068756      169.9046958557     1  0.20396792E+09
     -165.7751039970      169.9085831524     1  0.19616947E+09
     -165.7750529271      169.8617289098     1  0.20230839E+09
     -165.7750402981      165.7924448498     1  0.20158727E+09
     -165.7750341352      167.4653107327     1  0.19381404E+09
     -165.7750302877      166.5201536882     1  0.20571077E+09
     -165.7750191044      170.8011266436     1  0.19737189E+09
     -165.7750150533      167.8191804855     1  0.20420729E+09
     -165.7749996573      168.9681139179     1  0.20320032E+09
     -165.7749954788      168.9789756241     1  0.19846514E+09
     -165.7749742202      168.5362165808     1  0.19937650E+09
     -165.7749726743      168.1971763419     1  0.20525332E+09
     -165.7749439575      168.0135981517     1  0.19185450E+09
     -165.7749393011      165.2677054146     1  0.21455800E+09
     -165.7749282924      172.0762786248     1  0.19403338E+09
     -165.7749230860      170.6207587051     1  0.19324509E+09
     -165.7749213134      167.4917745551     1  0.19608187E+09
     -165.7749194324      165.1499424134     1  0.20560191E+09
     -165.7749093947      166.9937187101     1  0.20625138E+09
     -165.7748988536      168.8922212666     1  0.20551040E+09
     -165.7748897790      166.1785719456     1  0.19390529E+09
     -165.7748874904      170.3105016235     1  0.20632448E+09
     -165.7748848019      170.1937566530     1  0.19900607E+09
     -165.7748770052      167.6220991200     1  0.20411091E+09
     -165.7748711557      169.9092649056     1  0.20783835E+09
     -165.7748679242      175.2772531007     1  0.19426653E+09
     -165.7748611124      167.3286014158     1  0.20646340E+09
     -165.7748463289      169.1714473705     1  0.20725333E+09
     -165.7748222123      171.7436045682     1  0.19931310E+09
     -165.7747959374      165.4187675290     1  0.19044580E+09
     -165.7747863417      171.4608836270     1  0.19887980E+09
     -165.7747786479      168.6564764554     1  0.20823494E+09
     -165.7747688574      168.8503224893     1  0.20878894E+09
     -165.7747298542      174.4480495194     1  0.19498072E+09
     -165.7747165985      162.7505023473     1  0.20029206E+09
     -165.7746988573      168.2569867676     1  0.19799452E+09
     -165.7746952459      164.3896902006     1  0.20562343E+09
     -165.7746867474      165.7227820641     1  0.19338360E+09
     -165.7746717346      167.2590148630     1  0.20168665E+09
     -165.7746594579      164.2877884795     1  0.19467222E+09
     -165.7746583757      171.3010754441     1  0.19896614E+09
     -165.7746473257      169.9301691454     1  0.20543963E+09
     -165.7746280254      170.6426975671     1  0.19768582E+09
     -165.7746247320      167.0928325010     1  0.19023286E+09
     -165.7746176937      169.7283395531     1  0.20297630E+09
     -165.7745894489      170.3561244803     1  0.19426275E+09
     -165.7745729779      168.8616759948     1  0.19796450E+09
     -165.7745575557      169.6042763881     1  0.19681828E+09
     -165.7745520659      168.2391028579     1  0.21652711E+09
     -165.7745411294      166.9615293840     1  0.19705860E+09
     -165.7745330097      168.3985577439     1  0.20067111E+09
     -165.7745256977      169.9364487695     1  0.20586508E+09
     -165.7745089336      166.0111741272     1  0.20635697E+09
     -165.7745067108      171.2287178136     1  0.20285353E+09
     -165.7744934163      170.0126846599     1  0.20597692E+09
     -165.7744923253      171.2527753500     1  0.21341820E+09
     -165.7744878606      167.0943402243     1  0.20634015E+09
     -165.7744762815      172.4474442476     1  0.19320097E+09
     -165.7744648009      174.9156978233     1  0.20235480E+09
     -165.7744517847      164.7845826104     1  0.19845729E+09
     -165.7744290779      169.4494856966     1  0.19052729E+09
     -165.7744071934      164.9402778532     1  0.20730101E+09
     -165.7744037525      167.9382817833     1  0.19767035E+09
     -165.7743925248      169.8522429273     1  0.20209110E+09
     -165.7743786887      171.6076031061     1  0.20340909E+09
     -165.7743727251      170.0081643990     1  0.18847281E+09
     -165.7743612454      168.6942894069     1  0.20831258E+09
     -165.7743599858      170.1336901281     1  0.21147967E+09
     -165.7743356042      167.5241510257     1  0.19555883E+09
     -165.7743249810      170.9236079369     1  0.19990005E+09
     -165.7743174534      168.5851122128     1  0.21212899E+09
     -165.7743111927      173.1931283044     1  0.19296518E+09
     -165.7742745942      172.1256222456     1  0.19706749E+09
     -165.7742713176      167.9934384218     1  0.20465907E+09
     -165.7742652711      165.9479859643     1  0.21750319E+09
     -165.7742608691      164.2451506103     1  0.19603485E+09
     -165.7742588444      170.7856468486     1  0.20664038E+09
     -165.7742550859      173.8200554045     1  0.19817592E+09
     -165.7742505323      169.0880362492     1  0.20479674E+09
     -165.7742382763      170.2460334596     1  0.21113896E+09
     -165.7742006385      165.3232054446     1  0.21670887E+09
     -165.7741858834      166.6244709113     1  0.20508684E+09
     -165.7741838966      165.8144138699     1  0.19700243E+09
     -165.7741744207      173.0977912303     1  0.21419711E+09
     -165.7741675270      168.8385014548     1  0.20078832E+09
     -165.7741616250      165.8024229219     1  0.19102180E+09
     -165.7741606113      163.9764704401     1  0.19265055E+09
     -165.7741531890      167.2741489691     1  0.20852410E+09
     -165.7741168436      165.2982769731     1  0.20759570E+09
     -165.7741150322      165.2759524352     1  0.19810379E+09
     -165.7741110972      169.9263961648     1  0.20822098E+09
     -165.7741085474      169.3084699307     1  0.19842976E+09
     -165.7740949629      171.7331278626     1  0.20478283E+09
     -165.7740873497      171.7008384563     1  0.19883462E+09
     -165.7740696544      168.7742762222     1  0.21431595E+09
     -165.7740537131      166.8638678484     1  0.20422116E+09
     -165.7740389554      165.7687630290     1  0.20001748E+09
     -165.7740207133      167.1577770585     1  0.20851683E+09
     -165.7740119403      168.7895459676     1  0.20110347E+09
     -165.7740040280      165.0615005758     1  0.20156990E+09
     -165.7740019994      169.1769379300     1  0.20053409E+09
     -165.7739922601      172.8597588885     1  0.19885874E+09
     -165.7739865970      165.3199551743     1  0.19183524E+09
     -165.7739640198      168.0459609196     1  0.21363954E+09
     -165.7739531878      167.6971989435     1  0.20545869E+09
     -165.7739438752      170.4419263834     1  0.20084334E+09
     -165.7739420432      166.0545740896     1  0.20305714E+09
     -165.7739331866      165.9427657494     1  0.20447168E+09
     -165.7739109261      163.7052282276     1  0.20245942E+09
     -165.7739098755      165.1029698562     1  0.19835575E+09
     -165.7738989791      175.1423038775     1  0.20327173E+09
     -165.7738936324      171.4829007609     1  0.20166791E+09
     -165.7738734685      165.0698013652     1  0.19525786E+09
     -165.7738677476      170.0859519244     1  0.20477426E+09
     -165.7738603671      171.2409443174     1  0.20125258E+09
     -165.7738376614      169.6981516504     1  0.20315214E+09
     -165.7738351990      167.2332940755     1  0.19951294E+09
     -165.7738222616      169.8777257847     1  0.19416193E+09
     -165.7737947627      168.1811545551     1  0.19521747E+09
     -165.7737789251      170.3538840486     1  0.21693396E+09
     -165.7737758434      169.8363899940     1  0.19423196E+09
     -165.7737742537      168.7764511404     1  0.20252374E+09
     -165.7737623744      165.6493367331     1  0.20520765E+09
     -165.7737516078      164.6340699098     1  0.20232738E+09
     -165.7737502433      166.4835792254     1  0.19929237E+09
     -165.7737368822      166.7470148976     1  0.20303536E+09
     -165.7737141638      165.9852243582     1  0.21452270E+09
     -165.7737111205      168.0044690511     1  0.20862492E+09
     -165.7737027787      165.7472109270     1  0.20131444E+09
     -165.7737006206      171.9235253885     1  0.21112430E+09
     -165.7736944864      171.9139019511     1  0.19806428E+09
     -165.7736746500      169.8463694388     1  0.20352091E+09
     -165.7736615088      169.9686331678     1  0.20647155E+09
     -165.7736589190      165.2866348452     1  0.19681496E+09
     -165.7736497114      171.8304345994     1  0.19711065E+09
     -165.7736065490      166.7828346938     1  0.19183684E+09
     -165.7735987213      167.1625555799     1  0.20100434E+09
     -165.7735728799      165.2592898389     1  0.19875790E+09
     -165.7735620983      171.4842490430     1  0.20469296E+09
     -165.7735602349      167.2862796681     1  0.19974574E+09
     -165.7735560462      168.0249827036     1  0.20508298E+09
     -165.7735232682      160.1361538191     1  0.20464141E+09
     -165.7735205142      172.8177235654     1  0.19735384E+09
     -165.7735133140      167.8209013480     1  0.19372356E+09
     -165.7735071823      172.7459768038     2  0.19599538E+09
     -165.7735042346      169.5330177789     1  0.20440068E+09
     -165.7734840419      172.6456039915     1  0.20640701E+09
     -165.7734819147      167.8553677366     1  0.20310101E+09
     -165.7734683668      167.4438274401     1  0.20625626E+09
     -165.7734631897      170.6821192474     1  0.20841128E+09
     -165.7734611811      167.4499180071     1  0.20423022E+09
     -165.7734263668      171.2696023359     1  0.19283079E+09
     -165.7733999889      169.8903250224     1  0.20268481E+09
     -165.7733974374      167.6598353765     1  0.19959037E+09
     -165.7733556216      167.4735747311     1  0.20221238E+09
     -165.7733533274      170.9654204883     1  0.20089965E+09
     -165.7733354275      169.9068451968     1  0.20912498E+09
     -165.7733197039      172.0532340006     1  0.20508862E+09
     -165.7733020082      169.7648575795     1  0.19277568E+09
     -165.7732984942      168.6734968211     1  0.20731558E+09
     -165.7732903395      167.8750135065     1  0.21978742E+09
     -165.7732880997      165.4661062303     1  0.19752476E+09
     -165.7732782483      170.0497842751     1  0.20468176E+09
     -165.7732748360      167.3555552374     1  0.19612339E+09
     -165.7732613292      165.5529646503     1  0.20669369E+09
     -165.7732537008      170.4549824391     1  0.20000065E+09
     -165.7732512150      165.0685913949     1  0.19845407E+09
     -165.7732260311      165.5104687248     1  0.20759453E+09
     -165.7732228723      170.7472356589     1  0.19934963E+09
     -165.7732192497      168.4729570689     1  0.20704893E+09
     -165.7732142576      171.7775062902     1  0.20549033E+09
     -165.7732113877      167.3969222830     1  0.20160639E+09
     -165.7732060908      170.4404219839     1  0.19185555E+09
     -165.7732015153      169.4017201409     1  0.20043334E+09
     -165.7731909988      166.2848409914     1  0.20808433E+09
     -165.7731784181      171.9672352757     1  0.19875199E+09
     -165.7731758494      167.3931328872     1  0.20121255E+09
     -165.7731735732      169.1380336877     1  0.20331519E+09
     -165.7731620741      167.7546650597     1  0.19034111E+09
     -165.7731510108      167.4689521113     1  0.19648801E+09
     -165.7731337306      170.0927313264     1  0.19530465E+09
     -165.7731207858      168.0668709575     1  0.19320016E+09
     -165.7731190682      164.9399588654     1  0.19968163E+09
     -165.7731156055      176.7493765890     1  0.20246697E+09
     -165.7730907122      165.2882833966     1  0.19745221E+09
     -165.7730794120      169.7578181808     1  0.19630694E+09
     -165.7730719408      167.6637024340     1  0.20469747E+09
     -165.7730688173      167.2849757063     1  0.20935618E+09
     -165.7730536022      165.5168318324     1  0.19860277E+09
     -165.7730472711      170.8474186549     1  0.20167696E+09
     -165.7730409516      174.6415071853     1  0.20112478E+09
     -165.7730380787      171.3742495020     1  0.20830793E+09
     -165.7730276058      166.1864207171     1  0.20014265E+09
     -165.7730241848      168.5669192186     1  0.20114936E+09
     -165.7730206726      166.6998764642     1  0.19749416E+09
     -165.7730184038      167.3856422669     1  0.20020418E+09
     -165.7730105642      167.8924833105     1  0.21029466E+09
     -165.7730029464      171.7293469322     1  0.20963545E+09
     -165.7729992790      167.1922011615     1  0.19701942E+09
     -165.7729889895      169.4026114375     1  0.20067569E+09
     -165.7729861898      168.6480973579     1  0.21334683E+09
     -165.7729806425      170.3295210958     1  0.20901511E+09
     -165.7729661824      165.4007086790     1  0.19032275E+09
     -165.7729490793      167.3054636207     1  0.19631261E+09
     -165.7729451241      170.0802495856     1  0.19596037E+09
     -165.7729352818      165.8807769817     1  0.20733608E+09
     -165.7729243347      167.9394019948     1  0.20072097E+09
     -165.7729221145      168.7982273071     1  0.20857753E+09
     -165.7728843103      167.7907958263     1  0.19606805E+09
     -165.7728704855      167.3927497012     1  0.20126580E+09
     -165.7728674342      169.4396909443     1  0.20234950E+09
     -165.7728547195      171.1895373554     1  0.20902268E+09
     -165.7728475299      165.7475334237     1  0.20189900E+09
     -165.7728318939      166.6239142996     1  0.19508192E+09
     -165.7728286176      166.6699665153     1  0.19455218E+09
     -165.7728248572      167.3175176210     1  0.21037016E+09
     -165.7728198314      165.4448909006     1  0.19679028E+09
     -165.7728129575      169.1753598336     1  0.19940250E+09
     -165.7728073671      175.0882034641     1  0.20983816E+09
     -165.7727877202      168.4776890659     1  0.20608184E+09
     -165.7727710626      164.6833568447     1  0.20328565E+09
     -165.7727523386      167.9181700893     1  0.20770966E+09
     -165.7727442307      169.5452257135     1  0.19327764E+09
     -165.7727424931      167.4783853190     1  0.19737408E+09
     -165.7727263133      167.3189266632     1  0.20465518E+09
     -165.7727206498      166.7724323041     1  0.20125531E+09
     -165.7727164327      165.7197201757     1  0.20056266E+09
     -165.7727000034      172.0152882706     1  0.20694934E+09
     -165.7726742016      168.9410495926     1  0.20275971E+09
     -165.7726675963      172.1169807117     1  0.20299958E+09
     -165.7726663854      169.1453899752     1  0.19940714E+09
     -165.7726456136      170.4022615582     1  0.19616989E+09
     -165.7726336281      169.3862403549     1  0.19534174E+09
     -165.7725975226      171.7193009916     1  0.21252103E+09
     -165.7725795267      168.4911365870     1  0.19847397E+09
     -165.7725705403      165.6000308225     1  0.20180992E+09
     -165.7725677639      164.1934076086     1  0.19629236E+09
     -165.7725635850      169.2514519805     1  0.20224445E+09
     -165.7725541794      170.8915803190     1  0.20186276E+09
     -165.7725495001      169.2596039152     1  0.20462413E+09
     -165.7725315713      166.0258316862     1  0.21054383E+09
     -165.7724985973      171.4014692473     1  0.19428512E+09
     -165.7724924274      173.4420709634     1  0.21148068E+09
     -165.7724911717      169.1786659526     1  0.20941679E+09
     -165.7724672652      172.0603900270     1  0.21654263E+09
     -165.7724650251      168.3501926320     1  0.19371709E+09
     -165.7724433581      167.8665055871     1  0.19922103E+09
     -165.7724379265      171.6293698312     1  0.19630127E+09
     -165.7724316419      167.8291797013     1  0.19642506E+09
     -165.7724171038      165.2445271694     1  0.20092967E+09
     -165.7724049680      168.5911215415     1  0.20383455E+09
     -165.7723928930      168.3055291657     1  0.19194597E+09
     -165.7723874834      171.1233318121     1  0.19595246E+09
     -165.7723771777      169.2274850174     1  0.19886358E+09
     -165.7723726621      167.5767025897     1  0.19819059E+09
     -165.7723708571      163.3326521632     1  0.19794161E+09
     -165.7723657809      166.9727972635     1  0.19832824E+09
     -165.7723583583      163.8547701252     1  0.20352915E+09
     -165.7723431154      164.0793120527     1  0.19842226E+09
     -165.7723134574      167.0969815674     1  0.20331838E+09
     -165.7722986439      169.5888283308     1  0.19757958E+09
     -165.7722923237      168.7580019822     1  0.20014051E+09
     -165.7722854610      167.9524455182     1  0.20015165E+09
     -165.7722746913      167.5072758548     1  0.20104476E+09
     -165.7722647012      166.6117131220     1  0.19952292E+09
     -165.7722537477      168.2851680137     1  0.19698964E+09
     -165.7722384732      169.3906103671     1  0.20803332E+09
     -165.7722269910      162.2544519648     1  0.19648435E+09
     -165.7722226636      172.8926792941     1  0.20371981E+09
     -165.7722202837      167.0867014232     1  0.21182518E+09
     -165.7722060151      167.5386104386     1  0.20817659E+09
     -165.7722019473      166.5926240981     1  0.19323963E+09
     -165.7721985147      167.9572281283     1  0.20235348E+09
     -165.7721888730      168.8976574067     1  0.19260393E+09
     -165.7721769310      174.8514080935     1  0.21219609E+09
     -165.7721559908      167.4610218405     1  0.19939620E+09
     -165.7721529421      164.1088707993     1  0.19473042E+09
     -165.7721507943      168.4127876673     1  0.21124437E+09
     -165.7721435337      168.0898441877     1  0.19277771E+09
     -165.7721279824      170.0335975273     1  0.19347440E+09
     -165.7721117236      171.4752618037     1  0.20412122E+09
     -165.7721104594      170.1466442571     1  0.20819304E+09
     -165.7721080953      173.6535032524     1  0.19813410E+09
     -165.7720983850      169.7500600540     1  0.19436085E+09
     -165.7720810270      169.2689145254     1  0.20896498E+09
     -165.7720756378      166.1515934270     1  0.20654536E+09
     -165.7720648044      165.2768233769     1  0.19447419E+09
     -165.7720499482      168.1990216758     1  0.20190375E+09
     -165.7720427091      169.9667526948     1  0.19537101E+09
     -165.7720170195      169.8517959223     1  0.19347914E+09
     -165.7720047083      168.8713078220     1  0.21123659E+09
     -165.7719984498      172.8981614271     1  0.20652886E+09
     -165.7719949970      164.5401507603     1  0.20338282E+09
     -165.7719538549      161.4012096438     1  0.19263340E+09
     -165.7719417856      173.0084774611     1  0.20178620E+09
     -165.7719242311      170.0827755304     1  0.20644404E+09
     -165.7719123265      167.2107900941     1  0.20336510E+09
     -165.7719033143      169.5836003356     1  0.20252088E+09
     -165.7719013444      167.4069210185     1  0.19700741E+09
     -165.7718881566      167.0263672296     1  0.20405301E+09
     -165.7718702182      166.8446157797     1  0.19891916E+09
     -165.7718677165      164.9384216534     1  0.21491164E+09
     -165.7718628740      167.1070019409     1  0.20405028E+09
     -165.7718521214      164.4959724752     1  0.20476568E+09
     -165.7718422675      170.7773261283     1  0.19873760E+09
     -165.7718341136      169.4709797248     1  0.19897407E+09
     -165.7718303095      171.2279913474     1  0.19771281E+09
     -165.7718112273      165.3606810175     1  0.19452427E+09
     -165.7718021855      168.1754200857     1  0.19927895E+09
     -165.7718005444      169.7918403007     1  0.20715127E+09
     -165.7717986519      167.8396664646     1  0.19489446E+09
     -165.7717828578      168.0927948621     1  0.19248033E+09
     -165.7717781843      169.9004249744     1  0.19198254E+09
     -165.7717636658      166.8612385972     1  0.19821697E+09
     -165.7717569264      167.7114264253     1  0.19598211E+09
     -165.7717514279      168.6940018994     1  0.19348205E+09
     -165.7717444350      167.0304883541     2  0.18840636E+09
     -165.7717414450      169.3540164677     1  0.19315253E+09
     -165.7717366985      167.7867828077     1  0.19629834E+09
     -165.7717155265      168.7734563870     1  0.19245053E+09
     -165.7716975380      169.7653996944     1  0.20138204E+09
     -165.7716924932      167.4098155869     1  0.19963152E+09
     -165.7716551648      168.4860825245     1  0.19500560E+09
     -165.7716411063      165.9240528064     1  0.20142161E+09
     -165.7715970221      174.3408225710     1  0.19716592E+09
     -165.7715920985      164.3341207698     1  0.19667202E+09
     -165.7715866278      167.0993920431     1  0.21032077E+09
     -165.7715744490      165.7136935792     1  0.20706945E+09
     -165.7715622127      169.7753009335     1  0.20454733E+09
     -165.7714802279      170.8358183092     1  0.20214432E+09
     -165.7714763232      172.5028899525     1  0.20334967E+09
     -165.7714710423      170.2298900201     1  0.20103498E+09
     -165.7714325881      165.1910829535     1  0.20093628E+09
     -165.7714110210      164.8082254865     1  0.19730138E+09
     -165.7713766270      167.5995825734     1  0.20754950E+09
     -165.7713751766      166.4806280921     1  0.20027065E+09
     -165.7713728914      169.4117880136     1  0.20110696E+09
     -165.7713599496      169.2598846923     1  0.20054360E+09
     -165.7713579004      170.1105346910     1  0.19798878E+09
     -165.7713549217      167.3244095807     1  0.19885272E+09
     -165.7713414765      170.7133379526     1  0.20405976E+09
     -165.7713370411      166.5798422777     1  0.19117948E+09
     -165.7713319899      166.0457656364     1  0.20857826E+09
     -165.7713240083      166.1277875196     1  0.19909461E+09
     -165.7712844784      165.7665222094     1  0.19514910E+09
     -165.7712831395      165.2094810136     1  0.20087454E+09
     -165.7712779470      170.5336580668     1  0.20081789E+09
     -165.7712718706      167.0434374924     1  0.20035117E+09
     -165.7712702093      169.6940567710     1  0.19076623E+09
     -165.7712575639      168.4323393010     1  0.20119375E+09
     -165.7712562515      167.5655282563     1  0.20406278E+09
     -165.7712213520      164.8397039912     1  0.19917107E+09
     -165.7712053941      167.7379555176     1  0.20555929E+09
     -165.7711494049      166.2858490533     1  0.20387361E+09
     -165.7711311909      170.6513554389     1  0.20560321E+09
     -165.7711291561      168.2966059907     1  0.20194288E+09
     -165.7711271236      163.8002905728     1  0.19507587E+09
     -165.7711241612      163.9876601062     1  0.20201198E+09
     -165.7711205740      166.4447867626     1  0.20132914E+09
     -165.7711173902      170.4415739939     1  0.20986508E+09
     -165.7711051550      165.5908956749     1  0.19507064E+09
     -165.7710897848      172.1879078530     1  0.20320439E+09
     -165.7710846426      171.8453455659     1  0.20932856E+09
     -165.7710814524      168.4861629339     1  0.20971890E+09
     -165.7710801734      170.6902031630     1  0.19391817E+09
     -165.7710786751      168.3189797474     1  0.19799238E+09
     -165.7710771190      171.2116695733     1  0.20132992E+09
     -165.7710692551      173.9646403164     1  0.19200013E+09
     -165.7710613450      169.9651375426     1  0.20036544E+09
     -165.7710598696      171.3257015843     1  0.19610317E+09
     -165.7710580987      168.3600393414     1  0.19103900E+09
     -165.7710393643      164.3382939953     1  0.20207613E+09
     -165.7710366879      164.3317467520     1  0.19883625E+09
     -165.7710304175      174.6242848468     1  0.20408902E+09
     -165.7710165787      174.5907278752     1  0.20333020E+09
     -165.7710043758      168.2854129041     1  0.19750630E+09
     -165.7709993396      169.5812022086     1  0.20977101E+09
     -165.7709924367      170.2979318844     1  0.19706666E+09
     -165.7709873845      170.4349732505     1  0.19907837E+09
     -165.7709716431      175.6369842920     1  0.19713287E+09
     -165.7709581952      165.3159130998     1  0.19798580E+09
     -165.7709509926      169.6490646858     1  0.20287939E+09
     -165.7709456391      168.6258871670     1  0.19596086E+09
     -165.7709327756      170.6376790754     1  0.21055953E+09
     -165.7709313984      174.2869368644     1  0.21277733E+09
     -165.7709229896      169.6005130814     1  0.20406810E+09
     -165.7709188798      168.5419777345     1  0.21469161E+09
     -165.7709060001      169.4771766746     1  0.19681705E+09
     -165.7709008509      167.7133239513     1  0.19787768E+09
     -165.7708821121      170.4953186209     1  0.19831593E+09
     -165.7708777304      175.6763085135     1  0.19904419E+09
     -165.7708683110      164.5961545250     1  0.19343756E+09
     -165.7708290216      168.4442403519     1  0.19790784E+09
     -165.7708117499      172.1568255599     1  0.20214670E+09
     -165.7708028626      168.6724920505     1  0.19939931E+09
     -165.7707828329      164.7978258449     1  0.19520552E+09
     -165.7707776005      171.0354458608     1  0.21093551E+09
     -165.7707693887      168.4405553414     1  0.20833854E+09
     -165.7707665688      171.9694523265     1  0.19602810E+09
     -165.7707652836      160.7824503871     1  0.19803415E+09
     -165.7707529335      163.7040316064     1  0.19048443E+09
     -165.7706954507      167.8635140198     1  0.19811956E+09
     -165.7706834061      172.5647969533     1  0.21259533E+09
     -165.7706736484      174.7405607798     1  0.20855933E+09
     -165.7706682086      165.8071039126     1  0.19002926E+09
     -165.7706653949      168.5260440979     1  0.20391817E+09
     -165.7706639443      171.0475664230     1  0.22969555E+09
     -165.7706332542      167.4880074733     1  0.21134081E+09
     -165.7706163244      168.7270929747     1  0.19615485E+09
     -165.7705971580      170.1525670054     1  0.20015598E+09
     -165.7705928212      168.3687458964     1  0.19234380E+09
     -165.7705871124      166.8403599255     1  0.19340679E+09
     -165.7705818555      168.2879829935     2  0.18937499E+09
     -165.7705807880      166.9542087328     1  0.19506776E+09
     -165.7705763736      168.8664848951     1  0.20487906E+09
     -165.7705747421      172.2512490687     1  0.19664581E+09
     -165.7705707124      167.9988336119     1  0.19460727E+09
     -165.7705692571      170.4297112995     1  0.19681781E+09
     -165.7705606645      171.1614329884     1  0.20206065E+09
     -165.7705409720      172.4579458644     1  0.19374983E+09
     -165.7705259985      165.9995768251     1  0.19260320E+09
     -165.7705244128      169.9154504190     1  0.20151567E+09
     -165.7705032186      172.5721176681     1  0.20250668E+09
     -165.7704813292      166.2055504152     1  0.20059653E+09
     -165.7704617912      168.0190460401     1  0.19738011E+09
     -165.7704496263      166.9821259308     1  0.19666706E+09
     -165.7704161144      169.9194944456     1  0.19886991E+09
     -165.7704127798      170.4133536186     1  0.19796596E+09
     -165.7704100342      169.3742885054     1  0.20275428E+09
     -165.7703897430      171.6480379091     1  0.19661133E+09
     -165.7703641399      167.8231056653     1  0.20954950E+09
     -165.7703594189      169.5296678883     1  0.21099994E+09
     -165.7703454980      170.8160041319     1  0.20966242E+09
     -165.7703345049      167.7537190330     1  0.19743472E+09
     -165.7703146198      171.4296567938     1  0.20623568E+09
     -165.7702995316      167.3301462569     1  0.20823916E+09
     -165.7702879706      168.8417269722     1  0.19551690E+09
     -165.7702839483      166.9451593251     1  0.20607793E+09
     -165.7702774210      169.6883055025     1  0.21205915E+09
     -165.7702729639      173.0285895031     1  0.20123211E+09
     -165.7702718396      168.5510441642     1  0.20398447E+09
     -165.7702647753      169.3359753320     1  0.19600580E+09
     -165.7702632156      172.1473330218     1  0.19950410E+09
     -165.7702537155      168.3500932647     1  0.20157285E+09
     -165.7702498205      170.5087243635     1  0.21030888E+09
     -165.7702428836      169.6983655422     1  0.19596050E+09
     -165.7702368591      172.3968272342     1  0.20131958E+09
     -165.7702312619      166.9619263053     1  0.19805133E+09
     -165.7702217400      169.2907907151     1  0.20752766E+09
     -165.7702150833      170.0095106341     1  0.20631664E+09
     -165.7702036854      166.7976965028     1  0.19572833E+09
     -165.7702017038      164.5837951816     1  0.20317997E+09
     -165.7701926496      169.2396953589     1  0.20843589E+09
     -165.7701835015      172.1153787871     1  0.20438431E+09
     -165.7701577565      167.3814374170     1  0.19809335E+09
     -165.7701470789      164.8086799515     1  0.20843981E+09
     -165.7701439855      167.5427503632     1  0.20177112E+09
     -165.7701396086      167.9439755353     1  0.19954304E+09
     -165.7701248505      172.3643566661     1  0.20586379E+09
     -165.7701113100      168.9344716896     1  0.20529609E+09
     -165.7700907095      169.0807486948     1  0.20164950E+09
     -165.7700793474      167.6158883173     1  0.19942367E+09
     -165.7700688651      169.0459120154     1  0.19797572E+09
     -165.7700644959      171.5153191339     1  0.20603108E+09
     -165.7700434281      171.5058849575     1  0.19549253E+09
     -165.7700198252      160.3929430997     1  0.19202045E+09
     -165.7700167501      170.1411643514     1  0.20648642E+09
     -165.7700132576      166.9705158459     1  0.20194101E+09
     -165.7700074011      171.6148733999     1  0.19642766E+09
     -165.7700043861      163.9974250422     1  0.20288645E+09
     -165.7700018137      167.1326741709     1  0.20506750E+09
     -165.7699925404      164.2802007459     1  0.19636406E+09
     -165.7699600620      172.2580353709     1  0.20326741E+09
     -165.7699530375      168.4018489940     1  0.19909244E+09
     -165.7699477193      169.4429758764     1  0.20918375E+09
     -165.7699430626      167.2371029017     1  0.20390098E+09
     -165.7699405321      169.6776288727     1  0.19445983E+09
     -165.7699336319      167.8089150525     1  0.19839428E+09
     -165.7699287782      164.8785451697     1  0.19234923E+09
     -165.7698917499      167.3123376756     1  0.20527731E+09
     -165.7698827693      169.3324676359     1  0.19356367E+09
     -165.7698461449      166.9669688629     1  0.19859898E+09
     -165.7698397317      170.9284452519     1  0.20438262E+09
     -165.7698374827      169.5839251748     1  0.20326195E+09
     -165.7698292323      170.9056706023     1  0.20855327E+09
     -165.7698203643      168.4683628813     1  0.20407196E+09
     -165.7698133243      166.7930723973     1  0.20796470E+09
     -165.7697855743      167.9257469861     1  0.18917506E+09
     -165.7697809666      169.4483060093     1  0.20326268E+09
     -165.7697764684      167.1384785697     1  0.20097768E+09
     -165.7697736650      169.5625621990     1  0.19833739E+09
     -165.7697724865      168.5110804434     1  0.19452468E+09
     -165.7697640337      170.4983767321     1  0.19036052E+09
     -165.7697507077      167.3482079838     1  0.19392658E+09
     -165.7697298689      168.9336385247     1  0.19824129E+09
     -165.7697176234      171.2996191798     1  0.19906553E+09
     -165.7697109584      172.2525326953     1  0.19792508E+09
     -165.7697030328      171.3595334528     1  0.20274534E+09
     -165.7696988897      169.3825612718     1  0.20822847E+09
     -165.7696859461      169.7164799194     1  0.19979454E+09
     -165.7696836625      166.0996240342     1  0.19521330E+09
     -165.7696747406      163.9517737069     1  0.20624679E+09
     -165.7696556946      168.2899880791     1  0.20936159E+09
     -165.7696401703      169.1797645198     1  0.20013355E+09
     -165.7696374737      167.1153547534     1  0.19985982E+09
     -165.7696344172      167.9521750721     1  0.19819406E+09
     -165.7695883968      164.8400519141     1  0.19869865E+09
     -165.7695862126      168.4027124576     1  0.19527143E+09
     -165.7695796254      164.7478788172     1  0.20076279E+09
     -165.7695556143      166.0228744605     1  0.20067114E+09
     -165.7695453419      165.1034469587     1  0.19380986E+09
     -165.7695387756      165.7337114570     1  0.21142965E+09
     -165.7695293312      171.3339627462     1  0.19242108E+09
     -165.7695205806      169.1423334064     1  0.20549238E+09
     -165.7695114662      163.3187294968     1  0.19013786E+09
     -165.7695074727      164.2081438128     1  0.19691423E+09
     -165.7694837946      173.9125177138     1  0.20796646E+09
     -165.7694813651      169.0039446158     1  0.21158675E+09
     -165.7694752998      173.9647600126     1  0.21205854E+09
     -165.7694655647      169.2321730611     1  0.19937869E+09
     -165.7694596938      166.2329722938     1  0.19011690E+09
     -165.7694582155      172.3075233679     1  0.20335468E+09
     -165.7694556650      168.5527495296     1  0.20269181E+09
     -165.7694388745      169.3271064781     1  0.20930468E+09
     -165.7694371213      168.9577573218     1  0.19636448E+09
     -165.7694201960      166.9603022999     1  0.19746862E+09
     -165.7694137993      168.3417024867     1  0.20161322E+09
     -165.7694125680      167.0173280470     1  0.20400244E+09
     -165.7694091303      165.6225246024     1  0.19499184E+09
     -165.7694070714      171.8253095711     1  0.19681570E+09
     -165.7694052778      167.7191783834     1  0.21125759E+09
     -165.7693965480      170.2562191183     1  0.19514522E+09
     -165.7693829532      168.5951515916     1  0.20900783E+09
     -165.7693748238      167.0926128820     1  0.20987580E+09
     -165.7693648186      173.3178655179     1  0.19869531E+09
     -165.7693383809      168.9162442962     1  0.20396639E+09
     -165.7693208744      170.7736935082     1  0.20371392E+09
     -165.7693190185      165.6333656228     1  0.19833526E+09
     -165.7693178840      167.5696725897     1  0.19465222E+09
     -165.7693146758      168.1804527107     1  0.20501089E+09
     -165.7693121664      171.3079805644     1  0.20233894E+09
     -165.7692940433      173.9598812001     1  0.20456743E+09
     -165.7692783060      164.1139178664     1  0.19507113E+09
     -165.7692711212      170.2843444257     1  0.19590782E+09
     -165.7692501836      172.2645041016     1  0.20027921E+09
     -165.7692450537      172.1613634864     1  0.20264263E+09
     -165.7692126260      167.2421704603     1  0.19617736E+09
     -165.7692112118      165.9167506882     1  0.19974334E+09
     -165.7692050991      169.7447952560     1  0.20659979E+09
     -165.7692006853      172.0169413428     1  0.19493355E+09
     -165.7691986024      160.9389081950     1  0.20077551E+09
     -165.7691851938      166.2828367311     1  0.19832099E+09
     -165.7691837934      171.5531434616     1  0.19952161E+09
     -165.7691655601      173.3136330316     1  0.19634770E+09
     -165.7691613283      166.9006571269     1  0.19841919E+09
     -165.7691403065      167.8998205295     1  0.20242185E+09
     -165.7691355983      165.9511239300     1  0.20665486E+09
     -165.7691216115      169.5136669561     1  0.18939678E+09
     -165.7691167205      171.6323797488     1  0.21303056E+09
     -165.7690661215      167.2117086855     1  0.19628426E+09
     -165.7690616162      168.0912446503     1  0.20086611E+09
     -165.7690606092      168.3685686065     1  0.20136733E+09
     -165.7690572929      171.0308721446     1  0.19700309E+09
     -165.7690554567      167.8430225851     1  0.20113772E+09
     -165.7690405774      170.1642193530     1  0.20618845E+09
     -165.7690217400      172.0977061071     1  0.20908917E+09
     -165.7690203838      168.0497768750     1  0.21040648E+09
     -165.7690144975      170.3384476788     1  0.20693333E+09
     -165.7690103012      171.2355228475     2  0.19612866E+09
     -165.7689959507      174.4672812892     1  0.22147714E+09
     -165.7689903914      165.1611783378     1  0.20320411E+09
     -165.7689631276      166.0246598569     1  0.20210144E+09
     -165.7689528257      169.5526357038     1  0.20050622E+09
     -165.7689371766      174.0423292166     1  0.20411577E+09
     -165.7689240811      172.9497923283     1  0.20324111E+09
     -165.7689017350      168.2995714724     1  0.21397740E+09
     -165.7688961147      165.1619019091     1  0.20759479E+09
     -165.7688861752      169.1039424719     1  0.20825866E+09
     -165.7688828042      170.6291664411     1  0.19726451E+09
     -165.7688631018      168.2626594802     1  0.20213799E+09
     -165.7688383994      170.6848999824     1  0.19862989E+09
     -165.7688198566      169.1314383198     2  0.20551858E+09
     -165.7688176562      168.6768263424     1  0.19746928E+09
     -165.7688001667      165.9363286498     1  0.20184078E+09
     -165.7687884384      165.0580250341     1  0.19489839E+09
     -165.7687703818      164.0307811773     1  0.19831839E+09
     -165.7687668540      166.6083920237     1  0.21008095E+09
     -165.7687593581      169.0904233740     1  0.18911980E+09
     -165.7687464576      166.8559146120     1  0.19414777E+09
     -165.7687451035      165.0227162176     1  0.19582264E+09
     -165.7687386639      175.9513228405     1  0.20108359E+09
     -165.7687349281      170.4288700390     1  0.19840067E+09
     -165.7687196081      167.7310048256     1  0.19128929E+09
     -165.7687160140      171.2911458756     1  0.20010767E+09
     -165.7687139143      167.4349390512     1  0.19483215E+09
     -165.7686749103      165.9050770839     1  0.20530599E+09
     -165.7686630978      165.5167103836     1  0.19018412E+09
     -165.7686520577      168.6188078397     1  0.19691114E+09
     -165.7686395852      167.7169705122     1  0.20197072E+09
     -165.7686111413      169.5823592507     1  0.19286923E+09
     -165.7686033048      174.3144523694     1  0.19546573E+09
     -165.7685668127      167.7483694917     1  0.20356700E+09
     -165.7685526619      168.0503211287     1  0.20514440E+09
     -165.7685186743      170.0555207207     1  0.20106818E+09
     -165.7685094669      168.0873583524     1  0.20892713E+09
     -165.7684791097      163.8545586794     1  0.19283144E+09
     -165.7684688399      169.3141987472     1  0.20999620E+09
     -165.7684550360      167.5659556549     1  0.19154364E+09
     -165.7684525651      173.3805025606     1  0.20783260E+09
     -165.7684471178      173.7343626679     1  0.20623469E+09
     -165.7684240232      168.0265792462     1  0.20125603E+09
     -165.7684074670      167.2698305051     1  0.21384857E+09
     -165.7684042920      166.0343258974     1  0.19150507E+09
     -165.7684010109      174.8492931134     1  0.20126706E+09
     -165.7683660673      167.8828449632     1  0.20394028E+09
     -165.7683603865      168.4626780692     1  0.20700365E+09
     -165.7683540864      172.3861106170     1  0.20238835E+09
     -165.7683495687      168.9551875694     1  0.20007047E+09
     -165.7683388877      167.6041161927     1  0.19419115E+09
     -165.7683215467      166.0157231747     1  0.19184842E+09
     -165.7682888692      166.9204206006     1  0.20183864E+09
     -165.7682751900      169.3033538539     1  0.20704014E+09
     -165.7682741177      168.0812712649     1  0.20334367E+09
     -165.7682630059      172.0676993273     1  0.20306765E+09
     -165.7682619573      172.1173603831     1  0.19914318E+09
     -165.7682593842      169.3158070619     1  0.19698280E+09
     -165.7682580652      166.7087621924     1  0.18962626E+09
     -165.7682545983      167.6062956488     1  0.20552568E+09
     -165.7682517175      167.1815652823     1  0.19763165E+09
     -165.7682468827      167.7455424659     1  0.20183347E+09
     -165.7682421100      162.2175698004     1  0.19415385E+09
     -165.7682303593      166.6089589316     1  0.20540051E+09
     -165.7682271994      166.1479950117     1  0.19720155E+09
     -165.7682253361      174.2470756085     1  0.20674273E+09
     -165.7682097504      165.3757279664     1  0.19526794E+09
     -165.7682083262      161.1532197540     1  0.20213549E+09
     -165.7681994021      163.3815994751     1  0.20886022E+09
     -165.7681932173      168.8569080194     1  0.19860506E+09
     -165.7681848647      169.9945232131     1  0.19583222E+09
     -165.7681537208      167.3649366203     1  0.19741783E+09
     -165.7681523983      170.2689636102     1  0.20269048E+09
     -165.7681384010      166.0841081417     1  0.19656738E+09
     -165.7681351512      168.2050584069     1  0.20062941E+09
     -165.7681299949      168.7757021843     1  0.19983791E+09
     -165.7681188884      173.2725096987     1  0.20966941E+09
     -165.7681048436      164.5290965993     1  0.21715230E+09
     -165.7681029825      168.7864929338     1  0.21979894E+09
     -165.7680990189      172.7155216488     1  0.19776717E+09
     -165.7680686883      167.7482850050     1  0.20525302E+09
     -165.7680584861      164.3355331121     1  0.19127482E+09
     -165.7680566132      170.1450166263     1  0.20387721E+09
     -165.7680416556      175.9274042495     1  0.19971214E+09
     -165.7680393723      172.0302031729     1  0.21155736E+09
     -165.7680364359      170.1245480456     1  0.19865923E+09
     -165.7680213141      168.7666657276     1  0.19607050E+09
     -165.7680179135      164.1927690799     1  0.20121727E+09
     -165.7680153799      167.6499098267     1  0.20152834E+09
     -165.7680072995      171.0091917709     2  0.20039626E+09
     -165.7680032256      166.4839156456     1  0.20212805E+09
     -165.7679933159      172.5451731492     1  0.21048273E+09
     -165.7679846287      175.7393205199     1  0.19837639E+09
     -165.7679390691      171.5224771093     1  0.21320795E+09
     -165.7679378154      169.0826100120     1  0.19854759E+09
     -165.7679155164      167.5847330644     1  0.19230274E+09
     -165.7679115617      169.0846309913     1  0.19661554E+09
     -165.7678853383      167.8965994698     4  0.19639717E+09
     -165.7678734004      165.2673727259     1  0.20530363E+09
     -165.7678712351      169.1018365124     1  0.20751570E+09
     -165.7678531945      171.7510078442     1  0.21602904E+09
     -165.7678486266      174.0776437708     1  0.20190744E+09
     -165.7678474209      167.7663271433     1  0.20223945E+09
     -165.7678414875      171.7049701422     1  0.20138071E+09
     -165.7678204782      169.4545492871     1  0.20243999E+09
     -165.7678164821      173.9846840985     1  0.21300434E+09
     -165.7678081156      165.4002849200     1  0.19811269E+09
     -165.7678060706      170.2306703570     1  0.20027618E+09
     -165.7678002209      171.9548537365     1  0.19942960E+09
     -165.7677892682      172.2264474386     1  0.20094913E+09
     -165.7677879031      168.9389774198     1  0.20714545E+09
     -165.7677827170      170.9056376805     1  0.19532353E+09
     -165.7677683883      171.7157462520     1  0.19706666E+09
     -165.7677569315      169.0523355671     1  0.20729893E+09
     -165.7677517513      169.3842592549     1  0.19985003E+09
     -165.7677474200      163.8972656686     1  0.20606377E+09
     -165.7677379282      170.8766176312     1  0.20101891E+09
     -165.7677368500      164.9513064851     1  0.19807635E+09
     -165.7677259541      170.1629912081     1  0.20078026E+09
     -165.7677228322      171.5202456828     1  0.20011296E+09
     -165.7677067119      164.0781208005     1  0.19566224E+09
     -165.7677046882      167.6900709697     1  0.20655011E+09
     -165.7676891648      169.5636941671     1  0.19441464E+09
     -165.7676806511      170.5062008692     1  0.19843651E+09
     -165.7676595572      170.0333292045     1  0.20200773E+09
     -165.7676572976      166.9488149045     1  0.20272477E+09
     -165.7676524461      173.1342431696     1  0.19951031E+09
     -165.7676340887      167.8276694539     1  0.20871414E+09
     -165.7676231411      171.2623669012     1  0.20584100E+09
     -165.7676160414      172.9960218570     1  0.19720612E+09
     -165.7676004235      170.5684349515     1  0.20156581E+09
     -165.7675889218      164.5876005789     1  0.19423634E+09
     -165.7675463037      172.9015467708     1  0.19587371E+09
     -165.7675195408      169.0373742774     1  0.20534107E+09
     -165.7675126787      169.9443623761     1  0.20283699E+09
     -165.7675088950      166.5635998165     1  0.20125105E+09
     -165.7674809025      169.8460786257     1  0.20488647E+09
     -165.7674637569      170.1921462766     1  0.19792957E+09
     -165.7674624563      167.7139678362     1  0.20063098E+09
     -165.7674490354      166.9794337490     1  0.20536874E+09
     -165.7674347649      168.8201561934     1  0.19976780E+09
     -165.7674203074      169.7692180800     1  0.19344503E+09
     -165.7674138529      167.8803604384     1  0.21395725E+09
     -165.7674096914      168.6505325395     1  0.20164048E+09
     -165.7673881943      168.6774871578     1  0.19462551E+09
     -165.7673315470      170.0181064764     1  0.19753838E+09
     -165.7673246318      166.2007718884     1  0.20538438E+09
     -165.7673234282      167.2249937661     1  0.19784515E+09
     -165.7673181943      165.8959877571     1  0.20271217E+09
     -165.7672998918      165.1739835926     1  0.19328188E+09
     -165.7672977858      169.5289408777     1  0.19637836E+09
     -165.7672739648      166.2971563514     1  0.20185998E+09
     -165.7672497760      166.5754032468     1  0.19914346E+09
     -165.7672485631      169.0751622855     1  0.19306136E+09
     -165.7672268859      165.2959266142     1  0.20683818E+09
     -165.7671985685      168.5639204962     1  0.19995770E+09
     -165.7671957883      165.0240292455     1  0.19953962E+09
     -165.7671804849      167.0618886461     1  0.20070088E+09
     -165.7671670660      168.1883511200     1  0.20093884E+09
     -165.7671520614      168.9454778486     1  0.19765506E+09
     -165.7671376361      167.7719233780     1  0.19724805E+09
     -165.7671252728      166.0568032817     1  0.19228606E+09
     -165.7671240537      176.6492792880     1  0.19960233E+09
     -165.7671109298      167.1850314100     1  0.19319958E+09
     -165.7670877141      169.0088828832     1  0.21349089E+09
     -165.7670794923      166.5796249742     1  0.19341307E+09
     -165.7670769674      167.3204516350     1  0.20640816E+09
     -165.7670733038      170.7698142355     1  0.20509117E+09
     -165.7670687460      169.2927933849     1  0.19396313E+09
     -165.7670567367      165.8808509308     1  0.19409588E+09
     -165.7670528548      170.0797092071     1  0.21364344E+09
     -165.7670425892      169.9084813512     1  0.20165669E+09
     -165.7670216963      164.9948606260     1  0.20096665E+09
     -165.7670187005      167.4797301344     1  0.20648080E+09
     -165.7669927316      168.6196706191     1  0.19810587E+09
     -165.7669828768      167.8972771818     1  0.20334821E+09
     -165.7669783493      166.2242597757     1  0.19866175E+09
     -165.7669753872      169.8153426230     1  0.20534609E+09
     -165.7669180201      167.5944111001     1  0.20674613E+09
     -165.7669049431      168.5100720771     1  0.20331377E+09
     -165.7668911218      169.1817081323     1  0.19607708E+09
     -165.7668848377      167.5499589514     1  0.21065293E+09
     -165.7668758358      166.4199692600     1  0.20600507E+09
     -165.7668700949      166.5918195341     1  0.19631111E+09
     -165.7668470667      168.5656224373     1  0.19681366E+09
     -165.7668448473      168.2650710223     1  0.20092605E+09
     -165.7668425203      166.8101134547     1  0.19689695E+09
     -165.7668372375      167.6814894182     2  0.19781641E+09
     -165.7668335765      167.8608378076     1  0.20785308E+09
     -165.7668157537      168.3917591693     1  0.19482814E+09
     -165.7668129883      173.8575634868     1  0.19651313E+09
     -165.7668054363      168.9305030860     1  0.19625025E+09
     -165.7667881827      168.8941214680     1  0.19119415E+09
     -165.7667814690      170.1729742645     1  0.19906642E+09
     -165.7667503218      174.5853124960     1  0.20754925E+09
     -165.7667435077      166.8470366803     1  0.20102309E+09
     -165.7667252414      166.7605359155     1  0.20004809E+09
     -165.7667178353      165.9639076008     1  0.19819422E+09
     -165.7667124704      167.7663862351     1  0.19423420E+09
     -165.7667067008      168.5904738482     1  0.21334456E+09
     -165.7666906604      166.4176150187     1  0.20002789E+09
     -165.7666876598      172.9720930422     1  0.20241911E+09
     -165.7666392631      167.9314738076     1  0.19984748E+09
     -165.7666121562      170.1582003477     1  0.20843331E+09
     -165.7666069808      167.4218288092     1  0.20135941E+09
     -165.7666053911      170.3094897811     1  0.19946214E+09
[truncated: 566,686 more chars]
