# Supplementary material for: Structure, thermodynamics, and rearrangement mechanisms in gold clusters—insights from the energy landscapes framework
Source: Nanoscale. 2017 Dec 15;10(4):2004–16. doi: 10.1039/c7nr07123j (PMC5901115; doi:10.1039/c7nr07123j)
Supplement: Supplementary file 1 [file NR-010-C7NR07123J-s001.zip › minima/47_Au/min.data.dec]

     -166.2453628806      179.6084260146     4  0.20910193E+09
     -166.0837543829      176.2228047315     1  0.21029952E+09
     -166.0636604434      174.3085621548     1  0.21093672E+09
     -166.0558816155      178.8351728318     2  0.21073649E+09
     -166.0468093485      178.8582926054     2  0.21137226E+09
     -166.0465243894      178.8577873880     4  0.21125638E+09
     -166.0458994631      178.8168329569     4  0.21124837E+09
     -166.0347680831      178.3169471692     2  0.21725029E+09
     -166.0314354567      178.3166879128     2  0.21780275E+09
     -166.0203372241      178.6554975791     1  0.20958617E+09
     -166.0187456973      177.9427177864     2  0.21498001E+09
     -166.0185862298      177.9431893972     2  0.21526759E+09
     -166.0136776738      172.6019397634     1  0.20778634E+09
     -166.0126681605      178.5423733551     4  0.20983044E+09
     -166.0126061131      178.5407107622     2  0.20526386E+09
     -166.0106445643      178.0561068335     2  0.21560111E+09
     -166.0075266267      172.3034023024     1  0.19734773E+09
     -166.0062306034      173.5532987046     1  0.19740336E+09
     -166.0057534643      172.0670804198     1  0.19228301E+09
     -166.0035762696      174.9784890342     2  0.19093356E+09
     -166.0010826297      173.3385941938     4  0.19010965E+09
     -165.9938603554      175.2175298034     1  0.19951937E+09
     -165.9621038764      173.5979151316     1  0.21272803E+09
     -165.9589458271      172.0760117017     1  0.20771000E+09
     -165.9588953923      170.2114554656     1  0.20446104E+09
     -165.9579065857      177.1681271120     1  0.21445506E+09
     -165.9575628252      172.7564575281     1  0.20145397E+09
     -165.9544081154      171.4273570270     1  0.20722243E+09
     -165.9525882736      177.7984737379     4  0.19727178E+09
     -165.9509198622      171.2944517826     1  0.19183070E+09
     -165.9477788772      174.5922114865     1  0.20818470E+09
     -165.9444797714      168.1137427282     1  0.18852013E+09
     -165.9437461308      173.9906596550     1  0.20248693E+09
     -165.9437361755      174.4654521450     1  0.20826199E+09
     -165.9377212413      173.4012696794     1  0.21004433E+09
     -165.9342429529      168.9434351014     1  0.20618757E+09
     -165.9330475082      174.0649066491     1  0.20861570E+09
     -165.9324701314      175.6441253224     2  0.19263348E+09
     -165.9272194493      173.6482379278     1  0.21019132E+09
     -165.9257282136      177.7323646684     1  0.19608378E+09
     -165.9237547246      170.2094123948     1  0.19452910E+09
     -165.9201759899      177.9596467738     1  0.20946611E+09
     -165.9172721990      177.9001139237     1  0.20859849E+09
     -165.9172242567      174.4873186504     1  0.20353965E+09
     -165.9162748473      175.9183256411     1  0.21811128E+09
     -165.9156092856      171.3482986109     1  0.20627106E+09
     -165.9151900093      174.0505216351     1  0.20641980E+09
     -165.9151820217      169.3865171192     1  0.19483700E+09
     -165.9147373265      167.8105211005     1  0.19359951E+09
     -165.9140431579      169.2031015808     1  0.19200316E+09
     -165.9132775325      173.6213274440     1  0.21501359E+09
     -165.9096744411      176.5936600662     1  0.21841109E+09
     -165.9078177611      176.5762856328     1  0.21870745E+09
     -165.9065601227      178.0990826809     1  0.21953537E+09
     -165.9063219181      174.2584508959     1  0.20818568E+09
     -165.9051798363      172.3507587367     1  0.19401587E+09
     -165.9031157102      178.4615188503     1  0.20140933E+09
     -165.9030332598      176.0466083653     1  0.21765280E+09
     -165.9023940859      173.7243788401     1  0.20700498E+09
     -165.8990212767      169.4316541684     1  0.19280693E+09
     -165.8969294588      168.6804341698     1  0.20193787E+09
     -165.8962121780      174.1189931245     1  0.21613099E+09
     -165.8960214857      173.2562993266     1  0.20221722E+09
     -165.8951335427      178.4212414000     1  0.22338955E+09
     -165.8941406635      168.7196186312     1  0.19243253E+09
     -165.8929282873      178.9098578769     1  0.21827511E+09
     -165.8922032273      172.8306458257     1  0.21339110E+09
     -165.8919343752      178.6441093022     1  0.19320195E+09
     -165.8909841354      174.0147424609     1  0.19849879E+09
     -165.8907847303      175.0791576963     1  0.19159986E+09
     -165.8905330286      166.2334347437     1  0.19973064E+09
     -165.8904234275      172.2016254408     1  0.21779472E+09
     -165.8886041020      177.6866305283     1  0.21673519E+09
     -165.8885746868      172.2374476853     1  0.19930310E+09
     -165.8883200577      177.5625404301     1  0.21426074E+09
     -165.8869881644      171.0058169380     1  0.21709446E+09
     -165.8869493296      177.6323903573     1  0.21329113E+09
     -165.8867924782      171.7044248516     1  0.21513534E+09
     -165.8867440797      166.1833158604     1  0.19967743E+09
     -165.8865228007      172.8423927455     1  0.20273486E+09
     -165.8859408461      174.7289867527     1  0.19807497E+09
     -165.8854249547      173.6728898358     1  0.19914768E+09
     -165.8819790396      178.2143795893     1  0.19264565E+09
     -165.8818850824      172.3227981525     1  0.21330200E+09
     -165.8813399338      170.1368671789     1  0.21063832E+09
     -165.8809632438      173.7927803159     1  0.19956132E+09
     -165.8729795888      173.4376488732     1  0.19905001E+09
     -165.8727390732      177.8850422016     1  0.21820918E+09
     -165.8716219512      173.2547754545     1  0.21601887E+09
     -165.8713124426      168.6055177357     1  0.21450191E+09
     -165.8709928845      168.2688537128     1  0.19853676E+09
     -165.8706205696      174.3377425272     1  0.20073992E+09
     -165.8696462689      174.5433934769     1  0.19874225E+09
     -165.8683997757      173.3374079275     1  0.20688007E+09
     -165.8679814533      164.7621997320     2  0.20046161E+09
     -165.8666879563      170.7078464569     1  0.19922857E+09
     -165.8666821034      177.7405568898     1  0.20627953E+09
     -165.8651695150      173.1551844283     1  0.20268260E+09
     -165.8649620173      178.0651346538     1  0.21324422E+09
     -165.8641967839      177.5735579713     1  0.20473847E+09
     -165.8638409326      175.1705546649     2  0.20726942E+09
     -165.8635401172      171.9718831642     1  0.20550974E+09
     -165.8632047125      178.0244939622     1  0.21451037E+09
     -165.8631144289      171.6455635178     1  0.20275093E+09
     -165.8629904332      177.7624974492     1  0.21158110E+09
     -165.8616116403      177.1276966877     1  0.20773434E+09
     -165.8612084674      174.0426466453     1  0.21308683E+09
     -165.8611488837      174.4439880625     1  0.20859169E+09
     -165.8608672495      173.9935162830     1  0.21053639E+09
     -165.8602569873      175.8135776507     1  0.19274970E+09
     -165.8596525507      170.5271923127     1  0.20293012E+09
     -165.8583693517      168.8139419516     1  0.19496674E+09
     -165.8581988197      169.8709674089     1  0.20292856E+09
     -165.8569743548      172.1654081323     1  0.20700375E+09
     -165.8563210694      165.6459530206     1  0.19144953E+09
     -165.8560599210      172.5544579280     1  0.19773594E+09
     -165.8551549551      173.0630470853     1  0.20280984E+09
     -165.8541644691      169.3901782721     1  0.20851810E+09
     -165.8540215390      175.6223546772     1  0.21144297E+09
     -165.8531010449      178.2073239697     1  0.22050853E+09
     -165.8527491010      178.3043426124     1  0.21922638E+09
     -165.8527124850      174.0891754422     1  0.19803987E+09
     -165.8524474924      171.6809175296     1  0.21245472E+09
     -165.8522996481      169.2856289690     1  0.19289914E+09
     -165.8521351245      173.6665063516     1  0.19757319E+09
     -165.8516921630      174.1648294832     1  0.20858585E+09
     -165.8512961131      172.2165669266     1  0.21467449E+09
     -165.8509247686      170.9760516204     1  0.20267518E+09
     -165.8509146766      169.1558432266     1  0.19469003E+09
     -165.8508717475      175.2205272774     1  0.21145675E+09
     -165.8508513492      178.2576082020     1  0.22211609E+09
     -165.8506633071      173.8498566102     1  0.19191196E+09
     -165.8506292125      177.8188959648     1  0.21294628E+09
     -165.8499911665      178.2660292509     1  0.22275790E+09
     -165.8491371520      169.0594874754     1  0.20939605E+09
     -165.8484072658      169.5491403297     1  0.19231382E+09
     -165.8478471587      177.4086834466     1  0.20437947E+09
     -165.8474280981      171.4409785779     2  0.21139360E+09
     -165.8461787746      178.0137547854     1  0.21742504E+09
     -165.8458953187      171.2108321445     1  0.20606605E+09
     -165.8457802596      177.9148737858     1  0.21577405E+09
     -165.8454745902      170.6266271224     1  0.19248816E+09
     -165.8447080628      174.0178164267     1  0.20878314E+09
     -165.8440716982      169.7389656980     1  0.20237981E+09
     -165.8439734429      174.0063345143     1  0.20914745E+09
     -165.8439544205      168.8724115289     1  0.19291104E+09
     -165.8427033800      178.3521700872     1  0.19934746E+09
     -165.8416398114      172.8585284174     1  0.20932616E+09
     -165.8414380869      173.4224652964     1  0.20876642E+09
     -165.8410081947      173.5368158646     1  0.20917758E+09
     -165.8408763974      173.9338055745     1  0.19897928E+09
     -165.8403874961      169.4032246649     1  0.19596774E+09
     -165.8393994265      176.5885017758     1  0.20709233E+09
     -165.8391490938      171.7431826995     1  0.20097780E+09
     -165.8388274884      177.8723281067     1  0.20490201E+09
     -165.8385815000      174.0826597728     1  0.19852978E+09
     -165.8385659668      168.1481920248     1  0.19178733E+09
     -165.8382852195      178.8687860021     1  0.21558257E+09
     -165.8377545533      178.1792175939     1  0.21860266E+09
     -165.8377359344      173.0769368572     1  0.20020117E+09
     -165.8369328516      171.7028362881     1  0.20338946E+09
     -165.8360314234      173.9653812747     1  0.19893406E+09
     -165.8355308780      178.2438306612     1  0.21752995E+09
     -165.8353972014      173.5012001099     1  0.21196193E+09
     -165.8349461700      173.8066452196     1  0.19976134E+09
     -165.8343661079      171.8482385275     1  0.20692907E+09
     -165.8342082709      169.7230757045     1  0.19762339E+09
     -165.8341555828      169.3255831744     1  0.20104415E+09
     -165.8336011327      169.4804325473     1  0.21685029E+09
     -165.8335704862      168.3229004454     1  0.19343116E+09
     -165.8329639182      171.3321076377     1  0.20164241E+09
     -165.8323814482      170.7649003097     1  0.20407741E+09
     -165.8322097042      171.7940317254     1  0.20083638E+09
     -165.8319346122      176.7052488741     1  0.21792552E+09
     -165.8311128868      173.4458913225     1  0.20078936E+09
     -165.8307532640      178.3287640321     1  0.19890828E+09
     -165.8296004017      173.4874312412     1  0.20541133E+09
     -165.8290963219      172.6863312995     1  0.20546858E+09
     -165.8290011302      178.1366800657     1  0.20905438E+09
     -165.8285200644      166.5795091415     1  0.19967895E+09
     -165.8280453737      165.4782518209     1  0.20095556E+09
     -165.8280038017      174.8651179187     1  0.19843544E+09
     -165.8274424345      168.0783459739     1  0.19918028E+09
     -165.8265546777      173.1789703389     1  0.19897102E+09
     -165.8263858304      172.9608700101     1  0.19931132E+09
     -165.8263719681      175.0585319586     1  0.19631733E+09
     -165.8255762114      173.0736721520     1  0.19828875E+09
     -165.8238463098      169.9511858834     1  0.19552625E+09
     -165.8230624896      170.0755215488     1  0.20242912E+09
     -165.8225634024      169.8496054170     1  0.20564084E+09
     -165.8223179924      172.3666404355     1  0.19822536E+09
     -165.8222903443      173.8569648924     1  0.21075988E+09
     -165.8218386364      171.5180761522     1  0.21027725E+09
     -165.8215799665      171.0927277092     2  0.20219285E+09
     -165.8214640809      177.3831803814     1  0.22583600E+09
     -165.8205311343      172.6138595475     1  0.21653312E+09
     -165.8204941520      176.4017836571     1  0.20438268E+09
     -165.8203211644      174.0784818497     1  0.21081093E+09
     -165.8199167537      176.8491871189     1  0.20386663E+09
     -165.8196751579      172.4558140059     1  0.21585440E+09
     -165.8195079011      176.7680116767     1  0.21470095E+09
     -165.8189996809      171.6498190399     1  0.19767959E+09
     -165.8187972512      173.1002160698     1  0.20462423E+09
     -165.8184119674      173.1579912756     1  0.20652047E+09
     -165.8181480894      173.4641408844     1  0.21803750E+09
     -165.8177658987      177.6963532863     1  0.21027975E+09
     -165.8177064923      171.1097315108     1  0.20149054E+09
     -165.8175514629      173.3055035934     2  0.20613266E+09
     -165.8174423647      164.5173718982     1  0.19518855E+09
     -165.8172051378      173.7337435353     2  0.21215935E+09
     -165.8170747100      168.4601763238     1  0.19581312E+09
     -165.8168946185      173.2271787148     1  0.19788636E+09
     -165.8164173090      173.0300231988     1  0.19577602E+09
     -165.8159225171      165.2119669590     1  0.20768736E+09
     -165.8156728228      174.8915064309     1  0.19883039E+09
     -165.8156279987      173.1777251708     1  0.21098131E+09
     -165.8142672609      172.3858384580     1  0.19900312E+09
     -165.8142577862      169.1475244601     1  0.20875300E+09
     -165.8141955357      168.6399083114     1  0.20784826E+09
     -165.8141734963      168.6726399640     1  0.20417668E+09
     -165.8137099407      173.4625229568     1  0.20684837E+09
     -165.8133616208      168.7707172258     1  0.19795560E+09
     -165.8133011862      171.6876010931     1  0.20052798E+09
     -165.8132126062      171.6887640716     1  0.21206353E+09
     -165.8130374390      178.3175705276     1  0.19974507E+09
     -165.8111666695      172.9989460625     1  0.21666927E+09
     -165.8111575322      173.1092321581     1  0.19842299E+09
     -165.8109800917      169.9997947436     1  0.20282876E+09
     -165.8104383539      177.5886586144     1  0.21679183E+09
     -165.8103726714      177.5080479840     1  0.20285629E+09
     -165.8098214872      169.9216132008     1  0.20825648E+09
     -165.8097581457      170.1319896026     1  0.20360453E+09
     -165.8096171368      173.2172179695     1  0.20061323E+09
     -165.8088463004      178.1569629548     1  0.21510040E+09
     -165.8080747448      169.3935394624     1  0.19769872E+09
     -165.8076227953      173.4928367194     1  0.21786722E+09
     -165.8074836330      175.3527513665     1  0.19113206E+09
     -165.8074344929      173.0739970910     1  0.19872320E+09
     -165.8065501338      171.0120377203     1  0.19919415E+09
     -165.8064626662      172.6725540956     1  0.19524664E+09
     -165.8063892616      172.5546139781     1  0.21012096E+09
     -165.8062131176      168.1613516863     1  0.19902003E+09
     -165.8047516739      172.8487470924     1  0.21110997E+09
     -165.8043433439      168.6301702320     1  0.20521410E+09
     -165.8043093024      170.6267748312     1  0.19745473E+09
     -165.8040606436      174.3903634231     1  0.20604771E+09
     -165.8036565414      166.3399913890     1  0.20737213E+09
     -165.8035968770      173.2953960014     1  0.21727539E+09
     -165.8032542128      174.6159131137     1  0.20496809E+09
     -165.8027692870      172.6397329583     1  0.20407269E+09
     -165.8026345501      171.3615017117     2  0.20239721E+09
     -165.8024366726      172.0311113793     1  0.20191579E+09
     -165.8024350488      168.3469100037     1  0.19500233E+09
     -165.8023362477      171.8307085939     1  0.21025557E+09
     -165.8020709542      177.0897392271     1  0.19882956E+09
     -165.8019899231      171.4716087625     1  0.20748685E+09
     -165.8014299065      169.9422751179     1  0.19118911E+09
     -165.8013234508      171.7555507866     1  0.20376374E+09
     -165.8006554069      173.2845243463     1  0.19975565E+09
     -165.8005299981      177.1137170656     1  0.21774128E+09
     -165.7995454419      172.3965536332     1  0.21391191E+09
     -165.7995309788      174.0188580782     1  0.19168544E+09
     -165.7993238304      177.4785220346     1  0.21884268E+09
     -165.7991675591      170.2511530309     1  0.20386322E+09
     -165.7987903604      173.5504691620     1  0.19697737E+09
     -165.7985540939      170.3678602760     1  0.20175985E+09
     -165.7983700801      168.1725786138     1  0.21568517E+09
     -165.7982726308      178.0908116041     1  0.19940994E+09
     -165.7980755310      171.5966070710     1  0.21495732E+09
     -165.7970443410      174.8297507998     1  0.19323922E+09
     -165.7966943213      174.7610997260     1  0.19325673E+09
     -165.7966800051      172.5220928947     1  0.20699837E+09
     -165.7966054245      174.8893029303     1  0.21385529E+09
     -165.7965126112      169.1863408532     1  0.19787205E+09
     -165.7960558504      169.7797628939     1  0.19901266E+09
     -165.7959581625      173.2759792845     1  0.20288283E+09
     -165.7959088549      167.7184954355     1  0.19217037E+09
     -165.7958231681      173.5773215379     1  0.20762483E+09
     -165.7953170476      173.1805777401     1  0.21368413E+09
     -165.7952978409      172.5281724059     1  0.20310927E+09
     -165.7950933416      168.8956651314     1  0.18989542E+09
     -165.7950760920      171.1720608790     1  0.19461693E+09
     -165.7947585580      172.5613874497     1  0.21649136E+09
     -165.7946859350      171.6948819459     1  0.19140688E+09
     -165.7944383958      171.1353910797     1  0.20340976E+09
     -165.7943856320      172.4548067327     1  0.20642160E+09
     -165.7943719625      167.0724930815     1  0.19599057E+09
     -165.7940806372      169.3398652158     1  0.20608313E+09
     -165.7938768041      169.2007264140     1  0.19734200E+09
     -165.7932521486      168.9828810145     1  0.20548741E+09
     -165.7927896571      170.4975756804     1  0.20312087E+09
     -165.7927431634      172.6683100096     1  0.20559099E+09
     -165.7924353359      176.7859993348     1  0.21110547E+09
     -165.7923358122      169.6110558545     1  0.19980270E+09
     -165.7916267935      165.0236605883     1  0.20665418E+09
     -165.7914802677      170.8914241589     1  0.21143540E+09
     -165.7914566534      173.1036462649     1  0.20811082E+09
     -165.7913006919      172.0830801559     1  0.19871735E+09
     -165.7911382706      167.8010237462     1  0.21130111E+09
     -165.7911304073      177.8847801570     1  0.19860124E+09
     -165.7909265507      169.2118458489     1  0.19961846E+09
     -165.7908247322      170.8824352888     1  0.20295882E+09
     -165.7905960694      169.7304531596     1  0.19863925E+09
     -165.7902503490      168.3708151074     1  0.20226824E+09
     -165.7901654842      171.3252573981     1  0.20297382E+09
     -165.7896656755      166.6265744366     1  0.19004912E+09
     -165.7896510203      172.1458253716     1  0.20465753E+09
     -165.7896404236      168.8405117268     1  0.19842744E+09
     -165.7895217470      176.5230400051     1  0.20084996E+09
     -165.7894317473      169.1130330381     1  0.19852859E+09
     -165.7892838590      171.8684782854     1  0.20197585E+09
     -165.7891245572      171.3356143221     1  0.19868850E+09
     -165.7890166724      169.1507410191     1  0.19008745E+09
     -165.7889957032      177.8219224116     1  0.22859734E+09
     -165.7889580172      167.5485053890     1  0.20778794E+09
     -165.7889530040      170.1453109315     1  0.20079736E+09
     -165.7885788836      172.7648895139     1  0.20228782E+09
     -165.7884942104      171.8798212908     1  0.20442000E+09
     -165.7883520615      171.0879403152     1  0.21088374E+09
     -165.7881416102      167.3959884001     1  0.19600216E+09
     -165.7880490132      178.3458298728     1  0.22542321E+09
     -165.7880454449      171.4079492871     1  0.19974612E+09
     -165.7873277285      170.2907228399     1  0.20582685E+09
     -165.7872973929      173.4031102980     1  0.20485302E+09
     -165.7872370842      173.8543296573     1  0.20466919E+09
     -165.7872204543      171.1018373430     1  0.19361556E+09
     -165.7870560253      164.8655755489     1  0.20045504E+09
     -165.7870545686      165.3373145254     1  0.20841589E+09
     -165.7868636507      166.6601404359     1  0.20058911E+09
     -165.7867783588      175.0055770082     1  0.21404234E+09
     -165.7867671026      173.1490201587     1  0.20058045E+09
     -165.7865047619      167.0389524709     1  0.19838507E+09
     -165.7854281127      169.7912306016     1  0.19929765E+09
     -165.7851573512      164.9358377569     1  0.19228873E+09
     -165.7851218952      176.7129237926     1  0.21126371E+09
     -165.7850498508      170.5515039881     1  0.19321597E+09
     -165.7847528655      177.9362761214     2  0.20994956E+09
     -165.7847391150      172.3261799285     1  0.20217445E+09
     -165.7844818340      170.3976419780     1  0.20614290E+09
     -165.7844075785      175.6424072283     1  0.20465093E+09
     -165.7838223014      170.0973325917     1  0.20717859E+09
     -165.7835342142      169.4245520418     1  0.20231255E+09
     -165.7831526933      173.0310187402     1  0.20117120E+09
     -165.7831306224      171.5217243401     1  0.19698955E+09
     -165.7826291366      168.9733118386     1  0.19347129E+09
     -165.7824907579      169.9786810253     1  0.20681983E+09
     -165.7824895243      177.4561765528     1  0.19684521E+09
     -165.7821399490      171.6866445042     1  0.20192834E+09
     -165.7818873830      172.9532215541     1  0.21705746E+09
     -165.7816871485      169.9658678308     1  0.19781131E+09
     -165.7813045142      171.5840236278     1  0.19192193E+09
     -165.7808396061      173.5119855022     1  0.20605415E+09
     -165.7806767985      169.9735092735     1  0.21682898E+09
     -165.7806245320      168.0101536918     1  0.19887299E+09
     -165.7805310427      176.3181376672     1  0.20220108E+09
     -165.7805093597      171.5794317585     1  0.20348340E+09
     -165.7804523215      177.8748691251     1  0.22915933E+09
     -165.7803890390      173.3559892400     1  0.21702455E+09
     -165.7802087595      174.2763776922     1  0.22254678E+09
     -165.7801503852      176.9741320282     1  0.21470010E+09
     -165.7799240852      174.1685072387     1  0.20961658E+09
     -165.7798525031      165.5139315964     1  0.19230945E+09
     -165.7798142808      173.5707319799     1  0.20059025E+09
     -165.7796183937      171.9316565662     1  0.19930296E+09
     -165.7795922739      178.0694305340     1  0.21235518E+09
     -165.7793329478      171.1256520329     1  0.21083588E+09
     -165.7787925645      169.0191333872     1  0.20403144E+09
     -165.7785864360      178.0361001191     1  0.21522978E+09
     -165.7785663950      178.0103865824     1  0.21560066E+09
     -165.7785051331      172.9695062787     1  0.21071931E+09
     -165.7783018513      166.5683995667     1  0.20250366E+09
     -165.7782832783      168.4403888837     1  0.19649904E+09
     -165.7782318174      173.0257502118     1  0.19823988E+09
     -165.7780913538      176.7964952733     1  0.20334918E+09
     -165.7777599769      172.6877567446     1  0.20129023E+09
     -165.7776876002      177.8818176800     2  0.21336981E+09
     -165.7775508390      171.1076103345     1  0.20090011E+09
     -165.7775148522      172.2204501287     1  0.19659636E+09
     -165.7768975070      168.0135875350     1  0.20259537E+09
     -165.7767934021      174.5355398960     1  0.21163730E+09
     -165.7764403453      172.7903771687     1  0.21713874E+09
     -165.7763953030      165.9910682357     1  0.20144683E+09
     -165.7760737881      174.7477388037     1  0.21148407E+09
     -165.7760504908      167.9411012244     1  0.20684632E+09
     -165.7756331460      172.7410946905     1  0.21750321E+09
     -165.7755690355      166.0119336221     1  0.20658759E+09
     -165.7754815931      167.5347653309     1  0.19944388E+09
     -165.7752277613      176.8808661278     1  0.20196059E+09
     -165.7749368331      173.0563523776     1  0.20165770E+09
     -165.7744797498      176.4513870091     1  0.20771206E+09
     -165.7743098638      170.1381736184     1  0.19853589E+09
     -165.7741351017      173.3731029594     1  0.19264352E+09
     -165.7741037872      171.3131416595     1  0.19528595E+09
     -165.7740717429      177.9935959704     1  0.20796267E+09
     -165.7740525185      173.3709958174     1  0.20601567E+09
     -165.7740219284      171.9101341931     2  0.20902839E+09
     -165.7739601328      170.6122898259     1  0.19953663E+09
     -165.7738954395      170.5263083654     1  0.20097473E+09
     -165.7738184913      170.1460323902     1  0.19902847E+09
     -165.7737426554      174.7986618851     1  0.19430806E+09
     -165.7734454184      168.3357011977     1  0.20037141E+09
     -165.7733075867      174.5182280390     1  0.19418055E+09
     -165.7731045207      169.9321769056     1  0.19468009E+09
     -165.7730560523      168.4074432623     1  0.19318697E+09
     -165.7726893107      174.3665290457     1  0.22045421E+09
     -165.7726391609      167.0506047875     1  0.19007316E+09
     -165.7724584488      168.9056746107     1  0.21076200E+09
     -165.7720916071      169.4450576228     1  0.20437743E+09
     -165.7719390136      177.4360985728     2  0.19290758E+09
     -165.7715529468      170.5873657834     1  0.20562807E+09
     -165.7715514260      172.1357716794     1  0.20048110E+09
     -165.7714264918      177.9904590477     1  0.20651412E+09
     -165.7707678962      166.0338837649     1  0.20371657E+09
     -165.7706510108      171.3340380458     1  0.20327743E+09
     -165.7702058369      167.9300018281     1  0.20619018E+09
     -165.7701212957      174.6238678386     1  0.19780193E+09
     -165.7701061312      172.4438668802     1  0.20297316E+09
     -165.7700534104      167.8076322938     1  0.20799375E+09
     -165.7700258295      166.3100313404     1  0.19589813E+09
     -165.7699679019      171.6846701720     1  0.19643392E+09
     -165.7698665522      171.3663234342     1  0.20490395E+09
     -165.7698564363      172.1325188477     1  0.20099218E+09
     -165.7697532061      170.3638621335     1  0.19311214E+09
     -165.7696138643      174.6452819890     2  0.19857585E+09
     -165.7693569550      167.2377574876     1  0.19845880E+09
     -165.7692975048      170.8581213309     1  0.19931798E+09
     -165.7692950514      170.3746560805     1  0.20030475E+09
     -165.7687336816      176.8281613496     1  0.21505881E+09
     -165.7686614634      167.4560984720     1  0.19731356E+09
     -165.7685260129      170.6270896088     1  0.19768714E+09
     -165.7684735803      173.2105861346     1  0.22178297E+09
     -165.7684454971      168.4064949350     1  0.21398729E+09
     -165.7684276720      171.6695488319     1  0.20749275E+09
     -165.7683691353      171.4090963874     1  0.21536079E+09
     -165.7682996458      168.8369602943     1  0.20015878E+09
     -165.7682783166      170.0789294833     1  0.20680361E+09
     -165.7682393245      177.4674622846     1  0.19731099E+09
     -165.7677666575      177.3668220277     1  0.20816730E+09
     -165.7677323161      169.3466254870     1  0.20073104E+09
     -165.7676323685      167.6267163874     1  0.20102388E+09
     -165.7674322937      166.1137520552     1  0.20416410E+09
     -165.7673915562      176.8670717121     1  0.21520331E+09
     -165.7669386108      177.9999747364     1  0.21354441E+09
     -165.7669318772      172.1865317133     1  0.19858330E+09
     -165.7669157285      168.4784989264     1  0.19916856E+09
     -165.7668649232      169.7143774853     1  0.19713816E+09
     -165.7667078634      168.5955467962     1  0.19637494E+09
     -165.7666302578      176.4509351977     1  0.20902720E+09
     -165.7665778394      169.3351171672     1  0.20549487E+09
     -165.7664851238      171.4305278422     1  0.19843052E+09
     -165.7664338776      177.0076040596     1  0.20236120E+09
     -165.7663957715      176.8306990202     1  0.21569248E+09
     -165.7662120931      173.4163239333     1  0.20688207E+09
     -165.7661032756      177.3427252138     2  0.21773027E+09
     -165.7660160825      173.3851050038     1  0.20720394E+09
     -165.7657464880      168.9148524182     1  0.19158470E+09
     -165.7656503645      172.4722348248     1  0.19521163E+09
     -165.7656200092      169.6925615066     1  0.20577959E+09
     -165.7656117618      172.1540486362     1  0.19653319E+09
     -165.7655605865      173.1753861322     1  0.21436183E+09
     -165.7653632630      166.7430165752     1  0.19709601E+09
     -165.7653079698      168.3478638859     1  0.20468998E+09
     -165.7652026245      171.8715277344     1  0.20924925E+09
     -165.7650699651      166.0773392253     1  0.19501855E+09
     -165.7649042322      177.6824186612     1  0.20087278E+09
     -165.7645079904      173.0348430120     2  0.21048140E+09
     -165.7642037124      170.0755053492     1  0.19759579E+09
     -165.7641526729      169.7792611365     1  0.20179589E+09
     -165.7641088820      177.7492461091     1  0.20063386E+09
     -165.7640805546      172.3493105085     1  0.20280712E+09
     -165.7638299825      170.8628877347     1  0.21367803E+09
     -165.7635939350      171.0862549800     1  0.19816597E+09
     -165.7635180271      167.4356429576     1  0.20408754E+09
     -165.7633899192      172.9444455197     1  0.19555165E+09
     -165.7629454617      169.0163227889     1  0.19561885E+09
     -165.7628639746      171.8036755552     1  0.19561899E+09
     -165.7625868916      177.2255653881     1  0.21274313E+09
     -165.7625362384      165.9987915678     1  0.19818699E+09
     -165.7624842788      171.2183699377     1  0.20466701E+09
     -165.7623347674      176.9162357056     1  0.20385379E+09
     -165.7622077128      172.0192764194     1  0.20160393E+09
     -165.7619934406      174.0422764671     1  0.21884450E+09
     -165.7619052357      168.3134828289     1  0.20534834E+09
     -165.7616600334      173.3960040582     1  0.21225393E+09
     -165.7615628419      178.0605490791     1  0.20876411E+09
     -165.7614576097      173.3099274839     1  0.20292187E+09
     -165.7613618956      169.6009557691     1  0.19869793E+09
     -165.7612334164      166.9848486638     1  0.19680639E+09
     -165.7612201990      172.4386827603     1  0.20031024E+09
     -165.7612146142      168.8838997371     1  0.19311747E+09
     -165.7611749898      166.0830177015     1  0.20073174E+09
     -165.7609805399      176.7903121866     1  0.20403300E+09
     -165.7607533378      171.7134077536     1  0.19170862E+09
     -165.7606857119      168.8313880794     1  0.19340891E+09
     -165.7606599369      169.8599615566     1  0.19629847E+09
     -165.7605633583      177.4437492998     2  0.21774291E+09
     -165.7604788022      177.7083170390     1  0.20167402E+09
     -165.7604236214      171.5774324203     1  0.19952878E+09
     -165.7602302087      173.0501802564     1  0.21195692E+09
     -165.7601651160      177.6895015154     1  0.20178652E+09
     -165.7601029191      171.3481592959     1  0.20759736E+09
     -165.7592649908      170.0793790623     1  0.19809830E+09
     -165.7590559810      169.7781944879     1  0.20467663E+09
     -165.7590494780      168.6783880029     1  0.19799788E+09
     -165.7590278977      174.2882680765     1  0.20327315E+09
     -165.7589719218      177.8445422822     1  0.20973580E+09
     -165.7587749987      178.3768921407     1  0.19756957E+09
     -165.7587627047      171.8530724342     1  0.19659682E+09
     -165.7586906372      170.4523794419     1  0.20419341E+09
     -165.7585773894      165.9978270346     1  0.19681109E+09
     -165.7585626829      171.2138070011     1  0.20162523E+09
     -165.7585122498      170.4074261311     1  0.20455725E+09
     -165.7584492125      170.7877978871     1  0.20679415E+09
     -165.7578228155      174.1168871275     1  0.21408780E+09
     -165.7578145052      166.4476956464     1  0.20388687E+09
     -165.7577500065      171.4377160506     1  0.21170907E+09
     -165.7576961508      177.6536447712     1  0.19760341E+09
     -165.7575470195      171.2198414542     1  0.19951856E+09
     -165.7575038136      167.3109890044     1  0.19651593E+09
     -165.7571670195      166.9093148903     1  0.20284816E+09
     -165.7571500428      172.6877807951     1  0.19336358E+09
     -165.7571256660      171.5375165175     1  0.20163988E+09
     -165.7570027007      170.9181743925     1  0.19585208E+09
     -165.7568996429      172.8052297122     1  0.19698439E+09
     -165.7564584348      171.3657219285     1  0.20448891E+09
     -165.7564022818      173.8319842180     1  0.22014794E+09
     -165.7562838330      170.5727963009     1  0.20424982E+09
     -165.7562633802      172.7834297373     1  0.19362582E+09
     -165.7561296551      167.7474656225     1  0.19924200E+09
     -165.7560893670      178.1502745881     1  0.19638035E+09
     -165.7560698882      166.4236594925     1  0.20431515E+09
     -165.7559326998      176.6672585581     1  0.20929980E+09
     -165.7558665394      167.1428938273     1  0.19565806E+09
     -165.7557600621      170.4118958338     1  0.19428086E+09
     -165.7557125521      170.3309217300     1  0.19494552E+09
     -165.7553650425      178.0945152444     1  0.19660527E+09
     -165.7550354486      164.1927608482     2  0.19159345E+09
     -165.7548725397      168.6833319599     1  0.20695263E+09
     -165.7548593103      168.7498283548     1  0.20572653E+09
     -165.7545561083      177.0562213462     1  0.21199658E+09
     -165.7544984906      169.4838146120     1  0.19642095E+09
     -165.7544773744      164.5034929156     1  0.20926913E+09
     -165.7544274083      168.6789395997     1  0.20466017E+09
     -165.7541328561      165.0950172128     1  0.20098608E+09
     -165.7541290705      166.8682701505     1  0.19669269E+09
     -165.7536572565      171.4579943681     1  0.20113959E+09
     -165.7536380323      172.6730111453     1  0.19905446E+09
     -165.7535567540      169.6859120707     1  0.20142522E+09
     -165.7534596801      171.6775382787     1  0.21162223E+09
     -165.7533617503      177.0755486389     1  0.21210141E+09
     -165.7533289730      177.0649396263     1  0.20523755E+09
     -165.7532853228      170.8454817020     1  0.19767087E+09
     -165.7532536133      167.0858663084     1  0.19865236E+09
     -165.7531252267      177.0704640247     1  0.21216127E+09
     -165.7528923626      177.6323483751     1  0.19863856E+09
     -165.7527996337      173.3700336153     1  0.19300372E+09
     -165.7523587105      171.5714126172     1  0.19735015E+09
     -165.7522020808      168.0675663582     1  0.20975507E+09
     -165.7521237496      170.1170204100     1  0.20876438E+09
     -165.7520840059      167.8356824719     1  0.19771031E+09
     -165.7519880880      169.0112966662     1  0.19997040E+09
     -165.7518142337      173.2390514172     2  0.19219526E+09
     -165.7517813014      177.8590362563     1  0.21070113E+09
     -165.7516765230      165.9126556164     1  0.20702723E+09
     -165.7515500833      170.7838000234     1  0.19488393E+09
     -165.7514747109      168.7088389432     1  0.20928368E+09
     -165.7513509352      173.0656550045     1  0.21299616E+09
     -165.7513114082      177.1121092275     1  0.21220586E+09
     -165.7508174956      168.9467394062     1  0.20192865E+09
     -165.7507943672      167.1139549534     1  0.19430789E+09
     -165.7507632461      170.0606078613     1  0.19560508E+09
     -165.7505257189      169.6039195543     1  0.20776539E+09
     -165.7504263456      172.1641219333     1  0.21298101E+09
     -165.7503403514      173.9254705731     1  0.19901435E+09
     -165.7502973717      174.6605577980     1  0.20720020E+09
     -165.7499520875      169.1536125073     1  0.20571763E+09
     -165.7492858225      177.3540935944     1  0.19454245E+09
     -165.7492105415      168.8392992677     1  0.19815566E+09
     -165.7491070963      169.9407598748     1  0.19100094E+09
     -165.7490439414      173.5199921521     1  0.19309619E+09
     -165.7489536343      169.1461786097     1  0.19843508E+09
     -165.7487751669      169.9944136144     1  0.20468174E+09
     -165.7487139687      171.0233741087     1  0.19681880E+09
     -165.7486659963      178.0007539085     1  0.20736328E+09
     -165.7485654462      172.8264068728     1  0.20117911E+09
     -165.7485301300      169.1601306261     1  0.20129590E+09
     -165.7485199702      171.1533822854     1  0.19538107E+09
     -165.7484712677      176.1672265093     1  0.20302129E+09
     -165.7483502008      170.3598606081     1  0.19545216E+09
     -165.7481247600      169.2122998232     1  0.20414009E+09
     -165.7479290710      178.1536884454     1  0.19582775E+09
     -165.7478704029      172.2063139677     1  0.20085894E+09
     -165.7478221788      167.3245757535     1  0.21008553E+09
     -165.7475417609      172.9239304585     1  0.19524411E+09
     -165.7475205079      170.0271011399     1  0.19712309E+09
     -165.7474165914      171.9935271330     1  0.20120443E+09
     -165.7470843369      177.0606954604     1  0.19700366E+09
     -165.7470703280      171.2390224430     1  0.19741346E+09
     -165.7470435714      164.8244730623     1  0.19948471E+09
     -165.7467629373      177.9328281252     1  0.20868248E+09
     -165.7467511834      167.7920593970     1  0.20857156E+09
     -165.7466219492      171.6346105342     1  0.19795444E+09
     -165.7464257107      176.4857828442     1  0.20244070E+09
     -165.7462982515      172.9816745022     1  0.21408343E+09
     -165.7462393272      176.7443410568     1  0.20840440E+09
     -165.7461715656      171.3656944059     1  0.19770956E+09
     -165.7461596210      169.0403131754     1  0.19854118E+09
     -165.7460519044      172.1457629832     1  0.20139978E+09
     -165.7460363146      169.9896527947     1  0.20108870E+09
     -165.7457129109      166.6629671121     1  0.19652773E+09
     -165.7456257506      164.5713349421     1  0.19362400E+09
     -165.7455934430      176.6944525600     1  0.21174178E+09
     -165.7455461213      176.2639768909     1  0.21011125E+09
     -165.7454030177      169.8856601892     1  0.19826271E+09
     -165.7452257507      167.9831148779     1  0.19890720E+09
     -165.7449403325      172.1532821102     1  0.19935063E+09
     -165.7448915916      177.2363956165     1  0.20996583E+09
     -165.7446789068      177.3149431312     1  0.19608795E+09
     -165.7444022169      169.7141102652     1  0.20468732E+09
     -165.7440711085      176.8805011137     1  0.20306114E+09
     -165.7440172691      176.8640910201     1  0.21463989E+09
     -165.7438722405      170.3627263552     1  0.19291371E+09
     -165.7438246370      166.9457174032     1  0.20435524E+09
     -165.7437228255      172.6213448937     1  0.21054907E+09
     -165.7435732241      168.0005176794     1  0.19098017E+09
     -165.7434832539      169.7331565847     1  0.20298880E+09
     -165.7434798575      168.9505331154     1  0.19041552E+09
     -165.7431933633      168.5330441722     1  0.21060999E+09
     -165.7431454356      171.0418592855     1  0.20345636E+09
     -165.7428550104      172.7483792286     1  0.21720609E+09
     -165.7428292296      173.0555858145     1  0.20606494E+09
     -165.7428271150      172.9876831413     1  0.21433839E+09
     -165.7426493177      168.1906376260     1  0.19914995E+09
     -165.7425387020      177.9385631585     1  0.20328679E+09
     -165.7423552515      168.0223402496     1  0.19314908E+09
     -165.7422013351      177.2740194411     1  0.21009662E+09
     -165.7416628083      168.5785409046     1  0.20341571E+09
     -165.7416371982      170.9574102836     1  0.20759725E+09
     -165.7415076487      166.4789679662     1  0.19922053E+09
     -165.7413924344      166.3407544316     1  0.19179386E+09
     -165.7413702712      173.4138741265     1  0.20699066E+09
     -165.7410197430      171.5793726829     1  0.19904378E+09
     -165.7409249640      167.6973386966     1  0.19726775E+09
     -165.7404463316      172.1254373696     1  0.20127174E+09
     -165.7404114477      166.1311842379     1  0.19699163E+09
     -165.7402457006      168.6519525539     1  0.20390355E+09
     -165.7402160585      171.1824286892     1  0.19636304E+09
     -165.7399135617      177.7313972959     1  0.19918577E+09
     -165.7397416068      171.8526537984     1  0.19193746E+09
     -165.7396113073      171.1562977955     1  0.19567786E+09
     -165.7394669557      168.8182476587     1  0.20038610E+09
     -165.7392928492      168.3207319925     1  0.20142745E+09
     -165.7389029976      170.2791061241     1  0.19886392E+09
     -165.7386463040      164.2594211485     1  0.20900648E+09
     -165.7380092516      167.9010797039     1  0.19949983E+09
     -165.7377111681      164.9909353678     1  0.20287899E+09
     -165.7374714722      170.6219199132     1  0.19773217E+09
     -165.7372978023      178.0823393942     1  0.19527318E+09
     -165.7372513957      172.1796634212     1  0.20745632E+09
     -165.7372152932      171.4234925188     1  0.21336198E+09
     -165.7371555175      171.4440218318     1  0.20386709E+09
     -165.7370197134      172.8834171530     1  0.20022640E+09
     -165.7370173906      167.3199415166     1  0.21090354E+09
     -165.7368081225      168.8579653778     1  0.19297727E+09
     -165.7367401922      171.5971119833     1  0.20326515E+09
     -165.7367198314      169.9729091183     1  0.20016690E+09
     -165.7364043456      168.4603994316     1  0.19890941E+09
     -165.7363053149      175.9905451563     1  0.20955168E+09
     -165.7359760972      167.2519442134     1  0.20196840E+09
     -165.7359736198      169.0191433428     1  0.20115181E+09
     -165.7359061583      172.3158008845     1  0.21326802E+09
     -165.7358114551      169.4405944426     1  0.20501020E+09
     -165.7357779834      177.1350763778     1  0.21108228E+09
     -165.7356572114      172.2202712593     1  0.20306139E+09
     -165.7356239639      174.1496552215     1  0.20922152E+09
     -165.7355521780      168.2769249300     1  0.19900087E+09
     -165.7352418677      173.8621793721     1  0.19628013E+09
     -165.7351861828      167.1974613060     1  0.19698372E+09
     -165.7347589850      173.9953458552     1  0.20970432E+09
     -165.7345644302      177.4360420262     1  0.22610591E+09
     -165.7344340546      169.6162097645     1  0.20172547E+09
     -165.7342751627      167.5025966532     1  0.19159370E+09
     -165.7338636196      172.0065241906     1  0.19629866E+09
     -165.7337893749      172.0833925234     1  0.19879264E+09
     -165.7336812924      169.5543764964     1  0.19635262E+09
     -165.7335411668      167.4973602807     1  0.20267109E+09
     -165.7334889225      168.3388220289     1  0.19677909E+09
     -165.7332209612      175.7171692108     1  0.21885014E+09
     -165.7332113893      168.1540712130     1  0.19534267E+09
     -165.7331212211      167.9160427141     1  0.19954941E+09
     -165.7331006793      168.9270765509     1  0.21466354E+09
     -165.7328554166      177.0561010874     1  0.21391169E+09
     -165.7327273443      170.0081605291     1  0.19759220E+09
     -165.7323765408      169.1275729529     1  0.19672906E+09
     -165.7321928401      177.9861911473     1  0.20408528E+09
     -165.7321548927      176.9880042347     1  0.21227243E+09
     -165.7320071435      166.0811989550     1  0.19478734E+09
     -165.7319773251      172.7283873732     1  0.21360610E+09
     -165.7319523988      173.3575418651     1  0.19567062E+09
     -165.7318205860      173.5996893408     1  0.20869452E+09
     -165.7315946794      167.9962897844     1  0.20489773E+09
     -165.7314983654      177.7089534776     1  0.19693858E+09
     -165.7313225292      169.9128325837     1  0.19786242E+09
     -165.7313005506      168.4608873077     1  0.19549976E+09
     -165.7312301968      168.9167817593     1  0.19970316E+09
     -165.7309392406      170.1154338516     1  0.20595248E+09
     -165.7304534931      167.8049053332     1  0.20196268E+09
     -165.7302124960      169.3769174377     1  0.20246547E+09
     -165.7299449263      173.0774384420     1  0.22044217E+09
     -165.7299051006      169.1055009712     1  0.20953490E+09
     -165.7294689703      168.2099568404     1  0.21106175E+09
     -165.7293669170      168.2914009761     1  0.19539945E+09
     -165.7292444459      175.9805830437     1  0.21134636E+09
     -165.7288080339      171.5301367975     1  0.19636168E+09
     -165.7287881751      173.6306030007     1  0.20243579E+09
     -165.7287523708      177.4932694656     1  0.21764710E+09
     -165.7286260244      171.7448996372     1  0.20148792E+09
     -165.7285225720      170.0000357580     1  0.19810481E+09
     -165.7283362016      169.6817080612     1  0.20034582E+09
     -165.7281681227      169.0466348775     1  0.20027443E+09
     -165.7281599306      169.6673872466     1  0.19469749E+09
     -165.7280971544      171.6359095956     1  0.19863730E+09
     -165.7279228713      171.2784124520     1  0.19764468E+09
     -165.7276271089      169.6793985688     1  0.20223023E+09
     -165.7274771865      171.0656506203     1  0.19736036E+09
     -165.7270428242      173.9732149620     1  0.21594104E+09
     -165.7268797391      166.2871244446     1  0.19672360E+09
     -165.7268778468      177.1581098759     1  0.21123257E+09
     -165.7267089940      165.6619734760     1  0.19205085E+09
     -165.7266224430      166.8237073532     1  0.20144975E+09
     -165.7261762600      168.3064907501     1  0.20128180E+09
     -165.7261270875      168.1122878743     1  0.19958498E+09
     -165.7254965607      168.7260230637     1  0.20015868E+09
     -165.7253873033      175.4400745972     1  0.19893680E+09
     -165.7253146044      177.0109859718     1  0.21487443E+09
     -165.7252645167      168.7786337305     1  0.20146999E+09
     -165.7251435303      170.9022962304     1  0.20556487E+09
     -165.7243570523      170.7937765547     1  0.19941542E+09
     -165.7242262470      173.0461573769     1  0.21731479E+09
     -165.7242240746      168.2557133589     1  0.19969694E+09
     -165.7241543054      170.2811764686     1  0.19761005E+09
     -165.7241003955      170.0333887504     1  0.19833432E+09
     -165.7240824113      176.7506488691     1  0.20442846E+09
     -165.7240103125      164.8038035115     1  0.20256148E+09
     -165.7238914199      168.2646204889     1  0.19758744E+09
     -165.7237083390      170.5725518022     1  0.20631400E+09
     -165.7236854376      166.9822314795     1  0.19875817E+09
     -165.7234208679      169.4006294967     1  0.20014427E+09
     -165.7233225680      175.1144621555     1  0.21643365E+09
     -165.7233078974      171.0065611261     1  0.19782453E+09
     -165.7231019972      171.1580337833     1  0.21165506E+09
     -165.7230014412      169.0997294403     1  0.19233469E+09
     -165.7229014470      173.7496890248     1  0.21271072E+09
     -165.7227289136      170.9158843759     1  0.20921241E+09
     -165.7223896167      168.5200735414     1  0.19653708E+09
     -165.7222799685      177.1990637455     1  0.19510575E+09
     -165.7220380467      167.5155924552     1  0.21267418E+09
     -165.7218731040      173.9546488914     1  0.21402373E+09
     -165.7216711951      169.4991476721     1  0.20021904E+09
     -165.7213645091      168.5284755216     1  0.19871278E+09
     -165.7213135947      172.1266895239     1  0.22327630E+09
     -165.7212428757      173.0919691143     1  0.20691210E+09
     -165.7212361429      164.9769762638     1  0.19657118E+09
     -165.7210901493      167.4306355083     1  0.20266378E+09
     -165.7205743140      177.5685409527     2  0.20744076E+09
     -165.7205239732      168.9352878212     1  0.20044754E+09
     -165.7201633914      169.6728010959     1  0.19631226E+09
     -165.7201494333      169.5943394780     1  0.19632240E+09
     -165.7199981450      176.7526019981     1  0.21049240E+09
     -165.7199033616      173.5250321886     1  0.21367130E+09
     -165.7198333594      176.0198034920     1  0.21545319E+09
     -165.7198154609      169.3060334652     1  0.19258582E+09
     -165.7197948798      177.5690133251     2  0.20929955E+09
     -165.7197087031      174.6333257152     1  0.19829094E+09
     -165.7189178547      170.5495081734     1  0.19587778E+09
     -165.7186060231      174.0524511636     1  0.19795567E+09
     -165.7182552676      165.1162651627     1  0.19583549E+09
     -165.7180354147      176.8509656260     1  0.20233265E+09
     -165.7175775881      169.5561786053     1  0.19139838E+09
     -165.7172673051      169.7131505967     1  0.19888589E+09
     -165.7172232568      169.8211381262     1  0.20534865E+09
     -165.7168044274      167.9298774218     1  0.20064251E+09
     -165.7164679996      170.5624593621     1  0.19725807E+09
     -165.7163077087      170.8566557181     1  0.19556191E+09
     -165.7161769409      170.7038504005     1  0.20799760E+09
     -165.7160250973      171.0858716500     1  0.19681955E+09
     -165.7159404811      170.5567087501     1  0.19578239E+09
     -165.7152084898      177.2585596224     1  0.20038522E+09
     -165.7150238353      170.3148612287     1  0.20046953E+09
     -165.7150065447      173.1373281987     1  0.21110270E+09
     -165.7150035236      169.8095853206     1  0.20118692E+09
     -165.7146931183      169.4825053933     1  0.20728005E+09
     -165.7144471044      168.3354236019     1  0.19266265E+09
     -165.7141109821      171.8066197176     1  0.21537520E+09
     -165.7139311340      170.3214410712     1  0.19382629E+09
     -165.7138157450      172.4624460449     1  0.21298433E+09
     -165.7134834674      167.6548552554     1  0.20400588E+09
     -165.7133255611      165.8824526923     1  0.19616261E+09
     -165.7133201132      159.6406294132     1  0.19197638E+09
     -165.7131278485      172.5799336402     1  0.19521714E+09
     -165.7128338210      177.9392810810     1  0.22101358E+09
     -165.7124487576      171.7581681589     1  0.20558694E+09
     -165.7117936635      168.7722163550     1  0.19618677E+09
     -165.7115474719      170.5238888861     1  0.20987357E+09
     -165.7105253452      169.5999239924     1  0.20546202E+09
     -165.7104403036      178.2026446946     1  0.19562162E+09
     -165.7101539824      174.7047757306     1  0.22203997E+09
     -165.7100859350      168.0160739652     1  0.19841513E+09
     -165.7097553057      169.8319726448     1  0.21119823E+09
     -165.7094713290      168.4205901462     1  0.19705325E+09
     -165.7093621352      170.4528159146     1  0.20156720E+09
     -165.7093161595      168.3933825238     1  0.20138679E+09
     -165.7089128855      174.1470278134     1  0.21390121E+09
     -165.7088873186      168.2448283841     1  0.19729671E+09
     -165.7083523850      168.4720360125     1  0.20760382E+09
     -165.7075323463      176.4717832097     1  0.20057107E+09
     -165.7074915798      169.2834128800     1  0.20432018E+09
     -165.7071648342      171.4769655649     1  0.21781349E+09
     -165.7071488883      170.3997595482     1  0.20825603E+09
     -165.7070354748      169.7425595305     1  0.20284511E+09
     -165.7069905069      168.8739108505     1  0.20059239E+09
     -165.7069725473      171.4752859885     1  0.20028397E+09
     -165.7068229254      166.9513137412     1  0.19924992E+09
     -165.7066709323      164.1064150132     1  0.19617279E+09
     -165.7065912918      168.6677531011     1  0.20058151E+09
     -165.7062923862      168.2638822036     1  0.19903358E+09
     -165.7060072258      171.4992955082     1  0.19695059E+09
     -165.7056582591      166.6228412103     1  0.20556212E+09
     -165.7055731016      169.3586027399     1  0.19925649E+09
     -165.7050544637      177.8156986142     1  0.21913253E+09
     -165.7047325904      172.5289174755     1  0.20068165E+09
     -165.7044170124      169.0524511996     1  0.19929323E+09
     -165.7041340278      170.4694694084     1  0.20624147E+09
     -165.7026303381      167.9351386115     1  0.19686297E+09
     -165.7021994260      168.2811623276     1  0.19764410E+09
     -165.7019686711      167.6639158599     1  0.20310296E+09
     -165.7010720104      166.7980993383     1  0.20359232E+09
     -165.7009195017      171.2277367186     1  0.19377840E+09
     -165.7000142956      164.3502161115     1  0.20153968E+09
     -165.6995294219      177.8022316006     1  0.21430931E+09
     -165.6992096152      166.7840423518     1  0.20426922E+09
     -165.6990923171      170.4511101552     1  0.19668873E+09
     -165.6989698776      167.3515640508     1  0.20328245E+09
     -165.6988659182      167.0541662268     1  0.19771161E+09
     -165.6986882007      172.2090489964     1  0.21358916E+09
     -165.6984974682      170.0180891569     1  0.19719414E+09
     -165.6984755399      167.3594662012     1  0.20083320E+09
     -165.6982244404      168.5214984842     1  0.21023323E+09
     -165.6981816349      167.5322715057     1  0.20024558E+09
     -165.6978081261      172.1710590389     1  0.20966084E+09
     -165.6972827290      168.9353168553     1  0.19787701E+09
     -165.6971135000      168.7075128178     1  0.20761525E+09
     -165.6970100755      170.9393988977     1  0.20792818E+09
     -165.6968906349      177.0602113793     2  0.20408317E+09
     -165.6964975631      170.7607583833     1  0.21084882E+09
     -165.6963350605      171.8106316949     1  0.19678003E+09
     -165.6952763120      171.8583180738     1  0.19658581E+09
     -165.6950887872      176.8062903291     1  0.21045928E+09
     -165.6950803235      172.3614834198     1  0.21787183E+09
     -165.6948277945      172.1574829256     1  0.19759117E+09
     -165.6948232839      171.3235165610     1  0.19557688E+09
     -165.6945697983      167.9151557540     1  0.20387053E+09
     -165.6945327663      171.0408559791     1  0.19817186E+09
     -165.6943686902      169.1261423636     1  0.19634118E+09
     -165.6941950817      169.0047499491     1  0.19738500E+09
     -165.6936802702      169.8979885644     1  0.20393783E+09
     -165.6934064366      169.7782260814     1  0.19906677E+09
     -165.6933719982      172.6471498864     1  0.20704859E+09
     -165.6932985941      166.3243349346     1  0.19916694E+09
     -165.6927916220      168.6320912646     1  0.19929567E+09
     -165.6926943678      172.1174549762     1  0.20210013E+09
     -165.6918881265      171.1453899991     1  0.20214596E+09
     -165.6917594615      167.4245772658     1  0.19008725E+09
     -165.6914467564      171.9941100905     2  0.21646144E+09
     -165.6914453622      165.5889969944     1  0.19213012E+09
     -165.6911741685      172.1993051930     1  0.20745187E+09
     -165.6907710403      162.2157903996     1  0.19519488E+09
     -165.6903373096      170.1190024123     1  0.20282377E+09
     -165.6902767143      164.5032138375     1  0.19983673E+09
     -165.6890770929      173.0439036989     1  0.20941171E+09
     -165.6890462308      166.5209720492     1  0.20655908E+09
     -165.6888741122      167.0552029002     1  0.20319165E+09
     -165.6887930977      169.4880768579     1  0.20565805E+09
     -165.6887745909      170.8144893952     1  0.19613814E+09
     -165.6882792837      168.4532739598     1  0.20098643E+09
     -165.6874617623      166.2717391403     1  0.21414105E+09
     -165.6868045548      170.6173368518     1  0.19559240E+09
     -165.6868035367      168.3866169649     1  0.19769848E+09
     -165.6865475057      168.2645507751     1  0.20342135E+09
     -165.6860184664      171.4094085470     1  0.19835255E+09
     -165.6859097728      168.2347457809     1  0.20151462E+09
     -165.6855993712      168.3241924902     1  0.20086519E+09
     -165.6852594032      166.5196539741     1  0.20220869E+09
     -165.6850315500      169.0822211461     1  0.19734921E+09
     -165.6841046212      176.9831639540     1  0.19446485E+09
     -165.6838971378      169.5138899965     1  0.18916935E+09
     -165.6833572555      172.9089588842     1  0.19453719E+09
     -165.6833506384      165.5602930825     1  0.19332850E+09
     -165.6832153113      165.4914721172     1  0.19636477E+09
     -165.6827365451      169.0732933970     1  0.20035106E+09
     -165.6825543948      166.7971482389     1  0.19366795E+09
     -165.6813677615      166.8654106165     1  0.19435735E+09
     -165.6813314064      171.0854337612     1  0.20350869E+09
     -165.6810954676      169.9629780021     1  0.20089118E+09
     -165.6799829971      168.6917110021     1  0.19479496E+09
     -165.6799221774      163.4947847410     1  0.19612426E+09
     -165.6798984492      177.1998437187     1  0.20844600E+09
     -165.6797288078      169.7726745504     1  0.20611290E+09
     -165.6795066721      172.3700038634     1  0.21668296E+09
     -165.6792669915      170.7782574155     1  0.20919026E+09
     -165.6788500982      172.5199431006     1  0.21385394E+09
     -165.6778750163      170.2783640700     1  0.20505388E+09
     -165.6774722428      168.3736379882     1  0.20527549E+09
     -165.6774381687      163.6758971217     1  0.20100906E+09
     -165.6773745931      177.6402181444     1  0.20050883E+09
     -165.6773677740      166.7121708275     1  0.19306182E+09
     -165.6772485744      173.7816776894     1  0.19792603E+09
     -165.6762893368      165.8240993294     1  0.19706039E+09
     -165.6760228692      170.0992140570     1  0.20355197E+09
     -165.6758832647      169.8718190349     1  0.19610205E+09
     -165.6749472476      167.1030809357     1  0.19493041E+09
     -165.6741217201      166.7221328260     1  0.20867077E+09
     -165.6738624226      167.6824277168     1  0.19917547E+09
     -165.6732400516      170.3314793630     1  0.19678518E+09
     -165.6730932473      175.2773073856     1  0.19837781E+09
     -165.6729864012      170.5942494735     1  0.20198830E+09
     -165.6726946995      164.6801660336     1  0.20533777E+09
     -165.6726808755      167.8707314016     1  0.19874979E+09
     -165.6723967050      169.2363710386     1  0.19430753E+09
     -165.6713937444      170.4334477374     1  0.19777780E+09
     -165.6712871604      169.7746919290     1  0.19725446E+09
     -165.6708426349      169.6774154471     1  0.20795453E+09
     -165.6708393714      169.2123128959     1  0.19576116E+09
     -165.6706186469      168.2098856912     1  0.20270713E+09
     -165.6705698090      171.8125112407     1  0.20314883E+09
     -165.6705125191      171.0962195005     1  0.19606442E+09
     -165.6703517754      165.4606816974     1  0.19869605E+09
     -165.6700377657      177.2434802025     1  0.20465971E+09
     -165.6696900634      171.7902668543     1  0.20453943E+09
     -165.6696173650      167.0497865528     1  0.20763270E+09
     -165.6691543000      167.6351922699     1  0.19933340E+09
     -165.6689612881      169.0461216504     1  0.19236173E+09
     -165.6685597951      164.0159802823     1  0.19543244E+09
     -165.6678632506      170.1537107987     1  0.20532648E+09
     -165.6675514372      168.0003268446     1  0.19693242E+09
     -165.6674320499      170.7476579607     1  0.20727814E+09
     -165.6664903723      176.9330719645     1  0.20932514E+09
     -165.6657990452      168.8225896515     1  0.19406858E+09
     -165.6654982930      169.8282415684     1  0.20361508E+09
     -165.6628873904      167.9850630815     1  0.20039762E+09
     -165.6625487845      169.9274340334     1  0.21785726E+09
     -165.6624685008      177.0467860067     1  0.20273728E+09
     -165.6619071121      167.9827250669     1  0.20047886E+09
     -165.6615556705      176.6974818082     1  0.20191745E+09
     -165.6614465173      169.1175562205     1  0.20061636E+09
     -165.6590934998      171.0678188710     1  0.20216302E+09
     -165.6563061549      167.4034202968     1  0.19849635E+09
     -165.6561928586      172.2024086566     1  0.20670311E+09
     -165.6543560484      169.6859550205     1  0.20288233E+09
     -165.6529292713      168.8610601008     1  0.20819719E+09
     -165.6524973820      165.5612500703     1  0.19489953E+09
     -165.6522017798      168.0899846170     1  0.20056947E+09
     -165.6518597289      168.4462449045     1  0.19770073E+09
     -165.6493085061      172.5630568352     1  0.21322433E+09
     -165.6485889899      174.6891424924     1  0.21359956E+09
     -165.6484190807      166.2390914517     1  0.19217935E+09
     -165.6483603410      170.9561049884     1  0.19861298E+09
     -165.6482769288      164.3592508866     1  0.20179347E+09
     -165.6469442374      168.8140254165     1  0.19877210E+09
     -165.6456958786      166.3568777681     1  0.20060871E+09
     -165.6445850283      171.9453284345     1  0.20506754E+09
     -165.6407504816      170.4960316682     1  0.19616105E+09
     -165.6395418379      171.1169361982     1  0.19968235E+09
     -165.6370457673      171.2740302367     1  0.21377689E+09
     -165.6364749192      171.1679134646     1  0.20072719E+09
     -165.6336492086      169.7250807900     1  0.19410093E+09
     -165.6334738966      168.3428252790     1  0.20702805E+09
     -165.6332510504      165.9024259719     1  0.21382387E+09
     -165.6294924970      164.8413420638     1  0.19989950E+09
     -165.6287688504      166.6005060059     1  0.19692286E+09
     -165.6273815948      172.1967823320     1  0.20581743E+09
     -165.6271219693      164.7979662633     1  0.19192503E+09
     -165.6270794282      168.2983679629     1  0.20702239E+09
     -165.6258465477      168.8119911262     1  0.19734280E+09
     -165.6197481980      176.8116920274     1  0.19754806E+09
     -165.6175342255      171.9893171781     1  0.21262935E+09
     -165.6171413440      166.7676973532     1  0.20268604E+09
     -165.6171237243      169.5176959919     1  0.19000777E+09
     -165.6161862677      171.6299321652     1  0.20851175E+09
     -165.6144967646      169.0266902829     1  0.20754740E+09
     -165.6138662567      171.4772839960     1  0.21143830E+09
     -165.6132677121      167.3333869528     1  0.19967148E+09
     -165.6106189966      170.9415341899     1  0.21300938E+09
     -165.6103299884      171.1043513959     1  0.20926207E+09
     -165.6093427523      169.0647484347     1  0.20991434E+09
     -165.6093050560      170.9545476944     1  0.19984304E+09
     -165.6084604065      176.9879695574     1  0.19731387E+09
     -165.6078749868      169.0833179524     1  0.19934415E+09
     -165.6077883480      165.8968622651     1  0.20021529E+09
     -165.6072216557      167.4270401506     1  0.19486124E+09
     -165.6070926276      165.6954892730     1  0.19610140E+09
     -165.6049992402      165.2122185866     1  0.19989739E+09
     -165.6048528810      168.3123834970     1  0.20029789E+09
     -165.6047304746      169.4062368246     1  0.20414412E+09
     -165.6035017197      165.3487415481     1  0.19658234E+09
     -165.6031058758      166.7644549123     1  0.19949598E+09
     -165.6028479118      167.4950419224     1  0.20718797E+09
     -165.6023755044      164.8519229373     1  0.20135185E+09
     -165.6015649139      167.8735295186     1  0.21154167E+09
     -165.6009265881      164.6613836748     1  0.20144607E+09
     -165.6007027250      166.7130582265     1  0.21359558E+09
     -165.5998775362      171.7467866287     1  0.20126758E+09
     -165.5981859886      164.9486319351     1  0.19223325E+09
     -165.5972647981      176.7047216679     2  0.20343353E+09
     -165.5958330417      176.7820442679     1  0.19601057E+09
     -165.5940394775      174.3092231783     1  0.22464032E+09
     -165.5929068787      167.1085415866     1  0.19097095E+09
     -165.5927531203      168.6131055428     1  0.19823872E+09
     -165.5909744312      167.1436831339     1  0.21123507E+09
     -165.5901539345      162.9182739490     1  0.19711562E+09
     -165.5900910010      167.2331500848     1  0.19648484E+09
