# Supplementary material for: Structure, thermodynamics, and rearrangement mechanisms in gold clusters—insights from the energy landscapes framework
Source: Nanoscale. 2017 Dec 15;10(4):2004–16. doi: 10.1039/c7nr07123j (PMC5901115; doi:10.1039/c7nr07123j)
Supplement: Supplementary file 1 [file NR-010-C7NR07123J-s001.zip › minima/47_Au/min.data.fcc]

     -166.0421145034      180.1279110276     2  0.20563154E+09
     -166.0408522055      180.1530820936     1  0.20500771E+09
     -166.0180956730      180.1838601367     2  0.20141214E+09
     -166.0150390882      180.2182388061     1  0.20148293E+09
     -166.0029155021      180.1637641001     1  0.20313027E+09
     -166.0022496260      180.1995687390     2  0.20277762E+09
     -165.9341833089      173.9401731341     1  0.19000517E+09
     -165.9204194574      174.7570825885     1  0.18981851E+09
     -165.9103340167      174.5548430835     1  0.18834975E+09
     -165.8797612593      171.5085711966     1  0.19138471E+09
     -165.8567249024      179.5368341449     1  0.20695042E+09
     -165.8546136182      179.5947496661     1  0.20657959E+09
     -165.8465164533      179.4190750082     1  0.20431824E+09
     -165.7807605427      175.9866294869     1  0.20388435E+09
     -165.7765987494      170.9880413877     1  0.19028157E+09
     -165.7708733319      174.7856746827     1  0.20237798E+09
     -165.7495292177      171.0490963971     1  0.19506036E+09
     -165.7406559819      172.9107836444     1  0.20016558E+09
     -165.7337694157      175.4873081611     1  0.18869269E+09
     -165.7205467986      174.8434512592     1  0.19977647E+09
     -165.7190645301      177.3205599533     1  0.20255431E+09
     -165.7172353359      177.2817072227     1  0.20204457E+09
     -165.7143622273      171.7650072854     1  0.20389308E+09
     -165.6996653411      178.1432513008     1  0.20415197E+09
     -165.6853954095      177.3538935815     1  0.19948338E+09
     -165.6758019916      173.2202251034     1  0.19199639E+09
     -165.6455890760      169.7777290887     1  0.19111821E+09
     -165.5996948763      177.9596599957     1  0.19445365E+09
