# Supplementary material for: Structure, thermodynamics, and rearrangement mechanisms in gold clusters—insights from the energy landscapes framework
Source: Nanoscale. 2017 Dec 15;10(4):2004–16. doi: 10.1039/c7nr07123j (PMC5901115; doi:10.1039/c7nr07123j)
Supplement: Supplementary file 1 [file NR-010-C7NR07123J-s001.zip › minima/47_Au/min.data.twi]

     -166.1051641790      180.6697688640     2  0.19565760E+09
     -166.0641534590      179.8884330072     1  0.19827820E+09
     -166.0398978650      180.2816501776     1  0.20362799E+09
     -166.0319652863      180.2609026748     1  0.20515803E+09
     -166.0210213026      180.2144108634     1  0.20658249E+09
     -166.0152007957      179.7999861442     4  0.21299400E+09
     -166.0082762443      179.9131925649     1  0.20987360E+09
     -166.0047055859      179.9856253817     1  0.20957318E+09
     -165.9987550774      179.9522242090     2  0.20654894E+09
     -165.9957265481      180.2566113305     1  0.19973503E+09
     -165.9944578619      180.0746312947     2  0.20635321E+09
     -165.9883608601      180.2093999703     1  0.20024739E+09
     -165.9847838174      180.2749737140     1  0.20043035E+09
     -165.9821914429      180.1623185464     1  0.20108539E+09
     -165.9821717062      179.3329183609     2  0.21587710E+09
     -165.9812572309      179.8916008849     2  0.20560336E+09
     -165.9774418050      179.7279966511     1  0.21153894E+09
     -165.9738503535      179.4027177814     2  0.19354798E+09
     -165.9706203414      180.2689949998     1  0.20175295E+09
     -165.9651104687      180.1916233526     1  0.20277311E+09
     -165.9579982995      175.1110289386     1  0.19302107E+09
     -165.9549913419      174.4779204310     1  0.19244706E+09
     -165.9496855423      179.5364741350     1  0.20821704E+09
     -165.9488629104      175.4903433677     2  0.20511934E+09
     -165.9485338906      174.8573025326     1  0.19340101E+09
     -165.9383080997      175.6510736926     1  0.20608776E+09
     -165.9339565335      178.8707485241     2  0.19775860E+09
     -165.9329279284      172.2228857379     1  0.20403864E+09
     -165.9328035136      179.4981027822     1  0.20848036E+09
     -165.9319773823      179.0607569507     2  0.19967014E+09
     -165.9271491933      175.7700229539     1  0.20789302E+09
     -165.9240535182      174.7089500440     1  0.19583908E+09
     -165.9218785126      175.5207260111     1  0.21357917E+09
     -165.9198903721      179.5394953190     1  0.19994380E+09
     -165.9191188583      179.5606757579     1  0.20245144E+09
     -165.9189679848      175.8866456341     2  0.20873150E+09
     -165.9183186169      175.1322816788     1  0.19721204E+09
     -165.9171784502      172.9807252230     1  0.20948929E+09
     -165.9159952078      179.5531231833     1  0.20085813E+09
     -165.9151202305      179.5898602203     1  0.20330004E+09
     -165.9141745867      179.6577926579     1  0.19940978E+09
     -165.9131954684      173.1094828449     1  0.20648546E+09
     -165.9110918667      173.8856972592     1  0.18882380E+09
     -165.9087112011      179.5251088978     1  0.20341569E+09
     -165.9060152149      179.2237177288     1  0.19549526E+09
     -165.9051939091      179.5672846433     1  0.20443909E+09
     -165.9032710059      175.4846748277     2  0.21359707E+09
     -165.9019866938      179.4985101914     1  0.19844319E+09
     -165.8987473783      179.1942726905     2  0.19676104E+09
     -165.8969135538      178.6237146549     2  0.19753347E+09
     -165.8966988818      179.2719363223     1  0.19624166E+09
     -165.8959679314      179.2100477765     1  0.20392832E+09
     -165.8892693260      179.4897102608     1  0.19658170E+09
     -165.8891331440      179.2533153774     2  0.19755524E+09
     -165.8888865952      175.8672988795     1  0.19550391E+09
     -165.8863355168      173.3315206208     1  0.19427169E+09
     -165.8852834676      176.3588230784     2  0.19490574E+09
     -165.8842501960      176.2687263400     1  0.19545031E+09
     -165.8699872981      179.5274952623     1  0.19922087E+09
     -165.8675823370      179.0152361176     1  0.20063266E+09
     -165.8666415261      179.5761759005     1  0.19889239E+09
     -165.8652606150      179.4826436144     1  0.19858609E+09
     -165.8614313382      179.6481758903     1  0.20476798E+09
     -165.8609662290      179.8317083728     1  0.19194664E+09
     -165.8580620693      175.0996389830     1  0.20173278E+09
     -165.8574989280      178.9597459420     1  0.20461564E+09
     -165.8571773510      172.0395176096     1  0.19673068E+09
     -165.8545266293      179.4596426941     1  0.19493003E+09
     -165.8515263796      179.2308291660     1  0.19933158E+09
     -165.8504799290      175.9207401052     1  0.21199320E+09
     -165.8502961767      175.4081572495     1  0.18823296E+09
     -165.8499925843      175.4070965954     1  0.18822382E+09
     -165.8482218453      172.0447822485     1  0.19263267E+09
     -165.8454432548      178.1836396764     1  0.19275607E+09
     -165.8445085753      179.4700800011     2  0.20359931E+09
     -165.8417868548      178.9338238419     1  0.19661513E+09
     -165.8415205334      179.4357787654     1  0.19301912E+09
     -165.8402521963      179.1313436927     1  0.19599060E+09
     -165.8370098010      176.1368036890     1  0.20113620E+09
     -165.8347357550      176.1568555203     1  0.20096858E+09
     -165.8346186127      170.5349437781     1  0.19504974E+09
     -165.8334092014      176.1959104723     1  0.20105265E+09
     -165.8319284320      176.6412490733     1  0.20634669E+09
     -165.8294928791      179.1197870575     1  0.20129847E+09
     -165.8272226813      178.9036057477     1  0.19637629E+09
     -165.8265289545      178.9201673576     1  0.19485482E+09
     -165.8251560366      178.5437934780     1  0.19611974E+09
     -165.8226547960      178.7102296198     2  0.21050039E+09
     -165.8214581472      178.9788374603     1  0.19683512E+09
     -165.8206607094      174.9708060045     1  0.19450989E+09
     -165.8196797063      179.1692138745     1  0.20306058E+09
     -165.8173110808      176.3401036336     1  0.20251085E+09
     -165.8160099737      170.7470456395     2  0.19154386E+09
     -165.8154895945      178.9740439247     1  0.20132142E+09
     -165.8141167374      176.1442416836     1  0.20651803E+09
     -165.8116459608      179.2400604952     1  0.19048059E+09
     -165.8111750998      173.0400946645     1  0.21149533E+09
     -165.8110610132      179.1214428009     1  0.18953363E+09
     -165.8107808420      179.0082926671     1  0.20437075E+09
     -165.8107776902      172.7820032878     1  0.20442699E+09
     -165.8102173140      177.4023046936     1  0.19970209E+09
     -165.8094948315      172.6680759289     1  0.20435562E+09
     -165.8082453744      177.3484695663     1  0.19958492E+09
     -165.8075812370      178.8963038223     1  0.19469589E+09
     -165.8056956477      176.6008479341     1  0.20257585E+09
     -165.8055652297      179.0442515978     1  0.19492183E+09
     -165.8048959422      176.1496693194     1  0.20896303E+09
     -165.8042811977      176.2640672728     1  0.20982021E+09
     -165.8034980780      175.9990353867     1  0.20710530E+09
     -165.8033807064      178.8535376718     1  0.20587897E+09
     -165.8003603952      172.2439926380     1  0.20780884E+09
     -165.8003290096      171.3485900656     1  0.19763864E+09
     -165.7990839340      173.8303108355     1  0.19355118E+09
     -165.7984586671      178.5750383301     1  0.19213767E+09
     -165.7953272873      178.9955339827     1  0.20231506E+09
     -165.7951231239      178.2076370796     1  0.21272679E+09
     -165.7950177229      175.4478656694     1  0.19993700E+09
     -165.7948240836      178.7723195357     1  0.19200614E+09
     -165.7948029280      178.9150736367     1  0.19877256E+09
     -165.7937439945      174.1795546493     1  0.20324141E+09
     -165.7923818759      174.9060201853     1  0.20879294E+09
     -165.7917763542      175.4246567958     1  0.20221866E+09
     -165.7906898800      178.5647294490     1  0.20322571E+09
     -165.7905234071      176.9915501153     1  0.20367872E+09
     -165.7886280100      175.2642617808     1  0.20020694E+09
     -165.7879813052      178.7191833961     1  0.20095363E+09
     -165.7859295344      178.5178143353     2  0.20260746E+09
     -165.7838675885      178.8516728400     1  0.19721858E+09
     -165.7818972131      173.7942120298     1  0.20739987E+09
     -165.7803813058      179.0886889297     1  0.19964142E+09
     -165.7802726811      176.5042946570     1  0.19928420E+09
     -165.7774517743      174.3377186477     1  0.20161529E+09
     -165.7774213440      174.5484515013     1  0.19893428E+09
     -165.7744052858      178.8089265963     1  0.20205101E+09
     -165.7737892702      179.1333579871     1  0.20402139E+09
     -165.7737835511      172.2380880956     1  0.19474254E+09
     -165.7734382924      179.0359187655     1  0.20465170E+09
     -165.7726786427      173.0429426448     1  0.19183331E+09
     -165.7721818024      176.0806290680     1  0.20025628E+09
     -165.7711108375      178.7209401208     1  0.19192230E+09
     -165.7710091257      175.9468210888     1  0.20716807E+09
     -165.7708952097      178.9067485750     1  0.21028521E+09
     -165.7703864598      174.0000457265     1  0.20267310E+09
     -165.7699227000      178.7954914555     1  0.20152017E+09
     -165.7689416316      177.9906364820     1  0.20488923E+09
     -165.7659133216      178.7364188027     1  0.19245379E+09
     -165.7655048521      178.2917583501     1  0.20718450E+09
     -165.7646557939      178.7172986622     1  0.19245389E+09
     -165.7633004465      178.7603478422     1  0.20078614E+09
     -165.7626861360      178.7153057930     1  0.21112117E+09
     -165.7625712627      173.4660656735     1  0.19961221E+09
     -165.7616911295      172.8411204233     1  0.19031565E+09
     -165.7599949777      178.7645376984     1  0.21157367E+09
     -165.7594793653      174.0253140571     1  0.19149281E+09
     -165.7588593553      173.6260820400     1  0.19844409E+09
     -165.7583208060      173.0270327260     1  0.20081603E+09
     -165.7582970463      176.1405092096     1  0.19847973E+09
     -165.7568805049      178.8546250552     1  0.21095227E+09
     -165.7568643939      177.8797546636     2  0.19972690E+09
     -165.7567291432      176.1792742522     1  0.19902234E+09
     -165.7566045146      178.8539049823     1  0.20125919E+09
     -165.7560533593      178.7574395280     1  0.19314087E+09
     -165.7549862638      173.7159064008     1  0.19511761E+09
     -165.7549820699      171.1474066890     1  0.19522989E+09
     -165.7540686634      173.8921946306     1  0.20865914E+09
     -165.7532824381      174.8342813004     1  0.19530118E+09
     -165.7529513350      173.1759161128     1  0.20783328E+09
     -165.7519160147      173.0609492540     1  0.19866212E+09
     -165.7510937732      178.5847025751     1  0.20446664E+09
     -165.7500471165      174.1089729033     1  0.21072152E+09
     -165.7498930750      177.8911743774     1  0.20227177E+09
     -165.7478515360      177.9748887531     1  0.20008410E+09
     -165.7466412070      176.3414182821     1  0.19915152E+09
     -165.7458541420      172.3697681935     1  0.19242243E+09
     -165.7451249500      172.3536880612     2  0.19790021E+09
     -165.7444992171      177.6153741515     1  0.20220326E+09
     -165.7440376692      172.3440570590     1  0.19185525E+09
     -165.7436374501      178.3678074502     2  0.21860328E+09
     -165.7433476525      176.3325180797     1  0.19869766E+09
     -165.7415149302      170.4774931941     1  0.19592390E+09
     -165.7409823699      171.9633829881     2  0.19683775E+09
     -165.7409306942      172.5975492058     1  0.19240164E+09
     -165.7401111787      175.4545853767     1  0.19732029E+09
     -165.7396499536      172.0914679536     1  0.20194615E+09
     -165.7390604126      178.3680054009     1  0.19999152E+09
     -165.7386204950      177.7107690366     2  0.20087530E+09
     -165.7378987515      177.8566560859     1  0.20053076E+09
     -165.7373134391      174.7646549148     1  0.18981429E+09
     -165.7357335257      172.4552665904     1  0.19852463E+09
     -165.7355753588      177.3814146834     1  0.20062154E+09
     -165.7340987521      178.7455200364     1  0.19960773E+09
     -165.7332968761      178.0431621006     1  0.19989938E+09
     -165.7327231675      178.1653389323     1  0.20310895E+09
     -165.7326276741      172.3137211918     1  0.20059161E+09
     -165.7318968336      173.0737538213     1  0.19700196E+09
     -165.7313391772      178.1563034942     1  0.20317960E+09
     -165.7307564739      172.5331480048     1  0.19715756E+09
     -165.7259296888      177.9246230952     1  0.20732362E+09
     -165.7249835948      174.3426993412     1  0.19549970E+09
     -165.7217441088      178.4253322187     1  0.20190639E+09
     -165.7207800140      175.3084347052     1  0.20510056E+09
     -165.7191140158      172.0319240460     2  0.19287439E+09
     -165.7191034372      172.7201555171     1  0.20096218E+09
     -165.7188521184      173.9238609539     2  0.20709789E+09
     -165.7172030358      178.4958454480     1  0.19891551E+09
     -165.7168423719      173.4378039495     1  0.19981590E+09
     -165.7162273444      174.4971610941     1  0.19252493E+09
     -165.7153086164      178.4325704551     1  0.21296468E+09
     -165.7133677819      178.3520898715     1  0.19835994E+09
     -165.7126754125      178.9118288061     1  0.19524145E+09
     -165.7116656827      178.0040257463     1  0.19915532E+09
     -165.7110398723      177.7649798686     1  0.20024798E+09
     -165.7099631791      178.9433488282     1  0.19524179E+09
     -165.7093598876      178.1734748007     1  0.20670502E+09
     -165.7089734223      178.8111027198     1  0.20321837E+09
     -165.7081938846      178.6316107622     1  0.20473475E+09
     -165.7078410155      178.9435023796     1  0.20370848E+09
     -165.7078358265      176.4672641715     1  0.19783676E+09
     -165.7073784712      176.8735679879     2  0.20505207E+09
     -165.7062898888      172.1714882346     1  0.19199368E+09
     -165.7060325704      178.9627241240     1  0.19546198E+09
     -165.7053145454      178.3167026700     1  0.19694299E+09
     -165.7044606616      176.9137264071     1  0.20470882E+09
     -165.7025940908      177.3253716762     1  0.19587949E+09
     -165.6985207152      177.8470394704     1  0.19651805E+09
     -165.6923550185      178.0257620442     1  0.19836453E+09
     -165.6881519103      177.3637318944     1  0.20721492E+09
     -165.6877647734      177.4201959777     1  0.19621923E+09
     -165.6843413352      177.4634079708     1  0.19614333E+09
     -165.6809653897      177.4688664864     1  0.19687318E+09
     -165.6770858593      177.7849667490     1  0.19855981E+09
     -165.6751683153      173.0463788004     1  0.20648027E+09
     -165.6739393028      174.4191588025     2  0.20652446E+09
     -165.6717388529      177.7262355466     1  0.19247308E+09
     -165.6434896908      171.1962798909     1  0.19900341E+09
     -165.6303285775      174.9084967777     1  0.19861485E+09
     -165.6122262132      175.3099724507     1  0.21214230E+09
     -165.6103351354      178.1142642936     1  0.20277004E+09
     -165.6073441652      177.7237060837     1  0.20655937E+09
