# Supplementary material for: Structure, thermodynamics, and rearrangement mechanisms in gold clusters—insights from the energy landscapes framework
Source: Nanoscale. 2017 Dec 15;10(4):2004–16. doi: 10.1039/c7nr07123j (PMC5901115; doi:10.1039/c7nr07123j)
Supplement: Supplementary file 1 [file NR-010-C7NR07123J-s001.zip › minima/48_Au/gmin.xyz]

          48
     -169.8734754007      177.6113074866     1  0.21418273E+09
L1         0.8559492182        -2.7185202256        -0.9472671686    0.75792    0.44107   -3.78461
L1        -1.3933181280         1.1821702577        -1.6849078853    0.32073    0.34207   -3.81102
L1        -1.4388606071        -1.6539193525         4.0738513746   -0.02064    0.11399   -3.41939
L1        -1.8829492768         1.9493275762         1.0437183430    1.31235    0.43005   -3.75779
L1         1.1733743240        -0.0522098271        -1.8727490372    1.25487    0.30438   -3.77386
L1         3.6606552937        -2.6189957826        -0.1377040505    0.01817    0.26322   -3.56068
L1         1.1919831304        -1.2818612571         4.3784103917   -0.23188    0.17541   -3.42841
L1         0.2359358352        -2.5697014377         2.0818816839   -0.08258    0.06948   -3.67894
L1         2.9214908706        -2.0069355428        -2.8724923331   -0.03079    0.31832   -3.56333
L1        -2.3611636344         3.9043791736        -0.8927756099   -0.17769    0.06191   -3.56333
L1        -1.0535010917        -1.5967299631        -2.6972659138    0.57770    0.31662   -3.66981
L1        -2.8396397125         4.4990507275         1.7606429242   -0.04934    0.10497   -3.39651
L1         1.9078981192        -0.6586463406         0.7851500907    0.96858    0.18231   -3.78783
L1        -1.0687329027        -4.2472803857         0.3054841487    0.01239    0.26212   -3.50642
L1        -1.0353027524        -0.8700341997         0.2128951929   -0.37533    0.06567   -3.83042
L1         0.5489064078        -5.5444092793        -1.3941533125    0.07484    0.54999   -3.38023
L1        -4.4333233405         2.6831740436         0.5443538099   -0.38529    0.47801   -3.42238
L1         2.9340587478        -2.4394828121         2.5617010933   -0.52776    0.26213   -3.47983
L1         0.6771012372         1.8969257800        -3.7686048521   -0.26671    0.11914   -3.55676
L1         0.2376008690         3.7177195040        -1.7460646572   -0.30208    0.10255   -3.56904
L1         0.8900293924        -0.8789148314        -4.4734504351   -0.52559    0.57976   -3.48398
L1        -3.9619141526         2.0980843491        -2.0953941214   -0.22286    0.28116   -3.43515
L1        -3.6152920240         2.4216070435         3.2069760519   -0.15640    0.34879   -3.40844
L1        -0.9636276406         3.1296214325         3.4052941440   -0.23958    0.12843   -3.56067
L1         1.6143945899         2.8672644313         2.5726503085   -0.27031    0.14910   -3.56300
L1        -3.0387251615        -0.1061700119         2.5066063993    0.35641    0.53318   -3.54572
L1        -1.8152211830         0.9419252172         4.7173911838   -0.16423    0.17701   -3.42951
L1        -3.6707166178         0.1200997221        -0.1675760344   -0.12775    0.29920   -3.58873
L1        -3.5056467675        -0.4565073257        -2.7868765463   -0.09093    0.16965   -3.41284
L1         3.9227396404        -0.0458934901        -1.1955680114   -0.20348    0.18213   -3.57666
L1         2.2737047513         4.1351224204         0.1697533933   -0.08022    0.20710   -3.39956
L1        -1.5444184714        -4.2438733982        -2.3611917757    0.04056    0.18538   -3.37389
L1         3.0856582541         0.5451760462        -3.7985032820   -0.09840    0.08422   -3.40480
L1         3.4975614806         1.7877407554         0.8156732787   -0.07715    0.11296   -3.56754
L1        -2.5677081228        -2.6246400942         1.7905355856    0.11843    0.24383   -3.43206
L1        -1.8141898282         3.1131491426        -3.5012106629   -0.33417    0.21536   -3.40851
L1        -0.1067879620         0.3579819895         2.5723229576    0.27877    0.70970   -3.80980
L1         1.8536518564        -4.4565544042         0.8141189724   -0.67799    0.23772   -3.46878
L1        -1.5495583988         0.5355453688        -4.3760712503   -0.27511    0.19307   -3.43302
L1         2.8865653740        -4.5118729306        -1.8599631498    0.06083    0.40646   -3.38407
L1         2.6829074911         2.3698292793        -1.8370724905   -0.06288    0.07958   -3.56630
L1        -0.2720554934         4.3164536042         0.9704706652   -0.00483    0.27247   -3.55847
L1         2.8196423452         0.4489073781         3.1698119213   -0.12445    0.22344   -3.55286
L1         4.6220081521        -0.6238848017         1.4259821939   -0.07705    0.08984   -3.40700
L1         0.8468858024         1.4578797075         4.8163686367   -0.36247    0.35391   -3.40488
L1         0.7541924585         1.8100744741         0.1774496725    1.24882    0.09759   -3.77008
L1         0.8152731049        -3.6096516104        -3.5122746401   -0.49682    0.38323   -3.48068
L1        -2.9775154771        -2.4725201202        -0.9003571972   -0.27862    0.11732   -3.50587
