# Supplementary material for: Structure, thermodynamics, and rearrangement mechanisms in gold clusters—insights from the energy landscapes framework
Source: Nanoscale. 2017 Dec 15;10(4):2004–16. doi: 10.1039/c7nr07123j (PMC5901115; doi:10.1039/c7nr07123j)
Supplement: Supplementary file 1 [file NR-010-C7NR07123J-s001.zip › minima/48_Au/min.data.amb]

     -169.8734754007      177.6113074866     1  0.21418273E+09
     -169.8191354378      176.0559416482     1  0.21459095E+09
     -169.8093564625      170.4595465303     8  0.20776946E+09
     -169.7945239125      180.0791115675     2  0.23411281E+09
     -169.7900864353      175.7592773358     1  0.21372870E+09
     -169.7763968435      169.0454215137     1  0.21540297E+09
     -169.7652099535      176.6168283313     1  0.21578358E+09
     -169.7593343703      181.1300638864     1  0.22677233E+09
     -169.7585980133      179.6465533197     2  0.23182416E+09
     -169.7564268047      176.0868741930     1  0.21606297E+09
     -169.7552169403      175.3507718714     1  0.21673464E+09
     -169.7525050261      179.4552658263     2  0.23195490E+09
     -169.7517269976      177.8646231424     2  0.22522770E+09
     -169.7476693201      176.7015412684     1  0.21512170E+09
     -169.7473449018      179.7510829150     2  0.23223351E+09
     -169.7449687034      182.7599795083     4  0.21204529E+09
     -169.7326747342      174.3687324107     1  0.21843948E+09
     -169.7294851627      175.1579148471     1  0.21728182E+09
     -169.7294215368      174.2202000327     1  0.21726162E+09
     -169.7270791882      176.9525721857     1  0.22804117E+09
     -169.7257272045      178.0841953988     2  0.23480808E+09
     -169.7246501113      175.6247571131     1  0.22741094E+09
     -169.7164959560      174.6269308885     1  0.21780676E+09
     -169.7155901611      179.1456377458     2  0.23740559E+09
     -169.7146696951      178.2318308159     2  0.23566331E+09
     -169.7136674947      183.7305964723    10  0.24737664E+09
     -169.7132892875      178.1203778184     1  0.23188044E+09
     -169.7107037504      174.3961043588     1  0.22598670E+09
     -169.7083993533      177.5379273959     1  0.22724232E+09
     -169.7040235178      178.0978971206     1  0.23076217E+09
     -169.6949392427      175.7655029929     2  0.22852006E+09
     -169.6944315114      177.2486100038     1  0.22954090E+09
     -169.6943781227      177.4509492954     1  0.22922111E+09
     -169.6902143604      178.5666321430     1  0.21790813E+09
     -169.6897080997      174.3470938804     1  0.22468953E+09
     -169.6891792007      180.0472888529     2  0.21941921E+09
     -169.6884267383      175.4590141352     2  0.22869774E+09
     -169.6875169498      178.6486532220     1  0.21786255E+09
     -169.6860377343      177.6015512599     2  0.23052621E+09
     -169.6850376264      173.8331642379     1  0.21383145E+09
     -169.6846542866      173.4505490874     1  0.21768588E+09
     -169.6822809125      174.6777896058     1  0.22474210E+09
     -169.6808708258      177.8022838913     1  0.21732159E+09
     -169.6808051206      180.4439877801     2  0.22240630E+09
     -169.6782657650      176.7285737798     1  0.21751098E+09
     -169.6729038565      177.7676511608     1  0.22585115E+09
     -169.6728932161      177.8744695760     1  0.23761019E+09
     -169.6718835098      176.9432772095     1  0.23204743E+09
     -169.6714986928      170.6702321476     1  0.21929990E+09
     -169.6713878295      174.5482570002     1  0.22119396E+09
     -169.6695710804      177.4841384412     1  0.23055753E+09
     -169.6694772330      176.9821463769     1  0.21709311E+09
     -169.6691173406      177.4233046190     1  0.22800586E+09
     -169.6679031957      178.6200104948     1  0.22468376E+09
     -169.6676834894      175.4365348361     1  0.22264943E+09
     -169.6675881578      173.6435423411     1  0.22125552E+09
     -169.6665194472      175.5196889035     1  0.21618781E+09
     -169.6663502452      178.9278805167     1  0.22549367E+09
     -169.6660561002      178.5882694470     1  0.23034746E+09
     -169.6655301681      173.3397411124     1  0.21500056E+09
     -169.6640648555      172.3416439513     1  0.21769117E+09
     -169.6591864593      175.6562309612     1  0.22239288E+09
     -169.6591752032      176.1482049728     1  0.22004343E+09
     -169.6569753336      173.8303112910     1  0.22261046E+09
     -169.6563527934      176.3456685331     1  0.21638087E+09
     -169.6551503601      181.1396964474     2  0.21506581E+09
     -169.6546169400      181.0094972745     2  0.21425453E+09
     -169.6538810858      174.1726505494     1  0.22400971E+09
     -169.6537720359      178.6248006259     1  0.22346818E+09
     -169.6519084713      174.2781053901     1  0.21622386E+09
     -169.6518767029      177.4261986017     1  0.22321611E+09
     -169.6516947708      173.5052646936     1  0.21157780E+09
     -169.6514998188      175.6112882653     2  0.23172045E+09
     -169.6484634265      174.2780355463     1  0.22068994E+09
     -169.6445490823      175.3977506642     1  0.22136686E+09
     -169.6445176814      174.3230743082     1  0.21452862E+09
     -169.6442427356      175.9151813984     1  0.22279363E+09
     -169.6431082338      169.0216898051     1  0.21860186E+09
     -169.6424540333      174.5372802992     1  0.22125281E+09
     -169.6421083791      176.2646152221     1  0.21717872E+09
     -169.6419467899      174.0957142541     1  0.22086048E+09
     -169.6417066287      171.9959805037     1  0.21912535E+09
     -169.6415267072      175.2370987194     1  0.21918150E+09
     -169.6413386482      170.0614889173     1  0.22731520E+09
     -169.6403143545      172.5241746395     1  0.22082692E+09
     -169.6397942928      172.6132616574     1  0.21656480E+09
     -169.6396326419      173.4070616295     1  0.22420038E+09
     -169.6380337748      173.3001083588     1  0.22089089E+09
     -169.6362665063      174.0612396386     1  0.22456558E+09
     -169.6358222856      177.4293232982     1  0.22222705E+09
     -169.6356090278      178.0998527292     1  0.22453288E+09
     -169.6347515126      176.4581180232     1  0.23296416E+09
     -169.6345563360      174.2717596448     2  0.22013691E+09
     -169.6344783735      175.0888106745     1  0.23745736E+09
     -169.6344551232      177.3484990397     1  0.22494449E+09
     -169.6334404096      179.3194298819     2  0.21333621E+09
     -169.6330857262      176.4686656996     1  0.22128148E+09
     -169.6330298917      174.4131235597     1  0.22111696E+09
     -169.6330207384      176.6640933157     1  0.22425239E+09
     -169.6327432502      174.9767798613     1  0.23501253E+09
     -169.6325667706      180.3456048658     1  0.23403122E+09
     -169.6323586185      170.2835421057     1  0.21824350E+09
     -169.6302092447      172.3825429728     1  0.22100164E+09
     -169.6295436076      171.7846354731     1  0.21700677E+09
     -169.6289277408      170.3517092021     1  0.22389972E+09
     -169.6285473446      173.3243306415     1  0.21982911E+09
     -169.6280771071      175.5655804823     1  0.23170215E+09
     -169.6273861219      172.6177914648     1  0.22051625E+09
     -169.6269972466      175.4618185487     1  0.23441055E+09
     -169.6266692847      175.2774671721     1  0.22172849E+09
     -169.6261844137      173.7578495008     1  0.22119892E+09
     -169.6261665087      171.0915930489     1  0.22052187E+09
     -169.6258816422      175.4219099643     1  0.22166420E+09
     -169.6254317637      171.7118759201     1  0.21984743E+09
     -169.6249290881      176.0818171265     1  0.21807923E+09
     -169.6234611911      173.0786222896     1  0.22030259E+09
     -169.6226993724      177.1903885388     1  0.22357084E+09
     -169.6222988255      176.4537180333     1  0.22134419E+09
     -169.6220763688      171.4421389756     1  0.22354991E+09
     -169.6217857582      173.7345133103     1  0.22784723E+09
     -169.6212225945      171.4831480615     1  0.22165336E+09
     -169.6209270629      174.0292155267     1  0.22316850E+09
     -169.6204375423      176.4100645731     1  0.23193544E+09
     -169.6202690023      180.1992492605     1  0.22889529E+09
     -169.6198839068      175.3955729971     1  0.22256620E+09
     -169.6192559252      170.6504694159     1  0.21988951E+09
     -169.6190802489      173.2099875841     1  0.21260530E+09
     -169.6177677926      177.7845678730     1  0.22427433E+09
     -169.6175660084      179.0651985649     1  0.23772701E+09
     -169.6172942972      174.5125809622     1  0.22326914E+09
     -169.6153886645      177.3223639315     1  0.22479076E+09
     -169.6152369968      175.3161965203     1  0.21980171E+09
     -169.6148568281      180.4316262165     1  0.22986908E+09
     -169.6145308288      178.8105086705     1  0.21298391E+09
     -169.6145215767      176.4399556646     1  0.22673417E+09
     -169.6141651884      175.7573235019     1  0.23094645E+09
     -169.6141566212      174.6633186877     1  0.22331150E+09
     -169.6140912189      179.1270056986     2  0.24405994E+09
     -169.6134307436      176.7188295236     1  0.23093119E+09
     -169.6133461762      178.5236501927     1  0.21962958E+09
     -169.6130289610      173.6261292998     1  0.21857860E+09
     -169.6129961663      176.3386092026     1  0.23041548E+09
     -169.6128873801      172.6803732773     1  0.22390950E+09
     -169.6127457050      175.2148769306     1  0.22498997E+09
     -169.6126276067      177.6498462067     1  0.23425400E+09
     -169.6124993625      176.5991505100     1  0.22611444E+09
     -169.6121053417      175.4669517607     1  0.21821767E+09
     -169.6116912813      172.1173210972     1  0.21792674E+09
     -169.6106697243      175.5920778527     1  0.21936938E+09
     -169.6100031980      174.8010935596     2  0.21554727E+09
     -169.6097718610      176.9905331175     2  0.22926880E+09
     -169.6094088924      172.2617242363     1  0.22224368E+09
     -169.6093438493      177.3617552435     1  0.21748658E+09
     -169.6091316603      170.8397069176     1  0.21937110E+09
     -169.6082002829      180.2334686935     1  0.23199401E+09
     -169.6079080492      173.3187549993     1  0.22873882E+09
     -169.6075891676      176.7965003390     1  0.21955409E+09
     -169.6073719430      176.6239609658     1  0.23376432E+09
     -169.6071237815      173.5462830328     1  0.21736060E+09
     -169.6070252911      176.6515468968     1  0.23862597E+09
     -169.6069823337      177.7389704015     1  0.21218368E+09
     -169.6069305188      179.9243432025     2  0.21077643E+09
     -169.6067443348      177.5943062811     1  0.23160691E+09
     -169.6066940674      173.5775935489     1  0.23691657E+09
     -169.6064476671      177.3840930181     1  0.22752361E+09
     -169.6063810628      173.7307588209     1  0.21979785E+09
     -169.6060581494      177.5812623799     1  0.22080529E+09
     -169.6059526521      176.6792973122     1  0.21392356E+09
     -169.6058603314      176.8612106247     1  0.23180133E+09
     -169.6057678067      179.3306083912     1  0.21774501E+09
     -169.6056041942      174.3890188355     1  0.22450121E+09
     -169.6053603372      176.2654301722     1  0.21110551E+09
     -169.6050065996      171.7528073702     1  0.22603768E+09
     -169.6047733951      174.6499011304     2  0.23357679E+09
     -169.6045667659      172.7075664878     1  0.21934738E+09
     -169.6044234536      177.2735772590     1  0.22359783E+09
     -169.6041538708      175.9962265994     1  0.22241920E+09
     -169.6037219238      171.9649255462     1  0.21992126E+09
     -169.6033781687      180.5633269145     1  0.23132689E+09
     -169.6033332412      173.8903910983     1  0.22166832E+09
     -169.6032912701      177.4780410014     1  0.23449737E+09
     -169.6030476823      176.3405624929     1  0.22741219E+09
     -169.6025245997      178.7339209256     1  0.23300430E+09
     -169.6025169906      169.9775760101     2  0.21769307E+09
     -169.6024606320      175.7114067063     1  0.22258554E+09
     -169.6024023079      176.5743997471     1  0.21868187E+09
     -169.6016152602      175.7820328780     1  0.21835769E+09
     -169.6013773883      177.4728561045     1  0.22029295E+09
     -169.6012566220      177.4791844447     1  0.21860388E+09
     -169.6011475069      177.8446814567     1  0.22506933E+09
     -169.6010861050      174.5721296677     1  0.20932958E+09
     -169.6010111207      175.1988310292     1  0.22952851E+09
     -169.6007992978      174.1045096518     1  0.21918094E+09
     -169.6007079473      171.7683859200     1  0.22346237E+09
     -169.6004444781      177.2189162380     1  0.22943008E+09
     -169.6000146206      174.6256266643     1  0.22483377E+09
     -169.5997938951      176.6125661759     1  0.23446361E+09
     -169.5996033156      174.2017693136     1  0.21092610E+09
     -169.5991790274      172.8358516684     1  0.22453123E+09
     -169.5989204570      176.7616836485     1  0.20910161E+09
     -169.5988826561      178.4012698560     2  0.24132341E+09
     -169.5986814408      177.0631736828     1  0.21831533E+09
     -169.5985808654      173.9953470939     1  0.22231224E+09
     -169.5981249475      178.8876733049     1  0.23806220E+09
     -169.5977604906      176.5909731095     1  0.22402384E+09
     -169.5976207971      171.7778855211     1  0.22657273E+09
     -169.5975609546      173.9796469227     1  0.23035293E+09
     -169.5973446663      175.4398339702     1  0.22278905E+09
     -169.5973243733      172.7464857387     1  0.22116963E+09
     -169.5971810697      171.9116592093     1  0.23539180E+09
     -169.5971167622      174.1035254810     1  0.22130202E+09
     -169.5970405428      171.8950360600     1  0.21597501E+09
     -169.5969614298      180.9408537883     1  0.23306272E+09
     -169.5959640125      175.8177740368     1  0.22455472E+09
     -169.5958427854      174.6243839900     2  0.20988451E+09
     -169.5956252939      177.2428847633     1  0.23077911E+09
     -169.5951773178      177.4363591862     1  0.22193452E+09
     -169.5951306845      172.0763319815     1  0.22291742E+09
     -169.5951232131      176.9064398491     1  0.21231280E+09
     -169.5951029574      173.2976818769     1  0.22676260E+09
     -169.5949307825      171.2070894294     1  0.21867747E+09
     -169.5946286304      176.8140148053     1  0.22473359E+09
     -169.5942198500      176.2203138584     1  0.21663588E+09
     -169.5940327080      175.3657283599     1  0.21867781E+09
     -169.5937598566      178.9707785913     2  0.20925062E+09
     -169.5934659999      171.2622110650     1  0.22026468E+09
     -169.5934648272      177.3391913369     2  0.24406105E+09
     -169.5931095104      175.4900452212     1  0.23142351E+09
     -169.5930988105      172.8721968642     2  0.21598370E+09
     -169.5930530419      176.6169641383     1  0.22300275E+09
     -169.5923579092      176.5658124583     1  0.21938707E+09
     -169.5921499809      176.1711250226     1  0.22077702E+09
     -169.5919986403      175.0840612272     1  0.22478183E+09
     -169.5911666110      178.8424175533     1  0.23822551E+09
     -169.5908174195      175.1139597879     1  0.21379179E+09
     -169.5905980004      177.2561890839     1  0.21618579E+09
     -169.5905761707      175.9018873586     1  0.23127464E+09
     -169.5905446894      169.3159196000     1  0.22008133E+09
     -169.5902335632      175.9854568624     1  0.23221821E+09
     -169.5901394093      175.1085808482     1  0.21754692E+09
     -169.5896289770      175.6802043500     1  0.22802602E+09
     -169.5893158833      176.7797507070     1  0.21741535E+09
     -169.5892581249      175.8905343982     1  0.22248318E+09
     -169.5892245037      167.2145989232     1  0.21972977E+09
     -169.5892232389      175.7254133511     1  0.22277154E+09
     -169.5889147777      178.0439760789     2  0.21208332E+09
     -169.5885756754      176.8503281733     1  0.21824480E+09
     -169.5878965296      177.9352208703     1  0.21991663E+09
     -169.5874441622      173.4905175521     1  0.22638208E+09
     -169.5873470652      175.5190969144     1  0.23435746E+09
     -169.5867742871      174.2270923089     1  0.22709822E+09
     -169.5860666577      176.2569255240     1  0.22373019E+09
     -169.5855272153      173.1274632017     1  0.22198044E+09
     -169.5854442771      175.6498033683     1  0.23650651E+09
     -169.5852880084      176.5444323385     1  0.22411881E+09
     -169.5852828770      175.8909885970     1  0.22476113E+09
     -169.5849964639      171.6194723562     1  0.21474123E+09
     -169.5847444590      174.6493514256     1  0.22389274E+09
     -169.5847034880      169.6777074805     1  0.21470579E+09
     -169.5846345217      175.1304288807     1  0.21516253E+09
     -169.5845226926      173.2053698051     1  0.22600088E+09
     -169.5843561330      172.0732461548     1  0.22506632E+09
     -169.5838822167      169.4555567153     1  0.22400392E+09
     -169.5838128332      175.2222429635     1  0.23409121E+09
     -169.5837191325      175.2059602678     1  0.22833641E+09
     -169.5836234134      176.0992582591     1  0.22341786E+09
     -169.5836076493      175.8146258616     1  0.22312094E+09
     -169.5830713194      172.5554468610     1  0.22541817E+09
     -169.5830398632      175.3878121425     1  0.21627588E+09
     -169.5826833135      177.0388683215     2  0.21508884E+09
     -169.5825495799      170.4803804095     1  0.22207250E+09
     -169.5822629288      174.4014144573     1  0.21815758E+09
     -169.5822416475      173.3659725787     1  0.22268266E+09
     -169.5821908092      180.0916269997     1  0.23134643E+09
     -169.5817421713      176.9594170614     1  0.21415165E+09
     -169.5816312929      178.7410137122     2  0.24103181E+09
     -169.5813830787      176.2019743320     1  0.22190586E+09
     -169.5811108880      171.4890317937     1  0.22751278E+09
     -169.5808839822      174.8310780063     1  0.23288562E+09
     -169.5808607939      174.1032997691     1  0.21438016E+09
     -169.5807699507      178.5074895833     1  0.23566974E+09
     -169.5804325875      174.4357863196     1  0.21742610E+09
     -169.5801687107      168.1272037003     1  0.21296331E+09
     -169.5800832945      173.4380800145     2  0.22926312E+09
     -169.5799510587      172.9528108008     1  0.21786935E+09
     -169.5796888741      174.5999108395     1  0.22072116E+09
     -169.5793326609      177.5212316939     1  0.22528329E+09
     -169.5792661577      176.7078017351     1  0.23159272E+09
     -169.5790622739      176.4124103632     2  0.22360505E+09
     -169.5788280118      174.3642045123     1  0.21197351E+09
     -169.5787320917      175.7093924888     2  0.22107496E+09
     -169.5786345009      172.8156022375     1  0.21456224E+09
     -169.5784685265      172.1023326115     1  0.22847525E+09
     -169.5784438606      170.3951992101     1  0.22402739E+09
     -169.5780484027      172.3763936273     1  0.21782888E+09
     -169.5779895397      175.0075178857     1  0.21897706E+09
     -169.5779012832      170.4867704056     1  0.21603814E+09
     -169.5778577792      178.8550865370     1  0.23304199E+09
     -169.5776289705      180.8472983990     1  0.22952900E+09
     -169.5774785412      175.2721086752     2  0.21779218E+09
     -169.5774555084      175.8116254884     1  0.23920487E+09
     -169.5768951310      175.6644098685     1  0.22546732E+09
     -169.5766607918      176.8967216201     1  0.21532521E+09
     -169.5764580431      175.5405322064     2  0.22868941E+09
     -169.5764350494      168.4488057041     1  0.21880339E+09
     -169.5764067838      174.6963899822     1  0.22016869E+09
     -169.5762754790      175.5014161841     1  0.23186144E+09
     -169.5762297704      169.6297815682     1  0.22716404E+09
     -169.5760130164      173.4442265537     1  0.23236794E+09
     -169.5759992733      173.5931113491     1  0.21674778E+09
     -169.5758869390      176.9060030967     2  0.21356549E+09
     -169.5758369546      179.3898028012     2  0.21707773E+09
     -169.5757909245      170.9492316020     2  0.21700027E+09
     -169.5757350120      172.2213678720     1  0.22454004E+09
     -169.5754635839      176.0103065923     1  0.22003403E+09
     -169.5752265394      169.3438452420     1  0.21695421E+09
     -169.5751725204      169.0113652499     1  0.21505900E+09
     -169.5748786885      172.0252842119     1  0.22477628E+09
     -169.5748118595      178.5641622083     1  0.22320940E+09
     -169.5744209024      172.8989220595     1  0.22842984E+09
     -169.5744051518      172.8469499738     1  0.21546041E+09
     -169.5743667901      181.0213390499     1  0.23068649E+09
     -169.5743136180      179.0991757216     1  0.22514290E+09
     -169.5741145424      174.7848433438     1  0.21710393E+09
     -169.5735834019      178.0038536104     2  0.23893862E+09
     -169.5735395813      174.2454261160     1  0.22845632E+09
     -169.5733069219      177.5027879321     1  0.23186072E+09
     -169.5730788346      179.1712202341     2  0.23461682E+09
     -169.5730725779      176.0359181020     1  0.22501346E+09
     -169.5730558017      179.1385051495     1  0.23472304E+09
     -169.5729086975      173.0468620681     1  0.23317217E+09
     -169.5727168968      175.0246444425     1  0.21963331E+09
     -169.5726001754      177.9040443408     1  0.22828762E+09
     -169.5724306724      167.9283085289     1  0.22427914E+09
     -169.5722984596      170.8080912298     1  0.21974089E+09
     -169.5722406529      171.0523088007     1  0.21652660E+09
     -169.5721411810      173.9852122387     1  0.24040033E+09
     -169.5721019709      175.7202277538     1  0.21128716E+09
     -169.5719716098      170.3136873440     1  0.22388148E+09
     -169.5718742911      172.8553594958     1  0.22762642E+09
     -169.5718412446      174.4120632622     1  0.22103704E+09
     -169.5715918196      174.3998557870     1  0.21936410E+09
     -169.5715440772      181.7522589122     1  0.22750759E+09
     -169.5715228406      175.3966734444     1  0.22219978E+09
     -169.5714031622      175.2077866978     1  0.21678813E+09
     -169.5708581686      172.7234563828     1  0.22201058E+09
     -169.5708306561      173.4939938660     1  0.21688539E+09
     -169.5706539994      179.1168428339     1  0.23453959E+09
     -169.5706484340      175.2547799900     1  0.22097379E+09
     -169.5706416254      175.4950170262     1  0.22192972E+09
     -169.5705370222      177.1933115582     1  0.22783301E+09
     -169.5705167846      175.6256193821     1  0.22021177E+09
     -169.5703192990      177.4204159040     1  0.22942715E+09
     -169.5702002221      172.2628096366     1  0.22014224E+09
     -169.5700458652      174.5018630784     1  0.22626084E+09
     -169.5699618870      181.1427997746     1  0.23172869E+09
     -169.5698991725      175.9413340197     1  0.21261289E+09
     -169.5695550037      175.7970247396     1  0.23124997E+09
     -169.5695504514      175.9065168464     1  0.21249335E+09
     -169.5695278805      179.6217485070     1  0.22665523E+09
     -169.5694888269      174.7513794601     1  0.21166521E+09
     -169.5694765847      174.5617191429     1  0.21771297E+09
     -169.5692287086      174.4193953524     1  0.22563761E+09
     -169.5690749800      172.6368046507     1  0.21382858E+09
     -169.5690644385      173.9974007868     1  0.23353199E+09
     -169.5688540387      172.8617425530     2  0.21382038E+09
     -169.5685589143      176.2278987383     1  0.22443403E+09
     -169.5684981405      168.9753726944     3  0.21912518E+09
     -169.5684293371      176.1545341060     1  0.22916555E+09
     -169.5683439169      176.9723724551     1  0.22952923E+09
     -169.5682781515      174.4998062568     1  0.22712509E+09
     -169.5682728780      171.2238595668     1  0.22152499E+09
     -169.5681383796      180.2383452477     1  0.22604491E+09
     -169.5680126160      175.1059142253     1  0.21735543E+09
     -169.5679374922      169.4845615638     1  0.21478450E+09
     -169.5676602804      173.2089413964     1  0.22154210E+09
     -169.5671428329      172.4847160536     1  0.23477348E+09
     -169.5670481295      171.0657434676     1  0.22320237E+09
     -169.5667618251      180.1643295758     1  0.22668262E+09
     -169.5666084727      172.6329473046     1  0.21522243E+09
     -169.5665664872      173.2157839350     1  0.22589238E+09
     -169.5663288531      172.9540586962     1  0.21795938E+09
     -169.5658641581      173.2390813705     1  0.22517317E+09
     -169.5657357137      173.1991207304     1  0.22850921E+09
     -169.5657261201      180.0821079925     1  0.23806028E+09
     -169.5655800493      173.1726872874     1  0.22701717E+09
     -169.5655232344      174.9703870675     2  0.23594868E+09
     -169.5652996574      175.9229896871     1  0.22381860E+09
     -169.5652951059      173.7207759394     1  0.22178659E+09
     -169.5650701750      179.1832230475     1  0.23709299E+09
     -169.5650427076      176.6921376415     1  0.23029790E+09
     -169.5650027194      169.7697946295     1  0.22361005E+09
     -169.5649906024      170.0513941097     1  0.23218570E+09
     -169.5649499330      176.5715836676     1  0.21562325E+09
     -169.5648651799      175.0789250798     1  0.22788526E+09
     -169.5647492605      170.0885668451     1  0.22125419E+09
     -169.5647280094      169.2740211382     1  0.21574511E+09
     -169.5646712291      171.7486221019     1  0.22299648E+09
     -169.5645005430      173.5735911269     1  0.23001064E+09
     -169.5644482124      170.5054797213     1  0.22366452E+09
     -169.5644062861      175.1006937969     1  0.22616510E+09
     -169.5639546544      164.9572973248     2  0.22291155E+09
     -169.5638535581      177.0598416423     1  0.22998636E+09
     -169.5636702071      169.4100182826     1  0.21952261E+09
     -169.5634190791      176.1362091663     1  0.22239465E+09
     -169.5633048721      173.1872550730     1  0.23879258E+09
     -169.5632882627      174.8190900428     1  0.21724256E+09
     -169.5629280863      173.2155819816     1  0.22498907E+09
     -169.5627836141      173.7725006421     1  0.22636086E+09
     -169.5626284487      173.8612434309     1  0.22074234E+09
     -169.5624133064      173.8859299834     1  0.22537580E+09
     -169.5621783539      175.7905862437     1  0.22527873E+09
     -169.5619309957      173.7995588636     1  0.21785211E+09
     -169.5616899227      173.8633948777     1  0.22457188E+09
     -169.5616677912      174.9043749475     1  0.21952804E+09
     -169.5616530972      176.1473451381     1  0.21936911E+09
     -169.5615290976      172.9026048960     1  0.22709864E+09
     -169.5615170468      173.7913605518     1  0.22018650E+09
     -169.5614785401      176.9762683912     1  0.23344453E+09
     -169.5614125171      173.6475022111     1  0.23917023E+09
     -169.5614015407      179.0372868343     1  0.22312146E+09
     -169.5613905392      174.1016082043     1  0.22117102E+09
     -169.5612471845      170.6213775462     2  0.21458129E+09
     -169.5612093331      178.0431081330     1  0.23861422E+09
     -169.5610896408      170.9357426682     1  0.22448297E+09
     -169.5607473527      173.0919147135     1  0.22329888E+09
     -169.5606486870      170.3009825942     1  0.22106875E+09
     -169.5606403966      174.6617076860     1  0.22512905E+09
     -169.5604747795      174.8638411358     1  0.22321879E+09
     -169.5603414448      179.0673091736     1  0.23333321E+09
     -169.5602664379      176.1561347371     1  0.23387156E+09
     -169.5602619051      173.3716849850     1  0.22671255E+09
     -169.5601383648      174.9095982861     1  0.21213659E+09
     -169.5598363850      175.0274725773     1  0.22230861E+09
     -169.5597942068      178.2778052442     1  0.22488480E+09
     -169.5597708447      181.3687271992     1  0.22657383E+09
     -169.5597499051      174.5632480856     1  0.22514392E+09
     -169.5597481360      164.7512171371     1  0.22041902E+09
     -169.5597434664      175.2052784960     1  0.23388868E+09
     -169.5597324360      171.7590280937     1  0.22107546E+09
     -169.5597226826      173.7178941497     1  0.21779399E+09
     -169.5596494756      175.1738079583     1  0.22306187E+09
     -169.5595435478      177.2484280284     1  0.23061067E+09
     -169.5595038050      168.4719037931     1  0.21474059E+09
     -169.5594152619      170.4918840468     1  0.21889435E+09
     -169.5593817874      177.1420787964     1  0.23222929E+09
     -169.5593607977      179.4237216274     2  0.20967345E+09
     -169.5592944924      175.7882513470     1  0.23437041E+09
     -169.5591494357      171.5738455066     1  0.22191909E+09
     -169.5589428109      173.7706047446     1  0.22552628E+09
     -169.5588846982      174.7625073431     1  0.22280190E+09
     -169.5587549976      172.5869431122     1  0.22074493E+09
     -169.5584885741      175.1712267549     1  0.22598553E+09
     -169.5583857377      174.5816630759     2  0.23773132E+09
     -169.5580503591      175.4911962654     1  0.21679979E+09
     -169.5580408182      176.0562341226     1  0.22575606E+09
     -169.5580356404      176.1813338053     1  0.22102560E+09
     -169.5579203709      177.2405660261     1  0.22445241E+09
     -169.5579152143      175.1896700905     1  0.22061879E+09
     -169.5576223396      170.0367687628     1  0.22271874E+09
     -169.5572499209      176.7708318389     1  0.22988137E+09
     -169.5569390172      177.1728907211     1  0.22015809E+09
     -169.5568182793      174.8812753515     1  0.22555018E+09
     -169.5567416939      176.7612245758     1  0.22921140E+09
     -169.5567333881      176.0156381050     1  0.22450650E+09
     -169.5565599062      174.1023809414     1  0.22200069E+09
     -169.5565326042      176.4383133553     1  0.22577787E+09
     -169.5565173453      171.9715997528     1  0.22066596E+09
     -169.5564913225      171.1595536305     1  0.21564519E+09
     -169.5563328463      174.4583791781     1  0.21662346E+09
     -169.5562699300      173.3615255929     1  0.21768158E+09
     -169.5560953769      172.7555222719     1  0.22439875E+09
     -169.5558790580      170.9224601792     1  0.22264628E+09
     -169.5558076685      180.1690935592     1  0.22823212E+09
     -169.5558040991      178.9023955744     1  0.23454944E+09
     -169.5556973255      179.3347963053     1  0.22421017E+09
     -169.5556867704      173.2725965435     2  0.23713852E+09
     -169.5555635547      176.3308015009     1  0.22629457E+09
     -169.5554729947      175.4483789168     1  0.22317402E+09
     -169.5552296821      175.2375938554     1  0.22452090E+09
     -169.5552163378      174.1754017547     1  0.21675738E+09
     -169.5551559711      175.5949675307     1  0.22249701E+09
     -169.5551482868      175.7577514858     1  0.21894260E+09
     -169.5550246575      179.2869686696     2  0.23402994E+09
     -169.5549797408      176.7137806251     1  0.23556953E+09
     -169.5548185958      176.9644611101     1  0.22365383E+09
     -169.5547429168      176.5081857353     1  0.23004065E+09
     -169.5543560702      177.7365403970     1  0.22699493E+09
     -169.5543006057      170.6396191363     1  0.22242925E+09
     -169.5542415370      176.5470744291     1  0.22931609E+09
     -169.5539555283      177.1363126870     1  0.22403017E+09
     -169.5539145364      173.6366399162     1  0.21882367E+09
     -169.5538433232      171.0322408855     1  0.22305818E+09
     -169.5537624278      169.6989815310     2  0.22201829E+09
     -169.5537529985      174.8889105864     1  0.22072906E+09
     -169.5537085664      180.8173315204     1  0.22223996E+09
     -169.5535759642      176.3065289373     1  0.22780394E+09
     -169.5534646838      174.9474293737     1  0.21818959E+09
     -169.5533368683      178.4669886320     1  0.22393826E+09
     -169.5533118117      175.2702210678     2  0.21794456E+09
     -169.5530226238      176.3732867787     1  0.21274524E+09
     -169.5530081481      173.9004306852     1  0.22179608E+09
     -169.5529282462      172.6585021614     1  0.22880930E+09
     -169.5528843375      169.8454450184     1  0.21239786E+09
     -169.5528261483      172.8671616823     1  0.21083103E+09
     -169.5525512413      174.4381347333     1  0.21819444E+09
     -169.5525079155      176.9810114759     1  0.21741041E+09
     -169.5521281847      171.2630911175     1  0.22760890E+09
     -169.5515087991      177.5788633098     1  0.22227347E+09
     -169.5513931220      175.1240460059     1  0.22043009E+09
     -169.5513581877      176.1254123362     1  0.22617059E+09
     -169.5513123743      176.3558410275     1  0.21680942E+09
     -169.5512633168      174.4440040196     1  0.22351238E+09
     -169.5510068402      178.6512245898     1  0.22073840E+09
     -169.5509589170      180.2004456114     1  0.22717398E+09
     -169.5509488554      173.3922482010     1  0.22144754E+09
     -169.5509404782      172.8250625824     1  0.22320069E+09
     -169.5506632400      176.2242534205     1  0.22624381E+09
     -169.5506123451      171.3261499004     1  0.24018761E+09
     -169.5505902714      172.6708300459     1  0.21685642E+09
     -169.5504084001      176.3296956432     1  0.22426573E+09
     -169.5503430939      176.9264204775     1  0.23460895E+09
     -169.5500193720      177.5082366239     1  0.21955732E+09
     -169.5499527836      176.7658904852     1  0.23457887E+09
     -169.5498202810      175.7510620883     1  0.22266368E+09
     -169.5497727337      175.2917712610     1  0.22435355E+09
     -169.5497551354      175.4787776415     1  0.22371280E+09
     -169.5497534890      174.2722707353     1  0.22734759E+09
     -169.5496333293      175.1096446040     1  0.22363004E+09
     -169.5494366217      175.7621368875     1  0.21998951E+09
     -169.5494151823      175.9915832624     1  0.21720885E+09
     -169.5494098479      171.5982324869     1  0.21976188E+09
     -169.5493029778      178.5815301029     1  0.23650033E+09
     -169.5491017763      172.0899006665     1  0.22159791E+09
     -169.5486266689      173.3572314088     1  0.22162971E+09
     -169.5484793572      171.6967694456     1  0.22762301E+09
     -169.5484199180      175.0387293691     1  0.22065961E+09
     -169.5483830989      173.1442310334     1  0.22551774E+09
     -169.5483782566      172.1561937899     1  0.22034044E+09
     -169.5482410763      169.3643049110     1  0.22087245E+09
     -169.5481676883      171.6262223483     1  0.23427252E+09
     -169.5481365749      173.0124798157     1  0.23361077E+09
     -169.5480008963      179.2835414652     2  0.22383618E+09
     -169.5479964253      169.8878571140     1  0.22085978E+09
     -169.5479858364      175.0178700561     1  0.22035253E+09
     -169.5479432441      175.9219356029     1  0.22542130E+09
     -169.5479356747      174.9135427386     1  0.21555554E+09
     -169.5477809706      170.6343147021     1  0.21438036E+09
     -169.5477255623      174.6430844146     1  0.21523619E+09
     -169.5474982892      175.3180331124     1  0.21536428E+09
     -169.5472816005      170.7543911579     1  0.22302636E+09
     -169.5472380253      173.3859685346     1  0.22137711E+09
     -169.5471751951      170.8381909784     1  0.22413971E+09
     -169.5470852294      175.6025266920     2  0.21555060E+09
     -169.5470749173      176.5283183153     1  0.21783332E+09
     -169.5469833414      174.1287964783     1  0.22189868E+09
     -169.5468444563      172.4857090542     1  0.22244315E+09
     -169.5466345374      173.6581229230     1  0.21663592E+09
     -169.5465922495      176.6658753184     1  0.22464331E+09
     -169.5465837465      173.2688752184     1  0.22537625E+09
     -169.5465657683      174.7457470630     1  0.23073072E+09
     -169.5462476708      177.2255989091     1  0.22462565E+09
     -169.5461918110      173.2678287261     1  0.21661623E+09
     -169.5460437962      173.8098079538     1  0.22129837E+09
     -169.5460418461      176.1427965032     1  0.22621468E+09
     -169.5460130895      171.9909075717     1  0.22171027E+09
     -169.5457856480      176.6205310970     1  0.22691194E+09
     -169.5454029492      174.0656884651     1  0.21844838E+09
     -169.5453963353      173.9500301815     1  0.22042495E+09
     -169.5452541838      175.3177668997     1  0.21625497E+09
     -169.5451883106      174.0492445300     1  0.22186309E+09
     -169.5451584912      171.4485471373     1  0.22291285E+09
     -169.5450546280      170.3810846794     1  0.22793923E+09
     -169.5449652233      175.3727117395     1  0.22389534E+09
     -169.5449586106      173.5578321356     1  0.23376379E+09
     -169.5449075440      175.9932954314     1  0.23289015E+09
     -169.5449046169      175.5635968142     1  0.23818846E+09
     -169.5448275914      175.7002043556     1  0.22354229E+09
     -169.5446913570      175.8284060064     1  0.21995964E+09
     -169.5445844275      176.2755820801     1  0.22256190E+09
     -169.5445750127      174.9359154075     1  0.21968376E+09
     -169.5443826441      176.3077145808     1  0.21649983E+09
     -169.5442762995      174.1677183198     1  0.22197504E+09
     -169.5442349239      165.8697511899     1  0.21510101E+09
     -169.5441890734      176.5984828966     1  0.22872579E+09
     -169.5441069046      167.6178022066     1  0.22342852E+09
     -169.5440677434      180.1377511396     1  0.22775144E+09
     -169.5440066119      177.1889318656     1  0.23697374E+09
     -169.5438203699      172.4279010732     2  0.22550935E+09
     -169.5438050267      169.5179898514     1  0.23497256E+09
     -169.5436515389      175.6148699023     1  0.21566548E+09
     -169.5436427458      176.0125029699     1  0.22392087E+09
     -169.5435351332      169.5381953315     1  0.21902457E+09
     -169.5434902416      174.4033602900     1  0.22923782E+09
     -169.5434090593      177.1348654264     1  0.22492567E+09
     -169.5433967102      180.0211402262     1  0.23389743E+09
     -169.5432499181      175.9639582790     1  0.23594279E+09
     -169.5430574092      176.7803223533     1  0.21532087E+09
     -169.5429813562      175.0938670910     1  0.23036102E+09
     -169.5427368108      175.3255032826     1  0.24367600E+09
     -169.5425492503      171.4078823115     1  0.22458549E+09
     -169.5425348164      174.9188892062     1  0.22639446E+09
     -169.5424772225      176.4437441576     1  0.22078522E+09
     -169.5424583719      178.8563968599     1  0.22279300E+09
     -169.5423668144      180.2364713354     1  0.22400805E+09
     -169.5421176145      167.7947012895     1  0.21907643E+09
     -169.5420617019      176.0677356931     1  0.21150100E+09
     -169.5419636321      173.9040904554     1  0.22325044E+09
     -169.5418810208      174.7788952182     1  0.21642082E+09
     -169.5417337168      169.6776495804     1  0.21519312E+09
     -169.5414492618      181.3456903007     1  0.22040781E+09
     -169.5413779418      172.7234479142     1  0.22282039E+09
     -169.5413560091      179.7018197814     1  0.22262990E+09
     -169.5413545255      172.5183739171     1  0.22692278E+09
     -169.5413222466      176.6796008475     1  0.22926917E+09
     -169.5412630742      166.1537329817     1  0.22508676E+09
     -169.5412238990      174.9350598386     1  0.22161826E+09
     -169.5410677498      174.1494546006     1  0.22915333E+09
     -169.5410237945      171.2794523102     1  0.22329406E+09
     -169.5410186071      168.9895613250     1  0.22383853E+09
     -169.5409761913      176.1818626948     1  0.23140334E+09
     -169.5405717134      174.5325977607     1  0.22483807E+09
     -169.5405673202      174.1152464713     1  0.21997114E+09
     -169.5405182133      181.3874816865     1  0.21753150E+09
     -169.5405005990      179.9669191632     1  0.22810927E+09
     -169.5404389411      175.1626253862     1  0.23423400E+09
     -169.5402190868      172.5128497304     1  0.22038240E+09
     -169.5397467442      176.2348535499     1  0.21818562E+09
     -169.5396812197      177.0772103022     1  0.22495200E+09
     -169.5395970561      175.2788409388     1  0.22879280E+09
     -169.5395200606      170.3103605071     1  0.22685917E+09
     -169.5395018876      175.5057734086     1  0.22044022E+09
     -169.5393687655      173.7147348826     1  0.22825638E+09
     -169.5393455048      172.5185665816     1  0.22880567E+09
     -169.5392408319      178.6343572230     2  0.22619820E+09
     -169.5390881810      176.7106440437     1  0.21867785E+09
     -169.5390472044      174.1240866133     1  0.21895150E+09
     -169.5389871405      172.3791051508     1  0.21102460E+09
     -169.5389619369      172.7810541856     1  0.23643362E+09
     -169.5389551460      177.6048636564     1  0.21756240E+09
     -169.5389060353      176.2259933249     1  0.25239226E+09
     -169.5388870644      172.8697191781     1  0.22740592E+09
     -169.5387369853      179.9158107646     1  0.22885404E+09
     -169.5386100666      172.6802351113     1  0.21607236E+09
     -169.5384544756      173.0459114387     1  0.21415475E+09
     -169.5384234003      172.5434697078     1  0.21410315E+09
     -169.5384106599      172.4700002472     1  0.22138574E+09
     -169.5383736054      175.7443229902     1  0.22101551E+09
     -169.5383361871      178.1672257272     1  0.23394957E+09
     -169.5381954455      170.6828734803     1  0.21796205E+09
     -169.5381876083      171.7932802228     1  0.21384312E+09
     -169.5380752385      169.8949303440     1  0.22574127E+09
     -169.5380087002      173.9538247438     1  0.22232740E+09
     -169.5379920819      177.9413986116     1  0.22673988E+09
     -169.5379076235      175.1337670660     1  0.22310338E+09
     -169.5377653481      174.9708573802     1  0.21811500E+09
     -169.5376885788      176.7255645602     1  0.21658703E+09
     -169.5375867395      173.6939578561     1  0.22718126E+09
     -169.5375098390      170.9076478281     1  0.22540745E+09
     -169.5374911052      172.5904521098     1  0.21868165E+09
     -169.5374792320      174.0270583008     1  0.22200589E+09
     -169.5374155753      175.7248589169     1  0.22053482E+09
     -169.5373750555      175.5280313458     1  0.22190916E+09
     -169.5373651044      175.3861126486     1  0.21711074E+09
     -169.5372883070      177.3046326474     1  0.24268112E+09
     -169.5371746470      176.8236577360     1  0.24021623E+09
     -169.5371604865      175.2738600222     1  0.21178138E+09
     -169.5370787107      170.8006030348     1  0.21591478E+09
     -169.5369428349      173.5258469981     1  0.21902906E+09
     -169.5368802986      175.0379779284     1  0.22516949E+09
     -169.5367044211      173.7414444686     1  0.22666452E+09
     -169.5366970226      173.8227249281     1  0.23343355E+09
     -169.5366478379      176.1051282372     1  0.22954766E+09
     -169.5364850727      179.6905985432     1  0.23433651E+09
     -169.5364809677      174.8231145215     1  0.22408896E+09
     -169.5363833360      174.1917077918     1  0.22011291E+09
     -169.5363612056      175.4553950579     1  0.24769240E+09
     -169.5363581358      179.5078613919     1  0.22868092E+09
     -169.5362410645      170.6208168468     1  0.22280316E+09
     -169.5361811150      181.4000682058     1  0.22352857E+09
     -169.5360978582      172.6737276094     1  0.21181283E+09
     -169.5358792281      176.0526192738     1  0.21578347E+09
     -169.5358379395      171.1744311022     1  0.22555739E+09
     -169.5357796855      172.4425904588     1  0.22000475E+09
     -169.5357477235      176.9449292194     1  0.22945720E+09
     -169.5357141876      173.3584717807     1  0.21290310E+09
     -169.5354984766      176.0453550731     1  0.21698388E+09
     -169.5354191481      173.9191153324     1  0.21869371E+09
     -169.5353581093      175.5376768667     1  0.22424537E+09
     -169.5353399461      174.2467218200     1  0.23193962E+09
     -169.5353311085      176.7956299508     1  0.22155727E+09
     -169.5352517895      175.8274326001     1  0.23315345E+09
     -169.5352449566      171.0835406773     1  0.23008332E+09
     -169.5350589845      173.0414675771     1  0.21167265E+09
     -169.5350230981      176.6211477244     1  0.23295130E+09
     -169.5349406009      173.9191093542     1  0.22193339E+09
     -169.5348345063      173.7208495715     1  0.21122395E+09
     -169.5348147019      171.3025890269     1  0.22456202E+09
     -169.5347399149      173.3705322041     1  0.22308656E+09
     -169.5347323932      176.0628823315     1  0.21998563E+09
     -169.5346429630      173.6233320152     1  0.22740587E+09
     -169.5345286772      173.4071891530     1  0.24292032E+09
     -169.5345151541      175.2696898977     1  0.22663184E+09
     -169.5344323746      173.5953890578     1  0.22353197E+09
     -169.5343972450      175.5514884996     1  0.21875376E+09
     -169.5342727049      171.5133999232     1  0.21129222E+09
     -169.5342695428      175.5221739899     1  0.23046854E+09
     -169.5341372474      173.8153914905     1  0.21862715E+09
     -169.5341100093      175.2257691512     1  0.22318336E+09
     -169.5341054528      176.6597126936     1  0.21615575E+09
     -169.5340528838      176.7957178881     1  0.22934320E+09
     -169.5340380203      174.2602191934     1  0.23888650E+09
     -169.5339215151      172.7111679923     1  0.22411693E+09
     -169.5338164300      175.4318212867     1  0.21986357E+09
     -169.5337515830      176.8045007983     1  0.22171330E+09
     -169.5337433140      172.3940209739     1  0.22351442E+09
     -169.5337105639      178.0624581728     1  0.23059227E+09
     -169.5335794761      171.5150055102     1  0.22605281E+09
     -169.5334076367      176.4095666239     1  0.22302588E+09
     -169.5334021504      175.8267194291     1  0.21485347E+09
     -169.5333559297      170.8557829468     1  0.21763050E+09
     -169.5333048601      177.0143341136     1  0.22536563E+09
     -169.5332716958      176.1888992057     1  0.22338595E+09
     -169.5332267164      175.2446388570     1  0.22685570E+09
     -169.5331792920      177.2625072300     1  0.22416221E+09
     -169.5331331853      173.5854724014     1  0.21842292E+09
     -169.5330946177      173.8351346291     1  0.22087621E+09
     -169.5330792087      171.1263918673     1  0.21309795E+09
     -169.5330631999      176.1609586371     1  0.22679462E+09
     -169.5329156508      172.3785755143     1  0.22210951E+09
     -169.5329013015      173.0896337335     1  0.22134811E+09
     -169.5328231778      178.4381286815     1  0.22985740E+09
     -169.5327708580      174.3346444539     1  0.21327829E+09
     -169.5327580522      170.5197168558     1  0.22348282E+09
     -169.5325956155      171.9228905048     1  0.21939585E+09
     -169.5324916253      176.7003366759     1  0.22524440E+09
     -169.5324104627      172.8870751859     1  0.24724827E+09
     -169.5323364242      174.6148873842     1  0.24743382E+09
     -169.5322800324      176.1999142833     1  0.21682220E+09
     -169.5322745256      172.5719224633     1  0.22614457E+09
     -169.5320498423      174.9380311841     1  0.22285498E+09
     -169.5320479880      176.1524806495     1  0.22925967E+09
     -169.5320307463      175.4465754502     1  0.24410520E+09
     -169.5319604814      169.7495106826     1  0.23028783E+09
     -169.5318590456      174.9814837996     1  0.21506887E+09
     -169.5313795446      166.3092218488     1  0.21284777E+09
     -169.5313533712      174.9115956632     1  0.22429656E+09
     -169.5312303045      170.6029729768     1  0.22408623E+09
     -169.5310581428      177.3510561148     1  0.21738043E+09
     -169.5309730624      174.2599167273     1  0.21988964E+09
     -169.5308283146      174.6393688551     1  0.22902758E+09
     -169.5307891761      170.7516640678     1  0.21650149E+09
     -169.5306869997      176.4954111463     1  0.22154325E+09
     -169.5306279740      177.0016669631     1  0.22167353E+09
     -169.5306082921      176.3413545916     1  0.22415080E+09
     -169.5305646048      164.9187395962     2  0.22729392E+09
     -169.5305563817      175.2708080047     1  0.22459418E+09
     -169.5305132257      175.5090825592     1  0.22901190E+09
     -169.5303425788      178.5203723098     1  0.21712042E+09
     -169.5302054545      173.5988455480     1  0.22400375E+09
     -169.5301418240      172.4743340990     1  0.23362530E+09
     -169.5300946716      171.6489504392     1  0.23093228E+09
     -169.5300901148      173.8348037136     1  0.21534164E+09
     -169.5300800505      176.0720743325     1  0.22399483E+09
     -169.5299743399      174.1338275030     1  0.22534369E+09
     -169.5299452844      172.8551183150     1  0.22764495E+09
     -169.5299223688      171.9422802147     1  0.22622221E+09
     -169.5298843270      171.6377454234     1  0.22443084E+09
     -169.5298327633      170.5150127450     1  0.22405578E+09
     -169.5297362803      176.7651851895     1  0.22137234E+09
     -169.5297013220      172.3316786519     1  0.22036915E+09
     -169.5295244165      171.1885789830     1  0.22258503E+09
     -169.5294563390      176.0255026030     1  0.22433015E+09
     -169.5294293189      174.9943807592     1  0.22916713E+09
     -169.5293314939      170.4043001336     1  0.22210309E+09
     -169.5292685976      174.5659478932     1  0.22430514E+09
     -169.5292293508      171.6152929835     1  0.22249616E+09
     -169.5291483095      176.9717667194     1  0.22819884E+09
     -169.5291269003      172.5927308778     1  0.22403266E+09
     -169.5291204497      171.7887874874     1  0.22712248E+09
     -169.5289895533      175.2610646868     1  0.21162317E+09
     -169.5289862766      174.1832644297     1  0.23694054E+09
     -169.5287553918      177.3731023636     1  0.21490163E+09
     -169.5287114515      173.0497404455     1  0.22116220E+09
     -169.5287092543      175.7262869303     1  0.22235678E+09
     -169.5286728537      173.4046447465     1  0.21572857E+09
     -169.5286213294      174.6924016863     1  0.22047287E+09
     -169.5285835509      178.4338019534     1  0.21800008E+09
     -169.5285638685      179.6659399942     1  0.23661043E+09
     -169.5285153180      168.3145222764     1  0.21497049E+09
     -169.5285098750      174.4842663915     1  0.21914026E+09
     -169.5284500857      173.7788973314     1  0.21913270E+09
     -169.5283515882      171.3504473191     1  0.22188834E+09
     -169.5281925204      177.0268199143     2  0.22619108E+09
     -169.5281614797      171.5889754951     1  0.22072898E+09
     -169.5281060245      178.8341590785     1  0.23394613E+09
     -169.5280713917      173.9555519371     1  0.21710371E+09
     -169.5279050251      169.5216601758     1  0.20981813E+09
     -169.5278445356      170.8370944374     1  0.21561477E+09
     -169.5278181770      172.7456003708     1  0.21929618E+09
     -169.5277620223      174.4745980772     1  0.22622013E+09
     -169.5277531505      174.4623702164     1  0.22372092E+09
     -169.5277441486      171.8866459193     1  0.21653466E+09
     -169.5277332668      173.2797350697     1  0.22283683E+09
     -169.5276413843      179.8167194049     1  0.22590762E+09
     -169.5276118851      178.8854882537     1  0.23287324E+09
     -169.5275870091      170.2267683289     1  0.22079270E+09
     -169.5275706974      171.6459896790     1  0.21193133E+09
     -169.5275617505      170.3855351548     1  0.22255307E+09
     -169.5275188207      176.7515913107     1  0.23352659E+09
     -169.5274760037      175.3703457739     1  0.22269728E+09
     -169.5274028832      173.2515227028     1  0.21734523E+09
     -169.5273802037      174.5522670376     1  0.22788562E+09
     -169.5273516406      176.2513395636     1  0.22307293E+09
     -169.5271688898      171.1775121673     1  0.22281153E+09
     -169.5271234431      173.5916636256     2  0.21791441E+09
     -169.5270387258      178.0539901118     1  0.22538598E+09
     -169.5269692184      176.1269561046     1  0.22358441E+09
     -169.5268061979      168.5863409147     1  0.22670116E+09
     -169.5267934996      175.6307251089     1  0.22577548E+09
     -169.5267659141      173.6423790220     1  0.22707246E+09
     -169.5267633440      173.0169816310     1  0.21752027E+09
     -169.5266371582      179.0166201392     1  0.21626771E+09
     -169.5266262994      171.7572743845     1  0.22106433E+09
     -169.5265924249      179.4357373312     1  0.23773960E+09
     -169.5265596216      172.4874620956     1  0.21055468E+09
     -169.5265001885      176.2821813647     1  0.22588076E+09
     -169.5264954015      180.6543695623     1  0.22220454E+09
     -169.5264343966      167.2470106470     1  0.21438508E+09
     -169.5264245192      174.0052791532     1  0.22580743E+09
     -169.5264075644      174.0090669213     1  0.22182569E+09
     -169.5263837888      172.3647734214     1  0.21212446E+09
     -169.5262616693      175.7039024277     1  0.22534366E+09
     -169.5260633647      174.1984559109     1  0.22387414E+09
     -169.5260507544      172.6814344302     1  0.23493682E+09
     -169.5258388050      176.7501413490     1  0.22773670E+09
     -169.5258252795      177.5027362362     1  0.22912040E+09
     -169.5256941406      174.1772057267     1  0.24218386E+09
     -169.5256190300      176.7975534851     1  0.22264648E+09
     -169.5255473239      172.7318849466     1  0.22941441E+09
     -169.5254538046      173.4588748882     1  0.22886457E+09
     -169.5254076946      175.6832184370     1  0.22552985E+09
     -169.5253475734      178.7235360703     1  0.21708790E+09
     -169.5252533436      177.4384634071     2  0.23468778E+09
     -169.5252472870      171.9688294402     1  0.22184042E+09
     -169.5251318478      175.2934593756     1  0.22631431E+09
     -169.5251093546      176.3263938416     1  0.22126868E+09
     -169.5249737292      175.0090136029     1  0.23121142E+09
     -169.5249436032      171.7154994958     1  0.22773537E+09
     -169.5248716096      174.8569083469     1  0.22534102E+09
     -169.5248475985      173.9286138080     1  0.22190504E+09
     -169.5248020232      175.4964888257     1  0.21902248E+09
     -169.5247906901      171.4206322997     1  0.22536630E+09
     -169.5247141974      171.4989390674     1  0.21413839E+09
     -169.5246312270      173.9758204931     1  0.22714760E+09
     -169.5244108794      174.9559000172     1  0.22068730E+09
     -169.5243997693      177.0825868753     1  0.23984323E+09
     -169.5243475961      173.5717579638     1  0.21652033E+09
     -169.5242703167      175.7328398115     1  0.23582335E+09
     -169.5241047248      174.9820552306     1  0.22837837E+09
     -169.5240677789      176.5038656733     1  0.22759334E+09
     -169.5240641400      171.8967856423     1  0.22937600E+09
     -169.5239658490      171.7164530830     1  0.22245586E+09
     -169.5239548894      175.9161972096     1  0.22028188E+09
     -169.5237997296      175.4198406718     1  0.22851070E+09
     -169.5237019735      171.1523562099     1  0.23442377E+09
     -169.5234528203      177.5080529264     1  0.23590920E+09
     -169.5232724760      172.7784178790     1  0.22480188E+09
     -169.5232616927      171.5707880244     1  0.21732360E+09
     -169.5231025072      178.4165613903     1  0.23421950E+09
     -169.5230245569      173.0911314806     1  0.22119346E+09
     -169.5229153046      174.1286827900     1  0.22913819E+09
     -169.5228437266      173.7096078470     1  0.22495296E+09
     -169.5227612488      176.4694328952     1  0.21817021E+09
     -169.5227251603      171.7001083038     1  0.21720167E+09
     -169.5226862863      171.3679428746     1  0.22515461E+09
     -169.5226711575      175.5808782923     1  0.21963739E+09
     -169.5226245899      176.0178003774     1  0.21533111E+09
     -169.5226017428      178.0304979505     1  0.23231159E+09
     -169.5225598198      174.7572654384     1  0.23702995E+09
     -169.5225515279      169.0492865020     1  0.21663855E+09
     -169.5225125246      171.8744111515     1  0.22451288E+09
     -169.5224826148      173.1392362946     1  0.22117045E+09
     -169.5224264861      180.2080811027     1  0.22991149E+09
     -169.5224170611      169.3499979975     1  0.22224684E+09
     -169.5224127124      175.5140984540     1  0.21841083E+09
     -169.5220231593      174.5521766588     1  0.22701917E+09
     -169.5218617145      170.7693688299     1  0.22598469E+09
     -169.5217872108      171.5743607955     1  0.21328928E+09
     -169.5217117161      175.5954605568     1  0.22715715E+09
     -169.5217093292      170.0545159935     1  0.21434458E+09
     -169.5216707316      169.8271612670     1  0.21455287E+09
     -169.5215833436      180.9677155224     1  0.24130255E+09
     -169.5215646734      179.6610613593     1  0.22411007E+09
     -169.5215139212      171.9481275300     1  0.22350590E+09
     -169.5214189505      166.4437076110     1  0.21940953E+09
     -169.5213546590      176.1981239487     1  0.21799972E+09
     -169.5212592469      174.5131928898     1  0.22559357E+09
     -169.5210953094      174.0696110135     1  0.23134849E+09
     -169.5210161887      169.8661049004     1  0.22341295E+09
     -169.5209921961      173.4845216852     1  0.21442294E+09
     -169.5209754012      172.8081616755     1  0.22137008E+09
     -169.5207589889      171.1478649592     1  0.22464006E+09
     -169.5207541914      179.0147131002     1  0.22151372E+09
     -169.5206499233      177.3909841959     1  0.24140009E+09
     -169.5206487625      172.5990243289     1  0.22184627E+09
     -169.5205929205      169.8631560724     1  0.22615461E+09
     -169.5205778543      170.4889072552     1  0.22149630E+09
     -169.5205481243      179.9243352545     1  0.22761895E+09
     -169.5203717014      173.2952796692     1  0.22196299E+09
     -169.5203267555      173.9162854492     2  0.21351204E+09
     -169.5203048935      174.5122071073     1  0.22402629E+09
     -169.5202361087      179.7437582613     1  0.23031210E+09
     -169.5200295960      177.3328727827     1  0.22219178E+09
     -169.5198938847      176.2064489048     1  0.22732728E+09
     -169.5197315837      172.4219870193     1  0.22141743E+09
     -169.5197260777      174.6217807457     1  0.22517818E+09
     -169.5196541280      173.6816370673     1  0.22239368E+09
     -169.5196425963      170.8879070611     1  0.23234769E+09
     -169.5196114193      177.0148894996     1  0.22724504E+09
     -169.5195250115      178.2998897172     1  0.23629761E+09
     -169.5195160479      172.6244778336     1  0.22840669E+09
     -169.5193550377      173.7130846588     1  0.22393528E+09
     -169.5192742998      180.0637786357     1  0.22920899E+09
     -169.5191647222      176.9222775039     1  0.22577188E+09
     -169.5191458448      176.9850991759     1  0.22079399E+09
     -169.5191067938      174.3667061188     1  0.22362014E+09
     -169.5190496099      173.8415769595     1  0.23816988E+09
     -169.5189298105      176.9672587196     1  0.22312566E+09
     -169.5189174922      172.2145268967     1  0.22441710E+09
     -169.5189071845      168.4267330851     1  0.22705894E+09
     -169.5188885236      177.4415387630     1  0.22497636E+09
     -169.5188860160      176.4467907464     1  0.21567396E+09
     -169.5188692463      171.3272869838     1  0.21744128E+09
     -169.5188650034      177.4837405811     1  0.22077521E+09
     -169.5187933994      177.1358720230     1  0.21622143E+09
     -169.5187917848      173.1578765516     1  0.22025952E+09
     -169.5187544152      172.0353476089     1  0.22904730E+09
     -169.5187532387      173.4045172333     1  0.22159791E+09
     -169.5187513194      175.8853787830     1  0.22242074E+09
     -169.5186953932      178.0301557115     1  0.22268096E+09
     -169.5186320441      177.1483890014     1  0.22452246E+09
     -169.5186138262      175.3742616892     1  0.22697254E+09
     -169.5185880716      179.9998192084     1  0.22999187E+09
     -169.5184780564      172.8144622017     1  0.21760101E+09
     -169.5184176572      173.2578962671     1  0.22991385E+09
     -169.5184139219      173.1273949559     1  0.22203655E+09
     -169.5183996805      170.6908193523     1  0.22244781E+09
     -169.5183887441      176.1690479651     1  0.21858490E+09
     -169.5183548701      166.5025293218     1  0.22158903E+09
     -169.5181882056      179.4545989568     1  0.22081320E+09
     -169.5181105055      172.2963970101     1  0.23510685E+09
     -169.5179817426      171.6895066677     1  0.21995176E+09
     -169.5179700817      175.5463809210     1  0.22847533E+09
     -169.5179309708      173.6392191299     1  0.22678562E+09
     -169.5178943780      169.8902183233     2  0.22374142E+09
     -169.5178854722      172.5230528229     1  0.22360098E+09
     -169.5177889337      168.4020170667     1  0.21085010E+09
     -169.5177643434      176.0017567636     1  0.22383144E+09
     -169.5176913133      174.6967691421     1  0.22174159E+09
     -169.5176865964      170.8209974246     1  0.21686184E+09
     -169.5176779424      171.8057004109     1  0.22061979E+09
     -169.5176769016      175.1460976427     1  0.22806033E+09
     -169.5175847157      177.9048534640     1  0.22209059E+09
     -169.5175343263      173.9551253641     1  0.23121440E+09
     -169.5175060530      177.5621963843     1  0.22523680E+09
     -169.5174570438      176.3815791225     1  0.22149288E+09
     -169.5173968761      166.8838734664     1  0.22154585E+09
     -169.5173609413      174.1156597295     1  0.23144586E+09
     -169.5173151696      175.6864776534     1  0.22246191E+09
     -169.5172896037      172.6693309726     1  0.22256374E+09
     -169.5172773410      174.1212348841     1  0.22158800E+09
     -169.5171765299      173.3936611452     1  0.22920037E+09
     -169.5171295585      171.0972854051     1  0.21911421E+09
     -169.5170578867      172.5325499067     1  0.23011736E+09
     -169.5169643515      175.2835710414     1  0.21424225E+09
     -169.5169524944      176.7119405958     1  0.22458875E+09
     -169.5169135861      175.8501462835     1  0.22079646E+09
     -169.5169015970      178.2128037380     1  0.23026323E+09
     -169.5167923579      175.6466123007     1  0.21609435E+09
     -169.5166723931      173.3481264265     2  0.21972065E+09
     -169.5166366305      175.5403746474     1  0.23975427E+09
     -169.5165580336      173.9422267454     1  0.22061280E+09
     -169.5165562705      176.6298234339     1  0.23148598E+09
     -169.5165009657      176.8971898396     1  0.23621982E+09
     -169.5164260015      176.4984827872     1  0.21854249E+09
     -169.5164064441      176.3512336827     1  0.22741764E+09
     -169.5163219327      175.6100559186     1  0.23815796E+09
     -169.5162532666      173.5915164237     1  0.21737252E+09
     -169.5162476021      173.3855819197     1  0.22647481E+09
     -169.5162117705      175.1322310236     1  0.23565071E+09
     -169.5160542957      171.4613485858     1  0.22413025E+09
     -169.5160502525      174.7912873020     1  0.23221184E+09
     -169.5160425925      170.5010359381     1  0.21986264E+09
     -169.5160067523      176.4626387104     1  0.21835804E+09
     -169.5159934121      176.9682925783     1  0.21552694E+09
     -169.5157708424      175.9478653345     1  0.22453629E+09
     -169.5157549694      170.6867739532     1  0.22198219E+09
     -169.5157304407      177.2592930530     1  0.24390348E+09
     -169.5157293864      173.7264524183     1  0.22633972E+09
     -169.5152762784      175.5510101692     1  0.21796577E+09
     -169.5152175353      171.3362461875     1  0.24896108E+09
     -169.5151476582      175.2711856751     1  0.23172151E+09
     -169.5150867174      174.7169861473     1  0.21786436E+09
     -169.5150711312      173.1998331967     1  0.21879928E+09
     -169.5149024017      170.3797417562     1  0.22019894E+09
     -169.5148325908      175.0536468807     1  0.23907952E+09
     -169.5148037849      168.4725063108     1  0.22724477E+09
     -169.5146918958      176.5475020246     1  0.21874864E+09
     -169.5146318922      172.2679646512     1  0.21916295E+09
     -169.5145563479      178.5224880691     1  0.22039981E+09
     -169.5145261131      175.4345180859     1  0.21911088E+09
     -169.5144424840      170.9486934266     1  0.21971540E+09
     -169.5143473178      175.0170474347     1  0.21632883E+09
     -169.5143327832      178.3993233574     1  0.21873214E+09
     -169.5143149402      175.8343157092     1  0.21171684E+09
     -169.5142863840      171.9779408810     1  0.22179144E+09
     -169.5142264036      174.4499381942     1  0.21230944E+09
     -169.5142110629      173.8946892765     1  0.23668320E+09
     -169.5142095770      176.1430631880     1  0.21568800E+09
     -169.5139523894      176.2424274579     1  0.21625081E+09
     -169.5138617693      168.5421282368     1  0.21981667E+09
     -169.5137097288      171.0562998760     1  0.21829963E+09
     -169.5136825220      177.2623609800     1  0.23889330E+09
     -169.5136570981      174.3923661942     1  0.21250179E+09
     -169.5135393094      175.2786832173     2  0.21053279E+09
     -169.5135148381      169.0629204636     1  0.22900980E+09
     -169.5132994901      174.2911046169     1  0.22050038E+09
     -169.5132496714      177.4127764606     1  0.21821514E+09
     -169.5132249038      174.7279742897     1  0.23744513E+09
     -169.5131891774      174.5101278809     1  0.23154753E+09
     -169.5131506202      172.1282437316     2  0.21933352E+09
     -169.5131170977      177.2218289964     1  0.21755830E+09
     -169.5130927742      174.0095724396     1  0.23340815E+09
     -169.5130897831      174.2073967237     1  0.22447856E+09
     -169.5130885465      170.4327697483     1  0.22351452E+09
     -169.5130438658      174.6679416926     1  0.21614234E+09
     -169.5128647662      178.5377021630     1  0.21640002E+09
     -169.5128213964      172.1841494189     1  0.23077491E+09
     -169.5127720783      175.7528264771     1  0.22556942E+09
     -169.5126991805      174.8306309220     1  0.22416312E+09
     -169.5126667941      176.3712624813     1  0.22344873E+09
     -169.5126615114      176.3874705995     1  0.22956873E+09
     -169.5126067773      173.7234374384     1  0.21535246E+09
     -169.5125950054      176.3228155816     1  0.22689782E+09
     -169.5125930939      170.8380538373     1  0.21178687E+09
     -169.5124725027      178.0378961312     1  0.23643379E+09
     -169.5124042430      173.8349597732     1  0.22288950E+09
     -169.5122909488      171.2212336958     1  0.21612140E+09
     -169.5122291472      176.0196799655     1  0.22851057E+09
     -169.5121884538      177.0214792700     1  0.22374440E+09
     -169.5120926087      170.8935926173     1  0.21566472E+09
     -169.5120897851      172.2628012664     1  0.22580653E+09
     -169.5119014491      170.4480702475     1  0.21518419E+09
     -169.5118684059      175.7271246874     1  0.22348535E+09
     -169.5118209999      174.9038870158     1  0.22508752E+09
     -169.5117655351      171.9844713232     1  0.22302759E+09
     -169.5117387804      173.9508433993     1  0.23570604E+09
     -169.5115454069      172.5055810926     1  0.22111819E+09
     -169.5115368214      175.6801898230     1  0.22199218E+09
     -169.5115320351      172.5865151232     1  0.21967146E+09
     -169.5115246071      173.1362753393     2  0.20933511E+09
     -169.5114465543      177.2506532539     1  0.22012924E+09
     -169.5114040935      177.0622217986     1  0.23057979E+09
     -169.5113537815      172.8133114174     1  0.22243386E+09
     -169.5113003194      175.5768376140     1  0.22177001E+09
     -169.5112834949      171.5899690983     1  0.22264597E+09
     -169.5112034196      172.7525238473     1  0.22255544E+09
     -169.5110893539      174.5548321208     1  0.22008455E+09
     -169.5110755410      174.7191717107     1  0.22036294E+09
     -169.5108955981      172.8642952156     1  0.21373035E+09
     -169.5108945258      176.8386030156     1  0.22413433E+09
     -169.5108396947      167.5973907201     1  0.22152453E+09
     -169.5108367311      171.9970827679     1  0.22153004E+09
     -169.5106799322      173.9035083980     1  0.22335445E+09
     -169.5105647048      172.2456976436     1  0.22772326E+09
     -169.5105537981      174.9622058188     1  0.22433925E+09
     -169.5105482703      176.1922873401     1  0.22030083E+09
     -169.5105410193      168.6860903742     1  0.22353002E+09
     -169.5104378363      173.6388538526     1  0.22308954E+09
     -169.5104119975      172.6114791283     1  0.23238530E+09
     -169.5103921125      180.1010092645     1  0.23314727E+09
     -169.5102041995      166.1530737474     1  0.22109679E+09
     -169.5101806705      174.4839774257     1  0.22360008E+09
     -169.5101548724      176.0979831323     1  0.22382657E+09
     -169.5101160041      175.3691947422     1  0.22012492E+09
     -169.5100759412      173.4669609921     1  0.21856691E+09
     -169.5100703670      170.8846524233     1  0.21652765E+09
     -169.5100453217      166.7281674958     1  0.22215477E+09
     -169.5099503488      170.3942340277     1  0.22243615E+09
     -169.5099217532      174.7413849511     1  0.21425536E+09
     -169.5098721637      175.8432882144     1  0.23144157E+09
     -169.5098115697      175.8448943817     1  0.22013931E+09
     -169.5097587679      172.0963013655     1  0.21875323E+09
     -169.5097311102      169.2247569055     1  0.21988063E+09
     -169.5096499978      172.2251926692     1  0.21981266E+09
     -169.5096279777      176.0608026920     1  0.21960000E+09
     -169.5095323630      172.9942369092     1  0.21899609E+09
     -169.5094916956      176.7389072636     1  0.23248832E+09
     -169.5094326738      169.6320641173     1  0.21631098E+09
     -169.5094156924      177.7592094622     1  0.23708309E+09
     -169.5094135601      171.6162418961     1  0.23310074E+09
     -169.5093380034      177.3268395023     1  0.24256823E+09
     -169.5093318654      175.4839095845     1  0.21659023E+09
     -169.5092697663      172.1030202489     1  0.22192211E+09
     -169.5092206773      173.5223847181     1  0.22332853E+09
     -169.5090947081      171.4370780812     1  0.22991961E+09
     -169.5090793305      173.6394473945     1  0.21368132E+09
     -169.5089620445      169.7357459813     1  0.21953049E+09
     -169.5089215588      174.4639524112     1  0.21888043E+09
     -169.5089171412      174.6762899157     1  0.22778461E+09
     -169.5089079525      167.4122263266     1  0.22449230E+09
     -169.5088338619      168.3422869510     1  0.21686477E+09
     -169.5088033516      177.8400614741     1  0.23384056E+09
     -169.5087907032      176.1602334387     2  0.22704142E+09
     -169.5087402065      173.0755849570     1  0.22338701E+09
     -169.5086242935      180.1656580299     1  0.22030834E+09
     -169.5086166467      174.5546841764     1  0.22397820E+09
     -169.5085073462      172.9561062709     1  0.21186933E+09
     -169.5084884839      173.2432287705     1  0.22667032E+09
     -169.5084778460      174.1128425875     1  0.21845834E+09
     -169.5084150805      173.7936962698     1  0.21535004E+09
     -169.5083953382      174.3246368780     1  0.21563653E+09
     -169.5083444092      175.3021466966     1  0.22572480E+09
     -169.5081816278      174.0969140746     1  0.21248095E+09
     -169.5081786739      178.7327736590     1  0.24495745E+09
     -169.5081616379      174.3001335194     1  0.22195602E+09
     -169.5081416336      175.4053895089     1  0.22252284E+09
     -169.5080740880      174.9526319477     1  0.22499604E+09
     -169.5080705790      175.9630623361     1  0.22892165E+09
     -169.5079554976      174.5309110707     1  0.21743522E+09
     -169.5079123996      176.4829447896     1  0.22827460E+09
     -169.5078664102      170.2995605635     1  0.23252645E+09
     -169.5078172064      170.2393176338     1  0.23106328E+09
     -169.5077788556      172.0647932115     1  0.22395978E+09
     -169.5077183557      174.6749284006     1  0.21880616E+09
     -169.5077170114      173.1724863189     1  0.22342855E+09
     -169.5075990225      173.0371061171     1  0.22048547E+09
     -169.5075131470      175.6768372755     1  0.21924337E+09
     -169.5074744838      174.8624185678     1  0.21697601E+09
     -169.5074699012      173.5175550554     1  0.22040358E+09
     -169.5074524743      173.9171712708     1  0.24154868E+09
     -169.5074165474      175.7279968201     1  0.21690746E+09
     -169.5073120559      166.1789739345     1  0.22194909E+09
     -169.5072483103      170.4749945873     1  0.21565387E+09
     -169.5072345885      171.4424325504     1  0.21457562E+09
     -169.5071805651      176.0963852809     1  0.21853699E+09
     -169.5071299576      174.4053037334     1  0.22039957E+09
     -169.5070508090      176.3353926852     1  0.21374339E+09
     -169.5070323574      175.3290527203     1  0.22710207E+09
     -169.5069797423      174.3392153933     1  0.21569272E+09
     -169.5069574653      179.0083749094     1  0.22330842E+09
     -169.5069467593      170.5481906692     1  0.21508130E+09
     -169.5068902252      173.5361706493     1  0.21923779E+09
     -169.5068785645      181.1845496388     1  0.21898679E+09
     -169.5067541434      171.9915429746     1  0.21966597E+09
     -169.5067336211      174.5460024203     1  0.22308777E+09
     -169.5066938140      170.5356964083     1  0.22401225E+09
     -169.5066780841      178.3458668407     1  0.24832278E+09
     -169.5066373118      178.5509314648     1  0.23196162E+09
     -169.5066237244      174.3219407498     1  0.21766330E+09
     -169.5065764431      170.9036794908     1  0.22255453E+09
     -169.5065366255      176.2364046618     1  0.22539742E+09
     -169.5064646053      176.9601968909     1  0.22806279E+09
     -169.5064401430      178.2102183794     1  0.23719472E+09
     -169.5064335068      172.8549637207     1  0.21520028E+09
     -169.5064273635      175.3228866064     1  0.22021354E+09
     -169.5064258872      176.1927902381     1  0.22132028E+09
     -169.5061327298      177.0176857011     1  0.22215681E+09
     -169.5060969925      175.6331811658     1  0.22020164E+09
     -169.5060717882      174.2373124501     1  0.22213479E+09
     -169.5060411795      172.0539746797     1  0.22498546E+09
     -169.5059512894      173.5317096493     1  0.21484999E+09
     -169.5059094260      174.0365956731     2  0.22323022E+09
     -169.5058839496      172.7649936372     1  0.23540721E+09
     -169.5058755426      172.2105191686     2  0.21791707E+09
     -169.5058729876      171.9535562417     1  0.22012893E+09
     -169.5058672871      171.8233302892     1  0.22758272E+09
     -169.5058365628      167.2569206790     1  0.22284565E+09
     -169.5058261548      173.1751567731     1  0.21511853E+09
     -169.5057623734      173.3293277841     1  0.23030516E+09
     -169.5056305047      175.9132864452     1  0.22757368E+09
     -169.5056079883      176.9444189358     1  0.22773246E+09
     -169.5055682123      177.3285637590     1  0.22219803E+09
     -169.5055669740      174.5627201707     1  0.21899496E+09
     -169.5055491511      172.8667297472     1  0.22283978E+09
     -169.5055440889      176.9365666055     1  0.22413989E+09
     -169.5054745387      165.8676586313     1  0.22065769E+09
     -169.5054142362      171.9153465541     1  0.22055378E+09
     -169.5053894727      173.4466087649     1  0.21945767E+09
     -169.5053843676      175.2282347873     1  0.21864108E+09
     -169.5053442825      167.5093168857     1  0.21703369E+09
     -169.5053232476      174.1034629835     1  0.22321079E+09
     -169.5053189420      171.1857649645     1  0.21680533E+09
     -169.5053055468      174.8740566126     1  0.23149211E+09
     -169.5053024157      175.9982046127     1  0.23483612E+09
     -169.5052986420      174.7153902665     1  0.22400691E+09
     -169.5052909297      176.1522792145     1  0.22478698E+09
     -169.5051847668      172.2350145934     1  0.22323248E+09
     -169.5051440598      174.1319418176     1  0.22892198E+09
     -169.5050515716      167.7954065881     1  0.22137203E+09
     -169.5050417580      174.1227793974     1  0.22698547E+09
     -169.5050390587      179.6078769085     1  0.22050231E+09
     -169.5049875002      177.0546844848     1  0.24137968E+09
     -169.5049719505      173.9989883283     1  0.22194623E+09
     -169.5049591089      165.6000986897     1  0.21933243E+09
     -169.5049072066      172.1949126302     1  0.21977027E+09
     -169.5048944009      177.1691584499     1  0.22219257E+09
     -169.5048317534      168.1950016840     1  0.22305476E+09
     -169.5048125825      177.6846126599     1  0.23795646E+09
     -169.5046644714      171.1377226867     1  0.22667042E+09
     -169.5046097772      172.4260956930     1  0.21632018E+09
     -169.5044897460      172.2139147217     1  0.23119380E+09
     -169.5044413893      171.4459807343     1  0.21414261E+09
     -169.5043940725      172.5442260879     1  0.22678023E+09
     -169.5043523059      172.8671367554     1  0.21919652E+09
     -169.5042695671      174.9889219174     1  0.24266867E+09
     -169.5041631888      169.5682449647     1  0.22459532E+09
     -169.5041566059      171.0822145006     1  0.21722420E+09
     -169.5040499843      174.1534691972     1  0.22514293E+09
     -169.5040420844      173.1891646816     1  0.22790816E+09
     -169.5039357296      176.9112935808     1  0.22541112E+09
     -169.5039111663      170.4239636915     1  0.21841123E+09
     -169.5038940207      175.8600793575     1  0.21539515E+09
     -169.5038256913      178.0575359012     1  0.23790645E+09
     -169.5038042100      174.1124384305     1  0.21650177E+09
     -169.5036643310      176.1543314064     1  0.22497995E+09
     -169.5036525598      175.4500321741     1  0.21865371E+09
     -169.5036033342      171.9465884310     1  0.22858365E+09
     -169.5035985546      172.9790444679     1  0.22805392E+09
     -169.5035666833      175.8273854594     1  0.21938250E+09
     -169.5034032805      177.1846323257     1  0.21902698E+09
     -169.5033412153      172.6151262236     1  0.23206666E+09
     -169.5033150478      176.8346474446     1  0.22508845E+09
     -169.5032548087      174.3046115968     1  0.21643369E+09
     -169.5031992647      167.7764921507     1  0.22504262E+09
     -169.5030904847      168.8366100872     1  0.21245171E+09
     -169.5030838399      177.5712443841     1  0.23194888E+09
     -169.5030631301      178.7935056788     1  0.22443611E+09
     -169.5029893327      174.8731027154     1  0.21669970E+09
     -169.5029778087      168.9597289715     1  0.21783797E+09
     -169.5029296964      175.5975290579     1  0.22643065E+09
     -169.5028657936      174.6143989617     1  0.23635372E+09
     -169.5028646894      171.7113860617     1  0.22103659E+09
     -169.5028446818      173.2097076690     1  0.21135253E+09
     -169.5028014677      172.1321072946     1  0.22486393E+09
     -169.5027512081      177.2233779936     1  0.21792269E+09
     -169.5027446780      176.1554126448     1  0.22701480E+09
     -169.5027338020      178.7719200017     1  0.22076667E+09
     -169.5027261294      170.4525368190     1  0.22725825E+09
     -169.5027179785      174.7139950455     1  0.22888608E+09
     -169.5026462697      175.7112242829     1  0.23967719E+09
     -169.5025766345      174.2034372608     1  0.23367551E+09
     -169.5025699610      176.2166319137     1  0.23778167E+09
     -169.5025671268      171.8830348997     1  0.22056554E+09
     -169.5025226794      174.8173427064     1  0.23277426E+09
     -169.5025171712      174.4385232230     1  0.21482138E+09
     -169.5025011627      173.1372287546     1  0.23243904E+09
     -169.5024974534      173.1204242003     1  0.22266680E+09
     -169.5024940253      176.0635134446     1  0.21695864E+09
     -169.5024550677      174.7204924369     1  0.21622932E+09
     -169.5022315930      176.7636049730     1  0.21807303E+09
     -169.5021688005      175.0837759316     1  0.21429472E+09
     -169.5021529705      173.9419581707     1  0.22371793E+09
     -169.5021465479      173.7323667047     1  0.21953396E+09
     -169.5020578949      174.4237022079     1  0.21556920E+09
     -169.5019022012      174.4206698289     1  0.23117636E+09
     -169.5018158638      175.4963949739     1  0.21802396E+09
     -169.5017901084      174.6262973926     1  0.21209650E+09
     -169.5017833497      171.8405917502     1  0.21971037E+09
     -169.5017606237      172.2373129897     1  0.22949769E+09
     -169.5017373852      174.6052101295     1  0.22836347E+09
     -169.5017285567      173.0346586062     1  0.23458020E+09
     -169.5016832525      176.9284620133     1  0.22922175E+09
     -169.5016740626      174.7085814412     1  0.22117617E+09
     -169.5016665852      178.0703628955     1  0.21730739E+09
     -169.5015919948      176.7756461584     1  0.22419123E+09
     -169.5015883348      173.4072279817     1  0.22409443E+09
     -169.5015781171      171.7889917379     1  0.22459695E+09
     -169.5015459161      173.0143183878     1  0.22796955E+09
     -169.5015356855      168.2836781583     1  0.21694916E+09
     -169.5015257970      179.7572667448     1  0.22224180E+09
     -169.5014884663      175.5060563081     1  0.22875288E+09
     -169.5014772315      175.0820713360     2  0.20997791E+09
     -169.5013997232      174.2472489199     2  0.22076340E+09
     -169.5013907002      178.0026415307     1  0.24095706E+09
     -169.5013306520      174.5958208774     1  0.24962237E+09
     -169.5013214417      175.1062348894     1  0.21892989E+09
     -169.5013195140      172.0308311934     1  0.22422657E+09
     -169.5012771095      172.3685161884     1  0.22675238E+09
     -169.5012252612      170.4984039784     1  0.21736884E+09
     -169.5011838410      176.6484028709     1  0.21458113E+09
     -169.5010048650      174.3123970077     1  0.21425516E+09
     -169.5010003284      173.4435013446     1  0.23232956E+09
     -169.5008680452      170.7959752397     1  0.22112580E+09
     -169.5008429369      174.2067626760     1  0.22387628E+09
     -169.5006006077      170.5176811202     1  0.21666086E+09
     -169.5005891664      171.1755823722     1  0.22385408E+09
     -169.5005834429      172.6925068645     1  0.23013552E+09
     -169.5005679520      166.0554755483     1  0.22168910E+09
     -169.5004462030      174.7471260128     1  0.22442527E+09
     -169.5004012888      175.5326681420     1  0.22925904E+09
     -169.5003996304      169.3420650191     1  0.21883503E+09
     -169.5003867749      169.1683554276     1  0.21796888E+09
     -169.5003431457      175.7056760439     1  0.22412336E+09
     -169.5003404606      175.1983210902     1  0.22494293E+09
     -169.5003200599      172.2029301594     1  0.21164741E+09
     -169.5003044761      171.1174840222     1  0.22671098E+09
     -169.5002841937      174.1006431896     1  0.22593822E+09
     -169.5002797004      170.9993666677     1  0.21476112E+09
     -169.5000516817      172.3451244238     1  0.22854186E+09
     -169.4999472645      176.9742348136     2  0.22205944E+09
     -169.4999391996      173.7188671571     1  0.22351918E+09
     -169.4998838190      173.4646839624     1  0.22124458E+09
     -169.4998371086      174.2515764308     1  0.21862821E+09
     -169.4998300469      175.0218407851     1  0.21919758E+09
     -169.4998046482      177.4508270216     1  0.22636372E+09
     -169.4998013836      173.0265735636     1  0.22218502E+09
     -169.4997862390      173.1083707100     1  0.22360307E+09
     -169.4997383196      174.1885993024     1  0.22766484E+09
     -169.4997308944      169.0757010242     1  0.22240488E+09
     -169.4996202664      170.2032504150     1  0.22054969E+09
     -169.4996147594      176.4378013491     1  0.21698661E+09
     -169.4995724868      173.0737182212     1  0.21443748E+09
     -169.4994881935      169.6573676872     1  0.22190313E+09
     -169.4994813879      175.1415898380     1  0.21031128E+09
     -169.4994415980      173.6847594772     1  0.21568834E+09
     -169.4994146776      173.5666665120     1  0.21905339E+09
     -169.4993242726      176.5286183986     1  0.22545350E+09
     -169.4991866621      170.1108071874     1  0.22729042E+09
     -169.4991381116      176.5485430647     1  0.22396514E+09
     -169.4991051595      175.5390037947     1  0.22125130E+09
     -169.4990991265      171.7301268069     1  0.22887492E+09
     -169.4990441666      167.5647452873     1  0.22400513E+09
     -169.4989903128      175.5353647686     1  0.22267963E+09
     -169.4989594775      172.3549444990     1  0.21995605E+09
     -169.4989325373      176.6854652288     1  0.22876077E+09
     -169.4988752756      174.1993179410     1  0.23779406E+09
     -169.4987494188      175.4633403110     1  0.21747964E+09
     -169.4987119933      172.6019985195     1  0.22602438E+09
     -169.4986440032      171.8916859610     1  0.23018136E+09
     -169.4986120451      180.0980289263     1  0.22630225E+09
     -169.4984557690      175.4637986075     1  0.22031257E+09
     -169.4984521578      175.0707414495     1  0.23483159E+09
     -169.4984360521      171.8902005496     2  0.21929918E+09
     -169.4984315618      170.5023330161     1  0.21931126E+09
     -169.4983931324      175.7576719472     1  0.21668056E+09
     -169.4983673138      172.1043170686     1  0.22324950E+09
     -169.4983516389      172.7885202911     1  0.22226393E+09
     -169.4983437118      176.6914240289     1  0.22653010E+09
     -169.4983290858      175.0997443469     1  0.22063578E+09
     -169.4982565644      173.0337384192     1  0.22509835E+09
     -169.4981181347      170.1066650277     1  0.22721044E+09
     -169.4980776369      162.6405399356     1  0.21886752E+09
     -169.4980665194      171.9565191014     1  0.21680369E+09
     -169.4980474746      170.7108619130     1  0.22496370E+09
     -169.4980439930      173.6864904615     2  0.21640473E+09
     -169.4979808358      173.7774735127     1  0.21931025E+09
     -169.4979086791      174.5938343387     1  0.21602397E+09
     -169.4979058883      169.5125764452     1  0.22182393E+09
     -169.4978487767      175.6738149488     1  0.22417947E+09
     -169.4977713939      171.9987659720     1  0.21503782E+09
     -169.4977015969      175.8465554281     1  0.23098943E+09
     -169.4976428434      170.3322959496     1  0.21697015E+09
     -169.4976051004      170.2184592592     1  0.21833226E+09
     -169.4975901490      174.5654140702     1  0.22965811E+09
     -169.4975578883      170.3061598505     1  0.22793237E+09
     -169.4974785080      178.3141237573     1  0.22727495E+09
     -169.4974556396      177.7430986335     1  0.23056278E+09
     -169.4974481032      175.6298122566     1  0.21690020E+09
     -169.4974312668      177.1965520278     1  0.22601996E+09
     -169.4974167244      172.5048096987     1  0.21361487E+09
     -169.4973545828      173.7745224035     1  0.22291592E+09
     -169.4973407125      171.7974586248     1  0.22234232E+09
     -169.4972832858      178.0098845247     1  0.22693772E+09
     -169.4972566070      172.2725834020     1  0.22593027E+09
     -169.4972215387      175.0807731683     1  0.22123507E+09
     -169.4972179652      174.6989124779     1  0.22408711E+09
     -169.4971965073      176.5826147441     1  0.22587011E+09
     -169.4971842678      173.4227343714     1  0.22750712E+09
     -169.4971487478      174.6041968797     1  0.22354838E+09
     -169.4970836330      170.1627522260     1  0.21860468E+09
     -169.4970676860      176.3114198817     1  0.22431742E+09
     -169.4970489797      171.7861692228     1  0.22105889E+09
     -169.4970316501      174.5277352238     1  0.22882516E+09
     -169.4969768715      176.5342877078     1  0.21657033E+09
     -169.4969506731      172.2938292828     1  0.21237481E+09
     -169.4968495858      172.6017798380     1  0.22750306E+09
     -169.4968254604      169.8491459365     1  0.21857733E+09
     -169.4967892720      175.2360785344     1  0.22651078E+09
     -169.4967545820      172.2515047228     1  0.22344610E+09
     -169.4967356069      175.2756586294     1  0.22434347E+09
     -169.4966462870      171.6226628474     1  0.21695149E+09
     -169.4966383777      171.4452985696     1  0.22864293E+09
     -169.4966060597      171.8710295349     1  0.21869190E+09
     -169.4965839438      172.5398370489     1  0.21518967E+09
     -169.4965151577      176.4168007850     1  0.22730119E+09
     -169.4964356436      176.7986435872     1  0.21827228E+09
     -169.4964203896      174.6568421078     1  0.21392667E+09
     -169.4964154821      175.4503697946     1  0.22763899E+09
     -169.4963986410      175.4954131129     1  0.23012094E+09
     -169.4963781174      169.6247297715     1  0.21890507E+09
     -169.4962882828      172.3438942640     1  0.21840777E+09
     -169.4962828925      171.9535727332     1  0.23254395E+09
     -169.4962768087      174.2208590670     1  0.22489123E+09
     -169.4962120184      175.2523431608     1  0.22587854E+09
     -169.4961860329      175.4090847166     1  0.21519442E+09
     -169.4961547221      174.3827860155     1  0.21527696E+09
     -169.4961370103      175.1084029493     1  0.21985887E+09
     -169.4960472135      175.8970954195     1  0.22877947E+09
     -169.4960454214      175.8732821149     1  0.22518868E+09
     -169.4960394848      175.7860479848     1  0.23374563E+09
     -169.4960041520      172.2312080963     1  0.22218048E+09
     -169.4959915049      171.9506867818     1  0.21153883E+09
     -169.4959890873      177.2833306222     1  0.22245454E+09
     -169.4959724569      172.6037161500     1  0.21698756E+09
     -169.4959466859      171.8301298295     1  0.22812617E+09
     -169.4958900240      178.5350096216     1  0.21841809E+09
     -169.4958464938      174.4142692005     1  0.22809555E+09
     -169.4958252488      172.7640308918     1  0.21327532E+09
     -169.4957577921      173.7761410924     1  0.22032875E+09
     -169.4956761948      168.4851070608     1  0.22197192E+09
     -169.4956110266      173.4250566135     1  0.22414477E+09
     -169.4955770506      172.4757710614     1  0.21166709E+09
     -169.4955186177      173.8022169326     1  0.21604404E+09
     -169.4955034379      176.1189332053     1  0.21863519E+09
     -169.4954827396      179.5030525597     1  0.22544138E+09
     -169.4954600893      175.0289947520     1  0.21762529E+09
     -169.4954431812      172.7241964632     1  0.22703069E+09
     -169.4953626123      173.4061209214     1  0.22679159E+09
     -169.4953394398      170.3745252441     1  0.21154222E+09
     -169.4953277287      176.4617456876     1  0.23388535E+09
     -169.4952360168      179.4621106042     1  0.22000418E+09
     -169.4952294400      171.6860271074     1  0.22285923E+09
     -169.4952197005      170.6101606803     1  0.23029303E+09
     -169.4951796257      178.4676298044     1  0.23474999E+09
     -169.4951061663      174.5759003041     1  0.22044583E+09
     -169.4949715443      169.2064832567     1  0.22877439E+09
     -169.4949671866      173.6672906268     1  0.22041134E+09
     -169.4949442031      175.3718635871     1  0.22531413E+09
     -169.4949372764      171.9204273286     1  0.23886343E+09
     -169.4948502422      175.7527998071     1  0.21728316E+09
     -169.4947986673      174.1037080941     1  0.21948962E+09
     -169.4947276217      172.6314899186     1  0.21932266E+09
     -169.4947199905      171.8776337335     1  0.21819615E+09
     -169.4947136530      173.8394855827     1  0.22098638E+09
     -169.4946695854      175.1453763336     1  0.23839316E+09
     -169.4946542847      172.5274259145     1  0.22400233E+09
     -169.4945852826      173.9930662280     1  0.21958148E+09
     -169.4945688332      171.4926262058     1  0.22634832E+09
     -169.4944698477      172.7215954077     1  0.22119424E+09
     -169.4944008122      176.6295341992     1  0.22497524E+09
     -169.4943461768      170.9911904091     1  0.21208516E+09
     -169.4943350810      170.3539342474     1  0.22780070E+09
     -169.4943111399      173.0747999118     1  0.21872693E+09
     -169.4942955666      170.7467435370     1  0.22808788E+09
     -169.4942930785      173.8931279112     1  0.21686814E+09
     -169.4942170534      173.6796677222     1  0.22791834E+09
     -169.4941619967      170.9753249755     1  0.22430446E+09
     -169.4941209460      174.6128820876     1  0.22052198E+09
     -169.4941063099      169.2025409122     1  0.21592239E+09
     -169.4940850833      176.6813828623     1  0.21854858E+09
     -169.4940835906      173.6360351107     1  0.23628447E+09
     -169.4940544553      174.7265060649     1  0.21730727E+09
     -169.4940466722      170.8175730036     1  0.22400232E+09
     -169.4940386737      173.3085956936     1  0.22321822E+09
     -169.4940109410      170.2058950414     1  0.22505940E+09
     -169.4939984545      175.9660008214     1  0.24085570E+09
     -169.4939662061      171.2710925816     1  0.21227012E+09
     -169.4939193596      173.6780002457     1  0.23544259E+09
     -169.4938896788      175.0460252412     1  0.24305220E+09
     -169.4938688573      178.8675368193     1  0.22463731E+09
     -169.4938436562      173.2961523002     1  0.22614638E+09
     -169.4938318910      172.7621525030     1  0.22535388E+09
     -169.4937787112      172.9451884420     2  0.21401554E+09
     -169.4937775601      172.1533179270     1  0.22834553E+09
     -169.4937658519      175.5523704143     1  0.21922945E+09
     -169.4936472267      176.9827824945     1  0.21745496E+09
     -169.4935402913      168.4116260730     1  0.23225631E+09
     -169.4935215257      175.0247497776     1  0.22511071E+09
     -169.4934462157      172.2147080796     1  0.22913778E+09
     -169.4933034543      178.4342078445     1  0.22926887E+09
     -169.4932461426      171.8755943809     1  0.22476500E+09
     -169.4931396229      172.2802990540     1  0.21584258E+09
     -169.4930975530      174.1087646133     1  0.22886709E+09
     -169.4930662646      172.2033128550     1  0.22469792E+09
     -169.4930414841      168.8980815544     1  0.21799225E+09
     -169.4930197914      171.3799578236     1  0.22842894E+09
     -169.4929758859      172.2691313059     1  0.22874160E+09
     -169.4929350320      167.9805744483     1  0.22532570E+09
     -169.4928410940      178.3636616573     1  0.21840394E+09
     -169.4928168444      173.8863927766     1  0.21824567E+09
     -169.4927298865      176.9622688097     1  0.22949028E+09
     -169.4927001068      167.9904914852     1  0.21579948E+09
     -169.4926032262      170.6794568495     1  0.21910573E+09
     -169.4925508689      174.5767144239     1  0.22183490E+09
     -169.4925191977      175.8400932384     2  0.21613148E+09
     -169.4924392882      176.1021045353     1  0.22328774E+09
     -169.4923383110      174.3368579165     1  0.22212565E+09
     -169.4923323834      179.1324339991     1  0.23096445E+09
     -169.4923198853      176.8149754602     1  0.22229890E+09
     -169.4922876142      176.9834937442     1  0.21937054E+09
     -169.4922685219      173.6810062887     1  0.22267131E+09
     -169.4922275474      171.4181769763     1  0.22184607E+09
     -169.4921602977      172.8145614840     1  0.21820703E+09
     -169.4921199145      169.9997835716     1  0.21426463E+09
     -169.4920914024      175.0337125513     1  0.21314737E+09
     -169.4920833571      169.2995826909     1  0.22151803E+09
     -169.4920645353      168.9576434411     1  0.22891255E+09
     -169.4919959612      168.3285963583     1  0.21748419E+09
     -169.4919810722      173.7647460990     1  0.21627694E+09
     -169.4919587055      172.8990173330     1  0.22693912E+09
     -169.4918835912      172.7982347338     1  0.21183819E+09
     -169.4917541446      170.6878700793     1  0.22693404E+09
     -169.4917429023      172.2588331661     1  0.22090931E+09
     -169.4916417392      172.2780287911     1  0.22229740E+09
     -169.4916310315      177.4465614201     1  0.23859098E+09
     -169.4916206450      169.9463228401     1  0.22848175E+09
     -169.4915866478      174.6277264129     1  0.23077842E+09
     -169.4915617242      178.5784082636     1  0.22016243E+09
     -169.4915493695      169.5813827613     1  0.22123120E+09
     -169.4915370121      175.0074507913     1  0.22728573E+09
     -169.4915171211      173.0239559092     1  0.22635990E+09
     -169.4915118282      175.6789384134     1  0.22075830E+09
     -169.4914834456      170.4746614476     1  0.21472146E+09
     -169.4914696518      172.2052741834     1  0.23083100E+09
     -169.4913988038      175.3949204754     1  0.21658253E+09
     -169.4913395446      170.0233849818     1  0.21851319E+09
     -169.4913324762      169.7050255037     1  0.22510103E+09
     -169.4912481331      176.6956373376     1  0.22519428E+09
     -169.4911734889      172.3234967894     1  0.21705765E+09
     -169.4911504148      176.3848431761     1  0.23086747E+09
     -169.4910750567      171.5386075374     1  0.22144821E+09
     -169.4910573158      174.6379737247     1  0.22402639E+09
     -169.4910336858      171.2555793369     1  0.22679496E+09
     -169.4910175441      181.2654326078     1  0.21620778E+09
     -169.4909973571      168.8595738540     1  0.23994103E+09
     -169.4908867217      170.1373824368     1  0.21339884E+09
     -169.4908594706      172.4816543504     1  0.22074732E+09
     -169.4908406901      169.6133267024     1  0.23606901E+09
     -169.4908192737      175.6091861840     1  0.21689168E+09
     -169.4908179162      180.5011123755     2  0.20824074E+09
     -169.4907571979      170.5387057746     1  0.21805452E+09
     -169.4907147323      171.4469282318     1  0.23007715E+09
     -169.4906634783      173.1731378246     1  0.22758643E+09
     -169.4906527402      173.0832753117     1  0.22345808E+09
     -169.4906079238      179.2147917082     1  0.23631811E+09
     -169.4905656812      174.3704574330     1  0.22439361E+09
     -169.4905458207      173.3062466996     1  0.24273492E+09
     -169.4903343564      169.6267938483     1  0.22222927E+09
     -169.4903279527      170.0753635089     1  0.22794649E+09
     -169.4902661540      176.2616826164     1  0.22530709E+09
     -169.4901698361      172.6159681415     1  0.21575125E+09
     -169.4901071579      172.4892956761     1  0.22349880E+09
     -169.4900647406      173.0879370097     1  0.21548087E+09
     -169.4900556924      176.1790641395     1  0.22939744E+09
     -169.4900093689      170.0657651086     1  0.21969039E+09
     -169.4900036290      174.1587428898     1  0.21572478E+09
     -169.4899978144      171.7814879488     1  0.21585231E+09
     -169.4899851936      171.8730966471     1  0.21379023E+09
     -169.4899825083      181.0938191423     1  0.21842670E+09
     -169.4899499859      172.5859002916     1  0.22673481E+09
     -169.4899488231      169.3708075434     1  0.22115879E+09
     -169.4899280430      171.1372932131     1  0.22038902E+09
     -169.4899249494      167.1034296540     1  0.21492519E+09
     -169.4898903232      172.3580675240     1  0.21762247E+09
     -169.4898595091      172.3981296132     1  0.21379989E+09
     -169.4898439766      175.8983306886     1  0.22543990E+09
     -169.4898353680      173.9294450260     1  0.22731953E+09
     -169.4898297097      165.1103697274     1  0.21634129E+09
     -169.4897927741      174.1015352534     1  0.22426630E+09
     -169.4897799914      174.4854231824     2  0.22244845E+09
     -169.4897615761      168.2748690275     1  0.21879299E+09
     -169.4897194106      172.5858837640     1  0.22558936E+09
     -169.4896625331      171.9552029500     1  0.21440942E+09
     -169.4896472648      166.3590189665     1  0.21967127E+09
     -169.4896354139      173.4497803761     1  0.22585400E+09
     -169.4896202444      175.5493563325     1  0.21803272E+09
     -169.4895999613      175.2415274388     1  0.22177148E+09
     -169.4895981782      170.6596477579     1  0.22335222E+09
     -169.4895726880      171.4938113675     1  0.21993207E+09
     -169.4895341783      178.4055466310     1  0.24679321E+09
     -169.4895080152      177.9182710043     1  0.22702558E+09
     -169.4894799792      176.5957548818     1  0.22293544E+09
     -169.4894721693      179.1741553761     1  0.22833750E+09
     -169.4893990553      173.1183178732     1  0.22532949E+09
     -169.4893484672      171.8096831172     1  0.22234133E+09
     -169.4893379626      173.7580461664     1  0.22425700E+09
     -169.4893131693      172.5736067553     1  0.22012897E+09
     -169.4892494949      172.3062146898     1  0.21888319E+09
     -169.4892107661      168.1328682605     1  0.22440251E+09
     -169.4891232717      171.4539795941     1  0.21778220E+09
     -169.4891080277      175.6630909316     1  0.22038173E+09
     -169.4891053315      179.4397244663     1  0.22897996E+09
     -169.4890853135      175.1373544585     1  0.22452080E+09
     -169.4890704953      173.0498125583     1  0.22825211E+09
     -169.4890603031      172.9792118758     1  0.22844094E+09
     -169.4890453027      172.6166532386     1  0.22254693E+09
     -169.4890184236      177.9330253549     2  0.22071592E+09
     -169.4889735232      171.7507067570     2  0.21424754E+09
     -169.4889468996      171.7320976205     1  0.21898386E+09
     -169.4889210617      172.2674310794     2  0.24116093E+09
     -169.4889175301      172.9447580127     1  0.21515229E+09
     -169.4889067079      174.5480810580     1  0.22312438E+09
     -169.4888016344      170.6306918091     1  0.21653679E+09
     -169.4887908425      173.9919667047     1  0.22693188E+09
     -169.4887608193      175.8129492389     1  0.23002815E+09
     -169.4887217293      170.3779655521     1  0.22180178E+09
     -169.4887079680      172.9157165242     1  0.21587238E+09
     -169.4887033370      177.2239924363     1  0.22870056E+09
     -169.4886144301      169.9691772219     1  0.22450719E+09
     -169.4885817070      170.6097565524     1  0.22023158E+09
     -169.4884022898      176.7717365748     1  0.22258522E+09
     -169.4883288615      174.0982981146     1  0.22127632E+09
     -169.4882987368      173.7679755622     1  0.22208227E+09
     -169.4882088476      174.0004773098     1  0.23536836E+09
     -169.4882002991      176.6005164404     1  0.21828969E+09
     -169.4881963836      174.8723785696     1  0.22600076E+09
     -169.4881699955      174.0993522917     1  0.21949661E+09
     -169.4881445852      174.0405750152     1  0.22474978E+09
     -169.4880771479      178.2712450185     1  0.24203980E+09
     -169.4880310072      172.6386468300     1  0.22438647E+09
     -169.4880161119      171.5615433685     1  0.22972547E+09
     -169.4879444164      173.3736313012     1  0.22077037E+09
     -169.4878114700      174.6502232907     1  0.22761356E+09
     -169.4877733547      171.2487342519     1  0.22011690E+09
     -169.4877280634      171.3440510456     1  0.21761074E+09
     -169.4876443773      170.5026286738     1  0.22817148E+09
     -169.4876412388      171.5359573445     1  0.22179001E+09
     -169.4876158726      169.2802728198     1  0.22677996E+09
     -169.4875402019      170.4709117394     2  0.21691183E+09
     -169.4874844083      172.1920307050     1  0.22032071E+09
     -169.4872819085      171.8165467247     1  0.22233301E+09
     -169.4872613914      175.4404136083     1  0.21866147E+09
     -169.4871430882      175.0657149067     1  0.21715295E+09
     -169.4871230957      174.3128040641     1  0.23862661E+09
     -169.4870986323      165.5712576921     1  0.21690104E+09
     -169.4870701140      169.5715783141     1  0.22037618E+09
     -169.4870482985      171.5827182602     1  0.21656672E+09
     -169.4870436687      176.0380848668     1  0.22394364E+09
     -169.4869926720      177.1660250272     1  0.23304784E+09
     -169.4869724687      176.5591281611     1  0.23737620E+09
     -169.4868977596      170.6472602872     1  0.23481545E+09
     -169.4868695419      170.0397236579     1  0.23207853E+09
     -169.4868419337      172.4076080353     1  0.21910452E+09
     -169.4868046503      170.4077528717     1  0.23340515E+09
     -169.4867822657      176.8862740912     1  0.21763214E+09
     -169.4867565851      171.6847350419     1  0.21375424E+09
     -169.4867472276      174.9095239748     1  0.22682746E+09
     -169.4867059161      169.5374400497     1  0.22447579E+09
     -169.4866753131      178.5650690038     2  0.23627356E+09
     -169.4866624639      168.0671138602     1  0.21906037E+09
     -169.4865931999      169.8664075159     1  0.22325890E+09
     -169.4865402373      178.8107800407     1  0.23015028E+09
     -169.4865050042      175.8573395530     1  0.22080368E+09
     -169.4864750261      172.9461216182     1  0.22568449E+09
     -169.4864657583      175.7456543513     1  0.22243385E+09
     -169.4863406081      169.8457980496     1  0.21792770E+09
     -169.4862157999      169.9981773108     1  0.22088660E+09
     -169.4861758835      165.7750970944     1  0.22108127E+09
     -169.4861478765      173.7700164689     1  0.21050240E+09
     -169.4861339040      175.7576287688     1  0.23049148E+09
     -169.4861120121      172.2579689501     1  0.22641410E+09
     -169.4860595824      171.1650256140     1  0.22078126E+09
     -169.4860080133      171.4214127766     1  0.22430270E+09
     -169.4859720464      173.9413951954     1  0.22006651E+09
     -169.4859489198      173.1683846025     1  0.21555907E+09
     -169.4859303463      175.2287022418     1  0.22381649E+09
     -169.4858880551      174.5105609776     1  0.21674046E+09
     -169.4858801913      175.8454901695     1  0.22564563E+09
     -169.4858415716      178.9016468430     1  0.22744307E+09
     -169.4857379697      172.3554447834     1  0.21831289E+09
     -169.4857093680      178.3587605377     1  0.22133161E+09
     -169.4856354881      173.2944486443     1  0.22466037E+09
     -169.4856156791      172.6990199211     1  0.23175112E+09
     -169.4855437372      176.2084584372     1  0.22199690E+09
     -169.4854903684      173.8903012368     1  0.21513418E+09
     -169.4854509895      173.1671881733     1  0.21967394E+09
     -169.4854496458      176.8107790867     1  0.22284457E+09
     -169.4854393484      175.0798486484     1  0.22098016E+09
     -169.4854308393      175.4730782414     1  0.23849008E+09
     -169.4854122195      172.3929831397     1  0.23074047E+09
     -169.4853871155      174.4652188153     1  0.22514596E+09
     -169.4853500975      173.0012907222     1  0.22823845E+09
     -169.4852595497      180.4209659238     6  0.20815848E+09
     -169.4852192984      171.4536825878     1  0.22547136E+09
     -169.4851034938      170.5766646237     1  0.22840093E+09
     -169.4850902752      176.9476066197     1  0.22304257E+09
     -169.4850479379      180.9763039518     1  0.22132564E+09
     -169.4850275095      170.4219199412     1  0.21664364E+09
     -169.4850239036      171.8040658220     1  0.22050732E+09
     -169.4848614513      167.1633698216     1  0.22094864E+09
     -169.4848295468      175.0696396533     1  0.22462285E+09
     -169.4848128763      168.9028411244     1  0.21899068E+09
     -169.4848060848      174.7379428183     2  0.22457213E+09
     -169.4847445303      174.0864411964     1  0.21245069E+09
     -169.4847372039      176.3673600593     1  0.22591184E+09
     -169.4846083884      172.0932270638     1  0.21327662E+09
     -169.4845788178      170.9160222708     1  0.22176806E+09
     -169.4844970509      167.6406175572     1  0.21987242E+09
     -169.4844774939      179.0204236140     1  0.21726362E+09
     -169.4844754572      170.6990715339     1  0.21345902E+09
     -169.4844702810      178.1672148073     1  0.23031517E+09
     -169.4844411728      171.2387375191     1  0.21736317E+09
     -169.4843786898      176.4515277226     1  0.22635854E+09
     -169.4843623438      170.6691706758     1  0.21852248E+09
     -169.4843522975      169.1123026832     1  0.21228241E+09
     -169.4842725039      180.5099479311     1  0.22126950E+09
     -169.4842500927      179.2816797930     1  0.22361549E+09
     -169.4842463804      171.5713992039     1  0.22409714E+09
     -169.4842286895      167.8875526486     1  0.21605285E+09
     -169.4842015312      172.8930294349     1  0.23474446E+09
     -169.4841988966      175.2850320352     1  0.23010020E+09
     -169.4841813252      175.4271785918     1  0.22864271E+09
     -169.4841764250      175.7018020035     1  0.23081939E+09
     -169.4841398855      176.8831642518     1  0.22454956E+09
     -169.4840956713      173.0875951806     1  0.22339544E+09
     -169.4840875555      176.6531179871     1  0.23241688E+09
     -169.4840737009      181.1602548493     1  0.21812672E+09
     -169.4840577883      164.4246663158     1  0.22281756E+09
     -169.4839816709      172.3226808489     1  0.21776552E+09
     -169.4839714285      170.3538335947     1  0.22434733E+09
     -169.4839554225      171.5747770151     1  0.21661816E+09
     -169.4839009486      173.1343893972     1  0.21370678E+09
     -169.4837895167      173.3116975570     1  0.22747141E+09
     -169.4837359513      176.3302791901     1  0.22425728E+09
     -169.4836820102      173.2078372330     1  0.24780968E+09
     -169.4836163495      166.9494896284     1  0.21753694E+09
     -169.4835627348      173.4683004434     1  0.22413565E+09
     -169.4835592720      176.2998844349     1  0.22995408E+09
     -169.4835347198      175.7596572535     1  0.22367753E+09
     -169.4835070652      173.1943578845     1  0.22499462E+09
     -169.4834907095      176.0393179504     1  0.22497742E+09
     -169.4834829169      172.8075844068     1  0.22730655E+09
     -169.4834670553      173.7639516802     1  0.22167410E+09
     -169.4834231418      179.7201901049     1  0.22867670E+09
     -169.4833699706      171.1942344438     1  0.22953412E+09
     -169.4833192333      170.2688042526     1  0.22705297E+09
     -169.4833167079      172.0867727451     1  0.22864605E+09
     -169.4832779201      167.0807685274     1  0.21716689E+09
     -169.4832536495      174.1222433933     1  0.21511491E+09
     -169.4832457537      167.5969256583     1  0.21977537E+09
     -169.4832355555      174.8462875873     1  0.24497162E+09
     -169.4831755362      172.4168441262     1  0.22274496E+09
     -169.4831037125      175.8938074598     1  0.22746774E+09
     -169.4830116737      174.5865136992     1  0.22127920E+09
     -169.4829632771      170.1850369414     1  0.21557427E+09
     -169.4828967543      175.1445347221     1  0.21700563E+09
     -169.4828602261      171.8714404679     1  0.22543891E+09
     -169.4826468949      170.9132430081     2  0.22743640E+09
     -169.4826367271      174.3766152785     1  0.22056775E+09
     -169.4826335823      170.6077824069     1  0.22102802E+09
     -169.4825807981      173.8743879743     1  0.22499290E+09
     -169.4825350722      173.7183352883     1  0.22778008E+09
     -169.4825265002      175.2210470448     1  0.21919171E+09
     -169.4825221234      174.6245899887     1  0.21876864E+09
     -169.4824990369      171.7715519452     1  0.22101498E+09
     -169.4824491843      174.5652655953     1  0.22337191E+09
     -169.4823857835      170.3563187285     1  0.22389151E+09
     -169.4823822316      174.7464531235     1  0.22684914E+09
     -169.4823750484      170.9398400620     1  0.22177057E+09
     -169.4823735337      173.1744967528     1  0.22605647E+09
     -169.4823693168      171.7060309795     2  0.21554175E+09
     -169.4823147769      170.1350107463     1  0.21769701E+09
     -169.4823112958      170.4014360182     1  0.22928467E+09
     -169.4823074587      177.6864188622     1  0.24089879E+09
     -169.4823038007      171.4556881483     1  0.22037472E+09
     -169.4822905213      180.9915291486     1  0.22132102E+09
     -169.4822620734      177.4749947136     1  0.23424755E+09
     -169.4822555080      172.9137788738     1  0.22194160E+09
     -169.4822319116      178.7861867825     1  0.24372714E+09
     -169.4822293129      181.2498111840     1  0.22253871E+09
     -169.4821990524      175.0924271857     1  0.21468187E+09
     -169.4821379479      175.2374480735     1  0.23876684E+09
     -169.4821284497      170.7425997297     1  0.22637869E+09
     -169.4821223957      176.0332775534     1  0.22576570E+09
     -169.4820881815      174.4437309560     1  0.22221091E+09
     -169.4820841768      172.7415399641     1  0.22791726E+09
     -169.4820577586      177.7890327339     1  0.21679536E+09
     -169.4820160430      176.3125614234     1  0.22028244E+09
     -169.4820021580      169.4254129891     1  0.21964136E+09
     -169.4819967138      170.9131789544     1  0.22722999E+09
     -169.4819502665      169.4581466906     1  0.23383717E+09
     -169.4819317525      171.1444347237     1  0.22908161E+09
     -169.4819243851      175.1780783372     1  0.22741219E+09
     -169.4818090444      174.4890362224     1  0.22352043E+09
     -169.4818053153      175.3941410774     1  0.22440307E+09
     -169.4817861835      173.7300558672     2  0.21621757E+09
     -169.4817654470      170.8514209623     1  0.22039535E+09
     -169.4816944579      174.5973969698     1  0.24024821E+09
     -169.4816764869      176.3314924123     1  0.24062317E+09
     -169.4816433226      176.2665357144     1  0.22629102E+09
     -169.4815773889      172.2218013918     1  0.22996169E+09
     -169.4815318633      173.3966195808     1  0.22181218E+09
     -169.4814711805      176.0716321152     1  0.22484169E+09
     -169.4814313735      177.6698474774     1  0.21917172E+09
     -169.4813824793      176.2441756745     1  0.22858040E+09
     -169.4813296696      169.7158014269     1  0.22435095E+09
     -169.4813128952      171.9202938773     1  0.22321449E+09
     -169.4813010083      176.6929677541     1  0.22601794E+09
     -169.4812970183      170.1021112588     1  0.21981328E+09
     -169.4812033024      170.5656859190     1  0.22507603E+09
     -169.4811459520      171.4020689958     1  0.22020932E+09
     -169.4811445307      175.9706909005     1  0.23424464E+09
     -169.4810554512      176.2681098030     1  0.22192781E+09
     -169.4810455923      170.3638748498     1  0.21690051E+09
     -169.4810375016      174.3973593414     1  0.22026358E+09
     -169.4810332892      172.9326651953     1  0.22275763E+09
     -169.4810190976      166.8692485934     1  0.21260411E+09
     -169.4809387991      173.9752119679     1  0.21485870E+09
     -169.4809079589      171.9301455711     1  0.23264143E+09
     -169.4808703977      173.1831134309     1  0.22134452E+09
     -169.4808628546      171.4884814577     1  0.22322565E+09
     -169.4807857152      172.7697983900     1  0.21794869E+09
     -169.4807722318      165.4778475390     1  0.21507121E+09
     -169.4807412949      172.0955355734     1  0.22125684E+09
     -169.4806764453      175.5926882625     1  0.21884181E+09
     -169.4806620155      173.8994881337     1  0.21785880E+09
     -169.4806394334      169.6762463535     1  0.22182068E+09
     -169.4806241672      173.3378054595     1  0.22252549E+09
     -169.4806231054      175.6565901559     1  0.21586099E+09
     -169.4805984020      175.3035580084     1  0.21507473E+09
     -169.4805488051      170.7704387333     1  0.22010870E+09
     -169.4805301658      172.9096033478     1  0.23070948E+09
     -169.4805227728      170.0773080197     1  0.21453323E+09
     -169.4805162800      170.3546770446     1  0.22155014E+09
     -169.4805044134      170.5637812305     1  0.21576579E+09
     -169.4804743889      174.4995368705     1  0.22715120E+09
     -169.4804686473      170.4743883483     1  0.22121055E+09
     -169.4803823790      177.3228246706     1  0.21786930E+09
     -169.4803761104      174.0366471629     1  0.21090280E+09
     -169.4803255222      173.2553827654     1  0.22784989E+09
     -169.4803071987      169.4660820534     1  0.22389687E+09
     -169.4802991758      174.1033504926     1  0.22667599E+09
     -169.4802709331      174.4866344977     1  0.23027313E+09
     -169.4802488302      171.0358948152     1  0.23262224E+09
     -169.4802148931      169.9787460915     1  0.21622395E+09
     -169.4801774451      175.3124228521     1  0.22562024E+09
     -169.4801688854      173.6439663869     1  0.22522818E+09
     -169.4801137853      174.8584402013     1  0.23193893E+09
     -169.4801125090      169.3922315110     1  0.22456791E+09
     -169.4800273793      169.2319073020     1  0.22551932E+09
     -169.4799758798      170.8335552509     1  0.23062461E+09
     -169.4799524761      174.1625043119     1  0.22051580E+09
     -169.4799126388      171.7585394948     1  0.22547499E+09
     -169.4798655336      176.5687334100     1  0.22807590E+09
     -169.4798612372      173.8878759259     1  0.23115991E+09
     -169.4798387572      168.5288007639     1  0.22847164E+09
     -169.4798322785      175.4770378199     1  0.21205054E+09
     -169.4798216394      172.8115858610     1  0.22031095E+09
     -169.4798086550      167.6788251343     1  0.22035526E+09
     -169.4797787793      170.9671174067     1  0.22460662E+09
     -169.4797738699      174.4739936339     1  0.22269471E+09
     -169.4797588606      174.2906809179     1  0.22821182E+09
     -169.4797501239      176.8086516445     2  0.21651560E+09
     -169.4797437746      172.2366315266     1  0.21907396E+09
     -169.4797266592      168.1180607386     1  0.22694215E+09
     -169.4796670632      173.1576868457     1  0.22712269E+09
     -169.4796257153      172.2549392696     1  0.22325805E+09
     -169.4796244502      171.3983692514     1  0.21153201E+09
     -169.4796124594      174.3462509250     1  0.23118910E+09
     -169.4795996660      168.6819627042     1  0.22692929E+09
     -169.4795894109      173.3461618253     1  0.21522800E+09
     -169.4795786885      174.7214287228     1  0.21877022E+09
     -169.4795377595      172.0012862288     1  0.22231068E+09
     -169.4794798659      177.8848870401     1  0.22754701E+09
     -169.4794473395      176.9166730616     1  0.24524511E+09
     -169.4794341752      173.2636301758     1  0.22701680E+09
     -169.4794078172      172.8838521785     1  0.22437102E+09
     -169.4793874448      173.4833292105     1  0.21950186E+09
     -169.4793197576      175.1691229998     1  0.23810126E+09
     -169.4792768046      174.4718270634     1  0.22574922E+09
     -169.4792721613      173.7964446524     1  0.23106422E+09
     -169.4792390085      171.8887514187     1  0.24057533E+09
     -169.4792127498      175.6625271824     1  0.22314823E+09
     -169.4791684033      172.8101840997     1  0.22763298E+09
     -169.4791518151      170.1796916979     1  0.21153189E+09
     -169.4791335005      176.0900817794     1  0.22686104E+09
     -169.4791105371      173.7316743739     1  0.23149831E+09
     -169.4791063883      175.7316192088     1  0.22672656E+09
     -169.4790997382      172.6926744198     1  0.22643768E+09
     -169.4790983091      171.0240447502     1  0.22895297E+09
     -169.4790879779      173.8411459980     1  0.23012181E+09
     -169.4790077214      170.7234709985     1  0.23494788E+09
     -169.4789884762      174.2762908578     2  0.21720112E+09
     -169.4789489357      175.8517132386     1  0.21780540E+09
     -169.4788956887      170.4515690840     1  0.21545883E+09
     -169.4788152455      175.4490461968     1  0.22826182E+09
     -169.4787838426      174.4415603223     1  0.22732726E+09
     -169.4787821486      175.8872522313     1  0.22259239E+09
     -169.4787727365      172.7925426351     1  0.21406102E+09
     -169.4787356513      176.0619383259     1  0.21336976E+09
     -169.4786843342      172.2155080611     1  0.22421465E+09
     -169.4786703982      171.2640409548     1  0.22491256E+09
     -169.4786685297      173.9465862953     1  0.22806761E+09
     -169.4786413251      176.5690273544     1  0.23578430E+09
     -169.4786102832      172.3838931448     1  0.22471751E+09
     -169.4785958502      172.7571436285     1  0.21987483E+09
     -169.4785804179      171.2609483884     1  0.22587860E+09
     -169.4785196025      175.7185335240     1  0.22128855E+09
     -169.4785157370      176.9047566517     1  0.22422165E+09
     -169.4784974443      173.6299927047     1  0.22477431E+09
     -169.4784493711      178.9480255381     1  0.23568661E+09
     -169.4784366978      170.8999349116     1  0.21838120E+09
     -169.4784234035      172.2903886484     1  0.22166373E+09
     -169.4784016794      174.2061838947     1  0.22179536E+09
     -169.4783847944      173.3769510705     1  0.21369797E+09
     -169.4783742816      174.1792209819     1  0.22925510E+09
     -169.4783421529      170.1322924527     1  0.21828533E+09
     -169.4783335499      173.5012761332     1  0.21227551E+09
     -169.4783299017      170.0058332982     1  0.22624153E+09
     -169.4783230994      168.6222596031     1  0.22045099E+09
     -169.4782735940      174.8407424512     1  0.21762814E+09
     -169.4782700123      169.3339981097     1  0.22198682E+09
     -169.4782611651      164.9851288088     1  0.22226966E+09
     -169.4782384664      175.8023707109     1  0.22067662E+09
     -169.4781450656      175.3644718856     2  0.22161713E+09
     -169.4781341098      173.3275253159     1  0.21697487E+09
     -169.4780773642      177.4209158681     1  0.22172549E+09
     -169.4780564311      176.2481442660     1  0.23454240E+09
     -169.4780445413      175.2165523512     1  0.21874572E+09
     -169.4780272593      172.3902577268     1  0.21440676E+09
     -169.4779562196      171.2922281000     1  0.22874686E+09
     -169.4779445264      174.8139738766     1  0.22247916E+09
     -169.4779271502      174.0363902408     1  0.21717623E+09
     -169.4778797646      177.6666278080     1  0.23371350E+09
     -169.4778588815      176.4522467164     1  0.23596722E+09
     -169.4778409437      173.0738480671     1  0.22436114E+09
     -169.4778347253      170.4272704043     1  0.21570916E+09
     -169.4778021074      174.4008366799     1  0.22018344E+09
     -169.4776976240      177.5241801838     1  0.23727311E+09
     -169.4776827675      179.0368299315     1  0.22458650E+09
     -169.4776509958      173.4955491842     1  0.21301452E+09
     -169.4776307183      172.9390266007     1  0.22212209E+09
     -169.4775999911      172.6175438499     1  0.24373341E+09
     -169.4775093137      169.2969341465     1  0.22298053E+09
     -169.4775047889      169.1732144078     1  0.21509966E+09
     -169.4774959710      179.1596555769     1  0.21923456E+09
     -169.4774097111      173.1653226428     1  0.21428981E+09
     -169.4773573242      171.2657205134     1  0.21994688E+09
     -169.4773247048      172.2332509474     1  0.23119931E+09
     -169.4773122284      172.0443523794     1  0.22349004E+09
     -169.4772812454      167.4382778328     1  0.21756466E+09
     -169.4772325502      175.6060671764     1  0.22414965E+09
     -169.4772045379      173.4015998656     1  0.21521824E+09
     -169.4771996619      173.9063534441     1  0.21561222E+09
     -169.4771658718      175.1674142001     1  0.22567366E+09
     -169.4771074387      173.3864417465     1  0.22205564E+09
     -169.4770701798      172.6469768716     1  0.23007115E+09
     -169.4770112580      175.7626640057     1  0.23080008E+09
     -169.4769827556      173.4523501482     1  0.22643091E+09
     -169.4769798112      173.3455489320     1  0.21648470E+09
     -169.4769605813      174.6301813756     1  0.22226610E+09
     -169.4768770762      171.5053267289     1  0.22494437E+09
     -169.4767712793      172.3547006170     1  0.24100320E+09
     -169.4767679095      174.3466842010     1  0.21773282E+09
     -169.4767279446      170.9548308036     1  0.22567340E+09
     -169.4767041440      176.4312004582     1  0.21960909E+09
     -169.4766994753      174.9484146970     1  0.22220912E+09
     -169.4766552748      171.6918208072     1  0.22238206E+09
     -169.4766154409      175.7410030360     1  0.22423802E+09
     -169.4766006409      168.8342600718     1  0.22255885E+09
     -169.4765765114      176.1022980987     1  0.23605479E+09
     -169.4765126815      173.6243067983     1  0.22174716E+09
     -169.4765010760      176.1221072533     1  0.22560442E+09
     -169.4764628168      174.5947730122     1  0.22442539E+09
     -169.4764374882      171.2736607062     1  0.22320642E+09
     -169.4764317267      173.5201435755     1  0.22684163E+09
     -169.4764096064      175.7870806500     1  0.22731902E+09
     -169.4763456905      173.2305745243     1  0.21615996E+09
     -169.4763346703      174.1347616245     1  0.22153484E+09
     -169.4763321467      168.4379260068     1  0.21814269E+09
     -169.4763293073      173.7478698281     1  0.22336909E+09
     -169.4762799068      170.6819145509     1  0.22317764E+09
     -169.4762663239      171.0287702059     1  0.22264449E+09
     -169.4762619114      173.6125827542     1  0.21990177E+09
     -169.4762523850      171.4872933324     1  0.22067599E+09
     -169.4762334494      175.0266953297     1  0.21800325E+09
     -169.4761668487      170.2826668245     1  0.21902902E+09
     -169.4761061002      171.7378255130     1  0.21833963E+09
     -169.4761034592      172.2803806827     1  0.22220863E+09
     -169.4760570040      171.3348801844     1  0.22377295E+09
     -169.4760466212      172.9891815807     1  0.21611622E+09
     -169.4760179054      175.9166475498     1  0.21688031E+09
     -169.4759889016      174.0411322978     1  0.22562761E+09
     -169.4758901647      172.5842052483     1  0.21000910E+09
     -169.4758576124      169.9715706265     1  0.21772439E+09
     -169.4758454184      171.3243508530     1  0.21366002E+09
     -169.4758362725      176.2732448703     1  0.23083469E+09
     -169.4758072850      172.2005555794     1  0.22262473E+09
     -169.4757808617      173.4687035412     1  0.21929596E+09
     -169.4757648603      169.8102760335     1  0.21883216E+09
     -169.4757325082      173.3529865232     1  0.21399647E+09
     -169.4756870856      176.9121090731     1  0.22614093E+09
     -169.4756789654      178.3659780172     1  0.21502244E+09
     -169.4756557882      167.5451901955     1  0.23232880E+09
     -169.4756372582      173.6337770097     1  0.21835796E+09
     -169.4756115898      174.8595402178     1  0.22214689E+09
     -169.4755937228      176.0741708351     1  0.22143408E+09
     -169.4755391396      176.8239801360     1  0.23847119E+09
     -169.4755349021      176.4479387451     1  0.22858631E+09
     -169.4755326186      168.9638228725     1  0.21622965E+09
     -169.4755143524      170.5278724761     1  0.22336353E+09
     -169.4754813762      170.6403224903     1  0.22543344E+09
     -169.4754614261      168.0130138602     1  0.22190763E+09
     -169.4754362355      173.8331237198     1  0.22904947E+09
     -169.4754146598      179.9130992829     2  0.21392649E+09
     -169.4753005281      173.4694179841     1  0.22845133E+09
     -169.4752776390      169.3894570498     1  0.21722041E+09
     -169.4751961200      172.8503016974     1  0.24581773E+09
     -169.4751619375      173.1480849839     1  0.22052592E+09
     -169.4751174992      171.3348702850     1  0.22292766E+09
     -169.4750825237      171.6791362747     1  0.21636539E+09
     -169.4750499478      177.0721915409     1  0.22546747E+09
     -169.4750235611      174.0323988155     1  0.21966530E+09
     -169.4749760150      175.7263679169     1  0.21748008E+09
     -169.4749673765      175.0689909336     1  0.22366568E+09
     -169.4749418697      173.8862349786     1  0.21855039E+09
     -169.4748094779      172.3476271898     1  0.22272930E+09
     -169.4747816314      171.7568220630     1  0.22726217E+09
     -169.4747789416      169.0289881488     1  0.23000758E+09
     -169.4747772095      170.6497553759     1  0.21648581E+09
     -169.4747490632      174.5983244524     1  0.23384204E+09
     -169.4747379372      172.2765715776     1  0.22852219E+09
     -169.4747300384      178.1054936807     1  0.23682359E+09
     -169.4746220653      171.9838023603     1  0.22202728E+09
     -169.4746151893      180.6010192112     1  0.21605171E+09
     -169.4745697734      173.9953784084     1  0.21702023E+09
     -169.4745627204      173.9098189730     1  0.21419517E+09
     -169.4745526077      173.7744113978     1  0.21657483E+09
     -169.4745078512      175.0998983118     1  0.22320754E+09
     -169.4745053462      172.7856997035     1  0.22887392E+09
     -169.4744885707      168.2476519954     1  0.23199496E+09
     -169.4744781398      175.0006375929     1  0.22686452E+09
     -169.4744283707      174.5566406671     1  0.22032305E+09
     -169.4744170433      172.2063714380     1  0.21225911E+09
     -169.4743632212      172.7071773797     1  0.22733569E+09
     -169.4743341966      171.8595106930     1  0.21213524E+09
     -169.4742763851      177.6919348492     1  0.22767427E+09
     -169.4742740631      174.2934045794     1  0.21899039E+09
     -169.4742314212      169.9883296305     1  0.21504900E+09
     -169.4742101670      173.9276466610     1  0.22415439E+09
     -169.4741965617      179.0139585537     1  0.21816222E+09
     -169.4741447872      176.5813600711     1  0.22389175E+09
     -169.4741233608      178.2454967344     1  0.22969586E+09
     -169.4740907268      176.0286138665     1  0.22526424E+09
     -169.4740828245      167.6478955605     1  0.21575935E+09
     -169.4740783665      173.7394382219     1  0.23384838E+09
     -169.4740321649      175.0004121906     1  0.22106276E+09
     -169.4740045756      175.5176745725     1  0.21814382E+09
     -169.4739838300      170.9517451419     1  0.22137844E+09
     -169.4739730093      172.2252517040     1  0.21290426E+09
     -169.4739610389      171.4973952032     1  0.21921852E+09
     -169.4739324748      179.0561517978     1  0.22110267E+09
     -169.4739125312      175.3741811153     1  0.22741436E+09
     -169.4738776545      176.6167520246     1  0.22963778E+09
     -169.4738549756      171.7362508333     1  0.22453675E+09
     -169.4738180598      172.3824834171     1  0.23055623E+09
     -169.4738149001      172.0106288781     1  0.22201846E+09
     -169.4738043798      172.9826887993     1  0.21668614E+09
     -169.4737195613      174.9421345624     1  0.22401417E+09
     -169.4736904212      172.8009616407     1  0.22046126E+09
     -169.4736562344      171.4822566883     1  0.22077928E+09
     -169.4736467081      171.8396095579     1  0.22272863E+09
     -169.4736413350      173.6917969306     1  0.23501102E+09
     -169.4736311417      173.8276834983     1  0.21351239E+09
     -169.4736284867      177.8224979888     1  0.23649769E+09
     -169.4735988299      171.5065817589     1  0.23456077E+09
     -169.4735840149      171.3176054846     1  0.22887693E+09
     -169.4735668698      170.8337069131     1  0.22055197E+09
     -169.4735495983      170.8511981068     1  0.21500424E+09
     -169.4735452699      171.0240038701     1  0.22241513E+09
     -169.4734966441      169.2954029307     2  0.22419657E+09
     -169.4734876901      173.1792278345     1  0.21288717E+09
     -169.4734858579      167.8651470646     1  0.22144240E+09
     -169.4733842081      176.3102498311     1  0.22495312E+09
     -169.4733711208      170.3796011287     1  0.22394565E+09
     -169.4733603385      174.6108221989     1  0.21377340E+09
     -169.4733298315      175.0703613352     1  0.22307942E+09
     -169.4733280016      171.1649214872     1  0.23455808E+09
     -169.4733265177      168.0548942443     1  0.21833149E+09
     -169.4733035243      175.0646114527     1  0.21682197E+09
     -169.4732092170      176.0697756641     1  0.22415143E+09
     -169.4731811083      176.6311989581     1  0.24459835E+09
     -169.4731273446      172.6029397429     1  0.22457799E+09
     -169.4730779348      176.6636924237     1  0.22358344E+09
     -169.4730098917      172.1404375996     1  0.22541906E+09
     -169.4729580144      169.7289830577     1  0.22104669E+09
     -169.4729331919      174.5726227965     1  0.21559533E+09
     -169.4728962787      172.3915125200     1  0.22306579E+09
     -169.4728844801      175.4302674678     1  0.22093675E+09
     -169.4727851791      173.7533206577     1  0.22222740E+09
     -169.4727797500      173.4282605210     1  0.22799463E+09
     -169.4727573409      175.5033258206     1  0.21691306E+09
     -169.4727143524      175.1583730888     1  0.21765234E+09
     -169.4727010352      172.0531032795     1  0.22538011E+09
     -169.4726925378      172.7376507031     1  0.22757503E+09
     -169.4726736789      172.1685034305     1  0.21769314E+09
     -169.4726242379      169.1983518690     1  0.22604313E+09
     -169.4726085774      175.0915969746     1  0.22557970E+09
     -169.4726058233      170.5333910257     1  0.22699587E+09
     -169.4725376433      172.0596288070     1  0.22329766E+09
     -169.4724841334      169.8563106272     1  0.22145483E+09
     -169.4724240453      172.1737161718     1  0.22606027E+09
     -169.4724155604      170.9602814141     1  0.22892607E+09
     -169.4723926561      178.5578649339     1  0.23877570E+09
     -169.4723675064      176.2992002670     1  0.21982089E+09
     -169.4723622411      172.3179246022     1  0.21498766E+09
     -169.4723308196      175.6485206915     1  0.23011168E+09
     -169.4723118663      173.5378961598     1  0.22496009E+09
     -169.4723026756      173.1004518817     1  0.23259038E+09
     -169.4722739422      177.6067081727     1  0.23157518E+09
     -169.4722601414      173.5559136398     1  0.22404596E+09
     -169.4722514857      181.3676826153     1  0.21873797E+09
     -169.4722155035      173.8970268077     1  0.22751850E+09
     -169.4721755591      173.1164830177     1  0.22016901E+09
     -169.4721575499      169.4523885327     1  0.22943951E+09
     -169.4721334677      176.6446320470     1  0.22506415E+09
     -169.4721093086      173.8850622194     1  0.21023052E+09
     -169.4721061321      167.7679852695     1  0.21986738E+09
     -169.4720990016      179.1526673647     1  0.23654267E+09
     -169.4720666717      175.5985517300     1  0.21904491E+09
     -169.4720318857      172.5783472684     1  0.21844221E+09
     -169.4720265684      176.3264575829     1  0.22324728E+09
     -169.4720170651      172.4976020740     1  0.21943116E+09
     -169.4719752074      170.8634589360     1  0.22834908E+09
     -169.4719357169      172.4137323095     1  0.22270287E+09
     -169.4719240387      171.6491753187     1  0.22271192E+09
     -169.4719208813      172.9922916026     1  0.23363074E+09
     -169.4719004099      176.1858298923     1  0.22698163E+09
     -169.4718736985      171.8582695447     1  0.21777427E+09
     -169.4718672651      171.3852691748     1  0.22216737E+09
     -169.4717756904      173.2928816949     1  0.22002708E+09
     -169.4717657486      172.3705827918     1  0.23213143E+09
     -169.4717356192      176.4972288527     1  0.22800217E+09
     -169.4717222539      170.5415412767     1  0.21556202E+09
     -169.4717094191      171.2689419534     1  0.22869228E+09
     -169.4716498622      172.0140323070     1  0.22808973E+09
     -169.4716294724      171.6595589191     1  0.21257744E+09
     -169.4716172923      169.9939804367     1  0.22239415E+09
     -169.4715671566      175.9554045983     1  0.22244090E+09
     -169.4715580764      170.0338229068     1  0.21769839E+09
     -169.4715227088      169.8021992129     1  0.22193050E+09
     -169.4713687795      176.3065601817     1  0.23512761E+09
     -169.4713267682      176.6271350681     1  0.21953404E+09
     -169.4713211038      176.3935246736     1  0.22210716E+09
     -169.4713177830      174.1475167239     1  0.21785651E+09
     -169.4713105326      179.6125185147     1  0.22506960E+09
     -169.4712870052      173.8600755590     1  0.21620214E+09
     -169.4712587881      173.6232765589     1  0.22520007E+09
     -169.4712566846      173.4819883744     1  0.22942840E+09
     -169.4712516101      173.8336699671     1  0.23389750E+09
     -169.4712205509      171.6038883364     1  0.22785338E+09
     -169.4711849268      173.7554381004     1  0.21399331E+09
     -169.4711565222      169.0297871017     1  0.21655102E+09
     -169.4711402633      173.8814813040     1  0.22354944E+09
     -169.4710980596      171.9003795974     1  0.21544918E+09
     -169.4710931016      171.6678169541     1  0.21641670E+09
     -169.4710389617      173.2103350864     1  0.22871397E+09
     -169.4710306772      176.1676572887     1  0.21841036E+09
     -169.4709910506      179.8698755784     1  0.22165595E+09
     -169.4709688064      175.1514335299     1  0.22453600E+09
     -169.4709646261      170.6240699552     1  0.22287445E+09
     -169.4708932378      172.8206376677     1  0.21730003E+09
     -169.4708902744      170.6368473001     1  0.21439041E+09
     -169.4708827496      177.7279141174     1  0.23418434E+09
     -169.4708496514      170.1681168490     1  0.23740839E+09
     -169.4708280379      170.9281841734     1  0.22389841E+09
     -169.4706990131      173.5770957086     1  0.23316895E+09
     -169.4706840864      172.2534472076     1  0.22643714E+09
     -169.4706755061      171.4750092200     1  0.22977375E+09
     -169.4706666802      178.7604050616     1  0.23316717E+09
     -169.4704631513      173.9082263686     1  0.23142291E+09
     -169.4704495318      175.3032170702     1  0.22780868E+09
     -169.4704087536      173.1361969698     1  0.22978967E+09
     -169.4703936640      178.3160560282     1  0.22737373E+09
     -169.4703660958      170.0244779077     1  0.21249047E+09
     -169.4703232825      173.2041697066     1  0.22595728E+09
     -169.4703009913      179.7971850333     1  0.22472380E+09
     -169.4702197517      169.2879011107     1  0.22272898E+09
     -169.4701734322      174.2977525134     1  0.21818444E+09
     -169.4700780094      174.1581202846     1  0.23338325E+09
     -169.4700682831      178.9519891539     2  0.22225943E+09
     -169.4700209536      174.1834465190     1  0.23049305E+09
     -169.4699847863      175.4057016462     1  0.23322183E+09
     -169.4699837619      173.9788893998     1  0.21503884E+09
     -169.4699087490      171.2549662329     1  0.22287571E+09
     -169.4698338390      177.5559894644     1  0.23156754E+09
     -169.4698118712      173.9555862849     1  0.22801215E+09
     -169.4697750581      181.1633699343     1  0.22890393E+09
     -169.4697455742      176.0903344721     1  0.22308174E+09
     -169.4697140456      170.4793596590     1  0.22130969E+09
     -169.4696574205      175.7985891551     1  0.22697429E+09
     -169.4696507342      174.4927902911     1  0.23901951E+09
     -169.4695705401      175.1342250068     1  0.22584562E+09
     -169.4695684756      177.3580176025     1  0.21959465E+09
     -169.4695595180      172.3022092311     1  0.22203506E+09
     -169.4695488165      171.2505159449     1  0.22046692E+09
     -169.4694635907      171.9137562745     1  0.20991433E+09
     -169.4694284995      168.6974984157     1  0.22782530E+09
     -169.4693735977      176.6925106822     1  0.23058900E+09
     -169.4693600574      173.6989442906     1  0.22152300E+09
     -169.4693156794      172.4433677519     1  0.23311385E+09
     -169.4693051898      173.9461831961     1  0.22203195E+09
     -169.4692862312      172.2857305024     1  0.22059088E+09
     -169.4691848598      170.3735075315     1  0.22209837E+09
     -169.4690957441      171.6224440714     1  0.21231461E+09
     -169.4690378002      174.0177780547     1  0.21690466E+09
     -169.4690307734      171.0586359047     1  0.24272214E+09
     -169.4689688472      174.5623433978     1  0.21619231E+09
     -169.4689295059      174.4111109675     1  0.21506338E+09
     -169.4689281061      174.0756661573     1  0.22005976E+09
     -169.4689270895      175.7227017677     1  0.22818762E+09
     -169.4689046281      172.1045814819     1  0.22354591E+09
     -169.4688193227      170.4219707759     1  0.22501181E+09
     -169.4687715614      172.4546210071     1  0.22141934E+09
     -169.4687508498      172.7879288886     1  0.21448256E+09
     -169.4687385623      176.4957129458     1  0.23056185E+09
     -169.4687040586      170.8662932007     1  0.21992214E+09
     -169.4686550831      169.4442624355     1  0.21774490E+09
     -169.4686485279      172.1228664328     1  0.21536069E+09
     -169.4686292539      172.4568473108     1  0.22185653E+09
     -169.4686202067      174.7740245652     1  0.22034282E+09
     -169.4686072653      178.0042894135     1  0.24262230E+09
     -169.4685939500      175.9625666013     1  0.22155597E+09
     -169.4685156648      173.6142322196     1  0.21802009E+09
     -169.4684970714      172.1149069253     1  0.23474763E+09
     -169.4684759343      175.2405510388     1  0.21468696E+09
     -169.4684744195      174.5060916975     1  0.22801331E+09
     -169.4684174769      178.6288637817     1  0.21695371E+09
     -169.4684005147      166.5542468668     1  0.22242335E+09
     -169.4683489207      173.8855344178     1  0.22698685E+09
     -169.4683421046      173.0750787294     1  0.22436834E+09
     -169.4683074793      176.0254216290     1  0.22637622E+09
     -169.4683045441      171.0296186347     1  0.22388403E+09
     -169.4682938530      169.9461303196     1  0.21906204E+09
     -169.4682596128      171.8381876244     1  0.21270367E+09
     -169.4682113832      174.2509462549     1  0.22881781E+09
     -169.4681686570      168.9152980973     1  0.22767544E+09
     -169.4681449749      172.5906513059     1  0.21590242E+09
     -169.4681432477      168.9961808709     1  0.21858603E+09
     -169.4681273251      174.6532929020     1  0.22849096E+09
     -169.4680992355      173.7868151117     1  0.21566967E+09
     -169.4680940364      169.9812033246     1  0.22119993E+09
     -169.4680921378      171.6814009948     1  0.22016321E+09
     -169.4680624947      173.8527974619     1  0.22112376E+09
     -169.4680072241      173.0899415565     1  0.21913138E+09
     -169.4680050230      171.4599670466     1  0.22219309E+09
     -169.4679331551      171.4967276735     1  0.21452487E+09
     -169.4679314730      171.0732476602     1  0.21538049E+09
     -169.4678830435      169.0559730400     1  0.21987519E+09
     -169.4678372739      178.5838521741     1  0.22410130E+09
     -169.4678286513      175.3367672049     1  0.21916681E+09
     -169.4678108611      175.9651256823     1  0.22787871E+09
     -169.4677580578      168.1443530443     1  0.22169260E+09
     -169.4677539732      169.1154150298     1  0.22476413E+09
     -169.4677517335      171.6539002415     1  0.21693877E+09
     -169.4677346298      174.5820613996     1  0.22459404E+09
     -169.4677197595      172.7654449364     1  0.22794277E+09
     -169.4677041206      177.5873281597     1  0.24026768E+09
     -169.4676698732      170.2511055088     1  0.23631849E+09
     -169.4676457228      173.4903250498     1  0.22366739E+09
     -169.4676429716      167.9841566164     1  0.21849812E+09
     -169.4676416620      167.7115042588     1  0.21831135E+09
     -169.4676266890      171.6637061593     1  0.21797438E+09
     -169.4675908410      175.4555845079     1  0.22801418E+09
     -169.4675781518      175.0069566106     1  0.22091541E+09
     -169.4675644634      167.8326802749     1  0.22199318E+09
     -169.4675515689      174.6350692792     1  0.21699279E+09
     -169.4675443594      171.4660556163     1  0.22816781E+09
     -169.4675250760      168.7201681966     1  0.22618884E+09
     -169.4675093161      169.8652790557     1  0.21835080E+09
     -169.4674852298      170.2319925544     1  0.21135254E+09
     -169.4674725195      167.2308731193     1  0.22513782E+09
     -169.4674262187      177.1692588300     1  0.21663095E+09
     -169.4674128757      174.0862143130     1  0.22167977E+09
     -169.4673892386      171.7617462647     1  0.22446945E+09
     -169.4673866465      172.1603363570     1  0.21676583E+09
     -169.4673704071      173.1857620942     1  0.22433175E+09
     -169.4673018631      175.3096686455     1  0.22125898E+09
     -169.4672912301      176.1269051248     1  0.22316547E+09
     -169.4672858163      170.7944429449     1  0.22136654E+09
     -169.4672844840      174.6051146397     1  0.22450592E+09
     -169.4672561725      172.6122804899     1  0.23239609E+09
     -169.4672338037      169.1865949346     1  0.22092440E+09
     -169.4671739569      170.0098443103     1  0.22322931E+09
     -169.4671601390      169.0132859191     1  0.22420746E+09
     -169.4670980977      175.1607981083     1  0.22722828E+09
     -169.4670612415      171.4393616547     1  0.22453108E+09
     -169.4670094256      174.3919889675     1  0.21866316E+09
     -169.4669512808      169.8459586115     1  0.22507568E+09
     -169.4669403932      178.2488941580     1  0.23610911E+09
     -169.4669131120      173.7101385389     1  0.22150198E+09
     -169.4668738882      171.3729690755     1  0.22694086E+09
     -169.4668636482      170.1202841075     1  0.22120800E+09
     -169.4668543629      171.4409733215     1  0.22824273E+09
     -169.4668428077      175.8553616698     1  0.21613194E+09
     -169.4668267063      171.7964035287     1  0.23034385E+09
     -169.4667830614      169.4458538444     1  0.22828191E+09
     -169.4667663570      175.4569917888     1  0.23763091E+09
     -169.4667545730      175.9520854745     1  0.21862608E+09
     -169.4667507069      170.8197122305     1  0.22374491E+09
     -169.4667495830      171.7534978539     1  0.21881118E+09
     -169.4666836279      175.4667995139     1  0.22348599E+09
     -169.4666641637      173.9786174284     1  0.21644685E+09
     -169.4665804066      172.6525452262     1  0.22567262E+09
     -169.4665464072      175.8180884751     1  0.22213003E+09
     -169.4665321965      168.5082721957     1  0.22117058E+09
     -169.4665305817      168.0871443284     1  0.23042136E+09
     -169.4664635323      173.0168873684     1  0.21654884E+09
     -169.4664410869      174.6314263191     1  0.22906484E+09
     -169.4663631769      171.3321944733     1  0.22261859E+09
     -169.4663301761      165.1553396377     1  0.22459418E+09
     -169.4663203099      171.1431694931     1  0.22584620E+09
     -169.4662787905      173.5395936527     1  0.22802545E+09
     -169.4662594516      177.3661940039     1  0.21965989E+09
     -169.4662201669      168.5097114129     1  0.22012992E+09
     -169.4662059024      176.4437518570     1  0.22535403E+09
     -169.4661752840      171.2037985716     1  0.23014542E+09
     -169.4661633544      172.2452756563     1  0.22843234E+09
     -169.4661608847      171.1684394728     1  0.21945063E+09
     -169.4661378947      169.6356066884     1  0.21820397E+09
     -169.4661063625      168.4744609898     1  0.23335466E+09
     -169.4661007888      172.7872948309     1  0.22465709E+09
     -169.4660822826      170.6720423688     1  0.21895331E+09
     -169.4660714463      175.5667645942     1  0.23557579E+09
     -169.4660661415      171.3018618583     1  0.21459960E+09
     -169.4660473355      175.4098161562     1  0.22771862E+09
     -169.4660300863      166.9253537128     1  0.22032642E+09
     -169.4659919841      173.3363514052     1  0.22430405E+09
     -169.4659832816      174.0121891509     1  0.21909237E+09
     -169.4659701529      171.4414450985     1  0.22276282E+09
     -169.4659480062      169.4716776565     1  0.21615183E+09
     -169.4659263135      167.8365743531     2  0.21486669E+09
     -169.4659023025      170.1476367257     1  0.21621300E+09
     -169.4659000010      171.7339864695     1  0.22203556E+09
     -169.4658635756      172.6306837367     1  0.22151973E+09
     -169.4658345599      174.3322147352     1  0.22357877E+09
     -169.4657885867      173.3091978429     1  0.23526192E+09
     -169.4657648652      175.3999654833     1  0.23965589E+09
     -169.4657576612      171.9865282002     1  0.22151141E+09
     -169.4656169559      171.3142290433     1  0.21890701E+09
     -169.4656123519      173.1003679789     1  0.22731427E+09
     -169.4656068879      172.5764520476     1  0.22378085E+09
     -169.4655776504      169.5004646777     1  0.22460132E+09
     -169.4655538577      169.6143933084     1  0.22528561E+09
     -169.4655263270      177.4464846591     1  0.22647790E+09
     -169.4654989444      175.4670641047     1  0.22604088E+09
     -169.4654904355      170.0955363034     1  0.22368647E+09
     -169.4654652533      176.6744282273     1  0.22061057E+09
     -169.4654447097      175.1049552787     1  0.22403072E+09
     -169.4654305089      179.0835382286     1  0.24690918E+09
     -169.4654028134      174.3732951038     1  0.22819709E+09
     -169.4653760857      176.4893301496     1  0.22107572E+09
     -169.4653518510      170.9739951517     1  0.22544519E+09
     -169.4653172584      172.6713036584     1  0.22114218E+09
     -169.4652915341      170.7931487213     1  0.22359757E+09
     -169.4652679227      171.8402765361     1  0.21750387E+09
     -169.4652590199      174.9159858790     1  0.21651305E+09
     -169.4652260264      173.1086303310     1  0.22711378E+09
     -169.4652095095      170.9768937862     1  0.22436742E+09
     -169.4652069830      171.1004291738     1  0.22335414E+09
     -169.4651379521      175.6624034358     1  0.22476333E+09
     -169.4651283286      170.1101238522     1  0.24045277E+09
     -169.4651060526      178.0048635192     1  0.22044868E+09
     -169.4650791463      171.5991802098     1  0.22038919E+09
     -169.4650648096      171.4303115764     1  0.23565390E+09
     -169.4650519665      174.8174150628     1  0.21630657E+09
     -169.4650265069      174.1755515053     1  0.23104090E+09
     -169.4649903021      174.7724496876     1  0.21729501E+09
     -169.4648811968      173.0939909860     1  0.21760185E+09
     -169.4648551142      171.7627230609     2  0.21750533E+09
     -169.4647706481      173.9943160946     1  0.22021286E+09
     -169.4647678395      171.0348705586     1  0.22494078E+09
     -169.4647442639      164.0839636381     1  0.21892415E+09
     -169.4646845078      177.5524528658     1  0.22740890E+09
     -169.4646247703      171.2822882812     1  0.23538544E+09
     -169.4646041273      172.3080539050     1  0.21345959E+09
     -169.4646029693      172.7447833925     1  0.22334464E+09
     -169.4645924780      174.2794848116     1  0.21535410E+09
     -169.4645906880      175.2523016779     1  0.22954918E+09
     -169.4645584593      171.1237767193     1  0.21323701E+09
     -169.4645507500      176.4915760478     1  0.22448317E+09
     -169.4645371448      168.9007859961     1  0.22095196E+09
     -169.4645311270      176.7071520136     1  0.22362791E+09
     -169.4645230669      175.6620080835     1  0.22897127E+09
     -169.4644843683      174.3269056839     1  0.22550146E+09
     -169.4644525639      170.9607753840     1  0.22051140E+09
     -169.4644466642      170.1222381607     1  0.25312549E+09
     -169.4644264979      173.6426890495     1  0.23049627E+09
     -169.4643359508      173.2752064093     1  0.21572144E+09
     -169.4643041689      173.8900560283     1  0.22784106E+09
     -169.4642982296      169.6864640870     1  0.22390825E+09
     -169.4642535398      175.3469947089     1  0.23337797E+09
     -169.4642498782      172.1854109776     1  0.22049087E+09
     -169.4642309280      176.0440576131     1  0.22332329E+09
     -169.4642238776      171.2984245184     1  0.22942606E+09
     -169.4641639153      179.0976329939     1  0.22409058E+09
     -169.4641607081      168.5791236577     1  0.23087524E+09
     -169.4641155395      169.0628573821     2  0.21874505E+09
     -169.4641099630      172.6020939828     1  0.22403984E+09
     -169.4641016641      175.1768276747     1  0.21955347E+09
     -169.4640952839      170.7955466416     2  0.22180375E+09
     -169.4640770545      169.9396150305     1  0.22696236E+09
     -169.4640687959      171.9296524933     1  0.22970629E+09
     -169.4639940030      176.4791948247     1  0.22556907E+09
     -169.4639823185      177.3138054689     1  0.21835445E+09
     -169.4639719055      170.8875539208     1  0.22196187E+09
     -169.4639642217      172.9874786380     1  0.22445288E+09
     -169.4638607171      176.1265601829     1  0.22564346E+09
     -169.4638591740      173.0041702516     1  0.21735746E+09
     -169.4638544760      169.8030980576     1  0.22486247E+09
     -169.4638468955      174.0899538696     1  0.22097067E+09
     -169.4638228398      174.1142369429     1  0.22122512E+09
     -169.4638099651      173.4885959505     1  0.22642011E+09
     -169.4637983339      170.6299162449     1  0.22528454E+09
     -169.4637850783      171.4332279592     1  0.21326942E+09
     -169.4637151434      173.2028645651     1  0.21693404E+09
     -169.4636863518      171.8085572073     1  0.21908337E+09
     -169.4636759822      176.2245739041     1  0.22827345E+09
     -169.4636541127      167.1756751445     1  0.22559773E+09
     -169.4636286962      174.6962106207     1  0.22280090E+09
     -169.4635683213      172.7272868546     1  0.22962031E+09
     -169.4635146055      170.5970855435     1  0.21975157E+09
     -169.4635050232      170.8224328729     1  0.22153947E+09
     -169.4634918894      175.8588961796     1  0.22679392E+09
     -169.4634665728      172.7898042722     1  0.21834490E+09
     -169.4634608473      170.3218338669     1  0.21906972E+09
     -169.4634552095      170.5891947887     1  0.22458401E+09
     -169.4634211014      173.7817831777     1  0.21954465E+09
     -169.4634080434      169.8620603748     1  0.21923323E+09
     -169.4634069612      172.9744926989     1  0.21959125E+09
     -169.4634038793      169.8718596169     1  0.22097840E+09
     -169.4634023834      177.7999708944     1  0.22773296E+09
     -169.4633654703      169.0468856706     1  0.22510936E+09
     -169.4633538511      175.4186071121     1  0.22720426E+09
     -169.4633195659      168.8323877012     1  0.22093945E+09
     -169.4633126621      173.2007891839     1  0.23550659E+09
     -169.4632766800      170.2013002426     1  0.21340072E+09
     -169.4632684657      175.2500106412     1  0.22996183E+09
     -169.4632606907      171.9595062464     1  0.21977841E+09
     -169.4632476572      173.1789138791     1  0.22980803E+09
     -169.4632425469      173.0288549435     1  0.22452137E+09
     -169.4632381795      172.2981739026     1  0.21970193E+09
     -169.4632151544      176.1272731690     1  0.21992193E+09
     -169.4631692673      174.2751786178     1  0.21852314E+09
     -169.4631593851      170.4722124881     1  0.22026842E+09
     -169.4631539622      173.9957806230     1  0.22048916E+09
     -169.4631285768      176.2852077391     2  0.22060932E+09
     -169.4631087130      172.0850082378     1  0.23180273E+09
     -169.4630733412      172.4409454669     1  0.23253410E+09
     -169.4630696265      168.9985950502     1  0.21892828E+09
     -169.4630167267      172.0861844267     1  0.21825707E+09
     -169.4629655658      175.2144325495     1  0.21849269E+09
     -169.4629601462      172.5363389458     1  0.22045441E+09
     -169.4628459649      169.5481543828     1  0.21928927E+09
     -169.4628443135      175.8570763669     1  0.22822206E+09
     -169.4628299232      177.4404379907     1  0.21697024E+09
     -169.4628083422      173.7339306678     1  0.21995429E+09
     -169.4627832938      173.9529615312     1  0.22668273E+09
     -169.4627612111      168.7707544689     1  0.21592767E+09
     -169.4626529178      171.9753897509     1  0.22638386E+09
     -169.4625700980      176.5660267533     1  0.21583309E+09
     -169.4625599851      171.9736506183     1  0.22056028E+09
     -169.4625390996      178.2429297843     1  0.21734442E+09
     -169.4625283947      170.2168188170     1  0.22040375E+09
     -169.4625236531      174.9216159889     1  0.22759576E+09
     -169.4624759529      174.7227205979     1  0.21564777E+09
     -169.4624391698      175.5286192289     1  0.22985531E+09
     -169.4624336012      168.9980935537     1  0.21720208E+09
     -169.4624288512      175.2150575332     1  0.21843866E+09
     -169.4624272591      175.1741480919     1  0.22808860E+09
     -169.4623930276      174.0694454628     1  0.22715576E+09
     -169.4623533394      178.0638949158     1  0.21855774E+09
     -169.4623152180      175.8910424725     1  0.21563538E+09
     -169.4623089375      169.7952469196     1  0.22242939E+09
     -169.4622769460      177.6552028077     1  0.23329389E+09
     -169.4622650428      172.9894687765     1  0.22449870E+09
     -169.4622290550      179.2967711320     1  0.24333498E+09
     -169.4621984223      170.6488736481     1  0.21752984E+09
     -169.4621176537      169.1060873369     1  0.22089160E+09
     -169.4620987977      174.8253137018     1  0.21756371E+09
     -169.4620936878      176.8897615621     1  0.22233831E+09
     -169.4620916662      172.5218080191     1  0.21755568E+09
     -169.4620711329      171.1003366549     1  0.23817144E+09
     -169.4620637567      170.8021915352     1  0.22789768E+09
     -169.4620451248      175.3532197326     1  0.22894576E+09
     -169.4620249835      176.1739052168     1  0.22183051E+09
     -169.4620157707      174.8754088984     1  0.21757034E+09
     -169.4619696905      171.7239150826     1  0.22956313E+09
     -169.4619597763      172.8936368124     1  0.21788075E+09
     -169.4619573008      172.5045822983     1  0.21547319E+09
     -169.4619411832      170.7882794048     1  0.23117373E+09
     -169.4619393150      169.5771117456     1  0.21740941E+09
     -169.4619316169      171.0164369227     1  0.22695821E+09
     -169.4619230078      175.3044737265     1  0.21844405E+09
     -169.4618954270      176.1705008678     1  0.23347781E+09
     -169.4618877379      172.8556796531     1  0.21483479E+09
     -169.4618804933      177.6978360447     1  0.23245366E+09
     -169.4618775590      171.1684534151     1  0.22419281E+09
     -169.4618524138      170.5219306263     1  0.22255431E+09
     -169.4618377677      168.9731215752     1  0.23145401E+09
     -169.4618240338      171.7599556133     1  0.21448007E+09
     -169.4618202856      174.2027080128     1  0.22314987E+09
     -169.4618189145      170.7128753299     1  0.22116912E+09
     -169.4617996935      171.6208978588     1  0.21598424E+09
     -169.4617934352      172.7312212679     1  0.22668781E+09
     -169.4617306291      170.6543073557     1  0.22405882E+09
     -169.4616940812      173.9639921700     1  0.21522479E+09
     -169.4616758876      170.2097070908     1  0.21388896E+09
     -169.4616721651      175.4852697041     1  0.22695447E+09
     -169.4616548287      172.0793521353     1  0.22607915E+09
     -169.4616281964      172.8571972107     1  0.22601015E+09
     -169.4616133438      167.2381672483     1  0.21856344E+09
     -169.4615672763      176.3722625391     1  0.22854700E+09
     -169.4615640021      172.1313184869     1  0.22531904E+09
     -169.4615606476      174.7610086730     1  0.22321047E+09
     -169.4615019376      173.7790673612     1  0.22166094E+09
     -169.4614965198      172.6870073549     1  0.21689590E+09
     -169.4614908660      174.9365145661     1  0.22016586E+09
     -169.4614645029      173.5502055230     1  0.22034022E+09
     -169.4614231135      172.1469005919     1  0.22381572E+09
     -169.4614047716      173.9953663241     1  0.21957088E+09
     -169.4614034361      175.0002195219     1  0.22075934E+09
     -169.4613595713      173.4947144403     1  0.21671803E+09
     -169.4612666868      174.5104980973     1  0.22202125E+09
     -169.4612179566      173.0654879120     1  0.22327179E+09
     -169.4611529599      167.3148758259     1  0.21572594E+09
     -169.4611483985      172.5691151859     1  0.22231927E+09
     -169.4611211126      175.9785864612     1  0.21980703E+09
     -169.4610915647      174.0476172056     1  0.22618458E+09
     -169.4609384533      172.6165639801     1  0.22938643E+09
     -169.4609221608      169.6230070679     1  0.23843805E+09
     -169.4609119381      173.4265646597     1  0.22478999E+09
     -169.4608636903      172.1124124526     1  0.21679361E+09
     -169.4608528985      167.0956502956     1  0.21526667E+09
     -169.4608237347      178.9311788813     1  0.24607938E+09
     -169.4608047292      171.8733835627     1  0.21467657E+09
     -169.4607910739      172.5751661658     1  0.24034770E+09
     -169.4607567342      170.1445416305     1  0.21872614E+09
     -169.4607464414      172.0967120096     1  0.22050003E+09
     -169.4607371424      170.9426851804     1  0.22271667E+09
     -169.4607163304      173.3314728360     1  0.22811133E+09
     -169.4606834952      174.1184120344     1  0.22633955E+09
     -169.4606349901      170.8285512526     1  0.21773668E+09
     -169.4606282378      175.6226009850     1  0.24360063E+09
     -169.4605764317      174.3714218233     1  0.22631898E+09
     -169.4605596564      178.9859250155     1  0.22637073E+09
     -169.4605125280      174.6602724100     1  0.22493008E+09
     -169.4604205921      172.7211250814     1  0.23018330E+09
     -169.4603999744      171.9082920719     1  0.22291685E+09
     -169.4603819730      176.2337064790     1  0.23058051E+09
     -169.4603807883      175.7478859141     1  0.24225721E+09
     -169.4603758485      176.2187614075     1  0.23343419E+09
     -169.4603636449      175.8528984558     1  0.21123791E+09
     -169.4603107016      174.4818162119     1  0.22178318E+09
     -169.4602744933      174.8115815947     1  0.22630732E+09
     -169.4601976296      170.5285651251     1  0.22805648E+09
     -169.4601394863      177.6109401339     1  0.22844085E+09
     -169.4601244328      178.3316521773     1  0.22924953E+09
     -169.4601160898      170.2024300109     1  0.23276892E+09
     -169.4600892308      178.5128217683     1  0.22437372E+09
     -169.4600619264      179.0426197012     1  0.22458920E+09
     -169.4600446561      172.8760789399     1  0.23062807E+09
     -169.4600346557      170.2135338029     1  0.21722418E+09
     -169.4599556766      170.9293604641     1  0.21431143E+09
     -169.4599455934      174.1289253152     1  0.21430400E+09
     -169.4599328660      174.1693770501     1  0.24222060E+09
     -169.4599072733      177.8304143295     1  0.23583700E+09
     -169.4598839028      170.7002295774     1  0.22359307E+09
     -169.4598548500      173.9025568942     1  0.22784237E+09
     -169.4598008842      170.4160793352     1  0.22946094E+09
     -169.4597916803      170.0868863486     1  0.22268059E+09
     -169.4597524696      171.2865954623     1  0.21925672E+09
     -169.4597456265      170.0832974113     1  0.21478067E+09
     -169.4597278140      174.1250018751     1  0.21580743E+09
     -169.4597252351      169.5282737343     1  0.21967872E+09
     -169.4596901954      175.8572744867     1  0.22699108E+09
     -169.4596245990      171.3702288647     1  0.22608094E+09
     -169.4596160780      176.7567541655     1  0.21719439E+09
     -169.4595811769      164.8963571076     1  0.22015761E+09
     -169.4595561776      172.9127321092     1  0.21684586E+09
     -169.4595105183      174.6679130982     1  0.21954891E+09
     -169.4594130852      170.0892146335     1  0.22887372E+09
     -169.4593711473      174.3948592162     1  0.22585374E+09
     -169.4593698136      172.5639769306     1  0.22234870E+09
     -169.4593588185      169.7320410819     1  0.21278945E+09
     -169.4593560564      171.5823512643     1  0.22515563E+09
     -169.4593264253      171.6692984451     1  0.21405048E+09
     -169.4593199156      172.5812843011     1  0.21973957E+09
     -169.4592875925      172.2217452699     2  0.21944984E+09
     -169.4592311710      172.7442545312     1  0.22629212E+09
     -169.4591915734      170.9166125591     1  0.22418122E+09
     -169.4591822181      175.5652638018     1  0.21848070E+09
     -169.4591503567      174.9866305919     1  0.22342972E+09
     -169.4590903474      170.7628765981     1  0.23872120E+09
     -169.4590850282      175.1859960689     1  0.21684488E+09
     -169.4590553638      171.7480853392     1  0.23172062E+09
     -169.4589830616      169.9368550603     1  0.22654365E+09
     -169.4589608197      173.0327128262     1  0.22204651E+09
     -169.4589572195      174.2534933389     1  0.21484967E+09
     -169.4589408282      170.2756831010     1  0.22656636E+09
     -169.4589327861      172.5076953824     1  0.23492262E+09
     -169.4588824731      170.8929315436     1  0.22553514E+09
     -169.4588800340      172.8943658281     1  0.22317116E+09
     -169.4588756027      168.7140716724     1  0.22269166E+09
     -169.4588729264      172.8064816216     1  0.21864978E+09
     -169.4588498356      178.8985483115     1  0.24096149E+09
     -169.4588482647      172.6355739136     1  0.22251911E+09
     -169.4588165924      175.6218195601     1  0.21651542E+09
     -169.4588066388      169.0200695520     1  0.22194616E+09
     -169.4587756530      173.7684995975     1  0.22578340E+09
     -169.4587498511      175.1005174097     1  0.22282907E+09
     -169.4587276651      174.4358499190     1  0.23135959E+09
     -169.4587262021      171.8527076656     1  0.22285903E+09
     -169.4587036573      168.0231752044     1  0.21946637E+09
     -169.4586605926      173.2233293886     1  0.22377606E+09
     -169.4586577203      175.5569895728     1  0.21897156E+09
     -169.4586092719      174.6142036189     1  0.23776205E+09
     -169.4586060647      167.7350359281     1  0.21770077E+09
     -169.4585836032      167.4041038949     1  0.21466736E+09
     -169.4585802587      173.7622018748     1  0.22753950E+09
     -169.4585739042      169.9780481222     1  0.22654092E+09
     -169.4585621827      166.9405470299     1  0.21733512E+09
     -169.4584710829      178.9090558564     1  0.23316786E+09
     -169.4584659974      171.2580969321     1  0.23345974E+09
     -169.4584586255      170.1990749104     1  0.22588902E+09
     -169.4584525702      170.3454205332     1  0.22443270E+09
     -169.4584129939      172.0027741529     1  0.23683789E+09
     -169.4583658491      175.6251166734     1  0.22289623E+09
     -169.4583466728      171.6609483586     1  0.21584829E+09
     -169.4583290560      178.6440190193     1  0.23512144E+09
     -169.4582864288      175.0211949799     1  0.22311090E+09
     -169.4582491743      171.9840480658     1  0.22176125E+09
     -169.4582154022      174.9898440990     1  0.23260029E+09
     -169.4581437522      173.5433494984     1  0.22132255E+09
     -169.4580631908      168.4555579378     1  0.22143506E+09
     -169.4580575521      168.1264386094     1  0.22312370E+09
     -169.4580095759      170.7560216337     1  0.22433823E+09
     -169.4580061460      170.0223097537     1  0.21449376E+09
     -169.4579605044      173.8701869396     1  0.21682321E+09
     -169.4579316559      168.4219274197     1  0.22614944E+09
     -169.4579230721      175.4472766640     1  0.21609789E+09
     -169.4579117170      170.9556298927     1  0.22218195E+09
     -169.4579075206      169.4705052346     1  0.21840002E+09
     -169.4578382467      171.2063414207     1  0.22296788E+09
     -169.4578139181      175.4089920070     1  0.22602813E+09
     -169.4578088866      173.8693156450     1  0.23189916E+09
     -169.4577518048      175.3556344323     1  0.21441264E+09
     -169.4577332324      175.3728560944     1  0.23008172E+09
     -169.4576942329      177.9642616713     1  0.24369311E+09
     -169.4576816664      170.3368258824     1  0.21282684E+09
     -169.4576419182      165.4714255662     2  0.22691227E+09
     -169.4576323982      172.4396944314     1  0.23149594E+09
     -169.4576153857      177.5934442044     1  0.22556496E+09
     -169.4575720020      176.2321487158     1  0.23195921E+09
     -169.4575614234      171.5427756804     1  0.21391876E+09
     -169.4575370387      173.4506783143     1  0.22122973E+09
     -169.4575160973      175.2390457180     1  0.22142461E+09
     -169.4574992816      174.0326246423     1  0.24182789E+09
     -169.4574752868      172.8409987271     1  0.22124560E+09
     -169.4574652182      170.9666034018     1  0.22418688E+09
     -169.4574329779      169.4469900021     1  0.22452823E+09
     -169.4574067076      174.8946498472     1  0.21613846E+09
     -169.4573632765      175.8606649851     1  0.21826861E+09
     -169.4573540664      181.0128261164     1  0.21755349E+09
     -169.4573497976      176.2479279379     1  0.22604202E+09
     -169.4573402409      171.4607018815     1  0.21376830E+09
     -169.4573335871      175.5835305856     1  0.22641825E+09
     -169.4572896333      173.1870011522     1  0.23262678E+09
     -169.4572840101      174.0778323780     1  0.22333976E+09
     -169.4572743548      173.9683652791     1  0.22488375E+09
     -169.4572576929      169.3653435800     1  0.21637163E+09
     -169.4572012298      173.0232354319     1  0.21904227E+09
     -169.4571811448      171.7815094371     1  0.21632033E+09
     -169.4571775681      170.9744759888     1  0.22160634E+09
     -169.4571460449      174.0063842666     1  0.21536164E+09
     -169.4571442290      172.4839524310     1  0.22069354E+09
     -169.4571041065      170.6485772699     1  0.21504892E+09
     -169.4570534169      176.1446614292     1  0.23452423E+09
     -169.4570481370      169.2686130566     1  0.22395052E+09
     -169.4570040027      177.4327120291     1  0.22633156E+09
     -169.4569698882      171.3514625944     1  0.22918537E+09
     -169.4569509424      170.8525125350     1  0.22079865E+09
     -169.4569328481      173.4836904361     1  0.23281802E+09
     -169.4569096673      175.7551820428     2  0.22898420E+09
     -169.4569045934      171.6130338224     1  0.23428309E+09
     -169.4569001070      172.5550233800     1  0.21588204E+09
     -169.4568962650      174.4810528967     1  0.22279479E+09
     -169.4568709043      170.9840426185     1  0.21813051E+09
     -169.4568667216      176.6432658878     1  0.22833478E+09
     -169.4568378343      172.4503836517     1  0.21793167E+09
     -169.4568005310      174.2074999027     1  0.22853175E+09
     -169.4567581429      174.1929011240     1  0.21274905E+09
     -169.4567514086      171.1508994065     2  0.21881244E+09
     -169.4567406296      177.9812477241     1  0.23565549E+09
     -169.4567219916      176.4165659151     1  0.22812777E+09
     -169.4567018948      167.1968337914     1  0.21641382E+09
     -169.4566969642      176.0189741805     1  0.21841022E+09
     -169.4566628455      171.5261253657     1  0.21626567E+09
     -169.4566414494      175.4757579893     1  0.22934894E+09
     -169.4566365264      174.8989277354     1  0.21560852E+09
     -169.4566215197      174.7952385259     1  0.23292139E+09
     -169.4565340309      170.5806320586     1  0.21894069E+09
     -169.4564901555      173.3963461420     1  0.22502329E+09
     -169.4564163994      172.3602454102     1  0.21786759E+09
     -169.4564046270      172.0804454398     1  0.23264853E+09
     -169.4563941091      174.9892993094     1  0.22194433E+09
     -169.4563901449      178.1949395739     1  0.22745545E+09
     -169.4563741925      168.4845832677     1  0.23286760E+09
     -169.4563699088      170.1147535405     1  0.23359444E+09
     -169.4563231975      176.9382844875     1  0.21468164E+09
     -169.4563028916      171.1549906189     1  0.22613755E+09
     -169.4562935100      173.4385434573     1  0.22734125E+09
     -169.4562352170      171.8350289719     1  0.22374646E+09
     -169.4562282700      167.8112403990     1  0.22672641E+09
     -169.4562247729      170.4046680255     1  0.22027660E+09
     -169.4562198005      169.7840726171     1  0.21792782E+09
     -169.4562184293      174.4509395245     1  0.22128268E+09
     -169.4562026028      170.9279510953     1  0.21701125E+09
     -169.4561908252      166.9185531004     1  0.21725549E+09
     -169.4561780132      169.9754110837     1  0.21882076E+09
     -169.4561338948      178.7344031259     1  0.23459929E+09
     -169.4560938720      174.9459763051     1  0.22820096E+09
     -169.4560518486      172.0602829257     1  0.22588693E+09
     -169.4560500995      174.9792871643     1  0.21809894E+09
     -169.4560139811      173.6516629450     1  0.22333494E+09
     -169.4560115006      175.7760273614     1  0.21577754E+09
     -169.4559992629      171.8445943326     1  0.23002628E+09
     -169.4559450099      174.2835024503     1  0.22268166E+09
     -169.4559385353      172.8148678939     1  0.22000866E+09
     -169.4558837257      169.1568688381     1  0.22082177E+09
     -169.4558750334      175.0912337999     1  0.21561108E+09
     -169.4558503128      169.0797347249     1  0.21984690E+09
     -169.4558299403      170.4973116572     1  0.23217259E+09
     -169.4558282840      175.3197566316     1  0.21907516E+09
     -169.4558051140      174.9848011259     1  0.23151065E+09
     -169.4557999281      174.1703851789     1  0.22841908E+09
     -169.4557974123      170.5591004093     1  0.22367886E+09
     -169.4557901384      176.0642921536     1  0.22112481E+09
     -169.4557891073      168.1514467205     2  0.21646471E+09
     -169.4557590849      169.7721228539     1  0.21550476E+09
     -169.4557301244      169.4617092024     1  0.22566292E+09
     -169.4556538252      169.0298560683     1  0.21866172E+09
     -169.4556323603      175.8472822389     1  0.22552105E+09
     -169.4556302973      171.7066254315     1  0.22050443E+09
     -169.4556129870      172.7328011066     1  0.22148291E+09
     -169.4555944618      170.9442421654     1  0.21471706E+09
     -169.4555840719      172.5563172725     1  0.22087014E+09
     -169.4555659941      174.6906769907     1  0.21462137E+09
     -169.4555487589      174.3824681218     1  0.21958604E+09
     -169.4555389048      170.7356543696     1  0.22138836E+09
     -169.4554848599      173.7947960018     1  0.22837870E+09
     -169.4554774508      169.1019915111     1  0.22859042E+09
     -169.4554758576      172.9509345723     1  0.22901981E+09
     -169.4554705205      173.5202540475     1  0.22943231E+09
     -169.4554631842      175.3781668156     1  0.22096094E+09
     -169.4554545251      175.5447033956     2  0.22108355E+09
     -169.4554415011      165.7147412011     1  0.21694383E+09
     -169.4554290290      174.1769150198     1  0.22382179E+09
     -169.4554119558      168.2877238842     1  0.22316472E+09
     -169.4553694203      169.8129584083     1  0.21796480E+09
     -169.4553395280      177.9465478993     1  0.24059318E+09
     -169.4553217086      175.4823522138     1  0.22838606E+09
     -169.4553137469      173.7042066278     1  0.21960658E+09
     -169.4552785765      174.5134389759     1  0.22363640E+09
     -169.4552434462      172.7031359414     1  0.21544143E+09
     -169.4552327799      175.4827840547     1  0.21607846E+09
     -169.4552107885      171.4889550399     1  0.21958728E+09
     -169.4551885753      169.8998127994     1  0.21905096E+09
     -169.4551661078      172.5854294141     2  0.23610173E+09
     -169.4551582737      172.2340543795     1  0.23041012E+09
     -169.4551564641      170.1821243463     1  0.22162399E+09
     -169.4551259904      173.9154643017     1  0.22389361E+09
     -169.4550961319      174.0167447536     1  0.22401029E+09
     -169.4550837859      177.0995515392     1  0.22722734E+09
     -169.4549951317      173.5082798039     1  0.22188439E+09
     -169.4549899272      172.5206134848     1  0.23276268E+09
     -169.4549854353      174.4778956338     1  0.22591286E+09
     -169.4549698105      172.0887520515     1  0.22317035E+09
     -169.4549542783      174.2184250178     1  0.22315547E+09
     -169.4549530728      171.3612247291     1  0.22419869E+09
     -169.4549146957      171.2702788536     1  0.21407732E+09
     -169.4549029772      173.5325669632     1  0.22802064E+09
     -169.4548702384      172.1754850923     1  0.22333735E+09
     -169.4548518809      178.4901000295     1  0.22050161E+09
     -169.4548452741      174.3142793099     1  0.22520862E+09
     -169.4548239719      173.6520701081     1  0.22405528E+09
     -169.4547269759      172.1092728333     1  0.22455599E+09
     -169.4546829161      168.9474407964     1  0.21521233E+09
     -169.4546796829      172.0183260533     1  0.22300375E+09
     -169.4546581137      173.0924966770     1  0.22280087E+09
     -169.4546445976      173.7377627605     1  0.21816003E+09
     -169.4546192238      172.3808102186     1  0.23251981E+09
     -169.4546123606      172.7817489129     1  0.22705265E+09
     -169.4545007821      173.2040295574     1  0.22296213E+09
     -169.4544892982      175.3825440828     1  0.21967620E+09
     -169.4544162781      173.5903673689     1  0.22533709E+09
     -169.4543868944      175.8058547929     1  0.22305376E+09
     -169.4543601561      176.4852427347     1  0.21688052E+09
     -169.4543467607      171.0862011628     1  0.21916908E+09
     -169.4543204559      175.7613634612     1  0.22667390E+09
     -169.4542912297      173.8704608408     1  0.23467566E+09
     -169.4542462226      172.0657182190     1  0.21517315E+09
     -169.4542448555      172.9361419162     1  0.21919054E+09
     -169.4542428445      174.0478106557     1  0.23337440E+09
     -169.4542185999      172.8373546207     1  0.22506287E+09
     -169.4542139914      176.3909923361     2  0.22061460E+09
     -169.4542113109      173.0568997548     1  0.22089177E+09
     -169.4542057664      174.9626216342     1  0.22379286E+09
     -169.4541874537      173.9438783010     1  0.21581590E+09
     -169.4541310723      174.7463558091     1  0.22000592E+09
     -169.4541297551      172.7569750623     1  0.22147573E+09
     -169.4541114234      171.9624402414     1  0.21421818E+09
     -169.4540954827      168.7624264106     1  0.21789834E+09
     -169.4540880598      174.8602132251     1  0.22250708E+09
     -169.4540564496      175.7920643606     1  0.23081702E+09
     -169.4540172573      169.8627957301     1  0.21440039E+09
     -169.4540051551      173.6580396116     1  0.22458612E+09
     -169.4539987215      170.7786743015     1  0.22432687E+09
     -169.4539586019      173.0329824014     1  0.22872343E+09
     -169.4539475940      174.8410084271     1  0.22556107E+09
     -169.4539306892      171.8521833956     1  0.23329305E+09
     -169.4538964116      173.5160522217     1  0.22746924E+09
     -169.4538902803      170.0436082727     1  0.23475513E+09
     -169.4538860730      170.0325092173     1  0.22145031E+09
     -169.4538662191      173.8221441052     1  0.22169363E+09
     -169.4538483424      169.7378115502     1  0.23246570E+09
     -169.4538441189      170.6602289680     1  0.23135231E+09
     -169.4538240323      173.4615704512     1  0.22918956E+09
     -169.4538168177      170.8797682147     1  0.22165645E+09
     -169.4538157927      175.4002300633     1  0.22885900E+09
     -169.4537974719      173.4085936286     1  0.23269098E+09
     -169.4537809525      174.8783017268     1  0.22604350E+09
     -169.4537659166      168.2789548818     1  0.21391614E+09
     -169.4537535661      171.1373061333     1  0.22183762E+09
     -169.4537391299      172.7472099979     1  0.22098369E+09
     -169.4537176446      171.6012986043     1  0.21892093E+09
     -169.4537158787      170.2332120363     1  0.22855918E+09
     -169.4537123930      171.2396836959     1  0.21369344E+09
     -169.4537096678      175.5466713625     1  0.22615515E+09
     -169.4536044351      167.7060285261     1  0.21920454E+09
     -169.4536024056      171.2864024724     1  0.22732173E+09
     -169.4535834325      177.1900643073     1  0.23688248E+09
     -169.4535657553      170.9217131890     1  0.22566293E+09
     -169.4535225245      176.2528698299     1  0.22364787E+09
     -169.4535052369      171.8943340210     4  0.21309876E+09
     -169.4535023173      173.6567084833     1  0.23182367E+09
     -169.4534493075      168.7637309009     1  0.22210684E+09
     -169.4534374137      175.8175203649     1  0.22409682E+09
     -169.4534329850      175.5252240520     1  0.22606410E+09
     -169.4534225041      178.9167686277     1  0.24361515E+09
     -169.4534152948      170.3355327281     1  0.21710205E+09
     -169.4534012776      171.8799590359     1  0.23015160E+09
     -169.4533219574      169.7463236213     1  0.22145833E+09
     -169.4532911971      174.9202412401     1  0.22956310E+09
     -169.4532644216      169.8846774142     1  0.22290299E+09
     -169.4532316546      173.1130656076     1  0.22812421E+09
     -169.4532162766      173.8024321193     1  0.22621121E+09
     -169.4531628042      174.3386808786     1  0.21362337E+09
     -169.4531603258      171.5259175701     1  0.22902834E+09
     -169.4531494936      173.3522166694     1  0.21904758E+09
     -169.4531303580      174.3652620542     1  0.22701478E+09
     -169.4531156562      176.8844024743     1  0.23394300E+09
     -169.4531104915      170.2549438352     1  0.21415133E+09
     -169.4530998085      171.1165568310     1  0.21786408E+09
     -169.4530914712      171.4969391663     1  0.21936391E+09
     -169.4530387138      170.4795556171     1  0.21181572E+09
     -169.4530296439      170.3046382281     1  0.21488747E+09
     -169.4530054086      173.7556562958     1  0.21659114E+09
     -169.4529872756      170.4845121767     1  0.21904618E+09
     -169.4529819147      169.5414007132     1  0.22117728E+09
     -169.4529723687      166.9890439507     1  0.22182089E+09
     -169.4529566891      170.5995483199     1  0.22337299E+09
     -169.4529490587      172.5119976075     1  0.22870271E+09
     -169.4529403561      170.7379160991     1  0.22764736E+09
     -169.4529204280      176.7760696522     1  0.21471728E+09
     -169.4529167421      174.5339436037     1  0.21433887E+09
     -169.4528923035      172.9365561468     1  0.22431995E+09
     -169.4528713303      174.3606037249     1  0.21832981E+09
     -169.4527928738      176.8800314682     1  0.22554783E+09
     -169.4527606771      171.2873413531     1  0.21871032E+09
     -169.4527370866      173.6397732310     1  0.22786187E+09
     -169.4527326565      167.6217817955     1  0.21599321E+09
     -169.4527116318      170.1766674346     1  0.23103112E+09
     -169.4526768861      176.0842729943     1  0.22390942E+09
     -169.4526756320      171.1604338367     1  0.22360574E+09
     -169.4526703898      175.4554747508     1  0.21810059E+09
     -169.4526611602      173.8041053520     1  0.22754117E+09
     -169.4526460536      176.7378291264     1  0.23057618E+09
     -169.4526179010      168.3554774853     1  0.21932503E+09
     -169.4526094648      170.4708532804     1  0.22384992E+09
     -169.4525475138      169.9688180861     1  0.21573783E+09
     -169.4524801617      173.1790170935     1  0.21415395E+09
     -169.4524644637      173.0079171043     1  0.22318835E+09
     -169.4524221282      165.1180328873     1  0.22189623E+09
     -169.4524175044      169.8984450645     1  0.21429084E+09
     -169.4524101501      174.1512256757     1  0.21731330E+09
     -169.4524067489      178.3313419737     1  0.22407218E+09
     -169.4523098068      174.1091852883     1  0.22686230E+09
     -169.4523000402      166.5839121379     1  0.22260155E+09
     -169.4522889442      172.9761224834     1  0.22696492E+09
     -169.4522446637      180.3506195992     1  0.21736286E+09
     -169.4522302375      170.5036344576     1  0.22282938E+09
     -169.4522176127      170.9040699664     1  0.22684307E+09
     -169.4521983570      173.1855274979     1  0.21215093E+09
     -169.4521355365      172.9024474821     1  0.22420265E+09
     -169.4521217843      176.4259094093     1  0.23909620E+09
     -169.4521026886      171.1439198257     1  0.22614564E+09
     -169.4520997752      168.8622167739     1  0.21660774E+09
     -169.4520407518      171.5016233077     1  0.22806770E+09
     -169.4520381018      173.6890860126     1  0.23111708E+09
     -169.4520338304      173.1817892515     1  0.23372782E+09
     -169.4520087269      174.0575649946     1  0.22080322E+09
     -169.4519410977      173.9173191868     1  0.22867518E+09
     -169.4519225983      171.8369068642     1  0.22598029E+09
     -169.4518895163      166.8709682184     1  0.22030276E+09
     -169.4518800180      176.2929893004     2  0.22230861E+09
     -169.4518251077      172.7168073845     1  0.21978403E+09
     -169.4518181642      172.5201230249     1  0.22520468E+09
     -169.4518028679      171.7918164651     1  0.22547350E+09
     -169.4517868637      167.6732277860     1  0.21278616E+09
     -169.4517571228      173.9087736901     1  0.21822860E+09
     -169.4516619142      166.8821262280     1  0.21307694E+09
     -169.4516417764      174.0701921794     1  0.21789341E+09
     -169.4516263925      175.2665758725     1  0.22430627E+09
     -169.4516126023      173.6512079427     1  0.23265525E+09
     -169.4515929723      170.5272981055     1  0.22133759E+09
     -169.4515807955      171.9164754787     1  0.21934842E+09
     -169.4515663300      176.6126889312     1  0.22049455E+09
     -169.4515645771      175.8305816783     1  0.24482391E+09
     -169.4515479990      172.9668383631     1  0.22344947E+09
     -169.4515392514      174.2129275000     1  0.23274284E+09
     -169.4515326728      171.8857366723     1  0.23302420E+09
     -169.4515304820      173.4198611658     1  0.22086465E+09
     -169.4515247018      172.7393819273     1  0.22010813E+09
     -169.4515229240      173.4145753952     1  0.21281416E+09
     -169.4515181813      171.7898106035     1  0.22403909E+09
     -169.4515171133      173.0778421813     1  0.21984378E+09
     -169.4515160593      169.5423681137     1  0.22362203E+09
     -169.4515135894      175.6951574118     1  0.22375555E+09
     -169.4514798319      174.9515176639     1  0.23228318E+09
     -169.4514741697      171.8842379466     1  0.22763208E+09
     -169.4514300031      172.6451197276     1  0.21865805E+09
     -169.4513919756      172.4101597141     1  0.21577324E+09
     -169.4513632894      175.0220751343     1  0.22988935E+09
     -169.4513313166      177.4456818084     1  0.23667380E+09
     -169.4513140776      171.6355490226     1  0.21995838E+09
     -169.4512816429      168.9066496537     1  0.22297644E+09
     -169.4512689896      169.7781385096     1  0.22730058E+09
     -169.4512667822      173.8588904056     1  0.21563837E+09
     -169.4512512626      174.3413391577     1  0.22242948E+09
     -169.4512347873      171.7417170191     1  0.22336614E+09
     -169.4512287213      174.4822706723     1  0.22935589E+09
     -169.4511945441      176.4364948664     1  0.22877851E+09
     -169.4511464046      173.8216415311     1  0.23336861E+09
     -169.4511316028      178.3688156694     1  0.23123330E+09
     -169.4511018587      172.9073242834     1  0.22573973E+09
     -169.4510939246      172.2537001564     1  0.22044943E+09
     -169.4510576494      168.8056748840     1  0.22561663E+09
     -169.4510405788      171.1595437845     1  0.21434167E+09
     -169.4510103569      172.3236321205     1  0.21700996E+09
     -169.4510052530      178.3744804487     1  0.23602404E+09
     -169.4509693073      171.9747962682     1  0.21533445E+09
     -169.4509649390      173.2446762863     1  0.22273621E+09
     -169.4509186667      174.6705835412     1  0.22676946E+09
     -169.4509047490      175.2124984101     1  0.22051429E+09
     -169.4508867679      173.4209059987     1  0.21754898E+09
     -169.4508650526      177.9944198897     1  0.24048750E+09
     -169.4508535243      173.6859706110     2  0.23672993E+09
     -169.4508229263      173.7068850959     1  0.22610185E+09
     -169.4508181732      170.3618773712     1  0.22108125E+09
     -169.4507851409      167.3262269925     1  0.21669434E+09
     -169.4507741288      175.0349053302     1  0.22794157E+09
     -169.4507283038      176.3198370531     1  0.23987691E+09
     -169.4507047694      173.7553735063     1  0.21989913E+09
     -169.4507026909      167.9491637130     1  0.21686818E+09
     -169.4506907200      171.4583908895     1  0.22342712E+09
     -169.4506465813      171.4991620234     1  0.22247543E+09
     -169.4506306700      170.9908539841     1  0.22324009E+09
     -169.4506194289      175.2330226903     1  0.22767096E+09
     -169.4506055618      170.3286616325     1  0.21505480E+09
     -169.4506000644      175.3025393402     1  0.23168569E+09
     -169.4505840440      175.9105324489     1  0.23832983E+09
     -169.4505343556      176.3080505178     1  0.23474879E+09
     -169.4505301760      175.2047019940     1  0.22916329E+09
     -169.4505201668      177.8002888075     1  0.22276432E+09
     -169.4504853650      171.7650943672     1  0.22881456E+09
     -169.4504803851      174.4828444671     1  0.21972701E+09
     -169.4504744282      170.4469003904     1  0.23867749E+09
     -169.4504189872      167.1196743446     1  0.21781442E+09
     -169.4504009678      176.3272629537     1  0.23925283E+09
     -169.4503850891      177.4665803875     1  0.22053682E+09
     -169.4503735531      172.4416850778     1  0.23573982E+09
     -169.4503493635      173.6130203417     1  0.22101091E+09
     -169.4503199014      171.3767549542     1  0.21972015E+09
     -169.4502692925      178.3411171984     1  0.22496623E+09
     -169.4502579239      171.6493007292     1  0.22728530E+09
     -169.4502392531      174.2221706085     1  0.22646993E+09
     -169.4502280403      168.8551215915     1  0.21688634E+09
     -169.4502250546      177.8384282833     1  0.23067491E+09
     -169.4502168668      175.2302906496     1  0.22192438E+09
     -169.4501356091      176.3222788076     1  0.21670138E+09
     -169.4500522979      168.4791697192     1  0.21622624E+09
     -169.4500414392      172.1305412827     1  0.22232621E+09
     -169.4500264762      177.5334766653     1  0.22942719E+09
     -169.4500213611      172.6324760006     1  0.21998227E+09
     -169.4499976625      172.6430860577     1  0.23882164E+09
     -169.4499953267      175.0009692637     1  0.22765203E+09
     -169.4499941600      168.8303173514     1  0.21951274E+09
     -169.4499915744      173.1503719294     1  0.22258208E+09
     -169.4499854899      174.5303999195     1  0.22504276E+09
     -169.4499607348      168.6376359896     1  0.23715519E+09
     -169.4499068701      173.9685011432     1  0.23000036E+09
     -169.4498695104      171.5032809140     1  0.21694789E+09
     -169.4498091791      171.2960999330     1  0.22493351E+09
     -169.4498052739      174.0918105940     1  0.22280349E+09
     -169.4497756683      174.6888052082     1  0.21483411E+09
     -169.4497677222      171.4281081169     1  0.22755911E+09
     -169.4497618552      176.3260974698     1  0.22581353E+09
     -169.4497518138      175.4869539001     1  0.22376494E+09
     -169.4497389525      174.7042483882     1  0.22024179E+09
     -169.4497331192      168.9309385857     1  0.21485864E+09
     -169.4496904381      165.9667439745     1  0.21877375E+09
     -169.4496865952      174.0382094638     1  0.23097896E+09
     -169.4496845243      180.9526219062     1  0.22032128E+09
     -169.4496532476      172.3412741125     1  0.22507395E+09
     -169.4496493131      177.9300368492     1  0.22990794E+09
     -169.4496447517      172.2644735799     1  0.21463235E+09
     -169.4495555000      171.6376014481     1  0.22575848E+09
     -169.4494805584      167.0143808867     1  0.22645874E+09
     -169.4494539731      172.3182144403     1  0.21851687E+09
     -169.4494402311      171.0597072672     1  0.22376096E+09
     -169.4493894857      170.8351623700     1  0.21760029E+09
     -169.4493678804      168.6846430429     1  0.22050150E+09
     -169.4493554601      170.8790626024     1  0.21834927E+09
     -169.4492868913      174.2866622119     1  0.22055377E+09
     -169.4492831411      174.1212300177     1  0.21704842E+09
     -169.4492634170      168.3393867445     1  0.22071919E+09
     -169.4492574857      174.1753055899     1  0.23064105E+09
     -169.4491848631      170.5100915068     1  0.21759518E+09
     -169.4491829883      175.5414160710     1  0.22295953E+09
     -169.4491337994      169.3462813837     1  0.21781765E+09
     -169.4491282794      170.7277406962     1  0.21827134E+09
     -169.4491268618      175.3593026930     1  0.22138577E+09
     -169.4490968990      165.6003981930     1  0.22094791E+09
     -169.4490929913      174.6504016186     1  0.22998404E+09
     -169.4490765406      176.9444542263     1  0.23596111E+09
     -169.4490674764      173.7858658538     1  0.21457771E+09
     -169.4490444069      173.5716232898     1  0.21793754E+09
     -169.4490326741      175.2289924286     1  0.23381581E+09
     -169.4489956457      170.6724290018     1  0.22229817E+09
     -169.4489941668      173.8194433554     1  0.22173961E+09
     -169.4489869112      173.1119505848     2  0.22541693E+09
     -169.4489719105      175.6287350616     1  0.22061213E+09
     -169.4489620689      169.1595093881     1  0.21957945E+09
     -169.4489419571      175.5183247484     1  0.23579385E+09
     -169.4489359452      167.0342380578     1  0.22199947E+09
     -169.4489092535      173.0203610673     1  0.21937519E+09
     -169.4488966537      175.0132768592     1  0.22463858E+09
     -169.4488863614      171.7708203025     1  0.22075296E+09
     -169.4488637440      173.5977482677     1  0.22182756E+09
     -169.4488242206      172.4389973608     1  0.21734680E+09
     -169.4488025070      177.8330647277     1  0.22570726E+09
     -169.4487926361      171.2692896121     1  0.22159915E+09
     -169.4487844683      172.5990741987     1  0.21911355E+09
     -169.4487644723      179.6573027030     1  0.22507620E+09
     -169.4487313880      175.7432889072     1  0.23189965E+09
     -169.4487151585      170.5096943546     1  0.22756435E+09
     -169.4487138221      176.7130572599     1  0.24605357E+09
     -169.4486981823      171.3853985897     1  0.22127786E+09
     -169.4486287254      165.1039891625     1  0.21301020E+09
     -169.4485467289      175.6750093769     1  0.23129653E+09
     -169.4485415302      173.0617476402     1  0.21856059E+09
     -169.4484752558      172.0095082908     1  0.22338669E+09
     -169.4484732896      177.1723541870     1  0.21208507E+09
     -169.4484695290      174.0682163836     1  0.23309730E+09
     -169.4484564845      171.9721300069     1  0.22487627E+09
     -169.4484493209      173.4670174970     1  0.22848442E+09
     -169.4484368350      170.1745915115     1  0.21903635E+09
     -169.4484252973      173.6330581440     1  0.21877911E+09
     -169.4484241045      172.2935057379     1  0.21738730E+09
     -169.4483639064      175.4755176005     1  0.22202662E+09
     -169.4483518928      173.1277530505     1  0.22657969E+09
     -169.4483346809      171.0629982250     1  0.21286998E+09
     -169.4483306871      171.3963547781     1  0.22410019E+09
     -169.4483114996      170.3269605402     1  0.23641182E+09
     -169.4483031311      173.0146141426     1  0.23014234E+09
     -169.4482547768      171.5801557141     1  0.21594374E+09
     -169.4482444036      172.6533503196     1  0.22394340E+09
     -169.4482218995      177.3657656098     1  0.22741635E+09
     -169.4482105351      172.8369242544     1  0.21721444E+09
     -169.4481658850      164.4808556053     1  0.21759234E+09
     -169.4481432887      173.3164184052     1  0.22090433E+09
     -169.4480846608      173.8120053940     1  0.22863520E+09
     -169.4480728738      175.4864312211     1  0.23123694E+09
     -169.4480269099      175.4131567796     1  0.22031168E+09
     -169.4480256903      174.1060646566     1  0.21540002E+09
     -169.4479873318      169.9346993575     1  0.22384932E+09
     -169.4479774659      168.1513735766     1  0.21750233E+09
     -169.4479217492      169.0705627537     1  0.21883657E+09
     -169.4479195189      175.0206608278     1  0.22512916E+09
     -169.4478800365      174.4990968136     1  0.21493241E+09
     -169.4478556836      168.5323273201     1  0.22058784E+09
     -169.4478540872      172.3032266838     1  0.21338164E+09
     -169.4478286627      172.3863782046     1  0.22743370E+09
     -169.4477946863      171.6261958611     1  0.21937051E+09
     -169.4477595784      173.3984698017     1  0.22245833E+09
     -169.4477395297      173.8354420345     1  0.21653373E+09
     -169.4477298589      176.2268366317     1  0.21967952E+09
     -169.4477157687      166.5810651025     1  0.21838884E+09
     -169.4477090661      172.8544306574     1  0.21615748E+09
     -169.4476993236      168.7419214030     1  0.21923432E+09
     -169.4476896660      173.6491010769     1  0.22146645E+09
     -169.4476834548      166.8368333952     1  0.21489745E+09
     -169.4476623505      175.7018475088     1  0.22139537E+09
     -169.4476590252      172.7543352068     1  0.21922065E+09
     -169.4476550449      173.2599323718     1  0.22458911E+09
     -169.4476369086      176.3154147710     1  0.22724671E+09
     -169.4476274789      175.9151905242     1  0.23429045E+09
     -169.4476057729      174.4041186396     1  0.22595215E+09
     -169.4475516624      176.5804501512     1  0.22528484E+09
     -169.4475482355      171.0712258622     1  0.22495508E+09
     -169.4475237156      172.8404050999     1  0.23011056E+09
     -169.4475225333      173.2643145048     1  0.21909054E+09
     -169.4475211326      176.6140468862     1  0.22383258E+09
     -169.4475164037      172.5448731860     1  0.21928270E+09
     -169.4474869903      171.2443993200     1  0.22480777E+09
     -169.4474427105      173.2875787587     1  0.22442432E+09
     -169.4473863016      169.9397889371     1  0.22684041E+09
     -169.4473808695      175.3081945655     1  0.22604166E+09
     -169.4473022246      176.9763901424     1  0.22621839E+09
     -169.4472634684      178.3274706512     1  0.24286279E+09
     -169.4472350815      170.2470235002     1  0.21789906E+09
     -169.4472285509      172.3153208507     1  0.21520868E+09
     -169.4471943210      173.4255887466     1  0.22276149E+09
     -169.4471884918      174.4625748647     1  0.21905884E+09
     -169.4471864941      174.4120964118     1  0.21880211E+09
     -169.4471719624      171.7569502947     1  0.22922955E+09
     -169.4471587752      171.8675825704     1  0.21984418E+09
     -169.4471469558      171.9455376473     1  0.21640519E+09
     -169.4471173604      175.7893158056     1  0.22572675E+09
     -169.4471077353      168.9260337225     1  0.22062424E+09
     -169.4470928750      173.3418054137     1  0.21523423E+09
     -169.4470716383      167.2221187543     1  0.22470326E+09
     -169.4470637542      173.6061763670     1  0.21509090E+09
     -169.4470572116      167.9729388264     1  0.22784677E+09
     -169.4470292226      171.4825655726     1  0.21871443E+09
     -169.4470254042      172.5614711970     1  0.22703240E+09
     -169.4470162756      173.3750578630     1  0.22465439E+09
     -169.4470145655      166.3974477356     1  0.22105959E+09
     -169.4469850653      170.9581445523     1  0.22222405E+09
     -169.4469337176      177.8745911606     1  0.23780219E+09
     -169.4469240153      173.6867072589     1  0.22959331E+09
     -169.4469101786      174.2964255101     1  0.22402887E+09
     -169.4468885929      176.5045527115     1  0.21897191E+09
     -169.4468743366      174.2589784865     1  0.23197614E+09
     -169.4468431127      171.8087886225     1  0.23067247E+09
     -169.4468310568      175.9737923570     1  0.22511354E+09
     -169.4468181138      175.4680311430     1  0.22239758E+09
     -169.4468164623      173.5939896426     1  0.22147323E+09
     -169.4468039179      177.6752493274     1  0.23566426E+09
     -169.4468015754      172.9303292594     1  0.22693333E+09
     -169.4467821672      172.1130516310     1  0.22394798E+09
     -169.4467380193      177.4105620798     1  0.22964463E+09
     -169.4467233659      177.5221052442     1  0.22996735E+09
     -169.4467190809      172.2678641572     1  0.21544817E+09
     -169.4466901558      175.7090805525     2  0.21315219E+09
     -169.4466850764      177.2331614747     1  0.22459973E+09
     -169.4466437666      171.4557630502     1  0.22446676E+09
     -169.4466216446      173.1722876477     1  0.22385314E+09
     -169.4466194847      173.2237321473     1  0.22301421E+09
     -169.4466184617      175.7363777131     1  0.21600905E+09
     -169.4466085536      171.1003119001     1  0.22450488E+09
     -169.4465969381      174.1664816777     1  0.21247430E+09
     -169.4465646707      175.1834208117     1  0.21908580E+09
     -169.4465285270      174.6392356182     1  0.22769862E+09
     -169.4465122356      170.2260099002     1  0.22354669E+09
     -169.4464563489      175.3397580355     1  0.22919920E+09
     -169.4464373073      173.3195492200     1  0.22126773E+09
     -169.4463833792      165.7218194541     1  0.21680195E+09
     -169.4463642020      174.7065016314     1  0.21889873E+09
     -169.4463498399      175.7974281630     1  0.22307375E+09
     -169.4463446199      175.4188091393     1  0.21665934E+09
     -169.4463343750      176.7276340453     1  0.23936696E+09
     -169.4463265378      170.4595786467     1  0.21545753E+09
     -169.4463063968      172.9047301182     1  0.22169243E+09
     -169.4462835858      175.2273337446     1  0.21935908E+09
     -169.4462635463      171.3574526969     1  0.22864814E+09
     -169.4462593379      170.4355409430     1  0.21694218E+09
     -169.4462443034      177.4790603651     1  0.23375153E+09
     -169.4462306943      172.2930272290     1  0.22738443E+09
     -169.4462145880      171.9011114502     1  0.22097943E+09
     -169.4462026193      173.2605429982     1  0.22741711E+09
     -169.4461883730      170.3243776666     1  0.22889365E+09
     -169.4461655537      175.2101769528     1  0.22018033E+09
     -169.4461618005      170.5263968725     1  0.21829134E+09
     -169.4461410908      166.7310784527     1  0.22190013E+09
     -169.4461053646      169.3171216705     1  0.21340799E+09
     -169.4460601348      173.6664086309     1  0.23203369E+09
     -169.4460419660      165.4643724237     1  0.21337160E+09
     -169.4460391255      171.6427770979     1  0.23157738E+09
     -169.4460143804      176.5390633105     1  0.22587821E+09
     -169.4459952019      166.9422437523     1  0.22522834E+09
     -169.4459780725      168.5734211415     1  0.21993523E+09
     -169.4459756992      171.1493266697     1  0.23132010E+09
     -169.4459643710      176.2186311016     1  0.22726175E+09
     -169.4459621634      175.2266843036     1  0.25079134E+09
     -169.4459383035      177.4226781144     1  0.23288794E+09
     -169.4458946775      173.7855172265     1  0.23932072E+09
     -169.4458883068      172.1798078865     1  0.22811058E+09
     -169.4458637933      172.4731310214     1  0.22001999E+09
     -169.4458501052      175.6471565182     1  0.21966785E+09
     -169.4458021578      175.0535606020     1  0.21651632E+09
     -169.4458010979      173.1191595178     1  0.22053375E+09
     -169.4457812283      172.5493076015     1  0.22058524E+09
     -169.4457784399      177.8967551320     1  0.22655784E+09
     -169.4457772869      176.4013903765     1  0.22243668E+09
     -169.4457537366      165.8266065666     1  0.22085190E+09
     -169.4457503964      175.9349799043     1  0.23807851E+09
     -169.4457281959      168.7792313439     1  0.22070316E+09
     -169.4456879038      170.2295310548     1  0.21298418E+09
     -169.4456810845      168.8617960619     1  0.21687248E+09
     -169.4456389645      176.7056888596     1  0.22139257E+09
     -169.4456226816      175.1804292079     1  0.21997544E+09
     -169.4456168989      176.1565682787     1  0.22888503E+09
     -169.4456135939      171.2540598543     1  0.21692525E+09
     -169.4455968197      169.8288241473     1  0.21934379E+09
     -169.4455946901      176.4488329060     1  0.22070075E+09
     -169.4455292495      175.1835828383     1  0.23137305E+09
     -169.4455247523      175.1035036346     1  0.21441553E+09
     -169.4454873537      170.1581765703     1  0.22422732E+09
     -169.4454762815      175.0214649223     1  0.23741133E+09
     -169.4454525751      176.5541307343     1  0.21828148E+09
     -169.4454297442      170.3848905122     1  0.22377594E+09
     -169.4454231839      173.6847041270     1  0.22239724E+09
     -169.4453727479      174.3670451931     1  0.22291683E+09
     -169.4453464765      173.1953739484     1  0.22915990E+09
     -169.4453391810      171.2932847691     1  0.22639531E+09
     -169.4453332012      169.7930730410     1  0.21984568E+09
     -169.4453178102      179.0347244725     1  0.22319013E+09
     -169.4453160072      172.1558732353     1  0.23287262E+09
     -169.4453097258      175.1358794155     1  0.22047571E+09
     -169.4452770730      169.7650456223     1  0.21986958E+09
     -169.4452507982      173.4752485457     1  0.22431407E+09
     -169.4452433827      168.9276554643     1  0.22221187E+09
     -169.4451962626      173.5808325221     1  0.22693023E+09
     -169.4451949034      170.7127520475     1  0.22658678E+09
     -169.4451841885      172.8820917450     1  0.22642453E+09
     -169.4451156322      171.3725505301     1  0.23757494E+09
     -169.4450806768      171.0495816871     1  0.22102456E+09
     -169.4450792310      171.0732003973     1  0.21825107E+09
     -169.4450532634      174.8641249467     1  0.21935917E+09
     -169.4450434987      175.9489397896     2  0.21741988E+09
     -169.4450369173      177.7395653819     1  0.23085287E+09
     -169.4450160035      178.0726015177     1  0.23959547E+09
     -169.4450109394      171.8779966668     1  0.22047425E+09
     -169.4449809768      175.0706521635     1  0.21939632E+09
     -169.4449747769      174.0125854950     1  0.23091953E+09
     -169.4449622490      174.6009902270     1  0.23268439E+09
     -169.4449469178      176.2786756420     1  0.21853131E+09
     -169.4449458403      170.0288006074     1  0.21586896E+09
     -169.4449113187      170.8763569869     1  0.22943837E+09
     -169.4448992335      172.6616878588     1  0.21774071E+09
     -169.4448965342      167.2213479936     1  0.22149466E+09
     -169.4448720940      175.2547092164     1  0.21903303E+09
     -169.4448653721      178.4614128128     2  0.22752102E+09
     -169.4447996358      172.0875163452     1  0.21220509E+09
     -169.4447590610      171.2869156628     1  0.22354160E+09
     -169.4447378882      172.2172956289     1  0.21813534E+09
     -169.4446524943      170.7000003563     1  0.22419689E+09
     -169.4446480316      177.5292085316     1  0.23605430E+09
     -169.4446469693      174.2439426530     1  0.22175220E+09
     -169.4446436628      175.6533055795     1  0.21532365E+09
     -169.4445935992      171.8492991208     1  0.22301441E+09
     -169.4445451685      169.5389669736     1  0.22303807E+09
     -169.4445426132      172.0973562753     1  0.22966807E+09
     -169.4445398994      175.4373253338     1  0.21382917E+09
     -169.4445226945      175.9902700259     1  0.21934352E+09
     -169.4445056154      174.2520900159     1  0.21954587E+09
     -169.4444995550      172.7986611432     1  0.21498288E+09
     -169.4444894321      169.4058803229     1  0.21822386E+09
     -169.4444745235      175.4582625469     1  0.22601431E+09
     -169.4444481122      174.2800130308     1  0.22181927E+09
     -169.4444431209      174.1255057776     1  0.23257274E+09
     -169.4444419327      172.0080962517     1  0.23663741E+09
     -169.4444365992      168.5903186931     1  0.21424405E+09
     -169.4444339972      174.8686108521     1  0.22064271E+09
     -169.4444322761      171.0787176646     1  0.22175074E+09
     -169.4444298999      174.0778554069     1  0.22977418E+09
     -169.4444231945      170.4149107537     1  0.22737349E+09
     -169.4444087396      174.8612971193     1  0.21632047E+09
     -169.4443961626      172.6137820908     1  0.22410281E+09
     -169.4443908891      172.4039521354     1  0.22334905E+09
     -169.4443773726      176.9100651151     1  0.22564544E+09
     -169.4443431596      170.7935995942     1  0.21883954E+09
     -169.4443405106      169.3185486626     1  0.22345710E+09
     -169.4443173631      172.1907088317     1  0.23535062E+09
     -169.4443134938      168.9585664727     1  0.22837438E+09
     -169.4442656144      171.8444624278     1  0.22759984E+09
     -169.4442606282      173.9737611416     1  0.22266915E+09
     -169.4442586733      174.7377845346     1  0.22381561E+09
     -169.4442529199      171.1655110471     1  0.23886856E+09
     -169.4442073756      169.6722458933     1  0.23192354E+09
     -169.4442049773      178.1781435375     1  0.23053988E+09
     -169.4441858707      175.5700974034     1  0.22993948E+09
     -169.4441688715      169.0210909113     1  0.22313807E+09
     -169.4441647768      173.8728878170     1  0.22313473E+09
     -169.4440914513      173.8007771984     1  0.22299499E+09
     -169.4440661179      169.0621369005     1  0.22044705E+09
     -169.4440608211      166.8316722174     1  0.22244686E+09
     -169.4440468205      168.9188517586     1  0.21943293E+09
     -169.4440210693      170.5228314116     1  0.21884502E+09
     -169.4439708097      171.9003074996     1  0.21747113E+09
     -169.4439500890      171.8358771908     1  0.21947284E+09
     -169.4439263524      176.9809361706     1  0.22428987E+09
     -169.4439178376      173.7213932486     1  0.22204248E+09
     -169.4439026891      170.4743674723     1  0.22145034E+09
     -169.4439009682      178.1887879535     1  0.21483396E+09
     -169.4438939792      171.4819060864     1  0.21987251E+09
     -169.4438552982      171.5744198358     1  0.22312501E+09
     -169.4438400811      171.2084572075     1  0.22751425E+09
     -169.4438349379      170.0992344137     1  0.22199495E+09
     -169.4438153876      176.2651190224     1  0.22719628E+09
     -169.4437972723      171.6473481201     1  0.22612867E+09
     -169.4437654500      169.9203334130     1  0.22019572E+09
     -169.4437511778      172.3441208129     1  0.21825976E+09
     -169.4437251276      168.8599088139     1  0.22245998E+09
     -169.4436971093      175.6745072653     1  0.21903774E+09
     -169.4436788181      175.5940007952     1  0.21896289E+09
     -169.4436719036      177.4831017130     1  0.24513502E+09
     -169.4436539424      177.0426740869     1  0.24178498E+09
     -169.4436451226      173.9707391427     1  0.23456335E+09
     -169.4436341995      169.7361896281     1  0.22966496E+09
     -169.4436273024      174.4816889710     1  0.22522716E+09
     -169.4435922138      166.7975126317     1  0.22471897E+09
     -169.4435538130      171.4231513772     1  0.21679648E+09
     -169.4435444296      174.7438113812     1  0.22334238E+09
     -169.4435302104      176.3523853873     1  0.22740590E+09
     -169.4435064652      174.4678737614     1  0.22857736E+09
     -169.4434890185      175.8099350775     1  0.22560733E+09
     -169.4434674938      168.8913919477     1  0.21997914E+09
     -169.4434574675      170.7565916916     2  0.23927065E+09
     -169.4434524660      172.5278248034     1  0.21602127E+09
     -169.4434469421      176.8465245764     1  0.23968322E+09
     -169.4434443053      171.6676103283     1  0.22975674E+09
     -169.4434123341      169.6010745937     1  0.22482752E+09
     -169.4433596630      168.9927362768     1  0.22146806E+09
     -169.4433439948      167.8217752624     1  0.22321290E+09
     -169.4433089340      172.6254269665     1  0.21513141E+09
     -169.4433034171      172.6575524540     1  0.22664384E+09
     -169.4432805554      175.4663283493     1  0.22104818E+09
     -169.4432647989      171.0787504443     1  0.22007437E+09
     -169.4432368943      176.9501763075     1  0.24131016E+09
     -169.4432115869      170.4867354397     1  0.22102678E+09
     -169.4431945817      180.0190781841     1  0.23835908E+09
     -169.4431293560      178.0368514109     1  0.21827108E+09
     -169.4430949742      172.9845015505     1  0.22822726E+09
     -169.4430825134      166.3903011508     1  0.21704104E+09
     -169.4430692984      170.7341064540     1  0.22987108E+09
     -169.4430673625      171.6369695911     1  0.23174367E+09
     -169.4430321499      171.1024796301     1  0.23217787E+09
     -169.4430204655      173.6930082857     1  0.22415528E+09
     -169.4430105371      175.3862192234     1  0.21546275E+09
     -169.4430027512      174.7814561065     1  0.22813306E+09
     -169.4429720206      172.4647685955     1  0.22339786E+09
     -169.4429602228      173.3203033431     1  0.23218410E+09
     -169.4429293973      172.4658030517     1  0.22197169E+09
     -169.4429215005      173.8506350189     1  0.24261846E+09
     -169.4429131370      172.4831591057     1  0.22170963E+09
     -169.4428790747      179.4942362033     2  0.21085470E+09
     -169.4428710972      175.9419613751     1  0.22884799E+09
     -169.4428700936      175.2685453242     1  0.22895587E+09
     -169.4428384508      172.9031065192     1  0.21829616E+09
     -169.4428186599      168.6029290671     1  0.22126078E+09
     -169.4428127059      173.6623444321     2  0.21682527E+09
     -169.4427950679      173.9424391057     1  0.23615003E+09
     -169.4427890095      174.4355469828     1  0.22096786E+09
     -169.4427566236      168.3542082274     1  0.22394470E+09
     -169.4427413941      171.7942937075     1  0.21424367E+09
     -169.4427390731      169.2282613959     1  0.21480332E+09
     -169.4427005966      168.4844366890     1  0.23243514E+09
     -169.4426789939      171.2262415925     1  0.22324731E+09
     -169.4426572169      175.3523882423     1  0.21336198E+09
     -169.4426424282      170.8705390874     1  0.22068429E+09
     -169.4425988843      176.4580527434     1  0.21909922E+09
     -169.4425711571      175.2544243458     1  0.23075442E+09
     -169.4425654972      173.9912674121     1  0.22519753E+09
     -169.4425245988      176.1250606236     1  0.23215884E+09
     -169.4425034197      172.6948741630     1  0.22219401E+09
     -169.4424977808      171.7415704890     1  0.22114482E+09
     -169.4424860700      171.6099870579     1  0.23221694E+09
     -169.4424505389      176.9389992220     1  0.22361434E+09
     -169.4424457638      172.4702432532     1  0.21942328E+09
     -169.4423879492      173.2685186568     1  0.21644179E+09
     -169.4423659666      174.7309184574     1  0.24238260E+09
     -169.4423634230      173.5157469188     1  0.22217716E+09
     -169.4423545084      172.7870187965     1  0.23860851E+09
     -169.4423464932      173.4278539351     1  0.22207030E+09
     -169.4423449112      169.7086336577     1  0.21484192E+09
     -169.4423207296      169.6324980700     2  0.22208283E+09
     -169.4423063877      172.9651897033     1  0.22177857E+09
     -169.4422875169      172.5942424050     1  0.22135373E+09
     -169.4422722222      173.0716928189     1  0.21752075E+09
     -169.4422692800      173.2765109910     1  0.22044618E+09
     -169.4422209079      170.1548049430     1  0.21704017E+09
     -169.4422193882      175.2937768882     1  0.22875688E+09
     -169.4421677084      173.6383524931     1  0.21898865E+09
     -169.4421611676      180.8379138404     1  0.21811204E+09
     -169.4421516859      167.6717584945     1  0.22350878E+09
     -169.4421461945      170.1078632935     1  0.21925174E+09
     -169.4421366758      165.4468787881     1  0.21304951E+09
     -169.4421229094      170.1253771130     1  0.22143183E+09
     -169.4421199116      176.7063146913     1  0.22953160E+09
     -169.4421127533      171.8922322806     1  0.23019418E+09
     -169.4421045215      170.1446962289     1  0.22386332E+09
     -169.4420992574      175.5708655721     1  0.22543466E+09
     -169.4420656933      174.2822377504     1  0.22878203E+09
     -169.4420450601      169.8154596613     1  0.22341422E+09
     -169.4420287945      172.0141192573     1  0.22125858E+09
     -169.4420087170      174.1257754914     1  0.21619600E+09
     -169.4419734029      175.2243924945     2  0.22054712E+09
     -169.4419153480      167.8719124640     1  0.22789571E+09
     -169.4419138868      172.4535960437     1  0.23274851E+09
     -169.4418999980      174.1169711500     1  0.22668438E+09
     -169.4418687579      171.4800993468     1  0.22731383E+09
     -169.4418478682      174.2524129005     1  0.23021355E+09
     -169.4418392585      173.1255555639     1  0.23168932E+09
     -169.4418338330      172.0218098482     1  0.21579407E+09
     -169.4418149558      170.8587990416     1  0.21666920E+09
     -169.4418097445      171.5989511755     1  0.21955778E+09
     -169.4417819781      175.1948498752     1  0.21948432E+09
     -169.4417800015      175.3252008083     1  0.22672218E+09
     -169.4417640031      174.0797650015     1  0.23618415E+09
     -169.4416719751      172.6662342600     1  0.21844662E+09
     -169.4416652189      171.8277171290     1  0.22626922E+09
     -169.4416590079      176.4818555686     1  0.23198961E+09
     -169.4416554435      174.4340428871     1  0.23209670E+09
     -169.4416337472      168.1198898809     1  0.21766196E+09
     -169.4416130373      174.5045459888     1  0.21418718E+09
     -169.4415141485      166.7031713500     1  0.21470222E+09
     -169.4415036548      175.8413638167     1  0.23084712E+09
     -169.4414837197      170.3223357388     1  0.22886829E+09
     -169.4414749864      169.7366990586     1  0.22738123E+09
     -169.4414574764      171.8140808212     1  0.21467774E+09
     -169.4414259657      171.0980231338     2  0.23624405E+09
     -169.4413862811      174.1271179254     1  0.23158514E+09
     -169.4413497144      177.0686098123     1  0.21691705E+09
     -169.4413446707      168.0738658544     1  0.21835654E+09
     -169.4413282279      175.2972972429     1  0.23190544E+09
     -169.4412863517      164.5414413367     1  0.21873024E+09
     -169.4412809192      172.6733801964     1  0.22246632E+09
     -169.4412320218      170.1519330669     1  0.21707510E+09
     -169.4412030319      179.4032501971     1  0.22105775E+09
     -169.4411659792      166.3416161664     1  0.21820883E+09
     -169.4411608450      173.8631089766     1  0.24204975E+09
     -169.4411564373      175.5989507521     1  0.22261413E+09
     -169.4411289825      173.7392463403     1  0.22882502E+09
     -169.4410814475      177.1817657284     1  0.24018791E+09
     -169.4410780135      169.2598693312     1  0.21272171E+09
     -169.4410730472      175.8404607610     1  0.22174600E+09
     -169.4410551363      178.0203928374     1  0.23120339E+09
     -169.4410408363      173.4277008519     1  0.22976886E+09
     -169.4410370134      175.2349517846     1  0.22648173E+09
     -169.4410295056      167.4872901524     1  0.23330473E+09
     -169.4410263365      170.7793728972     1  0.22424717E+09
     -169.4410221463      173.3263671104     1  0.23613710E+09
     -169.4410159005      173.0679482354     1  0.21857589E+09
     -169.4410117795      168.3217179018     1  0.23167504E+09
     -169.4409549053      168.5541144835     1  0.21995257E+09
     -169.4409474101      169.3814376437     1  0.22323971E+09
     -169.4409215558      169.3607673653     1  0.22458654E+09
     -169.4409195831      171.1568494445     1  0.22658328E+09
     -169.4409140164      175.5548490493     1  0.22343823E+09
     -169.4409010970      171.8255031132     1  0.22869282E+09
     -169.4408843408      173.7710553003     1  0.21731237E+09
     -169.4408686789      179.5493299157     2  0.24385646E+09
     -169.4408523687      169.3552759115     1  0.23147311E+09
     -169.4408296369      173.6197427515     1  0.22118982E+09
     -169.4408175376      171.6883094884     1  0.21760008E+09
     -169.4408071539      176.9025541931     1  0.23249058E+09
     -169.4407922990      173.6687045981     1  0.22248045E+09
     -169.4407696191      173.6838010822     1  0.21629057E+09
     -169.4407419379      171.7192470544     1  0.21868946E+09
     -169.4406695584      174.2829961541     1  0.23232281E+09
     -169.4406613859      171.9091091984     1  0.21966155E+09
     -169.4406478804      172.9555418456     1  0.22246539E+09
     -169.4406435586      174.0670918832     1  0.21827117E+09
     -169.4406326413      177.3865498821     1  0.22914499E+09
     -169.4406294861      179.3677921489     1  0.23031205E+09
     -169.4406184238      171.9464461798     1  0.22100014E+09
     -169.4405883476      169.1309216613     1  0.23178814E+09
     -169.4405752936      170.1628254216     1  0.22067875E+09
     -169.4405688042      170.1281385796     1  0.23093751E+09
     -169.4405224207      172.3237979111     1  0.22353729E+09
     -169.4405158047      174.0094593105     1  0.23133826E+09
     -169.4405051825      176.7955658663     1  0.22814535E+09
     -169.4405026841      171.6649281979     1  0.21946120E+09
     -169.4404981699      172.5458532461     1  0.22251188E+09
     -169.4404699015      176.2140350026     1  0.23283082E+09
     -169.4404490981      173.5817166615     1  0.22480219E+09
     -169.4404393275      172.5935479015     1  0.22521987E+09
     -169.4404264693      174.9079018928     1  0.22178895E+09
     -169.4404216584      174.1116275077     1  0.22677758E+09
     -169.4404167483      173.4109631272     1  0.23429222E+09
     -169.4404107092      167.8608115770     1  0.21467864E+09
     -169.4404059904      172.3164471209     1  0.22692449E+09
     -169.4403990007      168.9653743211     1  0.22325045E+09
     -169.4403780205      172.1005749455     1  0.21257832E+09
     -169.4403610315      170.0202099298     1  0.23759772E+09
     -169.4403578092      172.3708566462     1  0.22149379E+09
     -169.4403457963      171.2991702504     1  0.21239548E+09
     -169.4403399116      170.5694879668     1  0.21641209E+09
     -169.4402911437      177.5428309072     1  0.22505926E+09
     -169.4402788862      172.7545947240     1  0.21644225E+09
     -169.4402563435      171.4500743128     1  0.21984426E+09
     -169.4402284473      173.2528179302     1  0.22842904E+09
     -169.4402106271      171.6921597586     1  0.22330412E+09
     -169.4401263550      173.0186223592     1  0.23596060E+09
     -169.4401204417      172.4888059716     1  0.21658297E+09
     -169.4401166133      175.6922683866     1  0.22464601E+09
     -169.4400665287      169.6634357419     1  0.22221688E+09
     -169.4400595440      174.0977089581     1  0.21796629E+09
     -169.4400394472      169.0060032478     1  0.22226359E+09
     -169.4400350463      174.6705766131     1  0.22360753E+09
     -169.4399958111      173.7171457389     1  0.22875555E+09
     -169.4399871962      173.2766431885     1  0.23042093E+09
     -169.4399611037      172.8980339776     1  0.21965788E+09
     -169.4399582766      172.7693952198     1  0.22003719E+09
     -169.4399506072      173.4403446127     1  0.22611872E+09
     -169.4399458837      168.1437239473     1  0.21609671E+09
     -169.4399101957      170.8137697928     1  0.23047999E+09
     -169.4398843729      175.1210822534     1  0.22588553E+09
     -169.4398746886      170.6763131083     1  0.21792007E+09
     -169.4398467716      171.6798367165     1  0.24264410E+09
     -169.4398454188      165.0667953700     1  0.21860803E+09
     -169.4398263217      176.4380068400     1  0.21232123E+09
     -169.4397892552      174.8823897744     1  0.21944220E+09
     -169.4397843869      176.3380013231     1  0.23370969E+09
     -169.4397362891      174.0668370375     1  0.21787717E+09
     -169.4397329418      169.4738983972     1  0.22739685E+09
     -169.4397184145      172.6736919901     1  0.22765478E+09
     -169.4397126813      171.1725765753     1  0.22358469E+09
     -169.4397085261      175.2399893065     1  0.22275675E+09
     -169.4396969439      176.6889063638     1  0.22706581E+09
     -169.4396769246      174.6074062803     1  0.22635513E+09
     -169.4396638681      169.5416400244     1  0.22546998E+09
     -169.4396554265      174.9973674114     1  0.23119071E+09
     -169.4396505781      173.5966768113     1  0.22346915E+09
     -169.4396459791      175.9996589045     1  0.22785485E+09
     -169.4396344325      168.3038467407     1  0.21971639E+09
     -169.4396300768      181.2017584729     1  0.21482469E+09
     -169.4396164361      171.9350361570     1  0.23150936E+09
     -169.4396082612      169.0758536198     1  0.22338237E+09
     -169.4396028460      172.9076809222     1  0.22157578E+09
     -169.4395932670      172.6029163587     1  0.22634791E+09
     -169.4395517840      174.9346222515     1  0.23033068E+09
     -169.4395501980      171.7589145899     1  0.22816471E+09
     -169.4395408825      172.7190411596     1  0.22697077E+09
     -169.4395357505      173.7425574840     1  0.21158601E+09
     -169.4395178504      173.8075953834     1  0.22580996E+09
     -169.4395087595      169.7537124695     1  0.21973687E+09
     -169.4394967618      174.7330502428     1  0.22924024E+09
     -169.4394935442      169.6488571325     1  0.21960762E+09
     -169.4394893113      170.7790670196     1  0.21440033E+09
     -169.4394773483      172.7029071627     1  0.22031368E+09
     -169.4394613310      170.7269339975     1  0.21700493E+09
     -169.4394481594      174.6483824315     1  0.22196074E+09
     -169.4394443331      172.8373894699     1  0.22308041E+09
     -169.4393756507      175.8050779293     1  0.23288216E+09
     -169.4393555526      172.5041795027     1  0.22208688E+09
     -169.4393522768      173.3174860137     1  0.23473017E+09
     -169.4393507358      172.9617530252     1  0.21635789E+09
     -169.4393148797      174.3163169910     1  0.23769991E+09
     -169.4392955987      173.8123741532     1  0.22017733E+09
     -169.4392878064      172.0849017778     1  0.22081241E+09
     -169.4392853992      178.6343761809     1  0.22931837E+09
     -169.4392701302      169.9304657050     1  0.22536261E+09
     -169.4392515515      174.5114403800     1  0.21490221E+09
     -169.4392210035      175.7125991415     1  0.22826380E+09
     -169.4392196551      174.2276655643     1  0.21536186E+09
     -169.4391922454      169.3398722950     1  0.22474924E+09
     -169.4391781673      176.4034569448     1  0.21955786E+09
     -169.4391760399      173.6264193032     1  0.22402871E+09
     -169.4391707501      176.6664480310     1  0.23529609E+09
     -169.4391661502      173.0441007275     1  0.22587243E+09
     -169.4391470623      172.5323119828     1  0.23115038E+09
     -169.4391389895      168.6949526016     1  0.21729026E+09
     -169.4390556271      173.3248496865     1  0.23727053E+09
     -169.4390286520      173.1180035188     1  0.22671894E+09
     -169.4390261232      168.7719113687     1  0.21899844E+09
     -169.4390221670      174.7140865780     1  0.21280236E+09
     -169.4390090547      172.5617580672     1  0.22725979E+09
     -169.4390044012      174.2496324204     1  0.23466198E+09
     -169.4389943141      173.1207011067     1  0.22431851E+09
     -169.4389745470      172.5540192150     1  0.21177714E+09
     -169.4389596168      169.2854911735     1  0.21939763E+09
     -169.4389431139      172.3503515478     1  0.22606739E+09
     -169.4389418900      174.0709330011     1  0.22265148E+09
     -169.4389341250      167.7213217233     1  0.20960619E+09
     -169.4389323151      167.6525233512     1  0.21693856E+09
     -169.4389205733      178.5409394206     1  0.22537695E+09
     -169.4388944929      172.3794042709     1  0.23190467E+09
     -169.4388211994      175.0068089668     1  0.23254759E+09
     -169.4388191720      174.3851655267     1  0.21670683E+09
     -169.4387925175      172.7770500870     1  0.22361275E+09
     -169.4387858582      168.6095972316     1  0.22046444E+09
     -169.4387758873      171.7016415722     1  0.22217525E+09
     -169.4387633490      177.1432584800     1  0.22641181E+09
     -169.4387561098      174.9165025120     1  0.22182641E+09
     -169.4387518598      171.5983356170     1  0.21632704E+09
     -169.4387497039      168.9682060241     1  0.22250633E+09
     -169.4387475190      172.2813164054     1  0.22498392E+09
     -169.4387378441      169.1450357309     1  0.21957776E+09
     -169.4387366250      168.7510695412     1  0.21473465E+09
     -169.4387269695      171.3684288019     1  0.21441378E+09
     -169.4387196821      179.8366324806     1  0.24583862E+09
     -169.4387028404      172.2285120161     1  0.21878846E+09
     -169.4386891104      173.5205959189     1  0.23896823E+09
     -169.4386701751      172.3915753108     2  0.22308221E+09
     -169.4386365316      172.5081992015     1  0.22671917E+09
     -169.4386135972      172.0772707014     1  0.22524024E+09
     -169.4386094952      167.4007986563     1  0.21343276E+09
     -169.4386030345      176.3490205885     1  0.21718813E+09
     -169.4385953932      174.8927373770     1  0.23634248E+09
     -169.4385587848      168.1982429215     1  0.21238265E+09
     -169.4385442036      175.2540652106     1  0.22401432E+09
     -169.4385364042      171.9179856492     1  0.21815816E+09
     -169.4385212538      171.1811180678     1  0.21574026E+09
     -169.4385037854      170.6166528964     1  0.22764377E+09
     -169.4385002325      180.6195943368     1  0.21878694E+09
     -169.4384885144      169.6045722958     1  0.21954667E+09
     -169.4384799320      174.8556059139     1  0.22813656E+09
     -169.4384781725      174.5454578467     1  0.21719811E+09
     -169.4384348076      170.5520615075     1  0.22717884E+09
     -169.4384170362      172.0873646653     1  0.22472126E+09
     -169.4384109839      177.3421389680     1  0.21709365E+09
     -169.4384071774      175.2872340483     1  0.21973046E+09
     -169.4383955547      178.6280047550     1  0.22633499E+09
     -169.4383892628      170.0431358168     1  0.22299097E+09
     -169.4383873590      175.0081545997     1  0.21760405E+09
     -169.4383848034      170.4777981896     1  0.22211014E+09
     -169.4383815513      177.8279317071     1  0.21872730E+09
     -169.4383771657      176.4389020593     1  0.22349659E+09
     -169.4383673303      172.5605218958     1  0.22076403E+09
     -169.4383619859      170.7935582684     1  0.21586413E+09
     -169.4383565870      175.2024022539     1  0.22771506E+09
     -169.4383541266      170.6337542249     1  0.22199922E+09
     -169.4383188262      169.7905145568     1  0.21314902E+09
     -169.4382965285      174.5742331337     1  0.22541419E+09
     -169.4382603903      178.5617389596     1  0.22540133E+09
     -169.4382545190      172.1322559136     1  0.22936012E+09
     -169.4382495890      173.9758549947     1  0.22281796E+09
     -169.4382407635      175.2186841798     1  0.21881311E+09
     -169.4382201499      171.8612795395     1  0.22815526E+09
     -169.4382149402      166.3297391947     1  0.22067212E+09
     -169.4382022664      180.6269047190     1  0.21889533E+09
     -169.4382002536      171.2120134606     1  0.22118095E+09
     -169.4381973088      171.4281473193     1  0.22489756E+09
     -169.4381772836      173.4736771106     1  0.22398349E+09
     -169.4381184387      177.4290979888     1  0.23027697E+09
     -169.4381171619      175.0763893058     1  0.23088582E+09
     -169.4381038563      173.1566367220     1  0.22241549E+09
     -169.4380993284      170.1526007405     1  0.22392237E+09
     -169.4380911846      171.7785070677     1  0.22309075E+09
     -169.4380656224      171.9895730356     1  0.23856854E+09
     -169.4380533995      172.0091266217     1  0.22390696E+09
     -169.4380415911      172.3511724593     1  0.21922105E+09
     -169.4380286929      178.5845070881     1  0.24045355E+09
     -169.4380264416      172.8358754229     1  0.22612361E+09
     -169.4378810001      168.7721882070     1  0.21752206E+09
     -169.4378658671      174.0428495950     1  0.21655003E+09
     -169.4378469002      167.6638044351     1  0.22263494E+09
     -169.4378422403      172.6974430516     1  0.22158810E+09
     -169.4378402531      169.2233284495     1  0.22402467E+09
     -169.4378029604      175.4209800018     1  0.23907865E+09
     -169.4378013425      173.3191923104     1  0.22358334E+09
     -169.4377957911      173.3129326016     1  0.23155056E+09
     -169.4377772818      170.7204571398     1  0.23292423E+09
     -169.4377742875      172.1073321356     1  0.21849129E+09
     -169.4377691848      169.6072198564     1  0.22081571E+09
     -169.4377641832      170.5949055040     1  0.22179869E+09
     -169.4377430928      168.9158115499     1  0.21692872E+09
     -169.4377291244      173.6324372908     1  0.23034219E+09
     -169.4377163494      175.4213082704     1  0.23392490E+09
     -169.4377041915      172.0461343582     1  0.21669462E+09
     -169.4376692734      172.8086077850     1  0.23170391E+09
     -169.4376113239      173.7513305253     1  0.22091164E+09
     -169.4376084204      172.2292044435     1  0.23067512E+09
     -169.4375973836      173.9956037445     1  0.22363915E+09
     -169.4375586476      176.6535986267     1  0.22416385E+09
     -169.4375523933      170.8524189514     1  0.21726565E+09
     -169.4375482503      166.4739877397     1  0.22053023E+09
     -169.4375298954      171.9236644677     1  0.22339720E+09
     -169.4375187934      179.5834225921     1  0.24433134E+09
     -169.4375026517      172.8028086230     1  0.21213599E+09
     -169.4374911202      174.3385529884     1  0.22172660E+09
     -169.4374856709      165.6977950590     1  0.21460993E+09
     -169.4374800514      178.0387444396     1  0.22987667E+09
     -169.4374658700      175.9049411876     1  0.22514244E+09
     -169.4374642044      174.3432678181     1  0.21937641E+09
     -169.4374621028      174.2445950116     1  0.23530713E+09
     -169.4373651563      170.1128068135     1  0.23070607E+09
     -169.4373182829      172.2534128449     1  0.22726974E+09
     -169.4373090680      171.8600230118     1  0.21672557E+09
     -169.4373054737      171.3446753305     1  0.21171070E+09
     -169.4372917839      172.7658428340     1  0.22098859E+09
     -169.4372772816      170.7198519423     1  0.22043937E+09
     -169.4372730172      167.0430070123     1  0.23916693E+09
     -169.4372700107      173.1769576379     1  0.22715292E+09
     -169.4372686436      172.0011450405     1  0.22777631E+09
     -169.4372625800      171.6998494940     1  0.21992083E+09
     -169.4372490868      170.8760771465     1  0.22004287E+09
     -169.4372256579      175.3900588589     1  0.22365115E+09
     -169.4372016066      171.2534318415     1  0.21863737E+09
     -169.4371760390      169.1290439812     1  0.23207609E+09
     -169.4371526267      174.0018546150     1  0.22483469E+09
     -169.4371416375      177.1499128924     1  0.23193976E+09
     -169.4371353462      175.8853965251     1  0.21974303E+09
     -169.4371196395      168.4644198864     1  0.21883676E+09
     -169.4371124938      174.7207399340     1  0.22870074E+09
     -169.4371104565      167.9420393917     1  0.21675695E+09
     -169.4370343389      175.7842198568     1  0.22637096E+09
     -169.4370057972      172.1012482787     1  0.22614601E+09
     -169.4369987760      170.9936730541     1  0.22570013E+09
     -169.4369447621      170.9824013212     1  0.21898192E+09
     -169.4369295498      176.2994063435     1  0.22887174E+09
     -169.4369175005      170.0081612982     1  0.22208764E+09
     -169.4369154870      174.2673494566     1  0.21625626E+09
     -169.4369025738      173.1225198230     1  0.22982079E+09
     -169.4368859750      178.8445163725     1  0.21565913E+09
     -169.4368742470      172.1340734380     1  0.21819467E+09
     -169.4368726077      175.6328417950     1  0.22404689E+09
     -169.4368364806      169.9687446650     1  0.22861879E+09
     -169.4368166086      174.5055393513     1  0.24062135E+09
     -169.4367792803      173.8833700106     1  0.22475603E+09
     -169.4367547609      172.8925395718     1  0.22036008E+09
     -169.4367391757      166.4659881050     1  0.22394405E+09
     -169.4367188053      170.3502540474     1  0.21953915E+09
     -169.4367167044      173.9365971307     1  0.22657450E+09
     -169.4367065884      173.5376509281     1  0.22086645E+09
     -169.4366995935      173.2846059301     1  0.23402375E+09
     -169.4366522597      176.0322191111     1  0.22047682E+09
     -169.4366334835      175.5435295182     1  0.22854346E+09
     -169.4366016288      170.5732110331     1  0.21874317E+09
     -169.4365860283      167.1006240790     1  0.22046522E+09
     -169.4365744434      176.7314896011     1  0.23601555E+09
     -169.4365665858      171.4860136695     1  0.21934953E+09
     -169.4365596297      172.2697888232     1  0.22699628E+09
     -169.4365489504      170.5979196140     1  0.21960830E+09
     -169.4365408985      172.9035210598     1  0.21890987E+09
     -169.4365321348      178.8077880922     1  0.22758040E+09
     -169.4364932567      171.8728930644     1  0.21715383E+09
     -169.4364857301      170.4092363766     1  0.21951880E+09
     -169.4364830390      169.5271633838     1  0.22231984E+09
     -169.4364408375      169.9901995607     1  0.21752740E+09
     -169.4364297229      175.0757658428     1  0.22515223E+09
     -169.4363969135      171.1402766754     1  0.23435720E+09
     -169.4363664241      178.7832727630     1  0.24311067E+09
     -169.4363314891      168.7794345015     1  0.21767015E+09
     -169.4363204205      174.9787227748     1  0.22290053E+09
     -169.4363095472      174.8975939560     1  0.21763229E+09
     -169.4363041080      172.1843349630     1  0.22389477E+09
     -169.4363009473      167.0399946944     1  0.21413549E+09
     -169.4362982955      170.2805249368     1  0.22093907E+09
     -169.4362962606      173.2744482828     1  0.23289259E+09
     -169.4362838163      169.2953306624     1  0.21428679E+09
     -169.4362825594      180.5289730077     1  0.23302112E+09
     -169.4362749099      172.7415041402     1  0.21859656E+09
     -169.4362543607      172.6065573514     1  0.23114334E+09
     -169.4362309895      176.2413839528     1  0.22390962E+09
     -169.4361719654      178.2275905734     1  0.24084508E+09
     -169.4361634792      177.9377470965     1  0.22792569E+09
     -169.4361552644      173.0375661080     1  0.22176735E+09
     -169.4361461469      172.6874704182     1  0.22049626E+09
     -169.4361361061      169.3145237192     1  0.21818129E+09
     -169.4361306068      173.3460117183     1  0.22502719E+09
     -169.4361150288      174.6023258685     1  0.21532770E+09
     -169.4361139733      169.4994002325     1  0.21648436E+09
     -169.4360972911      170.1412093750     1  0.22081277E+09
     -169.4360954430      172.6985083838     1  0.21786737E+09
     -169.4360931117      173.2112990340     1  0.21402784E+09
     -169.4360226939      174.3192369692     1  0.22213125E+09
     -169.4360149185      172.2886180614     1  0.23258314E+09
     -169.4359909031      176.2587583765     1  0.22453721E+09
     -169.4359575432      174.3110552703     1  0.22864514E+09
     -169.4359406409      178.8553902196     1  0.22135157E+09
     -169.4359374678      170.8268896705     1  0.21758344E+09
     -169.4359335698      172.4833198832     1  0.21591573E+09
     -169.4359314507      174.3937954066     1  0.22104397E+09
     -169.4359208279      172.6176444466     1  0.21933145E+09
     -169.4359090934      175.6015207411     1  0.22737210E+09
     -169.4359031171      169.3695091635     1  0.21643166E+09
     -169.4358556989      173.3516052351     1  0.22487824E+09
     -169.4358452976      175.7058403895     1  0.23759296E+09
     -169.4358349857      171.9433067308     1  0.22607900E+09
     -169.4358324516      177.6640951125     1  0.23462209E+09
     -169.4358113365      172.3229883453     1  0.22293764E+09
     -169.4357939955      173.7206533730     1  0.22818126E+09
     -169.4357922887      171.0187829511     1  0.21594226E+09
     -169.4357643735      171.1072982260     1  0.21730872E+09
     -169.4357594886      172.2086586153     1  0.22614466E+09
     -169.4357548657      171.3539636593     1  0.22346217E+09
     -169.4357393554      169.8995370903     1  0.21857182E+09
     -169.4357329726      174.3389562812     1  0.22774102E+09
     -169.4356881713      172.6278423279     1  0.23342700E+09
     -169.4356733792      171.2940433241     1  0.22219539E+09
     -169.4356674338      172.0446405086     1  0.22379470E+09
     -169.4356468327      173.6042345385     1  0.22831262E+09
     -169.4356097542      172.9239869259     1  0.23163324E+09
     -169.4356004528      174.0742643765     1  0.22585790E+09
     -169.4355964339      172.3643181332     1  0.22019152E+09
     -169.4355882032      172.9778136920     1  0.22617517E+09
     -169.4355521993      172.7796082697     1  0.22533784E+09
     -169.4355509544      170.6371523696     1  0.22123521E+09
     -169.4355404345      174.5128724384     1  0.22941287E+09
     -169.4355385327      171.5484951202     1  0.21891739E+09
     -169.4355119962      173.5953693331     1  0.22221812E+09
     -169.4354936836      170.9118812914     1  0.22726895E+09
     -169.4354904417      169.7507308671     1  0.22517142E+09
     -169.4354740691      174.9888876831     1  0.21502830E+09
     -169.4354628610      169.3801618117     1  0.21791854E+09
     -169.4354384144      173.6011093620     1  0.24216287E+09
     -169.4354103048      174.8727145130     1  0.22232904E+09
     -169.4353992998      169.9345571266     1  0.22315893E+09
     -169.4353945671      171.3715974799     1  0.21876974E+09
     -169.4353764901      175.5325115518     1  0.23559540E+09
     -169.4353119013      171.4511570503     1  0.21995992E+09
     -169.4352829340      168.7092600855     1  0.21549368E+09
     -169.4352325558      174.3123613823     2  0.21784051E+09
     -169.4352129011      170.7145735126     1  0.22286473E+09
     -169.4351821720      174.2938716823     1  0.21933403E+09
     -169.4351796019      173.1029314888     1  0.22440273E+09
     -169.4351701381      171.7764190082     1  0.21388591E+09
     -169.4351687319      175.9429380487     1  0.24095316E+09
     -169.4351665298      180.8110880680     1  0.21960556E+09
     -169.4351475044      173.8713925720     1  0.22008888E+09
     -169.4351415052      173.7364511710     1  0.21552054E+09
     -169.4351217463      172.9636876608     1  0.22152632E+09
     -169.4350905900      169.8120768864     1  0.21793361E+09
     -169.4350854752      173.6458546247     1  0.23112110E+09
     -169.4350636205      172.6020407454     1  0.22808680E+09
     -169.4350595950      174.9040118995     1  0.21966581E+09
     -169.4350562282      168.9401274265     1  0.23297227E+09
     -169.4350395305      177.4051291341     1  0.22103258E+09
     -169.4350338978      170.2331284946     1  0.22663373E+09
     -169.4350186177      175.0735201479     1  0.21638432E+09
     -169.4349976127      170.4196917838     1  0.24008084E+09
     -169.4349945716      170.5953958797     1  0.21914750E+09
     -169.4349582247      174.0617088184     1  0.23830179E+09
     -169.4349540060      170.8297539797     1  0.21105230E+09
     -169.4349353748      167.8700222150     1  0.21952037E+09
     -169.4349205474      174.0234288864     1  0.22464467E+09
     -169.4349155643      177.9664809937     1  0.22245449E+09
     -169.4348874089      170.2483449521     1  0.22434275E+09
     -169.4348796184      173.1841643923     1  0.22858114E+09
     -169.4348458985      166.6649776733     1  0.23102944E+09
     -169.4348154466      174.4386118400     1  0.22975097E+09
     -169.4348121289      171.5512015284     1  0.23296131E+09
     -169.4348070966      167.0243179966     1  0.22744013E+09
     -169.4347777859      170.6137974413     1  0.23641377E+09
     -169.4347701689      171.5498209332     1  0.21824521E+09
     -169.4347661155      171.7327212797     1  0.23189059E+09
     -169.4347577502      167.5186776304     1  0.21996100E+09
     -169.4347517619      169.1085709013     1  0.22258002E+09
     -169.4347214049      174.5625954289     1  0.22109208E+09
     -169.4346949197      173.4187260165     1  0.22137210E+09
     -169.4346769762      176.4774080015     1  0.22434540E+09
     -169.4346757802      167.0069128895     1  0.22057243E+09
     -169.4346634125      170.7995146042     1  0.23065190E+09
     -169.4346549637      177.3903724469     2  0.21698666E+09
     -169.4346536826      173.0361898994     1  0.21909805E+09
     -169.4346509375      176.7317922786     1  0.22299838E+09
     -169.4346484068      173.8166642737     1  0.21705162E+09
     -169.4346446289      167.8511235323     1  0.21845338E+09
     -169.4346316883      169.7882927455     1  0.22580478E+09
     -169.4345786867      173.7023937793     1  0.22385698E+09
     -169.4345552714      175.4265828374     1  0.23189346E+09
     -169.4345292324      173.5694219803     1  0.22232287E+09
     -169.4345269050      173.1123427561     1  0.22300682E+09
     -169.4345214902      169.1668385921     1  0.23797129E+09
     -169.4344868199      168.4550542967     1  0.21850962E+09
     -169.4344829914      173.1434442458     1  0.23104671E+09
     -169.4344712598      177.5169570767     1  0.21840454E+09
     -169.4343493124      174.0139407146     1  0.25118990E+09
     -169.4343472431      174.9136284288     1  0.21426804E+09
     -169.4343321695      173.0265521771     1  0.23830226E+09
     -169.4343130294      173.1796027029     1  0.21945024E+09
     -169.4343027509      175.3987113278     1  0.21923834E+09
     -169.4342764661      167.1681259728     1  0.22031994E+09
     -169.4342734456      171.5729357448     1  0.22186044E+09
     -169.4342714943      172.9191753897     1  0.22172802E+09
     -169.4342529748      166.4886254566     1  0.21690191E+09
     -169.4342411449      171.1813730923     1  0.22649949E+09
     -169.4342242198      175.9313735939     1  0.22834729E+09
     -169.4342184440      176.2722036148     1  0.22369541E+09
     -169.4342098537      166.1195515016     1  0.22325255E+09
     -169.4342076580      172.4183405104     1  0.24130095E+09
     -169.4342042608      167.1003451373     1  0.22085973E+09
     -169.4341985209      166.6689496774     1  0.21970269E+09
     -169.4341940527      175.0388731353     1  0.21532235E+09
     -169.4341895671      171.4014468738     1  0.22080061E+09
     -169.4341873951      170.3474800679     1  0.22070419E+09
     -169.4341799520      174.2002632687     1  0.24471693E+09
     -169.4341503792      174.1595325623     1  0.22152432E+09
     -169.4341341520      178.5334666996     1  0.22650124E+09
     -169.4340723917      173.1327505723     1  0.22230776E+09
     -169.4340599723      170.8394266325     1  0.22323400E+09
     -169.4340185448      171.7301991789     1  0.22558120E+09
     -169.4339946854      176.7417283017     1  0.22135928E+09
     -169.4339884161      171.3405890402     1  0.21856763E+09
     -169.4338888540      173.6249272560     1  0.24054763E+09
     -169.4338675323      170.4302396414     1  0.21802950E+09
     -169.4338544102      177.2043210419     1  0.23177220E+09
     -169.4338487977      181.1234971768     1  0.21744736E+09
     -169.4338361723      173.1255111840     1  0.22243673E+09
     -169.4338103067      176.7285837761     1  0.23356595E+09
     -169.4337849801      176.2375121315     1  0.24186852E+09
     -169.4337758847      168.8498629708     1  0.21982778E+09
     -169.4337691468      176.4117723592     1  0.22318550E+09
     -169.4337586972      175.0528953209     1  0.22376632E+09
     -169.4337541112      178.2673901404     1  0.23534172E+09
     -169.4337381254      168.6020509165     1  0.21668145E+09
     -169.4337156087      170.8770915262     1  0.23504881E+09
     -169.4336809870      169.5837690732     1  0.21679806E+09
     -169.4336612594      178.0143511114     1  0.23157125E+09
     -169.4336501952      176.1498352599     1  0.23527494E+09
     -169.4336076935      169.9836949476     1  0.22168811E+09
     -169.4335426827      173.8711781573     1  0.21893659E+09
     -169.4335349886      174.6918968352     1  0.22320252E+09
     -169.4335221344      172.4374723871     1  0.21426928E+09
     -169.4335181232      175.2327770511     1  0.22200149E+09
     -169.4335114056      174.2917011520     1  0.23022773E+09
     -169.4335025945      173.7848526418     1  0.21625111E+09
     -169.4334852062      176.3733814989     1  0.21487776E+09
     -169.4334757863      172.9893619593     1  0.22590170E+09
     -169.4334421406      171.5900706948     1  0.23320037E+09
     -169.4334390844      173.9700033793     1  0.22126138E+09
     -169.4334003521      178.0792669269     1  0.23147333E+09
     -169.4333940425      174.0925144548     1  0.21748653E+09
     -169.4333502977      173.5442413999     1  0.22493305E+09
     -169.4333463562      169.2401515785     1  0.22432563E+09
     -169.4333451247      174.4061331695     1  0.22835875E+09
     -169.4333345416      169.3965986646     1  0.22249397E+09
     -169.4333246434      171.7967575442     1  0.21625180E+09
     -169.4333235979      173.6010461615     1  0.22616161E+09
     -169.4332960961      169.7375237748     1  0.22351996E+09
     -169.4332846809      167.0924216842     1  0.22390166E+09
     -169.4332745266      170.3811448427     1  0.22741572E+09
     -169.4332176503      174.8010889731     2  0.21422205E+09
     -169.4331883910      173.2543783851     1  0.23374377E+09
     -169.4331804254      172.8655222776     1  0.22176634E+09
     -169.4331551129      177.1294555421     1  0.23962270E+09
     -169.4331528202      176.9781370082     1  0.22884265E+09
     -169.4331493929      167.4079869254     1  0.21733316E+09
     -169.4331411059      178.3511581763     1  0.21341406E+09
     -169.4331290979      174.0251282959     1  0.22652471E+09
     -169.4330859259      175.5199227418     1  0.22934960E+09
     -169.4330830674      167.4709768103     1  0.21765794E+09
     -169.4330725014      180.3900229676     1  0.21945690E+09
     -169.4330479951      173.1840930936     1  0.22480214E+09
     -169.4330301876      168.3113101754     1  0.22244800E+09
     -169.4329989696      180.7062173661     1  0.23579619E+09
     -169.4329816398      175.2292836807     1  0.22870242E+09
     -169.4329771030      166.5893328101     1  0.22053167E+09
     -169.4329664416      175.8174017970     1  0.22794254E+09
     -169.4328938954      173.2118913156     1  0.21574055E+09
     -169.4328910495      171.0662496982     1  0.23584757E+09
     -169.4328786900      174.0136650558     1  0.23159113E+09
     -169.4328750272      172.2514854115     1  0.21302147E+09
     -169.4328432588      177.0119054416     1  0.22371442E+09
     -169.4328317261      168.7254004201     2  0.21805219E+09
     -169.4328223806      166.9563722675     1  0.22316344E+09
     -169.4328204093      173.3585718894     1  0.22162825E+09
     -169.4328191257      171.8045784476     1  0.22869618E+09
     -169.4328094547      167.6733611998     1  0.22157939E+09
     -169.4327885692      169.1828876172     1  0.21446824E+09
     -169.4327437933      175.8898031975     1  0.21551369E+09
     -169.4327356845      172.2475195644     1  0.22284267E+09
     -169.4327181453      177.4569841920     1  0.23737931E+09
     -169.4326917732      167.8534372058     1  0.22397354E+09
     -169.4326787386      174.3138767868     1  0.22291515E+09
     -169.4326764113      174.5661447340     1  0.21857023E+09
     -169.4326677756      171.2401365978     1  0.22197353E+09
     -169.4326567654      173.3561895523     1  0.22032020E+09
     -169.4326221168      171.6865592481     1  0.22428895E+09
     -169.4326180478      175.7711944573     1  0.23470540E+09
     -169.4326072947      173.6129981751     1  0.22741579E+09
     -169.4326031828      172.4081135576     1  0.22640169E+09
     -169.4325992708      172.4149225759     1  0.21310629E+09
     -169.4325937693      174.0520191515     1  0.22536009E+09
     -169.4325574700      172.4919379320     1  0.22537169E+09
     -169.4325557605      175.7034443024     1  0.21744249E+09
     -169.4325376892      168.3934407072     1  0.22816339E+09
     -169.4325329063      167.5507854559     1  0.22605526E+09
     -169.4325056321      171.5431716572     1  0.22321060E+09
     -169.4325004402      172.4729727782     1  0.22949821E+09
     -169.4324976078      174.8631621605     1  0.23687187E+09
     -169.4324948662      174.6165907528     1  0.22445645E+09
     -169.4324759849      174.0214500810     1  0.21655033E+09
     -169.4324593612      175.6080570369     1  0.22370836E+09
     -169.4324490338      170.3883232314     1  0.21557370E+09
     -169.4324440555      174.7923566863     1  0.22464536E+09
     -169.4324351282      174.8762234188     1  0.22755538E+09
     -169.4324199872      171.5257521527     1  0.22451113E+09
     -169.4324188272      166.3787586745     1  0.22344864E+09
     -169.4324160563      173.9586339054     1  0.22845151E+09
     -169.4323707597      171.5923496141     1  0.21892655E+09
     -169.4323174344      172.0042561529     1  0.21873498E+09
     -169.4322385636      172.1925080797     1  0.22946185E+09
     -169.4322247686      171.7827006305     1  0.23576782E+09
     -169.4321859331      175.9498863572     1  0.22343531E+09
     -169.4321643977      172.4584902670     1  0.22702853E+09
     -169.4321562136      177.0944584725     1  0.23510789E+09
     -169.4321222956      177.4433375889     1  0.23342167E+09
     -169.4321064337      175.4984524671     1  0.22699747E+09
     -169.4320960981      170.0888025972     1  0.21890878E+09
     -169.4320924965      177.6633261566     1  0.23656338E+09
     -169.4320861540      171.5646193895     1  0.22763151E+09
     -169.4320413246      171.7122441852     1  0.22337754E+09
     -169.4320390011      172.0622617304     1  0.22190710E+09
     -169.4320208249      169.3036925880     1  0.22209500E+09
     -169.4320154619      170.0082629165     1  0.22002848E+09
     -169.4320045111      169.6762369985     1  0.22756515E+09
     -169.4320027585      175.1256248576     1  0.23245781E+09
     -169.4319986696      169.6448033091     1  0.21723090E+09
     -169.4319841185      175.4381927660     1  0.21922316E+09
     -169.4319708472      174.8697285868     1  0.23113297E+09
     -169.4319697133      169.2403647502     1  0.22022382E+09
     -169.4319488923      170.6807032472     1  0.21614244E+09
     -169.4319252691      170.9374459756     1  0.21453818E+09
     -169.4319199397      175.3912570465     1  0.22957532E+09
     -169.4319157892      171.2798077140     1  0.21814114E+09
     -169.4319070237      167.0448294152     1  0.21733993E+09
     -169.4318843421      170.9170767288     1  0.22479537E+09
     -169.4318669550      174.4868014395     1  0.22702956E+09
     -169.4318619175      172.9285377607     1  0.22346925E+09
     -169.4318355495      177.5247386386     1  0.23531032E+09
     -169.4318110736      169.0104914089     1  0.22364799E+09
     -169.4318086623      169.0558805412     1  0.22338979E+09
     -169.4318016864      173.5772853311     1  0.22280307E+09
     -169.4317900859      175.2053553199     1  0.22856542E+09
     -169.4317785711      173.3679049933     1  0.22228371E+09
     -169.4317672542      166.8316761305     1  0.21932576E+09
     -169.4317474400      175.0998708458     1  0.23059810E+09
     -169.4317425230      179.7261994301     1  0.21971464E+09
     -169.4317365571      169.0241503192     1  0.22109685E+09
     -169.4317349011      177.3458391283     1  0.23455621E+09
     -169.4317069864      172.7123996456     1  0.23716520E+09
     -169.4317052289      172.1013100348     1  0.21763654E+09
     -169.4316963082      174.0455999377     1  0.21923999E+09
     -169.4316952605      174.6958451088     1  0.22619992E+09
     -169.4316689920      173.2794744711     1  0.22107509E+09
     -169.4316619416      169.9385612014     1  0.22067075E+09
     -169.4316453247      162.5619563353     1  0.22335595E+09
     -169.4316261529      166.8858698728     1  0.21891524E+09
     -169.4316225380      175.4346034965     1  0.23794075E+09
     -169.4316100367      173.1041781496     1  0.22434076E+09
     -169.4315999716      168.5862923649     1  0.21942016E+09
     -169.4315840870      174.7100158310     1  0.21802037E+09
     -169.4315799878      174.0496420447     1  0.22435464E+09
     -169.4315778108      164.1264737138     1  0.21516622E+09
     -169.4315375977      174.1414519438     1  0.22490230E+09
     -169.4315242560      168.0915137891     1  0.22201286E+09
     -169.4315103921      172.7424725928     1  0.22736260E+09
     -169.4314940750      170.2298054058     1  0.21858903E+09
     -169.4314880572      172.9056421482     1  0.21397688E+09
     -169.4314598056      168.4727056567     1  0.22836189E+09
     -169.4314463065      168.8376451659     1  0.22088419E+09
     -169.4314424095      176.6715669889     1  0.22582170E+09
     -169.4314384254      166.9160021457     1  0.21626682E+09
     -169.4314230187      173.1406203507     1  0.22357123E+09
     -169.4314006218      170.1309960531     1  0.21999638E+09
     -169.4313693437      176.7731221369     1  0.23297914E+09
     -169.4313662247      169.5384413096     1  0.21844876E+09
     -169.4313402479      171.0033595134     1  0.21698669E+09
     -169.4313318835      171.0870322932     1  0.22112554E+09
     -169.4313286874      175.3176146973     1  0.22729745E+09
     -169.4313102493      172.8069403640     1  0.22424133E+09
     -169.4313024430      176.9310648388     1  0.23078470E+09
     -169.4312885818      174.1721123784     1  0.22229064E+09
     -169.4312358978      172.2998215630     1  0.21925954E+09
     -169.4312307099      173.7772735385     1  0.22043751E+09
     -169.4312191192      170.7737079268     1  0.22090826E+09
     -169.4312020421      172.1333142739     1  0.22940689E+09
     -169.4311752927      174.6439403591     1  0.22419171E+09
     -169.4311366984      174.3064971673     1  0.22581390E+09
     -169.4311307649      175.0514454406     1  0.22247014E+09
     -169.4311281148      172.9964487835     1  0.23119148E+09
     -169.4310681425      174.5809043908     1  0.23878962E+09
     -169.4310361102      167.8577773952     1  0.21928127E+09
     -169.4309947741      169.1694764761     1  0.22002069E+09
     -169.4309875917      174.9711353621     1  0.22778535E+09
     -169.4309770096      174.2542935525     1  0.23302367E+09
     -169.4309744638      180.6389022469     1  0.21821587E+09
     -169.4309649900      174.7922674514     1  0.22635162E+09
     -169.4309496852      170.7694341499     1  0.22448550E+09
     -169.4309406503      173.6121408844     1  0.23015414E+09
     -169.4309292771      167.8719725263     1  0.23158070E+09
     -169.4309145159      168.3557925062     1  0.21382898E+09
     -169.4309041727      170.0116568407     1  0.21860393E+09
     -169.4308980409      175.1024554373     1  0.22940849E+09
     -169.4308733457      176.0164471593     1  0.22800389E+09
     -169.4308587739      169.7419236050     1  0.22142371E+09
     -169.4308453555      170.9513387215     1  0.22741792E+09
     -169.4308340725      171.9677586422     1  0.22695419E+09
     -169.4308163277      174.4905939348     1  0.22255247E+09
     -169.4308025124      174.9764559395     1  0.23145345E+09
     -169.4307915332      179.5363305348     1  0.23908171E+09
     -169.4307788480      168.3366999665     1  0.22858401E+09
     -169.4307748068      170.1189340393     1  0.21625533E+09
     -169.4307556464      175.1043327443     1  0.22594721E+09
     -169.4307531667      169.1989491816     1  0.21710032E+09
     -169.4307479468      174.1158090606     1  0.22927634E+09
     -169.4307254292      175.9433356105     1  0.22672102E+09
     -169.4307060737      172.5108962869     1  0.23453755E+09
     -169.4306897774      174.4940176007     1  0.21652279E+09
     -169.4306646686      172.9749480804     1  0.21799832E+09
     -169.4306573023      171.8550442066     1  0.22587909E+09
     -169.4306484801      172.5343842334     1  0.21886659E+09
     -169.4306077624      171.4185818145     1  0.22133482E+09
     -169.4306018766      173.7610522329     1  0.22174984E+09
     -169.4305678914      172.5939305408     1  0.23049952E+09
     -169.4305248536      177.2320321907     1  0.23050660E+09
     -169.4305138522      168.0270724509     1  0.21722509E+09
     -169.4305060868      170.4814714027     1  0.22226549E+09
     -169.4304970671      176.0385293551     1  0.22264837E+09
     -169.4304781107      171.5839053669     1  0.23560231E+09
     -169.4304710005      172.0405227800     1  0.22383531E+09
     -169.4304593974      168.5987198675     1  0.22588268E+09
     -169.4304574315      172.5454570795     1  0.22624561E+09
     -169.4304559025      169.7206134823     1  0.22606338E+09
     -169.4304417772      174.0585598517     1  0.21743952E+09
     -169.4304010104      174.1935372223     1  0.23085312E+09
     -169.4303670923      173.5478336869     1  0.22277494E+09
     -169.4303410608      173.6461174237     1  0.22111152E+09
     -169.4303158333      165.1211509786     1  0.21636071E+09
     -169.4303013812      171.8984456459     1  0.23255992E+09
     -169.4302967778      170.8611560859     1  0.22143725E+09
     -169.4302678028      172.1804216266     1  0.21928318E+09
     -169.4302564201      170.5786444299     1  0.22257310E+09
     -169.4302355399      173.2104065381     1  0.22250769E+09
     -169.4302335084      168.7330381059     1  0.22107044E+09
     -169.4302228185      174.4803676225     1  0.23070582E+09
     -169.4302168962      172.2059230094     1  0.21852965E+09
     -169.4302153285      162.5393773204     1  0.22221443E+09
     -169.4301525016      172.7447145901     1  0.22461856E+09
     -169.4301509059      177.1656843100     1  0.21842168E+09
     -169.4301351649      171.4171086854     1  0.21485131E+09
     -169.4301260092      175.5487594795     1  0.22704349E+09
     -169.4301248223      170.6821999154     1  0.22043427E+09
     -169.4301185230      173.2160120814     1  0.21409261E+09
     -169.4300906900      173.1131445058     1  0.23042063E+09
     -169.4300829523      171.7021431390     1  0.22353076E+09
     -169.4300647476      176.8820370293     1  0.23073451E+09
     -169.4300461620      174.8851219823     1  0.21831633E+09
     -169.4300316670      170.6938817006     1  0.23169628E+09
     -169.4300302502      176.2648913355     1  0.22604004E+09
     -169.4300111453      175.2107324524     1  0.22925977E+09
     -169.4299844885      173.2731174011     1  0.22463228E+09
     -169.4299256936      172.2082496917     1  0.22540519E+09
     -169.4298941941      173.1788437234     1  0.22882383E+09
     -169.4298895193      173.0001414324     1  0.22007621E+09
     -169.4298415578      173.2139734545     1  0.21813882E+09
     -169.4298380311      167.8694799256     1  0.21912280E+09
     -169.4298063053      167.9893110306     1  0.21846305E+09
     -169.4297746146      171.8757427178     1  0.23594772E+09
     -169.4297655251      170.4456366279     1  0.22255461E+09
     -169.4297572565      167.1647872358     1  0.22601391E+09
     -169.4297350073      165.2214631975     1  0.22113998E+09
     -169.4297032527      181.3131377222     1  0.23154985E+09
     -169.4296735756      164.2621906769     1  0.21971302E+09
     -169.4296640122      175.2651199965     1  0.22216428E+09
     -169.4296562605      174.2605297527     1  0.24539479E+09
     -169.4296194687      175.3650220270     1  0.21868539E+09
     -169.4296182412      173.3356214535     2  0.21776209E+09
     -169.4296171932      171.5814770349     1  0.21649479E+09
     -169.4296115940      173.5784327244     1  0.23405151E+09
     -169.4296104963      173.1532650277     1  0.22101866E+09
     -169.4296059343      172.0732140928     1  0.23999985E+09
     -169.4296026993      171.7949390894     1  0.22389592E+09
     -169.4295414158      173.0840658400     1  0.21043547E+09
     -169.4295333243      170.3620745695     1  0.22532475E+09
     -169.4295182601      174.5617913060     1  0.22443491E+09
     -169.4295169531      172.3638363846     1  0.22037400E+09
     -169.4295099760      181.2598697340     2  0.22844542E+09
     -169.4295040511      173.7798059186     1  0.21470113E+09
     -169.4294998631      169.0350327086     1  0.21565419E+09
     -169.4294763619      172.0833462927     1  0.22114272E+09
     -169.4294645784      173.5293708895     1  0.24594442E+09
     -169.4294291223      170.8993226191     1  0.21631499E+09
     -169.4294022789      168.6623792680     1  0.21802216E+09
     -169.4293995459      170.7931973799     1  0.21552130E+09
     -169.4293920010      167.4573110644     1  0.22205824E+09
     -169.4293710650      169.7957350250     1  0.22068208E+09
     -169.4293535233      173.2447334966     1  0.23360205E+09
     -169.4293493534      174.2511931664     1  0.21497018E+09
     -169.4293218319      179.4304138635     1  0.24657323E+09
     -169.4293096600      170.7238734146     1  0.22321096E+09
     -169.4293037676      170.4201625882     1  0.21876884E+09
     -169.4292737533      171.7636009142     1  0.21191144E+09
     -169.4292723423      172.6476373091     1  0.22855902E+09
     -169.4292653277      170.5172742564     1  0.21960452E+09
     -169.4292623295      170.4883216033     1  0.22332046E+09
     -169.4292611395      173.4487017331     1  0.21383025E+09
     -169.4292324796      172.9303447372     1  0.22476056E+09
     -169.4292277519      169.3185988152     1  0.21545912E+09
     -169.4292008370      174.4477193641     1  0.22437234E+09
     -169.4291876613      172.5875757738     1  0.22512239E+09
     -169.4291864595      176.0397003690     1  0.21401192E+09
     -169.4291816321      174.8500347542     1  0.22586130E+09
     -169.4291784430      170.8966798669     1  0.22395655E+09
     -169.4291669707      171.0396709209     1  0.22453727E+09
     -169.4291648716      170.9108977850     1  0.23027518E+09
     -169.4291481802      171.8900350723     1  0.21727154E+09
     -169.4291352821      174.6342318708     1  0.21732225E+09
     -169.4291153289      172.7908223182     1  0.21669647E+09
     -169.4290920592      171.2636524295     1  0.21653972E+09
     -169.4290881218      174.1263262572     1  0.22408995E+09
     -169.4290724460      169.5211818705     1  0.22689915E+09
     -169.4290560300      170.6911656915     1  0.22459737E+09
     -169.4290546243      175.7579670551     2  0.21579972E+09
     -169.4290482223      173.1603836794     1  0.22755979E+09
     -169.4290247731      173.2635214928     1  0.23385240E+09
     -169.4290208899      171.4062338072     1  0.22482270E+09
     -169.4290164368      171.9321543581     1  0.21893568E+09
     -169.4290125418      174.5253863473     1  0.22838704E+09
     -169.4289947698      173.1623824718     1  0.21598265E+09
     -169.4289861478      174.4930297800     1  0.23489834E+09
     -169.4289837773      175.6183501304     1  0.22415771E+09
     -169.4289664551      173.5888431166     1  0.22248610E+09
     -169.4289627414      170.5979052220     1  0.22112232E+09
     -169.4289561181      168.3888636304     1  0.21313673E+09
     -169.4289309607      174.6560591210     1  0.22878835E+09
     -169.4289282259      173.7471212910     1  0.22711920E+09
     -169.4289236712      170.6161960925     1  0.22440427E+09
     -169.4289098882      173.2861817250     1  0.25161894E+09
     -169.4288997489      175.1636895066     1  0.23198266E+09
     -169.4288966570      165.5782962143     1  0.22157082E+09
     -169.4288674183      176.5627807199     1  0.23026014E+09
     -169.4288623729      175.3723519837     1  0.21906713E+09
     -169.4288546427      168.0938835082     1  0.21472716E+09
     -169.4288178563      177.3908308142     1  0.23735023E+09
     -169.4288107474      172.1385737182     1  0.22931893E+09
     -169.4288095775      172.0747798720     1  0.22083469E+09
     -169.4287942061      173.6206624252     1  0.22267874E+09
     -169.4287506081      174.6256530247     1  0.22390045E+09
     -169.4287193407      171.8477537519     1  0.22121416E+09
     -169.4287147857      176.2276922696     1  0.23576393E+09
     -169.4287034138      172.5885734867     1  0.22607113E+09
     -169.4286787965      172.9414228012     1  0.21970310E+09
     -169.4286725697      172.4547786467     1  0.23229819E+09
     -169.4286684966      174.2125278768     1  0.22365988E+09
     -169.4286564650      171.0064788688     1  0.21815879E+09
     -169.4286066345      172.9231732041     1  0.22301333E+09
     -169.4285823664      175.5931914734     1  0.22497594E+09
     -169.4285696332      170.0162095809     1  0.22183435E+09
     -169.4285661397      170.6033977433     1  0.21977496E+09
     -169.4285639654      172.7137172988     1  0.21499440E+09
     -169.4285502964      171.2402026250     1  0.21600783E+09
     -169.4285127797      181.2287634984     1  0.22926899E+09
     -169.4284376767      170.8591087853     1  0.22577290E+09
     -169.4284343703      171.0848097205     1  0.22292241E+09
     -169.4284301920      163.7459222792     1  0.21363807E+09
     -169.4284217772      175.5716005312     1  0.22237536E+09
     -169.4284007143      174.1538607612     1  0.23290342E+09
     -169.4283979474      171.2417093692     1  0.22036629E+09
     -169.4283880646      170.4843465180     1  0.23428058E+09
     -169.4283790420      168.9091573954     1  0.22798925E+09
     -169.4283731488      173.8477196507     1  0.22824618E+09
     -169.4283572437      175.2145966473     1  0.22238184E+09
     -169.4283436376      169.9534207108     1  0.23068159E+09
     -169.4283365705      170.7861223756     1  0.21992567E+09
     -169.4283323235      171.0234113961     1  0.21996546E+09
     -169.4283237321      176.6395842342     2  0.23385933E+09
     -169.4283116354      171.0387257560     1  0.22719687E+09
     -169.4282624535      167.5158733523     1  0.23387616E+09
     -169.4282611696      173.2960396416     1  0.22020879E+09
     -169.4282469608      174.8996585120     1  0.21704995E+09
     -169.4282387792      180.8039283516     1  0.21768210E+09
     -169.4282141026      169.2741580979     1  0.23193599E+09
     -169.4281726385      168.0961400392     1  0.21745848E+09
     -169.4281503273      176.0239843084     1  0.22127698E+09
     -169.4281470243      181.0523065226     1  0.22931993E+09
     -169.4281017752      175.2019361774     1  0.22397329E+09
     -169.4280777665      173.4658346257     1  0.22120341E+09
     -169.4280520359      171.3638043281     1  0.22921179E+09
     -169.4280337882      173.6676324365     1  0.23142215E+09
     -169.4280263109      175.4428656749     1  0.21809020E+09
     -169.4280252193      171.3434136926     1  0.24855729E+09
     -169.4280015430      172.4951817469     1  0.21492581E+09
     -169.4279961388      174.2407177604     1  0.22927060E+09
     -169.4279778623      174.8481817595     1  0.22430868E+09
     -169.4279688995      173.4721981192     1  0.22954538E+09
     -169.4279641900      172.6619542099     1  0.22368493E+09
     -169.4279573103      175.5362500285     1  0.22926127E+09
     -169.4279503136      171.9625377576     1  0.22525642E+09
     -169.4279382563      174.5321358719     1  0.21517435E+09
     -169.4279235107      175.8780612248     1  0.22954928E+09
     -169.4279190603      175.3892702192     1  0.24434118E+09
     -169.4279024135      173.4621221030     1  0.22675026E+09
     -169.4278228219      173.9735676048     1  0.21522107E+09
     -169.4278188330      169.5778859240     1  0.21702032E+09
     -169.4277791058      173.8199244089     1  0.21677856E+09
     -169.4277686994      173.2369924251     1  0.22588440E+09
     -169.4277408275      167.1908959042     1  0.21477075E+09
     -169.4277385470      167.1450058140     1  0.21788758E+09
     -169.4277133394      169.5577424558     1  0.22716759E+09
     -169.4276991284      173.7035197105     1  0.23037024E+09
     -169.4276791841      175.4597542448     1  0.22845850E+09
     -169.4276766976      175.9498483032     1  0.22104216E+09
     -169.4276684049      175.0626316785     1  0.22692278E+09
     -169.4276590107      175.3341470700     1  0.22495397E+09
     -169.4276154543      166.6056938363     1  0.21888903E+09
     -169.4275987664      168.7997951528     1  0.21676398E+09
     -169.4275903006      174.9506482367     1  0.22801108E+09
     -169.4275448684      175.6246647505     1  0.23992321E+09
     -169.4275413556      171.2879686049     1  0.21797083E+09
     -169.4275395657      175.1863445935     1  0.22421975E+09
     -169.4275158689      174.4547749882     1  0.22893683E+09
     -169.4275140628      168.2806496157     1  0.22198003E+09
     -169.4275070859      170.6019309666     1  0.23210687E+09
     -169.4274610600      173.2646010268     1  0.21828510E+09
     -169.4274510590      177.8589553605     1  0.23263290E+09
     -169.4274461719      169.4867568055     1  0.21728245E+09
     -169.4274300689      172.3872042746     1  0.22598999E+09
     -169.4274208178      178.5270533349     1  0.21820964E+09
     -169.4274029530      171.9278081900     1  0.21624962E+09
     -169.4273573542      172.7200952175     1  0.22595901E+09
     -169.4273505784      170.9831173251     1  0.24384410E+09
     -169.4273017189      165.1355237602     1  0.20980402E+09
     -169.4272847077      173.1257565706     1  0.23171180E+09
     -169.4272559261      170.0551145851     1  0.22310420E+09
     -169.4272321635      174.1288185356     1  0.22502477E+09
     -169.4272267548      171.6616759577     1  0.21987536E+09
     -169.4271932098      170.9669468403     1  0.22183160E+09
     -169.4271906092      170.6850681475     1  0.22276994E+09
     -169.4271680082      173.9325831368     1  0.22712819E+09
     -169.4271558715      172.4945110691     1  0.23182315E+09
     -169.4271457937      175.5873022501     1  0.23812743E+09
     -169.4271418603      174.5349403076     1  0.22197056E+09
     -169.4271374278      172.6414478902     1  0.23174887E+09
     -169.4271351158      168.8267130400     1  0.22718099E+09
     -169.4271321526      173.5954662683     1  0.22114436E+09
     -169.4271118801      169.0764716138     1  0.22610090E+09
     -169.4271051761      167.0575017436     1  0.21556600E+09
     -169.4270772935      175.2337322431     1  0.22216887E+09
     -169.4270741224      173.1612486161     1  0.22965289E+09
     -169.4269868773      172.7776802059     1  0.21486133E+09
     -169.4269817127      169.6947220978     1  0.22085416E+09
     -169.4269789366      170.5844116178     1  0.23505170E+09
     -169.4269547071      174.6938276354     1  0.21690069E+09
     -169.4269340888      174.4456931621     1  0.21833609E+09
     -169.4268970509      173.8358592858     1  0.22672320E+09
     -169.4268948321      167.2340500086     1  0.22036526E+09
     -169.4268598122      171.9961031937     1  0.21918748E+09
     -169.4268390844      168.8604372083     1  0.22363153E+09
     -169.4268172321      176.0372968730     1  0.22031269E+09
     -169.4267975511      176.4276756002     1  0.21727007E+09
     -169.4267885963      174.4827279663     1  0.23085372E+09
     -169.4267570759      171.7147557521     1  0.22212873E+09
     -169.4267487842      172.5512403597     1  0.22930650E+09
     -169.4266773652      165.5082510045     1  0.22244309E+09
     -169.4266427426      171.7807618893     1  0.22051664E+09
     -169.4266387901      169.6805257276     1  0.22746428E+09
     -169.4265963885      175.2684067927     1  0.23791833E+09
     -169.4265822777      178.9331632842     1  0.23458231E+09
     -169.4265752530      172.5517845522     1  0.21284330E+09
     -169.4265706983      171.6598569054     1  0.22177792E+09
     -169.4265325213      171.0179467135     1  0.22197507E+09
     -169.4265174205      172.2174250293     1  0.22646100E+09
     -169.4264904314      172.3154994051     1  0.23003414E+09
     -169.4264729120      172.3060837503     1  0.21309171E+09
     -169.4264652464      176.9105494160     1  0.22343374E+09
     -169.4264507108      171.1170904455     1  0.23116776E+09
     -169.4264178701      176.3911737057     1  0.22008538E+09
     -169.4264152804      171.9317589567     1  0.21529113E+09
     -169.4263965350      172.5333890761     1  0.22233899E+09
     -169.4263671035      171.4930736509     1  0.23249678E+09
     -169.4263633216      172.4555206507     1  0.22591237E+09
     -169.4263554586      172.3883620207     1  0.22590417E+09
     -169.4262928159      173.6862838962     1  0.21392358E+09
     -169.4262259734      177.8094435193     1  0.21839388E+09
     -169.4261817457      172.0314682564     1  0.22028248E+09
     -169.4261513761      175.1556935161     1  0.22653203E+09
     -169.4261414692      174.5671134708     1  0.23179787E+09
     -169.4261387667      176.4075220397     1  0.22679794E+09
     -169.4261276665      171.3509473065     1  0.22021924E+09
     -169.4260917775      176.1881286208     1  0.22162616E+09
     -169.4260606312      173.7213010056     1  0.22124293E+09
     -169.4260427680      171.2609630432     1  0.21217064E+09
     -169.4260375490      170.4731326643     1  0.22045564E+09
     -169.4260329036      172.2610303790     1  0.22439456E+09
     -169.4260097010      169.9457101837     1  0.22393086E+09
     -169.4260048839      174.1998988198     1  0.23702205E+09
     -169.4259673978      170.8071333832     1  0.22579731E+09
     -169.4259619926      173.2845915205     1  0.22503360E+09
     -169.4259566150      173.0461203328     1  0.22651876E+09
     -169.4259487015      176.2281169407     1  0.22786782E+09
     -169.4259465569      168.2583137156     1  0.21984361E+09
     -169.4259445955      173.1127322600     1  0.22726010E+09
     -169.4259425415      175.2011028492     1  0.22946134E+09
     -169.4259154005      173.7361117134     1  0.21784579E+09
     -169.4259129327      173.3018005518     1  0.22020114E+09
     -169.4258568769      169.3275482845     1  0.21946351E+09
     -169.4258228955      170.5490087215     1  0.22160561E+09
     -169.4258178537      175.7595194670     1  0.22231317E+09
     -169.4258074591      173.0052092241     1  0.21974384E+09
     -169.4257828410      173.7008482361     1  0.23279811E+09
     -169.4257781130      173.6437953065     1  0.22673141E+09
     -169.4257662742      169.6609699139     1  0.22573583E+09
     -169.4257079129      172.5858494747     1  0.22758697E+09
     -169.4256982680      175.0141795201     1  0.23540164E+09
     -169.4256564258      173.8469916148     1  0.23353296E+09
     -169.4256503110      172.4915207213     1  0.22323924E+09
     -169.4256479300      174.6395055735     1  0.22330272E+09
     -169.4256468692      172.1848812427     1  0.23692288E+09
     -169.4256406722      169.3633444155     1  0.22729238E+09
     -169.4256353342      173.7846560229     1  0.22092976E+09
     -169.4256233207      170.9184162565     1  0.22151513E+09
     -169.4255931225      171.6753959461     1  0.22639742E+09
     -169.4255721050      174.8009673938     1  0.22218966E+09
     -169.4255593661      177.1448898535     1  0.22218689E+09
     -169.4255577403      170.4228442285     1  0.22070715E+09
     -169.4255317069      174.6024933615     1  0.22764717E+09
     -169.4255167359      177.9710512483     1  0.22218022E+09
     -169.4255146686      174.4615283601     1  0.23299052E+09
     -169.4255067211      174.1560829806     1  0.23086179E+09
     -169.4255042344      171.9787544981     1  0.22866777E+09
     -169.4254802664      172.0446134828     1  0.22572338E+09
     -169.4254726273      177.5217914594     1  0.22718533E+09
     -169.4254639880      169.8081546863     1  0.21760133E+09
     -169.4254573092      172.1233063100     1  0.21945493E+09
     -169.4254309655      179.5238924603     1  0.24325259E+09
     -169.4254270913      169.2576897360     1  0.22844498E+09
     -169.4254197498      169.1763574524     1  0.22091575E+09
     -169.4254121506      177.2555163254     1  0.23025363E+09
     -169.4253832486      171.1903203355     1  0.21272375E+09
     -169.4253775619      166.4269453360     1  0.21696952E+09
     -169.4253189906      177.4303364615     1  0.22922197E+09
     -169.4253161387      172.9897304681     1  0.22198702E+09
     -169.4252853349      175.7401388826     1  0.22673900E+09
     -169.4252761399      174.2253428114     1  0.21314497E+09
     -169.4252104751      168.9361728905     1  0.21812609E+09
     -169.4252034830      177.5651179485     1  0.22945370E+09
     -169.4251784993      175.9257612562     1  0.21282005E+09
     -169.4251490368      175.3682782136     1  0.22769135E+09
     -169.4251158050      175.1156640535     1  0.22412900E+09
     -169.4251065477      174.6412443091     1  0.22954888E+09
     -169.4251025654      181.2954550695     1  0.23118907E+09
     -169.4250846483      170.5139737064     1  0.21981684E+09
     -169.4250802242      170.4717484696     1  0.22333300E+09
     -169.4250751612      171.1906046997     1  0.22391760E+09
     -169.4250557102      175.2868585749     1  0.22537962E+09
     -169.4250406621      175.0936450272     1  0.23158315E+09
     -169.4250063670      173.6351380670     1  0.21947665E+09
     -169.4250001374      173.8490079598     1  0.24345825E+09
     -169.4249748602      172.7947764575     1  0.22409586E+09
     -169.4249598352      172.1657228277     1  0.22862919E+09
     -169.4249399604      176.5989608264     1  0.24682624E+09
     -169.4249271687      174.0017171331     1  0.22367210E+09
     -169.4249099121      170.7790439194     1  0.21881942E+09
     -169.4249009611      172.4538414098     1  0.23668216E+09
     -169.4248844336      173.4280142074     1  0.22084284E+09
     -169.4248582716      172.4353029751     1  0.22353345E+09
     -169.4248517796      171.9676468580     1  0.23709295E+09
     -169.4248463166      177.4161674286     1  0.22161251E+09
     -169.4248219946      176.4467905443     1  0.22288039E+09
     -169.4247866618      170.5942047408     1  0.21853990E+09
     -169.4247792238      172.2789913469     1  0.22143007E+09
     -169.4247716317      171.4755975719     1  0.22485819E+09
     -169.4247686066      172.5297118922     1  0.22974826E+09
     -169.4247426042      169.6851313479     1  0.22041649E+09
     -169.4247145270      174.0444997158     1  0.22083872E+09
     -169.4246927841      173.8473310612     1  0.23332318E+09
     -169.4246909278      177.4052467923     1  0.24186452E+09
     -169.4246769173      166.8513209174     1  0.22226097E+09
     -169.4246554707      172.9385561562     1  0.21472851E+09
     -169.4246383688      172.5135900688     1  0.22572860E+09
     -169.4246330297      173.4729905528     1  0.22887558E+09
     -169.4246296431      173.2741480635     1  0.22055902E+09
     -169.4246180432      171.3694911798     1  0.22966299E+09
     -169.4246074344      174.7841467460     1  0.21798057E+09
     -169.4245989282      169.2963324444     1  0.21839152E+09
     -169.4245915332      172.4477649936     1  0.22442167E+09
     -169.4245496092      171.5989965131     1  0.21630028E+09
     -169.4244920200      166.8146938364     1  0.22282310E+09
     -169.4244718145      167.7852254236     1  0.21744367E+09
     -169.4244686611      174.8927069952     1  0.22000982E+09
     -169.4244596704      169.7028346084     1  0.22939190E+09
     -169.4244512890      171.6880790870     1  0.21504595E+09
     -169.4244494843      171.4361934639     1  0.22479896E+09
     -169.4244289640      168.7958524018     1  0.21924843E+09
     -169.4244235452      173.0425944188     1  0.21987255E+09
     -169.4243996681      175.4420042661     1  0.23346392E+09
     -169.4243776904      174.9513804319     1  0.23013686E+09
     -169.4243755583      174.7908772771     1  0.23191235E+09
     -169.4243655296      172.3446057112     1  0.22218986E+09
     -169.4243517451      172.9881351446     1  0.22144416E+09
     -169.4243427241      169.8554461482     1  0.21567118E+09
     -169.4243137640      177.8820898879     1  0.23142882E+09
     -169.4242985328      172.7509111571     1  0.21455398E+09
     -169.4242703394      172.6577603489     1  0.22310983E+09
     -169.4242399230      173.3154987110     1  0.21971619E+09
     -169.4242338162      174.0915217585     1  0.22136775E+09
     -169.4242322300      171.2388544830     1  0.23005084E+09
     -169.4242238185      177.9412656479     1  0.24254829E+09
     -169.4241887659      176.4506145985     2  0.22342092E+09
     -169.4241752056      176.1169935514     1  0.22418736E+09
     -169.4241604708      174.0790408054     1  0.23152522E+09
     -169.4241591321      172.1957725724     1  0.22870927E+09
     -169.4241494192      175.2075622551     1  0.22047251E+09
     -169.4241194288      173.4028031088     1  0.21479979E+09
     -169.4241158436      163.3921459389     1  0.21321710E+09
     -169.4241093417      168.2021468853     1  0.22057643E+09
     -169.4241041741      172.5411806523     1  0.22007481E+09
     -169.4240995455      173.0489428157     1  0.22876859E+09
     -169.4240942312      170.8050661644     1  0.21932053E+09
     -169.4240850248      172.7703816182     1  0.21236895E+09
     -169.4240734270      176.9365024895     1  0.23103890E+09
     -169.4240644815      173.7954070452     1  0.22295889E+09
     -169.4240543569      174.8455564121     1  0.22267325E+09
     -169.4240431832      167.8304170030     1  0.22019171E+09
     -169.4240376415      171.7884160462     1  0.21763509E+09
     -169.4240164137      175.1117246434     1  0.21273306E+09
     -169.4240119731      167.8842113521     1  0.21735288E+09
     -169.4240084747      170.3412567723     1  0.22562386E+09
     -169.4240031621      170.4507351450     1  0.22303707E+09
     -169.4239974236      169.1311837770     1  0.22042718E+09
     -169.4239810007      172.5685993914     1  0.21697209E+09
     -169.4239663850      172.3521878311     1  0.23448018E+09
     -169.4239613088      173.4911956839     1  0.22326780E+09
     -169.4239413987      174.1548506527     1  0.21761669E+09
     -169.4239293961      170.3707388092     1  0.21527698E+09
     -169.4239274747      177.8059462305     1  0.22617179E+09
     -169.4239262873      174.5748971303     1  0.21560226E+09
     -169.4239126953      175.9727364637     1  0.21664346E+09
     -169.4238767512      175.0124233697     1  0.22739956E+09
     -169.4238643008      167.0216562032     1  0.22381301E+09
     -169.4238614681      172.6538988045     1  0.22739961E+09
     -169.4238507796      170.8105853799     1  0.21556214E+09
     -169.4238440537      174.3079951556     1  0.22529914E+09
     -169.4238419963      171.4927008465     1  0.22068377E+09
     -169.4238243246      167.7728625077     1  0.21748510E+09
     -169.4237998978      173.2471315166     1  0.21887650E+09
     -169.4237673300      170.6132766778     1  0.21786352E+09
     -169.4237581561      175.9122490516     1  0.22456175E+09
     -169.4237436464      170.4796876531     1  0.23399891E+09
     -169.4237207052      170.0974173939     1  0.21264117E+09
     -169.4237187197      174.9149296708     1  0.22830794E+09
     -169.4237058126      165.8808462676     1  0.21603399E+09
     -169.4236986888      175.7112898754     1  0.22904026E+09
     -169.4236955893      174.9816119019     1  0.22847145E+09
     -169.4236945611      181.0349135734     1  0.22550030E+09
     -169.4236867542      171.9793013077     1  0.22132562E+09
     -169.4236370424      174.8306341088     1  0.22866823E+09
     -169.4236351240      175.6927016124     1  0.22760619E+09
     -169.4236272512      172.9514336789     1  0.22081133E+09
     -169.4236144432      171.7326996288     1  0.21944118E+09
     -169.4235901105      172.8984904956     1  0.23357800E+09
     -169.4235852007      173.9654018994     1  0.23790907E+09
     -169.4235588436      170.1244345795     2  0.21902186E+09
     -169.4235575492      164.2776356457     1  0.22165658E+09
     -169.4235522733      171.3492642320     1  0.22342714E+09
     -169.4235265934      171.6570299775     1  0.22559100E+09
     -169.4235191243      171.8644024269     1  0.22179293E+09
     -169.4235072475      174.9310241422     1  0.22486742E+09
     -169.4235039115      174.7988372517     1  0.21776683E+09
     -169.4234982507      175.8052801125     1  0.24707900E+09
     -169.4234907642      168.7422371236     1  0.21974936E+09
     -169.4234889556      176.4964188865     1  0.23378802E+09
     -169.4234836887      170.1595518940     1  0.21895435E+09
     -169.4234746313      169.9845104570     1  0.21377578E+09
     -169.4234366639      175.6017852055     1  0.22999148E+09
     -169.4234339509      174.7857900066     1  0.22209783E+09
     -169.4233983399      172.5585508061     1  0.23279141E+09
     -169.4233941743      171.1952355330     1  0.22006860E+09
     -169.4233644462      171.4443340811     1  0.23608823E+09
     -169.4233629732      173.9777872983     1  0.21125959E+09
     -169.4233610360      176.9023574989     1  0.21896178E+09
     -169.4233499359      174.0032199925     1  0.22048717E+09
     -169.4233005078      165.7684723881     1  0.21940213E+09
     -169.4232404113      176.5806059577     1  0.22768801E+09
     -169.4231957186      174.2772622250     1  0.21321794E+09
     -169.4231682937      173.7230792290     1  0.22300302E+09
     -169.4231659465      174.2245359756     1  0.22359299E+09
     -169.4231225444      170.9908990078     1  0.21989263E+09
     -169.4231164092      174.9469853792     1  0.21536729E+09
     -169.4231138766      170.8907450815     2  0.21786401E+09
     -169.4231087404      170.2519240317     1  0.23013631E+09
     -169.4230740354      175.2028035734     1  0.22798955E+09
     -169.4230635980      175.4127675997     1  0.24173433E+09
     -169.4230570348      176.8480789244     1  0.22646359E+09
     -169.4230477538      170.3569678327     1  0.22094690E+09
     -169.4230364153      172.5638448858     1  0.22244806E+09
     -169.4230339704      175.8411881870     1  0.22753631E+09
     -169.4230298336      173.0710045476     1  0.23312668E+09
     -169.4229959522      173.5364789937     1  0.23023440E+09
     -169.4229696609      170.7022667563     1  0.22177399E+09
     -169.4229619342      173.5916081970     1  0.23412059E+09
     -169.4229586710      174.8750275915     1  0.21881880E+09
     -169.4229551802      167.9987571871     1  0.22520975E+09
     -169.4229489244      174.8548978072     1  0.22042913E+09
     -169.4229378473      174.3312403158     1  0.22051916E+09
     -169.4228859630      171.1856965396     1  0.21671333E+09
     -169.4228686724      173.7837588431     1  0.22219908E+09
     -169.4228622656      177.1297425593     1  0.21978113E+09
     -169.4228480762      175.8558404610     1  0.22033579E+09
     -169.4228350379      173.0971346074     1  0.22767339E+09
     -169.4228128819      172.5340748119     1  0.21535171E+09
     -169.4228009326      177.9378342192     1  0.24241832E+09
     -169.4227955118      169.4695763796     1  0.21561175E+09
     -169.4227924615      175.8919741100     1  0.21928855E+09
     -169.4227886066      166.7999063973     1  0.21932745E+09
     -169.4227629236      174.7762421982     1  0.22339350E+09
     -169.4227584029      171.6447360960     1  0.23252913E+09
     -169.4227104300      171.5352125486     1  0.21983217E+09
     -169.4226917386      176.4275638667     1  0.23016221E+09
     -169.4226877641      175.1733806755     1  0.22568008E+09
     -169.4226833009      170.3730785119     1  0.23084190E+09
     -169.4226791419      173.0469360646     1  0.22517352E+09
     -169.4226545652      177.7652068640     1  0.22665266E+09
     -169.4226470338      176.3974107615     1  0.24473017E+09
     -169.4226305769      171.6588459413     1  0.21902199E+09
     -169.4225712909      175.5784076965     1  0.22841857E+09
     -169.4225701989      174.5561567995     1  0.22929122E+09
     -169.4225591902      172.3237071572     1  0.22565892E+09
     -169.4225509072      174.4587535787     1  0.23662837E+09
     -169.4225442357      176.8567761721     1  0.22376523E+09
     -169.4225245008      171.4149206723     1  0.21434774E+09
     -169.4225089129      173.8569333050     1  0.23733409E+09
     -169.4225056192      174.1569276660     1  0.21956614E+09
     -169.4224845907      173.7472510370     1  0.22063095E+09
     -169.4224729755      174.2373526903     1  0.22614085E+09
     -169.4224637297      170.3247778322     1  0.22252633E+09
     -169.4224599566      174.2074978432     1  0.21946587E+09
     -169.4224586284      174.3509865101     1  0.22297860E+09
     -169.4224375029      170.3576870941     1  0.21680892E+09
     -169.4224079859      172.5191064589     1  0.21535847E+09
     -169.4224064838      171.5380811693     1  0.21804646E+09
     -169.4223894230      173.8825559812     1  0.22686104E+09
     -169.4223692211      172.4639751287     1  0.21812001E+09
     -169.4223324066      170.5374777262     1  0.22663146E+09
     -169.4223297160      174.1445955764     1  0.21457458E+09
     -169.4222914612      175.8717079510     1  0.22047237E+09
     -169.4222756839      166.3128483074     1  0.22386878E+09
     -169.4222656028      169.4737818044     1  0.22202414E+09
     -169.4222368750      173.6210868378     1  0.22157452E+09
     -169.4222271415      173.6314180936     1  0.22231083E+09
     -169.4222233142      176.1933605241     1  0.21267677E+09
     -169.4222108100      173.8582903841     2  0.23672646E+09
     -169.4221893651      169.5634113759     1  0.22179448E+09
     -169.4221439645      176.1356908755     1  0.22091514E+09
     -169.4221408824      175.1920602039     1  0.23229848E+09
     -169.4221200618      173.8905603187     1  0.23173702E+09
     -169.4221058856      178.2563419375     1  0.23992285E+09
     -169.4220979593      173.4588468142     1  0.21553669E+09
     -169.4220624460      175.8898366499     1  0.21853717E+09
     -169.4220547155      170.8108471343     1  0.22549429E+09
     -169.4220358566      167.7087683214     1  0.22277998E+09
     -169.4220264348      173.0221520304     1  0.23399667E+09
     -169.4220050571      169.9961842763     1  0.21719194E+09
     -169.4220035325      178.7394257577     1  0.22471623E+09
     -169.4219990510      174.1171260558     1  0.23026461E+09
     -169.4219849004      175.4204579293     1  0.23667961E+09
     -169.4219807950      174.5541882782     1  0.21878573E+09
     -169.4219493455      172.7741800792     1  0.22374826E+09
     -169.4219455573      170.5953440437     1  0.21690642E+09
     -169.4219263209      175.5557211527     1  0.21403789E+09
     -169.4219241527      169.0729789041     1  0.22299060E+09
     -169.4219206388      170.9031989755     1  0.22697610E+09
     -169.4218955477      172.1235872925     1  0.22185046E+09
     -169.4218928478      175.2447185099     1  0.23105597E+09
     -169.4218879189      171.6702776578     1  0.22847602E+09
     -169.4218749820      165.2252625026     1  0.21938695E+09
     -169.4218547512      175.4015488091     1  0.22085866E+09
     -169.4218028516      172.3448871623     1  0.23001839E+09
     -169.4217915070      172.2457098991     1  0.22069076E+09
     -169.4217830719      171.2180199035     1  0.22283532E+09
     -169.4217812507      174.7930771881     1  0.22336638E+09
     -169.4217731573      168.7364494072     1  0.22564385E+09
     -169.4217716089      169.7358603437     1  0.22662414E+09
     -169.4217633576      173.7571871444     1  0.22393869E+09
     -169.4217345835      173.2978338717     1  0.22162971E+09
     -169.4217093003      173.1071279999     1  0.22081397E+09
     -169.4217039457      173.5377786351     1  0.21388325E+09
     -169.4217026969      177.1544030838     1  0.22452275E+09
     -169.4216992031      170.3034379398     1  0.22369879E+09
     -169.4216844296      170.3365282445     1  0.22906480E+09
     -169.4216623752      173.5198940996     1  0.22985142E+09
     -169.4216429251      175.9628530501     1  0.22353454E+09
     -169.4216416909      176.0490347785     1  0.21954598E+09
     -169.4216370740      172.1862167361     1  0.21960335E+09
     -169.4216297753      172.7662733038     1  0.22038775E+09
     -169.4215879196      172.6274448784     1  0.23096348E+09
     -169.4215745282      173.3988104014     1  0.22499505E+09
     -169.4215573873      166.4857586044     1  0.21961342E+09
     -169.4215455481      171.5687804817     1  0.22631240E+09
     -169.4215358399      172.3023079172     1  0.22087528E+09
     -169.4215242238      174.4871696508     1  0.22321421E+09
     -169.4215211278      176.8863473481     1  0.23861094E+09
     -169.4215148890      172.0189218659     1  0.21655959E+09
     -169.4214760721      177.1332518528     1  0.21827411E+09
     -169.4214655249      176.1493502850     1  0.22666871E+09
     -169.4214561004      175.2549248314     1  0.22227677E+09
     -169.4214539834      169.7653879076     2  0.23775728E+09
     -169.4214460787      176.4417775335     1  0.22327383E+09
     -169.4214279243      174.5199864617     1  0.22294714E+09
     -169.4214041722      174.4928925904     1  0.21959726E+09
     -169.4213991216      174.7549678877     1  0.23489100E+09
     -169.4213978478      169.2040882397     1  0.24395034E+09
     -169.4213921066      171.6675603586     1  0.22295541E+09
     -169.4213786781      173.1507475458     1  0.21897947E+09
     -169.4213685208      171.4641912284     1  0.21758243E+09
     -169.4213625557      170.8638250754     1  0.22407036E+09
     -169.4213591002      168.5286172133     1  0.22820330E+09
     -169.4213475382      171.0990284579     1  0.21677240E+09
     -169.4213460017      169.3971299212     1  0.21652147E+09
     -169.4213405368      170.7164533593     1  0.22846256E+09
     -169.4213328197      174.1716336758     1  0.22639039E+09
     -169.4213074631      177.5409065120     2  0.23381151E+09
     -169.4212947988      172.4882884750     1  0.22187481E+09
     -169.4212634329      174.1591244795     1  0.22849591E+09
     -169.4212531494      170.3857715605     1  0.21687674E+09
     -169.4212498230      171.6298573713     1  0.22455380E+09
     -169.4212410591      172.5095132558     1  0.22615608E+09
     -169.4212191849      166.3527017233     1  0.21950390E+09
     -169.4212180927      172.8529649220     1  0.21308945E+09
     -169.4211913904      169.1381180340     1  0.21917589E+09
     -169.4211820054      173.4224888986     1  0.22608762E+09
     -169.4211708671      172.2854128495     1  0.21927680E+09
     -169.4211417841      172.8895995006     1  0.21745907E+09
     -169.4211133561      169.3055616368     1  0.22140570E+09
     -169.4211084116      168.9173810434     1  0.21231772E+09
     -169.4211070884      173.7626101000     1  0.22831226E+09
     -169.4211024006      176.2962072861     1  0.22928763E+09
     -169.4210922602      173.7831654564     1  0.22804215E+09
     -169.4210798023      175.5336489248     1  0.23012376E+09
     -169.4210765363      165.9737884303     1  0.22081633E+09
     -169.4210588648      171.4704995590     1  0.21913762E+09
     -169.4210180491      169.5767052636     1  0.21539963E+09
     -169.4210039670      169.4106799789     1  0.23174518E+09
     -169.4209964334      173.0310169581     1  0.22446150E+09
     -169.4209713333      176.5917897472     1  0.22750575E+09
     -169.4209649387      170.7560142373     1  0.21795336E+09
     -169.4208813047      169.9537578793     1  0.23092651E+09
     -169.4208712117      174.8065340484     1  0.22011479E+09
     -169.4208627831      173.8597302368     1  0.22455570E+09
     -169.4208418403      176.2798368951     1  0.23535712E+09
     -169.4208328917      175.5711661645     1  0.22799634E+09
     -169.4206875283      168.5070008977     1  0.23103029E+09
     -169.4206750641      174.0438313896     1  0.22369824E+09
     -169.4206703389      174.3797610882     1  0.22559850E+09
     -169.4206650940      173.1980319023     1  0.22527165E+09
     -169.4206522835      174.4801505315     1  0.23721336E+09
     -169.4206406429      171.7584432351     1  0.21739027E+09
     -169.4206146855      170.5835089872     1  0.22626369E+09
     -169.4205694746      169.7626259153     1  0.23646762E+09
     -169.4205647845      175.2021754395     1  0.23876910E+09
     -169.4205441537      170.7632946555     1  0.22705717E+09
     -169.4205286451      173.8856598962     1  0.23161822E+09
     -169.4204958494      174.0786524374     1  0.21826786E+09
     -169.4204735539      167.0770413851     1  0.22129861E+09
     -169.4204712403      172.2771921131     1  0.22864172E+09
     -169.4204665179      172.2239260908     1  0.21636102E+09
     -169.4204427738      172.9709286912     1  0.22512098E+09
     -169.4204356958      172.1308625130     1  0.22688747E+09
     -169.4204328685      172.7454077266     1  0.22269049E+09
     -169.4204311436      165.0366452028     1  0.22439612E+09
     -169.4204286047      176.8492362702     1  0.21265783E+09
     -169.4204240553      175.6343960363     1  0.22680571E+09
     -169.4204193212      167.9761488823     1  0.21630204E+09
     -169.4204165731      175.9268564207     1  0.23346194E+09
     -169.4204147529      168.7222211503     1  0.21957950E+09
     -169.4203995356      169.5926089712     1  0.21629875E+09
     -169.4203758171      170.0814777849     1  0.21990290E+09
     -169.4203476587      174.6258379056     1  0.23971945E+09
     -169.4203281760      171.8765017403     1  0.23506503E+09
     -169.4203127258      172.2278601269     1  0.21794360E+09
     -169.4203049345      170.5065164333     1  0.22283900E+09
     -169.4202874387      170.4312867512     1  0.21559785E+09
     -169.4202724212      174.1888426235     1  0.21706859E+09
     -169.4202506566      172.3433772558     1  0.22313829E+09
     -169.4202372320      172.3742351007     1  0.21950987E+09
     -169.4202343068      173.7224656228     1  0.22597651E+09
     -169.4202296690      177.2367417688     1  0.22450228E+09
     -169.4202170662      172.6562950723     1  0.22267866E+09
     -169.4202109167      172.1374201545     1  0.23316669E+09
     -169.4201750353      171.0994492878     1  0.21647820E+09
     -169.4201721539      170.5307358045     1  0.22339282E+09
     -169.4201627871      169.8220019494     1  0.22326318E+09
     -169.4201399584      175.2319908427     1  0.22739218E+09
     -169.4201342295      178.6079317591     1  0.23589404E+09
     -169.4201323654      167.3040383579     1  0.21360855E+09
     -169.4201306345      173.3884262857     1  0.22689683E+09
     -169.4201100825      171.5559054197     1  0.21896986E+09
     -169.4200797375      176.4622703367     1  0.22346330E+09
     -169.4200693068      172.9319835290     1  0.21954359E+09
     -169.4200555589      170.9660356721     1  0.22240218E+09
     -169.4200536287      172.2206591593     1  0.22033701E+09
     -169.4200452032      168.1382809524     1  0.22306191E+09
     -169.4200439779      171.8729665632     1  0.22480237E+09
     -169.4200429306      172.4672429411     1  0.21669905E+09
     -169.4200404994      172.4880268393     1  0.22163047E+09
     -169.4199965161      172.0178300835     1  0.23682315E+09
     -169.4199612384      172.1580431886     1  0.22206964E+09
     -169.4199301291      168.0961934795     1  0.22278184E+09
     -169.4199258438      169.6397235538     1  0.21697824E+09
     -169.4199031304      173.1482812667     1  0.22464803E+09
     -169.4198898389      172.5970654413     1  0.22359313E+09
     -169.4198523573      171.6252536692     1  0.22266336E+09
     -169.4198313200      171.6138256784     1  0.22665252E+09
     -169.4198088295      172.8579291590     1  0.21729690E+09
     -169.4197997656      174.6559093104     1  0.23908997E+09
     -169.4197837062      176.3514232314     1  0.22738087E+09
     -169.4197799336      173.3780349972     1  0.22674329E+09
     -169.4197561584      174.8021515698     1  0.23795729E+09
     -169.4197261876      173.8503934919     1  0.22729862E+09
     -169.4197081694      171.0176572874     1  0.21341572E+09
     -169.4197068855      176.1265205874     1  0.21644148E+09
     -169.4196973486      174.3410871582     1  0.22271080E+09
     -169.4196836524      174.1258613529     1  0.22864346E+09
     -169.4196768011      167.1388953532     1  0.23376825E+09
     -169.4196746909      174.0301074215     1  0.22559416E+09
     -169.4196599850      170.3764637838     1  0.22769528E+09
     -169.4196547116      173.5412188056     1  0.22870969E+09
     -169.4196378672      177.4971150608     1  0.23833022E+09
     -169.4196348988      173.4427129857     1  0.22805465E+09
     -169.4196042490      173.4834871565     1  0.22185536E+09
     -169.4196016104      174.9161971811     1  0.22763924E+09
     -169.4195911537      177.5491948022     1  0.23028707E+09
     -169.4195891414      169.0091735762     1  0.22693558E+09
     -169.4195743623      173.1943744551     1  0.22365932E+09
     -169.4195564775      167.8737587726     1  0.22405171E+09
     -169.4195542623      174.2919617924     1  0.22474053E+09
     -169.4195523751      167.4558063141     1  0.21110486E+09
     -169.4195407890      173.9813697052     1  0.21785906E+09
     -169.4195382244      175.6705408966     1  0.21523053E+09
     -169.4195123547      166.6538073173     1  0.22535488E+09
     -169.4195038579      174.1418567015     1  0.24754046E+09
     -169.4195016301      173.7618922809     1  0.21940822E+09
     -169.4194735481      174.0774979834     1  0.22349539E+09
     -169.4194671583      167.9809327629     1  0.22193272E+09
     -169.4194625906      169.9798379572     1  0.22854197E+09
     -169.4194524345      173.9784323276     1  0.23473412E+09
     -169.4194489264      170.5641265763     1  0.22135683E+09
     -169.4194424130      177.2767638423     1  0.23823735E+09
     -169.4194377515      172.3117476320     1  0.22178002E+09
     -169.4194315273      175.0786662583     1  0.21805837E+09
     -169.4194201725      169.6099563168     1  0.21324291E+09
     -169.4194133046      170.9201386140     1  0.22000744E+09
     -169.4194076366      170.8601403371     1  0.21392868E+09
     -169.4194032460      174.6773663180     1  0.22572737E+09
     -169.4193993749      171.1341655419     1  0.23866167E+09
     -169.4193533850      175.8337534932     1  0.21826377E+09
     -169.4193451006      175.4815443320     1  0.22419080E+09
     -169.4193203125      172.6024284470     1  0.21785607E+09
     -169.4193150327      173.4716932908     1  0.23844536E+09
     -169.4192895785      172.3241703883     1  0.21770870E+09
     -169.4192863934      170.8924904552     1  0.21413582E+09
     -169.4192596694      170.1971578666     1  0.22080167E+09
     -169.4192274151      169.8269529516     1  0.21738057E+09
     -169.4192197237      173.8679938555     1  0.23488669E+09
     -169.4191952089      172.8695933330     1  0.23411067E+09
     -169.4191804709      169.6857538465     1  0.21504119E+09
     -169.4191782947      174.1428800520     1  0.21952420E+09
     -169.4191408270      172.1159689217     1  0.22374400E+09
     -169.4191371466      174.5345538291     1  0.22022788E+09
     -169.4191311505      171.4521177109     1  0.21405764E+09
     -169.4191212726      170.6423370916     1  0.22539876E+09
     -169.4190240380      172.7804103194     1  0.21917257E+09
     -169.4190210736      167.6409909973     1  0.21623170E+09
     -169.4190098121      171.0589601160     1  0.23456641E+09
     -169.4190011899      172.6821110007     1  0.22756067E+09
     -169.4189877210      173.5143482762     1  0.22723552E+09
     -169.4189271549      173.9461237335     1  0.23052050E+09
     -169.4189250671      169.4776004153     1  0.21769838E+09
     -169.4189100028      177.0090325562     1  0.23444169E+09
     -169.4188589603      174.7906467411     1  0.22487174E+09
     -169.4188471583      168.3535936249     1  0.21981138E+09
     -169.4188420883      169.8714919866     1  0.22209440E+09
     -169.4188321681      171.5000170264     1  0.22072223E+09
     -169.4188277889      171.3067921801     1  0.22197998E+09
     -169.4188252093      171.6017885639     1  0.21907458E+09
     -169.4188236062      174.9304138062     1  0.22827786E+09
     -169.4188119877      169.9875844414     1  0.21971560E+09
     -169.4188090306      171.8131707973     1  0.22273317E+09
     -169.4187864528      172.3915325574     1  0.22643950E+09
     -169.4187819145      169.4323842927     1  0.22956271E+09
     -169.4187622082      168.5835959361     1  0.21637986E+09
     -169.4187565810      173.1378937425     1  0.21344965E+09
     -169.4187170551      173.1166001056     1  0.22037894E+09
     -169.4187148661      179.0888833995     1  0.23237434E+09
     -169.4186864273      174.7556978349     1  0.22029277E+09
     -169.4186812162      173.9034276517     1  0.22968173E+09
     -169.4186585169      169.2373030205     1  0.21722109E+09
     -169.4186472079      175.2869102865     1  0.22226424E+09
     -169.4185974724      171.3342431600     1  0.22083035E+09
     -169.4185370981      173.0037098361     1  0.21975626E+09
     -169.4185288789      170.6503224770     1  0.22185095E+09
     -169.4185145092      172.1738922937     1  0.23170106E+09
     -169.4185103267      172.1801751483     1  0.22972062E+09
     -169.4184997626      174.3450720699     1  0.22088250E+09
     -169.4184959798      173.0911132878     1  0.22856079E+09
     -169.4184907584      168.0862976866     1  0.21742599E+09
     -169.4184885244      166.7344505244     1  0.22075255E+09
     -169.4184870285      171.6641763443     1  0.22282106E+09
     -169.4184835829      172.8036711987     1  0.22354232E+09
     -169.4184822278      172.8263166117     1  0.22031765E+09
     -169.4184517761      175.2964846484     1  0.22464078E+09
     -169.4184065220      173.6983456395     1  0.21560950E+09
     -169.4184039798      175.6755790678     1  0.22477817E+09
     -169.4183904407      171.3874551480     1  0.21998219E+09
     -169.4183687267      171.9446299993     1  0.22469029E+09
     -169.4183593315      175.6694991440     1  0.22406887E+09
     -169.4183554949      174.7052677887     1  0.22220499E+09
     -169.4183430150      169.5287458220     1  0.22442331E+09
     -169.4183416663      174.0784469955     1  0.21745696E+09
     -169.4183219652      177.4763668263     1  0.22431575E+09
     -169.4182927133      173.8069614896     1  0.22960506E+09
     -169.4182843785      174.1239029002     1  0.23237887E+09
     -169.4182828535      170.9999383801     1  0.22806834E+09
     -169.4182694510      170.2820028522     1  0.23108765E+09
     -169.4182445272      173.8673945225     1  0.21944611E+09
     -169.4182393504      171.9047917046     1  0.21478272E+09
     -169.4182284938      176.5951326161     1  0.22348712E+09
     -169.4182214891      173.3290336997     1  0.23117258E+09
     -169.4182120112      170.1511834580     1  0.22798020E+09
     -169.4181936288      174.8366593285     1  0.22700900E+09
     -169.4181383807      171.1026123494     1  0.21779670E+09
     -169.4181256460      169.4288591360     1  0.23091121E+09
     -169.4181149952      171.3981538053     1  0.21580415E+09
     -169.4181116901      170.5377949517     1  0.23412759E+09
     -169.4180937210      171.4811202654     1  0.23441949E+09
     -169.4180892877      172.9140136832     1  0.21578309E+09
     -169.4180832788      173.5258013730     1  0.22378543E+09
     -169.4180693258      173.4943167075     1  0.22019184E+09
     -169.4180585126      169.8557952086     1  0.21935752E+09
     -169.4180331930      174.7362102727     1  0.22143998E+09
     -169.4180048493      176.6887626438     1  0.22263884E+09
     -169.4180017190      171.8664282232     1  0.22647115E+09
     -169.4179830344      172.0903101648     1  0.22373349E+09
     -169.4179452423      175.2777713218     1  0.22243482E+09
     -169.4179419692      167.3679724691     1  0.21914021E+09
     -169.4179367312      174.4560824077     1  0.22516091E+09
     -169.4179173717      170.6594129614     1  0.21962878E+09
     -169.4179115790      174.3162979746     1  0.21160755E+09
     -169.4179099644      171.3603249102     1  0.21939628E+09
     -169.4179083997      173.2690194553     1  0.22319164E+09
     -169.4179036324      173.0559849282     1  0.22425771E+09
     -169.4178601320      165.8129417135     1  0.22525238E+09
     -169.4178484483      174.5610016804     1  0.24120401E+09
     -169.4177963339      167.2622827884     1  0.21685001E+09
     -169.4177853581      169.4824483110     1  0.21453118E+09
     -169.4177800268      173.2979631933     1  0.21778650E+09
     -169.4177723990      167.8757381458     1  0.21544816E+09
     -169.4177560509      173.3889641831     1  0.21372841E+09
     -169.4177229143      173.4449800176     1  0.22785874E+09
     -169.4177171511      168.7602650119     1  0.22055111E+09
     -169.4176980304      172.0297325039     1  0.23004951E+09
     -169.4176928227      171.0579863331     1  0.22261962E+09
     -169.4176744439      178.4523887853     1  0.22459717E+09
     -169.4176527181      172.9846186506     1  0.22737135E+09
     -169.4176439872      174.8919780450     1  0.22853251E+09
     -169.4176281956      176.4525483844     1  0.22203459E+09
     -169.4176117661      165.4967336700     1  0.22418225E+09
     -169.4176082834      175.8753177923     1  0.22151071E+09
     -169.4175915905      171.3672002345     1  0.21859964E+09
     -169.4175322658      173.3480381729     1  0.21469891E+09
     -169.4175193364      173.0949006553     1  0.21633189E+09
     -169.4175147486      170.6415516652     1  0.22013914E+09
     -169.4174833020      169.0220324696     1  0.21804825E+09
     -169.4174786997      172.4517623819     1  0.22048384E+09
     -169.4174324254      172.0469619176     1  0.21601989E+09
     -169.4173953875      169.6584954452     1  0.22235220E+09
     -169.4173892071      174.8777767242     1  0.21578691E+09
     -169.4173870157      171.0385561152     1  0.22350907E+09
     -169.4173841708      172.7400109006     1  0.22316628E+09
     -169.4173826715      171.0595786937     1  0.21810976E+09
     -169.4173401522      171.4256803166     1  0.22274382E+09
     -169.4173234673      174.1935194631     1  0.23772025E+09
     -169.4173195535      173.1862747952     1  0.22394646E+09
     -169.4173053688      167.7659267830     1  0.22383609E+09
     -169.4172898780      171.7913348601     1  0.22563503E+09
     -169.4172774263      171.8479660829     1  0.23143189E+09
     -169.4172711296      170.1595719963     1  0.22301965E+09
     -169.4172653333      169.4673945053     1  0.21314612E+09
     -169.4172579131      170.1001678635     1  0.22084063E+09
     -169.4172539262      173.4001315982     1  0.23137639E+09
     -169.4172525156      170.2954698188     1  0.22235060E+09
     -169.4172462438      172.3594121614     1  0.21770516E+09
     -169.4172302275      174.1634381023     1  0.22565257E+09
     -169.4172278204      170.4653047544     1  0.22611886E+09
     -169.4172020171      172.4283592232     1  0.22607304E+09
     -169.4171839885      168.7094985491     1  0.22665715E+09
     -169.4171691770      166.1029818432     1  0.21555581E+09
     -169.4171655238      174.8271564976     1  0.22177299E+09
     -169.4171483772      172.4382704027     1  0.24373739E+09
     -169.4171425161      169.0287642183     1  0.22673833E+09
     -169.4171325877      169.3139448311     1  0.22107642E+09
     -169.4171242341      176.6363906670     1  0.23019067E+09
     -169.4171155899      173.3513428224     1  0.23293093E+09
     -169.4171088970      177.2783970668     1  0.23983787E+09
     -169.4171049726      178.1676364623     1  0.22892737E+09
     -169.4170870742      169.5930185587     1  0.22485655E+09
     -169.4170619737      168.5035777964     1  0.22503559E+09
     -169.4170606316      165.4344512442     1  0.21398735E+09
     -169.4170583534      172.8465343977     1  0.22810681E+09
     -169.4170567994      173.5527175816     1  0.22842028E+09
     -169.4170503594      167.5895593345     1  0.22559651E+09
     -169.4170278034      178.1706315977     1  0.24675789E+09
     -169.4169872864      172.0767504980     1  0.23001118E+09
     -169.4169714069      175.7796763110     1  0.23756201E+09
     -169.4169566737      167.2604368943     1  0.21856694E+09
     -169.4169535442      171.1004659043     1  0.23536304E+09
     -169.4169357072      175.0192566185     1  0.21746212E+09
     -169.4169227035      171.8698981501     1  0.22866285E+09
     -169.4169188141      169.8597936441     1  0.22111539E+09
     -169.4169003399      173.6986303189     1  0.22754041E+09
     -169.4168959860      170.6057400851     1  0.23579159E+09
     -169.4168906037      167.8965787675     1  0.21750532E+09
     -169.4168827949      172.5293773741     1  0.24208431E+09
     -169.4168723289      171.0681707118     1  0.23391711E+09
     -169.4168692790      168.6861605121     1  0.21993692E+09
     -169.4168477493      172.1250260482     1  0.22191795E+09
     -169.4168465935      173.3424178839     1  0.22415128E+09
     -169.4168352786      164.8936184648     1  0.21698720E+09
     -169.4168337827      176.0194485095     1  0.22875949E+09
     -169.4168293162      174.1514830353     1  0.22825762E+09
     -169.4168157210      173.4903598385     1  0.22815078E+09
     -169.4168135154      170.5390904044     1  0.22250363E+09
     -169.4168084042      168.8602845040     1  0.21641927E+09
     -169.4167807077      170.9804649939     1  0.21326184E+09
     -169.4167711964      170.6750458089     1  0.21907794E+09
     -169.4167588006      174.1962132223     1  0.21894898E+09
     -169.4167443127      168.7509152607     1  0.22323611E+09
     -169.4167146200      171.6011024710     1  0.22302690E+09
     -169.4166995559      172.6393580135     1  0.22997169E+09
     -169.4166937894      172.3602773462     1  0.22357346E+09
     -169.4166891589      172.1121534364     1  0.22326041E+09
     -169.4166751062      168.8579855724     1  0.23626148E+09
     -169.4166559170      176.7435148779     1  0.22084805E+09
     -169.4166448264      175.7903006318     1  0.21837979E+09
     -169.4166196153      175.0143218905     1  0.21995053E+09
     -169.4166117294      170.7564239784     1  0.21266098E+09
     -169.4166094333      173.2697433743     1  0.22389395E+09
     -169.4165893692      169.8591372176     1  0.22232149E+09
     -169.4165814241      176.3357559194     1  0.22906755E+09
     -169.4165502972      173.7023387439     1  0.23086415E+09
     -169.4165481292      171.0453985127     1  0.23051235E+09
     -169.4165234640      172.5876603983     1  0.22723009E+09
     -169.4165155887      174.5354045622     1  0.23337414E+09
     -169.4165113142      170.9339099018     2  0.21990266E+09
     -169.4164998384      175.3332782108     1  0.21864993E+09
     -169.4164981854      168.2232441137     1  0.21858259E+09
     -169.4164924488      168.3030866540     2  0.21660914E+09
     -169.4164914141      172.2377168896     1  0.22707796E+09
     -169.4164871433      172.8750224094     1  0.22154132E+09
     -169.4164759796      171.0848422350     1  0.22499494E+09
     -169.4164712890      174.1555951542     1  0.22840081E+09
     -169.4164371680      174.7977145885     1  0.22325506E+09
     -169.4164205001      173.1561935635     1  0.22257047E+09
     -169.4164194063      177.5870202208     1  0.22185850E+09
     -169.4164162714      167.2409325068     1  0.22160185E+09
     -169.4163246015      173.3798027537     1  0.21900845E+09
     -169.4162840282      172.9415595537     1  0.21811749E+09
     -169.4162646448      167.9820403856     1  0.21999877E+09
     -169.4162513963      171.7725026643     1  0.23536100E+09
     -169.4162494230      173.3959495040     1  0.21918722E+09
     -169.4162066891      174.0084367449     1  0.22740811E+09
     -169.4162029434      174.8534749749     1  0.23609187E+09
     -169.4161815990      172.2659492350     1  0.23596626E+09
     -169.4161670552      172.0717045323     1  0.22170824E+09
     -169.4161568304      172.1892282557     1  0.22499262E+09
     -169.4161512843      173.3005425787     1  0.22062672E+09
     -169.4161502554      174.2269632380     1  0.23041620E+09
     -169.4161402884      172.9202664342     1  0.22217157E+09
     -169.4161201187      172.2676574948     1  0.22914126E+09
     -169.4161015974      173.5824346153     1  0.22550687E+09
     -169.4160797920      171.4691700078     1  0.22688405E+09
     -169.4160610448      172.6027101997     1  0.21738832E+09
     -169.4160466429      173.1249393580     1  0.22602281E+09
     -169.4160314765      169.5889479321     1  0.22356153E+09
     -169.4160161642      170.8456988624     1  0.21544604E+09
     -169.4159983572      173.8882565366     1  0.23764108E+09
     -169.4159433265      168.3339040097     1  0.22622148E+09
     -169.4159073426      167.7841789519     1  0.22056676E+09
     -169.4159029987      170.1176983113     1  0.23011569E+09
     -169.4158984002      177.5773048601     1  0.24688131E+09
     -169.4158344996      169.7695416961     1  0.22349461E+09
     -169.4158232738      171.0686407719     1  0.23705479E+09
     -169.4158177613      174.1569335591     2  0.22031535E+09
     -169.4158120859      172.4980477663     1  0.21670453E+09
     -169.4158100796      171.3654326475     1  0.24279927E+09
     -169.4157929959      167.5655028636     1  0.23937140E+09
     -169.4157862682      173.3188359965     1  0.22481316E+09
     -169.4157848323      175.9198352007     1  0.21831813E+09
     -169.4157730203      179.0892919832     1  0.21556265E+09
     -169.4157559919      167.2816066012     1  0.22260300E+09
     -169.4157491511      174.9115914881     1  0.23181629E+09
     -169.4157402598      168.8358800537     1  0.22572659E+09
     -169.4157370396      172.0925022011     1  0.21910010E+09
     -169.4157168416      171.0307030764     1  0.22364893E+09
     -169.4157092842      172.1552823500     1  0.23524033E+09
     -169.4157063360      172.3326403379     1  0.22337499E+09
     -169.4157019484      170.2897361165     1  0.21395782E+09
     -169.4156990408      173.4269339578     1  0.22511330E+09
     -169.4156967193      170.2259562686     1  0.21664181E+09
     -169.4156942772      175.2351768138     1  0.21769019E+09
     -169.4156881141      169.3787951916     1  0.21688597E+09
     -169.4156770276      174.1255224345     1  0.23594901E+09
     -169.4156600739      170.7498920626     1  0.21840534E+09
     -169.4156511823      171.0775907288     1  0.22607291E+09
     -169.4156367982      170.9405326255     1  0.22543791E+09
     -169.4156221919      172.8729239857     1  0.21973191E+09
     -169.4156211142      171.2707193621     1  0.21881994E+09
     -169.4156125197      174.9240974635     1  0.22408749E+09
     -169.4156021608      168.0141637953     1  0.21599676E+09
     -169.4155946632      174.0327390747     1  0.22214689E+09
     -169.4155899736      173.1708512775     1  0.21421252E+09
     -169.4155692931      171.2696662584     1  0.21874065E+09
     -169.4155254811      172.5418066601     1  0.23550750E+09
     -169.4155103653      176.8182838423     1  0.22558396E+09
     -169.4154813016      170.6996964518     1  0.22598371E+09
     -169.4154564085      170.9904954154     1  0.22696509E+09
     -169.4154388137      173.8267051723     1  0.22954616E+09
     -169.4154377281      170.0246825423     1  0.22178946E+09
     -169.4154247810      173.5105151302     1  0.22257069E+09
     -169.4154024572      167.5124180758     1  0.21694395E+09
     -169.4153997658      178.3409946501     1  0.24368641E+09
     -169.4153975164      168.5654468062     1  0.22481355E+09
     -169.4153792344      173.0890475952     1  0.22183634E+09
     -169.4153691165      173.0537323699     1  0.23443998E+09
     -169.4153302161      173.3515264846     1  0.22260598E+09
     -169.4153207633      170.4796050473     1  0.21613295E+09
     -169.4153018480      167.8682750827     1  0.22199080E+09
     -169.4152808901      174.8780683540     1  0.22963136E+09
     -169.4152604630      174.2925610608     1  0.22349130E+09
     -169.4152590041      169.4337389294     1  0.22676362E+09
     -169.4152562129      179.2156372995     1  0.22627762E+09
     -169.4152289817      173.9439816128     1  0.21898569E+09
     -169.4152239928      166.2046341163     1  0.22419508E+09
     -169.4151961565      174.0543735681     1  0.21970909E+09
     -169.4151876812      174.8354147258     1  0.22690036E+09
     -169.4151800307      171.1484184170     1  0.23114074E+09
     -169.4151578658      172.4318425405     1  0.22674845E+09
     -169.4151526320      174.2905703591     1  0.22908511E+09
     -169.4151317499      168.1541493579     1  0.21804115E+09
     -169.4151018689      171.6787414775     2  0.23331739E+09
     -169.4150476161      170.6488324667     1  0.22371621E+09
     -169.4150345610      171.9982323612     1  0.22714665E+09
     -169.4149497866      175.4130312798     1  0.22453413E+09
     -169.4149448400      171.1497187894     1  0.22538575E+09
     -169.4149291911      168.9411610881     1  0.23150889E+09
     -169.4149113294      169.9266124362     1  0.21920847E+09
     -169.4149085753      179.8091627348     1  0.22731503E+09
     -169.4148861857      169.1793361916     1  0.21789798E+09
     -169.4148632735      175.2334020473     1  0.22324271E+09
     -169.4148424189      174.4663631516     1  0.23241368E+09
     -169.4148355161      170.0640433160     1  0.22112728E+09
     -169.4148224220      174.0033343435     1  0.21977367E+09
     -169.4148084245      170.2065305594     1  0.22194253E+09
     -169.4148046745      173.9992519437     1  0.23454275E+09
     -169.4147882991      170.0597931042     1  0.22822070E+09
     -169.4147791896      174.1841063266     1  0.21691927E+09
     -169.4147569480      169.7115961424     1  0.22803535E+09
     -169.4147360227      172.6937839854     1  0.21432658E+09
     -169.4147279569      170.7218287080     1  0.21644668E+09
     -169.4147137456      169.6334326664     1  0.23391523E+09
     -169.4146645489      179.1380753754     1  0.23570663E+09
     -169.4146610694      171.7709986043     1  0.22248480E+09
     -169.4146543473      174.4533391394     1  0.21903758E+09
     -169.4146208320      173.1838950820     1  0.21667227E+09
     -169.4146180561      171.0341827559     1  0.22634243E+09
     -169.4146104541      170.4728920060     1  0.23569349E+09
     -169.4146040168      174.2851644379     1  0.22719065E+09
     -169.4146003634      173.1750234787     1  0.22299297E+09
     -169.4145952548      175.8675964442     1  0.22850712E+09
     -169.4145723761      175.7345127622     1  0.21945060E+09
     -169.4145532550      171.1918738532     1  0.22199737E+09
     -169.4145055877      174.6574988027     1  0.22431887E+09
     -169.4144762249      169.0737565978     1  0.21775611E+09
     -169.4144421024      171.4755885829     1  0.22571599E+09
     -169.4144349940      168.3845888199     1  0.22133409E+09
     -169.4144286088      170.4459711637     1  0.22640553E+09
     -169.4143754677      172.0808091799     1  0.22006377E+09
     -169.4143662229      173.1113701881     1  0.22004297E+09
     -169.4143607074      167.4985634700     1  0.21681938E+09
     -169.4143548138      180.8161301638     1  0.23078220E+09
     -169.4143502286      169.5571414592     1  0.22532517E+09
     -169.4143443666      170.7537599092     1  0.22669494E+09
     -169.4143389719      174.9382661118     1  0.22699608E+09
     -169.4142987691      171.7080277108     1  0.23032996E+09
     -169.4142910010      172.7932777179     1  0.22593816E+09
     -169.4142686550      172.8054176830     1  0.22438055E+09
     -169.4142221823      173.0257929633     1  0.22240523E+09
     -169.4142192712      175.8515556099     1  0.23215997E+09
     -169.4142166466      175.8959452254     1  0.21888743E+09
     -169.4142007929      171.1458300221     1  0.22154417E+09
     -169.4141072454      171.6562713853     1  0.22054246E+09
     -169.4141021429      171.0334300472     1  0.21483002E+09
     -169.4140621665      171.6086122390     1  0.22114779E+09
     -169.4140341842      169.0671477543     1  0.22014702E+09
     -169.4140238969      172.4048323108     1  0.22667900E+09
     -169.4140085197      173.8148416964     1  0.21845535E+09
     -169.4139767855      168.9382641296     1  0.22730784E+09
     -169.4139581327      171.2556123020     1  0.23175876E+09
     -169.4139476613      171.5951842777     1  0.21284149E+09
     -169.4139313915      171.0223770824     1  0.22834358E+09
     -169.4139286615      177.3985172891     1  0.22821411E+09
     -169.4139224469      168.7105334937     1  0.22677496E+09
     -169.4139161265      170.2119765050     1  0.21641843E+09
     -169.4138990812      170.2639920488     1  0.21810147E+09
     -169.4138961860      168.6217635261     1  0.22598986E+09
     -169.4138678226      177.6087543071     1  0.24765563E+09
     -169.4138615516      174.5851909699     1  0.22092403E+09
     -169.4138090737      173.9089606023     1  0.22433249E+09
     -169.4138080143      170.6052829130     1  0.21513821E+09
     -169.4138008647      171.9581740952     1  0.22353381E+09
     -169.4137747243      173.2913965299     1  0.24106167E+09
     -169.4137514006      173.0014646502     1  0.22898235E+09
     -169.4137470439      173.5764602597     1  0.21375659E+09
     -169.4137374040      172.7140632770     1  0.22046770E+09
     -169.4137192466      171.1631173139     1  0.21847936E+09
     -169.4137092712      170.5572039766     1  0.21343763E+09
     -169.4137000890      169.9808848343     1  0.22235178E+09
     -169.4136959720      168.5875104568     1  0.21957644E+09
     -169.4136835260      173.8143232934     1  0.22181804E+09
     -169.4136492025      173.1826642698     1  0.22915261E+09
     -169.4136398697      172.8589121537     1  0.22324087E+09
     -169.4136305560      171.5341323686     1  0.22633353E+09
     -169.4136245757      172.1084902662     1  0.24757295E+09
     -169.4136150572      171.0959445596     1  0.22086597E+09
     -169.4136071471      171.0855575413     1  0.23162754E+09
     -169.4135914908      178.2395715392     1  0.22259988E+09
     -169.4135866242      171.3910095240     1  0.21815936E+09
     -169.4135718258      173.0521140068     1  0.22202154E+09
     -169.4135435420      171.9031480189     1  0.23153059E+09
     -169.4135378181      175.9784049583     1  0.21158830E+09
     -169.4135336920      177.4114783115     1  0.21424713E+09
     -169.4135210242      179.0170284980     1  0.24645201E+09
     -169.4135126187      167.5858934035     1  0.22321757E+09
     -169.4134961326      173.9204301520     1  0.21596641E+09
     -169.4134874869      173.4672172916     1  0.22002296E+09
     -169.4134818236      173.8243413247     1  0.21544960E+09
     -169.4134736202      167.8572331305     1  0.21664817E+09
     -169.4134713240      172.1448178474     1  0.22856797E+09
     -169.4134678041      173.2052831631     1  0.21367483E+09
     -169.4134464525      171.2987357995     1  0.22790941E+09
     -169.4134232449      177.2886850120     1  0.22167620E+09
     -169.4133791764      172.3021746960     1  0.22190379E+09
     -169.4133707271      168.9740207424     1  0.21889890E+09
     -169.4133627747      171.6167048428     1  0.22573793E+09
     -169.4133005745      172.9288155124     1  0.22271159E+09
     -169.4132768772      177.2015298038     1  0.22423451E+09
     -169.4132751196      172.1731468897     1  0.22075024E+09
     -169.4132675963      170.4049380392     1  0.21426142E+09
     -169.4132632237      168.5928196555     1  0.22479976E+09
     -169.4132346344      172.8319604599     1  0.23935933E+09
     -169.4132060157      173.9637021859     1  0.22945773E+09
     -169.4132034338      173.7431186966     1  0.21314438E+09
     -169.4131943981      172.4000927075     1  0.22168892E+09
     -169.4131810931      175.6969244880     1  0.21653538E+09
     -169.4131771063      176.5937517646     1  0.22191411E+09
     -169.4131487978      175.6220898877     1  0.22482954E+09
     -169.4131298724      166.2478185685     1  0.22589736E+09
     -169.4131201737      167.0932835427     1  0.21598300E+09
     -169.4131113516      174.6772013952     1  0.23242479E+09
     -169.4131024135      166.9542769012     1  0.22346426E+09
     -169.4130734775      174.7671234602     1  0.22094209E+09
     -169.4130700568      175.4306463420     1  0.23501386E+09
     -169.4130671992      174.6566894300     1  0.21808439E+09
     -169.4130643809      174.6612798913     1  0.22601885E+09
     -169.4130459129      169.5004212835     1  0.22371111E+09
     -169.4130437010      175.3242003274     1  0.22529656E+09
     -169.4130382176      171.1820062890     1  0.21995221E+09
     -169.4130338806      171.7376744928     1  0.22039247E+09
     -169.4130279559      172.2501433670     1  0.24163693E+09
     -169.4130236910      163.3173096221     1  0.21396405E+09
     -169.4129992462      172.2426782003     1  0.21638037E+09
     -169.4129815761      180.5264082362     1  0.22972422E+09
     -169.4129643038      169.6973200814     1  0.21851501E+09
     -169.4129531570      169.0718233020     1  0.22309535E+09
     -169.4129484768      174.1196073091     1  0.23959658E+09
     -169.4129046735      168.3731442059     1  0.22239834E+09
     -169.4128915566      170.5204235353     1  0.22275942E+09
     -169.4128857705      170.1116051664     1  0.22039444E+09
     -169.4128654191      173.1423277887     1  0.22359441E+09
     -169.4128586302      170.6635967240     1  0.22497510E+09
     -169.4128519697      171.1666320476     1  0.21766889E+09
     -169.4128427635      172.1675995597     1  0.22628133E+09
     -169.4128408932      168.8306467568     1  0.21650306E+09
     -169.4128276291      175.5309087752     1  0.24083783E+09
     -169.4128232138      171.8395746089     1  0.22141413E+09
     -169.4128168288      173.5043547952     1  0.22238204E+09
     -169.4128073129      174.5265452047     1  0.22200883E+09
     -169.4127915827      176.8457574675     1  0.21368600E+09
     -169.4127852547      174.4798191374     1  0.22078488E+09
     -169.4127715867      176.8615287741     1  0.21785406E+09
     -169.4127656912      172.3602127348     1  0.22935235E+09
     -169.4127246250      172.1810476317     1  0.21557287E+09
     -169.4126829602      176.9354958461     1  0.21896311E+09
     -169.4126799802      171.0641184259     1  0.22130285E+09
     -169.4126481936      170.1422510266     1  0.23272498E+09
     -169.4126425387      168.9957828209     1  0.22220415E+09
     -169.4126414252      173.1528561246     1  0.21683052E+09
     -169.4126401931      169.9792848948     1  0.21631601E+09
     -169.4126372470      171.7378614119     1  0.21690191E+09
     -169.4126254458      172.8700186470     1  0.22638820E+09
     -169.4126203841      174.8687429543     1  0.23320920E+09
     -169.4125747742      173.0174985461     1  0.21623849E+09
     -169.4125699262      180.2740371286     2  0.21515137E+09
     -169.4125579585      173.1191196877     1  0.21256099E+09
     -169.4125423479      170.5345018364     1  0.22331949E+09
     -169.4125240463      173.9565796598     1  0.21692749E+09
     -169.4125229293      171.1186586404     1  0.21530677E+09
     -169.4124554144      173.8902771551     1  0.21611828E+09
     -169.4124507467      173.9224388904     1  0.22841471E+09
     -169.4124332250      174.5224353548     1  0.21960412E+09
     -169.4124159780      173.4293758223     1  0.21800092E+09
     -169.4123952840      169.5165016285     1  0.22931165E+09
     -169.4123892953      173.8132836819     1  0.22350841E+09
     -169.4123865859      173.4464520888     1  0.21595969E+09
     -169.4123671408      176.2068269139     1  0.22923808E+09
     -169.4123528731      175.3083029777     1  0.23370044E+09
     -169.4123389182      175.3600862121     1  0.22222570E+09
     -169.4123211944      168.3370390026     1  0.22191342E+09
     -169.4123119674      171.8194567521     1  0.22232534E+09
     -169.4123042870      175.1092495523     1  0.22746721E+09
     -169.4123008235      172.5617043529     1  0.22248503E+09
     -169.4122955826      172.0798164652     1  0.22680774E+09
     -169.4122941207      175.5755932875     1  0.22260597E+09
     -169.4122921916      169.8251568313     1  0.21485443E+09
     -169.4122894337      176.0893633416     1  0.21744606E+09
     -169.4122882215      177.7938581438     1  0.22231995E+09
     -169.4122807765      170.9460523519     1  0.22657912E+09
     -169.4122794761      170.3192160727     1  0.22980651E+09
     -169.4122711532      170.7880849839     1  0.21765619E+09
     -169.4122215085      174.3515660608     1  0.21483315E+09
     -169.4121618181      172.2107607709     1  0.22534203E+09
     -169.4121523148      173.6403856399     1  0.22020497E+09
     -169.4121489689      172.6731219095     1  0.22282614E+09
     -169.4121275452      173.5999988805     1  0.21574844E+09
     -169.4121257482      169.1626884085     1  0.21985717E+09
     -169.4121125834      173.5547724013     1  0.21840465E+09
     -169.4121113705      173.8099168035     1  0.22233690E+09
     -169.4120842952      170.9102846503     1  0.23526289E+09
     -169.4120782946      172.9778824116     1  0.22447424E+09
     -169.4120724401      175.4103853339     1  0.22631540E+09
     -169.4120689384      169.2376486144     1  0.21937294E+09
     -169.4120632431      173.4452861770     1  0.23095970E+09
     -169.4120543837      173.6171415951     1  0.22389136E+09
     -169.4120355232      173.9389662136     1  0.22005708E+09
     -169.4120066090      169.8828773396     1  0.22388640E+09
     -169.4120023059      178.7509053973     1  0.24048325E+09
     -169.4119976100      167.9550345084     1  0.22931035E+09
     -169.4119954524      165.1682289197     1  0.22256390E+09
     -169.4119823109      173.1547399424     1  0.22599890E+09
     -169.4119666025      174.0746601513     1  0.21887063E+09
     -169.4119649565      171.3431704454     1  0.22727018E+09
     -169.4119349258      173.7944367155     1  0.21683278E+09
     -169.4119308086      172.2052522748     1  0.21591599E+09
     -169.4119135723      171.7660686027     1  0.22603504E+09
     -169.4119120482      173.2483896308     1  0.21866404E+09
     -169.4119004595      176.5337186132     1  0.22327336E+09
     -169.4118953746      172.3265043250     1  0.23296607E+09
     -169.4118560332      171.4676895566     1  0.23591949E+09
     -169.4118549426      169.1989653041     1  0.22452683E+09
     -169.4118320640      169.8297496139     1  0.22068296E+09
     -169.4117885523      175.5658793274     1  0.23577183E+09
     -169.4117853091      172.5964791416     1  0.23067825E+09
     -169.4117802863      168.7386954924     1  0.22630403E+09
     -169.4117760752      170.9257893772     1  0.22440938E+09
     -169.4117691196      173.2161932959     1  0.23713511E+09
     -169.4117585280      175.9273026389     1  0.23980701E+09
     -169.4117533895      177.8244734767     1  0.22274658E+09
     -169.4117233177      170.9556464651     1  0.22143789E+09
     -169.4117201961      171.3969623539     1  0.22438343E+09
     -169.4116992545      175.1362751306     1  0.22283814E+09
     -169.4116978007      166.2819105416     1  0.22426580E+09
     -169.4116967987      176.8631950014     1  0.21733724E+09
     -169.4116914618      175.2895719834     1  0.21877065E+09
     -169.4116750493      167.7815403060     1  0.22756775E+09
     -169.4116738311      172.5673377622     1  0.22631815E+09
     -169.4116624634      173.3860439069     1  0.22481513E+09
     -169.4116553532      177.3632888028     1  0.23360631E+09
     -169.4116508622      169.8852530408     1  0.22931632E+09
     -169.4116465722      178.3983552705     1  0.23723021E+09
     -169.4116275731      167.6163579149     1  0.21844782E+09
     -169.4116257449      168.6137190605     1  0.22759519E+09
     -169.4116219730      167.8273388385     1  0.22200649E+09
     -169.4116044699      175.5416753709     1  0.22380108E+09
     -169.4115959891      167.2809153471     1  0.21948106E+09
     -169.4115891218      174.5673516108     1  0.22739943E+09
     -169.4115868615      175.7385535626     1  0.22844148E+09
     -169.4115858178      172.5606856417     1  0.21721140E+09
     -169.4115705790      171.5741518655     1  0.21209224E+09
     -169.4115447865      165.3083410427     1  0.21666825E+09
     -169.4115378581      172.2604629802     1  0.22490782E+09
     -169.4115234914      174.7168197030     1  0.22279586E+09
     -169.4115093305      173.1860612614     1  0.21153870E+09
     -169.4115020203      174.3217406829     1  0.23205589E+09
     -169.4114988835      170.3832897697     1  0.22467786E+09
     -169.4114900717      173.7960066024     1  0.22616973E+09
     -169.4114709619      169.7711179350     1  0.23668963E+09
     -169.4114640399      173.1647468397     1  0.22433028E+09
     -169.4114590210      170.8629623660     1  0.22490677E+09
     -169.4114538205      174.8169079038     1  0.22214699E+09
     -169.4114454861      174.5257465289     1  0.22752270E+09
     -169.4114372448      172.8508442898     1  0.23262187E+09
     -169.4114031578      176.4385335679     1  0.21888775E+09
     -169.4113808615      175.6079736744     1  0.22989583E+09
     -169.4113490024      169.5317196929     1  0.21663200E+09
     -169.4113362511      175.6787763761     1  0.22690424E+09
     -169.4113182104      173.1562367046     1  0.21532793E+09
     -169.4112963231      171.1566511536     1  0.22327633E+09
     -169.4112858857      168.5748172935     1  0.21971098E+09
     -169.4112564048      171.5297077298     1  0.22565225E+09
     -169.4112545241      165.9554408720     1  0.21589997E+09
     -169.4112440425      170.0735028374     1  0.22497153E+09
     -169.4112426240      172.5534042095     1  0.22564189E+09
     -169.4112414139      168.2247143316     1  0.21942918E+09
     -169.4112342447      172.9346023114     1  0.22859330E+09
     -169.4112254090      175.3728855950     1  0.22368804E+09
     -169.4112056967      169.9583967061     1  0.21703087E+09
     -169.4111766370      174.0887651886     1  0.22922024E+09
     -169.4111464047      174.2559509206     1  0.24331282E+09
     -169.4111139661      168.4120676713     1  0.22171073E+09
     -169.4111115584      172.7861350021     1  0.22022953E+09
     -169.4111068004      171.2124505771     1  0.22055280E+09
     -169.4110997029      172.2505405484     1  0.22676995E+09
     -169.4110821393      172.5553773780     1  0.21990065E+09
     -169.4110793099      178.6444301099     2  0.21635741E+09
     -169.4110682157      177.0685620507     1  0.23806189E+09
     -169.4110644214      172.2421411503     1  0.22667330E+09
     -169.4110587824      169.7480233744     1  0.21441831E+09
     -169.4110433365      175.6204402065     1  0.22965574E+09
     -169.4110396593      175.7956504114     1  0.23184188E+09
     -169.4110379078      171.3576970466     1  0.22413800E+09
     -169.4110355860      171.8605691086     1  0.22202915E+09
     -169.4110261018      167.9488274077     1  0.22099806E+09
     -169.4110108250      171.6598101372     1  0.21977890E+09
     -169.4109984057      174.9464366524     1  0.21769969E+09
     -169.4109581489      173.4129613576     1  0.22118745E+09
     -169.4109530754      174.0538773488     1  0.23309869E+09
     -169.4109398861      171.0795227178     1  0.24242813E+09
     -169.4109199437      168.7232778169     1  0.23727688E+09
     -169.4109186542      174.3287308910     1  0.21586495E+09
     -169.4109157720      172.2920064380     1  0.22172024E+09
     -169.4109115207      176.3283739066     1  0.23584335E+09
     -169.4109078529      171.5902873520     1  0.22248291E+09
     -169.4109059861      174.4472202515     1  0.24269336E+09
     -169.4108752553      175.2161197413     1  0.23228613E+09
     -169.4108736264      167.7480500697     1  0.21962670E+09
     -169.4108585165      167.8142621987     1  0.22191158E+09
     -169.4108194682      173.8137053912     1  0.22168731E+09
     -169.4108050201      168.0727643755     1  0.21781625E+09
     -169.4107877338      172.7662729346     1  0.21791733E+09
     -169.4107847790      172.5370243611     1  0.21995962E+09
     -169.4107596368      172.8213499862     1  0.22701628E+09
     -169.4107571638      168.8511550251     1  0.22080830E+09
     -169.4107512595      170.2367626972     1  0.22036372E+09
     -169.4107341004      175.7870775127     1  0.22818665E+09
     -169.4107123457      173.0598427980     1  0.21700794E+09
     -169.4107040336      175.6856978358     1  0.22585483E+09
     -169.4107019802      171.8452562331     1  0.22642523E+09
     -169.4106782188      170.2260825609     1  0.22116973E+09
     -169.4106577056      174.4308046689     1  0.22814308E+09
     -169.4106564424      174.1356642824     1  0.22775961E+09
     -169.4106453082      176.2301095284     1  0.21215216E+09
     -169.4106359738      171.3546417612     1  0.21839866E+09
     -169.4106232385      175.4363015906     1  0.22582137E+09
     -169.4106212270      165.7759007007     1  0.21216757E+09
     -169.4106151061      175.7876044983     1  0.24051346E+09
     -169.4106056847      171.6901257935     1  0.22913728E+09
     -169.4105843615      171.6718877418     1  0.22123689E+09
     -169.4105766921      177.3979568901     1  0.24182070E+09
     -169.4105723722      172.1953112802     1  0.21502117E+09
     -169.4105648266      168.0110929149     1  0.22351224E+09
     -169.4105183838      172.7227267535     1  0.22453518E+09
     -169.4105075839      175.4777849969     1  0.20995594E+09
     -169.4105056327      177.7942938666     1  0.23188639E+09
     -169.4104975049      172.6315755240     1  0.22798340E+09
     -169.4104936751      174.3198494719     1  0.22393806E+09
     -169.4104902567      177.0923398343     1  0.23000948E+09
     -169.4104470144      174.6045180948     1  0.22684073E+09
     -169.4104438041      170.4100324395     1  0.22383121E+09
     -169.4104408597      167.4714447463     1  0.22227640E+09
     -169.4104311372      171.0288072342     1  0.22401689E+09
     -169.4104194697      172.3334672663     1  0.22322697E+09
     -169.4103905017      167.8754582111     1  0.21546712E+09
     -169.4103871829      174.0769706255     1  0.22535328E+09
     -169.4103787432      172.2299121531     1  0.23241929E+09
     -169.4103759275      172.4403275066     1  0.22750726E+09
     -169.4103626506      175.1716765546     1  0.23080881E+09
     -169.4103364249      173.2289964666     1  0.22617780E+09
     -169.4103308618      175.5596420575     1  0.21695900E+09
     -169.4102668147      176.2542179122     1  0.21836556E+09
     -169.4102464777      175.4361461946     1  0.23137980E+09
     -169.4102409159      174.5245114901     1  0.22178195E+09
     -169.4102384926      173.1018921328     1  0.22420449E+09
     -169.4102291832      173.7732066666     1  0.22827319E+09
     -169.4101777430      170.9020028977     1  0.22121115E+09
     -169.4101539002      171.8758258191     1  0.23128759E+09
     -169.4101417694      172.0930321067     1  0.23565776E+09
     -169.4101380675      172.6985409981     1  0.22202909E+09
     -169.4101314638      170.0256195579     1  0.21816733E+09
     -169.4101265129      173.9148511155     1  0.21948666E+09
     -169.4101238650      167.2951278701     1  0.21679917E+09
     -169.4101052111      169.7436425503     1  0.22073241E+09
     -169.4100998055      171.0608281799     1  0.23605502E+09
     -169.4100981388      169.7225568377     1  0.21779544E+09
     -169.4100831787      174.4685764494     1  0.22475933E+09
     -169.4100736685      173.3338327676     1  0.22262932E+09
     -169.4100571653      169.0393351399     1  0.23512086E+09
     -169.4100482442      181.1161796697     1  0.21639951E+09
     -169.4100245293      171.7129793734     1  0.22418761E+09
     -169.4100224284      171.4627196530     1  0.21927445E+09
     -169.4100094864      169.9430566466     1  0.22996432E+09
     -169.4099791564      172.8744518511     1  0.21895759E+09
     -169.4099756856      173.2993914267     1  0.23138072E+09
     -169.4099522924      170.4503095972     1  0.22427553E+09
     -169.4099422685      177.3411978219     1  0.22448500E+09
     -169.4099288277      175.7184890451     1  0.22997684E+09
     -169.4098952344      170.3406565672     1  0.22442668E+09
     -169.4098773890      174.6798981451     2  0.23415177E+09
     -169.4098496016      172.3488580118     1  0.23356673E+09
     -169.4098404173      174.0432993589     1  0.21106958E+09
     -169.4098123780      168.8124724601     1  0.22799865E+09
     -169.4098054411      175.2648118644     1  0.22884213E+09
     -169.4097930711      175.0876315387     1  0.22733412E+09
     -169.4097844795      168.7389720274     1  0.21919450E+09
     -169.4097757635      169.2059393051     1  0.23314556E+09
     -169.4097743950      171.4733356265     1  0.22120121E+09
     -169.4097663669      171.8647033724     1  0.21811175E+09
     -169.4097641298      169.6025833022     1  0.22526879E+09
     -169.4097546750      172.0387826739     1  0.21251274E+09
     -169.4097397802      176.4432213010     1  0.22950578E+09
     -169.4097268982      171.6133306738     1  0.22131880E+09
     -169.4097242341      169.9897532194     1  0.21634709E+09
     -169.4097080983      174.4862232853     2  0.22302474E+09
     -169.4097023173      171.3850290163     1  0.22533533E+09
     -169.4096982799      170.0113556351     1  0.22519800E+09
     -169.4096850742      168.9961155993     1  0.21926902E+09
     -169.4096724647      170.7826986720     1  0.21481490E+09
     -169.4096571306      170.6865353109     1  0.21937264E+09
     -169.4096558004      174.0115633131     1  0.23017499E+09
     -169.4096477646      173.4296531254     1  0.21844722E+09
     -169.4096396842      173.6836534247     1  0.22859678E+09
     -169.4096362617      174.5801202612     1  0.23667851E+09
     -169.4096186758      171.5245476807     1  0.21665677E+09
     -169.4096107730      170.9948868336     1  0.21751963E+09
     -169.4095766083      170.3985058973     1  0.22840256E+09
     -169.4095732188      170.2353591107     1  0.21981856E+09
     -169.4095645494      174.8902649091     1  0.22071764E+09
     -169.4095517370      172.3584662625     1  0.22862464E+09
     -169.4095464292      173.1879679880     1  0.23250858E+09
     -169.4095452045      168.8709857287     1  0.22004500E+09
     -169.4095365809      171.8112730161     1  0.22199186E+09
     -169.4095338873      170.3187436487     1  0.22396464E+09
     -169.4095173364      173.4413591095     1  0.22258710E+09
     -169.4095105775      168.8034437874     1  0.22259939E+09
     -169.4095023112      172.0330211540     1  0.21440989E+09
     -169.4094970775      170.9679319430     1  0.22638060E+09
     -169.4094843658      175.4612862580     1  0.21864437E+09
     -169.4094051066      170.1129571630     1  0.22292869E+09
     -169.4093735233      170.7308601304     1  0.21719609E+09
     -169.4093118760      173.1559405670     1  0.23384897E+09
     -169.4093087421      177.3602992152     1  0.23242417E+09
     -169.4092911694      168.6157772818     1  0.22144970E+09
     -169.4092895398      174.9180801532     1  0.23078753E+09
     -169.4092780139      175.5495770339     1  0.22830452E+09
     -169.4092579458      167.7452463658     1  0.21662334E+09
     -169.4092513453      172.5067212531     1  0.24398550E+09
     -169.4092350784      176.1131849624     1  0.21318225E+09
     -169.4092221071      172.0107269072     1  0.22178171E+09
     -169.4092144586      174.3870312113     1  0.23479772E+09
     -169.4091858922      169.9402474811     1  0.21582829E+09
     -169.4091798275      173.9237553255     1  0.22695977E+09
     -169.4091421900      170.0194137343     1  0.22100376E+09
     -169.4091410067      170.5273894436     1  0.21845677E+09
     -169.4091164019      172.1579692753     1  0.22566773E+09
     -169.4091150204      169.9060059323     1  0.21886110E+09
     -169.4090955205      167.4355897754     1  0.22502317E+09
     -169.4090855153      181.3623530802     1  0.22626414E+09
     -169.4090495148      173.2857080629     1  0.22870813E+09
     -169.4090334568      173.6951840398     2  0.21651525E+09
     -169.4090281726      176.7525732670     1  0.23568101E+09
     -169.4090251497      172.5882164728     1  0.22001625E+09
     -169.4090093461      171.0758448759     1  0.21559079E+09
     -169.4090001237      170.4710865861     1  0.22781455E+09
     -169.4089945331      173.0637522116     1  0.22985750E+09
     -169.4089861526      172.8273950638     1  0.21659155E+09
     -169.4089767691      176.5198296651     1  0.23362719E+09
     -169.4089562882      175.9129452762     1  0.22255636E+09
     -169.4089226577      172.3759733627     1  0.21564474E+09
     -169.4089183768      171.4901722481     1  0.22902181E+09
     -169.4089030187      171.9335698038     1  0.22085360E+09
     -169.4088881565      163.3513367927     1  0.22262749E+09
     -169.4088833162      173.3230061813     1  0.22936575E+09
     -169.4088792727      172.7724524132     1  0.21584826E+09
     -169.4088772584      173.1878131598     1  0.21861123E+09
     -169.4088742611      172.0119760825     1  0.22378319E+09
     -169.4087990416      176.4615645327     1  0.23918812E+09
     -169.4087840530      168.1924446882     1  0.22232125E+09
     -169.4087808674      169.3201823716     1  0.23227069E+09
     -169.4087753791      174.4114879177     1  0.22208993E+09
     -169.4087626816      173.1408093378     1  0.22813662E+09
     -169.4087457945      175.1248882977     1  0.23821162E+09
     -169.4087437013      176.2986969481     1  0.21981599E+09
     -169.4087204461      172.3671042347     1  0.23291671E+09
     -169.4087172406      175.5827576913     1  0.22949445E+09
     -169.4087008236      176.8831153090     1  0.21938004E+09
     -169.4086586500      171.5294304609     1  0.21845385E+09
     -169.4086159649      172.2037003963     1  0.22378523E+09
     -169.4085980502      171.3302810630     1  0.23345245E+09
     -169.4085822252      172.8129551202     1  0.22898748E+09
     -169.4085758745      174.5365082107     1  0.22515081E+09
     -169.4085625737      176.5849240884     1  0.22429863E+09
     -169.4085370084      169.7984563933     1  0.22667644E+09
     -169.4085318014      168.8933691974     1  0.23154517E+09
     -169.4085062202      175.2789370278     1  0.22556119E+09
     -169.4085011569      175.1240369784     1  0.22118281E+09
     -169.4084974870      166.0176589420     1  0.22729152E+09
     -169.4084808363      173.6608637443     1  0.23363645E+09
     -169.4084637347      169.2016394159     1  0.21516586E+09
     -169.4084573634      172.2207867660     1  0.22518781E+09
     -169.4084555052      172.5266118050     1  0.21529393E+09
     -169.4084404489      168.5257579299     1  0.21695340E+09
     -169.4083961177      172.0583717080     1  0.21829615E+09
     -169.4083537711      171.2035356412     1  0.22114300E+09
     -169.4083515139      172.7794553732     1  0.22897326E+09
     -169.4082858637      175.6924837272     1  0.23808328E+09
     -169.4082842102      171.1266819649     1  0.22110230E+09
     -169.4082730545      173.4644879955     1  0.21547389E+09
     -169.4082704065      171.5342068722     1  0.23011551E+09
     -169.4082334616      167.1195384727     1  0.22070464E+09
     -169.4082270405      172.1782455556     1  0.22408087E+09
     -169.4082240119      176.2333490419     1  0.21984697E+09
     -169.4082128091      170.4116358849     1  0.22285785E+09
     -169.4082040337      174.6143119187     1  0.23797741E+09
     -169.4082015970      172.0588274060     1  0.21857868E+09
     -169.4081887568      173.5824799005     1  0.21879003E+09
     -169.4081844317      170.9080344024     1  0.22460374E+09
     -169.4081784731      173.5140544407     1  0.21834166E+09
     -169.4081773200      172.4914310226     1  0.22250977E+09
     -169.4081718741      171.2851407629     1  0.22068982E+09
     -169.4081419106      171.0308420794     1  0.21814526E+09
     -169.4081365987      171.5210787120     1  0.22185285E+09
     -169.4081344516      172.6431964411     1  0.23025444E+09
     -169.4081276720      171.1892748802     1  0.21507382E+09
     -169.4080821159      173.9346762489     1  0.23368802E+09
     -169.4080778816      173.6347909165     1  0.22352327E+09
     -169.4080766444      172.0575549672     1  0.22772137E+09
     -169.4080416244      173.4367791843     1  0.22176392E+09
     -169.4080303871      175.2911324562     1  0.22683288E+09
     -169.4080218438      170.5257339514     1  0.22224867E+09
     -169.4080180333      175.3081083854     1  0.23628994E+09
     -169.4080113550      165.1062799882     1  0.22380253E+09
     -169.4080081497      170.3756018257     1  0.22266643E+09
     -169.4080031696      172.9671547934     1  0.22651712E+09
     -169.4079875450      171.6233181194     1  0.21601931E+09
     -169.4079600578      172.6342051840     1  0.22145522E+09
     -169.4079434325      170.9040031727     1  0.21930127E+09
     -169.4079336275      171.3009273422     1  0.22000266E+09
     -169.4079239496      173.7117141367     1  0.22342135E+09
     -169.4079195171      173.9742798995     1  0.21961936E+09
     -169.4079151943      167.4580534055     1  0.22756189E+09
     -169.4079049949      170.5591356533     1  0.21991107E+09
     -169.4078750520      176.3750247307     1  0.22724019E+09
     -169.4078712283      172.2051237761     1  0.23101781E+09
     -169.4078404066      173.5730377704     1  0.22568642E+09
     -169.4078317704      174.1571138567     1  0.23257754E+09
     -169.4078277085      173.2954854128     1  0.22611983E+09
     -169.4078044282      174.1475576365     1  0.22286923E+09
     -169.4078009569      173.5721144289     1  0.21686224E+09
     -169.4077987177      176.6362996035     1  0.22959977E+09
     -169.4077916225      171.4806313730     1  0.21862159E+09
     -169.4077780074      170.3373801572     1  0.21715360E+09
     -169.4077471027      174.7984472836     1  0.21862899E+09
     -169.4077365413      175.5003062669     1  0.22882939E+09
     -169.4077276599      172.2122432072     1  0.22256714E+09
     -169.4077265755      168.8806279456     1  0.23473569E+09
     -169.4077184374      171.2946040041     1  0.21789436E+09
     -169.4076864324      175.7785365253     1  0.22721376E+09
     -169.4076719412      174.9951064764     1  0.22575245E+09
     -169.4076145245      171.3448618790     1  0.22974148E+09
     -169.4076089011      172.1925616606     1  0.24091329E+09
     -169.4075909992      175.8705867074     1  0.22356032E+09
     -169.4075878433      170.1581767657     1  0.23274246E+09
     -169.4075826482      173.8905483554     1  0.22142559E+09
     -169.4075755168      176.2960021896     1  0.23753232E+09
     -169.4075694288      168.7582091919     1  0.21764229E+09
     -169.4075490161      171.6063723310     1  0.21685809E+09
     -169.4075392607      165.6405357433     1  0.21569982E+09
     -169.4075378169      173.6932544367     1  0.22008539E+09
     -169.4075218695      178.3143388935     1  0.22589263E+09
     -169.4075147847      170.6373023055     1  0.23094888E+09
     -169.4075070031      171.3901071676     1  0.22723513E+09
     -169.4074938611      175.0394066256     1  0.22445563E+09
     -169.4074716833      169.9079125193     1  0.23391639E+09
     -169.4074658789      172.1151666887     1  0.23487321E+09
     -169.4074548412      170.5238288839     1  0.22182866E+09
     -169.4074180130      175.3008150720     1  0.23413297E+09
     -169.4073846361      173.0875908091     1  0.22080182E+09
     -169.4073582933      172.5164530666     1  0.22667472E+09
     -169.4073538139      173.9942070123     1  0.22313779E+09
     -169.4073448478      176.9076773263     1  0.23776541E+09
     -169.4073433711      172.4969310758     1  0.22475338E+09
     -169.4073351572      173.5599013004     1  0.22135274E+09
     -169.4073200544      173.2402333611     1  0.21533056E+09
     -169.4073138336      169.7907624215     1  0.22483056E+09
     -169.4073088058      174.0100247335     1  0.22845633E+09
     -169.4072775848      176.4849554407     1  0.23352965E+09
     -169.4072720249      171.8093762852     1  0.22989653E+09
     -169.4072693320      168.6254695767     1  0.22530191E+09
     -169.4072677620      176.3642370467     1  0.21981234E+09
     -169.4072482620      167.3412016967     1  0.22107822E+09
     -169.4072174659      168.5252426493     1  0.22763226E+09
     -169.4072147709      169.1831721073     1  0.22292000E+09
     -169.4071797718      176.0595277664     1  0.23332592E+09
     -169.4071690948      168.2637185510     1  0.23139798E+09
     -169.4071358995      171.3170825019     1  0.22974770E+09
     -169.4071301005      180.9033578818     1  0.22428472E+09
     -169.4071108388      169.9753240072     1  0.22969673E+09
     -169.4071077681      174.5266982212     1  0.22829045E+09
     -169.4070977973      173.4440555100     1  0.22907576E+09
     -169.4070959039      173.6806199178     1  0.23698772E+09
     -169.4070927771      172.0842019647     1  0.22299023E+09
     -169.4070906452      173.6401837019     1  0.23163902E+09
     -169.4070808378      171.8039924805     1  0.25288719E+09
     -169.4070773187      173.6243194728     1  0.22729887E+09
     -169.4070634493      171.6797453889     1  0.21723505E+09
     -169.4070616692      171.7193984566     1  0.22136137E+09
     -169.4070539882      173.2351487703     1  0.23547097E+09
     -169.4070398067      172.5427404053     1  0.21941901E+09
     -169.4070365221      172.4249583621     1  0.21725912E+09
     -169.4070169435      167.8647321480     1  0.22157417E+09
     -169.4070129070      171.3210402621     1  0.22851225E+09
     -169.4070071232      170.9453118536     1  0.22367087E+09
     -169.4069845975      174.8064513963     1  0.22565007E+09
     -169.4069754646      168.3570462705     1  0.22876169E+09
     -169.4069702867      173.9623927847     1  0.23073857E+09
     -169.4069639889      179.5781144706     1  0.23752749E+09
     -169.4069520625      170.6340785456     1  0.21684260E+09
     -169.4069356315      170.5459043889     1  0.22080057E+09
     -169.4069216888      172.1064383551     1  0.21712730E+09
     -169.4069206829      172.6877138170     1  0.22625829E+09
     -169.4068793491      180.6063910680     1  0.23051391E+09
     -169.4068696923      168.6625197919     1  0.21613241E+09
     -169.4068536239      173.2058770610     1  0.22189222E+09
     -169.4068518838      170.3480146999     1  0.21814008E+09
     -169.4068413902      167.6132296937     1  0.21713186E+09
     -169.4068318502      175.6077920929     1  0.24973179E+09
     -169.4068227928      173.1595783110     1  0.22108283E+09
     -169.4068123957      173.1793962254     1  0.23101028E+09
     -169.4067965308      172.9198899812     1  0.23623272E+09
     -169.4067942274      165.9333559698     1  0.21714053E+09
     -169.4067921079      171.4475531613     1  0.22681426E+09
     -169.4067677064      177.5153855056     1  0.22117889E+09
     -169.4067603788      174.4220700243     1  0.22310741E+09
     -169.4067474683      170.3960245617     1  0.21628801E+09
     -169.4067451875      171.9851634944     1  0.22045626E+09
     -169.4067154039      170.5203189095     1  0.23226403E+09
     -169.4066991225      173.5872935418     1  0.22259280E+09
     -169.4066789586      172.8160217558     1  0.21712480E+09
     -169.4066518516      174.6406982589     1  0.23088436E+09
     -169.4066483711      172.1254933507     1  0.21668294E+09
     -169.4066461712      172.2758378734     1  0.22749920E+09
     -169.4066451419      169.0978250754     1  0.22187467E+09
     -169.4066415299      172.3467101849     1  0.23184332E+09
     -169.4066334826      172.6884194246     1  0.22589421E+09
     -169.4066010166      174.9524149009     1  0.22690647E+09
     -169.4065896315      175.0804916687     1  0.23255400E+09
     -169.4065449541      173.0768899003     1  0.21931765E+09
     -169.4065435549      174.4993053854     1  0.23207432E+09
     -169.4065267778      171.5374221158     1  0.21890473E+09
     -169.4065165937      173.1441125037     1  0.22473414E+09
     -169.4065121253      171.3659152096     1  0.21614367E+09
     -169.4064699068      173.7410217208     1  0.21774177E+09
     -169.4064535563      169.7042175265     1  0.22651211E+09
     -169.4064461154      173.7664919853     1  0.21995439E+09
     -169.4064339925      174.7080922760     1  0.23238375E+09
     -169.4064228922      173.9656193818     1  0.21627994E+09
     -169.4064074831      171.2201835672     1  0.22308534E+09
     -169.4064035765      169.7420698991     1  0.22363928E+09
     -169.4063923516      171.2394074137     1  0.22041174E+09
     -169.4063779634      172.0201758615     1  0.23287158E+09
     -169.4063757483      172.6155104853     1  0.22835944E+09
     -169.4063154055      169.6376799738     1  0.23006707E+09
     -169.4063005468      169.5811706682     1  0.22057266E+09
     -169.4062991448      174.9066579999     1  0.22623896E+09
     -169.4062979830      169.5774333604     1  0.21827887E+09
     -169.4062955582      169.8036950495     1  0.23787373E+09
     -169.4062784583      171.7595727216     1  0.21871652E+09
     -169.4062716471      171.9873606658     1  0.22041628E+09
     -169.4062544257      176.2263389185     1  0.22006962E+09
     -169.4062333574      176.6186920643     1  0.21457864E+09
     -169.4062287474      170.5491086880     1  0.23900736E+09
     -169.4062206813      176.9603424758     1  0.22363632E+09
     -169.4062132078      174.6871833058     1  0.22766354E+09
     -169.4062014868      178.5751710796     1  0.22961948E+09
     -169.4061876443      181.0254617270     1  0.23139747E+09
     -169.4061739268      173.7911803874     1  0.22581021E+09
     -169.4061641597      171.7901308168     1  0.22303183E+09
     -169.4061356456      173.1031925107     1  0.22105108E+09
     -169.4061318263      172.3915321416     1  0.23116908E+09
     -169.4061265042      173.6841638654     1  0.22205309E+09
     -169.4061250719      170.2149025274     1  0.22096136E+09
     -169.4061157109      172.7586998894     1  0.22844462E+09
     -169.4061137854      174.1707665971     1  0.22237753E+09
     -169.4061080442      177.0479940077     1  0.21874651E+09
     -169.4060993040      173.5042733961     1  0.22085553E+09
     -169.4060871812      172.1942011302     1  0.22202125E+09
     -169.4060856331      172.9800935128     1  0.22591477E+09
     -169.4060703117      171.5942827272     1  0.23180586E+09
     -169.4060635451      172.1243171060     1  0.21712275E+09
     -169.4060607181      172.5031706730     1  0.21628904E+09
     -169.4060438469      172.4131441612     1  0.22804731E+09
     -169.4060366141      175.0617279779     1  0.22227479E+09
     -169.4060249470      168.9279353253     1  0.21444597E+09
     -169.4060144960      168.0320679149     1  0.21799862E+09
     -169.4060115421      168.4831031267     1  0.21797049E+09
     -169.4059794385      169.6126001168     1  0.22848632E+09
     -169.4059700875      166.4351973900     1  0.21810946E+09
     -169.4059674239      172.8058675077     1  0.23806141E+09
     -169.4059644919      170.9242949201     1  0.22111756E+09
     -169.4059453371      172.7916909477     1  0.23423268E+09
     -169.4059419848      167.9453058658     1  0.21520840E+09
     -169.4059177580      172.9720642976     1  0.22363530E+09
     -169.4059077678      174.1566444706     1  0.22807886E+09
     -169.4058961919      170.4648050983     1  0.22840237E+09
     -169.4058777738      170.4988640250     1  0.21891065E+09
     -169.4058503066      171.1716633114     1  0.21510664E+09
     -169.4058492207      170.7337543308     1  0.22422309E+09
     -169.4058210925      165.2755670580     1  0.21688445E+09
     -169.4058019546      169.7369034648     1  0.22213851E+09
     -169.4057984941      172.9722417041     1  0.22567883E+09
     -169.4057912311      173.8460798804     1  0.21879048E+09
     -169.4057778543      172.8797761326     1  0.21942130E+09
     -169.4057669665      175.2409179818     1  0.22319627E+09
     -169.4057549607      175.4109043544     1  0.22626713E+09
     -169.4057480065      171.6617269859     1  0.22087093E+09
     -169.4057459447      170.5456052536     1  0.22958560E+09
     -169.4057358101      173.5539400967     1  0.22633450E+09
     -169.4057151715      173.1752456559     1  0.23306584E+09
     -169.4057060082      174.0299949259     1  0.22056870E+09
     -169.4056972225      175.7167234085     1  0.22472504E+09
     -169.4056863534      176.7741498121     1  0.23371286E+09
     -169.4056711699      174.1201224308     1  0.22816332E+09
     -169.4056569062      171.9962574284     1  0.21869191E+09
     -169.4056230706      167.1883214078     1  0.22012275E+09
     -169.4055999309      167.2228988968     1  0.22896026E+09
     -169.4055709876      171.2333196868     1  0.21868764E+09
     -169.4055657460      170.2901277634     1  0.23263031E+09
     -169.4055642302      166.5601760972     1  0.22307090E+09
     -169.4055520357      172.1198239704     1  0.22378731E+09
     -169.4055477974      167.0059013687     1  0.22064013E+09
     -169.4055344850      165.1671223726     1  0.22281451E+09
     -169.4055147738      174.0806046423     1  0.23849521E+09
     -169.4055050393      173.6213971704     1  0.23017210E+09
     -169.4055033458      170.2158726240     1  0.23024058E+09
     -169.4054967846      171.5594823631     1  0.22292784E+09
     -169.4054908901      176.4583062284     1  0.22292912E+09
     -169.4054839477      172.6523050964     1  0.22409331E+09
     -169.4054822586      163.8939834671     1  0.21802901E+09
     -169.4054807179      170.0560570150     1  0.21719687E+09
     -169.4054680308      172.2099108470     1  0.22380101E+09
     -169.4054565652      173.1218849229     1  0.22692657E+09
     -169.4054462516      174.0029614656     1  0.22708343E+09
     -169.4054419821      171.8859537144     1  0.23229121E+09
     -169.4054389908      173.8816727898     1  0.22739112E+09
     -169.4054130128      174.1367481101     1  0.22499904E+09
     -169.4053998153      173.7538737440     1  0.22467717E+09
     -169.4053970933      171.0002194269     1  0.22848205E+09
     -169.4053907405      167.2858257599     1  0.22701710E+09
     -169.4053736861      169.3410129413     1  0.22050194E+09
     -169.4053633086      165.8248104347     1  0.22231970E+09
     -169.4053613963      174.3601902620     1  0.23992255E+09
     -169.4053397845      172.8150164837     1  0.23091594E+09
     -169.4052955630      172.1998043162     1  0.22607730E+09
     -169.4052913034      174.6105361164     1  0.22684089E+09
     -169.4052845967      170.1390454879     1  0.21976775E+09
     -169.4052639481      173.0211282584     1  0.22215555E+09
     -169.4052568558      174.6035423349     1  0.21435464E+09
     -169.4052489770      171.8023387902     1  0.21787990E+09
     -169.4052414702      172.3767585863     1  0.22359343E+09
     -169.4052027581      172.5555349401     1  0.22429530E+09
     -169.4051992789      175.3564754198     1  0.22095638E+09
     -169.4051926422      174.1994875136     1  0.22267651E+09
     -169.4051408494      167.8472401930     1  0.22704799E+09
     -169.4051302316      172.0330734151     1  0.21911117E+09
     -169.4051220099      169.1191119136     1  0.21607310E+09
     -169.4051195131      167.4516503549     1  0.22522196E+09
     -169.4051092675      173.3764490126     1  0.22297956E+09
     -169.4051077457      174.2075033698     1  0.22011129E+09
     -169.4050946451      173.3959611956     1  0.22539686E+09
     -169.4050868821      171.9453737175     2  0.21646522E+09
     -169.4050800425      173.8822255387     1  0.22914315E+09
     -169.4050649053      172.2535094409     1  0.22368939E+09
     -169.4050632599      171.9304501077     1  0.23028727E+09
     -169.4050507800      170.9547002878     1  0.21744828E+09
     -169.4050428434      173.8143636357     1  0.21598441E+09
     -169.4050296835      168.4341828233     1  0.22357662E+09
     -169.4050256219      175.7975454967     1  0.23287800E+09
     -169.4050071741      172.6837089198     1  0.22397644E+09
     -169.4049879009      173.9403407771     1  0.22198073E+09
     -169.4049849489      176.8560989391     1  0.22076045E+09
     -169.4049826935      178.1402776469     1  0.22439763E+09
     -169.4049776235      174.2354239393     1  0.21874270E+09
     -169.4049584265      169.7980021642     1  0.22720949E+09
     -169.4049251819      170.9016840873     1  0.23076670E+09
     -169.4049165189      173.2570272700     1  0.22005305E+09
     -169.4049046305      167.8131951263     1  0.22604240E+09
     -169.4049018140      173.6721522415     1  0.21875579E+09
     -169.4048760090      172.1165168366     1  0.23519509E+09
     -169.4048619245      168.3775226808     1  0.22998991E+09
     -169.4048580001      174.0692469949     1  0.21863787E+09
     -169.4048403646      174.1549939442     1  0.22314433E+09
     -169.4048279884      175.6525070527     1  0.22911133E+09
     -169.4048164076      173.0213740800     1  0.22634626E+09
     -169.4048024076      171.4946890063     1  0.23864517E+09
     -169.4047790203      169.2989599153     1  0.23113311E+09
     -169.4047732143      164.9042156784     1  0.22032515E+09
     -169.4047614618      169.0747339046     1  0.21829815E+09
     -169.4047498357      178.1841890541     1  0.22938676E+09
     -169.4047478248      171.5428154590     2  0.23102584E+09
     -169.4047456133      173.2639169580     1  0.21545153E+09
     -169.4047404052      172.6599996646     1  0.22291978E+09
     -169.4047271672      173.6982780738     1  0.22800044E+09
     -169.4047062714      169.9213269520     1  0.22018303E+09
     -169.4046854179      177.1640109562     2  0.22300569E+09
     -169.4046786496      171.6062447031     1  0.21549108E+09
     -169.4046770895      170.4407609291     1  0.23091862E+09
     -169.4046675908      174.8758390532     1  0.23846427E+09
     -169.4046591754      159.0312497697     1  0.22144761E+09
     -169.4046505932      167.2255666167     1  0.21825689E+09
     -169.4046487256      173.0845107361     1  0.22407588E+09
     -169.4046464935      173.3658691468     1  0.22940249E+09
     -169.4046399341      174.7740557483     1  0.22989193E+09
     -169.4046322813      175.9622531407     1  0.21953493E+09
     -169.4046228900      170.5956744812     1  0.22575115E+09
     -169.4046063882      169.4899402379     1  0.21359321E+09
     -169.4046025558      173.7863247572     1  0.22386762E+09
     -169.4045917280      171.3071709487     1  0.22158882E+09
     -169.4045808295      173.6127362482     1  0.22661892E+09
     -169.4045760570      171.3896654695     1  0.21888596E+09
     -169.4045387616      173.2327839846     1  0.22239993E+09
     -169.4045355626      170.8777427376     1  0.23139137E+09
     -169.4045200193      170.7434609114     1  0.21926372E+09
     -169.4045108602      171.4290604035     1  0.22744232E+09
     -169.4045088025      170.6566540419     1  0.23462294E+09
     -169.4045070868      176.2375420881     1  0.22684375E+09
     -169.4045029147      174.1394877463     1  0.23322433E+09
     -169.4044948343      174.2312903441     1  0.22338390E+09
     -169.4044886812      171.1482632497     1  0.21817084E+09
     -169.4044846239      168.7576873800     1  0.22009439E+09
     -169.4044643189      169.7125781489     1  0.22422334E+09
     -169.4044505427      168.2321474795     1  0.22411640E+09
     -169.4044441331      169.8324661360     1  0.21679676E+09
     -169.4044417467      170.1287501556     1  0.21730411E+09
     -169.4044393436      167.1044490233     1  0.22375952E+09
     -169.4044199746      173.1043263610     1  0.22339571E+09
     -169.4044144734      168.5716415908     1  0.22110007E+09
     -169.4044071957      178.4676620422     1  0.21935167E+09
     -169.4044043778      176.5757525839     1  0.22709504E+09
     -169.4043831151      169.6370156714     1  0.22771693E+09
     -169.4043814853      170.0374545432     1  0.22057320E+09
     -169.4043709569      171.2516902796     1  0.22527749E+09
     -169.4043633336      170.6162035372     1  0.21921696E+09
     -169.4043325275      172.3906809757     1  0.22362958E+09
     -169.4043309442      167.6379668885     1  0.22695622E+09
     -169.4043217565      168.5324118250     1  0.22090635E+09
     -169.4043037267      178.4661399924     1  0.22622431E+09
     -169.4043009584      167.8383435399     1  0.21883008E+09
     -169.4042976180      171.3717994059     1  0.22641715E+09
     -169.4042887425      176.3535416951     1  0.23857564E+09
     -169.4042831418      170.6906017313     1  0.22091255E+09
     -169.4042539196      165.7002120141     1  0.23530485E+09
     -169.4042440893      170.2961490353     1  0.21863780E+09
     -169.4042344168      169.8153679586     1  0.21814373E+09
     -169.4042308367      166.2924164062     1  0.21517087E+09
     -169.4042276954      173.4018639444     1  0.22710754E+09
     -169.4041835074      178.2443413944     1  0.23253279E+09
     -169.4041692552      172.4622554291     1  0.22876961E+09
     -169.4041559328      171.6595447545     1  0.23942670E+09
     -169.4041531258      172.0300198021     1  0.22353241E+09
     -169.4041281436      173.7521954130     1  0.21710566E+09
     -169.4041128172      174.0616340675     1  0.22285786E+09
     -169.4041094196      168.1459947018     1  0.22357166E+09
     -169.4041015860      176.2716800641     1  0.22821204E+09
     -169.4040941658      172.0030755306     1  0.21767688E+09
     -169.4040913589      172.0930244274     1  0.22338966E+09
     -169.4040852608      173.1965784898     1  0.21790801E+09
     -169.4040816010      173.4094613594     1  0.22267288E+09
     -169.4040793305      170.1146274008     1  0.21909179E+09
     -169.4040746924      169.8973255734     1  0.21977615E+09
     -169.4040736157      169.4094515849     1  0.21677962E+09
     -169.4040533542      169.8680965607     1  0.23156489E+09
     -169.4040405773      175.7691478041     1  0.24043330E+09
     -169.4039987969      169.3597104269     1  0.22073391E+09
     -169.4039627619      171.3056066180     1  0.22016338E+09
     -169.4039414682      171.2405088042     1  0.22381824E+09
     -169.4039383748      173.1508245393     1  0.22508003E+09
     -169.4039325266      176.3078751609     1  0.22089422E+09
     -169.4039291163      172.5122236789     1  0.23092694E+09
     -169.4039153901      168.9519356795     1  0.23161942E+09
     -169.4039109879      173.5708911896     1  0.21887488E+09
     -169.4038955294      168.9808140000     1  0.22845601E+09
     -169.4038920937      168.0818844958     1  0.22988949E+09
     -169.4038868285      171.4811969640     1  0.23315077E+09
     -169.4038854038      173.7637375040     1  0.22540397E+09
     -169.4038770960      174.7877899478     1  0.22154534E+09
     -169.4038611085      171.8109726564     1  0.22918381E+09
     -169.4038483867      171.1424421883     1  0.21447033E+09
     -169.4038466050      171.6938584335     1  0.22457900E+09
     -169.4038424633      170.1653546831     1  0.21917030E+09
     -169.4038231401      172.6184183935     1  0.22316549E+09
     -169.4038132774      166.8975626098     1  0.21890556E+09
     -169.4038062625      172.7696641571     1  0.22688773E+09
     -169.4037941921      173.0566339856     1  0.22113296E+09
     -169.4037919328      170.8792461674     1  0.22130143E+09
     -169.4037712203      169.5429228098     1  0.22656599E+09
     -169.4037675782      175.3748993488     1  0.22337035E+09
     -169.4037444599      167.5248207696     1  0.22128283E+09
     -169.4037247833      171.4960298906     1  0.21975163E+09
     -169.4037212879      174.8180700926     1  0.22540094E+09
     -169.4037150395      169.5331472914     1  0.22842012E+09
     -169.4037114273      171.5005500348     1  0.22053815E+09
     -169.4036976151      177.1598673531     1  0.24357312E+09
     -169.4036906486      174.2738927757     1  0.22104385E+09
     -169.4036833862      173.1763721492     1  0.22315818E+09
     -169.4036794977      172.7303269580     1  0.22539897E+09
     -169.4036406916      168.4336172845     1  0.21523263E+09
     -169.4036295266      171.4778781099     1  0.22389469E+09
     -169.4036104197      174.7268109701     1  0.21779621E+09
     -169.4035789309      174.8993342151     1  0.22908175E+09
     -169.4035683614      174.2310553656     1  0.22382729E+09
     -169.4035490959      174.2526032998     1  0.23150200E+09
     -169.4035376103      171.7429724480     1  0.23547666E+09
     -169.4035234521      174.8598980856     1  0.23380339E+09
     -169.4035147190      171.9010301662     1  0.22589283E+09
     -169.4034656756      169.8390707789     1  0.21693035E+09
     -169.4034509094      171.9104420037     1  0.22000434E+09
     -169.4034384288      173.1817942517     1  0.21498327E+09
     -169.4033995907      168.5793954575     1  0.22068104E+09
     -169.4033982995      176.3321622039     1  0.23346707E+09
     -169.4033952606      167.1288677779     1  0.21603241E+09
     -169.4033905204      172.4946137242     1  0.21947947E+09
     -169.4033703020      170.4032213133     1  0.22876312E+09
     -169.4033612864      173.5588537743     1  0.22417205E+09
     -169.4033493562      171.3008012395     1  0.23595907E+09
     -169.4033480976      169.4746611367     1  0.21815617E+09
     -169.4033448888      172.8907327091     1  0.22087299E+09
     -169.4033372865      169.7804116345     1  0.22159436E+09
     -169.4033303182      168.3451071375     1  0.21969197E+09
     -169.4033089819      170.7071954653     1  0.21655972E+09
     -169.4033028572      171.4496689409     1  0.22677366E+09
     -169.4032955966      178.2452433725     1  0.22472549E+09
     -169.4032881799      174.8282927507     1  0.23203434E+09
     -169.4032860105      173.8818319267     1  0.23786291E+09
     -169.4032612606      170.8695771009     1  0.21664563E+09
     -169.4032511801      172.2633902080     1  0.22453051E+09
     -169.4032249905      172.3800924814     1  0.22546288E+09
     -169.4032167428      168.2354061735     1  0.22134893E+09
     -169.4032156386      173.9958249345     1  0.21858832E+09
     -169.4031944390      165.7415332778     1  0.22572625E+09
     -169.4031886085      171.9332180103     1  0.22596495E+09
     -169.4031830719      172.5181668830     1  0.23143620E+09
     -169.4031768641      176.2281655850     1  0.23477303E+09
     -169.4031714500      177.2522445201     1  0.23987439E+09
     -169.4031372012      168.6950174043     1  0.22591700E+09
     -169.4031174789      172.4850251813     1  0.23765276E+09
     -169.4031058428      172.5617976547     1  0.22316951E+09
     -169.4031002117      175.5249923077     1  0.21439259E+09
     -169.4030977320      174.2419103296     1  0.22240891E+09
     -169.4030730000      174.0747749089     1  0.22543562E+09
     -169.4030642180      167.3974804053     1  0.21985744E+09
     -169.4030432301      174.4533832416     1  0.22173701E+09
     -169.4030418365      171.2653472421     1  0.22631317E+09
     -169.4030312051      169.2435439856     1  0.21510305E+09
     -169.4030031891      170.1501080606     1  0.22025150E+09
     -169.4029983882      173.4340321401     1  0.22878439E+09
     -169.4029939213      172.4788775579     1  0.21971360E+09
     -169.4029573735      171.8228053676     1  0.24602258E+09
     -169.4029423626      172.4239945853     1  0.23106237E+09
     -169.4029406586      169.1488470250     1  0.21917557E+09
     -169.4029219477      174.3530183389     1  0.22808683E+09
     -169.4029173986      171.5816478897     1  0.23083978E+09
     -169.4029079712      172.9948933441     1  0.22391935E+09
     -169.4029068405      174.4145488043     1  0.22726997E+09
     -169.4028903335      171.7358393160     1  0.23448410E+09
     -169.4028816696      170.3229782709     1  0.22961139E+09
     -169.4028774077      170.6379962706     1  0.22441931E+09
     -169.4028681746      174.2067900959     1  0.23275483E+09
     -169.4028653847      173.7244817061     1  0.22334741E+09
     -169.4028518116      172.2015275074     1  0.22803333E+09
     -169.4028460190      174.7103758401     1  0.21568634E+09
     -169.4028445859      172.2220391709     1  0.22865388E+09
     -169.4028344985      175.1002112308     1  0.22864974E+09
     -169.4028200058      170.2486917097     1  0.21864804E+09
     -169.4028093144      174.1991526632     1  0.21718367E+09
     -169.4028074636      171.6131106977     1  0.22020522E+09
     -169.4028043599      172.9357180251     1  0.23266004E+09
     -169.4027959726      168.4058096542     1  0.22127046E+09
     -169.4027943444      172.7154367880     1  0.23310798E+09
     -169.4027839758      165.8199328474     1  0.21931017E+09
     -169.4027818277      173.3732610908     1  0.22315541E+09
     -169.4027710959      175.9045450246     1  0.23494082E+09
     -169.4027643426      169.3768486766     1  0.21546724E+09
     -169.4027442182      175.6485778368     1  0.22358633E+09
     -169.4027381707      169.7604302200     1  0.22265173E+09
     -169.4027272028      174.8276037752     1  0.22295948E+09
     -169.4027206327      175.8249891634     1  0.22699274E+09
     -169.4027110847      173.5097775306     1  0.21969853E+09
     -169.4027040179      171.6875700062     1  0.22267200E+09
     -169.4026981037      178.4635470691     1  0.23713135E+09
     -169.4026937270      172.9010454483     1  0.23477914E+09
     -169.4026862936      172.5747033623     1  0.22337431E+09
     -169.4026559618      173.4776653869     1  0.22287376E+09
     -169.4026122896      173.6925067408     1  0.21699105E+09
     -169.4026012603      168.2000685166     1  0.21879669E+09
     -169.4025905150      178.4683761298     1  0.22994511E+09
     -169.4025717621      170.3217455496     1  0.22926893E+09
     -169.4025670191      172.1324823056     1  0.22704943E+09
     -169.4025630917      171.6771321518     1  0.21854116E+09
     -169.4025501248      169.0112907759     1  0.21902681E+09
     -169.4025074509      170.0947912608     1  0.23426915E+09
     -169.4024820874      175.7799989431     1  0.21860627E+09
     -169.4024616779      173.3633377120     1  0.23157707E+09
     -169.4024595822      172.6799587849     1  0.22117737E+09
     -169.4024543121      173.2578934587     1  0.21927730E+09
     -169.4024363973      170.8294982664     1  0.22096981E+09
     -169.4024167732      177.5211100716     1  0.22714068E+09
     -169.4024123462      171.5991796804     1  0.22936072E+09
     -169.4023982788      172.2109017491     1  0.22123581E+09
     -169.4023919700      171.1273486481     1  0.22003627E+09
     -169.4023862374      177.3104076360     1  0.23031560E+09
     -169.4023756771      172.2010996978     1  0.22711836E+09
     -169.4023711232      168.2598186762     1  0.22581082E+09
     -169.4023602028      169.0687724201     1  0.21963589E+09
     -169.4023410621      174.0333471245     1  0.21497217E+09
     -169.4023374416      173.8703094579     1  0.22714083E+09
     -169.4023166855      175.3158861179     1  0.22540615E+09
     -169.4022999066      172.1024396891     1  0.23366507E+09
     -169.4022844989      177.8308750690     2  0.21891962E+09
     -169.4022695111      173.3683034935     1  0.22549642E+09
     -169.4022626483      174.1612131888     1  0.22593046E+09
     -169.4022589634      173.2846008145     1  0.23367242E+09
     -169.4022442169      175.3082028170     1  0.22720504E+09
     -169.4022259060      172.3241602318     1  0.22396649E+09
     -169.4022149919      174.7720781310     1  0.23735292E+09
     -169.4021670322      175.1990887036     1  0.21402391E+09
     -169.4021628150      171.8833829127     1  0.22834970E+09
     -169.4021572745      169.0387550346     1  0.22926101E+09
     -169.4020870387      169.1551565759     1  0.21860639E+09
     -169.4020838210      176.7998482083     1  0.22874622E+09
     -169.4020811128      181.0864399338     1  0.21792508E+09
     -169.4020777633      174.2333692939     1  0.22693534E+09
     -169.4020577296      172.0807955362     1  0.22889918E+09
     -169.4020324558      171.0575598986     1  0.22298625E+09
     -169.4020298250      171.5558931782     1  0.22759578E+09
     -169.4020287082      173.4719626350     1  0.21917438E+09
     -169.4020260049      180.6368483270     1  0.22138934E+09
     -169.4020129672      168.9613189077     1  0.21852384E+09
     -169.4019807755      174.6515745659     1  0.22143194E+09
     -169.4019718342      176.9062325557     1  0.22620301E+09
     -169.4019683075      174.7433492165     1  0.21790802E+09
     -169.4019565753      168.3477276972     1  0.22139059E+09
     -169.4019525766      171.7502749435     1  0.21775931E+09
     -169.4019489516      174.3107218702     1  0.23252067E+09
     -169.4019261152      174.1293999132     1  0.22643809E+09
     -169.4019027810      176.2316305485     1  0.23187836E+09
     -169.4018678083      177.1293382891     1  0.22478324E+09
     -169.4018652410      174.9252981063     1  0.21374485E+09
     -169.4018608850      166.0666433220     1  0.21982049E+09
     -169.4018561596      174.4736493559     1  0.23932553E+09
     -169.4018254561      171.2177153599     2  0.22931486E+09
     -169.4018216487      167.8664290512     1  0.21878463E+09
     -169.4018128953      173.2775131611     1  0.23315642E+09
     -169.4018112030      172.6957037332     1  0.23237234E+09
     -169.4017949921      175.4030229255     1  0.24550327E+09
     -169.4017875840      168.1952427674     1  0.21517573E+09
     -169.4017742413      171.1981937224     1  0.21557214E+09
     -169.4017716334      175.2083373339     1  0.21814051E+09
     -169.4017537044      172.9166405987     1  0.21778929E+09
     -169.4017524024      173.2624308672     1  0.21126231E+09
     -169.4017444272      171.5188538188     1  0.22089543E+09
     -169.4017223989      173.8744114124     1  0.21856864E+09
     -169.4017143534      168.8050998355     1  0.22016970E+09
     -169.4017045379      175.0238134896     1  0.22852067E+09
     -169.4017031718      170.3340159531     1  0.22729241E+09
     -169.4016848749      169.4011889531     1  0.22410046E+09
     -169.4016770320      171.2240699312     1  0.22632426E+09
     -169.4016490820      168.6330117302     1  0.23207608E+09
     -169.4016056782      174.5217521188     1  0.21735049E+09
     -169.4015823121      172.3785370926     1  0.22110664E+09
     -169.4015723664      171.3434286896     1  0.22687678E+09
     -169.4015685439      173.2222101858     1  0.22251327E+09
     -169.4015592191      169.5973273647     1  0.21689103E+09
     -169.4015372714      175.6168209631     1  0.22065802E+09
     -169.4015351280      170.7268119775     1  0.22183757E+09
     -169.4015243083      174.0449509067     1  0.22092147E+09
     -169.4015083874      174.1544399842     1  0.23790132E+09
     -169.4014929965      170.3954575848     1  0.22126904E+09
     -169.4014818600      173.1420768063     1  0.22180822E+09
     -169.4014761086      173.2740340707     1  0.21917854E+09
     -169.4014635762      176.7682743235     1  0.22001265E+09
     -169.4014603773      172.7056077626     1  0.22966609E+09
     -169.4014422464      172.9604015211     1  0.21607763E+09
     -169.4014111563      174.3517284285     1  0.22244244E+09
     -169.4013785457      173.3464032960     1  0.21750395E+09
     -169.4013760179      167.4639059742     1  0.22199736E+09
     -169.4013709426      171.3071205168     1  0.22581313E+09
     -169.4013682865      175.1309134791     1  0.22817508E+09
     -169.4013609397      173.1184253057     1  0.22121465E+09
     -169.4013500538      173.7296613768     1  0.22240877E+09
     -169.4013221985      173.7938700941     1  0.22208115E+09
     -169.4013117416      170.5961842379     1  0.23501062E+09
     -169.4013093343      172.7799498941     1  0.22089882E+09
     -169.4013075544      177.0668637403     1  0.23319154E+09
     -169.4012839850      179.3394302010     1  0.24164759E+09
     -169.4012814617      172.8393944286     1  0.22414041E+09
     -169.4012799134      169.3633235719     1  0.23357119E+09
     -169.4012733107      171.3771638689     1  0.22228258E+09
     -169.4012475710      166.7278515064     1  0.22358139E+09
     -169.4012437156      177.1025127745     1  0.21610452E+09
     -169.4012405576      175.1692979785     1  0.22118537E+09
     -169.4012266881      170.2269127794     1  0.22126486E+09
     -169.4012194343      173.6260922232     1  0.22815693E+09
     -169.4012144649      170.8609723699     1  0.22653579E+09
     -169.4012081007      173.3493807673     1  0.22219473E+09
     -169.4011923827      177.4608667042     1  0.24212025E+09
     -169.4011773235      160.1472007460     1  0.21935946E+09
     -169.4011698561      169.7396433983     1  0.22016200E+09
     -169.4011505605      173.0595535194     1  0.22443566E+09
     -169.4011463027      172.5927406736     1  0.21895357E+09
     -169.4011302209      169.4148854862     1  0.22464476E+09
     -169.4011281407      172.7867167082     1  0.23538427E+09
     -169.4011152048      178.8459208913     1  0.22730858E+09
     -169.4011098228      170.8648986376     1  0.22065636E+09
     -169.4010983968      174.0205611927     1  0.21733756E+09
     -169.4010952403      167.2334609818     1  0.21962296E+09
     -169.4010900777      170.0098616535     1  0.22209838E+09
     -169.4010769348      172.8225210308     1  0.23113075E+09
     -169.4010753328      169.5515061821     1  0.22834196E+09
     -169.4010723144      169.9786224428     1  0.22655569E+09
     -169.4010487609      171.8951725104     1  0.22090656E+09
     -169.4010151404      173.3494393195     1  0.23286738E+09
     -169.4010139653      176.4588239806     1  0.22270920E+09
     -169.4010106667      171.4656050350     1  0.21530043E+09
     -169.4010084177      168.1283248136     1  0.22037482E+09
     -169.4010030086      172.5409069062     1  0.22331940E+09
     -169.4010012982      170.4360645354     1  0.22226560E+09
     -169.4009876369      172.2023516410     1  0.22729358E+09
     -169.4009717294      172.1349559371     1  0.22959093E+09
     -169.4009697226      172.2141971265     1  0.22895326E+09
     -169.4009643337      172.9879827323     1  0.22576302E+09
     -169.4009623076      170.2926254921     1  0.22178128E+09
     -169.4009571208      173.5778503241     1  0.21766701E+09
     -169.4009467201      170.6976579292     1  0.22427107E+09
     -169.4009353459      167.4375112581     1  0.22018249E+09
     -169.4009341861      169.4629255808     1  0.21361212E+09
     -169.4009232730      173.0599588366     1  0.23391148E+09
     -169.4008557852      173.9820003741     1  0.21918470E+09
     -169.4008331779      172.8964460555     1  0.22651256E+09
     -169.4008269345      171.6440689273     1  0.22868422E+09
     -169.4008249901      171.7490692662     1  0.23268010E+09
     -169.4008031574      171.0636377135     1  0.22547119E+09
     -169.4008006874      174.9143453186     1  0.23079848E+09
     -169.4007966533      173.6261423605     1  0.22590646E+09
     -169.4007897898      169.6984892772     1  0.22447933E+09
     -169.4007814862      170.6510393424     1  0.21712459E+09
     -169.4007712785      177.2120357251     1  0.22267234E+09
     -169.4007693426      170.7932971511     1  0.22665980E+09
     -169.4007550514      173.7396303633     1  0.22624064E+09
     -169.4007533375      173.6404026986     1  0.23604784E+09
     -169.4007468368      172.6082643918     1  0.21832089E+09
     -169.4007449149      169.8866461956     1  0.22093332E+09
     -169.4007393638      168.8314141817     1  0.22458503E+09
     -169.4007305007      177.0540579669     1  0.21946644E+09
     -169.4007265543      168.3727434621     1  0.21598070E+09
     -169.4007143178      166.7196934694     1  0.22184289E+09
     -169.4007068570      175.5091932516     1  0.22670715E+09
     -169.4006719922      172.9014480143     1  0.22873228E+09
     -169.4006529866      173.5893561344     1  0.22249214E+09
     -169.4006347442      177.3245082889     1  0.22550714E+09
     -169.4006100125      176.9504766157     1  0.21949871E+09
     -169.4006070815      169.9708585941     1  0.22116590E+09
     -169.4005844771      174.3229390852     1  0.22320803E+09
     -169.4005739688      175.4938438999     1  0.22412545E+09
     -169.4005621690      168.9091933133     1  0.23084818E+09
     -169.4005496217      167.1709415207     1  0.21359394E+09
     -169.4005453974      170.1242197357     1  0.23008029E+09
     -169.4005411692      175.6758534196     1  0.22177161E+09
     -169.4005183594      166.1861407716     1  0.23304971E+09
     -169.4005150430      170.6378743889     1  0.21843251E+09
     -169.4005137602      168.7380439303     1  0.21749950E+09
     -169.4005016914      173.3436648273     1  0.22205926E+09
     -169.4004942572      167.2761050051     1  0.22870613E+09
     -169.4004772282      173.4805353946     1  0.22879384E+09
     -169.4004725774      172.2745706632     1  0.22010830E+09
     -169.4004669605      175.2189253429     1  0.22398811E+09
     -169.4004642284      173.2161325828     1  0.21553364E+09
     -169.4004592436      172.6583467547     1  0.22107374E+09
     -169.4004494210      171.0947793490     1  0.22105523E+09
     -169.4004365032      173.0022575676     1  0.22244673E+09
     -169.4004324080      171.9173962547     1  0.21414055E+09
     -169.4004116469      171.7205117777     1  0.21618842E+09
     -169.4003880203      174.5017724396     1  0.23424768E+09
     -169.4003865352      172.1697355806     1  0.22580661E+09
     -169.4003626853      169.4787729811     1  0.22603700E+09
     -169.4003543722      172.7691352639     1  0.21735181E+09
     -169.4003396856      169.9707878422     1  0.22682636E+09
     -169.4003363922      174.2451108906     2  0.23621945E+09
     -169.4003326379      177.1643676863     1  0.23321003E+09
     -169.4003312613      172.7570757290     1  0.21941293E+09
     -169.4003302271      176.4984871243     1  0.23214698E+09
     -169.4003148891      172.2370110141     1  0.22015860E+09
     -169.4003064524      170.1812053508     1  0.22165875E+09
     -169.4003013627      168.1133093701     1  0.22438236E+09
     -169.4002774174      173.2979654240     1  0.23104246E+09
     -169.4002446994      167.5196728501     1  0.22888799E+09
     -169.4002382674      172.6633893999     1  0.22469869E+09
     -169.4002246952      171.1245348008     1  0.22481409E+09
     -169.4001880421      169.1192735713     1  0.21733385E+09
     -169.4001684372      171.6504823285     1  0.22077190E+09
     -169.4001632631      174.7697496632     1  0.22911367E+09
     -169.4001570436      175.1407084641     1  0.22627964E+09
     -169.4001535056      169.5067091770     1  0.21785440E+09
     -169.4001477771      171.3461002772     1  0.21989844E+09
     -169.4001415595      172.9662706633     1  0.22770033E+09
     -169.4001402722      177.2966277765     1  0.22322106E+09
     -169.4001381109      172.0909208198     1  0.21742947E+09
     -169.4001360482      168.7800313250     1  0.22605926E+09
     -169.4001281196      171.4339890791     1  0.22131940E+09
     -169.4001265129      173.1454219851     1  0.22444930E+09
     -169.4001251737      174.5871149378     1  0.22341586E+09
     -169.4001154442      174.2287718055     1  0.22553385E+09
     -169.4000966021      172.0410278792     1  0.22826138E+09
     -169.4000782244      176.1686209513     1  0.21592994E+09
     -169.4000717839      171.8704930753     1  0.23161045E+09
     -169.4000525448      173.1506817899     1  0.21610125E+09
     -169.4000446302      170.7966555350     1  0.22440027E+09
     -169.4000196319      173.8209550495     1  0.22080852E+09
     -169.4000165372      167.0795334762     1  0.22599433E+09
     -169.4000072845      170.7145695595     1  0.22948834E+09
     -169.3999822178      174.5123397987     1  0.21819422E+09
     -169.3999734839      171.0549212832     1  0.21774223E+09
[truncated: 584,452 more chars]
