# Supplementary material for: Structure, thermodynamics, and rearrangement mechanisms in gold clusters—insights from the energy landscapes framework
Source: Nanoscale. 2017 Dec 15;10(4):2004–16. doi: 10.1039/c7nr07123j (PMC5901115; doi:10.1039/c7nr07123j)
Supplement: Supplementary file 1 [file NR-010-C7NR07123J-s001.zip › minima/48_Au/min.data.dec]

     -169.8059534809      183.4551115167     2  0.23710530E+09
     -169.7687057282      182.6400026230     2  0.24177119E+09
     -169.7679848713      182.6060352872     4  0.24215780E+09
     -169.6745991927      178.1511463433     2  0.23425409E+09
     -169.6513932293      174.4756145501     2  0.23313925E+09
     -169.6489684903      179.3916462067     1  0.21167931E+09
     -169.6378807229      178.0766253715     1  0.24236576E+09
     -169.6236949107      178.6561527462     1  0.23908376E+09
     -169.6198074354      176.8426348645     1  0.21147267E+09
     -169.6103045093      182.3828418546     1  0.23751912E+09
     -169.6052255394      182.1265084932     2  0.24537040E+09
     -169.6044368800      179.1209305936     1  0.24353824E+09
     -169.6037578411      182.4928262759     1  0.24068866E+09
     -169.6029374763      179.1006710671     1  0.24364444E+09
     -169.6014828950      182.3623432282     1  0.23573875E+09
     -169.6000460382      178.0648801214     1  0.24205559E+09
     -169.5988768304      173.9169674833     1  0.21341949E+09
     -169.5933852059      176.3052827388     1  0.23886966E+09
     -169.5925253613      177.2193481244     1  0.22514166E+09
     -169.5919421298      176.1958115543     1  0.23896319E+09
     -169.5873849438      182.7635284512     1  0.24175160E+09
     -169.5841856966      175.7032082440     1  0.22023921E+09
     -169.5827173975      172.5307680176     1  0.21859153E+09
     -169.5809004898      182.6321108654     1  0.23961300E+09
     -169.5801114899      175.9345844611     1  0.22741438E+09
     -169.5779955862      181.3066277267     1  0.22766558E+09
     -169.5744335796      176.8892872037     1  0.22189264E+09
     -169.5737764287      174.1144955338     1  0.22176098E+09
     -169.5736457206      172.7107139239     1  0.22059526E+09
     -169.5732023874      175.0540045712     1  0.23358603E+09
     -169.5721718137      182.5529399116     1  0.23457448E+09
     -169.5707298487      179.0128064819     1  0.22984479E+09
     -169.5707233121      182.4789613475     1  0.21431976E+09
     -169.5694876015      182.1430374862     1  0.24510078E+09
     -169.5667399197      173.4457558978     1  0.22273396E+09
     -169.5666386074      178.6251701421     1  0.22101943E+09
     -169.5662008557      181.2294494539     1  0.22945828E+09
     -169.5661620171      176.6827151361     1  0.23543845E+09
     -169.5641170030      173.4011708702     1  0.22530061E+09
     -169.5634526451      181.8498901529     2  0.24467382E+09
     -169.5624803664      177.6531065538     4  0.23090143E+09
     -169.5618387328      176.8842609017     1  0.22138447E+09
     -169.5618026933      177.6584630742     1  0.23122227E+09
     -169.5611896627      182.1458341283     1  0.24074468E+09
     -169.5519534077      179.5708394890     1  0.23085246E+09
     -169.5514211725      176.9234223517     1  0.23659815E+09
     -169.5501937182      175.9244993859     1  0.22799631E+09
     -169.5500167503      178.2579922056     1  0.22123616E+09
     -169.5497280523      177.9498328457     1  0.23161398E+09
     -169.5490647560      176.7997133576     1  0.22158966E+09
     -169.5473089681      181.6607630548     1  0.24217715E+09
     -169.5472993804      182.0660946420     1  0.24188868E+09
     -169.5450945836      175.5779598936     1  0.23466376E+09
     -169.5426616752      172.6940759365     1  0.22148532E+09
     -169.5421707103      176.2046666350     1  0.23893076E+09
     -169.5411550910      171.2163555503     1  0.21237500E+09
     -169.5393343545      181.4494190880     2  0.22776313E+09
     -169.5387352095      178.9659936354     1  0.22367721E+09
     -169.5377844715      175.3787001701     1  0.21956404E+09
     -169.5348161779      182.3030595494     1  0.24417824E+09
     -169.5346613745      175.1884881449     1  0.22531907E+09
     -169.5334526667      176.7651217503     1  0.23206462E+09
     -169.5327933028      173.0719492227     1  0.22188943E+09
     -169.5314261309      177.5981868381     1  0.23292644E+09
     -169.5312485854      175.2710835142     2  0.22077874E+09
     -169.5300187047      174.7780586853     1  0.22007566E+09
     -169.5299084697      175.8915761237     1  0.22144364E+09
     -169.5293648628      179.9343963560     1  0.22901499E+09
     -169.5292446047      177.3370893789     1  0.22147288E+09
     -169.5278006569      173.7867639065     1  0.23635531E+09
     -169.5277696539      176.7611163697     1  0.22606050E+09
     -169.5271370319      176.4527807415     1  0.22915374E+09
     -169.5263915524      174.7097866220     1  0.21226404E+09
     -169.5254886230      176.0000445532     1  0.21656555E+09
     -169.5251574604      175.3662465917     1  0.22334994E+09
     -169.5251440768      177.7690301344     1  0.24081407E+09
     -169.5250862724      176.3387332307     1  0.22962748E+09
     -169.5249413422      172.7749571599     1  0.21221367E+09
     -169.5247789787      176.0810616705     2  0.21236960E+09
     -169.5245224985      181.1326681896     1  0.22333783E+09
     -169.5244361837      179.0344432205     1  0.22404017E+09
     -169.5241879426      177.6244994493     1  0.22595478E+09
     -169.5240258994      178.9578233761     1  0.22372036E+09
     -169.5236926876      175.5969789374     1  0.22140801E+09
     -169.5226493778      172.9874112276     1  0.21942216E+09
     -169.5220843079      181.7302841347     1  0.23806495E+09
     -169.5213709494      180.2748495378     1  0.22341229E+09
     -169.5201445260      175.7944037245     1  0.22653135E+09
     -169.5191627882      171.5385479605     1  0.22121460E+09
     -169.5190866682      175.9728913222     1  0.23511235E+09
     -169.5189411721      181.0070526534     1  0.22349457E+09
     -169.5188084102      171.5885720609     2  0.21419679E+09
     -169.5183133366      182.0669615766     1  0.23832809E+09
     -169.5181082931      178.7386793757     1  0.22426357E+09
     -169.5177473139      173.8378607980     1  0.22296648E+09
     -169.5154939811      173.7461319241     1  0.21195316E+09
     -169.5150484505      182.0643798816     1  0.24029846E+09
     -169.5146952245      179.8779685341     1  0.22930265E+09
     -169.5144353327      181.5459895967     1  0.22602726E+09
     -169.5142459200      181.5929088869     1  0.23314312E+09
     -169.5138511117      177.6688696948     1  0.22216694E+09
     -169.5131528602      180.4875676816     1  0.22559106E+09
     -169.5128984105      173.3770679189     1  0.21656339E+09
     -169.5127145954      176.0872443273     1  0.21673859E+09
     -169.5126376639      175.5218255972     1  0.22258233E+09
     -169.5098254256      181.8234425106     1  0.22254836E+09
     -169.5091735116      181.6453161949     1  0.23928878E+09
     -169.5064835932      174.9128848994     2  0.22747636E+09
     -169.5061151959      174.5208901782     1  0.22210758E+09
     -169.5060462834      174.6511730940     1  0.21490072E+09
     -169.5057733230      171.6877271708     1  0.21409603E+09
     -169.5056441790      172.6601379744     1  0.21946273E+09
     -169.5047178380      175.6413879950     1  0.23654093E+09
     -169.5047033251      174.7135837560     1  0.22434679E+09
     -169.5023786398      175.9600673709     1  0.22555331E+09
     -169.4998184546      173.3876694978     1  0.22453723E+09
     -169.4992110992      173.0255792530     2  0.21710407E+09
     -169.4985207893      175.2549709455     1  0.22446867E+09
     -169.4979850449      181.4239528770     1  0.22348659E+09
     -169.4971267402      181.3720037204     1  0.22584434E+09
     -169.4967225256      173.5034997017     1  0.22409423E+09
     -169.4966520207      177.3627897444     1  0.22233313E+09
     -169.4963450252      181.7217560479     1  0.22053095E+09
     -169.4962006047      176.1458804753     1  0.22193714E+09
     -169.4961970980      176.7020627239     1  0.22585251E+09
     -169.4956640355      172.1041997282     1  0.23635193E+09
     -169.4954080254      173.0722327561     1  0.23378282E+09
     -169.4952816494      180.8475726847     1  0.22349550E+09
     -169.4923053367      173.2628881754     1  0.22477914E+09
     -169.4922151422      174.7417807286     1  0.22116565E+09
     -169.4906093413      175.2610773861     1  0.22290321E+09
     -169.4900464350      176.3812818992     1  0.22323384E+09
     -169.4899151876      176.8575402687     1  0.22096756E+09
     -169.4881617083      177.1954391025     1  0.23841426E+09
     -169.4877398753      181.7629247366     1  0.21979059E+09
     -169.4873926185      171.4620009805     1  0.21454081E+09
     -169.4868734374      176.7758098634     1  0.22619763E+09
     -169.4863243096      175.7063832027     1  0.24406649E+09
     -169.4860373356      174.2083345599     1  0.22097865E+09
     -169.4859164096      176.5528026356     1  0.22667655E+09
     -169.4857567339      169.5204161366     1  0.22274159E+09
     -169.4844115668      181.7299081816     1  0.23783228E+09
     -169.4842346789      174.3654075359     1  0.21938505E+09
     -169.4836305039      176.1149922586     1  0.22414244E+09
     -169.4832681818      181.7020799373     1  0.22555835E+09
     -169.4831016454      173.9606814659     1  0.21679064E+09
     -169.4826557329      175.1341527433     1  0.21633950E+09
     -169.4825560070      174.3163390782     1  0.21735611E+09
     -169.4820703174      171.9347077611     1  0.21639061E+09
     -169.4812899185      172.3867576632     1  0.22350282E+09
     -169.4812454268      181.5033399790     1  0.23367541E+09
     -169.4811256021      178.5950003944     1  0.24317022E+09
     -169.4810815613      182.2777973178     1  0.22066976E+09
     -169.4808174985      175.5874916359     1  0.22725249E+09
     -169.4807380515      172.8413522963     1  0.21869985E+09
     -169.4806791692      181.6057597339     1  0.23378975E+09
     -169.4805999030      176.6190775212     1  0.23066366E+09
     -169.4803349560      172.6282385790     1  0.23422027E+09
     -169.4802372979      172.6012906266     1  0.21686932E+09
     -169.4800694245      175.7924102059     1  0.22581864E+09
     -169.4799877463      172.5307508771     1  0.21604804E+09
     -169.4791026876      172.3472915639     1  0.21680912E+09
     -169.4781139058      171.4006897489     1  0.22452577E+09
     -169.4780462023      181.0162487516     1  0.22511633E+09
     -169.4776474401      174.6100801242     1  0.21760612E+09
     -169.4760724447      177.4875980559     1  0.23998349E+09
     -169.4756544204      173.9799994624     1  0.21571982E+09
     -169.4745431703      172.5682871131     1  0.22955453E+09
     -169.4744800702      176.3842273800     1  0.24339604E+09
     -169.4743617081      180.3302440057     2  0.22214054E+09
     -169.4740631664      178.2611371077     1  0.23575986E+09
     -169.4739578654      181.2468789234     1  0.23672534E+09
     -169.4738357551      174.8027618101     1  0.22511184E+09
     -169.4736252730      181.9063820906     1  0.21897219E+09
     -169.4733156275      181.4820254023     1  0.23477346E+09
     -169.4729964534      176.9741101759     1  0.23859075E+09
     -169.4721115369      176.2645188722     1  0.22624393E+09
     -169.4708399769      173.5106628028     1  0.21896949E+09
     -169.4705130014      178.2925318665     2  0.21694910E+09
     -169.4703205105      181.9145253481     1  0.23815528E+09
     -169.4697787400      175.1214813278     1  0.21541052E+09
     -169.4694008861      181.1305049940     1  0.23752504E+09
     -169.4689448639      169.1188365380     1  0.23501931E+09
     -169.4682870414      172.4872974437     1  0.22044365E+09
     -169.4681210224      174.6900050599     1  0.21835411E+09
     -169.4681118587      173.4621658974     1  0.21197543E+09
     -169.4676994541      175.2911038396     1  0.21637865E+09
     -169.4673003611      181.8653456613     1  0.22102620E+09
     -169.4669005254      175.2145545103     1  0.21756136E+09
     -169.4665182075      171.2755970510     1  0.21390262E+09
     -169.4660533003      175.9358624383     1  0.22592347E+09
     -169.4653580703      174.5222135517     1  0.22676799E+09
     -169.4644294170      169.1926013455     1  0.22271193E+09
     -169.4637332085      181.9907553852     1  0.21785656E+09
     -169.4634724225      174.0030052832     1  0.21064526E+09
     -169.4627005602      169.9283607792     1  0.22401155E+09
     -169.4615471688      174.1704468178     1  0.22469992E+09
     -169.4611506102      176.1416954369     1  0.24473335E+09
     -169.4609342600      181.3450649676     1  0.21998806E+09
     -169.4600203462      177.2291990143     1  0.22569313E+09
     -169.4599528588      172.2287559388     1  0.21222166E+09
     -169.4594936436      171.1615290891     1  0.22626638E+09
     -169.4584622430      170.7778988498     1  0.21728255E+09
     -169.4582313962      173.5524111283     1  0.22016556E+09
     -169.4575068004      177.4768978788     1  0.22677913E+09
     -169.4563013808      176.5285326188     1  0.22978434E+09
     -169.4559474615      171.4809499352     1  0.22798991E+09
     -169.4557391761      175.3937056280     1  0.23920131E+09
     -169.4555508172      174.3319673590     1  0.22658152E+09
     -169.4550465337      178.0227106747     1  0.23595177E+09
     -169.4546420192      174.1306946003     1  0.21438896E+09
     -169.4544499507      172.0163729924     1  0.23057559E+09
     -169.4543580399      172.1457630656     1  0.22290349E+09
     -169.4534291439      173.4550811149     1  0.23295455E+09
     -169.4527386972      172.4716050128     1  0.23680446E+09
     -169.4516136313      169.8090874820     1  0.21488038E+09
     -169.4514878791      176.0574540706     1  0.24081093E+09
     -169.4513267223      177.1794616132     1  0.21917189E+09
     -169.4509264205      169.1828381918     1  0.21389396E+09
     -169.4504579311      171.8822027577     1  0.22051913E+09
     -169.4501694455      177.3975702577     1  0.23546179E+09
     -169.4500802920      182.0096847608     1  0.21867330E+09
     -169.4494417794      182.1889139182     1  0.22615629E+09
     -169.4494295917      176.1203795205     1  0.23802793E+09
     -169.4491389879      171.0149822812     1  0.21473785E+09
     -169.4486543338      174.2213219750     1  0.22956330E+09
     -169.4484915724      177.6709955239     1  0.21959799E+09
     -169.4484302426      169.7523356053     1  0.21208204E+09
     -169.4479953722      181.6425190491     1  0.24302480E+09
     -169.4477498075      175.6978064212     1  0.22001934E+09
     -169.4471255352      179.2820136743     1  0.22056198E+09
     -169.4468266654      171.2338741972     1  0.22375749E+09
     -169.4465993918      172.4367782909     1  0.21881474E+09
     -169.4463121545      175.3300317706     1  0.23507978E+09
     -169.4454906184      175.3395914634     1  0.22005399E+09
     -169.4453987774      171.5799820864     1  0.21545252E+09
     -169.4451711719      176.1079251142     1  0.22923917E+09
     -169.4450141799      176.3191610435     1  0.23977434E+09
     -169.4445907303      172.1205444821     1  0.22332094E+09
     -169.4445508090      172.8209906711     1  0.21910114E+09
     -169.4441178743      175.5714465272     1  0.22187622E+09
     -169.4436434511      174.1551794326     1  0.21862651E+09
     -169.4434498631      176.4218619746     1  0.21727224E+09
     -169.4432409315      177.3774426708     1  0.23352376E+09
     -169.4431913977      181.1440308673     1  0.23434727E+09
     -169.4430166778      172.1156273461     1  0.22112334E+09
     -169.4428533673      170.9441713985     1  0.21393273E+09
     -169.4428305404      181.6586535528     1  0.23903331E+09
     -169.4425463945      181.6223997617     1  0.23892535E+09
     -169.4424648553      172.3091838401     1  0.21738632E+09
     -169.4413407900      181.6000214599     1  0.24018563E+09
     -169.4405313715      173.5811794789     1  0.23092476E+09
     -169.4399712347      180.9964543724     1  0.23274338E+09
     -169.4390918421      179.6757683258     1  0.21761413E+09
     -169.4390415843      170.1392606895     1  0.22231073E+09
     -169.4389368914      169.0869378659     1  0.22247744E+09
     -169.4388715602      170.4092555921     1  0.22215027E+09
     -169.4386977907      173.3692279581     1  0.21823468E+09
     -169.4386164574      180.5824773385     1  0.23229613E+09
     -169.4385405450      173.8328227018     1  0.23256610E+09
     -169.4385062827      180.7483168167     1  0.23408587E+09
     -169.4381458976      169.0890116738     1  0.21716888E+09
     -169.4378118395      173.3541055034     1  0.22104772E+09
     -169.4377864175      173.1114010464     1  0.22058732E+09
     -169.4376913854      172.0180676940     1  0.21750250E+09
     -169.4376660814      171.7656365040     1  0.21632448E+09
     -169.4375792654      174.7074184576     1  0.22265286E+09
     -169.4374516214      181.4170022228     1  0.23260684E+09
     -169.4372367832      182.1740756511     1  0.22566538E+09
     -169.4370996156      170.3173192284     1  0.22248178E+09
     -169.4368133625      181.1829447981     1  0.23942917E+09
     -169.4364056735      180.6575189745     1  0.23319118E+09
     -169.4361954757      173.1777217832     1  0.21934825E+09
     -169.4356624831      174.3840309123     1  0.22330724E+09
     -169.4355716409      166.5904466265     1  0.22714146E+09
     -169.4347588790      169.3664387838     1  0.21462314E+09
     -169.4345701147      181.5093854744     1  0.23478175E+09
     -169.4345231071      172.0386955455     1  0.22492781E+09
     -169.4345067333      181.2533427927     1  0.23916659E+09
     -169.4339740285      172.3973702850     1  0.21767855E+09
     -169.4339344892      168.6509360583     2  0.21184092E+09
     -169.4336909440      173.6413846894     1  0.21947501E+09
     -169.4333759602      178.3487268489     1  0.22329202E+09
     -169.4331714553      181.9236808808     1  0.24518578E+09
     -169.4330528423      176.5757358786     1  0.23952474E+09
     -169.4326513320      173.9530011700     1  0.22323065E+09
     -169.4321080747      170.6655084788     1  0.23776110E+09
     -169.4310850902      169.8377399666     1  0.21861247E+09
     -169.4310218526      173.7849676282     1  0.21991937E+09
     -169.4306993115      172.4215363801     1  0.21820813E+09
     -169.4305750360      180.7164672771     1  0.23587088E+09
     -169.4299188185      174.9499410377     1  0.21715627E+09
     -169.4299120270      177.0660033903     1  0.23715420E+09
     -169.4298262755      172.1716475757     1  0.22301516E+09
     -169.4298120230      175.8576262859     1  0.21942639E+09
     -169.4298108806      173.9514548499     1  0.21568760E+09
     -169.4290698024      170.3812955697     1  0.21353782E+09
     -169.4290021133      171.9123571379     1  0.22698379E+09
     -169.4289143561      181.7623375434     1  0.21730387E+09
     -169.4284946764      174.9552002135     1  0.23102231E+09
     -169.4279478532      181.9274880395     1  0.24066257E+09
     -169.4277304435      176.2361374032     1  0.24284289E+09
     -169.4276409088      172.8980516660     1  0.23242306E+09
     -169.4275378904      175.6244449973     1  0.23290296E+09
     -169.4274743891      171.8755335920     1  0.22938166E+09
     -169.4273388165      170.1659852662     1  0.23051661E+09
     -169.4273246559      167.8717768433     1  0.22432811E+09
     -169.4271816858      176.0795556886     1  0.24625597E+09
     -169.4268546426      174.7538651770     1  0.23773271E+09
     -169.4267237924      173.3391429896     1  0.22551999E+09
     -169.4265293428      175.4594722286     1  0.22322219E+09
     -169.4263261474      173.6282521516     1  0.21530467E+09
     -169.4261892520      174.0291426517     1  0.22066069E+09
     -169.4260641604      176.5169750197     1  0.24357738E+09
     -169.4260083362      168.6647723727     1  0.22428020E+09
     -169.4258002669      181.7042140756     1  0.22539776E+09
     -169.4256815780      170.0305241466     1  0.22917229E+09
     -169.4252175362      176.9894433980     1  0.21790836E+09
     -169.4251474899      173.0948342466     1  0.22538986E+09
     -169.4247247094      174.3122077828     1  0.22584445E+09
     -169.4245873739      169.5702643363     1  0.22098621E+09
     -169.4244222620      169.8928600791     1  0.21550995E+09
     -169.4241407144      176.3835832265     1  0.22037343E+09
     -169.4237223862      174.9397883438     1  0.23582654E+09
     -169.4234206402      175.3974375676     1  0.23266817E+09
     -169.4230220648      172.0184493725     1  0.22326802E+09
     -169.4230096187      175.6015940329     1  0.21722535E+09
     -169.4223337224      170.2741828133     1  0.21437639E+09
     -169.4217160686      173.9534625101     1  0.21738000E+09
     -169.4215819530      172.7396847508     1  0.22140284E+09
     -169.4205106973      174.4767142731     1  0.22553313E+09
     -169.4205022567      175.7985886986     1  0.22182543E+09
     -169.4195762575      175.9778604519     1  0.21862412E+09
     -169.4191645746      172.5894760924     1  0.22692690E+09
     -169.4191539990      180.2943143362     4  0.22571525E+09
     -169.4190788600      173.1529258965     1  0.21726504E+09
     -169.4189896625      181.3819105193     1  0.23216849E+09
     -169.4186621060      169.4258980195     1  0.21851424E+09
     -169.4179694595      173.3432069532     1  0.21730221E+09
     -169.4175713943      181.6893733566     1  0.21416402E+09
     -169.4174753877      173.0985741670     1  0.21888971E+09
     -169.4174610066      175.7469503373     1  0.21749604E+09
     -169.4172620121      171.7925572118     1  0.21739331E+09
     -169.4172312852      172.4718856980     1  0.21473317E+09
     -169.4171926595      175.3682341785     1  0.23118433E+09
     -169.4171813039      181.7384488627     1  0.21462346E+09
     -169.4170447491      172.2927221114     1  0.21208444E+09
     -169.4170007107      176.1964445366     1  0.22424937E+09
     -169.4169240294      178.0580345105     1  0.22690769E+09
     -169.4161755596      170.5595936164     2  0.22452196E+09
     -169.4160714288      181.2631272985     1  0.23205135E+09
     -169.4153279168      170.1132115778     1  0.22702740E+09
     -169.4152665083      181.5527738342     1  0.21661185E+09
     -169.4150067637      173.0430882565     1  0.22125361E+09
     -169.4149686779      178.6809030898     1  0.21748675E+09
     -169.4149026579      174.1299683819     1  0.22481681E+09
     -169.4142618856      171.5580487247     1  0.22655008E+09
     -169.4141446048      175.0161289014     1  0.21825272E+09
     -169.4141112603      181.7587433468     1  0.23461770E+09
     -169.4135644023      175.1394226546     2  0.22230245E+09
     -169.4132899742      174.8071170091     1  0.23180506E+09
     -169.4131392374      174.2563749126     1  0.22752985E+09
     -169.4130172752      181.9838990003     1  0.24163290E+09
     -169.4123753432      171.4727398073     1  0.22653225E+09
     -169.4118188697      173.1524063743     1  0.22532389E+09
     -169.4110240153      176.0410395740     1  0.21827098E+09
     -169.4109750728      171.6748551956     1  0.21617785E+09
     -169.4109441221      170.0113367771     1  0.21837248E+09
     -169.4107404105      173.4714741782     1  0.24191960E+09
     -169.4104380054      176.0855360092     1  0.22534945E+09
     -169.4103654645      174.4689901705     1  0.22503398E+09
     -169.4103033757      177.2501074287     1  0.22691801E+09
     -169.4100472086      176.7820649541     1  0.24170404E+09
     -169.4099999083      170.7117355766     1  0.21531309E+09
     -169.4097328689      173.3924036783     1  0.22878837E+09
     -169.4093994847      174.7394496801     1  0.22315302E+09
     -169.4092012472      169.0698623279     1  0.21653092E+09
     -169.4085704919      178.6004411212     1  0.21791790E+09
     -169.4082799899      171.3757569554     1  0.22249629E+09
     -169.4077380913      173.4184550905     1  0.22018281E+09
     -169.4077219427      173.0538205559     1  0.21774895E+09
     -169.4076952701      171.4745193040     1  0.22016377E+09
     -169.4070309629      176.5301421104     1  0.24283154E+09
     -169.4066947884      169.0917613076     1  0.21676052E+09
     -169.4066065249      177.1132407667     1  0.23454041E+09
     -169.4064653306      170.3308016880     1  0.22169567E+09
     -169.4064493440      174.4754351294     1  0.22155769E+09
     -169.4063976127      172.2305791227     1  0.21711034E+09
     -169.4058880547      175.2311661859     1  0.22185186E+09
     -169.4057799670      170.2112258622     1  0.21510502E+09
     -169.4057622906      175.2072747172     1  0.22553501E+09
     -169.4055591489      173.3484008451     1  0.22696802E+09
     -169.4049104787      171.6777604549     1  0.22615023E+09
     -169.4048857629      181.5151638476     1  0.22545332E+09
     -169.4045618990      179.0800116721     1  0.23858841E+09
     -169.4040663843      181.6342335685     1  0.22864629E+09
     -169.4040521195      176.5440903636     1  0.21553121E+09
     -169.4039839884      174.1081994539     1  0.22865967E+09
     -169.4038906372      171.9362145493     1  0.22382312E+09
     -169.4036390460      181.2799333778     1  0.23118738E+09
     -169.4035473844      174.0272430378     1  0.22196345E+09
     -169.4034585132      170.8645054878     1  0.22206732E+09
     -169.4033579739      177.2019187514     1  0.22315197E+09
     -169.4032477486      174.4390000508     1  0.23249357E+09
     -169.4026799277      174.2860624449     1  0.21388068E+09
     -169.4025345124      176.0453728363     1  0.22106717E+09
     -169.4024059797      181.4600855985     1  0.23082668E+09
     -169.4023456579      172.3100787211     1  0.21959608E+09
     -169.4018281522      170.4979261248     1  0.21718189E+09
     -169.4013308124      176.6859260137     1  0.23643794E+09
     -169.4012287316      172.9061813870     1  0.22499794E+09
     -169.4012229225      173.8361120859     1  0.22800178E+09
     -169.4010506407      167.6991659376     1  0.21843504E+09
     -169.4010233693      181.8752107526     1  0.23921123E+09
     -169.4009246813      172.5726022768     1  0.22102181E+09
     -169.4006969273      171.8446284207     1  0.21463320E+09
     -169.4006918645      171.8951594372     1  0.22318188E+09
     -169.4000668932      175.2971503948     1  0.22569603E+09
     -169.3995779874      173.1480528342     1  0.21490833E+09
     -169.3991456482      166.1088203241     1  0.21882875E+09
     -169.3986119153      171.8354289648     1  0.22359803E+09
     -169.3983180638      169.7336113868     1  0.21883772E+09
     -169.3981010431      177.2000681386     1  0.21571920E+09
     -169.3979216693      181.3429651313     1  0.22917163E+09
     -169.3978166270      171.5555676725     1  0.22305678E+09
     -169.3975336138      173.8423635066     1  0.21923983E+09
     -169.3975284691      170.9299993498     1  0.21437495E+09
     -169.3974350483      178.4805988764     1  0.22776578E+09
     -169.3973435509      168.6673600583     1  0.22741946E+09
     -169.3972568409      171.2464862107     1  0.21865235E+09
     -169.3971311503      169.0843667227     1  0.21968861E+09
     -169.3970123228      172.3461511909     1  0.21968859E+09
     -169.3963626426      172.5502042546     1  0.22304293E+09
     -169.3962267822      174.3317991595     1  0.22672359E+09
     -169.3960766683      176.2070445850     1  0.22603687E+09
     -169.3958256481      174.7827983877     1  0.21862121E+09
     -169.3951088741      175.7021905767     1  0.22675427E+09
     -169.3942485923      173.0870297910     1  0.22173160E+09
     -169.3941129755      174.7888176686     1  0.21741349E+09
     -169.3940092843      172.3299744624     1  0.21757990E+09
     -169.3934737985      178.7311147119     1  0.23333854E+09
     -169.3933315691      181.3602107963     2  0.23128297E+09
     -169.3929697400      174.0771825807     1  0.22144361E+09
     -169.3923368673      181.1046814737     1  0.22077820E+09
     -169.3921263633      172.1171080644     1  0.22317234E+09
     -169.3919222309      172.2817852487     1  0.22769573E+09
     -169.3918751990      170.4869893265     1  0.22147997E+09
     -169.3909073089      171.6658570870     1  0.21432122E+09
     -169.3908817634      175.1096349132     1  0.22698748E+09
     -169.3907649143      180.7007617652     1  0.24404009E+09
     -169.3905915885      180.9372458153     1  0.23456838E+09
     -169.3905693867      174.9347981062     1  0.22006097E+09
     -169.3904754150      174.3265995377     1  0.21949874E+09
     -169.3901763029      169.4866651427     1  0.21628649E+09
     -169.3899560637      175.3051766624     1  0.22964029E+09
     -169.3898553298      168.8224414297     1  0.22749292E+09
     -169.3891622725      172.1085872201     1  0.21540680E+09
     -169.3890845251      176.4628395463     1  0.21933758E+09
     -169.3889533967      168.5187747543     1  0.21827494E+09
     -169.3886793250      172.0424144984     1  0.21946633E+09
     -169.3886473974      172.7361448944     1  0.22617199E+09
     -169.3886235551      173.6180734754     1  0.22746593E+09
     -169.3882101293      174.0115326146     1  0.22152969E+09
     -169.3878956243      175.3959396042     1  0.21990842E+09
     -169.3876917142      172.0541545473     1  0.22989847E+09
     -169.3874686522      181.7245663775     1  0.22918692E+09
     -169.3873931974      166.3943288320     1  0.21879693E+09
     -169.3871734791      173.8390537897     1  0.23394295E+09
     -169.3871421733      181.7909240691     2  0.23202217E+09
     -169.3871045595      172.7213467059     1  0.23048157E+09
     -169.3867059946      173.4192251195     1  0.22523226E+09
     -169.3866390947      171.2062407579     1  0.21588678E+09
     -169.3864463333      171.1076561768     1  0.23260250E+09
     -169.3862831927      173.5481391823     1  0.22303517E+09
     -169.3860789639      173.2791725686     1  0.23588422E+09
     -169.3858058746      180.8913868325     1  0.23605541E+09
     -169.3856045989      169.4570371567     1  0.22409829E+09
     -169.3854656740      173.6016093310     1  0.23938294E+09
     -169.3853892450      172.9819650805     1  0.22102883E+09
     -169.3850661381      177.8642732757     1  0.23955387E+09
     -169.3848346379      173.0139619612     1  0.21549620E+09
     -169.3839717035      167.8735543995     1  0.22193766E+09
     -169.3837405654      168.8575545410     1  0.21936095E+09
     -169.3835434527      172.9185708947     1  0.23209599E+09
     -169.3830836891      173.8908797985     1  0.21934007E+09
     -169.3829693248      178.0561555496     1  0.21858979E+09
     -169.3828467136      176.2778598768     1  0.23617396E+09
     -169.3827004657      175.3423407749     1  0.23431862E+09
     -169.3823034281      178.1045916811     1  0.21854788E+09
     -169.3822364917      172.1197605086     1  0.21192146E+09
     -169.3820636858      172.7610940867     1  0.22578281E+09
     -169.3815395717      181.6874709398     1  0.22883257E+09
     -169.3812634781      173.2536945988     1  0.23138195E+09
     -169.3809271601      177.8970304776     1  0.22142594E+09
     -169.3806271176      170.0982482809     1  0.22366729E+09
     -169.3802678536      170.8899296757     1  0.23492878E+09
     -169.3801085781      176.7666805429     1  0.23800896E+09
     -169.3796008274      176.3379414500     1  0.23394874E+09
     -169.3792648059      174.2097393002     1  0.22880060E+09
     -169.3792071517      179.0963715790     1  0.23442392E+09
     -169.3791007863      175.6215941084     1  0.22136898E+09
     -169.3783045438      175.3666854409     1  0.22297103E+09
     -169.3780282497      170.8230754713     1  0.22134825E+09
     -169.3776652983      171.0386448345     1  0.23058315E+09
     -169.3773767390      174.6815714387     1  0.22713218E+09
     -169.3773085451      172.6138274983     1  0.23074926E+09
     -169.3771490295      177.4769771799     1  0.21831907E+09
     -169.3770750062      172.4675187216     1  0.21789172E+09
     -169.3770455697      170.7088475103     1  0.22636089E+09
     -169.3769925944      169.2571610866     1  0.22228021E+09
     -169.3762438634      172.6036990601     1  0.21714496E+09
     -169.3762245749      172.6764140756     1  0.23061506E+09
     -169.3761650015      173.4843625231     1  0.22436884E+09
     -169.3761413511      166.7028956352     1  0.21531776E+09
     -169.3758222933      171.9529815520     1  0.23711385E+09
     -169.3755664872      181.5385690357     1  0.22545558E+09
     -169.3755409352      172.4259492247     1  0.22113499E+09
     -169.3752655229      180.7985513834     1  0.23410118E+09
     -169.3745347642      179.4313921973     1  0.23334823E+09
     -169.3745022151      171.0972551044     1  0.21719820E+09
     -169.3744368940      181.3746163799     1  0.22994115E+09
     -169.3743905290      173.8723776947     1  0.22415298E+09
     -169.3740330174      174.3610657140     1  0.21982794E+09
     -169.3739979524      173.8745459839     1  0.21824512E+09
     -169.3738400499      168.4095515502     1  0.23096262E+09
     -169.3737925608      172.0011744283     1  0.22580398E+09
     -169.3736086317      175.2414471235     1  0.24310063E+09
     -169.3735892853      176.2773678636     1  0.23890725E+09
     -169.3733341016      177.1497913531     1  0.22789188E+09
     -169.3732768312      173.8914220400     1  0.21968609E+09
     -169.3732343247      170.0719766928     1  0.23366056E+09
     -169.3731252321      173.3477129433     1  0.22836627E+09
     -169.3730896233      170.4059309166     1  0.23294044E+09
     -169.3729103784      181.4438556782     1  0.22663024E+09
     -169.3721496697      173.4591862539     1  0.21394201E+09
     -169.3721446052      177.2015957199     1  0.21629244E+09
     -169.3721230088      174.2786590706     1  0.22357728E+09
     -169.3720414153      179.0503314203     1  0.23632887E+09
     -169.3719294480      165.8806520539     1  0.22730330E+09
     -169.3718625673      178.2370424550     1  0.22628671E+09
     -169.3717508670      173.4937011409     1  0.22533590E+09
     -169.3712875125      181.4601975080     1  0.22675638E+09
     -169.3708190531      171.4096497401     1  0.22222385E+09
     -169.3707346143      173.9751384576     1  0.22368198E+09
     -169.3705108884      171.5731319760     1  0.22401549E+09
     -169.3702305497      171.2063411570     1  0.21763778E+09
     -169.3702024785      177.8256007029     1  0.22597483E+09
     -169.3698060290      173.0380263035     1  0.22014612E+09
     -169.3696189151      171.3549669673     1  0.21676991E+09
     -169.3695201196      168.2311600202     1  0.21786766E+09
     -169.3694757520      173.4524926815     1  0.22549675E+09
     -169.3692953037      172.5913199836     1  0.22688374E+09
     -169.3692812125      172.6385546033     1  0.23595343E+09
     -169.3692558603      171.4460618256     1  0.22883208E+09
     -169.3689955580      170.5219661720     1  0.22534818E+09
     -169.3689069748      174.0006980229     1  0.22346195E+09
     -169.3684264248      170.5211509322     1  0.23008812E+09
     -169.3683845754      174.8238896539     1  0.21482209E+09
     -169.3680325863      173.1770576453     1  0.21726471E+09
     -169.3675331142      181.4483327658     1  0.24385664E+09
     -169.3673642516      181.3792168645     1  0.22664112E+09
     -169.3671925908      176.2743895566     2  0.21900771E+09
     -169.3669376270      175.3613322079     1  0.22380780E+09
     -169.3668528363      181.4223349330     1  0.22633602E+09
     -169.3661225918      180.4257201649     1  0.23411016E+09
     -169.3660006454      167.1916213467     1  0.21760019E+09
     -169.3659248598      181.0041472763     1  0.22151672E+09
     -169.3658877854      173.5658226550     1  0.22264125E+09
     -169.3656974129      171.6462577901     1  0.21941516E+09
     -169.3656703526      174.7389486143     1  0.22186604E+09
     -169.3656065805      170.1645408346     1  0.22044392E+09
     -169.3655135165      178.8244750283     1  0.23942664E+09
     -169.3653535700      176.3980638317     1  0.21938224E+09
     -169.3652623620      181.1669954677     1  0.22875730E+09
     -169.3650395926      170.6085358196     1  0.21718195E+09
     -169.3647172615      181.5808356179     1  0.22662679E+09
     -169.3643042375      174.7998194381     1  0.22484737E+09
     -169.3642955280      167.8058613963     1  0.22187588E+09
     -169.3641481123      170.6488092802     1  0.22486644E+09
     -169.3638032946      169.7780176351     1  0.23121872E+09
     -169.3637843646      181.5363418225     1  0.22883643E+09
     -169.3636410188      177.4424450490     1  0.24046610E+09
     -169.3635798839      181.2674045387     1  0.22811405E+09
     -169.3635780154      172.4739965943     1  0.21928781E+09
     -169.3634537909      170.8019651696     1  0.21589020E+09
     -169.3634313474      180.7084587959     1  0.23379020E+09
     -169.3634012472      176.0204801321     1  0.23733261E+09
     -169.3629207269      178.9659063912     1  0.22028348E+09
     -169.3626977568      181.3604895299     1  0.22746470E+09
     -169.3626279431      181.3534595426     1  0.22760914E+09
     -169.3621747247      173.8999843826     1  0.23202131E+09
     -169.3621647146      172.4048937924     1  0.22687525E+09
     -169.3620875113      172.8652369820     1  0.21760743E+09
     -169.3618597275      173.6727057001     1  0.21956060E+09
     -169.3618300096      180.7208157612     1  0.22016645E+09
     -169.3617836512      169.7231049774     1  0.22272834E+09
     -169.3614566374      180.8856138462     1  0.24492888E+09
     -169.3610177346      180.8493048786     1  0.23175805E+09
     -169.3609224697      171.3573854904     1  0.22487563E+09
     -169.3605739123      170.0628861926     1  0.21490326E+09
     -169.3604460160      167.0588919141     1  0.21304507E+09
     -169.3604154473      169.9683200290     1  0.22709283E+09
     -169.3603592271      181.3354523309     1  0.21775073E+09
     -169.3600082276      178.8437986442     1  0.23570438E+09
     -169.3598828080      168.9631219129     1  0.23790207E+09
     -169.3596506576      172.5486025660     1  0.22699557E+09
     -169.3596313664      174.9846183970     1  0.23306923E+09
     -169.3594104629      172.8331023852     1  0.24172182E+09
     -169.3586808388      181.1084730133     2  0.22052668E+09
     -169.3583664236      176.1162835105     1  0.24293776E+09
     -169.3583625155      173.3635442113     1  0.21769628E+09
     -169.3581499928      174.6288396050     1  0.23305862E+09
     -169.3580052396      176.5617623922     1  0.21992972E+09
     -169.3578895831      170.4040689161     1  0.22489249E+09
     -169.3578326318      175.6121282819     1  0.21083457E+09
     -169.3576864443      172.9034865525     1  0.21450594E+09
     -169.3573633658      171.8830623135     1  0.21479392E+09
     -169.3572043499      180.5425245461     1  0.24471006E+09
     -169.3568799360      170.1474507216     1  0.22344699E+09
     -169.3568689898      170.6156339385     1  0.21875579E+09
     -169.3562458414      172.6681420954     1  0.22069532E+09
     -169.3562100841      173.5116455544     1  0.22580875E+09
     -169.3559751543      169.7532794887     1  0.23099786E+09
     -169.3555909239      172.6259955483     1  0.21907122E+09
     -169.3553598666      171.6899609354     1  0.22365510E+09
     -169.3552092760      170.9073371464     1  0.21639933E+09
     -169.3547348509      171.1952544912     1  0.23780301E+09
     -169.3547235460      170.3859579500     1  0.23163444E+09
     -169.3546914115      174.7412424133     1  0.23283403E+09
     -169.3546385162      173.4610573281     1  0.23687828E+09
     -169.3542430345      169.0476601501     1  0.21211143E+09
     -169.3542093450      181.4053436961     1  0.24327819E+09
     -169.3541533336      175.5673850244     1  0.22701251E+09
     -169.3537468271      174.3835065199     1  0.23694184E+09
     -169.3535161341      170.5467280395     1  0.22256657E+09
     -169.3534760073      181.2452235812     1  0.24095701E+09
     -169.3533853955      179.0418767127     1  0.24323828E+09
     -169.3530047515      171.7241118021     1  0.22676628E+09
     -169.3529532538      175.5425795304     1  0.21752677E+09
     -169.3527652142      176.0439949336     1  0.22481256E+09
     -169.3527493833      171.6059859104     1  0.21658581E+09
     -169.3523714089      176.4635228564     1  0.22360015E+09
     -169.3521782054      181.4668813711     1  0.22597224E+09
     -169.3520447905      177.0391236609     1  0.21910622E+09
     -169.3516316002      172.5126337936     1  0.22006592E+09
     -169.3514279954      174.7454972364     1  0.23105943E+09
     -169.3512908820      181.2922403087     1  0.22755650E+09
     -169.3508172880      175.5672675905     1  0.22069277E+09
     -169.3505334628      171.1111805273     1  0.23016068E+09
     -169.3502009223      173.4623230334     1  0.22295439E+09
     -169.3500042122      170.7799147238     1  0.22498061E+09
     -169.3495267533      180.3302593318     1  0.23488319E+09
     -169.3491957634      168.0966300413     1  0.22373531E+09
     -169.3491600227      174.8336415858     1  0.22140925E+09
     -169.3488392725      175.7944046457     1  0.23582591E+09
     -169.3487745887      170.7669806556     1  0.21929372E+09
     -169.3486613415      174.8348405939     1  0.23456927E+09
     -169.3485967113      170.7180984608     1  0.21363951E+09
     -169.3483865546      173.1963162485     1  0.21720128E+09
     -169.3479012125      176.0447164861     1  0.22406063E+09
     -169.3477767296      171.0535202690     1  0.21461795E+09
     -169.3475476328      167.4491961179     1  0.22708470E+09
     -169.3471470565      173.1450208092     1  0.22760851E+09
     -169.3469905960      174.9756208587     1  0.22798892E+09
     -169.3466020722      172.4421496198     1  0.24182727E+09
     -169.3459898889      173.7975455272     1  0.23125406E+09
     -169.3457960004      173.0614340167     1  0.21859273E+09
     -169.3454117404      174.2310833975     1  0.21968784E+09
     -169.3453600498      169.6383150731     1  0.22512526E+09
     -169.3452608113      167.8150851132     1  0.22745975E+09
     -169.3438005149      176.6702940530     1  0.23251075E+09
     -169.3436439164      174.9794829023     1  0.23065789E+09
     -169.3432095233      180.5795165890     1  0.23610617E+09
     -169.3428564914      175.1564545050     1  0.22701856E+09
     -169.3421410020      171.3891540164     1  0.22395968E+09
     -169.3420776037      181.4492736948     1  0.22351085E+09
     -169.3417280277      174.2603392087     1  0.23005545E+09
     -169.3414005014      170.8404167665     1  0.22128792E+09
     -169.3407319530      173.0463628876     1  0.22254702E+09
     -169.3404235259      170.5960248667     1  0.22231929E+09
     -169.3402618879      171.6515995913     1  0.22680212E+09
     -169.3396777127      172.8987663719     1  0.23490677E+09
     -169.3395203177      174.9680593651     1  0.23942418E+09
     -169.3394804372      177.1294216375     1  0.22522533E+09
     -169.3394719551      167.6120445419     1  0.22882538E+09
     -169.3384954206      171.3831943895     1  0.22864108E+09
     -169.3382361092      171.9238595787     1  0.22148087E+09
     -169.3381312288      171.4571566504     1  0.23332830E+09
     -169.3379457447      172.5895979652     1  0.22187255E+09
     -169.3376605183      173.2112194605     1  0.22499716E+09
     -169.3376000177      173.7447012985     1  0.21887461E+09
     -169.3374704590      177.1445101701     1  0.23440312E+09
     -169.3371962236      171.8084934720     1  0.22032497E+09
     -169.3371377866      172.3778929408     1  0.22615156E+09
     -169.3370472161      174.5029339900     1  0.24314018E+09
     -169.3365640148      171.4327561017     1  0.22161416E+09
     -169.3358753216      174.1194409351     1  0.21838351E+09
     -169.3354382923      172.1391685834     1  0.21340645E+09
     -169.3346954392      172.9427001703     1  0.21951269E+09
     -169.3344273504      168.1852490745     1  0.21829996E+09
     -169.3343401747      170.9412996276     1  0.21496986E+09
     -169.3342280394      173.5132483490     1  0.21694802E+09
     -169.3328036897      168.9138958341     1  0.21548340E+09
     -169.3319110439      172.1484984156     1  0.21847736E+09
     -169.3318799046      178.3411276346     1  0.22850132E+09
     -169.3317085519      175.2068703366     1  0.22207382E+09
     -169.3313329025      174.1208639551     1  0.22299197E+09
     -169.3311679597      171.9545599081     1  0.22399593E+09
     -169.3310398814      180.6379942936     1  0.23018608E+09
     -169.3306756829      180.9242731262     1  0.21647601E+09
     -169.3303182478      168.0500236068     1  0.21896710E+09
     -169.3299054364      174.6209594760     1  0.22203269E+09
     -169.3290339185      172.9847704508     1  0.24643159E+09
     -169.3289156889      171.8980619679     1  0.21583666E+09
     -169.3282694795      175.2456990751     1  0.23172984E+09
     -169.3264203040      173.6691705428     1  0.22373436E+09
     -169.3263880900      176.0017268779     1  0.22525780E+09
     -169.3256356609      174.3967759840     1  0.22024791E+09
     -169.3248087504      171.9061033979     1  0.21946637E+09
     -169.3246541931      172.5032651244     1  0.22715673E+09
     -169.3246351818      172.6349223588     1  0.21906451E+09
     -169.3235017663      174.9768547657     1  0.23573263E+09
     -169.3226491275      172.4306718092     1  0.23607041E+09
     -169.3224018489      172.7981072386     1  0.23367580E+09
     -169.3222613897      175.3938123341     1  0.22382450E+09
     -169.3218498471      170.2069170542     1  0.22360970E+09
     -169.3210240546      174.0609467053     1  0.23120520E+09
     -169.3209894048      181.3514933718     1  0.22626064E+09
     -169.3209752573      175.2982159692     1  0.22130937E+09
     -169.3203802335      171.8080059616     1  0.22053597E+09
     -169.3202635413      169.4510888155     1  0.22104100E+09
     -169.3190219672      181.4836629344     1  0.22499150E+09
     -169.3188169630      174.7109141363     1  0.21837481E+09
     -169.3174773307      170.6996243646     1  0.23079672E+09
     -169.3174174519      166.3948849052     1  0.21456479E+09
     -169.3173582285      166.8234820863     1  0.21983619E+09
     -169.3167204754      173.5273775067     1  0.22294740E+09
     -169.3157186189      168.8858289450     1  0.23543545E+09
     -169.3147109629      172.7929338084     1  0.22756164E+09
     -169.3146930570      171.3463729951     1  0.22998474E+09
     -169.3146902747      172.3282765205     1  0.22037012E+09
     -169.3139254126      175.5367603785     1  0.22892602E+09
     -169.3138126434      177.8118583096     1  0.22027536E+09
     -169.3134712759      173.9562928714     1  0.22657065E+09
     -169.3133195475      173.0357148273     1  0.22563412E+09
     -169.3113491427      171.8107466193     1  0.23987482E+09
     -169.3106864349      178.3986437585     1  0.22108348E+09
     -169.3104526667      177.1468408930     1  0.22418551E+09
     -169.3101514801      170.6884431660     1  0.22562124E+09
     -169.3095481542      172.8350563599     1  0.22393194E+09
     -169.3091843571      181.1986317880     1  0.22336027E+09
     -169.3082746390      180.4626917735     2  0.22588244E+09
     -169.3072151975      171.1786036570     1  0.22146321E+09
     -169.3063761404      175.4164710016     1  0.24887483E+09
     -169.3029825801      170.3760257353     1  0.22339235E+09
     -169.3024701433      173.8883601399     1  0.22697364E+09
     -169.3023990696      171.4012311071     1  0.21512035E+09
     -169.3021063811      180.8794214578     1  0.23005274E+09
     -169.3018247866      169.3762509669     1  0.21762500E+09
     -169.3012531429      175.0348316797     1  0.22256695E+09
     -169.3005678691      175.6511637556     1  0.23755562E+09
     -169.3005469174      176.5403656271     1  0.22692321E+09
     -169.3005368136      169.7742807984     1  0.21733065E+09
     -169.3001733954      167.1965452401     1  0.21424419E+09
     -169.2998371072      172.0822220287     1  0.21614564E+09
     -169.2998187705      171.5592532679     1  0.22269297E+09
     -169.2997487872      181.1663965383     1  0.22176770E+09
     -169.2997249099      171.2427979199     1  0.24258338E+09
     -169.2992801646      171.2802266044     1  0.22023362E+09
     -169.2992253372      172.1611787197     1  0.21958099E+09
     -169.2990307822      170.1552407407     1  0.22838153E+09
     -169.2988980281      174.3990817684     1  0.21914903E+09
     -169.2984756143      174.8364129215     1  0.24019276E+09
     -169.2984722218      174.0332239915     1  0.22851148E+09
     -169.2980783241      167.2446094875     1  0.21979559E+09
     -169.2978031830      175.6084983742     1  0.22104520E+09
     -169.2975821633      169.9347545349     1  0.22167301E+09
     -169.2975243586      180.5386104488     1  0.22549273E+09
     -169.2969699795      172.1462901109     1  0.23175554E+09
     -169.2963870929      173.0834680515     1  0.21669804E+09
     -169.2963534735      177.6469048376     1  0.21081030E+09
     -169.2955765871      172.8467371673     1  0.22279368E+09
     -169.2949547239      181.1906630199     1  0.22229746E+09
     -169.2946454372      175.2896338640     1  0.22346179E+09
     -169.2939487318      173.8001959075     1  0.23683278E+09
     -169.2934011957      174.9972403647     1  0.22460233E+09
     -169.2930979706      177.6907097618     1  0.22901663E+09
     -169.2929187700      170.9441964586     1  0.21818629E+09
     -169.2918663994      170.6285902950     1  0.22074296E+09
     -169.2910766552      174.5071120423     1  0.22998555E+09
     -169.2908820933      176.5462304888     1  0.23122438E+09
     -169.2885070941      170.8019712354     1  0.23707201E+09
     -169.2880464370      170.6902672868     1  0.22161840E+09
     -169.2877219408      174.7558984832     1  0.22844525E+09
     -169.2868835505      180.0357327929     1  0.22583851E+09
     -169.2862697662      171.6328020227     1  0.22757111E+09
     -169.2856401585      170.4541054654     1  0.21821343E+09
     -169.2841203243      180.3871334858     2  0.22791813E+09
     -169.2838271005      180.3179909084     1  0.22542984E+09
     -169.2834486939      172.2614408926     1  0.22829057E+09
     -169.2831617150      170.0583905068     1  0.22661291E+09
     -169.2828586653      167.7603957427     1  0.21814766E+09
     -169.2806736812      174.7532691557     1  0.22092966E+09
     -169.2806602326      174.5455191242     1  0.22156012E+09
     -169.2787339312      174.1811254536     1  0.21960892E+09
     -169.2783869382      171.5792911384     1  0.22499130E+09
     -169.2775994111      170.2437405505     1  0.21893750E+09
     -169.2765948803      171.6640317874     1  0.22608308E+09
     -169.2761090286      175.1498299457     1  0.22575088E+09
     -169.2751497341      174.1716657999     1  0.21705055E+09
     -169.2751303052      171.1227554646     1  0.22037276E+09
     -169.2736717584      180.8784152531     1  0.23468015E+09
     -169.2733053836      170.3860120657     1  0.22726671E+09
     -169.2732635528      174.3477304940     1  0.21928808E+09
     -169.2719316841      181.0133244067     1  0.23685746E+09
     -169.2715573224      172.5003156227     1  0.21959365E+09
     -169.2704616671      172.2282275792     1  0.22439413E+09
     -169.2701253575      174.5368785915     1  0.21969620E+09
     -169.2666209233      178.6326183717     1  0.23410216E+09
     -169.2663393647      167.7012952927     1  0.21375955E+09
     -169.2639499661      180.2553065171     1  0.22756695E+09
     -169.2637038158      169.8113633604     1  0.22111556E+09
     -169.2632582250      170.4881076972     1  0.23338437E+09
     -169.2616102458      169.9988936058     1  0.21871350E+09
     -169.2613188573      180.4590962439     1  0.22697865E+09
     -169.2611461029      181.0611625728     1  0.23576188E+09
     -169.2600806267      175.6056036582     1  0.21636750E+09
     -169.2597550860      164.7543797842     1  0.22323034E+09
     -169.2597147069      176.8461818421     1  0.23047949E+09
     -169.2592998453      172.1334613344     1  0.21938845E+09
     -169.2588392105      180.9204770384     1  0.23341160E+09
     -169.2569458970      172.1115114821     1  0.22171559E+09
     -169.2567261728      169.7314956433     1  0.22774825E+09
     -169.2556726385      168.7994889426     1  0.21892528E+09
     -169.2556711931      181.2113031139     1  0.22605585E+09
     -169.2548519965      170.1166738754     1  0.22574229E+09
     -169.2518046507      169.5902208468     1  0.23026114E+09
     -169.2512259048      181.1930713743     1  0.22607413E+09
     -169.2507877131      170.4899294293     1  0.22759906E+09
     -169.2487861608      179.6593143096     1  0.23329071E+09
     -169.2483558318      167.9430579617     1  0.22143274E+09
     -169.2483437526      171.6868463085     1  0.22614655E+09
     -169.2467171677      172.0269582116     1  0.22072593E+09
     -169.2463463734      173.9696434442     1  0.21961274E+09
     -169.2460092269      174.1099342869     1  0.22679861E+09
     -169.2459259602      166.9409612898     1  0.21907701E+09
     -169.2458253069      170.7365030956     1  0.23544343E+09
     -169.2453466908      172.4363071287     1  0.22520430E+09
     -169.2452329008      168.4578816550     1  0.22349572E+09
     -169.2446111099      172.8940129096     1  0.21726971E+09
     -169.2437590704      171.3045947497     1  0.22000390E+09
     -169.2408995326      181.3293743840     1  0.21997749E+09
     -169.2384645497      169.1586106254     1  0.21814164E+09
     -169.2371791402      169.5066709871     1  0.22378522E+09
     -169.2366148338      170.9116074513     1  0.21701473E+09
     -169.2357665742      169.7904879085     1  0.22315894E+09
     -169.2349288733      170.0773696885     1  0.22553306E+09
     -169.2330392688      172.6538343937     1  0.22081255E+09
     -169.2321852179      168.7422543672     1  0.23058830E+09
     -169.2311672606      169.4674583398     1  0.22337583E+09
     -169.2283634215      170.1241971831     1  0.23605590E+09
     -169.2272802146      173.4167494987     1  0.21753292E+09
     -169.2248467432      177.5766922623     1  0.23347295E+09
     -169.2225576546      174.7079678042     1  0.21541163E+09
     -169.2219726713      168.0701233079     1  0.22909262E+09
     -169.2216766913      173.5687503615     1  0.23228403E+09
     -169.2211449609      168.5946163078     1  0.22128179E+09
     -169.2188983571      168.0556223850     1  0.21525399E+09
     -169.2185576481      166.4750358588     1  0.21824106E+09
     -169.2183498207      169.0675039887     1  0.22262102E+09
     -169.2179320312      172.3134796438     1  0.22519108E+09
     -169.2159721731      174.5566557076     1  0.23369654E+09
     -169.2141962031      166.7923222544     1  0.22391485E+09
     -169.2135494047      171.5914768230     1  0.22596964E+09
     -169.2131839933      171.5414500975     1  0.23007572E+09
     -169.2130993655      175.9265857504     1  0.22281472E+09
