# Supplementary material for: Structure, thermodynamics, and rearrangement mechanisms in gold clusters—insights from the energy landscapes framework
Source: Nanoscale. 2017 Dec 15;10(4):2004–16. doi: 10.1039/c7nr07123j (PMC5901115; doi:10.1039/c7nr07123j)
Supplement: Supplementary file 1 [file NR-010-C7NR07123J-s001.zip › minima/48_Au/min.data.fcc]

     -169.7485735698      184.5082119114     2  0.22573744E+09
     -169.6282990566      183.9585629268     2  0.23396851E+09
     -169.6047667589      183.9961570369     1  0.22995397E+09
     -169.6025456003      184.0161813136     2  0.23006849E+09
     -169.5988695689      178.8298138250     1  0.21176617E+09
     -169.5920891635      183.9299661535     2  0.23224959E+09
     -169.5917155773      183.9648557326     1  0.23175093E+09
     -169.5480558523      172.3673649537     2  0.21775186E+09
     -169.5034959618      177.9286917071     1  0.21889182E+09
     -169.4974923573      182.7872131952     2  0.21630642E+09
     -169.4946808705      175.3990604121     2  0.21049268E+09
     -169.4939634410      177.1450693718     1  0.21842125E+09
     -169.4897215324      178.6434398515     1  0.21875724E+09
     -169.4888267603      177.7180776417     1  0.21795119E+09
     -169.4863102413      178.2092548747     1  0.21825909E+09
     -169.4852462237      178.0352669549     1  0.21961578E+09
     -169.4805758457      178.3885493122     1  0.21707957E+09
     -169.4758117606      177.8252799454     1  0.21654979E+09
     -169.4726530207      177.5469040038     1  0.21614536E+09
     -169.4437105912      181.9731539876     1  0.22053941E+09
     -169.4418728264      182.8206653206     2  0.23045222E+09
     -169.4408208292      177.8399161875     1  0.22397899E+09
     -169.4397980491      178.2301928989     1  0.22508605E+09
     -169.4396433421      181.7300693558     1  0.22400620E+09
     -169.4336241228      178.3464741062     1  0.21744668E+09
     -169.4332549951      177.6693775803     1  0.21363924E+09
     -169.4313586334      178.0020773631     1  0.21505962E+09
     -169.4210614130      176.6253842470     1  0.21833242E+09
     -169.4179708671      179.6729304788     2  0.22810087E+09
     -169.4132532992      181.7260646340     1  0.21941929E+09
     -169.3981838412      182.1613067388     1  0.22243686E+09
     -169.3962811454      178.7826023559     1  0.22153621E+09
     -169.3924151435      178.7866806433     1  0.21377476E+09
     -169.3905496649      182.5980370844     1  0.21807828E+09
     -169.3891748376      182.4987899518     1  0.22128429E+09
     -169.3881197978      181.9170708176     1  0.22087173E+09
     -169.3836076010      182.4587574327     1  0.22295187E+09
     -169.3778653580      179.1318111901     1  0.21353891E+09
     -169.3757094509      182.0740161351     1  0.21769240E+09
     -169.3740138123      182.2736407825     1  0.22152484E+09
     -169.3726929605      182.3467179551     1  0.21970009E+09
     -169.3715455855      182.8217384355     2  0.22319163E+09
     -169.3707786709      182.2848169464     1  0.21885096E+09
     -169.3693666570      175.3481907744     1  0.21730915E+09
     -169.3669391978      179.9643577354     1  0.23321116E+09
     -169.3661416351      182.5600548443     1  0.22246683E+09
     -169.3632105676      177.7737453688     1  0.22191683E+09
     -169.3628334067      177.6515063688     1  0.22266931E+09
     -169.3582195101      182.5008301570     1  0.22086980E+09
     -169.3322338357      176.1075531409     1  0.21405538E+09
     -169.3050421026      181.2189944197     1  0.22895290E+09
     -169.3038441536      176.8155144944     1  0.22061725E+09
     -169.2956138852      181.8238553657     1  0.22997970E+09
     -169.2860989720      175.2954207294     1  0.22320283E+09
     -169.2727929044      181.6876948820     1  0.22453676E+09
     -169.2647662255      175.0786127045     1  0.21481464E+09
     -169.2550883356      178.0577453747     1  0.21330901E+09
     -169.2491863311      174.8463730057     1  0.21615099E+09
     -169.2478111664      181.0448691858     1  0.22513638E+09
     -169.2161661673      181.6224147721     1  0.22404245E+09
     -169.2127958140      181.1470024484     1  0.24124192E+09
