# Supplementary material for: Structure, thermodynamics, and rearrangement mechanisms in gold clusters—insights from the energy landscapes framework
Source: Nanoscale. 2017 Dec 15;10(4):2004–16. doi: 10.1039/c7nr07123j (PMC5901115; doi:10.1039/c7nr07123j)
Supplement: Supplementary file 1 [file NR-010-C7NR07123J-s001.zip › minima/48_Au/min.data.twi]

     -169.7030846657      184.4362777687     1  0.22309622E+09
     -169.6939730033      183.9700569313     2  0.23336999E+09
     -169.6871536476      183.8653082808     1  0.23131720E+09
     -169.6833021834      184.4057858701     2  0.22524218E+09
     -169.6643622570      183.8193592331     1  0.22722526E+09
     -169.6573368641      183.5371004938     1  0.22738680E+09
     -169.6541979912      177.4892090849     1  0.21200603E+09
     -169.6490290145      183.4463592600     1  0.22849105E+09
     -169.6386417533      183.5999067570     1  0.22359256E+09
     -169.6170673980      183.4022502598     1  0.22278461E+09
     -169.6165610094      184.0519026425     1  0.23475618E+09
     -169.6115419386      183.5300778493     1  0.22263409E+09
     -169.5979361475      183.3558568545     1  0.22527632E+09
     -169.5977052721      183.9399159843     2  0.21988383E+09
     -169.5877684769      183.7107440514     1  0.22166669E+09
     -169.5865757634      183.6788468872     1  0.22110811E+09
     -169.5803988239      182.9405382417     2  0.22085787E+09
     -169.5777097795      183.5366640477     1  0.24083050E+09
     -169.5742639013      184.0213562759     1  0.22855382E+09
     -169.5739208356      183.3216828801     1  0.22183749E+09
     -169.5710256556      183.8220511864     2  0.23131201E+09
     -169.5695234504      184.0584068723     1  0.22994928E+09
     -169.5678494361      183.8177200117     2  0.21497701E+09
     -169.5667248631      183.4936589827     1  0.24250928E+09
     -169.5623471450      184.0076641264     1  0.23054122E+09
     -169.5617975043      183.6891771164     1  0.21231169E+09
     -169.5610783647      184.0233245697     1  0.23097534E+09
     -169.5582471883      183.9199506608     1  0.23173943E+09
     -169.5524655357      183.3918668004     1  0.23279848E+09
     -169.5509626492      183.4449240917     1  0.24195195E+09
     -169.5484314542      183.0269539806     1  0.21861346E+09
     -169.5465714579      180.9940740037     1  0.22625844E+09
     -169.5465457102      183.1090663400     1  0.23345720E+09
     -169.5459417142      181.0594866291     1  0.22725748E+09
     -169.5431969542      183.7804597439     2  0.22740640E+09
     -169.5417263497      183.2105051519     2  0.24213162E+09
     -169.5385189538      183.7745167547     1  0.22810923E+09
     -169.5368622664      182.8884743563     1  0.23034980E+09
     -169.5320198202      183.0856877593     1  0.21584033E+09
     -169.5306692318      183.4969133010     2  0.22199109E+09
     -169.5292417073      182.5213613171     1  0.22659723E+09
     -169.5259944439      183.2368024891     1  0.23198270E+09
     -169.5258518395      178.9157917754     1  0.22850380E+09
     -169.5244896698      183.4249533393     1  0.22749906E+09
     -169.5234332656      183.1997259290     1  0.23700413E+09
     -169.5199895621      178.5823277616     1  0.22271822E+09
     -169.5193868732      183.1663103437     1  0.23779751E+09
     -169.5191678566      178.9962395273     1  0.23357659E+09
     -169.5190461872      183.9658098041     2  0.21090753E+09
     -169.5186037007      183.7073480321     1  0.23043967E+09
     -169.5153498241      183.0584488749     1  0.21572390E+09
     -169.5149927834      183.5907699689     2  0.22367969E+09
     -169.5145043890      177.9152380934     2  0.21375311E+09
     -169.5144282036      178.3554952406     1  0.24845654E+09
     -169.5129332239      178.2011700309     1  0.22166584E+09
     -169.5118994680      176.8059947032     1  0.23047288E+09
     -169.5086966826      182.9032066014     1  0.21602811E+09
     -169.5081500698      183.0687058744     1  0.22631469E+09
     -169.5077527205      183.0400008920     1  0.22598717E+09
     -169.5076853222      183.0310522493     1  0.23048740E+09
     -169.5073447294      182.1340068124     2  0.22411585E+09
     -169.5071484143      182.9123006876     2  0.22279319E+09
     -169.5063337351      183.3642653268     2  0.22860191E+09
     -169.5060671495      182.6816144119     1  0.22790208E+09
     -169.5019255647      183.0292332627     1  0.22987512E+09
     -169.5004211263      183.1487523698     1  0.23932854E+09
     -169.5001094046      182.8658083491     1  0.22422435E+09
     -169.4998662425      182.7897299240     1  0.22568779E+09
     -169.4996042885      183.0672813726     1  0.22787311E+09
     -169.4988864401      179.3378492671     2  0.23744948E+09
     -169.4987993736      183.2512613833     1  0.23040693E+09
     -169.4984782988      183.2553109181     1  0.23325189E+09
     -169.4984304022      182.6285933128     2  0.22355019E+09
     -169.4969446581      182.9635939417     2  0.22359744E+09
     -169.4960977154      183.0301095902     1  0.22403968E+09
     -169.4956684666      183.0585309349     1  0.22416330E+09
     -169.4949960031      183.2185009066     1  0.23600025E+09
     -169.4939144912      175.7135239153     2  0.21868572E+09
     -169.4925038931      182.3436525388     1  0.22781144E+09
     -169.4920027396      182.9018582236     1  0.23305553E+09
     -169.4919453623      182.9552907446     1  0.23397729E+09
     -169.4896241654      182.9225847709     1  0.22510854E+09
     -169.4880655284      179.2121084377     1  0.20936893E+09
     -169.4875849245      183.0156646067     1  0.22566661E+09
     -169.4858395213      174.0778343593     1  0.22155081E+09
     -169.4830204563      178.1108125188     1  0.21827581E+09
     -169.4809049468      182.7193368075     1  0.21342364E+09
     -169.4804482980      182.3047143062     1  0.22784804E+09
     -169.4789562186      177.7375378368     1  0.21719725E+09
     -169.4781900356      178.9693721442     2  0.22304516E+09
     -169.4776622707      179.4158492444     1  0.21411644E+09
     -169.4775303530      179.3029854059     1  0.22781861E+09
     -169.4767358705      182.7220875954     1  0.23200521E+09
     -169.4764968066      182.7592026769     1  0.21393517E+09
     -169.4762433928      178.3062999932     1  0.22197260E+09
     -169.4732746348      183.0607091883     2  0.20846110E+09
     -169.4729896096      182.8098111833     1  0.23177237E+09
     -169.4729849471      182.7419404502     1  0.23554098E+09
     -169.4723002536      182.7183939725     1  0.22415402E+09
     -169.4711660058      182.0515689824     1  0.22523224E+09
     -169.4704055150      178.8378341461     1  0.21324825E+09
     -169.4698734516      182.4124369866     1  0.22071634E+09
     -169.4678691211      180.0600558334     2  0.22260034E+09
     -169.4676098417      176.8434228865     1  0.21665295E+09
     -169.4668725501      177.7924525404     1  0.21835915E+09
     -169.4623634162      182.3513044161     1  0.22692800E+09
     -169.4622363390      182.4037402072     1  0.22104329E+09
     -169.4621342753      183.2245363204     1  0.22449024E+09
     -169.4619890274      173.3271353645     1  0.22424006E+09
     -169.4619494085      178.2467936585     1  0.21775386E+09
     -169.4612735437      183.0005128709     1  0.22244616E+09
     -169.4612005867      182.9972053742     1  0.22226702E+09
     -169.4605828300      179.9426485290     1  0.22316380E+09
     -169.4589669975      178.7037866999     2  0.22496036E+09
     -169.4588558034      178.5213035926     1  0.22153851E+09
     -169.4572053431      176.9891557186     1  0.22147375E+09
     -169.4568981761      182.8538825766     1  0.22768205E+09
     -169.4565997680      183.0447047521     1  0.22930877E+09
     -169.4565571817      183.0488785896     1  0.22977881E+09
     -169.4563618498      183.4424321426     1  0.21972270E+09
     -169.4559956309      178.4857328100     1  0.22050361E+09
     -169.4553983546      183.2497928230     1  0.22574759E+09
     -169.4553931225      177.7306744945     1  0.23353116E+09
     -169.4553814118      183.5472484681     1  0.21908505E+09
     -169.4553174126      182.6576721793     1  0.24689865E+09
     -169.4543066630      178.3252379531     2  0.21998952E+09
     -169.4542579349      183.0418616433     1  0.22127956E+09
     -169.4533022196      183.0045959489     1  0.22378469E+09
     -169.4528442939      174.0415189370     1  0.21443959E+09
     -169.4526394833      182.6752197870     1  0.24592874E+09
     -169.4519880342      177.3099692023     1  0.22698268E+09
     -169.4518986017      183.2139461756     1  0.22499179E+09
     -169.4516701529      183.2740889539     1  0.22215249E+09
     -169.4501549330      182.6637539045     1  0.22692230E+09
     -169.4496113872      182.3153385123     1  0.22212957E+09
     -169.4495746215      182.6706729203     1  0.22242184E+09
     -169.4495677733      176.8211630341     1  0.22454562E+09
     -169.4495458766      179.0114357555     1  0.21747156E+09
     -169.4491624101      182.4454162715     1  0.22112616E+09
     -169.4484655706      176.1645089556     2  0.21850941E+09
     -169.4478241887      182.8300029950     1  0.22505085E+09
     -169.4472840152      178.1987664309     1  0.22979556E+09
     -169.4460962282      183.0209140905     1  0.22028242E+09
     -169.4457694923      183.0315359243     1  0.22032255E+09
     -169.4454547416      183.0023676761     1  0.22856505E+09
     -169.4453255908      176.6864005823     1  0.23468185E+09
     -169.4452166651      182.3412007486     1  0.21983607E+09
     -169.4448433510      182.9889021996     1  0.22803039E+09
     -169.4445716000      182.0310535201     1  0.22285304E+09
     -169.4438915954      176.3765270048     1  0.22804390E+09
     -169.4436951775      182.6106287582     1  0.21922581E+09
     -169.4435048580      177.4894381857     1  0.21742545E+09
     -169.4433183209      182.0556613882     1  0.22313231E+09
     -169.4424428687      179.3287814449     1  0.22269060E+09
     -169.4422741656      182.3576602338     1  0.21907249E+09
     -169.4421263968      176.9818000526     1  0.22866664E+09
     -169.4386499458      178.2532863460     2  0.22059737E+09
     -169.4384981883      181.8829452429     1  0.22130180E+09
     -169.4365717943      178.0411307860     1  0.22974405E+09
     -169.4365345107      177.7659147818     2  0.22584488E+09
     -169.4359658554      176.6391917937     1  0.22326456E+09
     -169.4353409541      181.7478374783     1  0.21650780E+09
     -169.4344201821      181.8062253387     1  0.22800655E+09
     -169.4325614380      178.7875259585     1  0.24404766E+09
     -169.4312939201      176.1605307678     1  0.22103082E+09
     -169.4312591940      178.8189893464     2  0.22016950E+09
     -169.4307678230      178.8658366405     1  0.21590343E+09
     -169.4301008594      178.3021714468     1  0.22217139E+09
     -169.4299202689      182.5089522944     1  0.22225917E+09
     -169.4277942477      182.3903962821     1  0.22576418E+09
     -169.4257143593      182.5541785980     1  0.22214743E+09
     -169.4247354759      174.8480049653     1  0.21711297E+09
     -169.4236628096      182.5081076056     1  0.22377637E+09
     -169.4234876560      182.7258398075     1  0.22333985E+09
     -169.4234013116      182.7378779602     1  0.22361099E+09
     -169.4222287251      182.9830428301     1  0.21953364E+09
     -169.4221760882      183.1397068171     1  0.21931779E+09
     -169.4218698456      182.6459299497     1  0.23970170E+09
     -169.4216961776      177.8156021912     2  0.22653199E+09
     -169.4215259227      178.9324347139     1  0.21252966E+09
     -169.4214098403      183.2096168048     1  0.22145262E+09
     -169.4207827467      175.3298993192     1  0.22141466E+09
     -169.4201857453      178.6768299469     1  0.21638757E+09
     -169.4201042239      175.3419971982     1  0.22603957E+09
     -169.4198855649      171.5916598916     2  0.21795012E+09
     -169.4196225690      177.9637235764     1  0.21243878E+09
     -169.4195154903      182.6981882974     1  0.22644982E+09
     -169.4192012940      178.4006557604     2  0.22096069E+09
     -169.4180531254      178.7467675266     1  0.21639463E+09
     -169.4179621199      168.5951518269     2  0.22186917E+09
     -169.4168742507      176.3625134353     1  0.22330945E+09
     -169.4168397614      182.7026100988     1  0.21644970E+09
     -169.4167765425      182.5292094164     1  0.22430581E+09
     -169.4167065919      178.5536275997     1  0.21635483E+09
     -169.4166675172      182.5206519185     1  0.22399566E+09
     -169.4162755154      182.6324023812     1  0.22459223E+09
     -169.4160847634      177.9198770623     2  0.22600976E+09
     -169.4160828336      179.7654290203     1  0.24396740E+09
     -169.4156679221      179.1629622869     2  0.21439088E+09
     -169.4149172217      178.6233338750     1  0.21626530E+09
     -169.4146941167      182.6117691387     1  0.21708383E+09
     -169.4143159128      182.4232238368     1  0.22093773E+09
     -169.4139241462      181.7671725665     1  0.21552377E+09
     -169.4137439443      182.7509036373     1  0.21634948E+09
     -169.4135523771      175.4578993017     1  0.22940628E+09
     -169.4129663766      182.8792441906     1  0.21738424E+09
     -169.4127796674      178.4285231031     2  0.22250584E+09
     -169.4113218183      182.2642577972     1  0.22430466E+09
     -169.4112476038      181.7488963148     1  0.21542238E+09
     -169.4112189689      175.0391742907     1  0.21258042E+09
     -169.4109302797      177.9316171469     2  0.22696746E+09
     -169.4108812139      182.7073511341     1  0.21951726E+09
     -169.4105419366      182.9083955865     2  0.23253626E+09
     -169.4104279207      182.1002203163     1  0.21786266E+09
     -169.4103602161      182.3703145457     1  0.21769794E+09
     -169.4101249417      181.9296541649     1  0.21558213E+09
     -169.4092172704      178.3445708111     2  0.21700358E+09
     -169.4090940132      182.6091019258     1  0.22331715E+09
     -169.4087925627      182.2434970903     1  0.22412170E+09
     -169.4086695419      182.5161682907     1  0.21811993E+09
     -169.4083067710      176.4924292435     1  0.21903680E+09
     -169.4080685713      182.0402230140     1  0.21946703E+09
     -169.4073272202      182.2648033638     2  0.22469527E+09
     -169.4072194662      182.5595383226     1  0.22419632E+09
     -169.4070146816      181.7733495079     1  0.21891861E+09
     -169.4067888961      178.5764590826     2  0.22333942E+09
     -169.4061232561      182.4207289780     1  0.22096708E+09
     -169.4058646682      182.5622115572     1  0.22205829E+09
     -169.4058313155      180.1681771728     1  0.21954339E+09
     -169.4055323388      182.2694892396     1  0.21933779E+09
     -169.4051682556      182.7995673274     1  0.22781467E+09
     -169.4048540603      182.7254648096     1  0.22248379E+09
     -169.4038665466      176.6208909924     1  0.21950624E+09
     -169.4032434255      180.2654985049     1  0.21971722E+09
     -169.4032309907      182.7140060770     1  0.22217859E+09
     -169.4028145344      182.5747669889     1  0.22404229E+09
     -169.4025141725      178.6058430778     1  0.22042433E+09
     -169.4024635163      176.2359723994     1  0.22162324E+09
     -169.4020235972      182.7683781222     1  0.23745725E+09
     -169.4009312122      182.1031470500     1  0.22032036E+09
     -169.4001829004      182.5679050627     1  0.24079735E+09
     -169.3993999361      182.1388308098     1  0.21994787E+09
     -169.3985714144      182.0708817747     1  0.22100409E+09
     -169.3978883231      177.3458202280     2  0.23086033E+09
     -169.3978432960      182.4623722712     1  0.22053449E+09
     -169.3960972852      175.4551020916     1  0.21873240E+09
     -169.3958763994      178.7007182756     1  0.21520042E+09
     -169.3951554265      182.2105738781     1  0.21738548E+09
     -169.3947495364      182.2133340873     2  0.21505572E+09
     -169.3939880236      179.4599652665     1  0.21132674E+09
     -169.3934549844      182.1104901333     1  0.22259581E+09
     -169.3932486295      175.7193486355     1  0.21980976E+09
     -169.3923779505      177.2984476737     2  0.22527643E+09
     -169.3919645529      182.7127121210     1  0.23516474E+09
     -169.3903573758      182.7258307167     1  0.21865144E+09
     -169.3901254935      178.4010056299     1  0.21451911E+09
     -169.3900038191      179.7455748010     1  0.24021327E+09
     -169.3899259066      182.2746718219     1  0.21763948E+09
     -169.3898812180      182.6217795642     1  0.23850075E+09
     -169.3893334818      178.4095778994     1  0.21448915E+09
     -169.3883722457      177.9356456613     2  0.21860728E+09
     -169.3881274159      182.6419306011     1  0.21928730E+09
     -169.3880804205      182.5748471108     1  0.23180605E+09
     -169.3878275063      175.4319317799     1  0.22469437E+09
     -169.3875770442      182.5868017867     1  0.23783418E+09
     -169.3872955716      181.9300906347     1  0.21655146E+09
     -169.3871098604      179.2489769791     1  0.24466975E+09
     -169.3863062760      178.3609394851     1  0.21450833E+09
     -169.3857987667      182.5980147783     1  0.22024061E+09
     -169.3857180994      178.4161574965     1  0.21457490E+09
     -169.3849828796      177.7189108058     2  0.22596440E+09
     -169.3849150799      172.6631062631     2  0.22789073E+09
     -169.3846708432      174.6873652609     2  0.21863765E+09
     -169.3826222125      181.9954060772     1  0.21740555E+09
     -169.3823586307      182.7032099285     1  0.22209493E+09
     -169.3821368887      175.2870246994     1  0.22445996E+09
     -169.3821142268      182.5671656526     1  0.22136923E+09
     -169.3815472558      181.6571107530     1  0.21428519E+09
     -169.3808957691      179.1026782469     1  0.22322808E+09
     -169.3806939638      182.4044427079     1  0.21839395E+09
     -169.3804172400      181.8832143225     1  0.24710788E+09
     -169.3803357594      180.0142532458     1  0.22033600E+09
     -169.3800083013      176.6562320864     1  0.21847231E+09
     -169.3797308284      173.9497315240     1  0.22096223E+09
     -169.3794026991      179.0396678686     1  0.21346550E+09
     -169.3788815855      182.3238042345     1  0.21513761E+09
     -169.3784394810      183.3481027291     2  0.21587854E+09
     -169.3783583995      182.2364937976     1  0.23201105E+09
     -169.3782273020      182.2108090438     1  0.21882190E+09
     -169.3779941565      182.4643356303     1  0.22187850E+09
     -169.3773968913      182.2810250011     1  0.21873636E+09
     -169.3762915914      182.1033679810     1  0.21762362E+09
     -169.3754367052      182.4365766632     1  0.21911298E+09
     -169.3751769922      182.4342712355     1  0.21842942E+09
     -169.3745985594      182.4375079946     1  0.23708238E+09
     -169.3730247037      182.5389867238     1  0.22167214E+09
     -169.3730118753      170.5265815386     1  0.21850579E+09
     -169.3725207152      172.2139905583     1  0.22608877E+09
     -169.3724132796      182.2357899259     1  0.21956542E+09
     -169.3721192905      177.8376250474     1  0.21700750E+09
     -169.3710976279      182.2157763232     1  0.22041071E+09
     -169.3710562272      175.0787544369     1  0.22252922E+09
     -169.3708998328      176.6575708278     1  0.22479206E+09
     -169.3701470163      178.4868055730     1  0.21248433E+09
     -169.3699182028      178.7767334305     1  0.21188263E+09
     -169.3690437329      182.4263766604     1  0.21992251E+09
     -169.3689390630      181.7511498958     1  0.24241167E+09
     -169.3686157594      182.3764168902     1  0.22071361E+09
     -169.3680711940      183.0545052410     1  0.21330814E+09
     -169.3675391985      178.5325523521     1  0.21229944E+09
     -169.3666316754      182.6156724330     1  0.22067579E+09
     -169.3664862561      177.1772157295     2  0.22531035E+09
     -169.3662765907      182.3571198582     1  0.21833848E+09
     -169.3642560254      182.1909162507     1  0.22084309E+09
     -169.3641415891      182.5675957931     1  0.23016680E+09
     -169.3641319315      182.1349216815     1  0.21844300E+09
     -169.3639661461      182.2865488314     1  0.21876331E+09
     -169.3635683293      182.0078981178     1  0.21354967E+09
     -169.3626863806      182.4946972708     1  0.22026462E+09
     -169.3623593959      182.2132327366     1  0.23398864E+09
     -169.3601115919      182.4011881839     1  0.22001366E+09
     -169.3592210870      182.5402874652     1  0.21833494E+09
     -169.3579551414      175.7522965720     1  0.21403672E+09
     -169.3573024034      182.1740627737     1  0.21788699E+09
     -169.3554623254      182.5587893601     1  0.22273376E+09
     -169.3532798404      177.1885217945     2  0.21615672E+09
     -169.3532092736      182.9109887105     2  0.24982927E+09
     -169.3531894732      180.0490711806     1  0.22639572E+09
     -169.3526058785      176.7997362504     1  0.21994195E+09
     -169.3523607517      182.3394054326     1  0.21582910E+09
     -169.3507324782      182.3113452950     1  0.21297442E+09
     -169.3497927535      182.8857613506     1  0.21658634E+09
     -169.3493370885      182.3331887316     1  0.21726205E+09
     -169.3481907486      182.8795517769     1  0.21302114E+09
     -169.3477221825      178.2454438195     1  0.21954680E+09
     -169.3460506173      178.7339913077     1  0.22939884E+09
     -169.3432387339      174.9314960083     1  0.22642226E+09
     -169.3418945399      182.4185277259     1  0.23307143E+09
     -169.3418203358      177.5663499812     1  0.21868562E+09
     -169.3416761666      182.8911715477     1  0.23229792E+09
     -169.3404179563      181.9335234729     1  0.21830406E+09
     -169.3370384002      175.7371124313     1  0.22664672E+09
     -169.3332798740      181.8359611221     1  0.23337790E+09
     -169.3314832574      182.4471002976     1  0.22891946E+09
     -169.3297678655      177.9047958670     1  0.21463517E+09
     -169.3289854351      182.7917954599     1  0.23298043E+09
     -169.3287511024      179.4759196294     1  0.23488132E+09
     -169.3273387839      182.6407726312     1  0.23076983E+09
     -169.3263044424      181.3312873223     1  0.23208760E+09
     -169.3236470809      182.4942718674     1  0.22485734E+09
     -169.3185970091      181.8982686599     1  0.21326200E+09
     -169.3171887524      178.9977433588     1  0.23507405E+09
     -169.3115602765      181.8984655533     1  0.21060619E+09
     -169.3104385772      181.6504183000     1  0.23089247E+09
     -169.3103026405      177.8472532820     1  0.22150017E+09
     -169.3094839131      182.0231912030     1  0.22649666E+09
     -169.3084205456      181.9506668136     1  0.21348007E+09
     -169.3080202112      175.2174558207     1  0.22000702E+09
     -169.3080081597      181.8136593869     1  0.23208564E+09
     -169.3054844811      178.2638044232     1  0.22011162E+09
     -169.3019059930      182.1032808014     1  0.22720246E+09
     -169.3003025339      182.0342608536     1  0.22665091E+09
     -169.2980764339      181.9841979693     1  0.22572396E+09
     -169.2965059555      181.5949051121     1  0.22952332E+09
     -169.2959614575      181.8921294335     1  0.24727432E+09
     -169.2945750984      178.9286324927     1  0.22400843E+09
     -169.2918011399      181.6875885329     1  0.21520453E+09
     -169.2902358766      182.0496303507     1  0.23031973E+09
     -169.2889347787      182.0870747900     1  0.22484761E+09
     -169.2871615944      182.1646768983     1  0.22905198E+09
     -169.2854054671      180.5624321127     2  0.22767452E+09
     -169.2828525356      182.0830758367     1  0.23017176E+09
     -169.2817994473      182.1430671362     1  0.21227644E+09
     -169.2811911971      181.9554956375     1  0.22451901E+09
     -169.2803699310      174.5945926045     1  0.21960120E+09
     -169.2690535603      171.9293743626     1  0.22152493E+09
     -169.2664802003      179.1625981991     1  0.21885468E+09
     -169.2647407921      177.1431821951     1  0.22746950E+09
     -169.2642593154      179.0407355925     1  0.22402469E+09
     -169.2565388373      177.2364836139     1  0.21260697E+09
     -169.2498054426      173.9784304472     1  0.21421555E+09
     -169.2440723197      180.0005491595     1  0.24008676E+09
     -169.2345460848      181.9822694043     1  0.22393272E+09
     -169.2335212242      181.3771100529     1  0.22141055E+09
     -169.2275978397      175.6155058924     1  0.21755420E+09
     -169.2243352940      177.0416633412     1  0.22247943E+09
     -169.2228877858      181.2045164613     1  0.21855730E+09
     -169.2191862264      175.7640085158     1  0.21878046E+09
     -169.2187495944      181.2351624065     1  0.22248148E+09
