# Supplementary material for: Structure, thermodynamics, and rearrangement mechanisms in gold clusters—insights from the energy landscapes framework
Source: Nanoscale. 2017 Dec 15;10(4):2004–16. doi: 10.1039/c7nr07123j (PMC5901115; doi:10.1039/c7nr07123j)
Supplement: Supplementary file 1 [file NR-010-C7NR07123J-s001.zip › minima/49_Au/gmin.xyz]

          49
     -173.5620948144      188.0492155844    20  0.26567609E+09
L1        -4.2195673220         2.4915235312        -1.0376323097   -0.27217    0.13834   -3.49271
L1         2.3258823104         0.6044053901        -2.8894367447   -0.28612    0.07554   -3.57128
L1         2.9067854274         2.4650687122         1.7496927024    0.04997    0.14022   -3.62089
L1        -0.8031741995        -3.6373271250        -1.9266947019    0.04997    0.24459   -3.62089
L1         1.9733679036        -4.1833934925        -1.9220188918   -0.27217    0.08473   -3.49271
L1        -1.5948793434         3.3550798939         1.9460700587    0.04997    0.20102   -3.62089
L1         3.4360286810        -2.0673720604         1.2276275833    0.04997    0.16372   -3.62089
L1        -1.8074868461        -1.6573375893        -0.1481908110    0.83840    0.24015   -3.80581
L1         4.8060268039         0.4055079363         1.3515872940   -0.27217    0.19147   -3.49271
L1         0.0310556227        -0.1639728718         1.4550547748    1.29780    0.25457   -3.78332
L1        -4.1602253844         2.1781998541         1.7427245516   -0.27217    0.10673   -3.49271
L1        -2.1402785667         1.1926916511         0.1800872490    0.83840    0.28217   -3.80581
L1        -3.5680807107        -3.0878096471        -1.6802827964   -0.27217    0.06463   -3.49271
L1        -5.4769097434        -1.9986792660        -0.1083397257   -0.13765    0.16947   -3.33024
L1        -3.5087387722        -3.4011333320         1.1000740689   -0.27217    0.10973   -3.49271
L1         4.7466848729         0.7188316040        -1.4287695432   -0.27217    0.17089   -3.49271
L1         5.0892297540         2.8386793085         0.2112752833   -0.13765    0.25626   -3.33024
L1        -0.0893256387         0.4716367248        -4.1851877377   -0.16393    0.22074   -3.40762
L1        -1.7071780887        -1.9449737868         2.7251603946   -0.28612    0.04662   -3.57128
L1         0.9398260593        -1.8456426221        -3.1359543067   -0.28612    0.11445   -3.57128
L1         1.0623428699        -2.4925277975         2.6043448161   -0.28612    0.02013   -3.57128
L1         2.0327098309        -4.4967171727         0.8583379485   -0.27217    0.18652   -3.49271
L1         4.2773149097        -3.9271589535        -0.5338508999   -0.13765    0.21352   -3.33024
L1        -1.8296949070        -1.2980886086        -3.0151387596   -0.28612    0.09023   -3.57128
L1        -0.7385457761        -3.9785633231         1.1013509487    0.04997    0.21172   -3.62089
L1         0.9785823760         4.5308335227         1.8981682672   -0.27217    0.12330   -3.49271
L1        -3.5924700869         4.5551131934         0.5899994277   -0.13765    0.19449   -3.33024
L1        -5.7888429280         0.6727174113         0.1993627054   -0.13765    0.20227   -3.33024
L1        -2.4457037634        -5.2657970123        -0.5412132989   -0.13765    0.16811   -3.33024
L1         0.5355080436         2.0192871894         3.1240341758   -0.28612    0.11717   -3.57128
L1         2.4483991201        -0.0424797795         2.8508623744   -0.28612    0.06367   -3.57128
L1         0.4129912312         2.6661723599        -2.6162649613   -0.28612    0.02170   -3.57128
L1        -2.0327799243         0.8434812387         3.0463460840   -0.28612    0.09363   -3.57128
L1         5.6051850200        -1.5799630601        -0.2976820536   -0.13765    0.25940   -3.33024
L1         2.4398531697         0.2871669857        -0.0197130794    0.83840    0.37015   -3.80581
L1         1.0231902379        -2.2169826074        -0.2716742035    0.83840    0.29810   -3.80581
L1        -3.8478179210        -0.6273037160         1.5453728278    0.04997    0.24411   -3.62089
L1        -3.9124463539        -0.2860675113        -1.4826728563    0.04997    0.23805   -3.62089
L1         3.3714002594        -1.7261358674        -1.8004180300    0.04997    0.17614   -3.62089
L1         0.0893256341        -0.4716367294         4.1851877388   -0.16393    0.22074   -3.40762
L1        -1.6595077758         3.6963160891        -1.0819756051    0.04997    0.16773   -3.62089
L1         0.4847219308         2.3944615704         0.2594908463    0.83840    0.35194   -3.80581
L1        -2.1552967401         1.4903664128        -2.6939530738   -0.28612    0.04136   -3.57128
L1         0.2075537088        -5.7903649024        -0.6569570623   -0.13765    0.22190   -3.33024
L1         2.8421570020         2.8063049000        -1.2783529280    0.04997    0.12507   -3.62089
L1         0.9192404353         4.8441571972        -0.8821885961   -0.27217    0.22447   -3.49271
L1        -1.1319979134         5.6815592309         0.6644262082   -0.13765    0.25806   -3.33024
L1         3.2566411505         4.8138940473         0.4729794183   -0.13765    0.25290   -3.33024
L1        -0.0310556594         0.1639728792        -1.4550547711    1.29780    0.25457   -3.78332
