# Supplementary material for: Structure, thermodynamics, and rearrangement mechanisms in gold clusters—insights from the energy landscapes framework
Source: Nanoscale. 2017 Dec 15;10(4):2004–16. doi: 10.1039/c7nr07123j (PMC5901115; doi:10.1039/c7nr07123j)
Supplement: Supplementary file 1 [file NR-010-C7NR07123J-s001.zip › minima/49_Au/min.data.amb]

     -173.4865661408      183.9120376773     4  0.26035602E+09
     -173.4822507744      177.9097760507     1  0.24313531E+09
     -173.4727295912      177.0677350404     1  0.24253096E+09
     -173.4272039204      181.0943835389     1  0.24503587E+09
     -173.4220069093      180.2621340815     1  0.24433491E+09
     -173.3902066752      179.7643310180     1  0.23630259E+09
     -173.3826638541      179.1402194831     1  0.24436595E+09
     -173.3683804402      178.2717155101     1  0.24019057E+09
     -173.3613816459      179.2382205727     1  0.24592496E+09
     -173.3597680785      181.5029330870     1  0.24861538E+09
     -173.3567138958      176.3606635159     2  0.23444236E+09
     -173.3540846099      180.7493504663     1  0.25266096E+09
     -173.3515320063      179.4362859827     1  0.25105824E+09
     -173.3510990965      178.2441353608     1  0.24993808E+09
     -173.3507251006      180.9091773705     1  0.24020816E+09
     -173.3503283102      175.1920688713     2  0.23903250E+09
     -173.3484560812      180.5875928933     1  0.25130141E+09
     -173.3483056213      182.8437518820     2  0.24200810E+09
     -173.3471461425      181.0198710274     2  0.23701077E+09
     -173.3458618605      185.9868608219     1  0.24106000E+09
     -173.3450668767      178.2641679571     2  0.23494733E+09
     -173.3431075977      178.1996980548     1  0.25124541E+09
     -173.3395085239      177.0856552325     1  0.24545492E+09
     -173.3366720169      179.5943976773     1  0.24020645E+09
     -173.3346445452      179.5147960883     1  0.24215503E+09
     -173.3334413019      178.6909418685     2  0.24107822E+09
     -173.3323824110      182.6641611305     1  0.23688414E+09
     -173.3300687013      180.6946246421     1  0.23716027E+09
     -173.3279850613      177.6477841514     1  0.24605976E+09
     -173.3275243467      181.8385895315     2  0.25884019E+09
     -173.3263995604      176.8200778747     1  0.23666288E+09
     -173.3243741260      184.1133211681     2  0.23457555E+09
     -173.3242887072      180.7880221517     1  0.24619358E+09
     -173.3222014613      184.9455118603     1  0.26045055E+09
     -173.3217288783      178.3446764950     1  0.24478850E+09
     -173.3214528434      181.5641841719     1  0.24814487E+09
     -173.3202217994      179.0258148865     1  0.24302954E+09
     -173.3188438179      180.3582524303     1  0.24983929E+09
     -173.3187531520      180.7057264806     1  0.23578800E+09
     -173.3172887855      179.6510664810     1  0.24001076E+09
     -173.3164089903      179.6179444539     1  0.23516382E+09
     -173.3163847092      179.7385259360     1  0.24455221E+09
     -173.3105679923      180.4449454208     1  0.24483167E+09
     -173.3103505022      180.8297702877     1  0.24399042E+09
     -173.3094523781      183.0403070447     2  0.27079101E+09
     -173.3080148599      180.7494707622     1  0.24681061E+09
     -173.3078049115      178.5366238169     1  0.24563324E+09
     -173.3076106708      183.0409049919     2  0.27080865E+09
     -173.3071148362      182.2925795902     2  0.26822794E+09
     -173.3067696942      179.2063934967     1  0.25774600E+09
     -173.3059486207      179.2060245552     1  0.24735691E+09
     -173.3050277525      180.4019176644     1  0.24776089E+09
     -173.3047937164      179.6950427302     1  0.25014857E+09
     -173.3046750340      178.7971988307     1  0.24585174E+09
     -173.3036355439      175.7169798426     1  0.24951094E+09
     -173.3033376896      180.2780978973     1  0.24972210E+09
     -173.3013957978      178.6410036840     1  0.25126545E+09
     -173.3010011001      178.3199161874     1  0.24216136E+09
     -173.3006533908      179.7721889998     1  0.24728475E+09
     -173.3006089452      185.9698655845     2  0.23740204E+09
     -173.2997486667      176.0403729351     1  0.24534587E+09
     -173.2991546522      182.7923672577     2  0.27010984E+09
     -173.2982410917      173.2625058055     1  0.25007546E+09
     -173.2969535642      180.7776158777     1  0.24833690E+09
     -173.2968658709      185.7858865722     2  0.23919942E+09
     -173.2964005365      178.0326311599     1  0.23756470E+09
     -173.2951468744      181.5010448724     1  0.24118674E+09
     -173.2949946649      180.9033956650     2  0.23804531E+09
     -173.2945259145      180.2741192069     1  0.23697274E+09
     -173.2943736349      176.6311708310     2  0.25840934E+09
     -173.2921404967      184.3236010082     1  0.26083613E+09
     -173.2916499744      174.6748260474     1  0.25012203E+09
     -173.2913213146      182.1190189512     2  0.26863387E+09
     -173.2911004218      180.3767419156     1  0.24879689E+09
     -173.2909313514      184.1572714112     1  0.25963751E+09
     -173.2900213404      181.6715579010     1  0.25202153E+09
     -173.2892278169      178.4868459530     1  0.25083488E+09
     -173.2886091353      179.0347877734     1  0.24791178E+09
     -173.2885183485      179.7010940559     1  0.24542326E+09
     -173.2879371361      184.4668780141     1  0.25286845E+09
     -173.2875334626      182.8684489436     2  0.27055517E+09
     -173.2868162451      181.7537531784     2  0.23863122E+09
     -173.2838578060      179.1342256807     1  0.24756070E+09
     -173.2837618674      174.9001352171     1  0.25043447E+09
     -173.2829863546      179.9798851830     1  0.24999079E+09
     -173.2829168025      175.6391724748     1  0.25041614E+09
     -173.2818602268      181.8189541330     1  0.25195405E+09
     -173.2814882655      178.1312949545     1  0.24343036E+09
     -173.2799257901      184.3103847470     1  0.25426624E+09
     -173.2795384508      178.8995826596     1  0.24204261E+09
     -173.2792211513      178.4865370211     1  0.23893433E+09
     -173.2780535894      174.6099592658     1  0.23487786E+09
     -173.2776512802      179.2597751845     1  0.24652623E+09
     -173.2776270584      171.7897402396     1  0.24594181E+09
     -173.2774738804      183.1833549791     1  0.26257002E+09
     -173.2772891898      179.5049659611     1  0.26078703E+09
     -173.2772834865      183.6403507345     2  0.23346473E+09
     -173.2772799892      176.2672071269     1  0.25222558E+09
     -173.2766600846      178.3405745094     1  0.24808296E+09
     -173.2765719702      177.4426012747     1  0.25002915E+09
     -173.2765665343      177.0957608384     1  0.24957828E+09
     -173.2761553451      178.3533725063     1  0.24005496E+09
     -173.2756474679      174.7875237037     1  0.24658667E+09
     -173.2742629672      173.4167607529     1  0.25276172E+09
     -173.2736369296      177.9604171057     1  0.24703215E+09
     -173.2734795499      178.9214980977     1  0.25297520E+09
     -173.2731386447      180.0495033352     1  0.24547530E+09
     -173.2729459333      183.1992834320     2  0.23945623E+09
     -173.2729401860      171.7454597497     1  0.25226961E+09
     -173.2712422985      176.9136165275     1  0.25494532E+09
     -173.2711852326      177.7567057718     1  0.23805449E+09
     -173.2709407106      177.8925457730     1  0.24906998E+09
     -173.2708606079      173.7435019522     1  0.23427898E+09
     -173.2707700371      180.5495516408     1  0.25188349E+09
     -173.2703209229      180.9740009745     1  0.25485852E+09
     -173.2694289955      178.8555203698     1  0.26035981E+09
     -173.2689879167      179.9715010799     2  0.24079194E+09
     -173.2689722208      178.1001613936     1  0.25222216E+09
     -173.2684730499      179.2753932910     1  0.23874885E+09
     -173.2682924235      180.8581004508     1  0.24021481E+09
     -173.2679059397      181.9017926557     2  0.26614301E+09
     -173.2677965465      179.3151560903     1  0.25138922E+09
     -173.2676656323      182.8546563134     1  0.26442189E+09
     -173.2675984675      181.9226938342     2  0.26637622E+09
     -173.2673992777      182.0841419951     1  0.26425454E+09
     -173.2672893233      180.1650751354     1  0.24354823E+09
     -173.2670328201      184.0295123699     1  0.25195911E+09
     -173.2669580819      182.4939488746     2  0.26855077E+09
     -173.2668031903      178.3638056131     1  0.24763227E+09
     -173.2667785817      181.2301846661     1  0.24758468E+09
     -173.2664513634      182.3441879405     2  0.24816521E+09
     -173.2663869685      180.2394663913     1  0.25256767E+09
     -173.2660200544      180.9329472624     1  0.26030550E+09
     -173.2659027604      178.6134474664     1  0.24879884E+09
     -173.2657877865      173.7233685444     1  0.24513993E+09
     -173.2656165145      178.3706499357     1  0.23874031E+09
     -173.2652970770      183.3572556849     1  0.24709114E+09
     -173.2637601369      178.0665463675     1  0.24409145E+09
     -173.2637453653      174.7955080801     1  0.24571346E+09
     -173.2636958456      183.5750537976     1  0.25047459E+09
     -173.2636072191      180.1211717145     1  0.27181830E+09
     -173.2633978514      175.6169917751     1  0.25300095E+09
     -173.2633790390      184.5202417382     1  0.25643902E+09
     -173.2624673160      181.6635784736     2  0.26651110E+09
     -173.2619223998      177.4413156006     1  0.24472559E+09
     -173.2617463878      184.3399587190     1  0.25548831E+09
     -173.2612711522      180.0218981011     1  0.24455022E+09
     -173.2610911865      179.4541511358     1  0.24746383E+09
     -173.2607573158      178.1626738204     1  0.24905603E+09
     -173.2589436913      182.5197336302     1  0.25718455E+09
     -173.2588227395      177.5241164778     1  0.24340578E+09
     -173.2577152494      175.8440467550     1  0.23397507E+09
     -173.2573942280      175.2008701181     1  0.23669744E+09
     -173.2571947240      180.9056428479     1  0.24094559E+09
     -173.2567848455      177.4082895662     1  0.23497775E+09
     -173.2565102903      178.3925985193     1  0.24536506E+09
     -173.2560900022      181.0228975097     1  0.24946502E+09
     -173.2553351617      177.6741161731     1  0.24843144E+09
     -173.2551466297      177.7912138893     2  0.23650958E+09
     -173.2550235656      172.8407788974     1  0.24508269E+09
     -173.2547379143      172.6646182662     1  0.24448352E+09
     -173.2540832775      180.2408664918     1  0.24137893E+09
     -173.2540356322      180.7314216022     2  0.26487674E+09
     -173.2538741559      181.6403081668     1  0.26301134E+09
     -173.2533216833      181.8626226542     1  0.26510023E+09
     -173.2531118180      183.1398029428     1  0.25802830E+09
     -173.2529667421      177.1512796840     1  0.24553390E+09
     -173.2526679320      181.3055930992     1  0.26308364E+09
     -173.2522081208      180.0379294507     1  0.24885622E+09
     -173.2520648056      181.1840843279     2  0.24985797E+09
     -173.2516860501      180.2314122820     2  0.24935556E+09
     -173.2514788415      180.8816470830     1  0.24599711E+09
     -173.2512517742      175.5256908559     1  0.23726436E+09
     -173.2510266253      180.6772065427     1  0.24779123E+09
     -173.2506111913      179.1367075307     1  0.24075141E+09
     -173.2505341429      174.3055414324     1  0.24680939E+09
     -173.2489421946      181.3177842952     1  0.27157143E+09
     -173.2482476573      181.0853444299     1  0.25457137E+09
     -173.2477824742      174.7826623175     2  0.25672981E+09
     -173.2476668383      179.1224140134     1  0.25372051E+09
     -173.2476272323      173.0008249750     1  0.23778716E+09
     -173.2465976270      182.9239184638     1  0.25823122E+09
     -173.2462264667      178.2375736876     1  0.23927806E+09
     -173.2461362084      179.4612282240     1  0.26641619E+09
     -173.2458689904      182.3603818203     1  0.25724498E+09
     -173.2458022937      178.2449148165     1  0.23950295E+09
     -173.2456464145      176.3642391721     1  0.25940466E+09
     -173.2455733856      176.8629460336     1  0.24183688E+09
     -173.2455065252      180.3256773828     1  0.24704533E+09
     -173.2453513097      177.1515159470     4  0.23682834E+09
     -173.2453234559      183.7977146620     1  0.25310253E+09
     -173.2451053105      179.0738338293     1  0.24909885E+09
     -173.2442284467      176.7926841502     1  0.24819919E+09
     -173.2439688933      177.8701654829     1  0.23999857E+09
     -173.2434961071      181.6300460345     1  0.27171539E+09
     -173.2434212188      173.1353770287     1  0.24057350E+09
     -173.2431168641      181.5322439071     1  0.26063799E+09
     -173.2426852703      177.5931525127     1  0.25012436E+09
     -173.2425967509      180.9080334215     1  0.24121195E+09
     -173.2425526242      178.1383131930     1  0.24831376E+09
     -173.2416741267      178.1426857039     1  0.24512896E+09
     -173.2412755449      174.8062638538     1  0.23852320E+09
     -173.2412479811      173.6058388515     1  0.25044204E+09
     -173.2409990845      178.9186774010     1  0.24770210E+09
     -173.2409850058      181.5301976297     1  0.26194374E+09
     -173.2401024160      177.1588810907     1  0.24616070E+09
     -173.2399021444      178.4368187594     1  0.24776333E+09
     -173.2392952179      174.0043741210     1  0.25119392E+09
     -173.2392478088      179.9159695065     1  0.25361462E+09
     -173.2379257678      179.1886386014     1  0.25355802E+09
     -173.2378691567      179.9969984468     1  0.25456657E+09
     -173.2378387575      180.7999941493     1  0.25390132E+09
     -173.2377243888      179.7958899263     2  0.24132008E+09
     -173.2376477374      179.7203659897     1  0.25393522E+09
     -173.2376119194      181.8981418362     1  0.24283525E+09
     -173.2373054742      179.0034203855     1  0.23936371E+09
     -173.2372632319      178.9702599173     1  0.24969404E+09
     -173.2368234628      180.0445177752     1  0.24122332E+09
     -173.2367855742      177.5632299103     1  0.24207009E+09
     -173.2364656550      175.7340653015     1  0.25873298E+09
     -173.2346304626      175.9438659936     1  0.24266372E+09
     -173.2343422347      182.3278349090     1  0.26358226E+09
     -173.2334854257      183.8330539216     2  0.24062220E+09
     -173.2330692392      177.9937133610     1  0.25347412E+09
     -173.2330548352      176.5922760519     1  0.24388268E+09
     -173.2326883241      179.0352174662     1  0.24002499E+09
     -173.2326577745      177.6629093956     1  0.24744215E+09
     -173.2324042900      177.8379099835     1  0.24482282E+09
     -173.2323393374      178.8633667346     1  0.25491416E+09
     -173.2319968858      177.7120719088     1  0.25514440E+09
     -173.2319563612      178.6986543128     1  0.25054073E+09
     -173.2314614521      176.4140927598     1  0.24267189E+09
     -173.2310588890      177.6767799338     1  0.24141101E+09
     -173.2309968028      179.0062858362     1  0.25035981E+09
     -173.2309845662      177.1040578293     1  0.23412053E+09
     -173.2309600551      176.4226098130     1  0.25124160E+09
     -173.2309400853      177.9630104538     1  0.24403765E+09
     -173.2307528167      180.4515755819     4  0.27015539E+09
     -173.2296834962      175.1352868934     1  0.23694887E+09
     -173.2296662355      178.1605015399     1  0.25277962E+09
     -173.2296069653      176.6708706132     1  0.24979665E+09
     -173.2295153530      178.6949424866     1  0.26535095E+09
     -173.2294135612      177.9431437528     1  0.24891722E+09
     -173.2293365869      174.2617394500     1  0.24672035E+09
     -173.2291881290      183.0228083787     1  0.25394411E+09
     -173.2287874681      178.7268846298     1  0.23792819E+09
     -173.2282383588      182.2151593117     1  0.24485993E+09
     -173.2281462634      174.8426211017     1  0.24728952E+09
     -173.2280220995      178.4711750817     1  0.25067313E+09
     -173.2280102138      179.7107609208     1  0.25087352E+09
     -173.2279388287      183.9129458136     2  0.24077291E+09
     -173.2278597624      176.1254080609     1  0.25025909E+09
     -173.2275367104      177.7271243696     1  0.24062573E+09
     -173.2275049175      174.0766163925     1  0.24678827E+09
     -173.2274131117      178.7832693147     1  0.25393006E+09
     -173.2273873437      179.8733178679     1  0.23964774E+09
     -173.2273337955      177.2277664535     1  0.25038790E+09
     -173.2272288142      175.8073393942     1  0.24600798E+09
     -173.2270349089      177.6907719045     1  0.23581651E+09
     -173.2266504658      177.7743502142     1  0.23621047E+09
     -173.2263763281      177.3469776403     1  0.24397539E+09
     -173.2261951113      181.4751154003     1  0.24906210E+09
     -173.2261669220      176.2425379673     1  0.24670844E+09
     -173.2260329237      173.9429370949     1  0.24521495E+09
     -173.2255438241      177.9457954087     1  0.25499381E+09
     -173.2254477927      182.0368156620     2  0.24937491E+09
     -173.2252874366      179.3501299294     1  0.23385028E+09
     -173.2252650363      181.2863286483     1  0.25553312E+09
     -173.2251834211      181.1202320801     1  0.25605490E+09
     -173.2251414305      179.1569661597     1  0.26094324E+09
     -173.2250525490      175.0011684066     1  0.25522478E+09
     -173.2249722133      177.6085139601     1  0.24017430E+09
     -173.2248875991      184.5033226141     1  0.24527121E+09
     -173.2244565802      177.0304354877     1  0.25660567E+09
     -173.2243513108      173.2180761423     1  0.24408667E+09
     -173.2240403975      179.2531965206     1  0.27010109E+09
     -173.2238949492      178.9804913418     1  0.24608469E+09
     -173.2238781435      175.4932191406     1  0.24136140E+09
     -173.2236421557      177.7786591234     1  0.24416638E+09
     -173.2233200200      177.3929211634     1  0.25760648E+09
     -173.2232845080      182.1415364250     2  0.26098689E+09
     -173.2229029476      177.4206662478     1  0.24603187E+09
     -173.2215383435      178.7889646862     1  0.23962422E+09
     -173.2215045643      177.9332901818     1  0.24618486E+09
     -173.2213862225      180.5557182846     1  0.24335792E+09
     -173.2212703929      178.9394580767     1  0.24937701E+09
     -173.2209866721      169.9386726587     1  0.24525864E+09
     -173.2209677837      180.3296338244     1  0.26204037E+09
     -173.2209050791      182.1083012565     1  0.26890328E+09
     -173.2206283246      176.9063009822     1  0.24347321E+09
     -173.2204245774      172.7707929081     1  0.23914571E+09
     -173.2203013542      178.8106440400     1  0.24074661E+09
     -173.2201788151      179.6794977527     1  0.23523636E+09
     -173.2199012667      179.0865650269     1  0.24395679E+09
     -173.2198112722      171.2124286467     1  0.23889901E+09
     -173.2195279101      177.0660498711     1  0.23600204E+09
     -173.2194182553      175.8694202122     1  0.24720677E+09
     -173.2190856472      178.1514514115     2  0.25957752E+09
     -173.2190733837      178.6978009204     1  0.23703562E+09
     -173.2188877332      178.9244992642     1  0.26173290E+09
     -173.2187903786      178.7749986525     1  0.24782403E+09
     -173.2186914073      180.7026569645     1  0.24141824E+09
     -173.2186846054      178.0200305801     1  0.24503228E+09
     -173.2186670079      174.2990499902     1  0.24162879E+09
     -173.2186643004      177.1897547773     1  0.23915489E+09
     -173.2184835832      174.1596662779     1  0.24961228E+09
     -173.2183953459      180.1353339772     1  0.24284350E+09
     -173.2183881850      180.7587654729     1  0.25676634E+09
     -173.2179340680      177.4166392353     1  0.24265681E+09
     -173.2175098436      180.1886219733     1  0.23880264E+09
     -173.2174798339      177.1581358774     1  0.24910215E+09
     -173.2174051585      183.9062866816     1  0.25399475E+09
     -173.2171101937      178.3033538753     1  0.25528430E+09
     -173.2166662355      177.7650663090     1  0.25704423E+09
     -173.2157946992      178.5171039542     1  0.24081315E+09
     -173.2157369417      179.0230441705     1  0.23895228E+09
     -173.2156078967      183.6144779599     1  0.26584715E+09
     -173.2154807899      179.1839777712     1  0.24692568E+09
     -173.2152562138      176.8729464240     1  0.25488719E+09
     -173.2150677125      177.4900018165     1  0.23958552E+09
     -173.2150169297      180.2541667670     1  0.25308135E+09
     -173.2144333489      177.8825228863     1  0.25575708E+09
     -173.2143553551      180.4005733841     1  0.24957627E+09
     -173.2143130776      178.6658203197     1  0.25337920E+09
     -173.2137365647      172.8885427013     1  0.24549365E+09
     -173.2136650426      175.3723075094     1  0.25003986E+09
     -173.2136639882      179.1800267077     1  0.23960207E+09
     -173.2134485955      180.9626005276     1  0.24615503E+09
     -173.2128787760      182.6979545851     1  0.24687867E+09
     -173.2124328564      177.0642494421     1  0.24159309E+09
     -173.2121362268      183.0189094903     1  0.24831068E+09
     -173.2120982329      178.1716337546     1  0.24630377E+09
     -173.2117246533      183.4764000543     1  0.25261961E+09
     -173.2116612360      173.2979017966     1  0.24055165E+09
     -173.2115045281      176.9377583769     1  0.25336941E+09
     -173.2114498896      177.9147507160     1  0.24428552E+09
     -173.2112111843      179.7574825985     1  0.24672023E+09
     -173.2108608581      178.3449157481     1  0.25459809E+09
     -173.2107103595      176.5199843557     1  0.23818565E+09
     -173.2100140360      180.6918702918     1  0.24923676E+09
     -173.2099697630      177.6702242874     1  0.25415532E+09
     -173.2097803294      181.0614117882     1  0.25293531E+09
     -173.2096712254      182.1209715134     1  0.25670586E+09
     -173.2096406919      177.3176952829     1  0.23837319E+09
     -173.2093128432      180.6250470614     1  0.24250936E+09
     -173.2091774362      178.4991711115     1  0.25439252E+09
     -173.2091010865      177.0321163028     1  0.25313815E+09
     -173.2090015949      178.3505847045     1  0.24097857E+09
     -173.2086459087      177.1205497382     1  0.25649133E+09
     -173.2086203104      177.4696194691     1  0.24810469E+09
     -173.2083105944      179.9688383098     1  0.24662551E+09
     -173.2082812335      177.9737749216     1  0.23601740E+09
     -173.2080205737      178.8244656009     1  0.24807337E+09
     -173.2076820905      177.9815584764     1  0.24287337E+09
     -173.2076287297      176.2008619469     1  0.24965155E+09
     -173.2074288701      179.6494750084     2  0.24654560E+09
     -173.2072414341      178.2809518666     1  0.25817573E+09
     -173.2070267693      178.4342254677     1  0.24293946E+09
     -173.2069782556      177.6232422841     1  0.23954323E+09
     -173.2069303108      178.9352394841     1  0.25581084E+09
     -173.2069245330      178.9052388146     1  0.24828049E+09
     -173.2068718304      176.7612476449     1  0.24573222E+09
     -173.2068469144      177.1196625724     1  0.25463942E+09
     -173.2067349353      180.1951558759     1  0.25394362E+09
     -173.2067269082      178.9489084988     1  0.25096786E+09
     -173.2066183990      180.2766157077     1  0.25208929E+09
     -173.2064854656      179.4381376327     1  0.25405846E+09
     -173.2063235313      174.9476950764     1  0.24511865E+09
     -173.2062219147      178.3756860447     1  0.24684639E+09
     -173.2061270758      177.1698181143     1  0.23949919E+09
     -173.2060374522      176.8817165874     1  0.25235273E+09
     -173.2059560386      176.2564176464     1  0.24550503E+09
     -173.2057394701      176.5323371590     1  0.23515478E+09
     -173.2055425627      178.7638314087     1  0.24054834E+09
     -173.2054994851      180.5318107298     1  0.24460761E+09
     -173.2054975974      179.2102206146     1  0.23919368E+09
     -173.2054182359      180.7619563369     1  0.25447922E+09
     -173.2053871926      179.7014721860     1  0.23579882E+09
     -173.2053565984      176.8939123161     1  0.24645315E+09
     -173.2047767870      177.6315040676     1  0.24621929E+09
     -173.2047286988      177.1118184063     1  0.24563248E+09
     -173.2043745252      179.7502593837     1  0.25486186E+09
     -173.2042354245      173.9732855147     1  0.24793555E+09
     -173.2042068491      178.6712326472     1  0.24819330E+09
     -173.2041834561      182.5592830788     1  0.25165015E+09
     -173.2041133171      179.5089314436     1  0.24219299E+09
     -173.2040732048      181.8532998122     1  0.25671388E+09
     -173.2040392245      179.8573080352     1  0.24138686E+09
     -173.2039157610      177.5561510566     1  0.25395105E+09
     -173.2038948295      181.7120393210     1  0.26977879E+09
     -173.2035571318      176.9396531016     1  0.24609747E+09
     -173.2034726165      177.5038216499     1  0.23833112E+09
     -173.2029763730      184.2906450328     1  0.24533041E+09
     -173.2026861646      177.0597961540     1  0.24555670E+09
     -173.2026632774      174.6039920843     1  0.24867450E+09
     -173.2025263006      179.9572383159     1  0.24826486E+09
     -173.2025238183      173.6885448558     1  0.24180517E+09
     -173.2024178809      175.5510303158     1  0.24255852E+09
     -173.2018347593      183.7480282794     2  0.24378051E+09
     -173.2017083082      178.8979402842     1  0.26103330E+09
     -173.2016584672      174.9846904400     1  0.24904435E+09
     -173.2013638460      179.7141696321     1  0.24307907E+09
     -173.2012797143      174.9146322879     1  0.24493350E+09
     -173.2010657003      178.7388035043     1  0.25340706E+09
     -173.2010030140      179.1640616330     1  0.26327661E+09
     -173.2008919012      184.2036664546     1  0.24457319E+09
     -173.2007176121      183.6609053113     1  0.26278950E+09
     -173.2000387168      173.9807148484     2  0.25894265E+09
     -173.1999826338      176.4791646103     1  0.25242612E+09
     -173.1998714820      181.0638446526     1  0.24955648E+09
     -173.1995721468      176.0621481690     1  0.24996799E+09
     -173.1995555335      179.2976164395     1  0.25350766E+09
     -173.1992358794      178.8473883234     1  0.24194795E+09
     -173.1989919446      174.3711535029     1  0.25140225E+09
     -173.1988168879      176.3321423913     1  0.24787800E+09
     -173.1987766935      177.5662103888     1  0.24546240E+09
     -173.1986452777      176.3399079063     1  0.24799606E+09
     -173.1978444231      178.2098475559     1  0.23737160E+09
     -173.1978425692      180.3819466362     1  0.24860017E+09
     -173.1978047738      178.4847113218     1  0.25136433E+09
     -173.1975753160      180.5459554752     1  0.25354395E+09
     -173.1975441446      176.2745295746     1  0.25462543E+09
     -173.1970281191      179.1818362873     1  0.25174116E+09
     -173.1968737660      179.9786881863     1  0.25219198E+09
     -173.1966917741      179.0029330949     1  0.25785720E+09
     -173.1965286479      179.4485736615     2  0.23865393E+09
     -173.1964543751      176.1577798638     1  0.24797585E+09
     -173.1962376669      181.3081395741     1  0.25335903E+09
     -173.1960700037      177.0700117565     1  0.24270454E+09
     -173.1959376455      180.0435756408     1  0.24287426E+09
     -173.1959333527      173.0746839085     1  0.24992823E+09
     -173.1957727227      176.8032350024     1  0.24312263E+09
     -173.1956422474      177.2410689804     1  0.25719361E+09
     -173.1955541889      181.4112459177     1  0.25448062E+09
     -173.1954580646      179.2962016469     1  0.24266749E+09
     -173.1953180911      178.4987696069     1  0.25625200E+09
     -173.1952524101      182.5045040072     1  0.25269946E+09
     -173.1951141694      178.0000169299     1  0.25458384E+09
     -173.1950854435      177.6558792454     1  0.23959778E+09
     -173.1950833401      171.8612059212     1  0.24895927E+09
     -173.1950575669      177.7693491219     1  0.24877788E+09
     -173.1948064819      179.9830289222     1  0.23970510E+09
     -173.1946061669      182.8822493480     1  0.26316289E+09
     -173.1944102645      178.1900532624     2  0.24052632E+09
     -173.1943724656      180.8589020144     1  0.27427897E+09
     -173.1943568457      179.1214642698     1  0.25628556E+09
     -173.1941913655      176.6317936272     1  0.24834371E+09
     -173.1941176182      174.3011826169     1  0.24536853E+09
     -173.1938739775      179.4359852141     1  0.24076735E+09
     -173.1936777173      180.2575976226     1  0.25129144E+09
     -173.1936431451      178.3173641543     1  0.23843142E+09
     -173.1936182065      177.7720303960     1  0.25221527E+09
     -173.1930909474      180.3646365585     1  0.24885206E+09
     -173.1930513000      176.5900837586     2  0.24014959E+09
     -173.1929737692      178.5459957707     1  0.23909374E+09
     -173.1927839090      179.1086751083     1  0.25661488E+09
     -173.1927127665      181.9143385580     1  0.25959314E+09
     -173.1924256143      177.9846190577     1  0.24089521E+09
     -173.1923527890      179.7893004591     1  0.24653431E+09
     -173.1921033641      183.4247844858     1  0.24196573E+09
     -173.1919914020      180.7777337197     1  0.25388131E+09
     -173.1919319124      179.3859142679     1  0.26069750E+09
     -173.1914871030      181.0203530839     1  0.26378827E+09
     -173.1914812317      182.6526981747     1  0.24260469E+09
     -173.1914526495      173.5752766436     1  0.23929852E+09
     -173.1913709376      174.7762048557     1  0.24499908E+09
     -173.1913298209      177.1196802506     1  0.24697431E+09
     -173.1913041320      177.4754160236     1  0.24530522E+09
     -173.1911341423      178.8215387667     1  0.24772627E+09
     -173.1910900953      181.2625221848     1  0.24295265E+09
     -173.1907272298      180.0031086422     1  0.25515359E+09
     -173.1907107262      176.5653017593     1  0.25345837E+09
     -173.1905402473      175.8754765655     1  0.24220568E+09
     -173.1905357356      180.1864106941     1  0.25310831E+09
     -173.1903897109      182.8848319530     1  0.26876911E+09
     -173.1903057182      182.8009568415     4  0.25471716E+09
     -173.1900482202      177.9936381188     1  0.24528314E+09
     -173.1899905892      178.1585458357     1  0.24781264E+09
     -173.1899414214      179.3307136481     1  0.24830900E+09
     -173.1897086198      176.6423340149     1  0.24877485E+09
     -173.1896715150      173.0639476003     1  0.24090198E+09
     -173.1896200084      178.0676102624     1  0.24232957E+09
     -173.1893810292      177.6958886914     1  0.25606104E+09
     -173.1893272011      177.4439145393     1  0.24619841E+09
     -173.1892886842      179.6879805553     1  0.25626812E+09
     -173.1889682780      176.8522632356     1  0.24908729E+09
     -173.1888686376      178.0497171248     1  0.25224206E+09
     -173.1887450838      177.6277788408     1  0.25184677E+09
     -173.1886285398      180.5103012111     1  0.25557826E+09
     -173.1886083218      182.8670909571     1  0.25232397E+09
     -173.1886046008      175.6954517982     1  0.25362097E+09
     -173.1885656805      179.0239254363     1  0.25186370E+09
     -173.1885038375      177.5598045803     1  0.25048442E+09
     -173.1884256907      180.6790380134     1  0.24831520E+09
     -173.1883638282      177.6381194923     1  0.23966843E+09
     -173.1880174083      181.3881191538     1  0.25597153E+09
     -173.1878979413      174.8029070692     1  0.25004486E+09
     -173.1878308808      179.8781532310     1  0.25548161E+09
     -173.1878070584      178.9204228217     1  0.25086492E+09
     -173.1875213273      172.0172723111     1  0.24574181E+09
     -173.1873864592      180.2177799961     1  0.24197237E+09
     -173.1873776644      179.9274935861     1  0.24323725E+09
     -173.1873358428      176.6295656798     1  0.23895593E+09
     -173.1871213499      176.6296908078     1  0.25387153E+09
     -173.1870797872      181.1210278121     1  0.27069584E+09
     -173.1869010921      178.0819485372     1  0.23906776E+09
     -173.1868934922      179.6431529334     1  0.24723872E+09
     -173.1868901202      176.8097878007     1  0.25532126E+09
     -173.1868738297      177.6968734968     1  0.25026425E+09
     -173.1868473126      173.7896256442     1  0.24901685E+09
     -173.1868061291      179.6580677776     1  0.25168165E+09
     -173.1867631500      179.2410249701     1  0.23976687E+09
     -173.1865542722      177.9420208330     1  0.24707952E+09
     -173.1864009043      178.7291104342     1  0.24936728E+09
     -173.1863707571      177.7545175159     1  0.24429478E+09
     -173.1863513166      181.0303798748     2  0.23922225E+09
     -173.1862753696      180.6880907319     1  0.24414299E+09
     -173.1862100720      177.5319925369     1  0.23801921E+09
     -173.1861602946      170.8868655504     1  0.24681458E+09
     -173.1860420612      176.6026189318     1  0.24557121E+09
     -173.1858301970      180.3315785377     1  0.23805210E+09
     -173.1857971460      179.6419417316     1  0.25901992E+09
     -173.1857564881      179.4340207528     1  0.23846614E+09
     -173.1857110018      174.3051370855     1  0.23587700E+09
     -173.1856538539      177.3216831001     1  0.24434934E+09
     -173.1853467300      176.4281374703     1  0.23825572E+09
     -173.1849257507      176.2513490629     1  0.25564369E+09
     -173.1849138160      177.8957669667     2  0.25290222E+09
     -173.1843634214      177.9970740190     1  0.24832207E+09
     -173.1843105629      175.7420850867     1  0.24906941E+09
     -173.1842586749      182.6897904844     1  0.23984602E+09
     -173.1842287605      178.1839971129     1  0.25339847E+09
     -173.1842093265      180.5843873679     1  0.26476256E+09
     -173.1841514406      180.5973030412     1  0.24471319E+09
     -173.1840539141      180.3195291692     1  0.25639512E+09
     -173.1838695038      181.1546135388     2  0.24615341E+09
     -173.1836377548      170.6054860149     1  0.24673914E+09
     -173.1835579852      179.6319899567     1  0.24790559E+09
     -173.1835245704      177.9673123486     1  0.25352086E+09
     -173.1834686818      174.0069912613     1  0.23986853E+09
     -173.1834130669      176.3187338010     1  0.26093347E+09
     -173.1833331555      178.0378063529     1  0.24405838E+09
     -173.1832424834      175.2659297268     1  0.25396638E+09
     -173.1832155094      177.4227742242     1  0.24000103E+09
     -173.1830098905      181.6348079264     1  0.27259652E+09
     -173.1829623782      174.2620557615     1  0.24139245E+09
     -173.1829464882      174.3617876104     1  0.23798831E+09
     -173.1828969652      179.8918095625     1  0.23973436E+09
     -173.1828649014      177.0544469201     1  0.24495723E+09
     -173.1826935568      183.9114541415     1  0.26665687E+09
     -173.1826157980      177.5355028115     1  0.24862136E+09
     -173.1825663063      174.8385888700     1  0.25777416E+09
     -173.1825084818      181.2455210845     1  0.25609447E+09
     -173.1824441393      178.7085661746     1  0.23840068E+09
     -173.1824243955      177.3759294993     1  0.24701525E+09
     -173.1823765999      176.4368232599     2  0.25103743E+09
     -173.1822725082      179.9148799792     1  0.23942777E+09
     -173.1822100511      180.7038502136     2  0.25504330E+09
     -173.1821343374      180.6452041412     2  0.23716138E+09
     -173.1820824558      178.7821931670     1  0.25262952E+09
     -173.1820659043      180.1860093559     1  0.26550053E+09
     -173.1820052354      181.0485053256     1  0.25262078E+09
     -173.1819078964      179.6110340524     1  0.24996331E+09
     -173.1818869059      180.7516191055     1  0.25956880E+09
     -173.1818606629      180.7324248586     1  0.25539402E+09
     -173.1817997208      175.9151440485     1  0.26048930E+09
     -173.1817738234      181.4171667895     1  0.24334477E+09
     -173.1817347924      177.2959679609     1  0.25360005E+09
     -173.1816649464      180.4237214435     1  0.25319746E+09
     -173.1815667285      177.0646161605     2  0.24450872E+09
     -173.1814052795      178.3952094089     1  0.23827009E+09
     -173.1813217289      179.0966679620     1  0.24859492E+09
     -173.1809319560      181.5971309034     1  0.24335810E+09
     -173.1809242810      179.4480416871     1  0.24895442E+09
     -173.1808057456      180.2286876455     1  0.25091179E+09
     -173.1807177034      177.1765263289     1  0.25645452E+09
     -173.1806631930      176.9307893224     1  0.24250073E+09
     -173.1806566102      179.1480191918     1  0.25186073E+09
     -173.1806328763      183.1342020393     1  0.27384704E+09
     -173.1805969866      177.9261813784     1  0.24314460E+09
     -173.1805188091      179.7992051106     1  0.24982567E+09
     -173.1805154239      181.8625827872     1  0.25570895E+09
     -173.1805137831      177.1091220514     1  0.24830572E+09
     -173.1804083619      180.5283877487     2  0.25475941E+09
     -173.1803655375      177.9405736500     1  0.25312104E+09
     -173.1801977087      176.3417926318     1  0.25315122E+09
     -173.1799492504      177.0821667254     1  0.26250063E+09
     -173.1798866993      179.0061126524     1  0.24276309E+09
     -173.1798681712      177.4088361214     1  0.23874261E+09
     -173.1798592153      179.5741327608     1  0.25377306E+09
     -173.1798078114      179.9943410107     1  0.24792380E+09
     -173.1797534900      179.5763947276     1  0.25876065E+09
     -173.1796118305      174.6277305553     1  0.25090439E+09
     -173.1795886035      178.4710686771     1  0.24311659E+09
     -173.1795247426      183.2180208050     1  0.26472841E+09
     -173.1794581517      178.2898763212     1  0.24450865E+09
     -173.1793421853      174.8192993926     1  0.24697666E+09
     -173.1792897073      178.5986281703     1  0.25623418E+09
     -173.1792046076      179.4395174233     1  0.24747666E+09
     -173.1791695445      178.9095769069     1  0.25268460E+09
     -173.1791558054      179.6756835333     1  0.25398547E+09
     -173.1790705149      177.6337155928     1  0.25392573E+09
     -173.1790073365      179.5512503914     1  0.25169087E+09
     -173.1790025964      178.5642892086     1  0.25404782E+09
     -173.1789509052      172.6424752923     1  0.24752523E+09
     -173.1789148512      180.5343978285     1  0.24981965E+09
     -173.1788020717      180.9310761101     1  0.25790023E+09
     -173.1787814875      178.8358069620     1  0.23934480E+09
     -173.1786127654      175.6918248346     1  0.24173696E+09
     -173.1785460103      179.5398074454     1  0.24292815E+09
     -173.1784193617      178.2683443806     1  0.24222455E+09
     -173.1782042083      178.7646489789     1  0.23786490E+09
     -173.1781022813      180.6290428266     1  0.25265274E+09
     -173.1780092481      176.7556064001     1  0.25446852E+09
     -173.1779744721      179.8140000178     1  0.25659886E+09
     -173.1778660256      179.0613180451     1  0.24441739E+09
     -173.1778447511      175.6749507906     1  0.24333060E+09
     -173.1777759659      179.2156351780     1  0.25092355E+09
     -173.1777295942      176.1960949042     1  0.26088881E+09
     -173.1776545158      173.9962009014     1  0.25955748E+09
     -173.1775880898      180.0251029041     1  0.23999364E+09
     -173.1775675293      175.8447490403     1  0.24301899E+09
     -173.1774434610      174.5566817833     1  0.23986980E+09
     -173.1774412059      180.7628007015     1  0.25020438E+09
     -173.1773718611      175.5530176339     1  0.24515303E+09
     -173.1773256856      182.9266390786     1  0.23990705E+09
     -173.1772638965      176.8755327225     1  0.24971400E+09
     -173.1772156364      176.3922447841     1  0.24493923E+09
     -173.1771811586      179.1454819113     1  0.25292282E+09
     -173.1769908831      179.1012247426     1  0.24474181E+09
     -173.1769761933      175.5336323064     1  0.24265116E+09
     -173.1768225921      179.4947977637     1  0.25573563E+09
     -173.1765892458      184.1336011572     1  0.27072035E+09
     -173.1763369303      175.7490600492     1  0.24923950E+09
     -173.1761426642      183.0468515190     1  0.27098577E+09
     -173.1760841521      180.7009765530     1  0.24507938E+09
     -173.1760806444      177.2831158497     1  0.23465234E+09
     -173.1760354169      178.5908495227     1  0.24863738E+09
     -173.1759486843      179.5217408017     1  0.26732297E+09
     -173.1757812552      176.9019604863     1  0.23784896E+09
     -173.1757715926      176.4543102559     1  0.24096308E+09
     -173.1757378444      176.1940907913     1  0.24781883E+09
     -173.1756769236      176.5764098123     1  0.23844418E+09
     -173.1756524050      178.6188489637     1  0.25242064E+09
     -173.1756292698      181.4596898505     1  0.26651428E+09
     -173.1755007325      178.5375420340     1  0.25465789E+09
     -173.1754963501      173.0160941964     1  0.24707806E+09
     -173.1753174741      175.4113037344     1  0.24492168E+09
     -173.1751371270      182.4007983246     1  0.25687816E+09
     -173.1749684978      171.6738060843     1  0.23904880E+09
     -173.1749538347      177.4039258330     1  0.24385549E+09
     -173.1748867620      174.8808183892     1  0.25561162E+09
     -173.1747588033      181.7799545453     1  0.26170656E+09
     -173.1745454853      177.4486984679     1  0.23746328E+09
     -173.1745026730      176.3467202921     1  0.25354446E+09
     -173.1744185453      174.6930850331     1  0.25182991E+09
     -173.1742312266      178.6064985880     1  0.24777405E+09
     -173.1741433642      181.5322455666     1  0.27088328E+09
     -173.1740615403      175.7335799756     1  0.24710069E+09
     -173.1740300491      174.2133083608     1  0.25084897E+09
     -173.1739568064      185.4873027667     1  0.26078507E+09
     -173.1739339573      177.5596328308     1  0.24565906E+09
     -173.1738595368      182.6919043509     1  0.24215009E+09
     -173.1738085691      175.1282145511     1  0.24103275E+09
     -173.1735847081      175.3757973997     1  0.24253286E+09
     -173.1733675975      180.2533197150     1  0.24385573E+09
     -173.1732535920      178.0687533428     1  0.25253027E+09
     -173.1731953405      176.3574129217     1  0.24637061E+09
     -173.1730694888      184.8272560681     1  0.25465999E+09
     -173.1729315060      178.2625894079     1  0.23994913E+09
     -173.1729080680      178.6263001966     1  0.24661311E+09
     -173.1726077628      174.8275868576     1  0.25501091E+09
     -173.1725649134      180.0229868824     1  0.24815945E+09
     -173.1725184856      178.7190921129     1  0.25600070E+09
     -173.1724708860      175.4027124050     1  0.24435444E+09
     -173.1722664586      180.3033261761     1  0.24666826E+09
     -173.1722540542      178.4525174659     1  0.24938273E+09
     -173.1722477789      178.7100358515     1  0.24847944E+09
     -173.1721584793      176.1599227523     1  0.24633380E+09
     -173.1721182887      178.3705921102     1  0.24098674E+09
     -173.1720525675      179.7357394950     1  0.24583859E+09
     -173.1719397125      178.6117687283     1  0.23976824E+09
     -173.1714848406      178.5990703048     1  0.25178750E+09
     -173.1713702412      181.9972824928     1  0.25151655E+09
     -173.1713403120      177.6402323885     1  0.24599665E+09
     -173.1713289666      176.3832677029     1  0.24221007E+09
     -173.1711628451      180.6698566834     1  0.27254729E+09
     -173.1711571185      177.6473752385     1  0.25269018E+09
     -173.1708327790      179.4501596586     1  0.24688502E+09
     -173.1707252052      178.3399092724     1  0.24976966E+09
     -173.1706894963      182.4944960339     1  0.27060485E+09
     -173.1704686560      182.4020089549     1  0.27175099E+09
     -173.1703586828      178.0471811563     1  0.25931136E+09
     -173.1702616674      179.2640199724     1  0.26836651E+09
     -173.1702519525      180.0587017418     1  0.25554222E+09
     -173.1700852528      180.1424654856     1  0.25081448E+09
     -173.1697264343      176.1384982052     1  0.24303834E+09
     -173.1697203543      176.3581521164     1  0.24645310E+09
     -173.1695806585      178.7809329943     1  0.25305691E+09
     -173.1695572519      180.2700803462     1  0.26399710E+09
     -173.1695079696      174.3678541941     1  0.24514263E+09
     -173.1694759198      178.6047808469     1  0.25211687E+09
     -173.1694034494      180.4254288450     1  0.24725846E+09
     -173.1693827124      175.9330610295     1  0.24707767E+09
     -173.1693292415      179.6827167126     1  0.25165065E+09
     -173.1691828856      179.1427038355     1  0.25051626E+09
     -173.1690921954      174.5353069683     2  0.24642933E+09
     -173.1689114512      179.7817986035     1  0.25122471E+09
     -173.1688743363      177.6825877061     1  0.25082913E+09
     -173.1688505233      182.4548648223     1  0.25514023E+09
     -173.1688452772      178.5483658650     1  0.25583680E+09
     -173.1688095598      176.5190712987     1  0.23494770E+09
     -173.1685796605      181.7478381706     1  0.25840218E+09
     -173.1683770904      177.6584749388     1  0.25262512E+09
     -173.1683179498      178.2951750268     1  0.25159177E+09
     -173.1682070157      178.4966202981     1  0.24473868E+09
     -173.1682042241      177.2740567837     1  0.25101630E+09
     -173.1681512682      179.6773921203     1  0.24433116E+09
     -173.1679851256      178.1711998991     1  0.24845308E+09
     -173.1678668020      179.6280417904     1  0.24788805E+09
     -173.1676378689      176.0387057069     1  0.25058547E+09
     -173.1675932688      174.8789848656     1  0.25165088E+09
     -173.1674654355      173.9400027403     1  0.24105248E+09
     -173.1674627067      179.3895239932     1  0.24859608E+09
     -173.1674387407      177.7650519828     1  0.24951730E+09
     -173.1674043303      177.6097619500     1  0.24623600E+09
     -173.1673420330      176.9795538869     1  0.24616751E+09
     -173.1672986108      179.3182957991     1  0.25699969E+09
     -173.1671171756      176.3094807465     1  0.25331556E+09
     -173.1670883494      175.9538324152     1  0.25806283E+09
     -173.1670487843      176.4150797051     1  0.25339144E+09
     -173.1668955993      175.5734848649     1  0.25142240E+09
     -173.1668753265      176.2737934150     1  0.24312092E+09
     -173.1668700492      175.8606728926     1  0.23861886E+09
     -173.1668604828      176.1661968616     1  0.24416923E+09
     -173.1665988600      179.0144194732     1  0.25003878E+09
     -173.1664182083      180.1414142517     1  0.26811597E+09
     -173.1663425135      173.9620392849     1  0.24381706E+09
     -173.1663088633      177.0252607717     1  0.23857450E+09
     -173.1662262979      181.8300047347     1  0.27650253E+09
     -173.1662097666      174.1780788925     1  0.24014814E+09
     -173.1661961989      183.4468842747     1  0.24511412E+09
     -173.1661532148      176.8085411278     1  0.25382687E+09
     -173.1660821426      170.3045816450     1  0.24624803E+09
     -173.1660203357      174.5895616681     1  0.24660109E+09
     -173.1659766235      176.4906680035     1  0.24119182E+09
     -173.1659622654      176.2030654622     1  0.25458305E+09
     -173.1659174112      180.8269798086     1  0.25649821E+09
     -173.1658578093      177.4054038173     1  0.24206887E+09
     -173.1657810848      178.8757945074     1  0.24610185E+09
     -173.1657603848      183.4418601835     1  0.24719008E+09
     -173.1656868489      179.0796384603     1  0.25709290E+09
     -173.1655827873      181.9733479081     1  0.24984854E+09
     -173.1655746972      177.0490977011     1  0.26495069E+09
     -173.1653638037      178.4095160837     1  0.24010370E+09
     -173.1653165831      176.9823646557     1  0.25659116E+09
     -173.1652943104      181.6110293175     1  0.24369742E+09
     -173.1652136500      182.8290312066     1  0.26569537E+09
     -173.1649338712      177.6941450388     1  0.24999827E+09
     -173.1645894667      181.5792725795     1  0.25409076E+09
     -173.1644825099      177.4115430180     1  0.24929416E+09
     -173.1644201906      182.5662951191     1  0.25398991E+09
     -173.1643344181      183.6518724627     1  0.26120231E+09
     -173.1643040324      173.8658429130     1  0.23831062E+09
     -173.1642098771      178.1313047359     1  0.23877435E+09
     -173.1641512840      177.9042712103     1  0.24557299E+09
     -173.1641401229      180.7613484521     1  0.26151836E+09
     -173.1640428140      181.3539287895     1  0.24916811E+09
     -173.1638766383      175.3187488168     1  0.23542029E+09
     -173.1638024092      180.9839468262     1  0.24302475E+09
     -173.1637605040      180.6201500521     1  0.25161955E+09
     -173.1637109172      178.7421341117     1  0.25334234E+09
     -173.1636816189      177.5259880849     1  0.25500219E+09
     -173.1636711096      178.9576583098     1  0.26586273E+09
     -173.1636394793      173.8917955823     1  0.24761711E+09
     -173.1635553917      175.5453465496     1  0.24704087E+09
     -173.1635487431      177.0682035704     1  0.24803426E+09
     -173.1635447794      177.5139273627     1  0.25817224E+09
     -173.1634278595      176.5292097733     1  0.24207085E+09
     -173.1633540831      176.3037920641     1  0.26007411E+09
     -173.1633465743      182.7304376348     1  0.24888650E+09
     -173.1632410656      181.1334052162     1  0.24033909E+09
     -173.1632259266      179.1938149555     1  0.24820455E+09
     -173.1631986931      179.2973871099     1  0.25337412E+09
     -173.1631511517      179.1876746150     1  0.26571104E+09
     -173.1631058591      178.2296848248     1  0.24428235E+09
     -173.1630927495      185.2568738393     1  0.25855787E+09
     -173.1630715752      180.5707927972     1  0.25332760E+09
     -173.1630704658      182.7358012202     1  0.26942214E+09
     -173.1630678385      177.9867297210     1  0.25070850E+09
     -173.1630631910      180.6863308293     1  0.26592647E+09
     -173.1630135323      175.5175561460     1  0.24238100E+09
     -173.1630117893      179.7365088348     1  0.25767941E+09
     -173.1627851012      180.2367471874     1  0.25157827E+09
     -173.1627789646      176.7023295422     1  0.25280797E+09
     -173.1627749196      172.1685186846     1  0.24491359E+09
     -173.1627625966      172.9003899131     2  0.23527126E+09
     -173.1627475487      183.7247251705     1  0.24288885E+09
     -173.1627313325      180.9769893417     1  0.25160875E+09
     -173.1626846208      176.6770704381     1  0.25278899E+09
     -173.1625888768      179.3420420697     1  0.26680028E+09
     -173.1625790515      178.2677717642     1  0.25401147E+09
     -173.1625633064      180.4605376786     1  0.24689175E+09
     -173.1624884401      178.4500183138     1  0.24324073E+09
     -173.1624600793      183.2699484498     1  0.25096450E+09
     -173.1624538347      179.6538023794     1  0.25376541E+09
     -173.1624423634      176.4197388472     1  0.23997345E+09
     -173.1623525243      180.6440785677     1  0.25708323E+09
     -173.1623284634      178.4590065449     1  0.25334644E+09
     -173.1622724283      177.6262673299     1  0.24579984E+09
     -173.1622290101      184.2924285607     1  0.27485675E+09
     -173.1621660042      178.2967664554     1  0.24261381E+09
     -173.1621407291      180.8747063315     1  0.26371764E+09
     -173.1620006426      174.3068815045     1  0.24776568E+09
     -173.1619401786      181.9257112016     1  0.25180748E+09
     -173.1619075257      178.8624784239     1  0.23872666E+09
     -173.1616930651      178.5438729016     1  0.24776722E+09
     -173.1616793048      178.9800111328     1  0.24536164E+09
     -173.1614965434      177.0474724342     1  0.24247442E+09
     -173.1614906264      177.9083916003     1  0.26785309E+09
     -173.1614528412      172.6145503990     1  0.24748388E+09
     -173.1613994914      176.7919650332     1  0.24829247E+09
     -173.1613792780      175.4482104635     1  0.24698434E+09
     -173.1613245000      176.7396354318     1  0.25346851E+09
     -173.1612666026      178.2137702863     1  0.25689862E+09
     -173.1612463656      176.2474935098     1  0.25667887E+09
     -173.1611891918      173.4956384716     1  0.24453882E+09
     -173.1611774432      178.1031308389     1  0.25637879E+09
     -173.1611651143      177.5521718786     1  0.25381752E+09
     -173.1611294489      179.1757654537     1  0.24713768E+09
     -173.1611203156      176.0095464380     1  0.24655662E+09
     -173.1610868040      180.5566627800     1  0.25469271E+09
     -173.1610551852      175.6664399530     1  0.24422761E+09
     -173.1609956270      179.0981369194     1  0.25174722E+09
     -173.1609849138      179.6111075408     1  0.25770711E+09
     -173.1608237897      174.4905575355     1  0.23976407E+09
     -173.1605066477      176.6932874554     1  0.25417103E+09
     -173.1602788498      179.1061937807     1  0.24481954E+09
     -173.1602414327      182.7474246520     1  0.24241856E+09
     -173.1601417019      178.4197891682     1  0.23743084E+09
     -173.1600603939      175.0479372490     1  0.24078069E+09
     -173.1600074393      176.8562801547     1  0.24857919E+09
     -173.1600023779      178.2903103896     1  0.23613588E+09
     -173.1599591034      180.5304964607     1  0.25358608E+09
     -173.1599158390      174.7168081799     1  0.24418615E+09
     -173.1598127427      175.1212695486     1  0.25080633E+09
     -173.1596636238      174.4346905840     1  0.25349146E+09
     -173.1596399733      171.3502085476     1  0.24760934E+09
     -173.1596117707      177.5532030559     1  0.24370560E+09
     -173.1594971151      178.2609941181     1  0.25813659E+09
     -173.1594829760      178.3531097963     2  0.26667439E+09
     -173.1594318605      177.4623808210     1  0.25234175E+09
     -173.1593824799      176.5004893659     2  0.23756496E+09
     -173.1592504487      177.3861516842     1  0.24529549E+09
     -173.1592394567      174.6940640904     1  0.25124806E+09
     -173.1591424523      179.9525653662     1  0.25173203E+09
     -173.1590667678      181.8178620357     2  0.25123202E+09
     -173.1590158063      183.9085089999     1  0.25595518E+09
     -173.1589733982      179.7473508382     1  0.24432256E+09
     -173.1587565807      178.5984796031     1  0.25225563E+09
     -173.1586829566      181.0124682505     1  0.23865776E+09
     -173.1586382146      181.9707313570     1  0.24569348E+09
     -173.1585090170      178.1086810108     1  0.24217985E+09
     -173.1584747395      181.4808188966     1  0.24858343E+09
     -173.1584244544      175.7032831026     1  0.25837230E+09
     -173.1584087828      175.0334411872     1  0.25031344E+09
     -173.1583695284      178.0289499875     1  0.24143531E+09
     -173.1582849065      174.8609170838     1  0.24251768E+09
     -173.1582262306      175.1743138939     1  0.23694547E+09
     -173.1581827424      178.8365586783     1  0.24907264E+09
     -173.1581343894      181.4095864688     1  0.24742702E+09
     -173.1580468817      178.6819881503     1  0.24737192E+09
     -173.1580303501      174.6098567772     1  0.25620631E+09
     -173.1580143413      178.5310045169     1  0.25714365E+09
     -173.1579736186      183.0558738531     1  0.24044256E+09
     -173.1579566314      184.9602603877     1  0.25619107E+09
     -173.1578864060      181.6756002430     1  0.25716833E+09
     -173.1577897088      179.3247425893     1  0.27094557E+09
     -173.1577538571      180.1940111373     1  0.25556874E+09
     -173.1576913685      175.0406064960     1  0.25032087E+09
     -173.1576623842      181.0537235670     1  0.26066855E+09
     -173.1576603773      179.6614481036     1  0.24265210E+09
     -173.1576520162      170.8388951680     1  0.24997439E+09
     -173.1576138782      177.4165648230     1  0.24229960E+09
     -173.1576059077      179.2614126152     1  0.25387967E+09
     -173.1575949768      174.0880944456     1  0.24934093E+09
     -173.1575485659      179.1660245240     1  0.24958929E+09
     -173.1575189575      173.5600450609     1  0.24439983E+09
     -173.1575170583      181.9552930868     1  0.25095400E+09
     -173.1574996712      173.8646750345     1  0.24942840E+09
     -173.1574493914      174.0066852298     1  0.24812207E+09
     -173.1573909507      179.1772739562     1  0.24733276E+09
     -173.1573729849      174.0598963583     1  0.24049285E+09
     -173.1573310372      179.0904956109     1  0.24635883E+09
     -173.1572886698      178.1915685457     1  0.25501792E+09
     -173.1572082350      174.7034679962     1  0.23798153E+09
     -173.1571627689      177.9733697008     1  0.24240635E+09
     -173.1571252463      169.6027397713     1  0.24929189E+09
     -173.1570322735      178.9331796994     1  0.24686555E+09
     -173.1569992354      179.7958618163     1  0.26029871E+09
     -173.1569717971      181.3019836753     1  0.25722977E+09
     -173.1568105376      177.9900685165     1  0.24769449E+09
     -173.1568025054      179.5186732140     2  0.25758896E+09
     -173.1566182818      177.1725007794     1  0.25685953E+09
     -173.1566158143      178.3289922428     1  0.24940058E+09
     -173.1566066021      177.3272551044     1  0.25403168E+09
     -173.1565345596      174.9944284529     1  0.24235471E+09
     -173.1564963190      178.1166893198     1  0.26786021E+09
     -173.1564854468      177.1176600045     1  0.24049784E+09
     -173.1564747265      175.3837894103     1  0.24375816E+09
     -173.1564689000      183.2115291732     1  0.26094947E+09
     -173.1564384859      177.7718190574     1  0.24688451E+09
     -173.1564087674      178.4529138919     1  0.25539975E+09
     -173.1563793913      177.3467419224     1  0.24178331E+09
     -173.1562290259      172.5362790312     1  0.24978574E+09
     -173.1559426860      177.5643601119     1  0.25036524E+09
     -173.1559240720      175.0889952271     1  0.24327696E+09
     -173.1558118429      179.7466678176     1  0.25860843E+09
     -173.1557966908      185.2680209450     1  0.25995952E+09
     -173.1557577697      175.6118624172     1  0.25795854E+09
     -173.1557058937      182.8674105560     1  0.27560301E+09
     -173.1556500235      177.6788738529     1  0.25616420E+09
     -173.1556304956      174.6576715441     1  0.24843947E+09
     -173.1556188655      179.0104174832     1  0.24371370E+09
     -173.1555747906      178.2397580562     1  0.24924767E+09
     -173.1555606617      180.4612906216     1  0.24286693E+09
     -173.1555530306      175.3358749405     1  0.24126242E+09
     -173.1554776691      178.2375874720     1  0.25228187E+09
     -173.1552920919      178.5056014909     2  0.25452591E+09
     -173.1552397511      180.9950539601     1  0.25022050E+09
     -173.1552026221      180.4660498726     1  0.25910641E+09
     -173.1551945272      177.7856029426     1  0.24170069E+09
     -173.1551346682      174.5791660626     1  0.25152078E+09
     -173.1551103678      174.9862731227     1  0.23875516E+09
     -173.1550052249      172.4738795218     2  0.25920795E+09
     -173.1549458608      178.1078909190     1  0.25102254E+09
     -173.1548797919      183.0908845828     1  0.25987854E+09
     -173.1548463561      174.9295421355     1  0.26574086E+09
     -173.1547964717      179.3169482912     1  0.25430213E+09
     -173.1547721397      176.5137471389     1  0.25087403E+09
     -173.1547547717      174.5746921615     1  0.23620549E+09
     -173.1547462874      178.8745770147     1  0.24787958E+09
     -173.1546841316      177.6369155655     1  0.25126514E+09
     -173.1546792789      177.0980313602     1  0.25068839E+09
     -173.1545721602      177.5466855527     1  0.24487106E+09
     -173.1545068362      177.9112203936     1  0.25225066E+09
     -173.1545050470      175.2443976958     1  0.24510643E+09
     -173.1542168998      177.2233180862     1  0.26143874E+09
     -173.1541659592      177.9081551799     1  0.24798595E+09
     -173.1541458422      183.8326840130     1  0.24389751E+09
     -173.1541445676      175.8250915387     1  0.26148722E+09
     -173.1541402462      179.2221864622     1  0.26574328E+09
     -173.1541306726      180.4989859545     1  0.24351017E+09
     -173.1540727422      176.0932014787     1  0.24237028E+09
     -173.1540706060      173.1335539713     1  0.24117069E+09
     -173.1540482798      176.9844661755     1  0.24455476E+09
     -173.1540344477      174.6352099266     1  0.24986674E+09
     -173.1539322919      176.0987619439     1  0.25182986E+09
     -173.1538054801      174.5056429247     1  0.23653103E+09
     -173.1537459548      182.4932276980     1  0.24881897E+09
     -173.1537220859      181.1747101995     1  0.25009420E+09
     -173.1536008175      176.5813840792     1  0.25696781E+09
     -173.1534965659      176.2923143596     1  0.24331148E+09
     -173.1534736984      179.8808534252     1  0.25897090E+09
     -173.1534700546      176.7523454453     1  0.23749136E+09
     -173.1534280818      174.8346973744     1  0.25287667E+09
     -173.1532927099      178.0152041200     1  0.24573201E+09
     -173.1532536497      176.2518333810     1  0.24590140E+09
     -173.1531980109      175.1552431276     1  0.24247870E+09
     -173.1531855245      170.0488832199     1  0.24115496E+09
     -173.1531447939      177.2482394392     1  0.24866978E+09
     -173.1531369600      174.8175658659     1  0.23972766E+09
     -173.1531246813      170.7724941076     1  0.24582828E+09
     -173.1531229001      177.8073781550     1  0.24555818E+09
     -173.1531131185      178.6387763868     1  0.24459225E+09
     -173.1530846504      175.5135115550     1  0.24224554E+09
     -173.1530761625      183.7128599162     1  0.25923678E+09
     -173.1529595340      175.0244543573     1  0.25829209E+09
     -173.1528502781      182.5174677954     1  0.24132998E+09
     -173.1528233712      178.5137508257     1  0.23673685E+09
     -173.1528202872      181.0198152862     1  0.24114023E+09
     -173.1527875992      176.6902315430     1  0.24218622E+09
     -173.1526841012      175.3611648515     1  0.25040488E+09
     -173.1525620891      173.2771630121     1  0.24598706E+09
     -173.1525538636      177.0544699742     1  0.24031640E+09
     -173.1524586990      179.8402301346     1  0.24472287E+09
     -173.1524565768      181.7881276984     1  0.26430990E+09
     -173.1523432826      180.4820585759     1  0.24193324E+09
     -173.1523190259      178.9860965458     1  0.24677715E+09
     -173.1522973348      171.8343427627     2  0.24096468E+09
     -173.1522656936      179.3725931902     1  0.24819741E+09
     -173.1522558018      179.7441516862     1  0.25077090E+09
     -173.1522329289      173.9806984048     1  0.25813738E+09
     -173.1521466760      173.2371460806     3  0.24999388E+09
     -173.1521273588      175.2685081867     1  0.24535986E+09
     -173.1521222872      184.7210039275     1  0.26523682E+09
     -173.1520697745      178.5025529384     1  0.25036663E+09
     -173.1520280700      179.2678551706     1  0.25229493E+09
     -173.1518946882      177.6642851191     1  0.24841228E+09
     -173.1518670922      172.1048708138     1  0.24892135E+09
     -173.1518287414      173.4460612325     1  0.24697386E+09
     -173.1516576094      170.6363362784     1  0.24155768E+09
     -173.1516401419      182.7453671462     1  0.26553655E+09
     -173.1516362688      175.5557751979     2  0.24325574E+09
     -173.1515855636      181.0594834085     1  0.25617113E+09
     -173.1515739135      179.0040242175     2  0.26490879E+09
     -173.1514794412      184.1894791045     2  0.24011910E+09
     -173.1514182490      182.9128778933     1  0.25036108E+09
     -173.1513621462      179.5073442582     1  0.25104707E+09
     -173.1513462215      175.3880897813     1  0.25114362E+09
     -173.1512872968      176.1704711229     1  0.23973442E+09
     -173.1511347587      183.9437145386     2  0.24046872E+09
     -173.1511130420      175.8260304277     1  0.24803030E+09
     -173.1508909346      177.7194332124     1  0.25104703E+09
     -173.1507822099      179.7522046402     1  0.24553563E+09
     -173.1507654354      178.4396509446     1  0.24358362E+09
     -173.1507617759      173.6568547884     1  0.24539047E+09
     -173.1507454407      177.7691535233     1  0.24826331E+09
     -173.1507238007      182.5884848484     1  0.26124791E+09
     -173.1507025837      179.1078205469     1  0.25337716E+09
     -173.1505041362      175.0402145598     1  0.24250645E+09
     -173.1504053673      178.7539320675     1  0.24564467E+09
     -173.1503730084      175.5524897903     1  0.24848792E+09
     -173.1503623627      178.7724175427     1  0.26427455E+09
     -173.1503580690      177.1588661795     1  0.24808538E+09
     -173.1503380028      171.3831919290     1  0.24455462E+09
     -173.1501983751      175.4130614467     1  0.24623101E+09
     -173.1501863728      181.4037776700     1  0.26361800E+09
     -173.1501640127      184.0611773227     2  0.23927948E+09
     -173.1500156513      180.1949999585     1  0.27152720E+09
     -173.1499180793      175.8379698643     1  0.25185787E+09
     -173.1498687321      183.7676183368     1  0.26022664E+09
     -173.1497300077      181.2099845973     1  0.26166778E+09
     -173.1496580902      177.3561490830     1  0.24595498E+09
     -173.1496543835      174.4717426631     1  0.24384324E+09
     -173.1495659741      180.5386960597     1  0.24942705E+09
     -173.1494013739      178.0854779452     1  0.24976130E+09
     -173.1493686630      177.5901989074     1  0.23828790E+09
     -173.1493653074      176.4381857695     1  0.24056253E+09
     -173.1493538790      180.9366629726     1  0.23729296E+09
     -173.1493359198      179.5977718742     1  0.26321013E+09
     -173.1491772371      175.9870894251     1  0.24633003E+09
     -173.1491633401      178.8808969067     1  0.24715449E+09
     -173.1491490577      177.2175565203     1  0.24923220E+09
     -173.1490358564      178.6977415875     1  0.25021404E+09
     -173.1490064694      176.0851048744     1  0.25071081E+09
     -173.1489881518      176.0390328299     1  0.25247646E+09
     -173.1489607304      174.2300711116     1  0.25705044E+09
     -173.1488750785      176.1831707608     1  0.25177919E+09
     -173.1488739708      177.3845689517     1  0.24815197E+09
     -173.1487934747      177.6781573464     1  0.25228628E+09
     -173.1487893336      178.4511266705     1  0.24927692E+09
     -173.1487786132      179.1798344170     1  0.24095198E+09
     -173.1487530144      178.7014262772     1  0.25595204E+09
     -173.1487242446      177.7243955517     1  0.25494329E+09
     -173.1487040779      184.8845592003     1  0.24026673E+09
     -173.1485986190      174.7023234781     1  0.25626951E+09
     -173.1485897869      173.8158114931     1  0.24859106E+09
     -173.1484600767      181.4202213974     1  0.25634486E+09
     -173.1484505450      176.9489582667     1  0.23721079E+09
     -173.1484044091      175.8797103000     1  0.24573909E+09
     -173.1483927662      179.3927043164     1  0.25017046E+09
     -173.1481303007      177.2928429424     1  0.24726717E+09
     -173.1480701788      177.2333658563     1  0.23931039E+09
     -173.1480685043      177.9166645949     1  0.25236558E+09
     -173.1480207132      179.1216506534     1  0.24930520E+09
     -173.1479968013      184.4013705106     1  0.25454673E+09
     -173.1479535335      179.4055904242     1  0.24816793E+09
     -173.1478406540      174.7659336707     1  0.25988316E+09
     -173.1478233611      174.2583708694     1  0.24103145E+09
     -173.1478140025      175.1373337424     1  0.24021875E+09
     -173.1478022955      179.1971919916     1  0.25420578E+09
     -173.1477270117      178.0539388919     1  0.24837837E+09
     -173.1477080054      177.0104715695     1  0.23982595E+09
     -173.1476769248      182.6305275785     1  0.24910196E+09
     -173.1476286218      179.6742530861     1  0.27079418E+09
     -173.1476139647      176.6300295896     1  0.25143676E+09
     -173.1475641977      172.0679120174     1  0.24612688E+09
     -173.1475564656      180.1389235226     1  0.24067759E+09
     -173.1475364435      177.2408353745     1  0.25147469E+09
     -173.1474785746      176.2316412483     1  0.24388683E+09
     -173.1474223920      179.7441376902     1  0.24847245E+09
     -173.1473746311      183.9970294590     2  0.23582228E+09
     -173.1473612350      176.8472674868     1  0.23829376E+09
     -173.1473518894      179.5164883223     1  0.23527539E+09
     -173.1472697387      180.4612963290     1  0.25061109E+09
     -173.1472638438      175.9656357345     1  0.24952214E+09
     -173.1472393583      178.7122358477     1  0.24345715E+09
     -173.1472371650      179.5801932096     1  0.25690498E+09
     -173.1472093939      178.2845202064     1  0.24391497E+09
     -173.1471964249      177.0669468748     1  0.25040940E+09
     -173.1471595813      179.4715508552     1  0.24309773E+09
     -173.1471103489      181.7886827525     1  0.27126677E+09
     -173.1470679511      179.5401617908     1  0.24903817E+09
     -173.1470101333      176.0696284007     1  0.24095324E+09
     -173.1469777355      177.3199587897     1  0.24894572E+09
     -173.1468895671      180.5862292647     1  0.25465807E+09
     -173.1468476199      174.9058579205     1  0.24618650E+09
     -173.1468099369      173.3837317662     1  0.24951311E+09
     -173.1466809950      177.6305249691     1  0.25032687E+09
     -173.1466124882      177.1988333150     1  0.24923560E+09
     -173.1465657664      180.7080550019     1  0.25868337E+09
     -173.1465338358      175.6114327996     1  0.24287844E+09
     -173.1465291883      175.4351317909     1  0.24162173E+09
     -173.1465030833      178.4516070585     1  0.24519113E+09
     -173.1464994587      177.4787716036     1  0.24817851E+09
     -173.1464511192      178.5869716177     1  0.25309079E+09
     -173.1464151915      179.8492998922     1  0.24672723E+09
     -173.1462831151      179.8590130976     1  0.25611776E+09
     -173.1461460450      179.2706884226     1  0.25111270E+09
     -173.1461385275      176.1492231165     1  0.25861123E+09
     -173.1461329532      173.2212940287     1  0.24319229E+09
     -173.1461282507      177.5586790918     1  0.25450200E+09
     -173.1461106372      180.6754079062     1  0.25488503E+09
     -173.1460807395      177.2708654020     1  0.25847928E+09
     -173.1460307728      177.2504319616     1  0.24065136E+09
     -173.1460103575      178.3310527975     1  0.25224493E+09
     -173.1459722804      180.3028829596     1  0.26348539E+09
     -173.1459486694      177.7218965224     1  0.24599141E+09
     -173.1458336093      181.5144554481     2  0.24104218E+09
     -173.1457291601      179.5014366176     1  0.24283946E+09
     -173.1457238073      181.1597298171     1  0.25237139E+09
     -173.1457032748      178.7203508279     1  0.24844927E+09
     -173.1455147930      180.3005957596     1  0.25531262E+09
     -173.1454679886      175.8294599453     1  0.23981743E+09
     -173.1453401578      182.2593701090     1  0.26650027E+09
     -173.1452930959      179.6192823968     1  0.25338843E+09
     -173.1452595820      172.4706130585     1  0.25669273E+09
     -173.1452576579      178.8675960156     1  0.25297002E+09
     -173.1452471295      176.1646640817     1  0.24269474E+09
     -173.1451280328      176.4717707810     1  0.25041582E+09
     -173.1451165552      178.9215468691     1  0.23955515E+09
     -173.1450591445      175.3249504620     1  0.24797969E+09
     -173.1449620734      177.4825622683     1  0.24199873E+09
     -173.1449507599      179.4377071566     1  0.24648360E+09
     -173.1449462880      179.1420178780     1  0.24264828E+09
     -173.1448837279      175.6901765835     1  0.24192535E+09
     -173.1448396811      176.2557276344     1  0.25701617E+09
     -173.1447873952      174.9990969936     1  0.26026953E+09
     -173.1447338850      176.7383752394     1  0.24536606E+09
     -173.1446977872      177.1736134643     1  0.25722202E+09
     -173.1446305911      180.9110512360     1  0.27353412E+09
     -173.1445942120      178.5880928625     1  0.25808674E+09
     -173.1445782005      179.4352265444     1  0.25091209E+09
     -173.1445285451      176.5726158436     1  0.25497605E+09
     -173.1445197532      179.6456833383     1  0.24806613E+09
     -173.1445036027      175.1518591809     1  0.24005732E+09
     -173.1444747610      179.1115235279     1  0.26252851E+09
     -173.1443818086      179.3277130903     1  0.25030536E+09
     -173.1442344771      177.7452824854     1  0.24471441E+09
     -173.1442251770      173.5547009939     1  0.24314382E+09
     -173.1442024743      175.7694627570     1  0.24642312E+09
     -173.1441935578      181.7651251468     1  0.25904995E+09
     -173.1441668152      179.1362987774     1  0.24062075E+09
     -173.1441614351      179.4444503070     1  0.27291879E+09
     -173.1440373715      182.5129551001     1  0.26859617E+09
     -173.1440354814      179.5153873708     1  0.25478022E+09
     -173.1439924277      177.9743148239     1  0.25101750E+09
     -173.1439372151      175.2531225390     1  0.25282755E+09
     -173.1439284189      181.9703178284     1  0.24216067E+09
     -173.1439130195      178.7917851890     2  0.26645760E+09
     -173.1438875090      179.3746052404     1  0.24929840E+09
     -173.1438053677      178.4797307394     1  0.25347043E+09
     -173.1437306926      178.7246367790     1  0.26033922E+09
     -173.1436874236      177.1288355494     1  0.25005862E+09
     -173.1436798299      177.1032584551     1  0.24223911E+09
     -173.1436741492      173.2663612842     1  0.25158523E+09
     -173.1435940014      178.3804344697     1  0.25868093E+09
     -173.1435237211      178.1192094391     1  0.24415848E+09
     -173.1434725877      179.7001967246     1  0.24695653E+09
     -173.1434294197      177.8011016291     1  0.24292020E+09
     -173.1433789795      175.7197125011     1  0.25873113E+09
     -173.1433330520      176.0945204878     1  0.24513451E+09
     -173.1433111886      176.1233119101     1  0.24524150E+09
     -173.1433088380      173.6219703857     1  0.25240500E+09
     -173.1432840255      176.7000247093     1  0.25518225E+09
     -173.1432580483      178.4912911599     1  0.25234200E+09
     -173.1432448315      179.4764018961     1  0.25315846E+09
     -173.1432313816      178.2256904659     1  0.24930490E+09
     -173.1431151597      175.4600192190     1  0.25657363E+09
     -173.1430371304      177.8106141942     1  0.25207692E+09
     -173.1430343567      175.0886494634     1  0.23981123E+09
     -173.1430183215      174.5843588163     1  0.24631361E+09
     -173.1430074095      179.1556171615     1  0.26700814E+09
     -173.1429606879      177.4025007947     1  0.26162035E+09
     -173.1428214331      174.4764146755     1  0.24855855E+09
     -173.1428095782      176.0717781987     1  0.25261143E+09
     -173.1427043504      173.4264829517     1  0.24741456E+09
     -173.1427019782      174.7570207702     1  0.25097469E+09
     -173.1426111572      173.0512430744     1  0.24140657E+09
     -173.1425235344      178.6267958977     1  0.24973920E+09
     -173.1425027175      178.7908040776     1  0.24985662E+09
     -173.1424474966      181.8881071588     1  0.23984449E+09
     -173.1423958399      178.9790985574     1  0.24877946E+09
     -173.1423882142      175.1709778124     1  0.24988080E+09
     -173.1423456903      174.2362087274     1  0.26145687E+09
     -173.1423207009      177.0893470880     1  0.25911621E+09
     -173.1422514871      173.3938467239     1  0.24895186E+09
     -173.1422417782      171.6567788149     1  0.24174183E+09
     -173.1421881946      175.4821506575     2  0.24038896E+09
     -173.1421377573      179.5796513559     1  0.24858909E+09
     -173.1420486840      173.9244225082     1  0.24386947E+09
     -173.1419641495      178.8644552110     1  0.24463380E+09
     -173.1418721885      175.7933366942     1  0.24558281E+09
     -173.1418711554      178.1843493234     1  0.24958179E+09
     -173.1418080356      177.5162459479     1  0.25342732E+09
     -173.1417793183      173.8140861140     1  0.24383394E+09
     -173.1417435687      177.2403054024     1  0.26249754E+09
     -173.1416033760      181.5312023580     1  0.24727149E+09
     -173.1415811433      180.0174749936     1  0.25806000E+09
     -173.1415568944      172.1077736844     1  0.25088904E+09
     -173.1414552808      180.3185516167     1  0.25739948E+09
     -173.1414469010      171.0793789755     1  0.23838290E+09
     -173.1414360134      172.6719488048     1  0.25201095E+09
     -173.1414133135      175.3365025006     1  0.24772274E+09
     -173.1413206520      176.3163834650     1  0.24260562E+09
     -173.1413117459      180.8886265575     1  0.25323242E+09
     -173.1411947150      170.2321900718     1  0.25127627E+09
     -173.1410550621      178.7311763893     1  0.25433165E+09
     -173.1410040491      177.0213258422     1  0.26130744E+09
     -173.1409880939      180.1811648596     1  0.25294031E+09
     -173.1409593736      169.9988363859     1  0.25580713E+09
     -173.1409002883      175.8441745963     1  0.25102138E+09
     -173.1408773382      177.7312245318     1  0.25117648E+09
     -173.1407553179      177.9083508841     1  0.24703910E+09
     -173.1407305641      180.1708336412     1  0.25290094E+09
     -173.1406664600      179.1396336758     1  0.24205623E+09
     -173.1406556467      179.0108840334     1  0.24126827E+09
     -173.1406522053      175.1119393893     1  0.24797104E+09
     -173.1406408063      179.3427877145     1  0.25259827E+09
     -173.1406366054      177.1992473015     1  0.24642411E+09
     -173.1406059649      179.9649596704     1  0.26042393E+09
     -173.1405674174      177.2288743449     1  0.24929390E+09
     -173.1405028951      178.0051134191     1  0.24190028E+09
     -173.1404878227      173.9485084063     1  0.24920751E+09
     -173.1404541097      178.1175799377     1  0.25114805E+09
     -173.1404342585      175.6671003966     1  0.24891428E+09
     -173.1404313017      177.3218245765     1  0.25714705E+09
     -173.1403743030      172.8940263157     1  0.26449200E+09
     -173.1403019158      176.7938482182     1  0.25212663E+09
     -173.1401717009      176.6122551283     1  0.25664359E+09
     -173.1401207187      183.0254575172     1  0.24120335E+09
     -173.1401087334      177.1489888468     1  0.24790786E+09
     -173.1399455991      174.3837884803     1  0.24642359E+09
     -173.1399047213      174.9120591647     1  0.24978014E+09
     -173.1399034448      178.5313670861     1  0.25220059E+09
     -173.1398646951      177.8626714895     1  0.25313950E+09
     -173.1398118574      174.9224883749     1  0.24603028E+09
     -173.1397298284      179.5737093521     1  0.24664295E+09
     -173.1397115777      180.0013759128     1  0.25286386E+09
     -173.1397020503      171.1380068358     1  0.25198748E+09
     -173.1396823676      176.2992866793     1  0.24494532E+09
     -173.1396048188      170.9039045054     1  0.24067432E+09
     -173.1396010579      177.1564393599     1  0.25211887E+09
     -173.1395819667      185.2551791616     2  0.25294391E+09
     -173.1395277692      179.2069441600     1  0.25671837E+09
     -173.1394273098      177.9497900502     1  0.24474783E+09
     -173.1394158093      185.1936345282     1  0.24942166E+09
     -173.1392956215      179.0808782231     1  0.25229338E+09
     -173.1392714253      177.9725633391     1  0.25388537E+09
     -173.1390749820      172.0059463464     1  0.24880706E+09
     -173.1390709451      180.3303068057     1  0.23987280E+09
     -173.1390476735      174.3475393910     1  0.25154317E+09
     -173.1390208166      176.7591292440     1  0.26723749E+09
     -173.1389714217      176.4339713813     1  0.25148972E+09
     -173.1389640951      179.6238491729     1  0.24150999E+09
     -173.1389307158      175.4813108113     1  0.24319522E+09
     -173.1389143470      178.9874369444     1  0.25914076E+09
     -173.1388902005      178.1787647612     1  0.25310342E+09
     -173.1388374396      177.7967426925     1  0.26426753E+09
     -173.1388042053      175.6109477211     1  0.25523168E+09
     -173.1387476024      183.8261155728     1  0.25750696E+09
     -173.1387126186      173.6221306776     1  0.24957936E+09
     -173.1386496978      182.7747321341     1  0.24388694E+09
     -173.1386408939      177.8579508674     1  0.25398561E+09
     -173.1386136900      179.1067054080     1  0.25269080E+09
     -173.1385520237      177.9812908396     1  0.25455232E+09
     -173.1385285538      182.1403146053     1  0.25472241E+09
     -173.1384785493      173.6727489238     1  0.24927580E+09
     -173.1384632531      178.4954059362     1  0.25132787E+09
     -173.1384125003      177.0688221070     1  0.25714521E+09
     -173.1384032815      177.5690183132     1  0.25439243E+09
     -173.1382410003      176.7976028825     1  0.24703641E+09
     -173.1380613324      174.1630377894     1  0.25227312E+09
     -173.1380320647      174.6637384676     1  0.24287274E+09
     -173.1379764675      185.1336059571     1  0.25257950E+09
     -173.1379258299      175.2676257055     1  0.24686396E+09
     -173.1378446577      177.3931516139     1  0.24813704E+09
     -173.1378213670      171.1804745626     1  0.24638338E+09
     -173.1377563570      178.3411060848     1  0.24240243E+09
     -173.1377019486      180.4717601724     1  0.25147394E+09
     -173.1376563674      179.5598884556     1  0.24710621E+09
     -173.1376122737      178.2743333958     1  0.24930685E+09
     -173.1374810801      172.8225232337     1  0.24233418E+09
     -173.1374353588      178.9884964150     1  0.26435764E+09
     -173.1374306343      176.4630002030     1  0.25258189E+09
     -173.1374164614      177.0936559508     1  0.24069002E+09
     -173.1372761399      177.4372753646     1  0.24950948E+09
     -173.1372381130      178.9104733165     1  0.24529455E+09
     -173.1370973708      179.9040291665     1  0.25412459E+09
     -173.1370539483      178.7125918559     1  0.24157153E+09
     -173.1370015881      179.4848557386     1  0.24778171E+09
     -173.1369970021      181.9293793080     1  0.25635967E+09
     -173.1368995449      182.8931515541     1  0.26550527E+09
     -173.1368916871      175.0957656731     1  0.24915852E+09
     -173.1368829434      177.9618095677     1  0.24431036E+09
     -173.1368255674      181.8739322206     1  0.25397831E+09
     -173.1368164536      180.9843967195     1  0.23847804E+09
     -173.1367297079      181.3611043355     2  0.23784093E+09
     -173.1367108414      181.7424799352     1  0.24862620E+09
     -173.1367025786      172.8357224102     1  0.24769422E+09
     -173.1366694912      177.6057335010     1  0.24041614E+09
     -173.1365695786      176.0770043644     1  0.24117813E+09
     -173.1364838862      174.3473316213     1  0.24996366E+09
     -173.1364175541      178.0503055122     1  0.24712044E+09
     -173.1363825791      176.4068418394     1  0.25134688E+09
     -173.1363430559      182.5081430812     1  0.27152132E+09
     -173.1363279599      175.5823037013     1  0.23997699E+09
     -173.1362649901      173.9798963976     1  0.25069802E+09
     -173.1362391974      172.7785788966     1  0.24486229E+09
     -173.1362146470      176.9191065675     1  0.24394748E+09
     -173.1360274823      176.0247685967     1  0.24559019E+09
     -173.1359521122      176.4225604651     1  0.24759879E+09
     -173.1358678376      173.5224637363     1  0.24911826E+09
     -173.1358518382      173.9957056721     1  0.24585042E+09
     -173.1357179627      183.1949939434     1  0.26015146E+09
     -173.1356703946      179.2915465046     1  0.24218189E+09
     -173.1356661398      175.0470429644     1  0.24369705E+09
     -173.1356300678      175.8855515986     1  0.24721341E+09
     -173.1355568481      175.6268609449     1  0.25163783E+09
     -173.1354878039      178.8824518655     1  0.25295487E+09
     -173.1354740588      177.5002821086     1  0.25037635E+09
     -173.1353656307      176.1371766233     1  0.25104750E+09
     -173.1352934510      175.2931705453     1  0.24187233E+09
     -173.1352917981      179.5683101893     1  0.25012295E+09
     -173.1352520091      179.3170159262     1  0.26398917E+09
     -173.1352252820      180.4270143174     1  0.25261787E+09
     -173.1350888415      176.4680991487     1  0.24551491E+09
     -173.1350875376      175.4719189969     1  0.24577409E+09
     -173.1350309347      175.5298179419     1  0.24175820E+09
     -173.1350139967      182.0630166570     1  0.25117955E+09
     -173.1349871817      174.4592483625     1  0.25556344E+09
     -173.1349494427      174.8492900335     1  0.25206040E+09
     -173.1349373260      177.8826847147     1  0.24742376E+09
     -173.1348925812      178.2982554726     1  0.26853331E+09
     -173.1348506124      173.4059498177     1  0.24928500E+09
     -173.1347791794      183.5773810515     1  0.26412705E+09
     -173.1346775464      169.4596191888     1  0.24337063E+09
     -173.1346630151      175.2039885924     1  0.23825721E+09
     -173.1345638976      178.1057642557     1  0.25254040E+09
     -173.1345430136      174.0524163318     1  0.24210539E+09
     -173.1345176110      178.0917205370     1  0.25017612E+09
     -173.1344884369      174.0523315842     1  0.25185062E+09
     -173.1344869755      174.6416783127     2  0.25684894E+09
     -173.1344468513      173.7938670423     1  0.23647643E+09
     -173.1344409478      176.0906593797     1  0.24683158E+09
     -173.1343822808      180.5326635278     1  0.25723498E+09
     -173.1343750714      179.9741572143     1  0.25444099E+09
     -173.1343065268      180.4389984504     1  0.24209856E+09
     -173.1342243261      178.1004471682     1  0.24577963E+09
     -173.1342101536      176.2554019841     1  0.25717726E+09
     -173.1341544262      172.9138165194     1  0.24257453E+09
     -173.1341206508      179.1075377263     1  0.24984738E+09
     -173.1340948405      179.0012222386     1  0.24025013E+09
     -173.1340926404      180.5444638533     2  0.24736873E+09
     -173.1340796345      181.0243010161     1  0.24172792E+09
     -173.1340349955      174.0014990553     1  0.25044112E+09
     -173.1339730587      174.2721118957     1  0.25173571E+09
     -173.1339655193      180.1227729332     1  0.24631392E+09
     -173.1339178011      175.5168334632     1  0.24423044E+09
     -173.1338025681      179.9913233168     1  0.25388147E+09
     -173.1337918033      181.4987259953     1  0.26138235E+09
     -173.1337416067      177.9913329456     1  0.24262670E+09
     -173.1336689099      179.0062103082     1  0.24896817E+09
     -173.1335724669      174.9885144838     1  0.24955378E+09
     -173.1335485004      175.7086342745     1  0.25180143E+09
     -173.1335076888      176.2095188257     1  0.25439656E+09
     -173.1334967590      176.4793330462     1  0.24842311E+09
     -173.1334716209      179.7202121870     1  0.24911996E+09
     -173.1333042953      175.5038792776     1  0.25590850E+09
     -173.1332328678      176.1599401107     1  0.24631979E+09
     -173.1332150008      174.4173482767     1  0.25234149E+09
     -173.1331782918      183.9792967980     1  0.26597554E+09
     -173.1331404969      180.6505215492     1  0.25881201E+09
     -173.1330834544      175.2791664723     1  0.24661437E+09
     -173.1329621104      176.0827394243     1  0.24950429E+09
     -173.1329076707      177.1483919164     1  0.24200359E+09
     -173.1328373900      174.9520512305     1  0.25071689E+09
     -173.1328181090      175.9361875292     1  0.25779370E+09
     -173.1327717885      176.5519637015     1  0.24849146E+09
     -173.1327556140      178.8898616867     1  0.24897581E+09
     -173.1326648553      177.9711761579     1  0.25870073E+09
     -173.1326307329      174.9397779952     1  0.23920053E+09
     -173.1326083698      176.6198330197     1  0.25224897E+09
     -173.1325976371      172.1762487501     1  0.23976109E+09
     -173.1325297702      177.0353398752     1  0.24565890E+09
     -173.1324730327      180.2400196603     1  0.24874074E+09
     -173.1324279075      180.5543497572     1  0.25503609E+09
     -173.1323848139      174.9487745590     1  0.25044205E+09
     -173.1323125355      177.7105144178     1  0.25461897E+09
     -173.1322310012      180.7520486586     1  0.25878961E+09
     -173.1321980141      180.6719353344     1  0.23520736E+09
     -173.1321755732      180.0635301558     1  0.24921406E+09
     -173.1321243696      178.7454460649     1  0.24452177E+09
     -173.1320936559      174.4722555584     1  0.24596280E+09
     -173.1320370165      178.7611987100     1  0.23677320E+09
     -173.1319496483      178.1125842623     1  0.24634320E+09
     -173.1318796739      177.6805378183     1  0.24211595E+09
     -173.1318058030      178.5381803780     1  0.25376479E+09
     -173.1317584370      179.5777022030     1  0.26816019E+09
     -173.1317498638      178.6173344950     1  0.24266741E+09
     -173.1316199952      172.6982843201     1  0.25751003E+09
     -173.1315851159      175.6667932898     1  0.25157832E+09
     -173.1315810822      174.0700881151     1  0.24396360E+09
     -173.1315685699      177.7477113922     1  0.27025837E+09
     -173.1315630102      180.0211220253     1  0.25038909E+09
     -173.1315173998      177.3478608865     1  0.25436938E+09
     -173.1314970105      174.9037388017     1  0.25407529E+09
     -173.1314887345      172.5438964471     1  0.25112016E+09
     -173.1314416499      178.4129073505     1  0.25744980E+09
     -173.1314021905      173.9355812608     1  0.24576026E+09
     -173.1313747843      178.9230410067     1  0.25092757E+09
     -173.1313548184      176.6642938206     1  0.24998860E+09
     -173.1313496924      180.7204792721     1  0.26070150E+09
     -173.1312598764      169.0215080305     1  0.24792705E+09
     -173.1312506355      180.7402299446     1  0.24122467E+09
     -173.1312490193      182.9782878660     1  0.26435810E+09
     -173.1312278187      178.0488190966     1  0.25202638E+09
     -173.1312117657      178.0725327441     1  0.24285550E+09
     -173.1312019179      178.0724716390     1  0.24872979E+09
     -173.1311018991      176.7091594389     1  0.24756008E+09
     -173.1310942553      178.2347710973     1  0.23869402E+09
     -173.1310799536      180.1304454074     1  0.24428548E+09
     -173.1310590013      181.8594977676     1  0.24236036E+09
     -173.1310384854      178.5383176421     1  0.25407403E+09
     -173.1310253125      177.2519127274     1  0.25484395E+09
     -173.1309998396      181.3652402635     1  0.25455334E+09
     -173.1309745746      177.4447205666     1  0.24217447E+09
     -173.1309456514      175.1835678842     1  0.26480726E+09
     -173.1308937392      178.4412728591     1  0.25321880E+09
     -173.1308591238      177.3565081666     1  0.26840770E+09
     -173.1307544246      180.2806331557     1  0.26382569E+09
     -173.1307162071      178.4380176220     1  0.25339459E+09
     -173.1306576575      174.8786720819     1  0.25265719E+09
     -173.1306410168      176.7620153404     1  0.24862782E+09
     -173.1306254333      176.4314600179     1  0.24902810E+09
     -173.1306097019      173.7188874327     1  0.23835397E+09
     -173.1305506958      180.7795063375     1  0.25294156E+09
     -173.1305355411      179.5018569608     1  0.25518020E+09
     -173.1304899861      177.2944511678     1  0.24680891E+09
     -173.1304434138      180.3061307752     1  0.25707767E+09
     -173.1304388905      174.0963629701     1  0.25044066E+09
     -173.1304067544      178.5208331503     1  0.24505341E+09
     -173.1303640681      176.9304433496     1  0.25242415E+09
     -173.1303360688      175.6523923701     1  0.24580423E+09
     -173.1303194330      174.4805138619     1  0.24622833E+09
     -173.1302005325      178.9040206703     1  0.26400036E+09
     -173.1301959934      175.8315134396     1  0.24883526E+09
     -173.1301636125      176.0292777265     1  0.25560413E+09
     -173.1301319419      172.5136551679     1  0.24196604E+09
     -173.1300927814      184.1736118430     2  0.24269804E+09
     -173.1300876467      178.9008704629     1  0.24502963E+09
     -173.1299170674      176.7620149768     1  0.25070743E+09
     -173.1298885766      178.5919189339     1  0.24149921E+09
     -173.1298704349      176.1637358091     1  0.24767493E+09
     -173.1298666642      175.6967063538     1  0.24674167E+09
     -173.1298608567      178.3967496783     1  0.24764612E+09
     -173.1298041597      173.7073489501     1  0.24371761E+09
     -173.1297882902      177.5459094302     1  0.24472296E+09
     -173.1297731238      178.5751817524     1  0.23959764E+09
     -173.1297521671      176.5573398219     1  0.25096164E+09
     -173.1297100479      176.0256426050     1  0.24830510E+09
     -173.1296802923      175.9361675073     1  0.24893073E+09
     -173.1296416198      177.0505392087     1  0.24794927E+09
     -173.1296287469      172.0143809471     2  0.24463399E+09
     -173.1295899351      172.9398875258     1  0.25318418E+09
     -173.1295358518      174.0959983505     1  0.24858851E+09
     -173.1295128628      179.4621110476     1  0.25626525E+09
     -173.1294153570      178.5893388121     1  0.24943374E+09
     -173.1293994661      180.3434992259     1  0.25419993E+09
     -173.1292778084      175.9901413282     1  0.24998009E+09
     -173.1292012256      178.0657631160     1  0.26315587E+09
     -173.1291966725      179.3393567874     1  0.24751074E+09
     -173.1289199753      179.3022819534     1  0.25603491E+09
     -173.1289102040      178.9485023733     1  0.25482091E+09
     -173.1288765840      177.0136832845     1  0.24193752E+09
     -173.1287436384      177.3431283258     1  0.24770004E+09
     -173.1286547459      176.5893439621     1  0.24601763E+09
     -173.1286046365      176.6144276165     1  0.25090888E+09
     -173.1285997579      173.6601652519     1  0.24870831E+09
     -173.1285678599      179.0260955399     1  0.25216788E+09
     -173.1285492314      182.6419658688     1  0.24968231E+09
     -173.1285375889      176.7499014820     1  0.24722961E+09
     -173.1285040173      177.5156462521     1  0.23706855E+09
     -173.1284831292      177.9775264115     1  0.24790502E+09
     -173.1284446122      176.2706793828     1  0.25466882E+09
     -173.1283899102      178.5282544137     1  0.25228305E+09
     -173.1283679896      177.8578488166     2  0.23390610E+09
     -173.1283399566      173.7875096064     1  0.24102575E+09
     -173.1283365862      173.8950733362     1  0.24759194E+09
     -173.1283246314      175.5238842193     1  0.24773668E+09
     -173.1283228805      179.6007458009     1  0.24107808E+09
     -173.1283031699      177.6595138010     1  0.25059854E+09
     -173.1282965368      175.3191026109     1  0.25057548E+09
     -173.1282870229      176.9414021744     1  0.24253465E+09
     -173.1282603422      178.6385605419     1  0.24950774E+09
     -173.1282426479      183.1697656158     2  0.23677806E+09
     -173.1281809104      180.0441677019     1  0.24710907E+09
     -173.1281768763      176.1896094340     1  0.24330303E+09
     -173.1281599762      176.9670295010     1  0.25263427E+09
     -173.1280876499      176.0050619084     1  0.24225853E+09
     -173.1280722009      173.9602621315     1  0.24234696E+09
     -173.1280611172      174.9109513585     1  0.24415570E+09
     -173.1279688065      173.8801139126     1  0.24838317E+09
     -173.1279480729      172.7443100560     1  0.24488120E+09
     -173.1279058814      179.0536459443     1  0.24599902E+09
     -173.1279025324      177.6555216302     1  0.25138147E+09
     -173.1278723416      177.9470716005     1  0.24351339E+09
     -173.1278261297      175.9448171851     1  0.25692274E+09
     -173.1278104224      179.6848498184     1  0.24574346E+09
     -173.1278073450      180.2597212578     1  0.25550274E+09
     -173.1278059409      175.6385141567     1  0.24841647E+09
     -173.1278041870      175.2711193013     1  0.24015033E+09
     -173.1276987537      177.6591197651     1  0.25011371E+09
     -173.1275858312      178.1132625803     1  0.24783925E+09
     -173.1275824603      176.0570921647     1  0.23558411E+09
     -173.1274904351      177.1326181520     1  0.24164255E+09
     -173.1274416437      178.7187975083     1  0.24621343E+09
     -173.1274350912      180.4738071082     1  0.25373167E+09
     -173.1273296902      176.5758275442     1  0.25443329E+09
     -173.1273116671      174.9776581148     1  0.24184374E+09
     -173.1272965983      177.5336564807     1  0.25409007E+09
     -173.1271871298      179.2582493211     1  0.24874247E+09
     -173.1271802818      181.4345235777     1  0.25245985E+09
     -173.1271643363      177.6696588418     1  0.24677119E+09
     -173.1271433580      180.3077873702     1  0.25291618E+09
     -173.1270876732      176.9092247646     1  0.24561317E+09
     -173.1270169134      173.6975466900     1  0.23909126E+09
     -173.1269932309      181.1367386259     1  0.25477542E+09
     -173.1269585326      179.2138017917     1  0.24692127E+09
     -173.1267952967      175.4694741883     1  0.25308990E+09
     -173.1267910004      176.8722433259     1  0.24266972E+09
     -173.1267830280      173.7830613085     1  0.24765497E+09
     -173.1266567547      176.9354719978     1  0.24920404E+09
     -173.1266290482      179.2612292066     1  0.26510323E+09
     -173.1265809948      175.1924785384     1  0.23967808E+09
     -173.1265651443      179.2621616609     1  0.26044091E+09
     -173.1265349719      176.8360624434     1  0.25027116E+09
     -173.1265334811      176.4054150510     1  0.25033459E+09
     -173.1265312601      179.0435412991     1  0.24681778E+09
     -173.1264954664      179.2138132461     1  0.25169563E+09
     -173.1264566541      180.6409274099     1  0.25269360E+09
     -173.1264289041      176.5087015778     1  0.24626016E+09
     -173.1263859635      182.4822260076     2  0.25812489E+09
     -173.1263790947      174.0579293486     1  0.25435575E+09
     -173.1263770689      175.4535595345     1  0.25232917E+09
     -173.1263578809      174.6884574103     1  0.24571039E+09
     -173.1263031048      176.4259572437     1  0.24632090E+09
     -173.1262480612      177.5448996396     1  0.25429840E+09
     -173.1261670076      175.0423875780     1  0.23958728E+09
     -173.1261619742      177.8998853516     1  0.25019050E+09
     -173.1261431332      174.5581605574     1  0.24055739E+09
     -173.1261283837      176.8954009139     1  0.25378514E+09
     -173.1260893715      174.6040675797     1  0.24430724E+09
     -173.1260866891      178.9977238882     1  0.24598396E+09
     -173.1260211967      173.6844997254     1  0.24759133E+09
     -173.1258032531      179.7366429622     1  0.26841636E+09
     -173.1257490639      180.7896618336     1  0.25593883E+09
     -173.1257356927      177.7541911894     1  0.24601333E+09
     -173.1257296337      177.0828219171     1  0.24672316E+09
     -173.1256983762      179.9713850744     1  0.26089512E+09
     -173.1256784059      175.6059935472     1  0.24391390E+09
     -173.1256404170      175.9793603940     1  0.25095581E+09
     -173.1256110854      180.1773881242     1  0.25910886E+09
     -173.1255911325      179.4211352007     1  0.24902292E+09
     -173.1255823218      176.7743352812     1  0.26020737E+09
     -173.1255729146      184.9484827827     1  0.24355981E+09
     -173.1255693892      180.1023625681     1  0.24366316E+09
     -173.1255487843      174.9040160076     1  0.25039929E+09
     -173.1255238663      178.4648037728     1  0.24044277E+09
     -173.1255223837      177.4566492794     1  0.25296734E+09
     -173.1254975079      174.4977017257     1  0.25467394E+09
     -173.1254852070      171.8780567670     1  0.24300940E+09
     -173.1254273916      184.4065338988     2  0.23786850E+09
     -173.1254132950      176.5005467024     1  0.23635880E+09
     -173.1253205189      172.3238192537     1  0.24768780E+09
     -173.1252813375      179.0664464852     1  0.26004696E+09
     -173.1252794636      177.6341431676     1  0.25082881E+09
     -173.1252289145      177.1892792432     1  0.24966921E+09
     -173.1252262503      179.9228687704     1  0.27050022E+09
     -173.1251387680      176.9410843029     1  0.24854921E+09
     -173.1250963757      180.2421842944     1  0.25981993E+09
     -173.1250575074      177.1613404346     1  0.24781880E+09
     -173.1250535829      176.3870609487     1  0.25469846E+09
     -173.1250499752      179.8285459295     1  0.25255068E+09
     -173.1250427158      178.7763612005     1  0.24887095E+09
     -173.1250415881      180.7039947133     1  0.24601982E+09
     -173.1250303144      181.2847383288     1  0.23796608E+09
     -173.1250110704      178.9151248876     1  0.25396612E+09
     -173.1249981620      176.1771930322     1  0.23637161E+09
     -173.1249448168      175.7162984059     1  0.24491671E+09
     -173.1249419353      184.9628485048     1  0.25392315E+09
     -173.1249304656      177.7167938768     1  0.25010867E+09
     -173.1249146697      178.8817029727     1  0.24726031E+09
     -173.1248745469      178.1678248015     1  0.23897260E+09
     -173.1248732996      179.6399140494     1  0.24497772E+09
     -173.1248230213      172.4620199038     1  0.24990261E+09
     -173.1248043986      174.8283771774     1  0.24662675E+09
     -173.1247583353      175.8300577319     1  0.24609551E+09
     -173.1247493233      173.7844736053     1  0.24192803E+09
     -173.1247278100      177.8299110513     1  0.25048600E+09
     -173.1247254064      179.9588684347     1  0.27849818E+09
     -173.1245313890      174.7970624160     1  0.24391226E+09
     -173.1245302571      175.6237255797     1  0.24783124E+09
     -173.1244710045      179.6455004656     1  0.25230042E+09
     -173.1243720877      176.7829660474     1  0.25009865E+09
     -173.1241234878      178.0632283292     1  0.25174695E+09
     -173.1240884774      175.6250960098     1  0.25027398E+09
     -173.1240407621      175.3096122607     1  0.24575191E+09
     -173.1240272496      175.4687666680     1  0.24595260E+09
     -173.1239481776      174.6828199418     1  0.24393585E+09
     -173.1239313337      185.0384666542     1  0.24809474E+09
     -173.1238056464      182.5288589585     1  0.23684227E+09
     -173.1237991024      178.6266648514     2  0.25187791E+09
     -173.1237805140      179.4926730980     1  0.24042404E+09
     -173.1237788650      172.1097808229     1  0.24221796E+09
     -173.1237163318      179.1572795011     1  0.26629645E+09
     -173.1237026211      173.3306094540     1  0.24161595E+09
     -173.1236773303      177.1715516322     1  0.25067832E+09
     -173.1236038339      182.9769056140     1  0.26579579E+09
     -173.1235453641      185.3636738278     1  0.25549898E+09
     -173.1235379830      175.0382930005     1  0.23818293E+09
     -173.1235277094      174.5486116819     1  0.24525010E+09
     -173.1235217602      178.7426514529     1  0.25635132E+09
     -173.1234386369      177.1423328652     1  0.24989605E+09
     -173.1234330956      170.0991513566     1  0.24781350E+09
     -173.1233961854      175.7256318106     1  0.23950099E+09
     -173.1232835457      182.2966998123     1  0.24693506E+09
     -173.1232667289      176.5275881043     1  0.24788104E+09
     -173.1232180046      180.5695031023     1  0.24758157E+09
     -173.1232153196      178.5904543890     1  0.25642261E+09
     -173.1231722787      175.7088055261     1  0.25647124E+09
     -173.1230853980      174.1395863624     1  0.24529092E+09
     -173.1230540127      180.2999121476     1  0.25265678E+09
     -173.1230417822      176.8330675525     1  0.25158591E+09
     -173.1230230990      178.0797683224     1  0.24455713E+09
     -173.1229911472      174.8790437423     1  0.24757031E+09
     -173.1229266696      176.3611068771     1  0.24583040E+09
     -173.1228845512      173.4752080839     1  0.24985706E+09
     -173.1228679346      176.8788477626     1  0.24982279E+09
     -173.1228466251      177.1220429442     1  0.25066585E+09
     -173.1228338000      178.3177708650     1  0.24365493E+09
     -173.1228131520      174.9518097112     1  0.24263847E+09
     -173.1227194659      173.1671167219     1  0.24337520E+09
     -173.1226188948      175.8745653461     1  0.24233031E+09
     -173.1225957907      172.8055795605     1  0.25546090E+09
     -173.1224823113      176.4833356518     2  0.25400242E+09
     -173.1224564063      182.4591736404     1  0.25130203E+09
     -173.1224211197      184.9894530209     1  0.25586835E+09
     -173.1223973608      177.5417274312     1  0.25724990E+09
     -173.1223119142      182.0970287366     1  0.25809041E+09
     -173.1222507240      175.4661799401     1  0.25308902E+09
     -173.1222312032      176.3699316730     1  0.25563885E+09
     -173.1222134158      175.6983148389     1  0.25147928E+09
     -173.1222068197      178.6217978034     1  0.24742922E+09
     -173.1222048133      179.7498821020     1  0.25109247E+09
     -173.1222000082      174.4009969956     1  0.25342860E+09
     -173.1221324194      176.3262281273     1  0.24799065E+09
     -173.1221131942      177.2183418783     1  0.25022909E+09
     -173.1221061981      180.6976070757     1  0.25146178E+09
     -173.1220447898      179.6464210535     1  0.24359467E+09
     -173.1220335286      177.7687257902     1  0.24553335E+09
     -173.1220300369      174.8092057508     1  0.25298002E+09
     -173.1219047923      179.7958894292     1  0.25864212E+09
     -173.1218933968      178.4749854134     1  0.24964937E+09
     -173.1218171605      176.7764181092     1  0.24495706E+09
     -173.1217775261      174.0517444264     1  0.24225443E+09
     -173.1217657636      179.9915957684     1  0.23832896E+09
     -173.1217639863      175.5814690429     1  0.24198937E+09
     -173.1217454989      180.6717194307     1  0.25521995E+09
     -173.1216874773      171.3773094992     1  0.25396985E+09
     -173.1216507932      172.2714784394     1  0.24124815E+09
     -173.1216068540      178.4085114057     1  0.25159369E+09
     -173.1216039394      176.6046103961     1  0.25357689E+09
     -173.1215540166      179.3952052875     1  0.24704225E+09
     -173.1215489028      173.1072821414     1  0.24334279E+09
     -173.1214259713      174.9650195650     1  0.24143974E+09
     -173.1213688573      173.8418337318     1  0.25355659E+09
     -173.1213591507      177.7926464805     1  0.25260248E+09
     -173.1213223250      181.0390516549     1  0.27128926E+09
     -173.1213097243      180.4677638788     1  0.25923845E+09
     -173.1212432226      175.3869637618     1  0.25375144E+09
     -173.1212317813      177.2862477264     1  0.24957296E+09
     -173.1212219279      179.1237749545     1  0.24815091E+09
     -173.1211495364      176.8610071872     1  0.24154544E+09
     -173.1211073613      177.6505626586     1  0.24623291E+09
     -173.1210752368      176.3950826348     1  0.24149547E+09
     -173.1210628025      181.1716065844     1  0.24953261E+09
     -173.1210601649      180.8188826341     1  0.25219832E+09
     -173.1210403382      180.0183305756     1  0.24752342E+09
     -173.1209623383      179.4493815089     1  0.24429029E+09
     -173.1209343089      179.2230374605     1  0.24530257E+09
     -173.1207851445      177.0378808615     1  0.24571046E+09
     -173.1207786682      175.8073750356     1  0.25460496E+09
     -173.1206891956      173.2632950037     1  0.25534823E+09
     -173.1206450823      177.8836122150     1  0.24773502E+09
     -173.1206163895      179.6331706065     1  0.24483203E+09
     -173.1205392135      180.4317195820     1  0.25180520E+09
     -173.1204494433      179.5977103910     1  0.27200653E+09
     -173.1203870023      183.3639724388     1  0.25926254E+09
     -173.1203601722      178.0884458490     1  0.24278861E+09
     -173.1203144948      177.2822051761     1  0.24667443E+09
     -173.1202244862      177.5524927526     1  0.24069481E+09
     -173.1201867761      178.1248591417     1  0.24291653E+09
     -173.1201332609      174.3052048778     1  0.24331467E+09
     -173.1201035134      180.4191928661     1  0.23496917E+09
     -173.1200937737      178.8126430568     1  0.25230432E+09
     -173.1200599388      177.0039658171     1  0.25484270E+09
     -173.1200487463      174.5390587907     1  0.25237190E+09
     -173.1199788063      181.0690868573     1  0.26054115E+09
     -173.1199444416      179.8257430768     1  0.25183518E+09
     -173.1197689772      178.0072572399     1  0.25600563E+09
     -173.1197226469      179.5503609735     1  0.24253904E+09
     -173.1196954128      173.6043670522     1  0.24373474E+09
     -173.1196939920      171.9413439788     1  0.25765521E+09
     -173.1196851557      175.9438574272     1  0.24351102E+09
     -173.1196222905      183.7503134763     1  0.25926746E+09
     -173.1195942567      177.9601080120     1  0.25152327E+09
     -173.1195900009      174.0989809636     1  0.24822394E+09
     -173.1195649989      178.9691661619     1  0.25296257E+09
     -173.1194956221      176.5056013888     1  0.24473846E+09
     -173.1194824181      177.2096275600     1  0.25532908E+09
     -173.1194791622      175.1018388950     1  0.25487928E+09
     -173.1194382683      177.4891155675     1  0.24344635E+09
     -173.1193345905      175.5554739782     1  0.25922091E+09
     -173.1192883491      179.2407202139     1  0.24914287E+09
     -173.1192792828      179.6607984947     1  0.24421622E+09
     -173.1192696500      176.7837026313     1  0.24675739E+09
     -173.1192663031      179.6639997268     1  0.25612287E+09
     -173.1192589409      175.3194043746     1  0.24662908E+09
     -173.1192063995      172.4781406008     1  0.23864326E+09
     -173.1191952448      179.4767290370     1  0.24289479E+09
     -173.1191630189      178.0973103384     1  0.26339991E+09
     -173.1191515221      172.9062106286     1  0.24717591E+09
     -173.1191484908      180.2532548443     1  0.24681207E+09
     -173.1190841248      178.0028991747     1  0.25415981E+09
     -173.1190825480      178.4242124659     1  0.25128669E+09
     -173.1190628313      180.5616722857     1  0.26033481E+09
     -173.1189898228      175.3757228167     1  0.25206145E+09
     -173.1189873818      176.8319264955     1  0.24734712E+09
     -173.1189332511      178.0637939167     1  0.26105122E+09
     -173.1189093980      180.1189129708     1  0.25654547E+09
     -173.1188314111      175.1471741386     1  0.24980359E+09
     -173.1188208320      178.4209400365     1  0.25714948E+09
     -173.1187521449      174.0221697213     1  0.24772061E+09
     -173.1187508672      180.2244183757     1  0.25355583E+09
     -173.1187461737      174.7015157596     1  0.25443264E+09
     -173.1187302684      179.8057782685     1  0.25745312E+09
     -173.1187160491      177.3211805412     1  0.24305730E+09
     -173.1186782393      176.8306146633     1  0.23792975E+09
     -173.1186768746      176.2526532794     1  0.25834715E+09
     -173.1186500568      180.6550536282     1  0.26411442E+09
     -173.1186471616      174.9279064249     1  0.24727779E+09
     -173.1186460851      183.2371364407     2  0.25705615E+09
     -173.1185590639      179.1604386600     1  0.25373599E+09
     -173.1184839419      183.1813448447     1  0.25515987E+09
     -173.1184514594      176.1179848416     1  0.26020448E+09
     -173.1184401082      182.3755910376     1  0.25845267E+09
     -173.1184293225      175.0568670957     1  0.23833534E+09
     -173.1184027896      174.5879811624     1  0.25344177E+09
     -173.1183713107      176.9100973555     1  0.24531093E+09
     -173.1183248676      178.1422016084     1  0.25321601E+09
     -173.1183028213      184.2003344424     1  0.26027917E+09
     -173.1182361780      178.0447830144     2  0.23538751E+09
     -173.1182113621      177.7289847467     1  0.25063512E+09
     -173.1181533545      179.8395381836     1  0.24230038E+09
     -173.1181481754      178.2560678488     1  0.26117713E+09
     -173.1181419763      176.6339525322     1  0.24717686E+09
     -173.1181323325      174.3276444906     1  0.24145289E+09
     -173.1181205279      180.9750450591     1  0.25633847E+09
     -173.1180888457      175.5356553993     1  0.24205435E+09
     -173.1180762473      173.9547940728     1  0.24255456E+09
     -173.1180665982      175.8852815572     1  0.26318765E+09
     -173.1180600482      174.0095813252     1  0.24545645E+09
     -173.1180378167      174.7147016967     1  0.25223144E+09
     -173.1179973893      175.1413721296     1  0.24749988E+09
     -173.1179736930      173.6414009473     1  0.24513115E+09
     -173.1179462552      173.9385944825     1  0.24400049E+09
     -173.1179394013      179.4589429449     1  0.24080593E+09
     -173.1177810594      173.3068570388     1  0.24454333E+09
     -173.1177565351      178.4017787315     1  0.25037167E+09
     -173.1177236994      177.9529121279     1  0.25395332E+09
     -173.1177122240      175.8199315141     1  0.24809515E+09
     -173.1176612766      178.5048591850     1  0.25204178E+09
     -173.1176592773      179.4727535849     1  0.24297532E+09
     -173.1176570519      177.1006916545     1  0.25434780E+09
     -173.1176396563      174.0229713419     1  0.25602489E+09
     -173.1175882708      182.7804440009     1  0.26687541E+09
     -173.1175742975      173.9940756771     1  0.24633423E+09
     -173.1175643314      176.5761728120     1  0.25280370E+09
     -173.1175237837      178.5842727808     1  0.24771672E+09
     -173.1174333799      177.2515250054     1  0.24289932E+09
     -173.1174083141      175.8924265954     1  0.23947090E+09
     -173.1173393387      179.6520692194     1  0.24447081E+09
     -173.1173377177      174.3809977930     1  0.24360447E+09
     -173.1172940657      177.8056750775     1  0.24932658E+09
     -173.1172402767      176.5778829706     1  0.25681900E+09
     -173.1172170349      175.0114475190     1  0.24380566E+09
     -173.1172006686      184.0898300922     1  0.26105764E+09
     -173.1171844777      176.4631424839     1  0.24519513E+09
     -173.1171726395      181.0277338275     1  0.24874301E+09
     -173.1171198160      180.7442176422     1  0.26904494E+09
     -173.1170848146      177.1423298982     1  0.24892518E+09
     -173.1170778086      176.8579049827     1  0.25097748E+09
     -173.1170646837      174.5425000859     1  0.24846470E+09
     -173.1170495642      174.5547721418     1  0.25128891E+09
     -173.1170219790      173.7665395882     1  0.24526022E+09
     -173.1170012081      181.0203849026     1  0.27372920E+09
     -173.1169885810      180.2891634564     1  0.25036868E+09
     -173.1169610649      175.8014451898     1  0.24641576E+09
     -173.1169341672      178.5652575124     1  0.24331169E+09
     -173.1168253631      177.3593693382     1  0.25815639E+09
     -173.1167807264      178.6569046935     1  0.24611198E+09
     -173.1167477037      175.5555521490     1  0.24189952E+09
     -173.1167431907      177.5086864987     1  0.25986012E+09
     -173.1167262542      175.3278321618     1  0.25293541E+09
     -173.1166278027      175.2954513630     1  0.25511366E+09
     -173.1166083315      182.3959372872     1  0.24466688E+09
     -173.1165618169      175.4057524261     1  0.24926781E+09
     -173.1164765040      178.4800287882     1  0.24519201E+09
     -173.1164589740      174.5163961929     1  0.25849544E+09
     -173.1163271980      178.1374373599     1  0.24503584E+09
     -173.1162897969      174.4534543609     1  0.24725578E+09
     -173.1162623513      176.8477094089     1  0.25369876E+09
     -173.1161953683      175.9882421312     1  0.24684460E+09
     -173.1161264018      176.6339327349     1  0.23702379E+09
     -173.1161058742      179.6064508527     1  0.26088735E+09
     -173.1160142906      176.4541157126     1  0.24750276E+09
     -173.1159439590      177.7897001981     2  0.25788535E+09
     -173.1159264399      179.7887211145     1  0.26901287E+09
     -173.1159202381      178.4336039396     1  0.26302446E+09
     -173.1158955139      173.4990142093     1  0.24485388E+09
     -173.1158898008      177.4053337360     1  0.24961273E+09
     -173.1158707932      177.8373770387     1  0.25001012E+09
     -173.1158501557      180.9576768301     1  0.25687197E+09
     -173.1158176466      174.3123417875     1  0.25360116E+09
     -173.1157262210      179.4020163284     1  0.25215086E+09
     -173.1156850557      179.1021714482     1  0.24458345E+09
     -173.1156767739      178.9798934628     1  0.25935293E+09
     -173.1156671993      179.2127813235     1  0.24603822E+09
     -173.1156540374      178.5360404280     1  0.25149598E+09
     -173.1156308743      179.7923810040     1  0.23364790E+09
     -173.1156231202      177.4216235580     1  0.24379099E+09
     -173.1156101591      178.4157854909     1  0.24993013E+09
     -173.1155837720      177.1650830800     1  0.25160470E+09
     -173.1155476091      177.2041624471     1  0.24301291E+09
     -173.1154978507      178.5026741297     1  0.24702054E+09
     -173.1154074935      175.9187842346     1  0.24965727E+09
     -173.1153941318      175.9244456433     1  0.23631187E+09
     -173.1153768260      177.0552786331     1  0.24358270E+09
     -173.1153725662      178.3443026458     1  0.24821069E+09
     -173.1153431514      176.9335582585     1  0.25192272E+09
     -173.1153124845      180.3306525771     1  0.24450840E+09
     -173.1151929939      175.9655610184     1  0.24968746E+09
     -173.1151609389      174.1876319278     2  0.25520249E+09
     -173.1151546623      173.9824331193     1  0.25713092E+09
     -173.1151477329      179.1737114402     1  0.25492729E+09
     -173.1151276177      174.5834505871     1  0.25330517E+09
     -173.1151173003      173.7863386286     1  0.24221750E+09
     -173.1151141176      181.9652044568     1  0.25924160E+09
     -173.1151030909      177.9206511572     1  0.25793234E+09
     -173.1150477729      174.2637221340     1  0.25160314E+09
     -173.1150061840      175.8673422610     1  0.24600807E+09
     -173.1149989626      177.7753615204     1  0.24694494E+09
     -173.1149760345      174.5490981662     1  0.25118600E+09
     -173.1149241689      179.4611741345     1  0.24469667E+09
     -173.1148183425      180.9464077545     1  0.25500519E+09
     -173.1147911212      178.3412047912     1  0.25703762E+09
     -173.1147510838      176.8491665560     1  0.25381375E+09
     -173.1147187696      173.5477967864     1  0.24702453E+09
     -173.1147139133      179.1251145792     1  0.24564970E+09
     -173.1147078153      175.8512615528     1  0.24667225E+09
     -173.1146959354      176.3602457833     1  0.25455722E+09
     -173.1146626243      179.2637885777     1  0.24267228E+09
     -173.1146300203      174.6553325354     1  0.24616463E+09
     -173.1146102307      175.3870461476     1  0.24510739E+09
     -173.1145365306      178.6389476220     1  0.24611544E+09
     -173.1144846991      178.5835133092     1  0.25857994E+09
     -173.1144626273      173.7632135088     1  0.26299107E+09
     -173.1144387379      175.4508711636     1  0.26654541E+09
     -173.1144120666      178.5853378626     1  0.26387821E+09
     -173.1143942506      175.5708397567     1  0.24502619E+09
     -173.1143450640      177.7072519573     1  0.25673415E+09
     -173.1142997097      177.1652570734     1  0.25705885E+09
     -173.1141545855      177.4458016974     1  0.25892921E+09
     -173.1140804443      182.2216005776     1  0.25486353E+09
     -173.1140446137      183.4394272355     1  0.25830145E+09
     -173.1139872460      176.5783658256     1  0.24657604E+09
     -173.1139201921      180.2993449127     1  0.25075933E+09
     -173.1139050175      174.6792072560     1  0.25782683E+09
     -173.1139020342      176.3229947190     1  0.26381631E+09
     -173.1138998133      175.1245253902     1  0.25600741E+09
     -173.1138576174      175.1653955540     1  0.25490922E+09
     -173.1137989066      179.3687647427     1  0.24563943E+09
     -173.1137152496      179.1336894391     1  0.26130041E+09
     -173.1136942272      178.8671032052     1  0.24505610E+09
     -173.1136926694      175.8100291504     1  0.24966141E+09
     -173.1136675851      176.9885708141     1  0.26086534E+09
     -173.1136625206      174.7857752659     1  0.25429621E+09
     -173.1134764388      178.2114095810     1  0.24907409E+09
     -173.1134751599      177.0652996814     1  0.25413362E+09
     -173.1134568753      180.3031102246     1  0.25174667E+09
     -173.1134452159      178.4498520846     1  0.25326883E+09
     -173.1134340247      175.4845965044     1  0.25545738E+09
     -173.1134057186      184.6462799805     1  0.25821683E+09
     -173.1133940627      177.1976663676     1  0.25972350E+09
     -173.1133473477      177.1969490135     1  0.24617731E+09
     -173.1133209420      176.0007542431     1  0.25455074E+09
     -173.1133197743      168.8831859197     1  0.24967895E+09
     -173.1132172229      184.8312336623     1  0.25195668E+09
     -173.1132025377      177.6861677843     1  0.24295965E+09
     -173.1131633798      178.0532667184     1  0.25184894E+09
     -173.1131459707      165.7207688140     1  0.24937161E+09
     -173.1131056757      179.8131365027     1  0.25970419E+09
     -173.1130775355      173.6411615899     1  0.26116446E+09
     -173.1130765099      172.4587211245     1  0.24409860E+09
     -173.1130538512      179.9583998602     1  0.24253432E+09
     -173.1130483886      178.2969270586     1  0.25771925E+09
     -173.1130448290      182.6739672192     1  0.24379419E+09
     -173.1129897390      175.4738799440     1  0.24651257E+09
     -173.1129439359      177.0143486971     1  0.24438315E+09
     -173.1129178375      180.4716170274     1  0.25316875E+09
     -173.1129043097      175.5127173700     1  0.23763468E+09
     -173.1128447037      177.0181543570     1  0.26425611E+09
     -173.1127934859      175.2974387528     1  0.25483507E+09
     -173.1127404536      176.6374125664     1  0.24565731E+09
     -173.1127272420      177.9746118312     1  0.24478803E+09
     -173.1126917121      178.4665743075     1  0.25135646E+09
     -173.1126865136      175.1621471510     1  0.24671407E+09
     -173.1126543483      178.2468654232     1  0.24425648E+09
     -173.1126169515      178.4849899708     1  0.25036810E+09
     -173.1125937260      178.6122157010     1  0.25455188E+09
     -173.1125894998      179.4093271915     1  0.25597195E+09
     -173.1125840977      175.0979922794     1  0.24743711E+09
     -173.1125690385      183.6626360706     1  0.23846167E+09
     -173.1125503567      174.2589791848     1  0.24556289E+09
     -173.1125447101      173.8502511949     1  0.24948454E+09
     -173.1125077639      179.3681253269     1  0.24097093E+09
     -173.1124599390      178.4609953551     1  0.25416940E+09
     -173.1124339603      177.5341743534     1  0.24787151E+09
     -173.1123800553      180.1217736051     1  0.24578976E+09
     -173.1123510250      180.1443344122     1  0.25614777E+09
     -173.1123473300      177.8945746966     1  0.25296231E+09
     -173.1123425361      177.1586918344     1  0.24017091E+09
     -173.1123147708      179.3756615899     1  0.24357233E+09
     -173.1123135194      177.5978435554     1  0.24584103E+09
     -173.1123086250      179.0052763893     1  0.26559495E+09
     -173.1122832301      177.0561113550     1  0.27570967E+09
     -173.1122785227      178.0540874647     1  0.25067016E+09
     -173.1122759256      176.2517936273     1  0.23821922E+09
     -173.1122405507      180.6016627077     1  0.25072858E+09
     -173.1122299197      175.1596273059     1  0.25480731E+09
     -173.1121558596      179.2341980790     1  0.24479305E+09
     -173.1121181494      177.5503698645     1  0.25191987E+09
     -173.1121088553      173.3064574454     1  0.24499820E+09
     -173.1120948583      175.8866974201     1  0.24437190E+09
     -173.1120900344      176.5609820540     1  0.24059230E+09
     -173.1120281830      175.2354104915     1  0.24342851E+09
     -173.1119750567      177.6856444506     1  0.25563846E+09
     -173.1119595860      180.1127094649     1  0.27306170E+09
     -173.1119523236      179.4601472674     1  0.24306412E+09
     -173.1119266498      174.3069332380     1  0.24515504E+09
     -173.1119103652      182.1155706184     1  0.24531597E+09
     -173.1119025375      170.7001627182     1  0.24705583E+09
     -173.1118546358      180.0323505906     1  0.25705703E+09
     -173.1118500633      180.2587502740     1  0.25439979E+09
     -173.1118395191      176.6305509442     1  0.25355493E+09
     -173.1118086291      173.4855042106     1  0.24972577E+09
     -173.1117566191      179.3838278596     1  0.25760696E+09
     -173.1117330319      182.3558252349     1  0.23788432E+09
     -173.1117309701      176.3851745650     1  0.23785903E+09
     -173.1117038004      181.4661462432     1  0.25562409E+09
     -173.1116974810      175.8603267166     1  0.25672245E+09
     -173.1116865578      178.1441594116     1  0.24478082E+09
     -173.1116529390      176.8780887038     1  0.24477667E+09
     -173.1116348673      177.5486449056     1  0.25625618E+09
     -173.1116239789      175.9262036017     1  0.24850924E+09
     -173.1115946199      180.1060575285     1  0.24985766E+09
     -173.1115444758      180.3335718042     1  0.25078546E+09
     -173.1114683003      180.5389460723     1  0.25258372E+09
     -173.1114628319      178.3801434828     1  0.24786986E+09
     -173.1114468043      180.6546231112     1  0.26257078E+09
     -173.1114059151      176.8917129451     1  0.25651928E+09
     -173.1113322590      180.3147873543     1  0.24850620E+09
     -173.1113010666      176.1101741225     1  0.25042757E+09
     -173.1112740883      175.6616409523     1  0.24474422E+09
     -173.1112020136      175.2814487640     1  0.24395072E+09
     -173.1111891699      176.7869494556     1  0.24694648E+09
     -173.1111877132      175.4025311692     1  0.24544915E+09
     -173.1111732389      177.0475580070     1  0.24721982E+09
     -173.1110771243      178.3917631112     1  0.24884947E+09
     -173.1110309800      178.9832892001     1  0.24111438E+09
     -173.1109295254      181.7251197966     1  0.26150464E+09
     -173.1109184270      181.1033354752     1  0.25318492E+09
     -173.1108750253      177.0935786378     1  0.25445843E+09
     -173.1108585435      175.0895180403     1  0.24090629E+09
     -173.1108566075      178.3303380506     1  0.24636062E+09
     -173.1107754442      172.2592909060     1  0.24649565E+09
     -173.1107426658      171.9047144536     1  0.24707459E+09
     -173.1107355434      173.6437982957     1  0.24887745E+09
     -173.1107267035      180.0303182104     1  0.25393568E+09
     -173.1107132237      178.2521497439     1  0.24522932E+09
     -173.1106275365      180.3072008835     1  0.25224885E+09
     -173.1106205362      184.7828478308     1  0.25228281E+09
     -173.1106010771      175.6150708948     1  0.24908163E+09
     -173.1105883244      179.8887506542     1  0.23828137E+09
     -173.1105814402      181.4105188370     1  0.24933570E+09
     -173.1104904179      177.6437484073     1  0.25995782E+09
     -173.1104822852      169.3477793558     1  0.24820333E+09
     -173.1104316957      172.1242134516     1  0.25054404E+09
     -173.1104104776      175.2185712929     1  0.25005143E+09
     -173.1104009949      176.6716345031     1  0.24166966E+09
     -173.1103801607      172.5492563201     1  0.24385877E+09
     -173.1103299343      174.4807616102     1  0.24647406E+09
     -173.1103244773      174.2412043463     1  0.24450404E+09
     -173.1102572944      178.2284137466     1  0.23915001E+09
     -173.1101992792      177.8843980530     1  0.24800578E+09
     -173.1101865911      178.2113861044     1  0.24857853E+09
     -173.1101327306      175.1120725822     1  0.24044286E+09
     -173.1101175320      176.9022521564     1  0.25346497E+09
     -173.1101016195      180.5264535511     1  0.24913547E+09
     -173.1100634566      175.6322141044     1  0.24260353E+09
     -173.1100353794      176.1061552812     1  0.24657086E+09
     -173.1100282937      182.5397697435     1  0.25516999E+09
     -173.1100058354      182.0889525247     1  0.25479833E+09
     -173.1099285800      177.0065033226     1  0.25194054E+09
     -173.1099220062      178.3552688182     1  0.24594203E+09
     -173.1098868216      176.3878133448     1  0.24804508E+09
     -173.1098819053      179.1429199305     1  0.24166721E+09
     -173.1098551265      174.3927474096     1  0.26028467E+09
     -173.1098073248      173.5315815241     1  0.24829371E+09
     -173.1098038483      175.0929183441     1  0.25529159E+09
     -173.1097712179      177.2710721321     1  0.24337488E+09
     -173.1097397545      174.3832218377     1  0.25761959E+09
     -173.1096928969      174.5290510463     1  0.24989016E+09
     -173.1096433308      177.2478055416     1  0.25068853E+09
     -173.1096259648      180.7416766745     1  0.24621303E+09
     -173.1095995067      177.0421989141     1  0.24093379E+09
     -173.1095936620      179.0277579183     1  0.25594373E+09
     -173.1095758072      173.7644729204     1  0.24123593E+09
     -173.1095277456      173.3387166751     1  0.24813726E+09
     -173.1095175505      173.9547787978     1  0.24729358E+09
     -173.1094591161      175.9596367700     1  0.24991888E+09
     -173.1094473902      173.1910845483     1  0.25225334E+09
     -173.1094310369      173.6728617329     1  0.24080095E+09
     -173.1093866216      179.0401417265     1  0.23366469E+09
     -173.1093523294      178.0701352099     1  0.24830951E+09
     -173.1092695195      178.3224910480     1  0.24519347E+09
     -173.1092639432      181.4902570102     1  0.24693159E+09
     -173.1092452076      174.7993272478     1  0.24748930E+09
     -173.1092278642      176.9083603127     1  0.25758690E+09
     -173.1092259524      175.7112497499     1  0.24244124E+09
     -173.1092162233      175.1963493952     1  0.25316240E+09
     -173.1091454017      180.0208027543     1  0.24077878E+09
     -173.1091277215      178.6294240134     1  0.25920001E+09
     -173.1091181142      175.6541719600     1  0.25132242E+09
     -173.1090800324      184.0993257314     1  0.24082541E+09
     -173.1090324895      175.7774345167     1  0.24932509E+09
     -173.1090098422      172.4341343126     1  0.25765719E+09
     -173.1089910355      172.9215975189     1  0.24251861E+09
     -173.1089268493      180.7900011237     1  0.25722260E+09
     -173.1088860282      179.3816889902     1  0.24312273E+09
     -173.1088733487      176.2336892504     1  0.24698463E+09
     -173.1088698516      175.0042710825     1  0.25353649E+09
     -173.1088249947      175.9014496664     1  0.25112297E+09
     -173.1088021284      180.5171110829     1  0.27528956E+09
     -173.1087503456      175.9515076264     1  0.24306193E+09
     -173.1087390934      181.0739151610     1  0.24642548E+09
     -173.1086880968      178.9448093219     1  0.24854972E+09
     -173.1086760235      172.7392088543     1  0.25358688E+09
     -173.1086562991      176.7013746404     1  0.23985502E+09
     -173.1086427969      178.6388323366     1  0.24287148E+09
     -173.1086367906      177.5196159087     1  0.24104023E+09
     -173.1086349842      173.9915183420     1  0.24760448E+09
     -173.1086203741      179.3697502490     1  0.24944065E+09
     -173.1086143816      175.1075649370     1  0.24701129E+09
     -173.1085821706      175.7211169255     2  0.25441362E+09
     -173.1085363800      177.1535837102     1  0.25114041E+09
     -173.1085261720      177.2264863946     1  0.25793146E+09
     -173.1085134530      179.4602730986     2  0.23899637E+09
     -173.1085112329      176.0824780979     1  0.24210144E+09
     -173.1084587550      175.2543235590     1  0.23897375E+09
     -173.1084213725      177.7705708582     1  0.25077996E+09
     -173.1084193999      177.1374888221     1  0.25178561E+09
     -173.1084020817      173.9556497889     1  0.24863310E+09
     -173.1083656788      174.2459760032     1  0.25343322E+09
     -173.1083259548      174.6714468645     1  0.24012423E+09
     -173.1083004964      179.3215198878     1  0.25858078E+09
     -173.1082953659      176.0741754405     1  0.24809822E+09
     -173.1082438419      179.8063816526     1  0.25597497E+09
     -173.1082217246      174.5873679566     1  0.24691567E+09
     -173.1082113434      176.8260499620     1  0.25934562E+09
     -173.1081799750      173.2089547720     1  0.24073750E+09
     -173.1081650781      181.4100684155     1  0.25394854E+09
     -173.1081390590      176.8731981464     1  0.26174462E+09
     -173.1080945275      175.6926557558     1  0.25105435E+09
     -173.1080702255      176.3648928954     1  0.24841752E+09
     -173.1080644008      172.2881826896     1  0.24532582E+09
     -173.1079839283      175.6635444845     1  0.26035297E+09
     -173.1079604098      178.7563346704     1  0.28170072E+09
     -173.1078752394      173.6907661961     1  0.23447323E+09
     -173.1078628483      172.3625048940     1  0.24290983E+09
     -173.1078614307      181.5625001802     1  0.26834005E+09
     -173.1078525238      176.3106847346     1  0.26566244E+09
     -173.1078287196      175.4626274153     1  0.25090233E+09
     -173.1078043034      177.4338971350     1  0.24167767E+09
     -173.1077969036      178.6502460922     1  0.25595995E+09
     -173.1077948546      177.1119582777     1  0.24693849E+09
     -173.1077471779      174.9181579120     1  0.25126817E+09
     -173.1077181479      176.7231632407     1  0.24959678E+09
     -173.1077170072      174.1130117293     1  0.27046933E+09
     -173.1077122890      178.1732927053     1  0.25956798E+09
     -173.1077078413      176.4282344585     1  0.24826534E+09
     -173.1076808653      177.9263683044     1  0.25238241E+09
     -173.1076694135      174.6625852925     1  0.24616255E+09
     -173.1076342660      176.9849198428     1  0.24091732E+09
     -173.1075684766      180.2980489984     1  0.26205943E+09
     -173.1075466550      174.6551686998     1  0.25472790E+09
     -173.1075251703      175.9744421976     1  0.25890561E+09
     -173.1075016719      184.7750046036     1  0.25029953E+09
     -173.1074709012      169.7603194194     1  0.25230794E+09
     -173.1074675257      177.5917756898     1  0.25702202E+09
     -173.1074341617      174.6328727890     1  0.25113371E+09
     -173.1074237333      176.4852823849     1  0.23859097E+09
     -173.1073752238      178.3026644738     2  0.23531612E+09
     -173.1073196190      176.0939529525     1  0.24193095E+09
     -173.1073110909      175.4050648437     1  0.23993570E+09
     -173.1073035140      179.4991132938     1  0.27626555E+09
     -173.1072842539      182.1356501972     1  0.23563847E+09
     -173.1072322527      175.2343227976     1  0.24418324E+09
     -173.1072120903      178.2495243452     1  0.23834676E+09
     -173.1072073003      182.4077449846     1  0.25119294E+09
     -173.1071440356      178.7136955764     1  0.26045435E+09
     -173.1071403972      175.1020356730     1  0.24988121E+09
     -173.1071356285      178.9640163550     1  0.24901439E+09
     -173.1071119640      176.6706769061     1  0.24494653E+09
     -173.1070819133      178.6374942961     1  0.24509258E+09
     -173.1070676896      177.3174351228     1  0.25400749E+09
     -173.1070561539      178.4449841047     1  0.25200823E+09
     -173.1069726178      174.8771112992     1  0.24444520E+09
     -173.1069046011      180.4231695069     1  0.24716817E+09
     -173.1069030793      176.5609396368     1  0.24372045E+09
     -173.1069020553      176.5645571201     1  0.24856492E+09
     -173.1068961563      177.5469374127     1  0.24597938E+09
     -173.1068575912      175.1128679146     1  0.24619688E+09
     -173.1068235903      175.6685488506     1  0.25183311E+09
     -173.1067856916      179.6700116017     1  0.23610101E+09
     -173.1067092641      173.8365352194     1  0.24668138E+09
     -173.1066764153      176.3241176946     1  0.24645806E+09
     -173.1066559940      175.7177858876     1  0.23862617E+09
     -173.1066396770      179.8204317308     1  0.25853011E+09
     -173.1066236215      177.0442047610     1  0.24046028E+09
     -173.1066185271      181.2347867582     1  0.25424657E+09
     -173.1065918196      176.6861015249     1  0.25211955E+09
     -173.1065760463      175.5471011753     1  0.24340291E+09
     -173.1065203180      175.2589964534     1  0.24210895E+09
     -173.1065144894      172.2824483564     1  0.23591041E+09
     -173.1064231244      178.1390224163     1  0.24474970E+09
     -173.1063653416      178.2832618565     1  0.24854771E+09
     -173.1063117224      176.8506591976     1  0.24883889E+09
     -173.1063030824      177.9616018611     1  0.24531949E+09
     -173.1062946236      181.0069818846     1  0.25572943E+09
     -173.1062739445      175.7554498773     1  0.24381293E+09
     -173.1062515284      179.5313879522     1  0.24968914E+09
     -173.1061595848      176.3935147234     1  0.24249857E+09
     -173.1061563371      180.3146159680     1  0.25277762E+09
     -173.1060484542      181.6196686644     1  0.24822827E+09
     -173.1059916449      173.3055695239     1  0.24880487E+09
     -173.1059878477      174.5204648993     1  0.24882533E+09
     -173.1059814039      176.7851356809     1  0.24889082E+09
     -173.1059652193      177.3196870398     1  0.24256846E+09
     -173.1059597680      184.7202139121     1  0.25942497E+09
     -173.1059433739      172.7489080939     1  0.24041069E+09
     -173.1059347561      175.0753542361     1  0.24280186E+09
     -173.1058534649      177.8075404117     1  0.25013110E+09
     -173.1058367525      178.4908721505     1  0.24104836E+09
     -173.1058286176      179.8319143142     1  0.25108156E+09
     -173.1057895666      175.0906766452     1  0.24461147E+09
     -173.1057784443      179.4759742031     1  0.24323279E+09
     -173.1057593688      180.9360762830     1  0.25524447E+09
     -173.1057386571      178.4731451170     1  0.24784005E+09
     -173.1057252462      174.5909338564     1  0.24958473E+09
     -173.1056911761      180.3892497120     1  0.25151062E+09
     -173.1056878170      178.5088525652     1  0.25136822E+09
     -173.1056831342      170.7319406977     1  0.23895144E+09
     -173.1056815080      175.6852669966     1  0.25179583E+09
     -173.1056618365      182.0766907756     1  0.26685356E+09
     -173.1056210956      173.8144057956     2  0.24604302E+09
     -173.1056154272      177.8913255333     1  0.24675226E+09
     -173.1056101987      176.4592388075     1  0.24719828E+09
     -173.1055946610      178.5657147482     1  0.25469041E+09
     -173.1055641452      172.2711600086     1  0.24199041E+09
     -173.1055248425      177.3910125904     1  0.24883466E+09
     -173.1055148519      174.7045659913     1  0.23957464E+09
     -173.1054945690      174.5336896805     1  0.24815553E+09
     -173.1054539089      178.2487711923     1  0.25488408E+09
     -173.1054451467      181.1793913450     1  0.25223107E+09
     -173.1054263770      176.2004078036     1  0.26480566E+09
     -173.1053881571      179.1998130609     1  0.24493489E+09
     -173.1053610950      177.4774686378     1  0.24583735E+09
     -173.1053155199      178.8846324208     1  0.24666986E+09
     -173.1052025747      174.9673272503     1  0.24078337E+09
     -173.1051929501      177.3187890774     1  0.24566020E+09
     -173.1051710085      178.8698581893     1  0.24266017E+09
     -173.1051565390      173.2130360102     1  0.24429017E+09
     -173.1051544045      178.2150960671     1  0.25482398E+09
     -173.1051486516      171.7167653466     1  0.24480586E+09
     -173.1051366960      175.1246359653     1  0.24653094E+09
     -173.1050989041      178.5168365320     1  0.26292185E+09
     -173.1050931933      176.1721821957     1  0.25364253E+09
     -173.1050874613      175.5449378221     1  0.24370891E+09
     -173.1050860674      178.2469485584     1  0.24495402E+09
     -173.1050756770      176.0824363137     1  0.24610005E+09
     -173.1050550176      182.4159594333     1  0.24580082E+09
     -173.1050508180      180.2626515872     1  0.26835738E+09
     -173.1050336574      177.7118868512     1  0.25535444E+09
     -173.1050232696      175.8122547253     1  0.24733344E+09
     -173.1049631573      176.2296298002     1  0.24332389E+09
     -173.1049460902      175.0157936868     1  0.24315176E+09
     -173.1048698178      178.3474302809     1  0.25463303E+09
     -173.1048412049      177.5819033114     1  0.24164190E+09
     -173.1048031355      171.9974534000     1  0.24722386E+09
     -173.1047233719      179.9940467392     1  0.25826247E+09
     -173.1047175204      180.2746068847     1  0.25438521E+09
     -173.1046981312      177.4923679335     1  0.24679204E+09
     -173.1046743464      178.4820617220     1  0.24490123E+09
     -173.1046578506      178.5282488450     1  0.23835915E+09
     -173.1046373690      181.3422091148     1  0.25819750E+09
     -173.1045973870      179.0855164407     1  0.24357276E+09
     -173.1045835762      181.0415466668     1  0.24706233E+09
     -173.1045585176      177.8131127737     1  0.25312523E+09
     -173.1045521204      179.3700758135     2  0.23536988E+09
     -173.1044785561      177.0248926838     1  0.24861072E+09
     -173.1044598795      175.1101980807     1  0.25488758E+09
     -173.1044305185      173.5576912148     1  0.25209270E+09
     -173.1044198895      174.4722234767     1  0.24604246E+09
     -173.1044138688      176.1354381319     1  0.25270751E+09
     -173.1044074498      173.4962279118     1  0.25010324E+09
     -173.1043734166      184.0135186127     1  0.26291580E+09
     -173.1043369941      171.4658588938     1  0.25415694E+09
     -173.1043266661      177.3491596343     1  0.25232615E+09
     -173.1042933988      176.9754026435     1  0.25362239E+09
     -173.1042659594      177.9534276612     1  0.25178031E+09
     -173.1041947368      183.5462582470     1  0.25188317E+09
     -173.1041604281      179.6215977918     1  0.25501012E+09
     -173.1041579856      180.4050372865     1  0.25220825E+09
     -173.1041565058      174.7758226047     1  0.24543766E+09
     -173.1041086908      176.4291508892     1  0.24586409E+09
     -173.1040947144      174.3236711173     1  0.25425003E+09
     -173.1040862919      173.3007775053     1  0.24651692E+09
     -173.1040788475      178.4050665808     1  0.24666200E+09
     -173.1040409168      175.7339472447     1  0.24850517E+09
     -173.1039634723      171.7028745543     1  0.24934233E+09
     -173.1039585176      181.3764159878     1  0.26127750E+09
     -173.1039246426      178.5064404896     1  0.25160614E+09
     -173.1039007707      183.0333670904     1  0.24390733E+09
     -173.1038774461      180.5717136038     1  0.25151334E+09
     -173.1038117139      176.4881794541     1  0.24393884E+09
     -173.1037349677      179.4321705568     1  0.24529443E+09
     -173.1037258534      179.1108202335     1  0.25097074E+09
     -173.1037068279      181.9972303594     1  0.25813958E+09
     -173.1036842751      175.5063200159     1  0.24091277E+09
     -173.1036679320      173.6361259582     1  0.25638552E+09
     -173.1036533530      179.5471551443     1  0.24341347E+09
     -173.1036433245      174.2129311214     1  0.25363347E+09
     -173.1036390178      176.5169782165     1  0.23761598E+09
     -173.1036076798      177.7837830476     1  0.25675390E+09
     -173.1035707120      179.3653917079     1  0.24366882E+09
     -173.1035687887      181.2291697435     1  0.26680740E+09
     -173.1035648595      181.9570698070     1  0.26235717E+09
     -173.1035535143      178.3168280747     1  0.25390937E+09
     -173.1035146654      175.3260999386     1  0.24095969E+09
     -173.1034945016      178.3931653637     1  0.25578474E+09
     -173.1034932200      176.9875815363     1  0.24433412E+09
     -173.1034595124      178.9642969827     1  0.25036068E+09
     -173.1034327744      174.9356401549     1  0.25795553E+09
     -173.1033647148      177.7906605950     1  0.25667572E+09
     -173.1033529095      177.2048426487     1  0.25315876E+09
     -173.1033501131      180.5012209267     1  0.26105176E+09
     -173.1032829541      176.3029174839     1  0.25264278E+09
     -173.1032523242      175.0919020999     1  0.25159022E+09
     -173.1032075130      182.1374083563     1  0.24789152E+09
     -173.1031947329      178.6911838366     1  0.24787510E+09
     -173.1031626533      175.7946930227     1  0.25677263E+09
     -173.1030917642      177.3062985487     1  0.25700406E+09
     -173.1030277277      180.4711547392     1  0.25580344E+09
     -173.1030213578      179.7375018068     1  0.24678497E+09
     -173.1030195483      176.3712792618     1  0.25609808E+09
     -173.1030117165      174.2613851450     1  0.24593993E+09
     -173.1030065396      178.2291273083     1  0.24706471E+09
     -173.1029863709      179.6625892278     1  0.24832710E+09
     -173.1029827923      177.9733732717     1  0.24358774E+09
     -173.1029619514      177.1902213805     1  0.26293966E+09
     -173.1029573845      182.7250968877     1  0.25951099E+09
     -173.1029292501      173.9873934834     1  0.24973104E+09
     -173.1029179062      176.0664937682     1  0.25155727E+09
     -173.1029056125      176.4237300411     1  0.24407723E+09
     -173.1028800182      173.1343961787     1  0.24722204E+09
     -173.1028608613      178.2779907322     1  0.25618835E+09
     -173.1028487707      179.1568879133     1  0.24522802E+09
     -173.1027829513      175.4521353380     1  0.27289124E+09
     -173.1027631233      183.4974288696     1  0.24096590E+09
     -173.1027617018      179.6532270763     1  0.24475985E+09
     -173.1027448121      179.5236655457     1  0.24546251E+09
     -173.1027151205      177.9178498544     1  0.25110898E+09
     -173.1027110543      177.2504839988     1  0.24498429E+09
     -173.1027061206      178.8080714228     1  0.23613052E+09
     -173.1027039488      178.5555876203     1  0.23598772E+09
     -173.1026999654      173.2642881461     1  0.24695396E+09
     -173.1026595212      181.1957520234     1  0.25677353E+09
     -173.1026550769      176.7711621725     1  0.24726297E+09
     -173.1026312730      179.4566672901     1  0.24389280E+09
     -173.1024643751      176.0450022872     1  0.23870155E+09
     -173.1024042304      176.9453231783     1  0.24474257E+09
     -173.1023782569      177.9945759876     1  0.24942702E+09
     -173.1023502247      174.8248458068     1  0.25389311E+09
     -173.1023350264      178.5056728101     1  0.25544773E+09
     -173.1023196800      176.2749665413     1  0.24220784E+09
     -173.1022922691      179.0665834788     1  0.24210176E+09
     -173.1022772042      175.5651302988     1  0.25188359E+09
     -173.1022733223      179.9581402995     1  0.26385602E+09
     -173.1022472134      180.5882281899     1  0.25167253E+09
     -173.1022349834      173.0480680630     1  0.24618259E+09
     -173.1021829289      176.1832776686     1  0.25271406E+09
     -173.1021676708      173.2766296149     1  0.24818830E+09
     -173.1021174282      172.6801959716     1  0.24244070E+09
     -173.1020942526      178.8177495210     1  0.24173613E+09
     -173.1020834695      176.5499308425     1  0.25548955E+09
     -173.1020588749      176.8439947074     1  0.25107311E+09
     -173.1020556406      178.0547860486     1  0.25209355E+09
     -173.1020313570      177.1088649125     1  0.26341434E+09
     -173.1019756962      177.9549570166     1  0.24602176E+09
     -173.1018677011      172.7782731845     1  0.24618103E+09
     -173.1018635478      175.0873346104     1  0.25412431E+09
     -173.1018547175      179.9062610540     1  0.26408180E+09
     -173.1018475577      176.2333129630     1  0.24862934E+09
     -173.1018388991      178.8688424850     1  0.25084186E+09
     -173.1018161872      178.0571875529     1  0.24887220E+09
     -173.1017994551      183.5750994651     1  0.25607745E+09
     -173.1017590744      174.2757543294     1  0.25481445E+09
     -173.1017455818      176.2390761444     1  0.24984204E+09
     -173.1017299512      181.5746846412     1  0.26248295E+09
     -173.1017246041      179.5365990833     1  0.25661764E+09
     -173.1016965954      178.1979158827     1  0.24305227E+09
     -173.1016877078      171.1208284150     1  0.24169929E+09
     -173.1016656002      177.8758683218     1  0.24991639E+09
     -173.1016460865      180.8661799132     1  0.25416336E+09
     -173.1016343099      173.1181983920     1  0.24092083E+09
     -173.1016077479      177.8691516132     1  0.24786707E+09
     -173.1015949581      175.5850737706     1  0.24509594E+09
     -173.1015862580      176.0325508911     1  0.25402990E+09
     -173.1015721955      177.1594285793     1  0.24990992E+09
     -173.1015510615      176.5544677584     1  0.26649213E+09
     -173.1014804004      176.3509784709     1  0.25465568E+09
     -173.1014789621      175.4776382019     1  0.25132852E+09
     -173.1014776515      176.9019749620     1  0.24753557E+09
     -173.1014281631      176.5720401978     1  0.24463632E+09
     -173.1014184397      174.2935493061     1  0.25068813E+09
     -173.1014131148      176.7801640144     1  0.25345489E+09
     -173.1013329890      177.3116962372     1  0.24113347E+09
     -173.1012873253      176.3948545908     1  0.24489782E+09
     -173.1012046612      174.0224423663     1  0.23820388E+09
     -173.1011975797      181.5628460817     2  0.24991833E+09
     -173.1011732670      182.0935194083     1  0.24808385E+09
     -173.1011672851      177.9856184418     1  0.25745142E+09
     -173.1011597948      181.0981083066     1  0.25116061E+09
     -173.1011146295      182.6473705008     1  0.23375490E+09
     -173.1011072524      177.0303690852     1  0.24628111E+09
     -173.1010535095      176.2485195161     1  0.24348415E+09
     -173.1009793706      182.0545687264     1  0.23394467E+09
     -173.1009747094      170.8398915257     1  0.24869942E+09
     -173.1009574069      175.7683250487     1  0.24290803E+09
     -173.1009333121      174.5163337566     1  0.24712041E+09
     -173.1009275824      178.1861309077     1  0.25667999E+09
     -173.1009161899      181.1926829298     1  0.24600379E+09
     -173.1009100444      178.4573225446     1  0.25297405E+09
     -173.1009031729      173.1924855626     1  0.24319970E+09
     -173.1008878090      179.2790141836     1  0.24843982E+09
     -173.1008656611      178.7661160703     1  0.25984396E+09
     -173.1008272947      178.8832979739     1  0.24390174E+09
     -173.1008035810      179.6640518571     1  0.24565549E+09
     -173.1007548005      180.1259435711     1  0.25454657E+09
     -173.1007474461      176.1096537267     1  0.25487954E+09
     -173.1007446898      177.7015280024     1  0.24580633E+09
     -173.1007103918      177.6223239269     1  0.23370497E+09
     -173.1006771952      178.8359226067     1  0.25475208E+09
     -173.1006681144      172.4332505015     1  0.25325479E+09
     -173.1006250203      172.5071462155     1  0.26631235E+09
     -173.1006084699      178.0147749975     1  0.25996704E+09
     -173.1005739151      172.7685904149     1  0.24874973E+09
     -173.1005675668      175.0436911844     1  0.23868846E+09
     -173.1005664990      177.3661317726     1  0.24481721E+09
     -173.1005518233      176.3732507772     1  0.25080619E+09
     -173.1005480451      178.0174639566     1  0.25039058E+09
     -173.1005369966      177.7268196650     1  0.24871652E+09
     -173.1005185846      178.8553814750     1  0.25198442E+09
     -173.1004808746      179.4469213133     1  0.25639321E+09
     -173.1004770699      180.9114956640     1  0.24944831E+09
     -173.1004228701      178.2245136668     1  0.23839155E+09
     -173.1003769618      176.7087819474     1  0.25186246E+09
     -173.1003513769      168.1517246441     1  0.23891990E+09
     -173.1003385782      175.5358554932     1  0.24757676E+09
     -173.1003132194      181.2243598084     1  0.25730865E+09
     -173.1002678109      178.7959482794     1  0.25328653E+09
     -173.1002274633      179.4191274987     1  0.24631010E+09
     -173.1002113396      174.1184630497     1  0.24245324E+09
     -173.1002024787      176.4615035557     1  0.25264230E+09
     -173.1001986160      174.4280794511     1  0.24840738E+09
     -173.1001685539      179.3431339333     1  0.25187923E+09
     -173.1001485105      176.4636632373     1  0.24685407E+09
     -173.1001265249      173.2318161345     1  0.25246637E+09
     -173.1001228421      173.5288183145     1  0.25833902E+09
     -173.1001161234      179.6656632493     1  0.25847334E+09
     -173.1000823303      177.0823330355     1  0.26223435E+09
     -173.1000654818      174.5800528181     1  0.25106908E+09
     -173.1000425619      176.1581066085     1  0.24336229E+09
     -173.1000148845      178.3552082992     1  0.25906159E+09
     -173.0999751219      180.0453573011     1  0.24691351E+09
     -173.0999522032      177.3942006912     1  0.25939113E+09
     -173.0998696286      174.2169355598     1  0.24459250E+09
     -173.0998366658      174.9025769621     1  0.25005074E+09
     -173.0998269703      176.6149316014     1  0.24330761E+09
     -173.0998165872      178.2966997699     1  0.26129269E+09
     -173.0998009964      174.4752610694     1  0.25059272E+09
     -173.0997956298      177.2699205217     1  0.24524791E+09
     -173.0997919596      175.4236041569     1  0.24405025E+09
     -173.0997856921      175.3145656353     1  0.24846605E+09
     -173.0997486594      177.2542593259     1  0.25443037E+09
     -173.0997413621      174.2113842390     1  0.25310279E+09
     -173.0997277848      178.7371662739     1  0.26783754E+09
     -173.0997084907      174.0291798364     1  0.25257337E+09
     -173.0996765399      175.7312891297     1  0.25259945E+09
     -173.0996715604      177.3906128736     1  0.25299841E+09
     -173.0996595695      180.6892538728     1  0.24635784E+09
     -173.0996356784      176.7575310818     1  0.23570537E+09
     -173.0996004373      179.1906338635     1  0.25456693E+09
     -173.0995790061      178.5407860834     1  0.25835336E+09
     -173.0995668951      178.3834606497     1  0.24627988E+09
     -173.0995648335      181.6022384919     1  0.24788822E+09
     -173.0995373372      176.5348658791     1  0.25093655E+09
     -173.0995342798      175.1571054471     2  0.23735818E+09
     -173.0994887191      183.5339719598     1  0.25694354E+09
     -173.0994592835      179.4258605410     1  0.25884630E+09
     -173.0994302593      175.5225988863     1  0.24794053E+09
     -173.0993793947      178.5525608280     1  0.25078990E+09
     -173.0993781232      179.4712757482     1  0.25460926E+09
     -173.0993625857      178.5806265454     1  0.24531428E+09
     -173.0993314514      171.7658216942     1  0.24830831E+09
     -173.0992668939      174.6035298884     1  0.24345079E+09
     -173.0992615723      177.3265390369     1  0.24174969E+09
     -173.0992394464      179.7415568969     1  0.25924196E+09
     -173.0992356571      181.1554482581     1  0.25704604E+09
     -173.0992128057      177.8789119713     1  0.25647012E+09
     -173.0992069444      178.8360706007     1  0.24425134E+09
     -173.0991699432      171.8972190616     1  0.24942031E+09
     -173.0991195974      176.3745198115     1  0.24870612E+09
     -173.0991089313      178.9502568897     1  0.24822227E+09
     -173.0990962321      173.8552853062     1  0.24887855E+09
     -173.0990812081      176.7765245741     1  0.24058117E+09
     -173.0990779708      173.9805311255     1  0.24623723E+09
     -173.0990762593      172.6774202796     1  0.26601863E+09
     -173.0989976962      176.6451597945     1  0.23526589E+09
     -173.0989797359      176.6676772125     1  0.25425059E+09
     -173.0989642227      175.6972068343     1  0.24055172E+09
     -173.0989112721      177.4590797381     1  0.24393474E+09
     -173.0988494999      176.6037675167     1  0.24792368E+09
     -173.0988297345      174.0416649121     1  0.25129888E+09
     -173.0988072375      177.7383122194     1  0.24874021E+09
     -173.0988061645      172.6836114152     1  0.23834688E+09
     -173.0987826876      166.4968800844     1  0.25058139E+09
     -173.0987659695      179.3490655381     1  0.25165119E+09
     -173.0986812812      173.9565448638     1  0.25417712E+09
     -173.0986492719      179.0882821383     1  0.25051167E+09
     -173.0986422688      177.0350408917     1  0.25521207E+09
     -173.0986106085      172.0881546608     1  0.24091547E+09
     -173.0985972070      176.0634037461     1  0.24930142E+09
     -173.0985718390      178.7712944519     1  0.25491956E+09
     -173.0985622776      177.8255144939     1  0.24691514E+09
     -173.0985377297      175.9478362366     1  0.24612028E+09
     -173.0985305295      181.9759828379     1  0.23530705E+09
     -173.0984321956      173.7300220971     1  0.25182968E+09
     -173.0984148715      178.3373658089     1  0.24741983E+09
     -173.0983900893      175.1882543557     1  0.25187389E+09
     -173.0983663994      175.5062860445     1  0.24356129E+09
     -173.0983649856      175.1630406195     1  0.24815862E+09
     -173.0983638857      179.5912491861     1  0.25577764E+09
     -173.0983202805      175.3479020337     1  0.24671743E+09
     -173.0983068616      176.7666783210     1  0.24638324E+09
     -173.0982966939      179.1746221489     1  0.24987029E+09
     -173.0982817323      172.0414112514     1  0.24813864E+09
     -173.0982782889      174.2450509623     1  0.25296563E+09
     -173.0982698961      174.6309908160     1  0.25257878E+09
     -173.0982643833      175.4652097100     1  0.25623646E+09
     -173.0982515309      178.6330012615     1  0.25895228E+09
     -173.0982040115      176.0817386325     1  0.24573011E+09
     -173.0981970654      174.2346943763     1  0.24399879E+09
     -173.0981830244      175.7595964338     1  0.24160915E+09
     -173.0981790131      178.8988335987     1  0.24867564E+09
     -173.0981521647      174.5908846106     1  0.24961296E+09
     -173.0981274871      174.8040942233     1  0.25617859E+09
     -173.0981124642      178.6075491160     1  0.25453211E+09
     -173.0980530482      181.0249042338     1  0.27618681E+09
     -173.0980307066      179.7882437470     1  0.25739561E+09
     -173.0980210940      178.8605103320     1  0.24365831E+09
     -173.0979698992      180.3893094086     1  0.26359550E+09
     -173.0979596465      176.2810638083     1  0.26089155E+09
     -173.0979509654      172.5813437427     1  0.24686834E+09
     -173.0979494757      174.7387093390     1  0.24585485E+09
     -173.0979307580      176.9644273584     1  0.25041306E+09
     -173.0979179126      173.1151749849     1  0.24441940E+09
     -173.0979121771      183.7319261308     1  0.23902472E+09
     -173.0979103707      177.9368244528     1  0.24887607E+09
     -173.0978687555      177.5182182315     1  0.26461599E+09
     -173.0978583568      178.4252064513     1  0.25136411E+09
     -173.0978552693      173.6377590844     1  0.25718111E+09
     -173.0978346712      176.5398404297     1  0.24668892E+09
     -173.0978270225      179.9264131467     1  0.25310946E+09
     -173.0978146165      178.3673506044     1  0.24191305E+09
     -173.0978014442      177.1282734287     1  0.24711777E+09
     -173.0977988322      177.0354135754     1  0.23705226E+09
     -173.0977152009      178.7703713669     1  0.25939113E+09
     -173.0976251971      177.0206958928     1  0.24365270E+09
     -173.0975388270      175.6794863837     1  0.26189728E+09
     -173.0975298280      175.7269149920     1  0.25054005E+09
     -173.0974614290      180.3025126663     4  0.27744243E+09
     -173.0974415145      175.5417634923     1  0.25263094E+09
     -173.0974399868      175.3900080281     1  0.24504616E+09
     -173.0974008616      177.8683725322     1  0.25915861E+09
     -173.0973684916      173.7179233162     2  0.25806485E+09
     -173.0973537089      175.4996999437     1  0.24587022E+09
     -173.0972881906      171.7000172595     1  0.25011260E+09
     -173.0972594284      174.6889227073     1  0.24618506E+09
     -173.0972420001      175.3238493260     1  0.24941697E+09
     -173.0972209106      177.0910139968     1  0.25556999E+09
     -173.0972094995      175.7822376406     1  0.24363738E+09
     -173.0971787394      177.6580147733     1  0.23619360E+09
     -173.0971752367      175.0813663571     1  0.25097029E+09
     -173.0971731661      172.9333395359     1  0.24783439E+09
     -173.0971636435      174.4100069468     1  0.24638467E+09
     -173.0971614717      179.8560352698     1  0.25446216E+09
     -173.0971411984      176.0337314333     1  0.24405105E+09
     -173.0971342700      173.0854076961     1  0.26232493E+09
     -173.0971154126      179.6436241984     1  0.24792827E+09
     -173.0970386264      180.2471396653     1  0.25109944E+09
     -173.0969691075      177.9724970718     1  0.24631054E+09
     -173.0969487037      176.7526625170     1  0.25077535E+09
     -173.0969415340      178.7536795590     1  0.26145926E+09
     -173.0968928236      176.3501376305     1  0.24640335E+09
     -173.0968793743      177.1424030336     1  0.25781055E+09
     -173.0968530720      182.3244886024     1  0.25116201E+09
     -173.0968016643      176.4740227616     1  0.26118022E+09
     -173.0967634428      172.5191808560     1  0.26278897E+09
     -173.0967094598      179.3945905264     1  0.25055351E+09
     -173.0966781877      177.2666191257     1  0.24843015E+09
     -173.0966627790      177.8029461450     1  0.25998679E+09
     -173.0966525360      178.8186629429     1  0.27008888E+09
     -173.0966246170      175.5303134841     1  0.24987831E+09
     -173.0966173462      177.8529929899     1  0.23780043E+09
     -173.0965316114      177.3141606820     1  0.24578298E+09
     -173.0965238422      173.9813403617     1  0.23953734E+09
     -173.0965201382      176.2945862607     1  0.25893544E+09
     -173.0965170597      176.7943138695     1  0.25129872E+09
     -173.0965051069      175.5742113840     1  0.25254263E+09
     -173.0964649165      172.5012734671     1  0.24787926E+09
     -173.0964496778      177.1232249579     1  0.25408644E+09
     -173.0964424254      178.9706660966     1  0.23799970E+09
     -173.0964235714      176.9176600018     1  0.24791299E+09
     -173.0963253341      171.0199846755     1  0.24687175E+09
     -173.0962368644      177.8949246758     1  0.25401998E+09
     -173.0962358067      180.7930505818     1  0.25064441E+09
     -173.0962313726      179.7764737749     1  0.25335369E+09
     -173.0962183089      180.9792781931     1  0.25004842E+09
     -173.0962059886      180.2388576219     1  0.25045412E+09
     -173.0961788317      171.7149197585     1  0.24874812E+09
     -173.0961674917      180.4365900167     1  0.24695361E+09
     -173.0961530372      176.3239811743     1  0.25240804E+09
     -173.0961331568      175.7701207648     1  0.25187749E+09
     -173.0961092969      174.8776693338     1  0.24779878E+09
     -173.0961016731      174.2728770730     1  0.24903580E+09
     -173.0960651659      174.1474418765     1  0.24935394E+09
     -173.0960445055      179.5879466676     1  0.25987608E+09
     -173.0960387080      178.2819439908     1  0.24899279E+09
     -173.0960141597      178.5863338101     1  0.24629321E+09
     -173.0959912625      176.4468676243     1  0.24550760E+09
     -173.0959532737      178.2912295343     1  0.24518635E+09
     -173.0959134321      174.9600007091     1  0.24978005E+09
     -173.0958964889      174.9113630833     1  0.24685956E+09
     -173.0958869386      173.3636817735     1  0.24780122E+09
     -173.0958664025      172.7760311553     1  0.25493457E+09
     -173.0958458127      178.7818765393     1  0.26055289E+09
     -173.0958428415      178.9792831351     1  0.24398241E+09
     -173.0958224256      177.0834291952     1  0.25636952E+09
     -173.0958059742      171.7510713058     1  0.25304367E+09
     -173.0958047650      177.5154007941     1  0.24345369E+09
     -173.0957582949      176.9511031371     1  0.25676174E+09
     -173.0957464025      173.9114329526     1  0.24821107E+09
     -173.0957249217      173.8148968365     1  0.25408884E+09
     -173.0956984879      182.2892582103     1  0.26555204E+09
     -173.0956928874      172.9099936913     1  0.24811704E+09
     -173.0956476863      179.4884015486     1  0.25643750E+09
     -173.0956445115      175.2733112532     1  0.25012857E+09
     -173.0956407585      175.5316250706     1  0.24188463E+09
     -173.0956346708      173.7360316860     1  0.24370903E+09
     -173.0955571990      175.6786032295     1  0.25264850E+09
     -173.0955061355      175.7001445723     2  0.24450234E+09
     -173.0954854303      182.1550204352     1  0.25040916E+09
     -173.0954496597      180.1761282040     1  0.26164375E+09
     -173.0954366892      173.5017501842     1  0.25536701E+09
     -173.0953767924      175.2832601343     1  0.24017403E+09
     -173.0953669524      176.4841580894     1  0.25170671E+09
     -173.0953219267      180.3381447586     1  0.23567744E+09
     -173.0953080336      175.3816968600     1  0.25469168E+09
     -173.0952732426      175.5563116977     1  0.24688802E+09
     -173.0952628166      177.5711173436     1  0.24940059E+09
     -173.0952558426      179.1097281381     1  0.24918774E+09
     -173.0952498449      176.2366089941     1  0.23801299E+09
     -173.0952412079      177.5410136994     1  0.25819566E+09
     -173.0952266984      178.7767248310     1  0.25057365E+09
     -173.0952142094      174.9647439971     1  0.25000853E+09
     -173.0951872008      180.0561377186     1  0.25037161E+09
     -173.0951293527      171.6239071478     1  0.24447747E+09
     -173.0950924840      180.2616915435     1  0.26133801E+09
     -173.0950722806      178.6334244647     1  0.26243742E+09
     -173.0950685942      172.8311935135     1  0.25404693E+09
     -173.0950663508      172.4873844604     1  0.25204845E+09
     -173.0950587732      180.3852895163     1  0.26363254E+09
     -173.0950550661      178.7525948304     1  0.25306516E+09
     -173.0950450252      179.3192763583     1  0.25191443E+09
     -173.0950420811      175.9257586323     1  0.24853700E+09
     -173.0950236033      172.7559087649     1  0.24480785E+09
     -173.0949833037      173.4143602629     1  0.24634480E+09
     -173.0949683178      173.9136837268     1  0.24576189E+09
     -173.0949131358      174.0762795477     1  0.24747664E+09
     -173.0948982821      180.8131950467     1  0.25211197E+09
     -173.0948521934      180.7918797508     1  0.24893768E+09
     -173.0948225731      174.3979218387     1  0.24264081E+09
     -173.0948073681      177.8754968576     1  0.24559937E+09
     -173.0947695651      179.6913146053     1  0.25376917E+09
     -173.0947435176      179.3620991727     1  0.27119833E+09
     -173.0947148831      171.7435618143     1  0.23804476E+09
     -173.0946876662      176.2177712676     1  0.24545028E+09
     -173.0946717868      180.5243888425     1  0.23705852E+09
     -173.0946514930      180.0739791675     1  0.26311397E+09
     -173.0946302180      178.5267186445     1  0.25646096E+09
     -173.0946144611      174.9113165917     1  0.25457618E+09
     -173.0945485661      178.3459671551     1  0.26013903E+09
     -173.0945463769      175.0369673561     1  0.25275754E+09
     -173.0944762122      178.9323259258     1  0.24878797E+09
     -173.0944706296      176.2124160604     1  0.25035358E+09
     -173.0944534774      176.6171792642     1  0.26038740E+09
     -173.0944413133      176.5620600298     1  0.24826147E+09
     -173.0944180608      177.3094776715     1  0.24198181E+09
     -173.0944124571      178.3663283323     1  0.24851289E+09
     -173.0943936322      180.0017163646     1  0.25452906E+09
     -173.0943749648      173.3421886715     1  0.25038050E+09
     -173.0943538478      174.4863172663     1  0.24404907E+09
     -173.0943226333      173.9216612763     1  0.25007893E+09
     -173.0942810653      181.0054462119     1  0.24214009E+09
     -173.0942796351      174.9046917669     1  0.25036245E+09
     -173.0942607754      177.7905384399     1  0.24111173E+09
     -173.0942391647      179.7435772278     1  0.24899221E+09
     -173.0942378158      175.4845332653     1  0.24773783E+09
     -173.0942292190      177.1837078658     1  0.25515701E+09
     -173.0942095962      176.7673632088     1  0.23944384E+09
     -173.0941897446      183.5374835468     1  0.24213719E+09
     -173.0941846049      179.0260707853     1  0.23614622E+09
     -173.0941577241      176.2684020486     1  0.25960704E+09
     -173.0941562727      170.6996110499     1  0.24316075E+09
     -173.0941314364      180.6974629912     1  0.25096470E+09
     -173.0941252276      177.9544412043     1  0.24163360E+09
     -173.0941119644      182.0495655841     1  0.24459553E+09
     -173.0940526728      178.1183880761     1  0.25740147E+09
     -173.0939720309      178.0916368738     1  0.24594076E+09
     -173.0939203100      175.0745718125     1  0.25761843E+09
     -173.0939078163      177.6890981590     1  0.26099894E+09
     -173.0939024100      182.0277826378     1  0.27101618E+09
     -173.0938922853      173.7496453747     1  0.23930010E+09
     -173.0938754563      178.6693418022     1  0.25113252E+09
     -173.0938696934      177.8185177419     1  0.25757617E+09
     -173.0938472183      174.3569699757     1  0.24301177E+09
     -173.0938140572      180.3789391996     1  0.25355069E+09
     -173.0937663493      178.3543353015     1  0.25647412E+09
     -173.0937168714      177.6564265636     1  0.25347693E+09
     -173.0936479197      179.5246693227     2  0.23748968E+09
     -173.0936188483      179.1637314851     1  0.26261526E+09
     -173.0935892608      184.6126012446     1  0.25875934E+09
     -173.0934480206      180.0438239075     1  0.26617344E+09
     -173.0934309920      177.0379116315     1  0.25710338E+09
     -173.0934191273      175.2079174764     1  0.24826107E+09
     -173.0934142157      177.3021077890     1  0.23421802E+09
     -173.0933755419      178.7650911052     1  0.25991364E+09
     -173.0933700568      175.6434850266     1  0.25428054E+09
     -173.0933620108      178.3186638402     1  0.25421178E+09
     -173.0933548363      180.1764165081     1  0.24763542E+09
     -173.0933461183      177.5573173035     1  0.23609156E+09
     -173.0933407205      175.1010448171     1  0.25338522E+09
     -173.0933323533      174.8652735921     1  0.24604356E+09
     -173.0933176611      175.2226704458     1  0.25021598E+09
     -173.0932748313      181.4101030190     1  0.24465763E+09
     -173.0932701259      176.9047629203     1  0.25669254E+09
     -173.0932340754      178.5038753051     1  0.23733317E+09
     -173.0931709836      176.6182174654     1  0.25344415E+09
     -173.0931268251      178.8683218907     1  0.23788179E+09
     -173.0931217234      176.2028050393     1  0.24602402E+09
     -173.0931165082      179.3785804187     1  0.26941177E+09
     -173.0931068723      172.1677514523     1  0.24676584E+09
     -173.0930874569      174.3401080270     1  0.24629540E+09
     -173.0930651846      172.7181934890     1  0.24786425E+09
     -173.0930586346      176.2585426403     1  0.25133660E+09
     -173.0930543302      173.2231676615     1  0.25122114E+09
     -173.0930479162      172.7591374198     1  0.24841401E+09
     -173.0930432480      171.2931955540     1  0.25167396E+09
     -173.0930337014      179.7902944294     1  0.25083859E+09
     -173.0930070537      179.5488432087     1  0.25678794E+09
     -173.0929977107      178.9548030678     1  0.26438790E+09
     -173.0929896588      177.9156108776     1  0.25429624E+09
     -173.0929296842      176.8176222798     1  0.25194698E+09
     -173.0929109030      172.8057379108     1  0.24914267E+09
     -173.0929077709      176.2255654602     1  0.25506324E+09
     -173.0928915275      180.1550258775     1  0.23983263E+09
     -173.0928449790      176.4928251536     1  0.24849820E+09
     -173.0928099399      177.0654823534     1  0.24904480E+09
     -173.0927944586      178.6938991751     1  0.24215724E+09
     -173.0927904231      177.3237090134     1  0.25227424E+09
     -173.0927426924      169.8335102190     1  0.24424716E+09
     -173.0927322615      179.2500582727     1  0.25496795E+09
     -173.0927294881      175.7455405078     1  0.25414548E+09
     -173.0927027183      175.8913760496     1  0.25232315E+09
     -173.0926961226      176.0170466903     1  0.24847452E+09
     -173.0926809685      179.2302436343     1  0.25894222E+09
     -173.0926605643      176.1967319387     1  0.24838417E+09
     -173.0926500015      176.9928944232     1  0.24820659E+09
     -173.0926240924      174.6908433201     1  0.24043405E+09
     -173.0926228909      175.1549090066     1  0.24587326E+09
     -173.0926008249      180.5037389971     1  0.24716049E+09
     -173.0925844738      175.9445403499     1  0.24911899E+09
     -173.0925801245      181.2830235643     1  0.25823514E+09
     -173.0925695178      178.0739478342     1  0.27188920E+09
     -173.0925546733      176.7585585679     1  0.26074683E+09
     -173.0924963370      182.0908973231     1  0.24371411E+09
     -173.0924712406      179.0073368312     1  0.25623061E+09
     -173.0924656736      176.4497647614     1  0.24719198E+09
     -173.0924568661      178.0570565644     1  0.25208788E+09
     -173.0924226581      174.4311143472     1  0.25691470E+09
     -173.0923655407      177.8061704763     1  0.24628804E+09
     -173.0923544233      184.9970233193     1  0.24742577E+09
     -173.0923306399      179.0683355232     1  0.25392943E+09
     -173.0922993838      175.4731997247     1  0.25564753E+09
     -173.0922913730      177.0182672532     1  0.26274639E+09
     -173.0922794457      172.5460729987     1  0.24660529E+09
     -173.0922603512      176.3255630068     1  0.25016273E+09
     -173.0922581078      176.7055906721     1  0.26344831E+09
     -173.0922546827      177.5735942758     1  0.23579722E+09
     -173.0922396583      179.6027648210     1  0.26589903E+09
     -173.0922241959      177.2888291755     1  0.23381067E+09
     -173.0922174833      178.1832291695     1  0.24888990E+09
     -173.0920353665      178.7278586413     1  0.24986705E+09
     -173.0920257291      175.4756217238     1  0.25101725E+09
     -173.0920076877      177.7775529145     1  0.24019899E+09
     -173.0919984467      182.6937758088     1  0.26824892E+09
     -173.0919856087      171.5632739972     1  0.24306532E+09
     -173.0919783364      175.8834941951     1  0.25244596E+09
     -173.0919717537      179.5163227011     1  0.24836342E+09
     -173.0919531519      182.4724429881     1  0.27216577E+09
     -173.0918868099      178.5964523087     1  0.26213841E+09
     -173.0918812400      174.3798911582     1  0.24520609E+09
     -173.0918752639      177.1185709151     1  0.25252343E+09
     -173.0918341437      176.8332541416     1  0.25670716E+09
     -173.0918117042      176.8180676222     1  0.24658417E+09
     -173.0917972874      179.6279576770     1  0.25010331E+09
     -173.0917899905      176.9727910990     1  0.25575595E+09
     -173.0917738061      177.6543706509     1  0.26223516E+09
     -173.0917265042      179.8427861370     1  0.26653726E+09
     -173.0917241699      181.8657963246     1  0.24860059E+09
     -173.0917231088      179.0244440448     1  0.24751623E+09
     -173.0916993706      176.9194461875     1  0.23656742E+09
     -173.0916788092      176.2855834840     1  0.24305259E+09
     -173.0916652866      167.9423395814     1  0.24719422E+09
     -173.0916392604      179.4298381046     1  0.25529581E+09
     -173.0915743352      175.6314597681     1  0.24992454E+09
     -173.0915275110      178.3181297698     1  0.24626857E+09
     -173.0915061208      177.2788960849     1  0.24632557E+09
     -173.0914641706      175.6631918654     1  0.25397783E+09
     -173.0914622445      175.6827503519     1  0.25144105E+09
     -173.0914184203      175.1951319411     1  0.25118120E+09
     -173.0913999784      175.4186817493     1  0.24506139E+09
     -173.0913960615      170.9257734654     1  0.26134343E+09
     -173.0913944822      178.1036145937     1  0.24862547E+09
     -173.0913218338      178.3798128961     1  0.25273395E+09
     -173.0913088292      177.6295396662     1  0.26393118E+09
     -173.0912911961      178.8534153987     1  0.26139817E+09
     -173.0912893920      177.7161994661     1  0.24548625E+09
     -173.0912526247      169.5780112464     1  0.24664635E+09
     -173.0912394987      177.5059738216     1  0.24508695E+09
     -173.0912380638      177.7726830781     1  0.24757341E+09
     -173.0911999366      182.1234526815     1  0.26291851E+09
     -173.0911773643      175.3883529046     1  0.26704558E+09
     -173.0911643359      176.4474735532     1  0.25106932E+09
     -173.0911252819      174.5490961261     1  0.24487082E+09
     -173.0911216485      179.0477655918     1  0.24447934E+09
     -173.0910981617      177.5698762708     1  0.25965954E+09
     -173.0910920006      178.5074248158     1  0.25454886E+09
     -173.0910895765      175.1420336018     1  0.24506177E+09
     -173.0910860141      176.6821859140     1  0.26278670E+09
     -173.0910803598      169.9227233412     1  0.24958355E+09
     -173.0910337293      179.7012372136     1  0.25518855E+09
     -173.0910161467      177.8557484007     1  0.24488208E+09
     -173.0909883789      175.7218994082     1  0.25186311E+09
     -173.0909485779      176.1249719938     1  0.24606923E+09
     -173.0909070580      173.9147776130     1  0.23921318E+09
     -173.0908971721      180.3418776857     1  0.24334750E+09
     -173.0908743019      178.4217816269     1  0.26036634E+09
     -173.0908584034      179.2599626678     1  0.25555563E+09
     -173.0908231501      179.6435411450     1  0.24077576E+09
     -173.0907813831      178.2350209462     1  0.23964149E+09
     -173.0907573244      172.3058599695     1  0.25095058E+09
     -173.0907526851      173.9658881241     1  0.25406161E+09
     -173.0907516629      183.3844219300     1  0.23930622E+09
     -173.0907446460      175.3714326526     1  0.25882301E+09
     -173.0907409466      178.5209103239     1  0.24723996E+09
     -173.0907203793      177.9388644538     1  0.25271965E+09
     -173.0907063181      175.5424335813     1  0.25246069E+09
     -173.0906836321      177.4878373055     1  0.25800536E+09
     -173.0906550822      176.9692058452     1  0.26005714E+09
     -173.0906502521      177.9700694325     1  0.24777800E+09
     -173.0906393898      178.0290179621     1  0.24285958E+09
     -173.0906228620      178.6968406962     1  0.26566469E+09
     -173.0906217000      177.8893940320     1  0.25426026E+09
     -173.0905826873      178.2865270101     1  0.24969488E+09
     -173.0905816528      178.8342924582     1  0.24608031E+09
     -173.0905469306      177.9927358153     1  0.26771779E+09
     -173.0905440119      178.8066106265     1  0.25242727E+09
     -173.0905124601      180.7539244060     1  0.25150801E+09
     -173.0904871030      175.5847569430     1  0.24375608E+09
     -173.0904674012      177.7863717861     1  0.24072208E+09
     -173.0904655495      172.9369516564     1  0.25298785E+09
     -173.0904205392      174.2198073415     1  0.24445177E+09
     -173.0903746156      176.9096229585     1  0.24022627E+09
     -173.0903429448      178.5216802078     1  0.25848909E+09
     -173.0903346911      181.2059320719     1  0.23982518E+09
     -173.0903120291      171.0787198513     1  0.24959637E+09
     -173.0902812563      178.9335599614     1  0.24513939E+09
     -173.0902667509      173.6186704518     1  0.24662082E+09
     -173.0901713875      182.6746680259     1  0.25887478E+09
     -173.0901631780      180.5451618379     1  0.24618110E+09
     -173.0901549198      174.9207342104     1  0.24889941E+09
     -173.0901398690      185.4150314384     1  0.25404932E+09
     -173.0901300444      176.0279605192     1  0.25149827E+09
     -173.0901036912      174.9860622111     1  0.25042355E+09
     -173.0900641331      183.6700086014     1  0.24222401E+09
     -173.0900208948      183.0779760554     1  0.26063537E+09
     -173.0900053549      179.1175182369     1  0.25603484E+09
     -173.0899590078      175.1748917023     1  0.25089820E+09
     -173.0899535416      181.6414713122     1  0.25368968E+09
     -173.0899396622      180.4265949981     1  0.25664254E+09
     -173.0899375052      180.7619416665     1  0.25666627E+09
     -173.0899352012      168.9468274750     1  0.24738632E+09
     -173.0899059233      173.1796027972     1  0.24706043E+09
     -173.0899009457      183.4986349732     1  0.26149891E+09
     -173.0898959799      175.8073056874     1  0.25390994E+09
     -173.0898167215      181.4153820328     1  0.25900083E+09
     -173.0898081163      179.6879626077     1  0.25201104E+09
     -173.0897997163      177.3020061339     1  0.24543036E+09
     -173.0897771024      174.9327309100     1  0.24607007E+09
     -173.0897634552      176.6465671144     1  0.27259465E+09
     -173.0897604598      175.0330432145     1  0.24454528E+09
     -173.0897532342      175.1430623176     1  0.25397934E+09
     -173.0897406628      174.3129626612     1  0.24475358E+09
     -173.0897214971      181.7226054190     1  0.24715501E+09
     -173.0897006234      178.0610672365     1  0.25327430E+09
     -173.0896990890      181.7473549688     1  0.26424360E+09
     -173.0896905683      171.8563006419     1  0.24027451E+09
     -173.0896049592      177.0666493646     1  0.24242920E+09
     -173.0895278049      167.5034034781     1  0.24789015E+09
     -173.0895030929      173.2334263231     1  0.23962563E+09
     -173.0894949242      172.8632317083     1  0.24949429E+09
     -173.0894886842      170.8701253824     1  0.24656683E+09
     -173.0894752137      175.5586160780     1  0.25320880E+09
     -173.0894712134      177.0415486678     1  0.26821198E+09
     -173.0894324019      176.2394754173     1  0.25633229E+09
     -173.0894288449      179.3083400348     1  0.24606815E+09
     -173.0893944915      174.5836830104     1  0.23879003E+09
     -173.0893879984      180.4037745303     1  0.24957821E+09
     -173.0893750405      179.7100241286     1  0.25809466E+09
     -173.0893376253      176.6631971248     1  0.25702539E+09
     -173.0893252442      177.3788297677     1  0.25882272E+09
     -173.0892906434      177.7395987695     1  0.25951366E+09
     -173.0892552137      178.3688344148     1  0.25393339E+09
     -173.0892492006      179.1529098586     1  0.24622992E+09
     -173.0892076886      176.5985306277     1  0.25175221E+09
     -173.0891817118      180.5315980401     1  0.24746797E+09
     -173.0891765467      178.9303515719     1  0.25999436E+09
     -173.0891453203      177.7469965670     1  0.25481227E+09
     -173.0891384640      176.2947451230     1  0.25313437E+09
     -173.0891347063      176.6377043792     1  0.23867211E+09
     -173.0891085340      177.5556247419     1  0.24724173E+09
     -173.0891073152      180.6936395642     1  0.24721200E+09
     -173.0890879010      178.6559702710     1  0.25769389E+09
     -173.0890343026      178.4923808682     1  0.24019702E+09
     -173.0890304632      178.3096519913     1  0.25570115E+09
     -173.0890226984      179.5072529944     1  0.25504211E+09
     -173.0889910690      175.2380544740     1  0.24688875E+09
     -173.0889483297      174.2082795683     1  0.25876089E+09
     -173.0889078413      176.7585148720     1  0.25300964E+09
     -173.0888648622      175.3344252147     1  0.24244119E+09
     -173.0888250334      173.8149468647     1  0.25167620E+09
     -173.0888233701      180.8471163232     1  0.24895182E+09
     -173.0888164686      171.6615849702     1  0.24593947E+09
     -173.0887972025      174.5267487208     1  0.25359947E+09
     -173.0887961542      173.7314991676     1  0.24795518E+09
     -173.0887877895      172.0653091944     1  0.24725874E+09
     -173.0887815017      175.8034651495     1  0.24783712E+09
     -173.0887497075      181.1837541895     1  0.25061682E+09
     -173.0887457870      176.6641283390     1  0.25040327E+09
     -173.0887275388      172.3785237149     1  0.24614993E+09
     -173.0887215902      177.3816044655     1  0.24942185E+09
     -173.0887044103      173.7593661480     1  0.25318134E+09
     -173.0886690193      181.2896624060     1  0.25206273E+09
     -173.0886591818      177.6166522356     1  0.24496291E+09
     -173.0886232151      173.3877054488     1  0.24346381E+09
     -173.0885999644      170.3801054912     1  0.24806897E+09
     -173.0885700547      179.0794772295     1  0.24682547E+09
     -173.0885687793      180.3000067137     1  0.26150575E+09
     -173.0885484209      178.9573662863     1  0.26731982E+09
     -173.0885316680      170.1706389712     1  0.24903351E+09
     -173.0885293722      179.4119958416     1  0.25987271E+09
     -173.0885261664      172.7177575044     1  0.24523409E+09
     -173.0884847105      173.0304678744     1  0.25029589E+09
     -173.0884595636      173.2012151031     1  0.23855160E+09
     -173.0884217862      181.3117033747     1  0.25714208E+09
     -173.0883923757      181.5964789084     1  0.24364456E+09
     -173.0883902815      174.0077541199     1  0.24158304E+09
     -173.0883579588      177.2787715190     1  0.25418241E+09
     -173.0883440852      176.8582291124     1  0.24676674E+09
     -173.0883244927      178.3170432329     1  0.25954995E+09
     -173.0882665999      177.5246513099     1  0.25419817E+09
     -173.0882574504      174.6956794461     1  0.25242212E+09
     -173.0882464545      173.3000762658     1  0.24274794E+09
     -173.0882031049      175.4893876535     1  0.24837941E+09
     -173.0881727057      178.1276917372     1  0.24712564E+09
     -173.0881685123      174.7368815899     1  0.24533253E+09
     -173.0881352995      179.5109406249     1  0.25194396E+09
     -173.0881196655      180.1215576464     1  0.26258410E+09
     -173.0880854429      172.8734425625     1  0.25177683E+09
     -173.0880342821      179.4422959549     1  0.24604338E+09
     -173.0880142760      174.6634922403     1  0.24994150E+09
     -173.0880019442      177.5354135068     1  0.24328427E+09
     -173.0879987095      174.2896438476     1  0.24476536E+09
     -173.0879917568      178.3456033393     1  0.24880857E+09
     -173.0879280199      178.4657428016     1  0.25186671E+09
     -173.0879117602      175.4654302867     1  0.24996034E+09
     -173.0879067930      178.6652230774     1  0.24313213E+09
     -173.0878361991      177.2232779351     1  0.24591374E+09
     -173.0878253103      175.7215866262     1  0.24918907E+09
     -173.0878112740      174.7922678989     1  0.25298385E+09
     -173.0878019257      172.4891978032     1  0.24797499E+09
     -173.0877935210      175.0392405652     1  0.23987390E+09
     -173.0877103170      176.8168858238     1  0.24978693E+09
     -173.0877002451      179.4443337392     1  0.26282095E+09
     -173.0876970691      173.9462992737     1  0.24142695E+09
     -173.0876849977      175.7267830830     1  0.23785689E+09
     -173.0876738306      175.3876746281     1  0.25738235E+09
     -173.0876181523      176.0551907848     1  0.24190470E+09
     -173.0876126100      179.8287002181     1  0.26146976E+09
     -173.0875605732      174.4624864053     1  0.24699986E+09
     -173.0875502929      178.9746469009     1  0.26598419E+09
     -173.0875039630      176.3061190087     1  0.26185695E+09
     -173.0874960670      175.4722345472     1  0.24270490E+09
     -173.0874917580      172.3287078148     1  0.23957882E+09
     -173.0874575986      175.0155774391     1  0.25450374E+09
     -173.0874135642      175.2803662919     1  0.25540856E+09
     -173.0874095274      175.9248304768     1  0.24229649E+09
     -173.0873789947      175.8936635672     1  0.25866832E+09
     -173.0873206148      176.2106348734     1  0.25240345E+09
     -173.0873067028      172.6097682604     1  0.25455018E+09
     -173.0873037661      175.5229603488     1  0.24807607E+09
     -173.0873026625      175.6515798856     1  0.24606783E+09
     -173.0872502374      175.9734975606     1  0.25312708E+09
     -173.0872397624      178.2589868111     1  0.24425588E+09
     -173.0872048587      180.7810270196     1  0.25225404E+09
     -173.0872034590      181.4759100630     2  0.25059720E+09
     -173.0871713960      176.3679081896     1  0.24281523E+09
     -173.0871695701      176.7269948426     1  0.23998489E+09
     -173.0871455992      176.3156225464     1  0.25937162E+09
     -173.0870801570      178.3273773484     1  0.25405512E+09
     -173.0870420418      174.8866086054     1  0.25235702E+09
     -173.0870366942      181.6903077715     1  0.25395101E+09
     -173.0870250808      176.9678697423     1  0.24595985E+09
     -173.0870135567      174.5112391719     1  0.24981065E+09
     -173.0870025749      174.9634596186     1  0.24566421E+09
     -173.0869674479      173.7512799570     1  0.25117248E+09
     -173.0869241996      174.3407541500     1  0.24637912E+09
     -173.0868842944      170.0914109158     1  0.24963698E+09
     -173.0868484982      175.7425898050     1  0.24801165E+09
     -173.0868187264      174.3034431484     1  0.24720608E+09
     -173.0868127869      175.6687657091     1  0.25009415E+09
     -173.0867818011      174.4471158595     1  0.26137585E+09
     -173.0867740185      180.1642223370     1  0.24538326E+09
     -173.0867503477      176.6828534592     1  0.25179788E+09
     -173.0867300808      176.1364622360     1  0.23815324E+09
     -173.0866779770      172.2360058846     1  0.24846160E+09
     -173.0866757332      173.7770465064     1  0.24141962E+09
     -173.0866279112      175.0712444793     1  0.23971662E+09
     -173.0866086642      173.7624031481     1  0.24226990E+09
     -173.0865784694      172.8603530542     1  0.25301140E+09
     -173.0865589381      179.7171274113     1  0.24616725E+09
     -173.0865565614      183.1534178755     1  0.23859698E+09
     -173.0865241662      177.1071810927     1  0.25239827E+09
     -173.0865179650      180.1828908944     1  0.26552127E+09
     -173.0865131426      180.4366646428     1  0.25325399E+09
     -173.0865027413      180.1127926330     1  0.25061773E+09
     -173.0863872543      174.4716874447     1  0.24857019E+09
     -173.0863726826      176.6081771426     1  0.24498307E+09
     -173.0863615823      175.6979209170     1  0.24133383E+09
     -173.0863442668      180.0473394109     1  0.25291945E+09
     -173.0863306129      176.0385491996     1  0.25746932E+09
     -173.0863216793      170.3347221997     1  0.24450334E+09
     -173.0862830518      174.0118574957     1  0.24532547E+09
     -173.0862790605      178.2905095920     1  0.24517133E+09
     -173.0862663559      174.4358022546     1  0.24869547E+09
     -173.0862087256      174.0955030772     1  0.25168903E+09
     -173.0861489285      175.0167435172     2  0.25295809E+09
     -173.0861277190      179.2969176672     1  0.25779783E+09
     -173.0861265759      176.9493368287     1  0.24618341E+09
     -173.0861037661      176.3869520727     1  0.24981634E+09
     -173.0861015993      176.1168229843     1  0.24502838E+09
     -173.0860874471      175.7401424506     1  0.25969736E+09
     -173.0860513017      179.7511285320     1  0.24642388E+09
     -173.0860419898      175.2111467033     1  0.24116134E+09
     -173.0860221947      171.9375942315     1  0.25153350E+09
     -173.0860161894      175.6172919713     1  0.24713257E+09
     -173.0860151399      176.5519887192     1  0.23814818E+09
     -173.0860119323      177.8723978316     1  0.24546499E+09
     -173.0860050163      180.1115342498     1  0.25857607E+09
     -173.0860021016      180.6575802836     1  0.24897481E+09
     -173.0859953245      177.4088595966     1  0.24602569E+09
     -173.0859451443      181.7811969934     1  0.24847040E+09
     -173.0859356985      176.8182291011     1  0.25757748E+09
     -173.0859100754      177.3620369784     1  0.24860276E+09
     -173.0859011964      176.3983617910     1  0.26116833E+09
     -173.0858887435      172.7128373356     1  0.24718362E+09
     -173.0858443329      179.0199399706     1  0.25917480E+09
     -173.0858183537      177.7556153491     1  0.24781321E+09
     -173.0857918030      176.4987444686     2  0.25309394E+09
     -173.0857873544      175.0895860909     1  0.24234516E+09
     -173.0857382496      179.5418867833     1  0.23421201E+09
     -173.0857289794      175.6861495744     1  0.24744234E+09
     -173.0857110776      173.5353593864     1  0.25048727E+09
     -173.0856703650      176.5222044615     1  0.24422504E+09
     -173.0856578993      173.5777136433     1  0.24903101E+09
     -173.0856542768      176.1060833523     1  0.24862905E+09
     -173.0856474644      177.0229651492     1  0.25596021E+09
     -173.0855999628      174.5714627341     1  0.23918814E+09
     -173.0855960722      177.6883198552     1  0.25122760E+09
     -173.0855676237      173.8264480178     1  0.24640067E+09
     -173.0855413785      178.7878671486     1  0.24328830E+09
     -173.0855251799      172.6714246302     1  0.25394550E+09
     -173.0855218918      175.6783236769     1  0.26254707E+09
     -173.0854996661      174.4676320978     1  0.24907690E+09
     -173.0854690829      177.9228242272     1  0.25112275E+09
     -173.0854535200      173.1403558749     1  0.25558644E+09
     -173.0854152276      180.1144511521     1  0.26042798E+09
     -173.0853905143      179.1400917347     1  0.24553440E+09
     -173.0853774106      175.1159773485     1  0.25184279E+09
     -173.0853573777      173.8337231708     1  0.24973812E+09
     -173.0852958848      175.1090603730     1  0.24813289E+09
     -173.0852815287      177.8176199916     1  0.24950277E+09
     -173.0852404752      182.9495512351     1  0.25444814E+09
     -173.0852282526      175.1364618858     1  0.24323644E+09
     -173.0852167868      180.7986489550     1  0.26115714E+09
     -173.0852135606      172.6431963333     1  0.24116773E+09
     -173.0851886654      177.0981193180     1  0.26341508E+09
     -173.0851846101      168.7313083889     1  0.24981299E+09
     -173.0851829893      176.4213024665     1  0.25376739E+09
     -173.0851728054      171.5914494460     1  0.24190382E+09
     -173.0851637913      176.6463229751     1  0.24766000E+09
     -173.0851206992      176.7080710744     1  0.24639909E+09
     -173.0851182347      175.5839103702     1  0.24836907E+09
     -173.0851114252      173.5947654116     1  0.24869148E+09
     -173.0851097324      172.9992853702     1  0.25006004E+09
     -173.0851022961      178.7990743073     1  0.25710272E+09
     -173.0850954368      175.8628644711     1  0.26381117E+09
     -173.0850834869      179.4325741777     1  0.24642366E+09
     -173.0850552698      173.1194445558     1  0.26033242E+09
     -173.0850439623      178.8710344076     1  0.24899747E+09
     -173.0850248556      174.7275156597     1  0.24616059E+09
     -173.0850221573      180.1105511295     1  0.25133819E+09
     -173.0850108991      174.6244242457     1  0.23838428E+09
     -173.0849690566      172.2824199126     1  0.24750118E+09
     -173.0849538617      175.3602273076     1  0.25390893E+09
     -173.0849419582      177.8483764774     1  0.25165719E+09
     -173.0849343962      179.2529102161     1  0.25969873E+09
     -173.0849085137      175.6475390801     1  0.25176889E+09
     -173.0848864140      179.2863228263     1  0.25108706E+09
     -173.0848780084      181.9478890058     1  0.26394175E+09
     -173.0848694651      174.4569484770     1  0.24303829E+09
     -173.0848658643      179.2419809744     1  0.24793084E+09
     -173.0848335115      177.2036437860     1  0.25289846E+09
     -173.0848197831      179.4533376023     1  0.25776714E+09
     -173.0848184460      175.9955696499     1  0.25847688E+09
     -173.0848129969      177.5573175880     1  0.26764543E+09
     -173.0848003367      176.0007997279     1  0.25858947E+09
     -173.0847503100      181.0890762830     1  0.26036656E+09
     -173.0847190791      174.7526548383     1  0.25048057E+09
     -173.0847120381      177.4680556523     1  0.24134700E+09
     -173.0846999625      174.5572079074     1  0.25970678E+09
     -173.0846923167      174.9980568320     1  0.24266424E+09
     -173.0846875917      182.4761368044     1  0.24731320E+09
     -173.0846442256      175.9657594119     1  0.24495110E+09
     -173.0846233038      171.2633236411     1  0.24511436E+09
     -173.0846144375      173.6553746822     1  0.25057987E+09
     -173.0845984443      176.9722342148     1  0.25542779E+09
     -173.0845825366      174.5537809395     1  0.24487019E+09
     -173.0845463958      177.8683877861     1  0.27052645E+09
     -173.0844961681      180.4957658096     1  0.25065869E+09
     -173.0844174467      175.8862557305     1  0.24603356E+09
     -173.0843700584      179.4641873715     1  0.24618857E+09
     -173.0843443476      177.0706927663     1  0.23796484E+09
     -173.0842778809      177.1473207607     1  0.24630431E+09
     -173.0842737114      178.3399777515     1  0.26627237E+09
     -173.0842660609      177.4713043509     1  0.24361877E+09
     -173.0842442371      177.2726689956     1  0.25261397E+09
     -173.0842188474      174.8673077114     1  0.24312087E+09
     -173.0841798323      177.9431092671     1  0.25856130E+09
     -173.0841575514      178.0645523899     1  0.26597166E+09
     -173.0841556340      177.9565595013     1  0.25418342E+09
     -173.0841322332      177.6617332345     1  0.24698061E+09
     -173.0841263679      176.1899004879     1  0.25142979E+09
     -173.0840893216      178.0699061381     1  0.24698861E+09
     -173.0840785877      176.9696032716     1  0.25496644E+09
     -173.0840717955      179.4667225160     1  0.25687407E+09
     -173.0840583168      171.8062836536     1  0.24443195E+09
     -173.0840556312      175.4311591662     1  0.23484889E+09
     -173.0840369997      178.9887842487     1  0.26033487E+09
     -173.0840249367      179.7748055345     1  0.26154493E+09
     -173.0840228350      177.3596798060     1  0.25028870E+09
     -173.0840143066      173.6609129663     1  0.25449157E+09
     -173.0840017551      180.9941502013     1  0.25166805E+09
     -173.0839971572      175.5850611961     1  0.24778161E+09
     -173.0839803278      177.7152521077     1  0.24413549E+09
     -173.0839658248      173.0037946802     1  0.24756424E+09
     -173.0839446128      176.5178312536     1  0.24768822E+09
     -173.0839356306      172.4947709763     1  0.24382629E+09
     -173.0839273667      175.8851254761     1  0.25095089E+09
     -173.0839008946      174.3460390231     1  0.24184239E+09
     -173.0838859632      174.5347822905     1  0.24037365E+09
     -173.0838748915      175.4802260227     1  0.24068661E+09
     -173.0838731132      174.9151115875     1  0.24518686E+09
     -173.0838654014      176.6221362520     1  0.25210771E+09
     -173.0838626028      179.6322598998     1  0.25062889E+09
     -173.0838542169      175.9666909417     1  0.24958899E+09
     -173.0838408352      180.9701816938     1  0.23770346E+09
     -173.0838231698      178.1135590499     1  0.24750936E+09
     -173.0838169640      179.9990047543     1  0.24668767E+09
     -173.0837813414      175.1959387100     1  0.24293554E+09
     -173.0837768359      175.7388281118     1  0.24968440E+09
     -173.0837493279      175.6142981777     1  0.25200120E+09
     -173.0837328145      175.4496172786     1  0.24600240E+09
     -173.0837299446      183.0419780538     1  0.25487012E+09
     -173.0836921611      173.8350076912     1  0.25671751E+09
     -173.0836698698      174.4365389385     1  0.24864244E+09
     -173.0836677663      178.5975884696     1  0.24924197E+09
     -173.0836587586      173.4345826279     1  0.25137648E+09
     -173.0836359610      174.3259067790     1  0.25840356E+09
     -173.0836224004      178.2813727842     1  0.27151554E+09
     -173.0835978052      173.6924883297     1  0.24696232E+09
     -173.0835693509      177.8566618733     1  0.25296724E+09
     -173.0835536955      175.5710047558     1  0.24842671E+09
     -173.0835385112      176.1261393358     1  0.23786240E+09
     -173.0835157298      182.3692835585     1  0.24949609E+09
     -173.0834297659      177.7677156928     1  0.24233008E+09
     -173.0833818337      175.1956771592     1  0.25255583E+09
     -173.0833688264      172.3387713121     1  0.24686490E+09
     -173.0833555298      178.1552774696     1  0.24897609E+09
     -173.0833482011      177.6280791189     1  0.25192756E+09
     -173.0833362164      181.0661483798     1  0.25174239E+09
     -173.0833109996      173.4489409962     1  0.24476419E+09
     -173.0832778607      176.7607943927     1  0.25441689E+09
     -173.0832635382      179.7185004290     1  0.24676654E+09
     -173.0832102051      176.7055042302     1  0.24914298E+09
     -173.0831893103      177.7175065124     1  0.25190508E+09
     -173.0831792829      176.2330098610     1  0.25064040E+09
     -173.0831697560      175.9593895553     1  0.25451986E+09
     -173.0831654185      175.2442727968     1  0.24953779E+09
     -173.0831451685      178.4908637753     1  0.24386993E+09
     -173.0831399293      178.8809847888     1  0.24980810E+09
     -173.0831230131      180.8312979182     1  0.23918027E+09
     -173.0831050683      173.3217759285     1  0.24689755E+09
     -173.0830811968      176.9870788861     1  0.25262390E+09
     -173.0830500585      179.7645327875     1  0.24790900E+09
     -173.0830422036      172.2050463597     1  0.23883003E+09
     -173.0830176709      178.3970859516     1  0.24043480E+09
     -173.0830091005      176.1242223779     1  0.24521728E+09
     -173.0829980125      179.3013664600     1  0.25594188E+09
     -173.0829954099      171.2428525428     1  0.25209392E+09
     -173.0829774950      175.4045108340     1  0.25063087E+09
     -173.0829549438      173.5490193445     1  0.24656390E+09
     -173.0829361405      179.5311158588     1  0.25835332E+09
     -173.0828803527      177.3865617335     1  0.24999225E+09
     -173.0828244581      181.4171948653     1  0.24283348E+09
     -173.0828233078      179.8733126085     1  0.25614544E+09
     -173.0828112067      181.3799747254     1  0.26401568E+09
     -173.0827968869      177.7724264273     1  0.24974676E+09
     -173.0827773100      172.8673495151     1  0.24277876E+09
     -173.0827736165      176.9765519886     1  0.24441180E+09
     -173.0827616617      173.7111070307     1  0.24636524E+09
     -173.0827512587      175.9021467737     1  0.24520916E+09
     -173.0827440696      177.4580275966     1  0.23622092E+09
     -173.0827328429      179.9561836758     1  0.24628359E+09
     -173.0827309907      177.6983481615     1  0.24894657E+09
     -173.0827299297      176.7994939256     1  0.25135846E+09
     -173.0826627955      176.5688103297     1  0.26271768E+09
     -173.0826600344      178.6269446903     1  0.25427572E+09
     -173.0826529232      180.5223326303     1  0.26179139E+09
     -173.0826393267      178.0446987854     1  0.25019240E+09
     -173.0826353117      176.0358982826     1  0.25115002E+09
     -173.0825819959      179.7131206700     1  0.26093779E+09
     -173.0825795437      173.3861838836     1  0.25790285E+09
     -173.0825750217      175.0461938463     1  0.25640011E+09
     -173.0825693804      179.0217425697     1  0.24036982E+09
     -173.0825649662      178.7280514218     1  0.24105212E+09
     -173.0825575883      180.4094119772     1  0.26180245E+09
     -173.0825234611      174.9853728061     1  0.24997709E+09
     -173.0825221470      173.4821798733     1  0.24480560E+09
     -173.0825113354      179.4631762645     1  0.24907767E+09
     -173.0824824917      180.3673808748     1  0.26353123E+09
     -173.0824791940      174.5816567197     1  0.24376991E+09
     -173.0824692272      180.0769215153     1  0.25127639E+09
     -173.0824311349      171.4743453957     1  0.24902615E+09
     -173.0823810725      177.3139629376     1  0.24495296E+09
     -173.0823661013      176.6647522725     1  0.24542497E+09
     -173.0823618339      177.3749957480     1  0.25562703E+09
     -173.0823551888      178.2506724354     1  0.25439340E+09
     -173.0823321391      180.9388938366     1  0.26243540E+09
     -173.0823292411      177.8492719580     1  0.25211135E+09
     -173.0822844990      176.2644729178     1  0.24174117E+09
     -173.0822707170      174.7382384070     1  0.24753957E+09
     -173.0822655792      176.1464986853     1  0.26672423E+09
     -173.0822614088      176.6222658102     1  0.25202540E+09
     -173.0822463883      178.6400876655     1  0.26675899E+09
     -173.0822251423      166.2468838080     1  0.24982501E+09
     -173.0822050786      175.8281275071     1  0.24335654E+09
     -173.0822026235      178.6014178313     1  0.24814891E+09
     -173.0821795749      174.9209127915     1  0.24522163E+09
     -173.0821783269      178.6622235429     1  0.24582878E+09
     -173.0821771171      177.4624766619     2  0.25258289E+09
     -173.0821440239      177.3727200654     1  0.24481644E+09
     -173.0821381652      178.5536491773     1  0.24539459E+09
     -173.0821266560      173.4936637690     1  0.24709665E+09
     -173.0821226243      181.9444193579     1  0.26142772E+09
     -173.0821206475      177.7308922718     1  0.24195172E+09
     -173.0821026523      175.8388575823     1  0.25388284E+09
     -173.0820772739      176.2283837165     1  0.25370717E+09
     -173.0820691269      177.0916172305     1  0.26697708E+09
     -173.0820204022      177.5411608187     2  0.25635264E+09
     -173.0819566012      171.3730901659     1  0.24938815E+09
     -173.0819553110      173.6342484325     1  0.24820679E+09
     -173.0819527759      179.9992473626     1  0.26159940E+09
     -173.0819355760      170.7595856258     1  0.24227053E+09
     -173.0819031406      178.5632841282     1  0.24772287E+09
     -173.0818751356      175.1987878445     1  0.24527093E+09
     -173.0818140358      176.6491901864     1  0.24991861E+09
     -173.0818110106      177.5673517084     1  0.24622422E+09
     -173.0817998842      175.6864876140     1  0.24755973E+09
     -173.0817921575      176.5346597807     1  0.25364171E+09
     -173.0817894599      178.4696755512     1  0.25995524E+09
     -173.0817765600      171.9936623675     1  0.24806259E+09
     -173.0817639870      175.9646508686     1  0.24884833E+09
     -173.0817501677      176.5570038935     1  0.25325274E+09
     -173.0817399353      175.9610924513     1  0.24500703E+09
     -173.0817344846      173.7851432503     1  0.25031548E+09
     -173.0816798461      178.4683665346     1  0.27115464E+09
     -173.0816685352      174.1443417872     1  0.24698629E+09
     -173.0816621684      172.5366178539     1  0.24936412E+09
     -173.0815684305      176.4210185105     1  0.24351302E+09
     -173.0815250605      174.6593967726     1  0.25439786E+09
     -173.0814597001      176.5489900004     1  0.24785284E+09
     -173.0814341071      183.1914076324     1  0.25891963E+09
     -173.0814278404      171.4713781787     1  0.25098774E+09
     -173.0814126178      181.3512569157     1  0.26088221E+09
     -173.0813996680      173.9517251802     1  0.24802408E+09
     -173.0813733276      179.2315049529     1  0.25840899E+09
     -173.0813647261      175.1150030729     1  0.24668038E+09
     -173.0813406963      172.1190951220     1  0.24169516E+09
     -173.0813371332      180.8007786892     1  0.25395965E+09
     -173.0813088725      180.2733150436     1  0.25826843E+09
     -173.0813031530      175.8395883903     1  0.25317751E+09
     -173.0812881858      177.3691257279     1  0.25071702E+09
     -173.0812860954      176.0251140615     1  0.25489576E+09
     -173.0812842928      176.2787410917     1  0.25102969E+09
     -173.0812755416      177.6379373488     1  0.25702003E+09
     -173.0812720014      175.4888727016     1  0.24545667E+09
     -173.0812484325      178.8504473714     1  0.24566619E+09
     -173.0812381843      175.7324764420     1  0.25147537E+09
     -173.0812280444      178.4452746604     1  0.25744046E+09
     -173.0812055501      177.5997936428     1  0.24708023E+09
     -173.0811848941      178.8831808753     1  0.26247602E+09
     -173.0811680087      171.9655255125     1  0.24067999E+09
     -173.0811151325      175.5227015431     1  0.25437074E+09
     -173.0810827976      181.7392660639     1  0.24798991E+09
     -173.0810590539      174.2444442453     1  0.24752534E+09
     -173.0810429721      174.7520902455     1  0.25277245E+09
     -173.0810044602      177.6286384707     1  0.24581666E+09
     -173.0809791718      170.7099739781     1  0.24517202E+09
     -173.0809636133      178.4568077231     1  0.25105450E+09
     -173.0809527632      178.9321396367     2  0.24713514E+09
     -173.0809512513      179.8330078964     1  0.25397812E+09
     -173.0809495008      174.9707585333     1  0.24114049E+09
     -173.0809475969      178.6784792776     1  0.24847537E+09
     -173.0809399737      177.2203798221     1  0.24453555E+09
     -173.0809090600      180.5163602188     1  0.26106673E+09
     -173.0808497773      173.1359114140     1  0.24628852E+09
     -173.0808097743      180.8708973398     1  0.26129269E+09
     -173.0808056952      174.6976249444     1  0.24319843E+09
     -173.0807906980      175.5926037730     1  0.23615366E+09
     -173.0807691587      174.7387653877     1  0.24756837E+09
     -173.0807524556      175.5211768457     1  0.24937499E+09
     -173.0807216726      175.5162504731     1  0.24957792E+09
     -173.0807198348      179.4302294633     1  0.24389217E+09
     -173.0806920479      176.8533441798     1  0.24803265E+09
     -173.0806878427      178.8025736190     1  0.24210936E+09
     -173.0806670848      175.4686867987     1  0.24632361E+09
     -173.0806596825      178.9734736238     1  0.24643102E+09
     -173.0806529893      179.2491806526     1  0.25219120E+09
     -173.0805940376      181.9024833177     1  0.26277944E+09
     -173.0805487492      177.7770375763     1  0.25203110E+09
     -173.0804842574      181.3084481139     1  0.25655330E+09
     -173.0804377934      178.2148549956     1  0.25344277E+09
     -173.0804260518      176.6669167296     1  0.25215716E+09
     -173.0804204637      178.3933233373     1  0.24241813E+09
     -173.0804127383      178.0352751981     1  0.25406238E+09
     -173.0804036341      181.2669285645     1  0.25425763E+09
     -173.0804020772      178.2042933764     1  0.27148856E+09
     -173.0803412748      177.5406191078     1  0.25761042E+09
     -173.0803228050      179.7842651276     1  0.24754440E+09
     -173.0803045032      174.7654471283     1  0.26296055E+09
     -173.0803017084      175.0035653904     1  0.24116448E+09
     -173.0802588780      178.7908217839     1  0.24965907E+09
     -173.0802515118      175.5693448591     1  0.24535772E+09
     -173.0802469015      179.3233959077     1  0.24537875E+09
     -173.0802072376      178.2175264346     1  0.24702506E+09
     -173.0801891127      172.8780179928     1  0.24420976E+09
     -173.0801724618      177.8438825400     1  0.24710702E+09
     -173.0801708466      175.4147768413     1  0.24710726E+09
     -173.0801626017      177.1274612275     1  0.25303105E+09
     -173.0801309719      180.2520256957     1  0.25001296E+09
     -173.0800952526      177.7635708116     1  0.24491299E+09
     -173.0800923023      173.4539126046     1  0.24488150E+09
     -173.0800816690      176.9467730590     1  0.26015067E+09
     -173.0800761281      180.1359567730     1  0.24489097E+09
     -173.0800580425      179.6479819810     1  0.24834462E+09
     -173.0800562318      172.5870516494     1  0.25623274E+09
     -173.0800485393      177.5279021112     1  0.24867630E+09
     -173.0800409433      175.6854199713     1  0.24324068E+09
     -173.0800385112      181.1541223011     2  0.26151682E+09
     -173.0800243917      180.9795072073     1  0.23577040E+09
     -173.0800162953      175.9188587568     1  0.25682515E+09
     -173.0800151030      174.8210513736     1  0.24676876E+09
     -173.0800078470      173.8553797919     1  0.25213136E+09
     -173.0799488981      172.7102843444     1  0.24906686E+09
     -173.0799426484      176.3037401125     1  0.24153385E+09
     -173.0799193226      179.0847404693     1  0.25875589E+09
     -173.0799056082      178.0517446668     1  0.25763953E+09
     -173.0798932632      178.0248818323     2  0.25311356E+09
     -173.0798605636      176.1221994673     1  0.24333069E+09
     -173.0798377804      180.4639466058     1  0.24175692E+09
     -173.0798365369      175.6475366853     1  0.24122331E+09
     -173.0798012578      176.9270695616     1  0.25059854E+09
     -173.0797969400      182.0539894627     1  0.25956284E+09
     -173.0797553480      179.0966714339     1  0.26738876E+09
     -173.0797374218      175.7724432485     1  0.25424358E+09
     -173.0797192435      173.8720974355     1  0.24448455E+09
     -173.0796959847      174.4246951824     1  0.26138532E+09
     -173.0796876534      177.1918698366     1  0.24928515E+09
     -173.0796778460      174.3359330689     1  0.24931114E+09
     -173.0796476820      177.4538621431     1  0.24750737E+09
     -173.0796253122      173.8436573495     1  0.24067161E+09
     -173.0795357269      177.8059080728     1  0.23842957E+09
     -173.0795250575      181.0797583052     1  0.25549900E+09
     -173.0794957965      172.1934623110     1  0.25463251E+09
     -173.0794693261      180.5894050067     1  0.24038490E+09
     -173.0794166597      178.1621482004     1  0.25998701E+09
     -173.0794076786      176.5393716361     1  0.25927577E+09
     -173.0793951436      171.3512483790     1  0.25220200E+09
     -173.0793893383      176.0048504590     1  0.24263682E+09
     -173.0793828727      180.1025638845     1  0.24377121E+09
     -173.0793605046      172.1337184372     1  0.25469210E+09
     -173.0793349203      174.6067765794     1  0.26130817E+09
     -173.0793165017      178.7198265596     1  0.26398555E+09
     -173.0793090838      181.9807748437     1  0.26766645E+09
     -173.0792902954      176.3608468443     1  0.24550914E+09
     -173.0792589356      176.6070672513     1  0.24957826E+09
     -173.0792553874      174.7304714968     1  0.24635888E+09
     -173.0792416528      177.0143643326     1  0.24636907E+09
     -173.0792240593      174.8873932512     1  0.25340795E+09
     -173.0791751739      178.9991525175     1  0.24585087E+09
     -173.0791683907      175.8282613103     1  0.25268359E+09
     -173.0791669979      173.3768391049     1  0.25282220E+09
     -173.0791410029      176.0442389423     1  0.26370422E+09
     -173.0791316554      177.6678241991     1  0.24498159E+09
     -173.0790900493      179.4119201939     1  0.25022226E+09
     -173.0790553287      174.7347110584     1  0.24890058E+09
     -173.0790353654      179.6459846184     1  0.24739941E+09
     -173.0790230195      179.4966713441     1  0.25952389E+09
     -173.0790218738      173.2234140829     1  0.24163123E+09
     -173.0789980018      173.7844261939     1  0.23968198E+09
     -173.0789907805      177.8598148940     1  0.25186406E+09
     -173.0789362651      175.7908117598     1  0.25482538E+09
     -173.0789292869      175.6629879005     1  0.25921059E+09
     -173.0789228813      177.5555474211     1  0.23990795E+09
     -173.0788947348      178.9229233458     1  0.25660748E+09
     -173.0788919381      178.4207373772     1  0.25275098E+09
     -173.0788456713      175.9475905938     1  0.25843537E+09
     -173.0788397187      184.6399914091     1  0.25782828E+09
     -173.0788201120      172.4838455278     1  0.25716213E+09
     -173.0787614177      178.7224045151     1  0.24564486E+09
     -173.0787467738      173.4724441053     1  0.25197310E+09
     -173.0787400880      175.1279400868     1  0.25345602E+09
     -173.0787079242      176.5589401047     1  0.25330436E+09
     -173.0786886446      172.1077106975     1  0.24574706E+09
     -173.0786677365      183.1303219353     1  0.23836365E+09
     -173.0786551179      180.2519488757     1  0.25048974E+09
     -173.0786265396      175.4439205940     1  0.24157563E+09
     -173.0786239727      176.8639501141     1  0.24803735E+09
     -173.0786119561      175.0226618429     1  0.23448470E+09
     -173.0785978138      183.8796204818     1  0.25846898E+09
     -173.0785722148      170.3679081762     1  0.24805995E+09
     -173.0785662494      176.1414100022     1  0.24797528E+09
     -173.0785534482      178.0531817464     1  0.24828977E+09
     -173.0785443340      176.5653605212     1  0.24309677E+09
     -173.0785304248      175.9215475536     1  0.25555482E+09
     -173.0784538985      173.5682225021     1  0.25250610E+09
     -173.0784393760      175.9230233835     1  0.24524988E+09
     -173.0784328828      179.6909682432     1  0.25345564E+09
     -173.0784230536      177.1772140428     1  0.24789100E+09
     -173.0784177486      182.5563105344     1  0.26467021E+09
     -173.0783974883      174.2392250890     1  0.24893510E+09
     -173.0783940025      182.6553784156     2  0.23721290E+09
     -173.0783745035      176.2308044737     1  0.24867569E+09
     -173.0783699238      173.5235593092     1  0.24858869E+09
     -173.0783684166      180.8414105137     1  0.24850004E+09
     -173.0783667972      169.8483643726     2  0.25054164E+09
     -173.0783598952      176.9805760600     1  0.25299870E+09
     -173.0783478096      174.9942294911     1  0.26364469E+09
     -173.0782927672      176.5814536765     1  0.24590798E+09
     -173.0782917485      177.9456559803     1  0.24466787E+09
     -173.0782875882      174.7738581218     1  0.24139074E+09
     -173.0782704405      175.0513456411     1  0.24698213E+09
     -173.0782558139      179.1256951987     1  0.25323324E+09
     -173.0782229822      180.1154406013     1  0.25443803E+09
     -173.0781937276      175.5254264737     1  0.25103490E+09
     -173.0781684194      177.3088613404     1  0.25459626E+09
     -173.0781637189      176.5135267371     1  0.24513445E+09
     -173.0781379163      174.7612235085     1  0.25129310E+09
     -173.0781317182      175.8052591746     1  0.24962830E+09
     -173.0780994485      175.1502354567     1  0.24195829E+09
     -173.0780830708      177.7595468888     1  0.24165959E+09
     -173.0780426483      177.5837097692     1  0.23737346E+09
     -173.0780132216      174.9001542259     1  0.24592289E+09
     -173.0779635186      171.4819127007     1  0.24564482E+09
     -173.0779610420      171.7389875477     1  0.25091950E+09
     -173.0779537439      180.8552409238     1  0.26508016E+09
     -173.0779326043      171.5582663957     1  0.24631127E+09
     -173.0779088182      174.4446471919     1  0.24487931E+09
     -173.0778623771      174.7199220548     1  0.25110314E+09
     -173.0778600404      174.6263144794     1  0.25195934E+09
     -173.0778405432      174.3903303723     1  0.25116808E+09
     -173.0778235065      174.2073926041     1  0.24953477E+09
     -173.0778098622      175.9184087837     1  0.24863141E+09
     -173.0777959194      172.3543722610     1  0.24646274E+09
     -173.0777647846      176.6302018496     1  0.24432074E+09
     -173.0777409288      175.6088036012     1  0.24479691E+09
     -173.0777354033      177.3447528418     1  0.24802282E+09
     -173.0777302146      177.6931147662     1  0.24163875E+09
     -173.0776870090      172.8356478534     1  0.24551016E+09
     -173.0776834981      179.3239884554     1  0.24141489E+09
     -173.0776700078      171.2200029522     1  0.25144673E+09
     -173.0776618858      173.9346034546     1  0.24705506E+09
     -173.0776331557      173.8396029274     1  0.24650330E+09
     -173.0776205682      179.1668883038     1  0.24802882E+09
     -173.0775627324      181.8384307992     1  0.24941952E+09
     -173.0775503967      180.4754589987     1  0.23572280E+09
     -173.0775329072      178.6897895502     1  0.24081827E+09
     -173.0775099500      177.4673519957     1  0.24540256E+09
     -173.0775070874      177.4852385358     1  0.24557465E+09
     -173.0774815487      174.5324594942     1  0.23888579E+09
     -173.0774797899      174.3877140606     1  0.25210243E+09
     -173.0774754309      180.0717184550     1  0.25032243E+09
     -173.0774552879      174.6853399507     1  0.24223631E+09
     -173.0773911183      176.9226259410     1  0.25252524E+09
     -173.0773888146      175.7451587826     1  0.25337091E+09
     -173.0773815345      177.7291946849     1  0.24662663E+09
     -173.0773780611      174.5266528167     1  0.25439398E+09
     -173.0773569477      172.5065497349     1  0.25401579E+09
     -173.0773469156      175.6368635483     1  0.25072378E+09
     -173.0773368594      180.9807105693     1  0.24778565E+09
     -173.0773331948      172.5376714530     1  0.25111585E+09
     -173.0773274192      173.3620504561     1  0.24200123E+09
     -173.0773168246      171.3184347115     1  0.26256493E+09
     -173.0773065511      174.8688554009     1  0.24179527E+09
     -173.0773001299      173.0348576823     1  0.25055249E+09
     -173.0772913005      176.4032919014     1  0.25620131E+09
     -173.0772789667      172.0283782416     1  0.25623955E+09
     -173.0772667020      179.6201973316     1  0.25820976E+09
     -173.0772599103      178.0295410777     1  0.25210935E+09
     -173.0772522242      173.5739674011     1  0.24872836E+09
     -173.0772452797      178.1521155613     1  0.24203886E+09
     -173.0772408536      176.0718877884     1  0.24760765E+09
     -173.0772370274      181.4338154916     1  0.24908120E+09
     -173.0772075466      174.6010572486     1  0.25448069E+09
     -173.0771907974      178.3587939302     1  0.25783775E+09
     -173.0771812792      176.1518807416     1  0.24986292E+09
     -173.0771456237      175.1815970295     1  0.24911079E+09
     -173.0771388561      178.3579357904     1  0.25583763E+09
     -173.0771362364      177.9063202324     1  0.25943850E+09
     -173.0771247745      180.9055333374     1  0.24837057E+09
     -173.0771092096      179.0126230012     1  0.24829842E+09
     -173.0771027031      178.2135375856     1  0.25737741E+09
     -173.0770746397      178.9368675220     1  0.25449052E+09
     -173.0770330750      177.9730145665     1  0.26607104E+09
     -173.0770117047      171.7504270401     1  0.24262645E+09
     -173.0769902351      177.3849230357     1  0.24869865E+09
     -173.0769794154      176.0792339894     1  0.25108119E+09
     -173.0769563399      175.6332537633     1  0.24435127E+09
     -173.0769201970      172.8172020559     1  0.24865243E+09
     -173.0769047642      178.9781727391     1  0.23887629E+09
     -173.0769014248      177.6165032547     1  0.25308104E+09
     -173.0768826678      177.4042723881     1  0.23753468E+09
     -173.0768801772      179.0293010307     1  0.24766488E+09
     -173.0768702870      174.1479269096     1  0.25896914E+09
     -173.0768044625      178.9376532870     1  0.24257190E+09
     -173.0768017423      179.8020264479     1  0.26681304E+09
     -173.0768003482      177.1820025094     1  0.25112309E+09
     -173.0767942893      169.3654661200     1  0.25147235E+09
     -173.0767623233      175.8582590916     1  0.25624984E+09
     -173.0767332920      174.0425186435     1  0.25900898E+09
     -173.0767000118      175.7675653189     1  0.24948269E+09
     -173.0766771658      175.3193207835     1  0.25118913E+09
     -173.0766702255      178.4143048841     1  0.24151141E+09
     -173.0766661035      177.6863437679     1  0.25611716E+09
     -173.0766587199      172.8716409820     1  0.26792286E+09
     -173.0766464744      180.0584337761     1  0.25988977E+09
     -173.0766453191      174.1874350709     1  0.25480167E+09
     -173.0766195856      176.5984125397     1  0.25182830E+09
     -173.0766171806      172.0107368329     1  0.25409175E+09
     -173.0766121974      175.1864720564     1  0.25777247E+09
     -173.0765906368      179.5498029088     1  0.24916397E+09
     -173.0765798616      174.8935860285     1  0.25232907E+09
     -173.0765606047      172.8560238113     1  0.24912410E+09
     -173.0765480973      176.2286161500     1  0.24749031E+09
     -173.0765251074      181.2843831286     1  0.24234141E+09
     -173.0765183675      176.6904519868     1  0.23679420E+09
     -173.0765139604      176.0012376834     1  0.24556177E+09
     -173.0765085389      178.8899598401     1  0.24723549E+09
     -173.0764711105      177.2512480463     1  0.25580748E+09
     -173.0764441292      173.3457493648     1  0.24732494E+09
     -173.0764368556      178.6463825614     1  0.24770837E+09
     -173.0764061198      179.3316994093     1  0.25325995E+09
     -173.0763792959      173.3299793647     1  0.25192790E+09
     -173.0763613100      175.9550797511     1  0.25569908E+09
     -173.0763559566      179.3567676086     1  0.25853823E+09
     -173.0763514716      174.5251042325     1  0.25255077E+09
     -173.0763499733      177.6442506179     1  0.24753521E+09
     -173.0763153842      179.7067030478     1  0.25425604E+09
     -173.0762910261      178.1734626038     1  0.25347610E+09
     -173.0762828092      176.2057416795     1  0.25537921E+09
     -173.0762798161      181.3373620122     1  0.24761359E+09
     -173.0762662228      176.0541565062     1  0.25449419E+09
     -173.0762459373      177.0769776924     1  0.24113609E+09
     -173.0762146603      173.6027518881     1  0.25510536E+09
     -173.0762122597      170.9500673426     1  0.24503702E+09
     -173.0762106050      178.2916724593     1  0.25033309E+09
     -173.0762031314      174.9295152242     1  0.25214093E+09
     -173.0761845593      176.9305745623     1  0.25114024E+09
     -173.0761762900      177.0620511582     1  0.25350554E+09
     -173.0761309498      178.1849025544     1  0.26499217E+09
     -173.0761196239      179.8065510950     1  0.25450835E+09
     -173.0760999950      180.8511406924     1  0.26377819E+09
     -173.0760681090      176.6069143989     1  0.24639329E+09
     -173.0760630589      179.7118668909     1  0.24628278E+09
     -173.0760282537      176.6927133500     1  0.24061708E+09
     -173.0759559141      177.4363604395     1  0.25298281E+09
     -173.0759373698      181.1948114640     1  0.23776250E+09
     -173.0759202273      175.5244000793     1  0.25227446E+09
     -173.0759180531      174.6773650489     1  0.24841012E+09
     -173.0759041093      178.6189449899     1  0.25171704E+09
     -173.0758622870      176.8963775239     1  0.24534999E+09
     -173.0758488972      176.0080672031     1  0.24574809E+09
     -173.0758284422      175.5445925688     1  0.25047802E+09
     -173.0758269018      172.9736291706     1  0.25357209E+09
     -173.0758183614      175.0129173123     1  0.25331977E+09
     -173.0757959612      174.6112127583     1  0.25314470E+09
     -173.0757937582      177.6451309726     1  0.24069665E+09
     -173.0757813190      177.2759866518     1  0.24649706E+09
     -173.0757716974      178.2245313160     1  0.25762640E+09
     -173.0757538835      174.7561739616     1  0.25345700E+09
     -173.0757186964      178.4507148714     1  0.25153437E+09
     -173.0757098655      174.5952728107     1  0.24602878E+09
     -173.0756896872      176.0462527228     1  0.24871128E+09
     -173.0756554084      172.7534115785     1  0.24362181E+09
     -173.0756490960      179.4106373792     1  0.27841037E+09
     -173.0756249066      172.5969566717     1  0.25410803E+09
     -173.0755953989      178.5494724743     1  0.26081967E+09
     -173.0755850409      176.3550174954     1  0.24988288E+09
     -173.0755810048      181.1616204500     1  0.25493072E+09
     -173.0755791779      179.2612541427     1  0.23834475E+09
     -173.0755690634      179.7962993256     1  0.26705992E+09
     -173.0755438250      168.0833347274     1  0.24212171E+09
     -173.0755325464      179.9071499243     1  0.25661442E+09
     -173.0755084974      176.1202427195     1  0.24977386E+09
     -173.0754893397      177.8529819598     1  0.25345860E+09
     -173.0754682576      172.6282867508     1  0.24889651E+09
     -173.0754424314      176.9765568221     1  0.24306935E+09
     -173.0753988159      173.3859812078     1  0.25272963E+09
     -173.0753757743      171.0068154270     1  0.24996582E+09
     -173.0753633025      172.9729086585     1  0.24083164E+09
     -173.0752781464      173.0436934498     1  0.24752074E+09
     -173.0752422691      172.1415557620     1  0.24992387E+09
     -173.0752251260      176.6320280315     1  0.24759377E+09
     -173.0752113825      175.9931557447     1  0.24291737E+09
     -173.0752068558      178.2331858317     1  0.24622179E+09
     -173.0751843432      171.4451625105     1  0.24304967E+09
     -173.0751747827      179.4293078687     1  0.25596150E+09
     -173.0751637641      174.7911059052     1  0.24653792E+09
     -173.0751364360      175.7708926279     1  0.24478343E+09
     -173.0751247109      173.5259069549     1  0.25028780E+09
     -173.0751118297      175.6558257664     1  0.24779297E+09
     -173.0751035324      174.3714028775     1  0.25211382E+09
     -173.0750999695      173.6883427110     1  0.24619357E+09
     -173.0750702175      178.3304637277     1  0.23880166E+09
     -173.0750549929      175.3861942148     1  0.24220900E+09
     -173.0750526153      176.0722807689     1  0.24872174E+09
     -173.0750182808      177.3997320849     1  0.24298250E+09
     -173.0750075659      177.7835214399     1  0.25587222E+09
     -173.0750039582      175.0442487561     1  0.25036304E+09
     -173.0749608923      175.6474679408     1  0.24609798E+09
     -173.0749367492      177.8678411918     1  0.23534392E+09
     -173.0749320334      174.3053486895     1  0.24916702E+09
     -173.0749263079      175.0972556901     1  0.24345592E+09
     -173.0749184810      175.2810170303     1  0.24140971E+09
     -173.0749150283      179.1010259790     1  0.24904487E+09
     -173.0748770978      178.2730616423     1  0.25016122E+09
     -173.0748633610      174.3555509729     1  0.24208273E+09
     -173.0748261783      175.3787939769     1  0.25180135E+09
     -173.0748216376      176.2462047912     1  0.25378803E+09
     -173.0747982920      174.8798696026     1  0.26048515E+09
     -173.0747845151      173.7639423633     1  0.25368314E+09
     -173.0747489094      178.5406338095     1  0.24232870E+09
     -173.0747394585      179.3403463815     1  0.24268926E+09
     -173.0747382496      172.9616888837     1  0.24523252E+09
     -173.0746838843      175.9438925091     1  0.24069211E+09
     -173.0746728569      179.5671916855     1  0.24262791E+09
     -173.0746426436      174.8103055029     1  0.24914509E+09
     -173.0746168661      177.1984132451     1  0.25349303E+09
     -173.0745981065      179.5576272742     1  0.24677724E+09
     -173.0745691045      174.1614659367     1  0.24752413E+09
     -173.0745670775      179.1316122491     1  0.25520097E+09
     -173.0745199127      178.5044123836     1  0.24595337E+09
     -173.0744555846      177.5972529071     1  0.23493736E+09
     -173.0744308584      177.0853778741     1  0.25081464E+09
     -173.0744133299      175.1989538206     1  0.25717764E+09
     -173.0743274386      171.3265133454     1  0.25996844E+09
     -173.0743248761      180.8885178386     1  0.25041147E+09
     -173.0742992113      181.2484209660     1  0.23724048E+09
     -173.0742854344      176.8899842661     1  0.24782994E+09
     -173.0742634109      176.0405680432     1  0.24569657E+09
     -173.0742585551      179.8562707439     1  0.24544398E+09
     -173.0742282208      174.2014391846     1  0.24872984E+09
     -173.0742221818      176.7191821738     1  0.25253610E+09
     -173.0742174862      178.5260178047     1  0.25517583E+09
     -173.0742075666      175.3264122528     1  0.24834217E+09
     -173.0742003050      178.8822647284     1  0.24224772E+09
     -173.0741956102      179.2576790279     1  0.26054812E+09
     -173.0741923425      180.5128148850     1  0.27069182E+09
     -173.0741565171      174.0271487044     1  0.24817172E+09
     -173.0741539626      171.2013608477     1  0.25236270E+09
     -173.0741525214      176.2127675096     1  0.25311731E+09
     -173.0741327107      174.8705908516     1  0.24078610E+09
     -173.0741291154      178.5927420843     1  0.24695651E+09
     -173.0741085275      178.3785850163     1  0.24515852E+09
     -173.0740996891      172.0020941151     1  0.25265897E+09
     -173.0740723502      175.0031408450     1  0.24850699E+09
     -173.0740710253      178.0154886584     1  0.23500200E+09
     -173.0740634443      174.2006255912     1  0.24682838E+09
     -173.0740555848      175.8340235619     1  0.24765410E+09
     -173.0740384994      173.2022360746     1  0.24901444E+09
     -173.0740053566      177.1878640689     1  0.24466263E+09
     -173.0740009221      174.9685758391     1  0.24660373E+09
     -173.0739975831      176.0401952692     1  0.25397983E+09
     -173.0739933536      175.6614119225     1  0.24857818E+09
     -173.0739822622      178.0911350655     1  0.24241068E+09
     -173.0739599001      180.3397970466     1  0.26975180E+09
     -173.0739165927      177.2784354735     1  0.25363849E+09
     -173.0738924102      175.3607345790     1  0.24432341E+09
     -173.0738907508      178.2606780031     1  0.26360445E+09
     -173.0738838849      177.1797038833     1  0.24635421E+09
     -173.0738493909      176.9433698805     1  0.24542703E+09
     -173.0738446694      178.5415887580     1  0.26134142E+09
     -173.0738074949      174.1477474551     1  0.24155086E+09
     -173.0738057417      175.2883413552     1  0.23761532E+09
     -173.0737723946      176.3514890276     1  0.24503097E+09
     -173.0737649414      178.0930886710     1  0.24851337E+09
     -173.0737586104      179.6775602603     1  0.25047132E+09
     -173.0737489467      179.9463417270     1  0.24864718E+09
     -173.0737415514      178.4175802921     1  0.25666360E+09
     -173.0737394544      179.6336365042     1  0.24548166E+09
     -173.0737379557      178.5098476789     1  0.24406457E+09
     -173.0737233817      177.5882882480     1  0.25733741E+09
     -173.0736828063      178.8353420561     1  0.25645637E+09
     -173.0736636181      178.1235960466     1  0.25038512E+09
     -173.0736543761      174.3652762597     1  0.24329292E+09
     -173.0736344607      179.0577057848     1  0.25762093E+09
     -173.0736168096      177.1779846746     1  0.25177195E+09
     -173.0736145236      179.5922735908     1  0.26799754E+09
     -173.0736075713      175.1995592891     1  0.24017231E+09
     -173.0736020803      175.4446546534     1  0.24870208E+09
     -173.0735709152      180.1150549162     1  0.24901686E+09
     -173.0735677309      177.7495595763     1  0.25855910E+09
     -173.0735546272      173.6725053194     1  0.24567453E+09
     -173.0735315773      177.4885345791     1  0.24228836E+09
     -173.0735294991      180.1851568076     1  0.25468036E+09
     -173.0735254575      176.1091257956     1  0.24457580E+09
     -173.0734984354      175.3877092747     1  0.26723762E+09
     -173.0734963359      174.9042128932     1  0.25198370E+09
     -173.0734865303      174.7874678779     1  0.24342101E+09
     -173.0734576341      175.1109815293     1  0.24990305E+09
     -173.0734544104      171.4070929017     1  0.24300528E+09
     -173.0734486871      176.0833878550     1  0.26718010E+09
     -173.0734327057      174.2860292443     1  0.25126280E+09
     -173.0734095172      169.8633486306     1  0.24513138E+09
     -173.0734060908      170.9729130198     1  0.25213503E+09
     -173.0733953105      180.4167639765     1  0.24605101E+09
     -173.0733937929      178.2436727936     1  0.24019570E+09
     -173.0733547464      172.1653117310     1  0.24926465E+09
     -173.0733450646      176.0174716103     1  0.24550381E+09
     -173.0733024864      177.4083043575     1  0.25301398E+09
     -173.0733014008      171.2417476278     1  0.25027510E+09
     -173.0732889247      176.5677280575     1  0.24700034E+09
     -173.0732868188      174.1718041451     1  0.24316960E+09
     -173.0732839444      178.6427682897     1  0.25318556E+09
     -173.0732791898      179.9381982372     1  0.26075990E+09
     -173.0732745775      175.1637863372     1  0.25143967E+09
     -173.0732593248      180.1883842837     1  0.25308656E+09
     -173.0732573445      175.6508175305     1  0.24474021E+09
     -173.0732449791      171.4076156284     1  0.24406377E+09
     -173.0731930699      177.7850585330     1  0.25845617E+09
     -173.0731846590      177.9264638054     1  0.24432120E+09
     -173.0731711339      181.6693117369     1  0.23872281E+09
     -173.0731690768      173.4071602414     1  0.25299682E+09
     -173.0731539568      176.9476868355     1  0.24430433E+09
     -173.0731443689      178.4686941778     1  0.24754752E+09
     -173.0731404509      180.6457177471     1  0.24854161E+09
     -173.0730962530      175.3558291482     1  0.24843936E+09
     -173.0730881257      175.2095344484     1  0.25256657E+09
     -173.0730808723      174.4674575165     1  0.24710853E+09
     -173.0730775419      170.4830083298     1  0.24058287E+09
     -173.0730700706      180.4936704957     1  0.24920031E+09
     -173.0730584980      178.9852775926     1  0.24768589E+09
     -173.0730473118      181.0054049043     1  0.25444066E+09
     -173.0730401031      184.6658634650     1  0.24864029E+09
     -173.0730134769      176.9753141450     1  0.24776960E+09
     -173.0729829892      175.4808459278     1  0.24741922E+09
     -173.0729763965      175.2691950562     1  0.24332740E+09
     -173.0729378562      172.9736929036     1  0.24412041E+09
     -173.0729229617      172.0587692848     1  0.24935551E+09
     -173.0728970218      177.3293506136     1  0.24919015E+09
     -173.0728936868      179.5065193931     1  0.24552994E+09
     -173.0728570236      175.3966728502     1  0.25264768E+09
     -173.0728280226      168.7205049883     1  0.25795484E+09
     -173.0728179229      176.0619294937     1  0.25527125E+09
     -173.0728136016      181.9016829056     1  0.25577622E+09
     -173.0728028061      180.2221999420     1  0.25836689E+09
     -173.0728015618      177.2536755259     1  0.24201920E+09
     -173.0727884526      175.2332331530     1  0.25158216E+09
     -173.0727684856      179.1998338641     1  0.25554059E+09
     -173.0727193083      175.5393234754     1  0.25621329E+09
     -173.0727174644      173.6956265401     1  0.24399624E+09
     -173.0727126237      177.1672999120     1  0.24844880E+09
     -173.0727113819      175.3875232927     1  0.24434199E+09
     -173.0727002402      174.2420380930     1  0.24308575E+09
     -173.0726992329      175.4108622238     1  0.25384366E+09
     -173.0726740936      175.7219618676     1  0.25442005E+09
     -173.0726719127      182.7511681924     1  0.25468072E+09
     -173.0726588419      176.4710926240     1  0.24425038E+09
     -173.0726492172      171.0027555764     1  0.24855692E+09
     -173.0726255264      181.3823127705     1  0.25044159E+09
     -173.0725871652      173.3108271481     1  0.25953502E+09
     -173.0725845897      172.9882174144     1  0.24305973E+09
     -173.0725521784      179.3367269591     1  0.26816895E+09
     -173.0725288938      174.6012153927     1  0.24564006E+09
     -173.0725222291      183.0424208509     1  0.25220837E+09
     -173.0725206067      177.1330303345     1  0.24838128E+09
     -173.0725108599      175.9069277573     1  0.24152494E+09
     -173.0725031962      176.2974004033     1  0.24562667E+09
     -173.0724561825      176.1008949047     1  0.24220886E+09
     -173.0724514125      180.8087377512     1  0.25712753E+09
     -173.0724396174      174.3458051985     1  0.25261363E+09
     -173.0724082338      181.2477010261     1  0.25805122E+09
     -173.0723780891      172.7847039479     1  0.25634307E+09
     -173.0723700523      178.3934607704     1  0.24761045E+09
     -173.0722931023      173.5608532903     1  0.24802246E+09
     -173.0722822095      173.7192790358     1  0.25352387E+09
     -173.0722810467      181.2897745922     2  0.24447105E+09
     -173.0722560240      177.3871221363     1  0.26411233E+09
     -173.0722402808      175.7716259150     1  0.24145012E+09
     -173.0722097083      176.3144453205     1  0.25606351E+09
     -173.0721901286      181.9782083364     1  0.24765605E+09
     -173.0721805962      176.5555403508     1  0.25254531E+09
     -173.0721632947      171.5376865143     1  0.25084176E+09
     -173.0721607960      178.9299344085     1  0.26414412E+09
     -173.0721492251      174.2608315444     1  0.25010556E+09
     -173.0721410234      177.2778554026     1  0.24620367E+09
     -173.0720830075      176.7652627345     1  0.25260843E+09
     -173.0720808973      176.2988589845     1  0.25239212E+09
     -173.0720730966      177.4028490277     1  0.24683484E+09
     -173.0720573626      179.9734853229     1  0.25436697E+09
     -173.0720550772      177.3519241314     1  0.24870188E+09
     -173.0720319892      178.0394030210     1  0.24776618E+09
     -173.0720261227      177.0113027333     1  0.24059614E+09
     -173.0720243899      178.2012789866     1  0.24864869E+09
     -173.0720196926      175.4676057912     1  0.24503710E+09
     -173.0720161811      181.1716666064     1  0.24686790E+09
     -173.0719832722      181.0168015949     1  0.26570759E+09
     -173.0719744607      171.9344073807     1  0.24948445E+09
     -173.0719456609      176.5868052336     1  0.24679740E+09
     -173.0718893723      180.3972713943     1  0.26135707E+09
     -173.0718728785      182.6962952964     1  0.25162331E+09
     -173.0718569925      179.8866734564     1  0.25913725E+09
     -173.0718557097      173.4416487593     1  0.25255838E+09
     -173.0717965783      177.5501288162     1  0.25260533E+09
     -173.0717745178      172.4921043880     1  0.25352487E+09
     -173.0717711443      176.0615103290     1  0.24802433E+09
     -173.0717605899      177.6089101950     1  0.25279236E+09
     -173.0717205453      175.7828852710     1  0.24113282E+09
     -173.0717094070      172.1969309753     1  0.24382955E+09
     -173.0717049052      171.0647554196     1  0.25023780E+09
     -173.0716967275      175.4221281577     1  0.25152784E+09
     -173.0716898738      173.9805797375     1  0.24064707E+09
     -173.0716768663      182.4921417664     1  0.25801129E+09
     -173.0716725756      177.7322904235     1  0.24916154E+09
     -173.0716488682      174.4391809341     1  0.25761260E+09
     -173.0716342457      181.5328851778     1  0.25116889E+09
     -173.0716312816      176.9387539718     1  0.25906326E+09
     -173.0716216123      175.5434233070     1  0.24646359E+09
     -173.0715905067      176.4263666906     1  0.24295750E+09
     -173.0715843597      176.4980719892     1  0.25171961E+09
     -173.0715818390      177.8430240357     1  0.25602452E+09
     -173.0715588594      174.5520170116     1  0.24567305E+09
     -173.0715477426      181.4971056982     1  0.25829474E+09
     -173.0715458197      174.9169983202     1  0.24495171E+09
     -173.0715238280      174.6133340524     1  0.24389650E+09
     -173.0715096640      179.3694909785     1  0.25233115E+09
     -173.0714963004      177.2309428382     1  0.24927481E+09
     -173.0714719983      175.5640717186     1  0.25016519E+09
     -173.0714663826      179.3294263444     1  0.23746553E+09
     -173.0714334608      174.9028110788     1  0.24322626E+09
     -173.0714157876      175.0583442962     1  0.28089697E+09
     -173.0714071919      180.7749591087     1  0.26098180E+09
     -173.0713978682      178.0521428645     1  0.25828351E+09
     -173.0713392017      177.1221845553     1  0.24785736E+09
     -173.0713296173      177.3972690337     1  0.24580611E+09
     -173.0713257010      174.4386746628     1  0.25630113E+09
     -173.0713024105      174.5546701995     1  0.24132253E+09
     -173.0712965029      176.7762455158     1  0.25299806E+09
     -173.0712818967      175.9134584348     1  0.26234056E+09
     -173.0712577885      172.5156318220     1  0.24777510E+09
     -173.0712468470      176.8983842422     1  0.26123927E+09
     -173.0712445150      177.1987305215     1  0.26491888E+09
     -173.0712263641      177.9059069737     1  0.24239280E+09
     -173.0712105344      177.3336101632     1  0.24523946E+09
     -173.0712065196      179.3560820738     1  0.27823491E+09
     -173.0711962370      176.7492608772     1  0.24124578E+09
     -173.0711842506      175.5290459315     1  0.24783369E+09
     -173.0711797522      177.4956446630     1  0.24482577E+09
     -173.0711646693      175.9646340576     1  0.25114365E+09
     -173.0711380376      173.9264420428     1  0.25140564E+09
     -173.0710985768      174.6537747086     1  0.25826605E+09
     -173.0710907524      176.4500266468     1  0.26299545E+09
     -173.0710883834      172.8824403343     1  0.26403788E+09
     -173.0710785464      174.4020320356     1  0.25583767E+09
     -173.0710385657      174.2825379071     1  0.25481659E+09
     -173.0710318019      177.4952478732     1  0.25047704E+09
     -173.0710086503      173.3670644855     1  0.24782623E+09
     -173.0709890828      182.1776379950     1  0.24691324E+09
     -173.0709832465      181.6155063812     1  0.25439203E+09
     -173.0709556788      171.5230308448     1  0.23829572E+09
     -173.0709539420      179.8415943608     1  0.25093524E+09
     -173.0709492274      174.5655926706     1  0.24062487E+09
     -173.0709458604      175.2096957403     1  0.25023109E+09
     -173.0709205081      169.1084562154     1  0.25170050E+09
     -173.0709172586      179.7648588978     1  0.25270065E+09
     -173.0708748556      173.7614234664     1  0.25230815E+09
     -173.0708658966      178.3920340243     1  0.24485564E+09
     -173.0708549478      170.9022403984     1  0.24679351E+09
     -173.0708454639      177.2598166654     1  0.25340871E+09
     -173.0708351222      173.6453027491     1  0.24134649E+09
     -173.0708139464      174.9597821256     1  0.25226682E+09
     -173.0707758162      172.7242508146     1  0.25337729E+09
     -173.0707692308      174.2078727469     1  0.25398344E+09
     -173.0707418605      175.6408897607     1  0.23961821E+09
     -173.0707405989      179.3572709146     1  0.25561542E+09
     -173.0707220522      178.8967058797     1  0.25637047E+09
     -173.0707160965      178.4973120919     1  0.25484996E+09
     -173.0706922763      173.9128762462     1  0.23784517E+09
     -173.0706853457      177.5265950086     1  0.26168810E+09
     -173.0706715192      180.9329820189     1  0.24962509E+09
     -173.0706514150      177.0217226831     1  0.24388208E+09
     -173.0706154798      176.7509549645     1  0.24664022E+09
     -173.0706122502      175.9498552216     1  0.24324858E+09
     -173.0705981302      174.9638832509     1  0.24669608E+09
     -173.0705867178      173.6827971138     1  0.24850176E+09
     -173.0705738597      177.8106730439     1  0.23921007E+09
     -173.0705373482      176.7719536844     1  0.25510006E+09
     -173.0705151879      171.3430249804     1  0.26510757E+09
     -173.0705113693      174.9436375978     1  0.25485642E+09
     -173.0705030880      180.2979962759     1  0.25419153E+09
     -173.0704872339      178.8797906648     1  0.24286186E+09
     -173.0704538096      175.8878077717     1  0.26210773E+09
     -173.0704288161      174.4912592519     1  0.24649167E+09
     -173.0704266732      182.0141296415     2  0.23641934E+09
     -173.0704254981      175.6216103635     1  0.24483994E+09
     -173.0703968510      179.8456380841     1  0.25022884E+09
     -173.0703913971      171.3873819135     1  0.24507030E+09
     -173.0703185970      179.1154929165     1  0.24848832E+09
     -173.0703173518      174.3868083730     2  0.25204921E+09
     -173.0703117864      176.2151671845     1  0.23695693E+09
     -173.0702937551      179.3851905958     1  0.24228072E+09
     -173.0702747102      173.1217429068     1  0.24635158E+09
     -173.0702703128      178.6396545963     1  0.24581876E+09
     -173.0702443058      172.1008116910     1  0.24637536E+09
     -173.0702396618      179.2471829959     1  0.25053549E+09
     -173.0702339530      181.7046572597     1  0.27430256E+09
     -173.0702209622      176.2865019334     1  0.24009567E+09
     -173.0702168339      177.6448868203     1  0.25487727E+09
     -173.0701133456      178.4690559712     1  0.25371175E+09
     -173.0700997756      174.1575598368     1  0.24580243E+09
     -173.0700762195      178.8829295705     1  0.24870782E+09
     -173.0700602846      173.7859122123     1  0.24914104E+09
     -173.0700384654      179.3506601931     1  0.24160402E+09
     -173.0700320474      178.7749362401     1  0.25547968E+09
     -173.0700310340      178.7004600075     1  0.25427705E+09
     -173.0700267637      180.1118894384     1  0.24920694E+09
     -173.0700217178      178.1953341518     1  0.24117819E+09
     -173.0700183248      176.1563080683     1  0.23962051E+09
     -173.0699862429      176.9874045947     1  0.26236267E+09
     -173.0699679577      173.9375547886     1  0.24662774E+09
     -173.0699638353      179.6849410512     1  0.25680704E+09
     -173.0699620099      175.5117279588     1  0.24462715E+09
     -173.0699396145      174.7128008119     1  0.23983659E+09
     -173.0699372997      174.9343755470     1  0.24209283E+09
     -173.0699295989      176.3660869861     1  0.25381227E+09
     -173.0699263237      178.5249948980     1  0.24908871E+09
     -173.0699067827      178.0555487332     1  0.24805628E+09
     -173.0699023142      177.0087915246     1  0.24573633E+09
     -173.0698973408      176.5315999174     1  0.24442304E+09
     -173.0698879943      174.5715200416     1  0.24093170E+09
     -173.0698481284      182.1666390143     1  0.26373446E+09
     -173.0698456077      169.9812716160     1  0.26364020E+09
     -173.0698279199      174.9192563152     1  0.24425272E+09
     -173.0698244704      178.1593330895     1  0.25080089E+09
     -173.0698181771      176.5969498515     1  0.24961916E+09
     -173.0697703317      174.7083356526     1  0.24998670E+09
     -173.0697534738      177.5601715868     1  0.25689305E+09
     -173.0697424480      175.5667292466     1  0.24435011E+09
     -173.0697220025      174.4359163123     1  0.25036946E+09
     -173.0697162438      177.8800064303     1  0.24908400E+09
     -173.0697139683      177.5450476913     1  0.24713468E+09
     -173.0697118939      177.7551287673     1  0.24476330E+09
     -173.0697093611      173.2607850904     1  0.24762031E+09
     -173.0697050748      176.2152888819     1  0.24868433E+09
     -173.0696972946      174.3665799261     1  0.25760259E+09
     -173.0696762777      179.9116493820     1  0.23849840E+09
     -173.0696605820      173.7166626834     1  0.24702584E+09
     -173.0696574434      177.9350029060     1  0.24016884E+09
     -173.0696444045      172.2046274699     1  0.24042157E+09
     -173.0696365450      178.3468590883     1  0.24901680E+09
     -173.0696283998      178.8685664178     1  0.24994752E+09
     -173.0695911546      176.7601299719     1  0.24280127E+09
     -173.0695666607      177.7415407283     1  0.25606118E+09
     -173.0695567981      180.5535268080     1  0.25023664E+09
     -173.0695424768      177.5060256204     1  0.24772357E+09
     -173.0695406753      175.9925545939     1  0.24677109E+09
     -173.0695173707      177.5890488395     1  0.24193739E+09
     -173.0695061923      177.8025019100     1  0.24723167E+09
     -173.0694733654      181.7721543287     1  0.27661719E+09
     -173.0694565332      176.8505144336     1  0.25278495E+09
     -173.0694406207      174.5042836322     1  0.24813988E+09
     -173.0694231688      178.8214972004     1  0.24311904E+09
     -173.0694056041      175.4458469627     1  0.24329952E+09
     -173.0693805379      170.2376797440     1  0.25344054E+09
     -173.0693647286      181.3660016489     1  0.25046540E+09
     -173.0693499315      173.1421078890     1  0.24738105E+09
     -173.0693389779      178.9904546051     1  0.27284774E+09
     -173.0693007610      174.8432547300     1  0.24480363E+09
     -173.0692937371      177.7837318646     1  0.25757625E+09
     -173.0692878379      174.8381909382     1  0.24588573E+09
     -173.0692837631      177.4895039013     1  0.25035070E+09
     -173.0692730145      173.5738971725     1  0.24624529E+09
     -173.0692702758      173.6993794473     1  0.24511175E+09
     -173.0692623267      174.5062149632     1  0.24849703E+09
     -173.0692165418      176.3110979099     1  0.25074917E+09
     -173.0692020093      175.6700300553     1  0.25320956E+09
     -173.0691973223      178.4366111659     1  0.27498572E+09
     -173.0691760117      179.2970213251     1  0.25016224E+09
     -173.0691647422      179.0544434638     1  0.24093598E+09
     -173.0691441874      171.8676012264     1  0.24205454E+09
     -173.0691322898      174.8907687643     1  0.24892479E+09
     -173.0691294737      173.6221049903     1  0.25244945E+09
     -173.0691211545      176.8886357810     1  0.25195529E+09
     -173.0690813690      178.8515083240     1  0.25137708E+09
     -173.0690643317      179.6667281691     1  0.23994533E+09
     -173.0690510740      175.7552764890     1  0.24631085E+09
     -173.0690445729      176.7371100823     1  0.24233074E+09
     -173.0690298935      179.2293067771     1  0.25429244E+09
     -173.0690217071      177.0760179252     1  0.24433187E+09
     -173.0690145759      174.3484599596     1  0.25561823E+09
     -173.0689991646      178.2049586363     1  0.24766667E+09
     -173.0689971050      173.6420694035     1  0.25049970E+09
     -173.0689743839      178.5674377921     1  0.24651891E+09
     -173.0689702463      177.1602652485     1  0.25623760E+09
     -173.0689278158      179.1793196570     1  0.25262271E+09
     -173.0689019194      175.0355429968     1  0.23957060E+09
     -173.0688942923      179.9756409470     1  0.26366800E+09
     -173.0688612262      175.8937063139     1  0.24585405E+09
     -173.0688458748      175.4582966419     1  0.24259576E+09
     -173.0688396254      175.4386508847     1  0.24907703E+09
     -173.0688213855      174.5163776337     1  0.24082128E+09
     -173.0687897439      178.3275663766     1  0.24478532E+09
     -173.0687624734      171.3743080204     1  0.25565880E+09
     -173.0687322873      176.2715189519     1  0.26919944E+09
     -173.0687267251      179.7522570397     1  0.24721535E+09
     -173.0686932273      172.5551683269     1  0.24422610E+09
     -173.0686897885      170.4127201730     1  0.26079708E+09
     -173.0686470830      177.5019369151     1  0.25010247E+09
     -173.0686314288      178.2516867799     1  0.24644887E+09
     -173.0685996505      174.7796673832     1  0.24358153E+09
     -173.0685862193      178.5525398156     1  0.26011913E+09
     -173.0685694763      179.1465564080     1  0.25718364E+09
     -173.0685147533      176.3389391849     1  0.24983900E+09
     -173.0685000200      178.5526124199     1  0.25759525E+09
     -173.0684801212      171.1163334910     1  0.24208650E+09
     -173.0684717822      177.9268458895     1  0.24675494E+09
     -173.0684195175      178.7565289125     1  0.25040675E+09
     -173.0683787045      175.8378177205     1  0.24752686E+09
     -173.0683620332      180.7074970721     1  0.25295078E+09
     -173.0683355165      174.8464589514     1  0.25890447E+09
     -173.0683264252      175.6900987416     1  0.24320501E+09
     -173.0682844247      177.9929113771     1  0.25434327E+09
     -173.0682797752      175.2734478015     1  0.25154944E+09
     -173.0682731679      174.5124771667     1  0.24563965E+09
     -173.0682589458      175.1879779118     1  0.25369071E+09
     -173.0682531473      172.7756860799     1  0.25098973E+09
     -173.0682505152      179.4798783093     1  0.24287489E+09
     -173.0682240997      179.4173285900     1  0.25465037E+09
     -173.0681988580      178.4104997377     1  0.25267853E+09
     -173.0681761401      173.8830818832     1  0.24122690E+09
     -173.0681619235      175.0430752967     1  0.25712442E+09
     -173.0681339591      176.1757159922     1  0.24080647E+09
     -173.0680879645      178.3393368980     1  0.25253157E+09
     -173.0680638334      171.3288263467     1  0.24931694E+09
     -173.0680535788      175.9786831896     1  0.24427620E+09
     -173.0680443683      173.4553850563     1  0.24811367E+09
     -173.0680125144      180.4055074835     1  0.25056501E+09
     -173.0679967032      173.8406223456     1  0.24426655E+09
     -173.0679946925      174.1164924795     1  0.24638706E+09
     -173.0679805079      178.0243889586     1  0.25032232E+09
     -173.0679440485      174.4417602809     1  0.25629801E+09
     -173.0679391756      173.8284908464     1  0.25124645E+09
     -173.0679356299      178.4089082355     1  0.25514229E+09
     -173.0679183321      179.4236946553     1  0.26652420E+09
     -173.0678705815      180.4987078779     1  0.26206417E+09
     -173.0678635347      177.8946557659     1  0.24593059E+09
     -173.0678518966      175.3483438582     1  0.24280604E+09
     -173.0678254863      178.6355855027     1  0.25999084E+09
     -173.0678119383      176.1755840790     1  0.24052741E+09
     -173.0677958671      178.5550632204     1  0.24284497E+09
     -173.0677843789      176.4268019488     1  0.24308485E+09
     -173.0677566852      176.8266023435     1  0.24543112E+09
     -173.0677443263      174.0665636479     1  0.24730852E+09
     -173.0677382729      173.7577888220     1  0.26249143E+09
     -173.0677348619      170.2317413315     1  0.24137464E+09
     -173.0677114412      176.8338452953     1  0.26009232E+09
     -173.0676985456      172.1996286484     1  0.24207226E+09
     -173.0676728375      178.7102760869     1  0.24771246E+09
     -173.0676606990      177.9962103150     1  0.23132564E+09
     -173.0676582038      176.8547359623     1  0.24324159E+09
     -173.0676425199      176.1967698226     1  0.24576130E+09
     -173.0676398312      175.5230216291     1  0.25017309E+09
     -173.0676307336      177.5619244749     1  0.24236883E+09
     -173.0676044180      175.5136935855     1  0.24405739E+09
     -173.0675574003      175.1025591814     1  0.24295503E+09
     -173.0675294139      181.1488817774     1  0.26296740E+09
     -173.0675203061      176.1082333663     1  0.25548418E+09
     -173.0674924893      175.8115112845     1  0.26907292E+09
     -173.0674709921      172.7989264220     1  0.24834698E+09
     -173.0674665134      178.4681659742     1  0.24384336E+09
     -173.0674574713      173.5725716140     2  0.25732914E+09
     -173.0674349961      176.5533423093     1  0.24843494E+09
     -173.0674265698      180.8791416488     1  0.24315472E+09
     -173.0674216124      171.4070625908     1  0.25324807E+09
     -173.0673938867      176.2518775458     1  0.24886651E+09
     -173.0673847247      175.8096702481     1  0.24991514E+09
     -173.0673765736      175.1088238710     1  0.24278882E+09
     -173.0673631830      172.8733059973     1  0.24639276E+09
     -173.0673565494      179.1629766387     1  0.25486740E+09
     -173.0673375343      180.7176687162     1  0.24644473E+09
     -173.0673330978      178.0766617567     1  0.25681066E+09
     -173.0672883962      175.0661156099     1  0.24317436E+09
     -173.0672538051      176.0427387286     1  0.25089388E+09
     -173.0672482737      174.1833756282     1  0.24846246E+09
     -173.0672435275      177.5090205693     1  0.25095643E+09
     -173.0672357278      175.5029376807     1  0.25850602E+09
     -173.0672207476      176.3915003044     1  0.25354998E+09
     -173.0671949538      178.4154589563     1  0.25221227E+09
     -173.0671597980      175.8509103664     1  0.25473174E+09
     -173.0671494045      177.5283619489     1  0.23666252E+09
     -173.0671448586      179.8354040007     1  0.25088054E+09
     -173.0671342144      177.6360346811     1  0.24999357E+09
     -173.0671215517      173.2024361555     1  0.25070087E+09
     -173.0671190299      180.5987602609     1  0.26154531E+09
     -173.0670937419      177.2194924803     1  0.24527497E+09
     -173.0670803746      176.8416889645     1  0.25829403E+09
     -173.0670753397      174.2071944164     1  0.24702944E+09
     -173.0670721586      176.7862759301     1  0.25073533E+09
     -173.0670636765      174.2506521854     1  0.24042192E+09
     -173.0670468040      174.5180518226     1  0.24496995E+09
     -173.0670198596      176.5580998415     1  0.24348521E+09
     -173.0670123658      175.3394003293     1  0.24585742E+09
     -173.0669295266      174.1343463313     1  0.24560348E+09
     -173.0668701118      185.1148707675     1  0.25182700E+09
     -173.0668674902      180.2726400733     1  0.24608636E+09
     -173.0668659935      173.3792184905     1  0.25311334E+09
     -173.0668494063      176.0822608819     1  0.24877410E+09
     -173.0668324077      173.5617953962     1  0.23890819E+09
     -173.0668108675      174.9975589749     1  0.25603763E+09
     -173.0668051240      177.1234647748     1  0.25859541E+09
     -173.0668040487      169.2527234870     1  0.24862555E+09
     -173.0667910832      177.3454252492     1  0.24686951E+09
     -173.0667420688      174.5741068149     1  0.24155789E+09
     -173.0667325325      183.8461005357     1  0.25216145E+09
     -173.0667291467      178.7586779369     1  0.26445966E+09
     -173.0667255212      176.9335146466     1  0.26370296E+09
     -173.0667203813      174.8073668190     1  0.24463632E+09
     -173.0667190940      179.2203589500     1  0.24117939E+09
     -173.0667125586      176.8837619287     1  0.24450606E+09
     -173.0667104065      172.0609436516     1  0.23750658E+09
     -173.0666936972      173.4302688106     1  0.24241845E+09
     -173.0666476842      171.1913078336     1  0.24234787E+09
     -173.0666403334      182.1591707600     1  0.26503450E+09
     -173.0666360034      178.1220711443     1  0.26124146E+09
     -173.0666147654      179.4081517840     1  0.25936977E+09
     -173.0665938580      174.6393056213     1  0.24747210E+09
     -173.0665824286      178.3727511593     1  0.25276478E+09
     -173.0665768271      179.4814856835     1  0.25280590E+09
     -173.0665627890      180.8136639792     1  0.25189733E+09
     -173.0665558336      179.6448842766     1  0.26923976E+09
     -173.0665529019      173.6830588493     1  0.24693358E+09
     -173.0665145307      173.4799827150     1  0.24732497E+09
     -173.0665097812      179.5229645218     1  0.25111868E+09
     -173.0665014656      173.6956613277     1  0.24788919E+09
     -173.0664938481      179.9147946406     1  0.26164440E+09
     -173.0664820608      175.5041957039     1  0.23882642E+09
     -173.0664306749      176.7913622536     1  0.25085019E+09
     -173.0664202612      175.6330979992     1  0.24392815E+09
     -173.0663973875      175.8785253126     1  0.25354788E+09
     -173.0663765844      179.6597059904     1  0.24751021E+09
     -173.0663694604      177.4164155910     1  0.24658300E+09
     -173.0663598165      179.9294221510     1  0.26170262E+09
     -173.0663561266      173.1430775519     1  0.24304897E+09
     -173.0663409059      176.9495567871     1  0.25517276E+09
     -173.0663276225      175.0588683776     1  0.25281109E+09
     -173.0663097850      180.3131730947     1  0.25308662E+09
     -173.0663012190      175.9329887939     1  0.24568012E+09
     -173.0662938787      176.3312358277     1  0.25853379E+09
     -173.0662799808      173.8418522461     1  0.25250566E+09
     -173.0662678129      177.2361790904     1  0.26715807E+09
     -173.0662371200      179.9134173160     1  0.25715679E+09
     -173.0662105808      177.1353299391     1  0.24329686E+09
     -173.0661248580      178.4108283942     1  0.25174668E+09
     -173.0661105300      173.1891436014     1  0.25258499E+09
     -173.0661060335      175.2645859034     1  0.24113417E+09
     -173.0660764361      175.4918980719     1  0.24616907E+09
     -173.0660502181      176.3366948503     1  0.24322651E+09
     -173.0660412555      175.0022908534     1  0.24965082E+09
     -173.0660317784      180.1808678915     1  0.26460991E+09
     -173.0660307251      176.9950505040     1  0.24281533E+09
     -173.0660289794      175.7654498717     1  0.25086864E+09
     -173.0660058125      181.2243758091     1  0.26495837E+09
     -173.0660018288      177.4772819498     1  0.23803599E+09
     -173.0659870320      178.7675777588     1  0.25447142E+09
     -173.0659747904      175.2972190947     1  0.24914092E+09
     -173.0659583619      179.4763548192     1  0.24850910E+09
     -173.0659568167      174.4671683842     1  0.25689920E+09
     -173.0659290286      177.2992018498     1  0.25426833E+09
     -173.0659191633      176.4329365171     1  0.24796103E+09
     -173.0659052719      178.2625242434     1  0.24376656E+09
     -173.0658853942      176.3163579362     1  0.24349846E+09
     -173.0658832612      175.7198282932     1  0.25097198E+09
     -173.0658674246      173.5245177040     1  0.25098119E+09
     -173.0658585920      180.0897688447     1  0.25608967E+09
     -173.0658560770      181.4178797876     1  0.25131968E+09
     -173.0658377288      177.7644201201     1  0.24258399E+09
     -173.0658107374      175.9815618716     1  0.24621225E+09
     -173.0658056925      179.3676451265     1  0.24820898E+09
     -173.0657971101      176.9443188417     1  0.24510714E+09
     -173.0657582429      176.6839518223     1  0.24616735E+09
     -173.0657552446      171.5416194471     1  0.24401258E+09
     -173.0657454883      173.3490788713     1  0.23841861E+09
     -173.0657383437      175.2845428660     1  0.24860761E+09
     -173.0657209970      177.3620953203     1  0.25168406E+09
     -173.0657083946      178.6848931068     1  0.25584667E+09
     -173.0656876775      174.8283258178     1  0.24516513E+09
     -173.0656386156      174.6962580151     1  0.24368170E+09
     -173.0656179828      177.3140684103     1  0.24372239E+09
     -173.0655980431      174.0276908580     1  0.24035178E+09
     -173.0655921308      173.4116347610     1  0.24869462E+09
     -173.0655614755      177.3870863243     1  0.25180673E+09
     -173.0655513863      175.2481866291     1  0.25072006E+09
     -173.0655272188      171.7762639416     1  0.23994414E+09
     -173.0655236380      180.5655138539     1  0.27036605E+09
     -173.0654908737      176.5007971930     1  0.25183019E+09
     -173.0654843591      179.9727486786     1  0.25530532E+09
     -173.0654606237      177.9061069121     1  0.26349039E+09
     -173.0654522210      177.8512061543     1  0.25179022E+09
     -173.0654410146      176.9603942422     1  0.25287719E+09
     -173.0654101691      178.5753774318     1  0.24817407E+09
     -173.0653946839      177.0139177831     1  0.25231198E+09
     -173.0653751609      173.8175095933     1  0.25368602E+09
     -173.0653653557      179.1854829627     1  0.25563193E+09
     -173.0653574091      178.2358705858     1  0.24589504E+09
     -173.0653527661      174.5333066315     1  0.24438682E+09
     -173.0653434280      174.6923018987     1  0.24498777E+09
     -173.0653072413      174.2258751711     1  0.24829968E+09
     -173.0653011901      177.5370721185     1  0.24452793E+09
     -173.0652918194      175.9296381148     1  0.25729309E+09
     -173.0652730970      178.3468557512     1  0.25604431E+09
     -173.0652587155      176.9909499546     1  0.25129225E+09
     -173.0652571368      178.5993664600     1  0.24358649E+09
     -173.0652519734      178.6579188011     1  0.23886442E+09
     -173.0652240157      174.1448052085     1  0.24521410E+09
     -173.0652024405      177.9865154279     1  0.25325344E+09
     -173.0651956835      179.6161930588     1  0.24356969E+09
     -173.0651883129      179.5169436306     1  0.25081900E+09
     -173.0651824680      176.8743757331     1  0.25524101E+09
     -173.0651566486      173.5734219063     1  0.24871950E+09
     -173.0651537339      172.2172169268     1  0.25610790E+09
     -173.0651374187      173.7011695547     1  0.23710596E+09
     -173.0651122238      172.9820469748     1  0.25059374E+09
     -173.0651085849      178.8262293685     1  0.26134830E+09
     -173.0650588933      175.0383327303     1  0.24662085E+09
     -173.0650554585      174.2075610712     1  0.24432618E+09
     -173.0650403217      176.0344452478     1  0.24438849E+09
     -173.0649895147      175.5384820611     1  0.25775250E+09
     -173.0649701261      176.8297957030     1  0.24780448E+09
     -173.0649256697      176.9672832094     1  0.24341569E+09
     -173.0649121455      182.1111922388     1  0.24793343E+09
     -173.0648677851      174.4539514408     2  0.24843891E+09
     -173.0648632449      180.2273818900     1  0.25924862E+09
     -173.0648483712      176.0295379613     1  0.24301201E+09
     -173.0648090808      179.8214556583     1  0.25382461E+09
     -173.0647944404      182.2204956377     1  0.25129342E+09
     -173.0647840107      178.4007919250     1  0.25013050E+09
     -173.0647575266      178.0882337412     1  0.25162454E+09
     -173.0647232857      172.6042317659     1  0.25422288E+09
     -173.0647046497      173.2171588013     1  0.24287685E+09
     -173.0646753111      177.1888671359     1  0.24150142E+09
     -173.0646472113      173.0118312147     1  0.25369269E+09
     -173.0646400009      175.7565328120     1  0.25358280E+09
     -173.0646375866      178.1130485367     1  0.26486244E+09
     -173.0646352988      176.4891482351     1  0.25443641E+09
     -173.0646223806      171.9038308633     1  0.24850585E+09
     -173.0645937959      173.4343553601     1  0.24820856E+09
     -173.0645781419      178.1580248224     1  0.26051056E+09
     -173.0645462164      174.7190389395     1  0.24603589E+09
     -173.0645444192      173.9381549924     1  0.24839653E+09
     -173.0645328965      172.5958182835     1  0.25020306E+09
     -173.0645126943      174.9203446739     1  0.25201496E+09
     -173.0645048780      176.3094025659     1  0.25020187E+09
     -173.0644746781      175.0069122970     1  0.24527580E+09
     -173.0644681556      174.3511305627     1  0.25815743E+09
     -173.0644644518      175.1432935333     1  0.25473006E+09
     -173.0644559337      181.0023306072     1  0.25536200E+09
     -173.0644480285      175.7896601830     1  0.23547147E+09
     -173.0644436492      170.6740556717     1  0.24654692E+09
     -173.0644225067      177.4347932743     1  0.25247955E+09
     -173.0644110581      179.3644748296     1  0.25733088E+09
     -173.0644070699      172.0594410357     1  0.24824920E+09
     -173.0643810887      180.7623600258     1  0.25686090E+09
     -173.0643716165      180.7785535023     1  0.25305084E+09
     -173.0643610036      178.5422705150     1  0.24586964E+09
     -173.0643557030      181.8512042859     1  0.25883861E+09
     -173.0643458690      178.5334430997     1  0.24884958E+09
     -173.0643275611      170.5346611495     1  0.25149092E+09
     -173.0642991390      175.4485636700     1  0.24455980E+09
     -173.0642964130      177.4272634910     1  0.25435295E+09
     -173.0642876168      174.7648848849     1  0.25193699E+09
     -173.0642768971      177.3788295620     1  0.26040029E+09
     -173.0642607288      172.9826249412     1  0.24436493E+09
     -173.0642562110      182.5283568218     1  0.25078452E+09
     -173.0642280086      178.9582863622     1  0.25483672E+09
     -173.0642132627      178.6727754254     1  0.25529963E+09
     -173.0642031685      178.0038266545     1  0.24416720E+09
     -173.0641732878      181.0995893344     1  0.25424163E+09
     -173.0641666125      174.5317586976     1  0.25127148E+09
     -173.0641655028      175.5534872650     1  0.24622192E+09
     -173.0641432517      177.1711582322     1  0.24451017E+09
     -173.0641069177      183.2982281585     1  0.25098779E+09
     -173.0641006626      180.8465649639     1  0.25918871E+09
     -173.0640801055      175.2833861428     1  0.25327431E+09
     -173.0640768647      180.4840821711     1  0.25599468E+09
     -173.0640741796      175.5064446224     1  0.24972782E+09
     -173.0640657035      182.6804018353     1  0.25703219E+09
     -173.0640479255      181.6687033009     1  0.23960709E+09
     -173.0640465009      177.2046250512     1  0.25748934E+09
     -173.0640451419      176.5266938228     1  0.24905449E+09
     -173.0640420025      176.9376927328     1  0.24417588E+09
     -173.0640375120      180.5676039813     1  0.25137467E+09
     -173.0640299254      178.9848226789     1  0.26118537E+09
     -173.0640267672      178.7317264342     1  0.25715538E+09
     -173.0639850202      176.1623843236     1  0.25561605E+09
     -173.0639730668      174.0481437290     1  0.24178528E+09
     -173.0639298206      181.7503962572     1  0.26694947E+09
     -173.0639254303      177.5759460325     1  0.24221990E+09
     -173.0639233477      174.1613688627     1  0.24679719E+09
     -173.0639122881      177.8608657775     1  0.24847612E+09
     -173.0638904106      177.7490947682     1  0.25295379E+09
     -173.0638863676      176.4234446689     1  0.24973407E+09
     -173.0638842881      176.5666757209     1  0.24315932E+09
     -173.0638830178      175.6988193315     1  0.24967415E+09
     -173.0638648821      177.3795926388     1  0.25174794E+09
     -173.0638627793      174.2254485186     1  0.24656587E+09
     -173.0638582036      174.2656388353     1  0.24802552E+09
     -173.0638543231      174.3693733583     1  0.24753002E+09
     -173.0638233884      174.8527515498     1  0.24160630E+09
     -173.0638161392      177.8330866468     1  0.25230419E+09
     -173.0638131747      175.1632914305     1  0.24400115E+09
     -173.0637858169      174.5802478334     1  0.25122336E+09
     -173.0637305417      176.4645970698     1  0.24777593E+09
     -173.0637130956      172.7574925346     1  0.25174219E+09
     -173.0636893789      175.2011678533     1  0.24411187E+09
     -173.0636603007      174.0022293465     1  0.24455424E+09
     -173.0636554334      178.0784051293     1  0.26282508E+09
     -173.0636251324      178.6279733403     1  0.24883752E+09
     -173.0636001412      176.4511881547     1  0.24942483E+09
     -173.0635944549      176.4703512362     1  0.24338324E+09
     -173.0635145311      176.4323266069     1  0.25240241E+09
     -173.0634806559      176.5399132700     1  0.25324537E+09
     -173.0634788739      172.4009822461     1  0.24164531E+09
     -173.0634761991      174.5757226605     1  0.24969575E+09
     -173.0634666957      174.3951584308     1  0.24788749E+09
     -173.0634407538      179.2845089064     1  0.27368956E+09
     -173.0634396692      179.3418943791     1  0.24670502E+09
     -173.0634324943      176.9637491146     1  0.24460854E+09
     -173.0633851548      175.6165925681     1  0.25530484E+09
     -173.0633787053      172.4099036465     1  0.25954673E+09
     -173.0633741690      176.1827310703     1  0.25287698E+09
     -173.0633700124      174.6808314917     1  0.25296054E+09
     -173.0633578693      179.9285097651     1  0.25446151E+09
     -173.0633511121      181.7836573850     1  0.24349008E+09
     -173.0633378797      173.3401206076     1  0.25327836E+09
     -173.0633217343      178.8161400904     1  0.24757757E+09
     -173.0632943087      176.4366548966     1  0.23861238E+09
     -173.0632833773      173.0541230331     1  0.25168390E+09
     -173.0632809411      180.1497976663     1  0.24629865E+09
     -173.0632766048      175.9534880832     1  0.26002072E+09
     -173.0632207581      175.1393289800     1  0.24818145E+09
     -173.0632115053      175.2530644466     1  0.25209179E+09
     -173.0631865708      172.7221931775     1  0.26014680E+09
     -173.0631781484      174.3665733324     1  0.25619640E+09
     -173.0631757004      175.2843489047     1  0.26960362E+09
     -173.0631742048      177.7153346634     1  0.24227179E+09
     -173.0631382378      170.4123744541     1  0.24770487E+09
     -173.0631327768      176.6560067100     1  0.24496397E+09
     -173.0631233462      178.3327222359     1  0.24781978E+09
     -173.0631201239      173.2018217334     1  0.24481771E+09
     -173.0631005589      176.3757798006     1  0.24180503E+09
     -173.0630290020      176.4381109090     1  0.23773523E+09
     -173.0629651170      174.4122682939     1  0.23897236E+09
     -173.0629423473      179.2720800593     1  0.23546072E+09
     -173.0629315105      172.8014252045     1  0.25525628E+09
     -173.0629255391      179.3614376364     1  0.24994068E+09
     -173.0629207588      176.6084985183     1  0.24715477E+09
     -173.0628879517      175.3537792503     1  0.24640497E+09
     -173.0628537649      178.9042165182     1  0.24121265E+09
     -173.0628481139      178.8452291437     1  0.27207764E+09
     -173.0628418698      174.3227326905     1  0.24764730E+09
     -173.0628064935      175.4444087444     1  0.25614480E+09
     -173.0627851007      173.9708812852     1  0.24719569E+09
     -173.0627787958      179.2238811063     1  0.26003970E+09
     -173.0627581884      176.5837211552     1  0.25220238E+09
     -173.0627485511      168.6820419795     1  0.24776291E+09
     -173.0627371187      181.6056593643     1  0.25809312E+09
     -173.0627269395      173.6819188327     1  0.25279561E+09
     -173.0627063235      178.1208866571     1  0.25478219E+09
     -173.0627040777      168.7206275488     1  0.24943783E+09
     -173.0627028816      175.9545486542     1  0.24797761E+09
     -173.0626982961      180.0120192395     1  0.25077612E+09
     -173.0626771916      176.0454844794     1  0.25305974E+09
     -173.0626665625      178.6051226295     1  0.25634656E+09
     -173.0626620680      177.3783146297     1  0.25808544E+09
     -173.0626538976      177.2831803568     1  0.26426157E+09
     -173.0626390446      174.5766771103     1  0.24343220E+09
     -173.0626200682      179.6862042729     1  0.25336526E+09
     -173.0626126073      173.2007015732     1  0.25870852E+09
     -173.0626023645      175.5397552829     1  0.25126175E+09
     -173.0626009838      179.3027703387     1  0.24959989E+09
     -173.0625681227      176.0530786952     1  0.25116439E+09
     -173.0625649755      178.9625350873     1  0.24620599E+09
     -173.0625616923      176.6597587854     1  0.24316357E+09
     -173.0625572664      174.4188065822     1  0.25226664E+09
     -173.0625557523      175.7137884836     1  0.24277006E+09
     -173.0625370039      178.2622735788     1  0.24178974E+09
     -173.0625281047      172.5840126868     1  0.24378107E+09
     -173.0625080460      185.1570291236     1  0.25425432E+09
     -173.0625024755      167.5600927849     1  0.25634931E+09
     -173.0624864449      171.7026492251     1  0.24494685E+09
     -173.0624825197      177.6951980036     1  0.25890039E+09
     -173.0624624342      176.0501285846     1  0.24690787E+09
     -173.0624344673      169.4881283725     1  0.24699664E+09
     -173.0624023440      175.8440261385     1  0.24488806E+09
     -173.0623962149      172.6821127670     1  0.24405765E+09
     -173.0623921278      175.7213417881     1  0.24851759E+09
     -173.0623877681      173.4724697869     1  0.24488776E+09
     -173.0623549704      178.7353309502     1  0.25605271E+09
     -173.0623426044      173.2178775244     1  0.24962364E+09
     -173.0623226516      175.4058108836     1  0.26494071E+09
     -173.0623180050      176.0007119452     1  0.26310230E+09
     -173.0622777566      178.7839449402     1  0.25718841E+09
     -173.0622643567      178.5008244023     1  0.24090541E+09
     -173.0622592617      178.2059648913     1  0.24321007E+09
     -173.0622352801      179.6992468712     1  0.24764135E+09
     -173.0622192738      175.7541527105     1  0.24974601E+09
     -173.0622032047      175.7523243853     1  0.24780473E+09
     -173.0621912365      178.2590977818     1  0.23689076E+09
     -173.0621780500      179.5159577998     1  0.24369361E+09
     -173.0621768398      182.7028411902     1  0.26285672E+09
     -173.0621478752      176.7679384556     1  0.25453156E+09
     -173.0621436982      175.7783442604     1  0.24220433E+09
     -173.0621129644      178.7199312714     1  0.24367091E+09
     -173.0620704852      175.5767189123     1  0.24464895E+09
     -173.0620619331      174.8272117145     1  0.25005518E+09
     -173.0620538699      177.5815225930     1  0.24114301E+09
     -173.0620378354      180.0674630617     1  0.23942516E+09
     -173.0620128722      177.6313429183     1  0.25383857E+09
     -173.0620113460      179.8832199262     1  0.26199906E+09
     -173.0620075520      177.2186027847     1  0.25282822E+09
     -173.0619955651      174.4507721146     1  0.25388624E+09
     -173.0619940361      178.5055817891     1  0.24698339E+09
     -173.0619815012      174.3548254226     1  0.25303446E+09
     -173.0619793310      173.6518512559     1  0.25079614E+09
     -173.0619760212      178.9529789349     1  0.25959283E+09
     -173.0619708707      178.7075773918     1  0.24654871E+09
     -173.0619444220      175.3521211445     1  0.24409307E+09
     -173.0619358551      177.7968471157     1  0.24810318E+09
     -173.0619218980      173.2165332671     1  0.24515093E+09
     -173.0619065824      175.6010165986     1  0.25184321E+09
     -173.0618802040      177.5909387534     1  0.24302201E+09
     -173.0618580555      176.9747695717     1  0.24913548E+09
     -173.0618413788      175.1719324498     1  0.24942832E+09
     -173.0618275154      175.1367020766     1  0.24752348E+09
     -173.0618057845      178.7325460544     1  0.25580088E+09
     -173.0618036053      176.5326939015     1  0.23924632E+09
     -173.0617751214      177.3977896575     1  0.25633645E+09
     -173.0617658804      177.6975543547     1  0.25040524E+09
     -173.0617259405      173.8056708700     1  0.24313156E+09
     -173.0616990356      173.5688402102     1  0.24523425E+09
     -173.0616917172      172.6057707062     1  0.25634714E+09
     -173.0616820814      175.7751215144     1  0.24238308E+09
     -173.0616724823      176.4648569016     1  0.24412178E+09
     -173.0616654812      178.6052383349     1  0.24399353E+09
     -173.0616628750      176.2455032057     1  0.25080876E+09
     -173.0616369676      176.8444010354     1  0.23795547E+09
     -173.0615734525      177.3358569707     1  0.24480443E+09
     -173.0615691083      177.7482496286     1  0.24466392E+09
     -173.0615666555      179.0966128317     1  0.25314398E+09
     -173.0615536241      171.7443229053     1  0.25706196E+09
     -173.0615487786      173.6741043844     1  0.24800572E+09
     -173.0615453564      178.8176726951     1  0.23815120E+09
     -173.0615355695      179.4367968530     1  0.26368251E+09
     -173.0615236641      172.4591977604     1  0.24711537E+09
     -173.0615043842      172.5628395349     1  0.25499516E+09
     -173.0614994011      175.0672137413     1  0.25230941E+09
     -173.0614945222      182.5981799825     1  0.23473178E+09
     -173.0614796117      181.3412935310     1  0.24444759E+09
     -173.0614413859      175.1549780639     1  0.24790690E+09
     -173.0613673465      176.1750564163     1  0.24784489E+09
     -173.0613623079      171.0796671741     1  0.25235099E+09
     -173.0613559441      173.8555351264     1  0.24385581E+09
     -173.0613414436      181.7361959590     1  0.25189412E+09
     -173.0613150360      173.8947682692     1  0.24831293E+09
     -173.0613098042      175.6624504099     1  0.25150417E+09
     -173.0613074258      172.7580225479     1  0.23809028E+09
     -173.0612983094      179.9997864873     1  0.24583191E+09
     -173.0612942973      179.7514240882     1  0.24175397E+09
     -173.0612920688      177.4506198211     1  0.25896963E+09
     -173.0612884036      171.0319293747     1  0.24052033E+09
     -173.0612816994      174.2516170141     1  0.24595741E+09
     -173.0612744927      178.5861193818     1  0.23746088E+09
     -173.0612674688      175.8473175970     1  0.24366011E+09
     -173.0612585329      172.5392565295     1  0.25785357E+09
     -173.0612517503      180.3320402485     1  0.23570100E+09
     -173.0612477767      176.8979421883     1  0.25925225E+09
     -173.0612424377      175.2706129955     1  0.24713141E+09
     -173.0612413746      175.2437463322     1  0.25574744E+09
     -173.0612322738      180.4817396708     1  0.24510161E+09
     -173.0612311240      177.8474486469     1  0.25387577E+09
     -173.0612133619      175.5707134126     1  0.23978955E+09
     -173.0611994844      179.3001706666     1  0.24719051E+09
     -173.0611975671      178.7894349829     1  0.24825372E+09
     -173.0611925564      178.9901225224     1  0.26532915E+09
     -173.0611605122      174.8456107508     1  0.24230621E+09
     -173.0611535541      176.4349000948     1  0.24677994E+09
     -173.0611498443      178.2247636275     1  0.24442952E+09
     -173.0611356510      177.1073226151     1  0.23447834E+09
     -173.0611321306      178.2256577992     1  0.24801101E+09
     -173.0611191486      175.7952702458     1  0.25873916E+09
     -173.0610861588      176.9096586512     1  0.24938627E+09
     -173.0610380770      173.2628663608     1  0.25071622E+09
     -173.0610357915      177.7777729481     1  0.25263733E+09
     -173.0610233998      173.7934805589     1  0.25450354E+09
     -173.0610081626      175.4952990615     1  0.24760216E+09
     -173.0609989707      172.1327554977     1  0.24841212E+09
     -173.0609632369      176.4464620299     1  0.24863300E+09
     -173.0609619277      184.8574558253     1  0.25343008E+09
     -173.0609606005      169.8863034757     1  0.24416828E+09
     -173.0609437710      174.9849927019     1  0.25083838E+09
     -173.0609276428      178.2886146055     1  0.24642785E+09
     -173.0609248057      173.9631121412     1  0.25519247E+09
     -173.0609184011      175.4073787615     1  0.25334489E+09
     -173.0608960407      181.8943313104     1  0.26218363E+09
     -173.0608786183      180.3995253060     1  0.25899968E+09
     -173.0608747714      175.9746609361     1  0.24712313E+09
     -173.0608695124      173.5027407503     1  0.24788900E+09
     -173.0608675374      175.1708729096     1  0.23916211E+09
     -173.0608637076      173.9010520144     1  0.24893978E+09
     -173.0608589730      178.1049395115     1  0.26237603E+09
     -173.0608548759      174.8524771833     1  0.24637903E+09
     -173.0608400347      178.8655001335     1  0.26191141E+09
     -173.0608215237      177.4316253395     1  0.25338958E+09
     -173.0608121397      172.7475614084     1  0.23486533E+09
     -173.0608004752      180.3255535147     1  0.24032627E+09
     -173.0607843303      179.4342782431     1  0.25095393E+09
     -173.0607770778      173.4108134178     1  0.24609925E+09
     -173.0607738483      174.3073489995     1  0.24644384E+09
     -173.0607570030      177.4545890908     1  0.25529469E+09
     -173.0607519058      180.0268763407     1  0.24326289E+09
     -173.0607404751      178.5700302151     1  0.25128034E+09
     -173.0607384441      174.9966636311     1  0.24985122E+09
     -173.0607177821      179.6906820394     1  0.26000914E+09
     -173.0606872182      173.1992124446     1  0.25052609E+09
     -173.0606689366      177.0808244892     1  0.24239832E+09
     -173.0606677441      173.7563336663     1  0.24592784E+09
     -173.0606480061      178.0631100529     1  0.24601032E+09
     -173.0606370124      173.1686095143     1  0.24619700E+09
     -173.0606331756      172.4598322227     1  0.24396014E+09
     -173.0606189197      176.9078716952     1  0.24102829E+09
     -173.0605745467      177.7067119000     1  0.25284518E+09
     -173.0605658453      175.3582224588     1  0.24558387E+09
     -173.0605511392      175.0273687115     1  0.25626025E+09
     -173.0605236577      177.3064283224     1  0.25828717E+09
     -173.0605099861      174.9442863729     1  0.24800135E+09
     -173.0605012776      175.2140175483     1  0.25028014E+09
     -173.0604744378      175.6222434934     1  0.25306378E+09
     -173.0604122461      172.7612767027     1  0.24377692E+09
     -173.0604030885      180.5947377634     1  0.27035104E+09
     -173.0604008187      179.4922946579     1  0.24911956E+09
     -173.0603902836      173.9157699231     1  0.24944906E+09
     -173.0603872933      180.5183335804     1  0.25075941E+09
     -173.0603771479      178.8460999682     1  0.25708159E+09
     -173.0603521107      173.8367300228     1  0.24365159E+09
     -173.0603437298      177.1382743115     1  0.25176424E+09
     -173.0603426906      178.5377762891     1  0.24052146E+09
     -173.0603252837      179.5665054005     1  0.24843871E+09
     -173.0602965066      179.7563655217     1  0.24932374E+09
     -173.0602928370      172.7184399398     1  0.25485689E+09
     -173.0602749137      174.4590929325     1  0.24753553E+09
     -173.0602523715      179.8956271193     1  0.25741245E+09
     -173.0602481587      177.8382656574     1  0.24325749E+09
     -173.0602094414      175.2207101688     1  0.24922504E+09
     -173.0602053951      175.3755355666     1  0.24494032E+09
     -173.0601977579      173.3737846652     1  0.24712195E+09
     -173.0601799478      173.8131114325     1  0.25822877E+09
     -173.0601639949      173.5008534356     1  0.26551476E+09
     -173.0601610285      173.0617273266     1  0.25447479E+09
     -173.0601475935      175.0408982604     1  0.25108002E+09
     -173.0601272175      176.1104444762     1  0.23528124E+09
     -173.0601137940      175.5061571544     1  0.26710025E+09
     -173.0601009496      176.1875267558     1  0.24550707E+09
     -173.0600941250      174.0407362030     1  0.24303480E+09
     -173.0600907108      176.3835048966     1  0.24488205E+09
     -173.0600694298      177.9194082360     1  0.24929728E+09
     -173.0600646027      175.8315445817     1  0.24922377E+09
     -173.0600474599      178.8801727608     1  0.25202775E+09
     -173.0600256289      171.6318675865     1  0.24795431E+09
     -173.0600243645      176.8658981705     1  0.24351275E+09
     -173.0600151021      177.7396037382     1  0.25013501E+09
     -173.0599919415      182.5172939421     1  0.25276231E+09
     -173.0599658159      175.0407450828     1  0.24985380E+09
     -173.0599351572      176.6195766392     1  0.25549254E+09
     -173.0599272687      172.5072592435     1  0.27140436E+09
     -173.0599101994      174.7126566767     1  0.26070174E+09
     -173.0598518959      176.3334627925     1  0.26359358E+09
     -173.0598365643      179.4538604262     1  0.25530762E+09
     -173.0598352619      173.4930701334     1  0.25027298E+09
     -173.0598255162      173.5675291750     1  0.24830946E+09
     -173.0598149315      174.1639564866     1  0.24716005E+09
     -173.0598014179      175.1480606130     1  0.25083260E+09
     -173.0597955362      172.8732319305     1  0.24456687E+09
     -173.0597876462      179.0925292128     1  0.24471417E+09
     -173.0597792573      173.3813556901     1  0.26519812E+09
     -173.0597770524      172.0317813802     1  0.23595107E+09
     -173.0597757796      176.5408999938     1  0.25738089E+09
     -173.0597683418      177.6365393597     1  0.24759175E+09
     -173.0597441984      179.7085975378     1  0.24745296E+09
     -173.0597372694      174.3524557827     1  0.25166179E+09
     -173.0597289805      179.3502959781     1  0.26080910E+09
     -173.0597223024      177.9572925804     1  0.25374791E+09
     -173.0597183338      178.7262780516     1  0.24670271E+09
     -173.0596901249      177.8752710020     1  0.25925946E+09
     -173.0596849262      179.2782045805     1  0.25672981E+09
     -173.0596457990      176.4089263426     1  0.26909432E+09
     -173.0596041985      179.1143045993     1  0.26402674E+09
     -173.0595680131      178.0540450300     1  0.25631468E+09
     -173.0595657467      180.4616980997     1  0.24476498E+09
     -173.0595117576      175.2492504108     1  0.24712329E+09
     -173.0594779723      173.5858147811     1  0.25266949E+09
     -173.0594301997      177.7125094870     1  0.25999327E+09
     -173.0594266400      177.1915403966     1  0.24966178E+09
     -173.0594112878      175.3314872825     1  0.25377320E+09
     -173.0593989304      177.4486586466     1  0.25438850E+09
     -173.0593824015      177.0868444996     1  0.25528151E+09
     -173.0593422097      174.2533632441     1  0.25903663E+09
     -173.0593336732      173.4077173752     1  0.25553364E+09
     -173.0593272155      174.3865713346     1  0.24330607E+09
     -173.0593105901      177.1961703419     1  0.26097041E+09
     -173.0593043633      171.5635536521     1  0.24985850E+09
     -173.0592874539      175.7949883665     1  0.24753695E+09
     -173.0592742538      171.8109658052     1  0.25764345E+09
     -173.0592623752      175.9080807754     1  0.25089137E+09
     -173.0592305551      178.4323233494     1  0.24149469E+09
     -173.0592222292      177.4496160218     1  0.24270185E+09
     -173.0592022642      175.9608476912     1  0.25354169E+09
     -173.0592002779      170.5528620552     1  0.24680389E+09
     -173.0591741970      175.0354366794     1  0.25172178E+09
     -173.0591691772      174.6844869664     1  0.24321829E+09
     -173.0591604254      175.2120792447     1  0.25767814E+09
     -173.0591429959      176.1477208909     1  0.24535964E+09
     -173.0591222633      174.6276292959     1  0.23947413E+09
     -173.0590852004      176.4977384951     1  0.25012235E+09
     -173.0590807746      179.9375531422     1  0.24605218E+09
     -173.0590726068      176.5559385719     1  0.24997835E+09
     -173.0590603361      174.1907691894     1  0.24718094E+09
     -173.0590508567      176.2153565464     1  0.25466593E+09
     -173.0590308660      172.9376051032     1  0.25592488E+09
     -173.0590044321      175.4053676033     1  0.24307485E+09
     -173.0589851781      170.8621393746     1  0.25618999E+09
     -173.0589638308      180.1526414033     1  0.24445870E+09
     -173.0589616527      176.9813952923     1  0.24968480E+09
     -173.0589533871      179.5150653586     1  0.25735431E+09
     -173.0589459646      172.7244872619     1  0.24947957E+09
     -173.0589410176      175.9095092394     1  0.25099944E+09
     -173.0589090530      174.6588349799     1  0.25369855E+09
     -173.0589034423      176.2957094302     1  0.24323534E+09
     -173.0588605917      179.3391613309     1  0.28032560E+09
     -173.0588530758      175.0878883170     1  0.24377092E+09
     -173.0588488906      177.2466441209     1  0.24263934E+09
     -173.0588437657      174.1074037631     1  0.25137319E+09
     -173.0588304129      171.3153466206     1  0.24966643E+09
     -173.0587949495      183.4896670030     1  0.26611588E+09
     -173.0587497819      179.5253436124     1  0.26500931E+09
     -173.0587342004      176.4104103292     1  0.24475861E+09
     -173.0587274577      174.6724645818     1  0.24128324E+09
     -173.0587115045      179.6125081781     1  0.25619858E+09
     -173.0586997648      175.2421902350     1  0.25981448E+09
     -173.0586906627      175.2958463529     1  0.25822601E+09
     -173.0586887067      174.9859363353     1  0.25138641E+09
     -173.0586543278      171.7242755199     1  0.27196344E+09
     -173.0586443359      173.6453458480     1  0.24994937E+09
     -173.0586312780      174.4310153505     1  0.24524930E+09
     -173.0586298862      176.3282762599     1  0.24650994E+09
     -173.0586196079      172.0198594638     1  0.25386438E+09
     -173.0586118529      171.5413514977     1  0.25354058E+09
     -173.0586048700      174.3643204979     1  0.24635369E+09
     -173.0586026317      181.1119156121     1  0.26099405E+09
     -173.0585904114      183.3187675020     1  0.26856741E+09
     -173.0585359794      175.2123233558     1  0.25370099E+09
     -173.0585213334      172.3923523295     1  0.24758871E+09
     -173.0585083308      177.7848563218     1  0.25321766E+09
     -173.0585050069      177.2664192581     1  0.24197575E+09
     -173.0584845877      172.5149993106     1  0.25134626E+09
     -173.0584812610      177.2807853364     1  0.24686607E+09
     -173.0584428909      172.8797131363     1  0.25064965E+09
     -173.0584319787      180.5869436555     1  0.25307630E+09
     -173.0584255175      173.6665063552     1  0.25631494E+09
     -173.0584002781      173.7165263419     1  0.24498558E+09
     -173.0583507975      176.0526909913     1  0.25163799E+09
     -173.0583390257      170.0068707979     1  0.25076868E+09
     -173.0583204543      176.7676410266     1  0.24386538E+09
     -173.0583168164      173.9600912787     1  0.24942205E+09
     -173.0583054381      177.8447141271     1  0.24845384E+09
     -173.0582954134      175.3238873030     1  0.25815565E+09
     -173.0582940362      174.0440486468     1  0.25383282E+09
     -173.0582918957      177.5443707686     1  0.26523799E+09
     -173.0582578951      175.2558956536     1  0.23878076E+09
     -173.0582521474      177.9449206192     1  0.24558732E+09
     -173.0582163497      178.7417989088     1  0.25517148E+09
     -173.0581378428      180.4176393525     1  0.24662013E+09
     -173.0581360766      175.3988352078     1  0.24990513E+09
     -173.0581024321      174.0147441569     1  0.25549402E+09
     -173.0580936734      174.5520192166     1  0.26020214E+09
     -173.0580898523      177.6460950807     1  0.23916216E+09
     -173.0580678188      175.3396440166     1  0.24860580E+09
     -173.0580657585      171.7932939221     1  0.23999755E+09
     -173.0580276210      174.5115504706     1  0.24964352E+09
     -173.0580031368      171.5892129218     1  0.25038413E+09
     -173.0579583112      179.7041722503     1  0.25145004E+09
     -173.0579527055      176.2785363258     1  0.24401700E+09
     -173.0579421142      173.2392273615     1  0.25174544E+09
     -173.0578909189      176.0784388332     1  0.25860948E+09
     -173.0578853345      179.4359468008     1  0.26245658E+09
     -173.0578832768      175.8585629951     1  0.24314872E+09
     -173.0578784391      179.9060814898     1  0.25512719E+09
     -173.0578686520      178.4956743085     1  0.24297447E+09
     -173.0578401056      173.9753758373     1  0.25201918E+09
     -173.0578383940      172.1624032396     1  0.25106048E+09
     -173.0578365050      176.2923232530     2  0.25132120E+09
     -173.0578342744      174.5552574927     1  0.24350688E+09
     -173.0578189743      174.5767365494     1  0.24300894E+09
     -173.0577930185      176.5573004500     1  0.24263882E+09
     -173.0577914992      176.0143857563     1  0.24846263E+09
     -173.0577663099      174.1209327610     1  0.24006452E+09
     -173.0577504588      175.0127417597     1  0.25186545E+09
     -173.0577388676      176.3052020191     1  0.24970808E+09
     -173.0577337736      171.8630988169     1  0.24268477E+09
     -173.0577323722      173.2388243039     1  0.24741614E+09
     -173.0577075537      172.9392530071     1  0.24918078E+09
     -173.0576848992      175.9937253737     1  0.23878893E+09
     -173.0576785436      180.7503102294     1  0.24809952E+09
     -173.0576718398      177.2784179440     1  0.25792383E+09
     -173.0576645905      177.2758485576     1  0.24701839E+09
     -173.0576597235      181.6949936355     1  0.24901803E+09
     -173.0576101856      174.3005122834     1  0.25511339E+09
     -173.0576017762      173.6980104741     1  0.25488694E+09
     -173.0575878008      172.4860887642     1  0.25893878E+09
     -173.0575842101      172.6723089842     1  0.24468811E+09
     -173.0575777080      182.5936428963     1  0.26466454E+09
     -173.0575661885      172.9530123430     1  0.24670290E+09
     -173.0575626526      173.3805906995     1  0.25387276E+09
     -173.0575501019      173.8117347178     1  0.24561431E+09
     -173.0575285255      177.7924048906     1  0.24669984E+09
     -173.0575049075      173.6182694781     1  0.24788589E+09
     -173.0574850832      177.2651960374     1  0.24711962E+09
     -173.0574524366      179.2143671924     1  0.25701798E+09
     -173.0574339422      177.4086353072     1  0.24369074E+09
     -173.0574287329      182.6433339652     1  0.25495601E+09
     -173.0574142136      171.9137837025     1  0.24378317E+09
     -173.0574025505      176.7186648040     1  0.26077516E+09
     -173.0573968763      180.5410139001     1  0.25417998E+09
     -173.0573908610      176.1203279064     1  0.24764822E+09
     -173.0573783180      174.5613709958     1  0.26018862E+09
     -173.0573515873      182.1715270046     1  0.25756693E+09
     -173.0573458178      174.8536170434     1  0.25003343E+09
     -173.0573308235      174.8105652016     1  0.24594833E+09
     -173.0573097770      177.2547643268     1  0.25170382E+09
     -173.0572663426      175.5302143254     1  0.24210047E+09
     -173.0572484850      176.2103353921     1  0.25287578E+09
     -173.0572468249      177.7559503474     1  0.24931184E+09
     -173.0572351983      179.0556468702     1  0.25384576E+09
     -173.0572257343      178.4181547943     1  0.24351169E+09
     -173.0572233947      178.6302063486     1  0.24881441E+09
     -173.0572158107      175.3467372897     1  0.25177319E+09
     -173.0572090596      179.3752744425     1  0.24108179E+09
     -173.0572056364      176.5471636493     1  0.24575312E+09
     -173.0571788051      177.5782349608     1  0.24423913E+09
     -173.0571774969      176.8478872639     1  0.24421745E+09
     -173.0571697435      177.5088081701     1  0.24526078E+09
     -173.0571637962      178.4647830911     1  0.25510248E+09
     -173.0571508918      174.0034888639     1  0.25362022E+09
     -173.0571469016      172.3836520760     1  0.25063481E+09
     -173.0571101415      174.8315352717     1  0.25161727E+09
     -173.0570881828      176.2504717609     1  0.25084204E+09
     -173.0570718057      175.4541204520     1  0.24584587E+09
     -173.0570497241      174.1815781589     1  0.23969850E+09
     -173.0570474500      175.0774373843     1  0.25267911E+09
     -173.0570451232      177.5011569658     1  0.25544926E+09
     -173.0570374709      178.1161216463     1  0.25569724E+09
     -173.0570178149      176.7212227330     1  0.25864280E+09
     -173.0569935903      180.6133380010     1  0.26301519E+09
     -173.0569889293      177.4140433141     1  0.23977774E+09
     -173.0569827299      175.1936496090     1  0.24754885E+09
     -173.0569676917      178.7526502485     1  0.24716092E+09
     -173.0569582120      177.1424320153     1  0.23920100E+09
     -173.0569554771      174.5001045983     1  0.25283045E+09
     -173.0569482106      177.7212607689     1  0.24961752E+09
     -173.0569388090      173.9721318983     1  0.25957811E+09
     -173.0569316510      174.0458161730     1  0.25033114E+09
     -173.0569043638      169.7303397491     1  0.25559964E+09
     -173.0569025485      175.8959364911     1  0.25501293E+09
     -173.0568941607      178.9171558825     1  0.25951965E+09
     -173.0568727451      173.3430467786     1  0.24369910E+09
     -173.0568587223      174.8628708856     1  0.23955251E+09
     -173.0568535632      175.1767935765     1  0.24583881E+09
     -173.0568521468      173.4319468681     1  0.24442942E+09
     -173.0568303602      174.2108045466     1  0.26652735E+09
     -173.0568239234      175.3533847884     1  0.24406172E+09
     -173.0567808531      175.3741854181     1  0.24760155E+09
     -173.0567755739      175.7834300609     1  0.25454471E+09
     -173.0567583915      178.2228351187     1  0.24582839E+09
     -173.0567482168      179.2145752566     1  0.25100317E+09
     -173.0567106113      180.5399122063     1  0.25980303E+09
     -173.0567079848      178.0125045395     1  0.24590117E+09
     -173.0566953669      170.5739241991     1  0.25394265E+09
     -173.0566919023      179.3022609316     1  0.25657646E+09
     -173.0566312653      178.5413578961     1  0.25265887E+09
     -173.0565887766      177.2875853769     1  0.25105130E+09
     -173.0565820843      174.9094053933     1  0.26350816E+09
     -173.0565737078      177.4945504054     1  0.26842446E+09
     -173.0565587589      178.7279788971     1  0.24279061E+09
     -173.0565511269      174.7022226874     1  0.25381438E+09
     -173.0565198788      175.7928664158     1  0.25109883E+09
     -173.0565034450      174.7802147825     1  0.24236782E+09
     -173.0564746495      171.7741212773     1  0.25074522E+09
     -173.0564675486      178.7681335146     1  0.25276025E+09
     -173.0564637204      176.9792451797     1  0.25149136E+09
     -173.0564482866      177.3259671686     1  0.24323327E+09
     -173.0564305944      174.4259439193     1  0.23620333E+09
     -173.0564223576      171.9658155084     1  0.24824503E+09
     -173.0564207855      176.9584727268     1  0.25155304E+09
     -173.0563855998      175.8279494207     1  0.26495945E+09
     -173.0563588719      176.7953307098     1  0.24297707E+09
     -173.0563440824      179.6873960118     1  0.24617486E+09
     -173.0563418297      178.9832315468     1  0.24744756E+09
     -173.0563364433      175.7535871769     1  0.24662492E+09
     -173.0563311929      179.8492352142     1  0.24483255E+09
     -173.0563161154      171.4765848693     1  0.24515114E+09
     -173.0562951533      174.1798789460     1  0.24024659E+09
     -173.0562687016      181.9456230300     1  0.24988170E+09
     -173.0562465396      178.8057684819     1  0.24944499E+09
     -173.0562384551      179.7947592510     1  0.26337193E+09
     -173.0561866207      173.7412205209     1  0.25527932E+09
     -173.0561784708      177.8535782451     1  0.25366933E+09
     -173.0561736130      176.8206058385     1  0.25110064E+09
     -173.0561686108      172.0656604137     1  0.25133074E+09
     -173.0561588771      175.2562276560     1  0.25648199E+09
     -173.0561411809      178.5391640404     1  0.25041543E+09
     -173.0561210747      170.3668579927     1  0.24713432E+09
     -173.0561000842      175.7384012452     1  0.24331004E+09
     -173.0560331541      171.0653413482     1  0.25877928E+09
     -173.0560259856      169.5785715314     1  0.24168093E+09
     -173.0560060448      175.6341839467     1  0.24776657E+09
     -173.0560045083      175.2604106638     1  0.24161565E+09
     -173.0560005233      174.5709410931     1  0.24625308E+09
     -173.0559920960      179.2356514351     1  0.23712556E+09
     -173.0559891509      175.8162622897     1  0.26124758E+09
     -173.0559861331      178.8474935879     1  0.25463507E+09
     -173.0559850361      175.3118918931     1  0.25686893E+09
     -173.0559840279      176.0002126369     1  0.24675003E+09
     -173.0559805603      174.5601209914     1  0.25419323E+09
     -173.0559701342      174.3014421057     1  0.25245372E+09
     -173.0559566393      176.3990650126     1  0.25496819E+09
     -173.0559388799      179.3848617957     1  0.24908849E+09
     -173.0559245833      179.4592567383     1  0.23884178E+09
     -173.0558642867      178.8208109226     1  0.24617656E+09
     -173.0558431957      176.5526146833     1  0.26294059E+09
     -173.0558358547      174.9904324164     1  0.25960303E+09
     -173.0558266091      174.0985749791     1  0.24727306E+09
     -173.0558095474      178.3306348421     1  0.24661921E+09
     -173.0557629837      178.1850150405     1  0.24988570E+09
     -173.0557314419      176.3609784254     1  0.24560185E+09
     -173.0557048088      177.5177491560     1  0.24599827E+09
     -173.0556996898      179.8026480593     1  0.25851840E+09
     -173.0556906472      175.5673283988     1  0.24741706E+09
     -173.0556846958      174.8769379397     1  0.24291313E+09
     -173.0556804353      177.5222544933     1  0.25453683E+09
     -173.0556696368      175.2575682261     1  0.25930476E+09
     -173.0556615688      179.7760490601     1  0.25883427E+09
     -173.0556604413      178.5437262940     1  0.24222187E+09
     -173.0556545753      179.4986375785     1  0.24607066E+09
     -173.0556367157      170.3260883456     1  0.26513282E+09
     -173.0556188948      174.6557255858     1  0.26240431E+09
     -173.0556013947      177.3244703604     1  0.25336625E+09
     -173.0555940130      171.5277409587     1  0.24867900E+09
     -173.0555832573      174.8905103106     1  0.25231388E+09
     -173.0555706132      178.5063248426     1  0.24395175E+09
     -173.0555628793      176.3317114606     1  0.24796600E+09
     -173.0555587795      173.1102577486     1  0.24813510E+09
     -173.0555355748      174.5824934682     1  0.25146241E+09
     -173.0555011746      179.1230625005     1  0.25338587E+09
     -173.0554933817      176.6335128668     1  0.23802211E+09
     -173.0554916911      173.3520378605     1  0.24005394E+09
     -173.0554825434      177.0066769926     1  0.24345781E+09
     -173.0554765597      177.1011201303     1  0.24802498E+09
     -173.0554727939      176.0020312906     1  0.24800136E+09
     -173.0554526668      175.4663348241     1  0.24851988E+09
     -173.0554458626      171.9871500818     1  0.24789266E+09
     -173.0554405188      179.7216851267     1  0.23373503E+09
     -173.0554373887      179.2112052978     1  0.25146560E+09
     -173.0554144122      182.4253304779     1  0.24684032E+09
     -173.0553974494      176.4957088832     1  0.24600588E+09
     -173.0553963541      179.2919195027     1  0.25289858E+09
     -173.0553873224      172.5421216393     1  0.24129346E+09
     -173.0553554415      175.8040153542     1  0.24906062E+09
     -173.0553397174      174.1086290865     1  0.25592021E+09
     -173.0553376498      173.4234990717     1  0.24990757E+09
     -173.0553334352      178.9463437966     1  0.25426024E+09
     -173.0553262354      174.5423908459     1  0.24728544E+09
     -173.0553203915      175.1416751508     1  0.24162330E+09
     -173.0553106942      175.8965575829     1  0.24407464E+09
     -173.0552638494      180.0853204772     1  0.24389457E+09
     -173.0552586432      173.6555241578     1  0.24710540E+09
     -173.0552381754      179.2547678012     1  0.25185955E+09
     -173.0552272274      171.0984534803     1  0.25127482E+09
     -173.0552133537      176.7872572909     1  0.25445957E+09
     -173.0552043421      176.1877384374     1  0.23682885E+09
     -173.0551973426      176.9360109637     1  0.25057137E+09
     -173.0551705092      173.8346621450     1  0.25022878E+09
     -173.0551681539      177.2709875387     1  0.25470620E+09
     -173.0551657568      177.4152296813     1  0.24841276E+09
     -173.0551604525      178.0576004779     1  0.25402971E+09
     -173.0551441977      173.8784273266     1  0.25239988E+09
     -173.0551392132      178.9628741284     1  0.24323433E+09
     -173.0551380304      175.4960212407     1  0.24552958E+09
     -173.0551118749      173.3311983619     1  0.25433830E+09
     -173.0550998359      177.4776675191     1  0.26330871E+09
     -173.0550762986      177.4149564678     1  0.24757633E+09
     -173.0550715929      177.9409134283     1  0.25600320E+09
     -173.0550585715      173.2812096155     1  0.24883321E+09
     -173.0550505176      172.9845101416     1  0.25054311E+09
     -173.0550108122      175.9190895209     1  0.24554512E+09
     -173.0549496399      177.5623009021     1  0.24907376E+09
     -173.0549145461      175.4723664455     1  0.25211381E+09
     -173.0548233138      176.3036085305     1  0.24590762E+09
     -173.0547988743      172.9554772193     1  0.24642665E+09
     -173.0547867101      174.8600036414     1  0.24827115E+09
     -173.0547774352      172.0169715113     1  0.25623330E+09
     -173.0547570838      179.9749198435     1  0.25843693E+09
     -173.0547519077      178.1768727187     1  0.25314977E+09
     -173.0547417078      170.8846017235     1  0.25787982E+09
     -173.0547346938      178.8333492542     1  0.23853463E+09
     -173.0547026180      177.8675854021     1  0.25266683E+09
     -173.0547009112      174.9893239452     1  0.25117129E+09
     -173.0546943464      175.3936600061     1  0.24299261E+09
     -173.0546908182      174.7871832666     1  0.25050469E+09
     -173.0546834504      175.6313757781     1  0.26128430E+09
     -173.0546235701      178.3489815347     1  0.26072130E+09
     -173.0546165651      178.9902332666     1  0.24810145E+09
     -173.0545411726      172.4765406127     1  0.24687466E+09
     -173.0545399010      175.9185791493     1  0.24964145E+09
     -173.0544909950      180.1120386459     1  0.25370755E+09
     -173.0544569994      170.4334218257     1  0.25747530E+09
     -173.0544500050      176.8884144041     1  0.26227735E+09
     -173.0544463150      172.6041180535     1  0.24600117E+09
     -173.0543814730      180.3009543221     1  0.23958147E+09
     -173.0543638365      177.3964148649     1  0.24203891E+09
     -173.0543534984      176.4903037874     1  0.24646207E+09
     -173.0543469906      177.0585518071     1  0.24924167E+09
     -173.0543404390      172.7838631171     1  0.25223468E+09
     -173.0543349558      176.1921775755     1  0.26018797E+09
     -173.0543246425      172.4867784280     1  0.24510662E+09
     -173.0543168985      174.5853084985     1  0.25748160E+09
     -173.0543092893      176.4782006731     1  0.25892768E+09
     -173.0542977608      180.4305383550     1  0.24281358E+09
     -173.0542934234      175.8700362633     1  0.25590929E+09
     -173.0542903638      175.0659077875     1  0.26248938E+09
     -173.0542874938      175.9822476641     1  0.24392435E+09
     -173.0542759606      178.0312456946     1  0.25677517E+09
     -173.0542528501      176.0052353942     1  0.24689541E+09
     -173.0542323207      180.7742538947     1  0.25625825E+09
     -173.0542251675      173.8694578236     1  0.24465531E+09
     -173.0542092674      181.3346054101     1  0.26119764E+09
     -173.0542020359      178.2369623280     1  0.25653188E+09
     -173.0541778597      175.6886003975     1  0.26143192E+09
     -173.0541745523      172.4303841395     1  0.24677997E+09
     -173.0541606200      177.3191482774     1  0.26138736E+09
     -173.0541266619      180.4275973765     1  0.24786079E+09
     -173.0541231150      184.6939521476     1  0.24535163E+09
     -173.0541180849      176.3482321493     1  0.25673954E+09
     -173.0541163136      172.8139629719     1  0.24398017E+09
     -173.0541147065      174.3040503483     1  0.23860316E+09
     -173.0540970810      174.7088480840     1  0.25730822E+09
     -173.0540872176      173.2654237128     1  0.25553872E+09
     -173.0540728623      171.5966236468     1  0.25160042E+09
     -173.0540533137      174.7747931020     1  0.24573749E+09
     -173.0540518026      177.3295761883     1  0.24084894E+09
     -173.0540419238      178.9670482272     1  0.25579594E+09
     -173.0540135967      179.9270204948     1  0.24626907E+09
     -173.0540021110      179.9787865084     1  0.27474488E+09
     -173.0539925671      170.5961369744     1  0.24981115E+09
     -173.0539915614      176.3770226604     1  0.24735602E+09
     -173.0539543072      176.3756730508     1  0.24401811E+09
     -173.0539510043      172.1224051709     1  0.24979524E+09
     -173.0539392288      184.3873877556     1  0.25417568E+09
     -173.0539084579      179.4388252012     1  0.25166100E+09
     -173.0538920079      173.9188409896     1  0.24868117E+09
     -173.0538730849      176.2798911901     1  0.25465197E+09
     -173.0538485638      173.4176986626     1  0.25201648E+09
     -173.0538399261      179.4200882582     1  0.24848847E+09
     -173.0538190605      175.7511236098     1  0.24266273E+09
     -173.0537849522      174.3237292238     1  0.26083455E+09
     -173.0537772345      172.1575853728     1  0.24077033E+09
     -173.0537598377      172.1288680246     1  0.26358141E+09
     -173.0537503791      179.1389668741     1  0.24922342E+09
     -173.0537429444      177.6419322760     1  0.24826639E+09
     -173.0537178669      176.0575024289     1  0.25136720E+09
     -173.0536985479      175.2046203296     1  0.24601876E+09
     -173.0536936241      177.6233337449     1  0.26375762E+09
     -173.0536816726      177.0149621374     1  0.25652716E+09
     -173.0536737481      171.5935672038     1  0.24718454E+09
     -173.0536459483      179.8554218728     1  0.27096479E+09
     -173.0536324223      177.2332400515     1  0.25454293E+09
     -173.0536233325      174.3750887146     1  0.25683547E+09
     -173.0535923295      172.5374659543     1  0.25768872E+09
     -173.0535883559      178.7575671686     1  0.24655630E+09
     -173.0535813658      178.7038301679     1  0.27139545E+09
     -173.0535751652      180.1527789394     1  0.25675797E+09
     -173.0535626651      178.4819781905     1  0.24371682E+09
     -173.0535224742      178.0436488670     1  0.25670175E+09
     -173.0535152381      177.8890845431     1  0.24453118E+09
     -173.0535089112      172.8916877341     1  0.25021548E+09
     -173.0534991403      180.5899977390     2  0.23855119E+09
     -173.0534948162      176.9916353005     1  0.25306420E+09
     -173.0534895034      175.4784978966     1  0.25385176E+09
     -173.0534820213      178.0194593017     1  0.24893419E+09
     -173.0534613192      173.5553721962     1  0.24531223E+09
     -173.0534465260      176.2230278589     1  0.24370827E+09
     -173.0534346199      177.9696263963     1  0.24902398E+09
     -173.0534285639      172.8519527035     1  0.25824665E+09
     -173.0533109798      174.5730411525     1  0.24367089E+09
     -173.0532786289      175.7189538457     1  0.24455344E+09
     -173.0532696550      175.8749600503     1  0.24604337E+09
     -173.0532651806      175.0877085854     1  0.25201466E+09
     -173.0532621587      174.8906574996     1  0.24616911E+09
     -173.0532212032      177.6760646488     1  0.24472351E+09
     -173.0532059907      175.3769408831     1  0.24752496E+09
     -173.0531821331      176.3424363005     1  0.24517801E+09
     -173.0531180820      180.0525741010     1  0.24478778E+09
     -173.0530907142      177.5874590859     1  0.24387319E+09
     -173.0530804961      177.1245739411     1  0.24988517E+09
     -173.0530790833      176.2266561771     1  0.24756913E+09
     -173.0530533008      171.9679711582     1  0.25342052E+09
     -173.0530345334      175.5271014435     1  0.25078715E+09
     -173.0530099425      175.9924511419     1  0.25525327E+09
     -173.0530065651      175.1096237769     1  0.25054649E+09
     -173.0530028334      177.9640217404     1  0.27284533E+09
     -173.0529975267      170.8387479378     1  0.24340386E+09
     -173.0529938909      175.4030751035     1  0.23700646E+09
     -173.0529768181      176.1220183476     1  0.24625089E+09
     -173.0529751727      176.7846872284     1  0.24125325E+09
     -173.0529349589      178.8367017130     1  0.25752492E+09
     -173.0529124972      170.9002081733     1  0.25126295E+09
     -173.0529012600      175.2175007462     1  0.25435384E+09
     -173.0528957207      177.1470736131     1  0.25312006E+09
     -173.0528884503      178.6051997998     1  0.24702762E+09
     -173.0528825397      175.7706190032     1  0.25245487E+09
     -173.0528014951      180.2036266649     1  0.25300303E+09
     -173.0527892121      176.9982609212     1  0.26505941E+09
     -173.0527731704      174.2262865975     1  0.24754849E+09
     -173.0527663135      171.9308974868     1  0.24377017E+09
     -173.0527461022      179.2821752120     1  0.25871124E+09
     -173.0527338805      175.4559766665     1  0.25197261E+09
     -173.0527310411      172.2937325626     1  0.24614092E+09
     -173.0527007705      174.7686788771     1  0.26056274E+09
     -173.0526928893      177.3451583081     1  0.25790180E+09
     -173.0526880085      174.1518575094     1  0.25721249E+09
     -173.0526747005      182.7438658392     1  0.24655194E+09
     -173.0526728646      179.1510742712     1  0.24672327E+09
     -173.0526511456      176.8429132080     1  0.26282376E+09
     -173.0526389634      176.1941693685     1  0.23715803E+09
     -173.0526378515      180.2108382256     1  0.24698945E+09
     -173.0526021398      171.7300929832     1  0.25418719E+09
     -173.0525977302      176.7421735949     1  0.24517414E+09
     -173.0525911182      174.6327711457     1  0.25045710E+09
     -173.0525656098      174.6451882680     2  0.25075932E+09
     -173.0525293721      174.5439873184     1  0.24333084E+09
     -173.0524998131      174.4382586412     1  0.23952111E+09
     -173.0524959449      173.5165763546     1  0.25462101E+09
     -173.0524769896      176.2285944358     1  0.24669776E+09
     -173.0524734108      175.7478184873     1  0.25049629E+09
     -173.0524621290      177.2337229737     1  0.24449390E+09
     -173.0524527417      176.5073871528     1  0.23496291E+09
     -173.0524391667      177.1596888165     1  0.24949938E+09
     -173.0524340781      178.5084661167     1  0.26153053E+09
     -173.0524302400      176.7166581156     1  0.24640663E+09
     -173.0524014314      175.6347916212     1  0.25449568E+09
     -173.0523995337      176.2068514371     1  0.25002567E+09
     -173.0523951387      175.6010493751     1  0.24509132E+09
     -173.0523818305      174.4261038393     1  0.23920251E+09
     -173.0523701213      175.9338589387     1  0.25064756E+09
     -173.0523514855      181.0668232783     1  0.26113456E+09
     -173.0523456930      179.3637902956     1  0.24575870E+09
     -173.0523433569      171.3442266790     1  0.24958103E+09
     -173.0523365374      175.0480315946     1  0.26039537E+09
     -173.0523323839      179.3888611618     1  0.24912873E+09
     -173.0523152796      171.2092233144     1  0.25806875E+09
     -173.0523052120      175.9136597763     1  0.24526415E+09
     -173.0523027702      171.5677566535     1  0.24416125E+09
     -173.0522853961      173.5138079330     1  0.25319838E+09
     -173.0522617889      172.5971933237     1  0.24461392E+09
     -173.0522411701      174.7017569302     1  0.24677072E+09
     -173.0522353425      172.1260740793     1  0.25840554E+09
     -173.0522278034      176.3720475519     1  0.24320858E+09
     -173.0522204393      176.6242246284     1  0.25025679E+09
     -173.0521934671      174.5954614461     1  0.24116710E+09
     -173.0521778610      176.7835865688     1  0.24723190E+09
     -173.0521737228      178.0222864855     1  0.24117801E+09
     -173.0521660258      174.2277425261     2  0.24406854E+09
     -173.0521427016      175.1012159663     1  0.24009628E+09
     -173.0521193599      178.1485270304     1  0.25497590E+09
     -173.0521091519      179.0659736008     1  0.24232073E+09
     -173.0521038872      177.6212153301     1  0.25292989E+09
     -173.0520978674      174.3887682309     1  0.24760185E+09
     -173.0520950332      173.1946380182     1  0.24392119E+09
     -173.0520926417      174.8548216165     1  0.24143384E+09
     -173.0520812434      177.4476867782     1  0.25594915E+09
     -173.0520797693      177.1673268366     1  0.25255499E+09
     -173.0520575519      180.2602496428     1  0.25519782E+09
     -173.0520557311      174.1075876750     1  0.25663584E+09
     -173.0520493911      176.8476549383     1  0.24227618E+09
     -173.0520424357      182.1873887767     2  0.24468900E+09
     -173.0520378221      178.0125929511     1  0.25885420E+09
     -173.0520267575      183.0571485266     2  0.25147356E+09
     -173.0520127352      178.6202146882     1  0.24780527E+09
     -173.0520036626      173.7630925093     1  0.24353788E+09
     -173.0519729766      171.0567950245     1  0.25668911E+09
     -173.0519718823      175.0077758111     1  0.25452123E+09
     -173.0519539622      176.4452442033     1  0.24038203E+09
     -173.0519342672      179.3640388929     1  0.24671057E+09
     -173.0519182487      173.9080768432     1  0.24606986E+09
     -173.0519167032      177.0834154665     1  0.25844516E+09
     -173.0519044444      175.5368855855     1  0.26082303E+09
     -173.0518949640      178.5743379519     1  0.25003425E+09
     -173.0518914353      179.2815184236     1  0.27033260E+09
     -173.0518880338      174.2008668201     1  0.25092878E+09
     -173.0518737385      173.2570662682     1  0.25377226E+09
     -173.0518657261      172.6622929090     1  0.25104719E+09
     -173.0518561245      176.4969181773     1  0.24883287E+09
     -173.0518540502      173.3142370120     1  0.25333233E+09
     -173.0518494276      176.1679859891     1  0.24515974E+09
     -173.0518248854      178.3705261018     1  0.25633709E+09
     -173.0518159258      176.8584122072     2  0.25492703E+09
     -173.0517975674      173.8991074143     1  0.25633980E+09
     -173.0517921707      171.3728661037     1  0.24538368E+09
     -173.0517751787      175.2888339911     1  0.25076488E+09
     -173.0517696921      182.1766125542     1  0.25225536E+09
     -173.0517503265      172.7716856368     1  0.25009954E+09
     -173.0517427357      177.3596226914     1  0.24291536E+09
     -173.0517323804      175.4796628946     1  0.24535758E+09
     -173.0516957026      175.3981155861     1  0.24774398E+09
     -173.0516706770      178.1514101034     1  0.25179134E+09
     -173.0516467481      178.5738010114     1  0.24937224E+09
     -173.0516296231      173.5775266699     1  0.25223990E+09
     -173.0516228082      178.9923877897     1  0.24753718E+09
     -173.0516056740      174.9194315491     1  0.24831662E+09
     -173.0515960931      173.9964680966     1  0.23998202E+09
     -173.0515816562      176.5795595532     1  0.24362700E+09
     -173.0515698780      179.4644787707     1  0.25102439E+09
     -173.0515686496      173.9295313418     1  0.25349380E+09
     -173.0515647654      180.4098437540     1  0.24253588E+09
     -173.0515404533      173.7809257782     1  0.24142698E+09
     -173.0515343777      179.4335912816     1  0.25139487E+09
     -173.0515221013      182.2261329328     1  0.27857410E+09
     -173.0515193921      168.8591317508     1  0.24336347E+09
     -173.0514936886      177.4849177859     1  0.25323456E+09
     -173.0514863985      184.9740926581     2  0.24517986E+09
     -173.0514811603      173.9238396097     1  0.25600971E+09
     -173.0514636825      173.0183591149     1  0.24281021E+09
     -173.0514539344      177.4419396192     1  0.25392725E+09
     -173.0514414647      179.7381131443     1  0.24769881E+09
     -173.0514351308      175.0721221606     1  0.25433899E+09
     -173.0513888807      173.8737974866     1  0.24559645E+09
     -173.0513710953      177.5143751894     1  0.25377378E+09
     -173.0513532113      181.0139183013     1  0.25378739E+09
     -173.0513196579      180.4453019466     1  0.25233484E+09
     -173.0512724166      176.8331046015     1  0.25360917E+09
     -173.0512591592      177.9809269011     1  0.23861881E+09
     -173.0512500652      176.3726291566     2  0.24633050E+09
     -173.0512411842      176.3159768550     1  0.25450715E+09
     -173.0512318264      176.9154960546     1  0.24644832E+09
     -173.0512270972      174.7771314785     1  0.23986844E+09
     -173.0512221302      176.6039428873     1  0.25866767E+09
     -173.0512170845      173.1365486051     1  0.24935522E+09
     -173.0512158153      177.0992564134     1  0.24342795E+09
     -173.0512142334      178.0997750131     1  0.24815870E+09
     -173.0512115503      178.7930317655     1  0.25872426E+09
     -173.0511953363      177.1143778507     1  0.24853655E+09
     -173.0511859909      174.9178141262     1  0.24905582E+09
     -173.0511761319      172.9689426411     1  0.24796629E+09
     -173.0511731782      176.0503276135     1  0.24232486E+09
     -173.0511603720      176.0511734734     1  0.24506626E+09
     -173.0511534011      174.0984118914     1  0.24087797E+09
     -173.0511471706      185.1157025296     1  0.25320103E+09
     -173.0511334312      175.8884267061     1  0.24551013E+09
     -173.0511310347      176.3150334826     1  0.25977940E+09
     -173.0510946422      172.8016098495     1  0.25340251E+09
     -173.0510838283      175.0435979243     1  0.24721226E+09
     -173.0510649993      174.6681057231     1  0.24287563E+09
     -173.0510565345      175.2310075084     1  0.24600804E+09
     -173.0510409162      182.7166368941     1  0.25400489E+09
     -173.0510335856      174.8584452281     1  0.24626551E+09
     -173.0510241550      172.5275569530     1  0.24643037E+09
     -173.0510005079      180.4147371605     1  0.24555321E+09
     -173.0509852672      176.7689747836     1  0.24521973E+09
     -173.0509725741      177.0492640194     1  0.24833502E+09
     -173.0509554416      174.0646415896     1  0.25632435E+09
     -173.0509427886      175.3813580086     1  0.24657099E+09
     -173.0509417068      180.7121843931     1  0.24753420E+09
     -173.0509198435      179.4739901464     1  0.24833860E+09
     -173.0508877283      176.6519274793     1  0.25738338E+09
     -173.0508819212      173.3067644808     1  0.24774527E+09
     -173.0508781236      176.6036389046     1  0.26872407E+09
     -173.0508733470      178.7537189561     1  0.23803285E+09
     -173.0508664992      171.1749957629     1  0.25223553E+09
     -173.0508644793      172.5603101502     1  0.24531597E+09
     -173.0508479699      174.6706941710     1  0.24600367E+09
     -173.0508286117      169.5528348141     1  0.25087120E+09
     -173.0508273171      179.4870316629     1  0.26391013E+09
     -173.0508086050      179.0746697756     1  0.25075837E+09
     -173.0508046874      179.0081634288     1  0.25421613E+09
     -173.0507983744      174.5991008705     1  0.24585094E+09
     -173.0507960830      176.7918410165     1  0.25784933E+09
     -173.0507947477      175.0844342866     1  0.24804593E+09
     -173.0507914058      181.5271256545     1  0.25706912E+09
     -173.0507903623      174.0460662077     1  0.24690923E+09
     -173.0507799313      178.4395056700     1  0.25059946E+09
     -173.0507750622      178.2730849919     1  0.24275571E+09
     -173.0507735522      178.4461647741     1  0.24734612E+09
     -173.0507638534      175.7318740158     1  0.25260388E+09
     -173.0507490586      171.8278850720     1  0.25049960E+09
     -173.0507354932      174.0265420417     1  0.24645925E+09
     -173.0507249992      171.4077055194     1  0.24952566E+09
     -173.0507047337      176.6733114315     1  0.26496571E+09
     -173.0507014492      177.7277241292     1  0.26911415E+09
     -173.0506993834      179.7160398234     1  0.24940766E+09
     -173.0506967565      179.4646797258     1  0.24908507E+09
     -173.0506933813      169.5251106592     1  0.25074980E+09
     -173.0506823675      176.6781087098     1  0.24421865E+09
     -173.0506660022      172.4255690605     1  0.24387035E+09
     -173.0506580000      176.8169479853     1  0.25483584E+09
     -173.0506337745      173.8669044385     1  0.24363699E+09
     -173.0506326457      176.2634002778     1  0.25338880E+09
     -173.0506153128      175.4109764914     1  0.24932671E+09
     -173.0505936193      175.8540018368     1  0.25099196E+09
     -173.0505809673      174.5525799194     1  0.24467920E+09
     -173.0505776793      175.6590929439     1  0.24734719E+09
     -173.0505712608      179.0723797647     1  0.25044817E+09
     -173.0505517249      175.8488091311     1  0.24322045E+09
     -173.0505185255      175.1497278393     1  0.24425360E+09
     -173.0504850163      175.9932804872     1  0.25054252E+09
     -173.0504781549      172.4774062873     1  0.25248661E+09
     -173.0504767910      177.8740443893     1  0.24772935E+09
     -173.0504666303      180.2682117935     1  0.25567467E+09
     -173.0504638990      171.5752107429     1  0.24806427E+09
     -173.0504567176      171.6860177085     1  0.24797687E+09
     -173.0504410282      178.4342205125     1  0.26198744E+09
     -173.0504396908      179.2649974876     1  0.24556123E+09
     -173.0504065986      177.5949642612     1  0.24633737E+09
     -173.0504024680      175.9084721383     1  0.24722025E+09
     -173.0503702848      176.1737377998     1  0.25047471E+09
     -173.0503390062      172.6810962425     1  0.25194300E+09
     -173.0503335560      176.5831843764     1  0.25970392E+09
     -173.0503283747      172.6244933761     1  0.24765752E+09
     -173.0503014714      175.5916117822     1  0.24845268E+09
     -173.0502727817      177.5358962691     1  0.24150955E+09
     -173.0502706473      175.4932764992     1  0.25071246E+09
     -173.0502657584      176.9752264144     1  0.25181654E+09
     -173.0502628428      178.0040215045     1  0.23488023E+09
     -173.0502474773      176.7206525330     1  0.24849984E+09
     -173.0502438343      175.8313938444     1  0.24751772E+09
     -173.0502403911      176.1456729672     1  0.24572362E+09
     -173.0502138655      178.4837101399     1  0.24889100E+09
     -173.0502047773      174.2913066140     1  0.26352811E+09
     -173.0502026039      173.5505771571     1  0.24557603E+09
     -173.0501901470      177.2282838381     1  0.25388558E+09
     -173.0501855355      172.6104302800     1  0.24837963E+09
     -173.0501448180      179.3179842455     1  0.26662704E+09
     -173.0501413475      179.9730241730     1  0.24672328E+09
     -173.0501374173      177.4143995748     1  0.26269162E+09
     -173.0501316322      173.9238626004     1  0.26459718E+09
     -173.0501284297      176.2926492503     1  0.25193126E+09
     -173.0500898749      174.0495508205     1  0.25433913E+09
     -173.0500789806      173.7010266180     1  0.24841793E+09
     -173.0500693517      176.5989694308     1  0.25017521E+09
     -173.0500554592      174.4633867801     1  0.24757974E+09
     -173.0500244311      175.3233584643     1  0.24835860E+09
     -173.0500071362      172.8547286425     1  0.25046438E+09
     -173.0500000506      175.3842976665     1  0.25491873E+09
     -173.0499883765      178.3420199773     1  0.24623776E+09
     -173.0499857543      176.8985890725     1  0.24499722E+09
     -173.0499684494      177.5770340990     1  0.27036182E+09
     -173.0499612335      173.1243713427     1  0.24204960E+09
     -173.0499384542      173.4841537342     1  0.25203391E+09
     -173.0499365819      178.8799383365     1  0.25926884E+09
     -173.0499161364      177.0734302621     1  0.25309637E+09
     -173.0498624590      174.1552437219     1  0.24821869E+09
     -173.0498565903      172.2959411158     1  0.24876280E+09
     -173.0498410980      177.8901866780     1  0.24708528E+09
     -173.0497933590      173.2949491405     1  0.25074530E+09
     -173.0497681361      177.0890655246     1  0.24151142E+09
     -173.0497622590      182.9739577750     1  0.25876462E+09
     -173.0497588967      172.5899437626     1  0.24760558E+09
     -173.0497028423      178.3179490003     1  0.24815681E+09
     -173.0496990988      178.0815504503     1  0.26079000E+09
     -173.0496781223      175.5297922303     1  0.24374500E+09
     -173.0496687415      176.3151240752     1  0.24935089E+09
     -173.0496631165      177.7389144310     1  0.25685838E+09
     -173.0496565344      173.5317272239     1  0.24645735E+09
     -173.0496514449      173.1095917231     1  0.24875927E+09
     -173.0496465664      178.7615640760     1  0.26564539E+09
     -173.0496202953      178.3945251033     1  0.24871166E+09
     -173.0495849017      176.9256255703     1  0.24478851E+09
     -173.0495639650      175.4157813895     1  0.24851958E+09
     -173.0495323542      173.8769955757     1  0.24979072E+09
     -173.0495191786      177.2230418995     1  0.24331505E+09
     -173.0495130474      180.2759617553     1  0.26085680E+09
     -173.0494768123      175.7053223218     1  0.25000425E+09
     -173.0494647176      176.5650938795     1  0.25148117E+09
     -173.0494634320      176.9285601811     1  0.24586159E+09
     -173.0494587848      174.5929977989     1  0.25442137E+09
     -173.0494501805      179.4405438320     1  0.24457204E+09
     -173.0493981577      174.0479990309     1  0.25642688E+09
     -173.0493765364      179.9479724400     1  0.25390573E+09
     -173.0493300354      175.1686760528     1  0.25371489E+09
     -173.0493267613      173.2155150900     1  0.24278115E+09
     -173.0493121421      176.8931483927     1  0.24798035E+09
     -173.0493099667      173.9771198030     1  0.24753120E+09
     -173.0493076086      172.4748535242     1  0.24471920E+09
     -173.0493060203      171.2749556534     1  0.24407367E+09
     -173.0493002985      175.5266505744     1  0.24820413E+09
     -173.0492985668      175.8747728974     1  0.24934110E+09
     -173.0492841915      176.3731815910     1  0.25566621E+09
     -173.0492741606      175.9863818200     1  0.23833184E+09
     -173.0492585299      179.5907920291     1  0.25027223E+09
     -173.0492492697      175.3643081020     1  0.24619709E+09
     -173.0492356691      176.8876169836     1  0.25684248E+09
     -173.0492265100      176.9905292821     1  0.24746267E+09
     -173.0492229305      178.5901126996     1  0.24150563E+09
     -173.0492077774      175.1530621693     1  0.25493474E+09
     -173.0491787882      175.5221424784     1  0.25475340E+09
     -173.0491665092      177.1254691213     1  0.24162587E+09
     -173.0491550259      175.8055782840     1  0.24663603E+09
     -173.0491504410      175.1168175865     1  0.25549626E+09
     -173.0491493877      179.4064106623     1  0.25005698E+09
     -173.0491461381      174.7998959007     1  0.24527447E+09
     -173.0491430845      178.2940381722     1  0.24809103E+09
     -173.0491125823      177.4519923283     1  0.24579876E+09
     -173.0490989085      179.4177405247     1  0.24783939E+09
     -173.0490928023      176.5195929397     1  0.24246356E+09
     -173.0490857490      175.5115267877     1  0.24877831E+09
     -173.0490824446      181.7111029155     1  0.28344659E+09
     -173.0490647405      174.6701927428     1  0.24710370E+09
     -173.0490599050      172.1382460431     1  0.24643917E+09
     -173.0490576224      174.7668133203     1  0.24865161E+09
     -173.0490442856      172.4297270879     1  0.23891321E+09
     -173.0490187730      176.0681647778     1  0.26413034E+09
     -173.0490157338      179.1016853006     1  0.25392008E+09
     -173.0489976752      171.5010778057     1  0.24537248E+09
     -173.0489944904      172.9960328999     1  0.24722710E+09
     -173.0489853184      172.4080624472     1  0.25427321E+09
     -173.0489834506      178.1144063617     2  0.24515996E+09
     -173.0489794300      174.8012726318     1  0.25877786E+09
     -173.0489654153      172.2927257083     1  0.25066858E+09
     -173.0489531745      174.2876612685     1  0.25293914E+09
     -173.0489508181      179.9219828145     1  0.25144907E+09
     -173.0489440086      177.3595114628     1  0.25362742E+09
     -173.0489199386      177.6252078477     1  0.24909787E+09
     -173.0489106517      175.9157946668     1  0.25025143E+09
     -173.0488784216      178.7852553034     1  0.24408372E+09
     -173.0488761463      172.4045291449     1  0.24511474E+09
     -173.0488675677      179.0053549182     1  0.25189089E+09
     -173.0488581162      179.3508247383     1  0.25088149E+09
     -173.0488483729      174.3999080907     1  0.25140742E+09
     -173.0488427714      175.0213664194     1  0.25492127E+09
     -173.0488391148      176.3267046388     1  0.23913481E+09
     -173.0488328667      175.3979836364     1  0.24517601E+09
     -173.0488178990      178.8908984643     1  0.25231717E+09
     -173.0488098954      175.5108068250     1  0.25368130E+09
     -173.0488005603      174.8616134831     1  0.25411988E+09
     -173.0487934240      175.5614520690     1  0.25122595E+09
     -173.0487885593      172.4412912548     1  0.25214891E+09
     -173.0487755731      176.2721451443     1  0.25150201E+09
     -173.0487381273      172.6966623356     1  0.24933707E+09
     -173.0487182992      176.8131662686     1  0.24517227E+09
     -173.0487019225      177.4064129022     1  0.24000606E+09
     -173.0486874897      181.6979813357     1  0.25044347E+09
     -173.0486798457      174.4029323699     1  0.24834020E+09
     -173.0486774052      176.9851141933     1  0.24697974E+09
     -173.0486682470      174.2391492997     1  0.25474031E+09
     -173.0486638832      178.5663373406     1  0.24695374E+09
     -173.0486592344      173.9979043233     1  0.24478600E+09
     -173.0486410897      176.3569947151     1  0.25518154E+09
     -173.0486282495      176.3923229518     1  0.24442893E+09
     -173.0486257720      178.9425110620     1  0.24705096E+09
     -173.0485740223      174.4826674451     1  0.25166566E+09
     -173.0485713174      172.9892180496     1  0.26406263E+09
     -173.0485643490      178.1372739027     1  0.25217870E+09
     -173.0485566257      175.5386255548     1  0.25330559E+09
     -173.0485555111      177.6281688912     1  0.24748303E+09
     -173.0485454815      176.6416760207     1  0.24670824E+09
     -173.0485386576      177.7054155226     1  0.24599641E+09
     -173.0485258336      173.7643617545     1  0.24966034E+09
     -173.0485168463      176.2569234141     1  0.24536626E+09
     -173.0485151196      176.0227084943     1  0.24758425E+09
     -173.0485029773      177.0354093493     1  0.24828891E+09
     -173.0485007327      177.0654394200     1  0.25799904E+09
     -173.0484982224      174.7904380725     1  0.24771224E+09
     -173.0484920128      176.9836209741     1  0.24919430E+09
     -173.0484907457      176.1954486078     1  0.25176448E+09
     -173.0484897210      177.1523704652     1  0.24525555E+09
     -173.0484861276      177.3368101099     1  0.23975435E+09
     -173.0484667323      178.1427387427     1  0.24588574E+09
     -173.0484142144      177.6025322265     1  0.25368490E+09
     -173.0484099782      173.3406342935     1  0.23735458E+09
     -173.0484082853      181.2371674736     1  0.25271834E+09
     -173.0484055168      174.4243968383     1  0.25315420E+09
     -173.0483988853      179.0338925578     1  0.23919844E+09
     -173.0483867545      170.5324584111     1  0.24521312E+09
     -173.0483761801      173.7866533233     1  0.24995848E+09
     -173.0483617157      173.3561710044     1  0.23699337E+09
     -173.0483490604      176.9242154013     1  0.24513396E+09
     -173.0483264840      177.2135410479     1  0.24416607E+09
     -173.0483115113      178.8802290197     1  0.25276140E+09
     -173.0482927378      177.5026676764     1  0.26382565E+09
     -173.0482907604      176.6583505346     1  0.26130548E+09
     -173.0482891137      180.0234954268     1  0.27557453E+09
     -173.0482806513      179.5281073417     1  0.26730298E+09
     -173.0482692606      176.6123024130     1  0.26462169E+09
     -173.0482650128      176.3131189689     1  0.24740105E+09
     -173.0482570364      178.1429594233     1  0.25047102E+09
     -173.0482476867      176.4518670593     1  0.24604476E+09
     -173.0482451245      178.9866162450     1  0.25027030E+09
     -173.0482397192      181.4065349167     1  0.25905746E+09
     -173.0482247123      174.1208069152     1  0.25460438E+09
     -173.0482121815      178.7983010892     1  0.24280746E+09
     -173.0482096310      171.5052959258     1  0.25113222E+09
     -173.0482056969      173.3182515387     1  0.24363402E+09
     -173.0481544789      172.9712560524     1  0.24584057E+09
     -173.0481514494      172.0913114051     1  0.23874605E+09
     -173.0481324324      181.4213415547     1  0.25928687E+09
     -173.0481185050      179.0499902146     1  0.24899101E+09
     -173.0481025993      178.7525376615     1  0.23881701E+09
     -173.0480988934      175.5478285699     1  0.25340992E+09
     -173.0480974612      174.0158900819     1  0.24833158E+09
     -173.0480946430      170.0201425497     1  0.24067232E+09
     -173.0480845974      181.6270005281     1  0.24850029E+09
     -173.0480570202      172.3898139354     1  0.24744413E+09
     -173.0480169147      176.5704020356     1  0.25747694E+09
     -173.0479955919      175.2661412228     1  0.25240306E+09
     -173.0479914161      176.6978598359     1  0.25136767E+09
     -173.0479892733      177.7098578940     1  0.24696911E+09
     -173.0479878685      175.2526584480     1  0.24784629E+09
     -173.0479790944      172.5754764345     1  0.24642504E+09
     -173.0479680806      177.7878829258     1  0.25708011E+09
     -173.0479641159      174.9533445440     1  0.25311772E+09
     -173.0479607826      170.5532593321     1  0.24947579E+09
     -173.0479529307      178.8086691663     1  0.24260985E+09
     -173.0479321836      175.2012491298     1  0.25599499E+09
     -173.0479177092      172.2960129998     1  0.24713851E+09
     -173.0478781384      175.6423379789     1  0.24469106E+09
     -173.0478640562      176.4753786640     1  0.25856794E+09
     -173.0478513540      179.2016643088     1  0.24829765E+09
     -173.0478496857      184.8172995598     1  0.24233769E+09
     -173.0478350202      172.2415696245     1  0.26586032E+09
     -173.0478080480      175.2083560915     1  0.26942695E+09
     -173.0477996616      173.1246748684     1  0.24863303E+09
     -173.0477931719      175.4693112304     1  0.25161327E+09
     -173.0477818850      173.7563659276     1  0.25901103E+09
     -173.0477412748      174.4404545098     1  0.24712574E+09
     -173.0477382053      176.8953477221     1  0.24493872E+09
     -173.0477198179      175.8996089229     1  0.24800192E+09
     -173.0477122230      178.5099727987     1  0.25021208E+09
     -173.0477012916      175.5801518973     1  0.24566234E+09
     -173.0476908150      172.6186711117     1  0.24956103E+09
     -173.0476782622      172.4803787640     1  0.24784049E+09
     -173.0476767156      173.8459248323     1  0.24895745E+09
     -173.0476681447      176.9700578915     1  0.25136179E+09
     -173.0476559172      174.7273191315     1  0.26138098E+09
     -173.0476453370      179.8199415208     1  0.26772384E+09
     -173.0476369186      175.6905735475     1  0.25199563E+09
     -173.0476042749      177.9316839182     1  0.24216403E+09
     -173.0476017636      183.3035447731     1  0.25840904E+09
     -173.0475935095      177.8606625357     1  0.25366013E+09
     -173.0475804929      178.4378370884     1  0.27249909E+09
     -173.0475768472      178.0351917495     1  0.24182429E+09
     -173.0475687451      172.9674280262     1  0.24706807E+09
     -173.0475574751      174.3175881922     1  0.25755611E+09
     -173.0475274492      177.8437478359     1  0.24213645E+09
     -173.0475228881      176.5659264486     1  0.25035690E+09
     -173.0474978805      175.8114644477     1  0.24623310E+09
     -173.0474955770      176.6372637946     1  0.25993534E+09
     -173.0474864873      176.2495534674     1  0.25627856E+09
     -173.0474605802      171.1579198417     1  0.24864261E+09
     -173.0474570249      176.5691560641     1  0.24555495E+09
     -173.0474012565      171.3090233235     1  0.25837741E+09
     -173.0473822321      179.2283035568     1  0.24690760E+09
     -173.0473721924      173.1637617136     1  0.26651796E+09
     -173.0473613810      170.8506275614     1  0.24430126E+09
     -173.0473550144      173.1924968721     1  0.25916420E+09
     -173.0473432839      176.6844925683     1  0.25186051E+09
     -173.0473410539      176.8822574780     1  0.25087537E+09
     -173.0473378329      173.5216217141     1  0.24676932E+09
     -173.0473243618      178.8258065080     1  0.25473834E+09
     -173.0473228447      173.4362914091     1  0.24977512E+09
     -173.0472959619      173.1443508232     1  0.24482386E+09
     -173.0472843413      180.0296170298     1  0.25783623E+09
     -173.0472678641      174.9663558551     1  0.26362080E+09
     -173.0472644382      174.5240062889     1  0.24383354E+09
     -173.0472628214      177.6959990858     1  0.24284966E+09
     -173.0472556980      177.2962339263     1  0.25536228E+09
     -173.0472216115      171.7713643078     1  0.24233455E+09
     -173.0472196687      173.4913935892     1  0.24754166E+09
     -173.0472167985      177.3328194251     1  0.24709379E+09
     -173.0472093420      177.6757378279     1  0.24328702E+09
     -173.0471961197      173.7930817170     1  0.24689634E+09
     -173.0471916759      176.6853292679     1  0.25883673E+09
     -173.0471858116      176.4693250989     1  0.24033593E+09
     -173.0471763854      179.2535010287     1  0.24942347E+09
     -173.0471743133      176.3419632760     1  0.24728363E+09
     -173.0471586964      179.2839888214     1  0.24629665E+09
     -173.0471329516      170.3984409727     1  0.25421642E+09
     -173.0471301132      170.0733357217     1  0.24619742E+09
     -173.0471098049      176.4687496651     1  0.25130835E+09
     -173.0470350625      179.6294594964     1  0.26714840E+09
     -173.0470302481      177.5674731417     1  0.25696303E+09
     -173.0470287086      175.6654713467     1  0.24709508E+09
     -173.0470235555      179.3661190002     1  0.24509519E+09
     -173.0470131418      173.1137239949     1  0.25079807E+09
     -173.0470027511      175.7151854225     1  0.24860283E+09
     -173.0469744790      179.9559601934     1  0.25808450E+09
     -173.0469384937      169.2480077293     1  0.24480586E+09
     -173.0469227034      175.3846883592     1  0.24824285E+09
     -173.0469000259      174.9197900174     1  0.24878663E+09
     -173.0468831598      175.2197259307     1  0.24581089E+09
     -173.0468797572      182.6591320438     1  0.25692341E+09
     -173.0468502765      177.1755810527     1  0.25820449E+09
     -173.0468276963      174.7726589412     1  0.24642120E+09
     -173.0467952649      174.3607898499     1  0.26186071E+09
     -173.0467619726      175.0086674661     1  0.25226644E+09
     -173.0467553562      171.8621872846     1  0.24308604E+09
     -173.0467494532      182.1743307554     1  0.26206198E+09
     -173.0467410029      176.2471200115     1  0.24998691E+09
     -173.0467370754      179.9523641672     1  0.24645980E+09
     -173.0467346772      178.2099130334     1  0.26265147E+09
     -173.0467301065      179.0441495394     1  0.24864364E+09
     -173.0467245139      172.3223110864     1  0.24440538E+09
     -173.0467162217      176.4495921902     1  0.26188821E+09
     -173.0467059583      173.3759787850     1  0.24618447E+09
     -173.0466989094      176.0672561442     1  0.25455378E+09
     -173.0466892016      178.7323179923     1  0.25097919E+09
     -173.0466765076      174.9614703487     1  0.23905879E+09
     -173.0466722113      175.6275825813     1  0.24788346E+09
     -173.0466640060      175.7131034097     1  0.25541245E+09
     -173.0466614111      172.4971588695     1  0.25733119E+09
     -173.0466490759      174.6911355105     1  0.25467831E+09
     -173.0466250626      174.4133718606     1  0.25797659E+09
     -173.0466004426      177.9542419681     1  0.25860313E+09
     -173.0465903903      178.0429977183     1  0.24997578E+09
     -173.0465808681      179.2176867746     1  0.24237296E+09
     -173.0465760509      178.6053561223     1  0.23930400E+09
     -173.0465707294      178.6800491041     1  0.26435469E+09
     -173.0465657950      172.9507891218     1  0.25767563E+09
     -173.0465581040      185.2109418314     1  0.24699542E+09
     -173.0465546197      178.4353380986     1  0.25851082E+09
     -173.0465359169      177.0682215822     1  0.25272763E+09
     -173.0465269800      175.1659430442     1  0.24459020E+09
     -173.0465210875      178.4799282867     1  0.24708779E+09
     -173.0465199050      175.1253089932     1  0.23940993E+09
     -173.0465132104      178.0727701564     1  0.25633773E+09
     -173.0465032210      174.6389654385     1  0.24472795E+09
     -173.0464469578      184.6045662602     2  0.24005831E+09
     -173.0464332723      177.6759095504     1  0.24396570E+09
     -173.0464097570      176.2457466244     1  0.25453498E+09
     -173.0464077369      176.4725462981     1  0.23952659E+09
     -173.0464036058      177.3179170446     1  0.23822776E+09
     -173.0463843935      183.2041223415     1  0.28266939E+09
     -173.0463761562      173.5400347939     1  0.24352326E+09
     -173.0463643383      176.9537565494     1  0.25234579E+09
     -173.0463577445      172.8665896359     1  0.24575570E+09
     -173.0463331635      180.1892100113     1  0.23918969E+09
     -173.0463226132      177.1622136395     1  0.25723675E+09
     -173.0463194193      175.8548671862     1  0.24724144E+09
     -173.0463091480      175.4989248376     1  0.24443368E+09
     -173.0463078559      174.5401180049     1  0.25315043E+09
     -173.0462884263      176.8915826213     1  0.24866443E+09
     -173.0462855652      172.7428447723     1  0.24495882E+09
     -173.0462780230      173.7292086255     1  0.23729341E+09
     -173.0462620919      177.5067565242     1  0.24572048E+09
     -173.0462543421      182.4168553431     1  0.25337625E+09
     -173.0462403102      179.0394608593     1  0.24600594E+09
     -173.0462040227      171.4460608308     1  0.25064487E+09
     -173.0461878211      176.6668940385     1  0.24696692E+09
     -173.0461748265      176.2298114627     1  0.26032915E+09
     -173.0461327035      175.1060953955     1  0.24453752E+09
     -173.0461243719      175.7594728779     1  0.25117181E+09
     -173.0461216248      180.2895773668     1  0.26587031E+09
     -173.0461028730      177.9460526049     1  0.24773786E+09
     -173.0460645865      180.6394402366     1  0.24616548E+09
     -173.0460409209      180.3533378237     1  0.25931955E+09
     -173.0460252954      174.7749627254     1  0.24589015E+09
     -173.0460125715      179.5218739587     1  0.25979988E+09
     -173.0459925151      177.6187445169     1  0.25117357E+09
     -173.0459819923      171.7998864708     1  0.24083305E+09
     -173.0459370708      169.0252047053     1  0.24724303E+09
     -173.0459296320      177.1484779665     1  0.24806904E+09
     -173.0459241551      180.7355144251     1  0.25521092E+09
     -173.0459112339      178.0770434736     1  0.25955975E+09
     -173.0459039530      172.9192955120     1  0.25829655E+09
     -173.0458735814      175.5424584944     1  0.24277372E+09
     -173.0458553166      177.2155939210     1  0.25279230E+09
     -173.0458460740      178.7799963606     1  0.25074504E+09
     -173.0458415733      174.1538109402     1  0.25034844E+09
     -173.0458151067      177.6530092306     1  0.25870585E+09
     -173.0458033850      179.3224085939     1  0.25277967E+09
     -173.0457992949      173.6434381801     1  0.24026529E+09
     -173.0457940961      173.3564295984     1  0.25228624E+09
     -173.0457924490      178.1776410709     1  0.25212170E+09
     -173.0457895936      178.4650214713     1  0.23851082E+09
     -173.0457811873      170.5087393987     1  0.24671960E+09
     -173.0457678074      175.4320723417     1  0.24318970E+09
     -173.0457621815      177.9198279600     1  0.25290462E+09
     -173.0457601267      176.5805473299     1  0.26405204E+09
     -173.0457190605      180.6876165233     1  0.24426262E+09
     -173.0457178942      176.8480462132     1  0.25954841E+09
     -173.0456689238      180.0957856891     1  0.26018060E+09
     -173.0456628859      182.6246968793     1  0.25449612E+09
     -173.0456459562      174.2334808547     1  0.24948344E+09
     -173.0456379182      175.0844545080     1  0.25317914E+09
     -173.0456281647      178.5705872014     1  0.24295311E+09
     -173.0456130882      170.1840542369     1  0.25051147E+09
     -173.0456116784      180.5884276872     1  0.25448286E+09
     -173.0456058982      179.2167354021     1  0.25464008E+09
     -173.0455985228      174.8610513793     1  0.24726997E+09
     -173.0455916629      174.3937053276     1  0.25271156E+09
     -173.0455688827      174.0447712615     1  0.26849137E+09
     -173.0455636007      178.1388332465     1  0.24238912E+09
     -173.0455605541      174.5796498868     1  0.25095438E+09
     -173.0455139318      174.3935849230     1  0.24444474E+09
     -173.0455061038      178.8412109989     1  0.25421310E+09
     -173.0455038300      171.8915440172     1  0.25064927E+09
     -173.0454621321      177.4160289948     1  0.26583810E+09
     -173.0454591578      172.4902840014     1  0.25519042E+09
     -173.0454501354      173.9483312940     1  0.25097268E+09
     -173.0454461883      173.8073335524     1  0.24338585E+09
     -173.0454437686      170.3889734553     1  0.25852046E+09
     -173.0454124497      175.0594599345     1  0.24507856E+09
     -173.0454028288      174.3450197540     1  0.24656381E+09
     -173.0454012632      175.2985555361     1  0.25868678E+09
     -173.0453871661      178.4226971164     1  0.26557740E+09
     -173.0453837608      181.0204022424     1  0.25172279E+09
     -173.0453776967      176.9647989639     1  0.26385756E+09
     -173.0453635606      177.9554904070     1  0.25247671E+09
     -173.0453579300      178.6263199968     1  0.25812946E+09
     -173.0453535072      171.0810425562     1  0.24949854E+09
     -173.0453425700      177.5540934829     1  0.26062741E+09
     -173.0453256678      171.6059672179     1  0.24550770E+09
     -173.0453237388      178.7450334706     1  0.24387133E+09
     -173.0453122143      176.4060650018     1  0.24219199E+09
     -173.0453044493      176.7957526827     1  0.24490698E+09
     -173.0453020030      179.4599466992     1  0.24929860E+09
     -173.0453000176      175.7053177634     1  0.25748939E+09
     -173.0452929566      178.8161945227     1  0.27752473E+09
     -173.0452751079      172.5523145469     1  0.24476825E+09
     -173.0452681924      176.0756037158     1  0.24410057E+09
     -173.0452568143      179.6757377578     1  0.24949894E+09
     -173.0452455993      172.9900214255     1  0.25776912E+09
     -173.0452225203      175.3732664820     1  0.25623398E+09
     -173.0451980383      177.3002625134     1  0.25747461E+09
     -173.0451942036      177.3950972126     1  0.24378389E+09
     -173.0451601139      176.5169242725     1  0.24129351E+09
     -173.0451576756      177.4563815370     1  0.23735896E+09
     -173.0451325483      175.8267997306     1  0.25488762E+09
     -173.0451270043      172.9289757481     1  0.24687258E+09
     -173.0451221065      174.0351303698     1  0.24800008E+09
     -173.0451118582      175.7163170847     1  0.26150180E+09
     -173.0450974272      179.6876639425     1  0.23880763E+09
     -173.0450921070      174.3815096589     1  0.23540942E+09
     -173.0450864434      175.4596238708     1  0.25115707E+09
     -173.0450693602      176.5108160969     1  0.24784979E+09
     -173.0450590469      177.7164899220     1  0.25746950E+09
     -173.0450355131      175.5208485301     1  0.25576262E+09
     -173.0449798265      177.0821253835     1  0.24345622E+09
     -173.0449715182      176.2784941898     1  0.26168681E+09
     -173.0449550418      178.5376020322     1  0.26565663E+09
     -173.0449430989      175.7380703741     1  0.25420406E+09
     -173.0448993733      178.0475884938     1  0.24128800E+09
     -173.0448983529      175.7022439678     1  0.24882733E+09
     -173.0448948715      174.7320772852     1  0.25808283E+09
     -173.0448757286      176.4422664168     1  0.24229951E+09
     -173.0448635315      174.4087967013     1  0.24192941E+09
     -173.0448619985      178.0625747851     1  0.25760383E+09
     -173.0448536038      173.0302711525     1  0.24961225E+09
     -173.0448369203      175.5405268044     1  0.24356473E+09
     -173.0448120183      179.4545934413     1  0.25480438E+09
     -173.0448069957      176.9329869825     1  0.24624144E+09
     -173.0447584622      179.7455451142     1  0.25839165E+09
     -173.0447407805      177.7711742586     1  0.26462227E+09
     -173.0447396491      180.8205848642     1  0.26992529E+09
     -173.0447381017      175.6479528300     1  0.25112837E+09
     -173.0447133443      174.3849624193     1  0.24819159E+09
     -173.0446797708      178.8180376604     1  0.24754605E+09
     -173.0446618969      173.1725542788     1  0.24534242E+09
     -173.0446521412      179.9883808352     1  0.24317090E+09
     -173.0446485860      176.8579445929     1  0.25402447E+09
     -173.0446460423      176.1158053400     1  0.25298354E+09
     -173.0446350245      176.5396908782     1  0.25438730E+09
     -173.0446317625      177.7834670451     1  0.24619546E+09
     -173.0446102841      179.0553560824     1  0.24931133E+09
     -173.0445833400      177.0934400236     1  0.25283036E+09
     -173.0445806642      177.9627997375     1  0.24392002E+09
     -173.0445722534      176.6121498070     1  0.25049393E+09
     -173.0445687462      177.8552218232     1  0.23597915E+09
     -173.0445644807      170.7832636472     1  0.24806281E+09
     -173.0445464437      174.2317161986     1  0.24344305E+09
     -173.0445297231      175.3244006240     1  0.25847214E+09
     -173.0444964159      171.6375902770     1  0.24703150E+09
     -173.0444937350      178.0310747398     1  0.25886034E+09
     -173.0444822086      179.7577224044     1  0.25392257E+09
     -173.0444672973      184.6602930107     1  0.25310131E+09
     -173.0444656267      175.4711963310     1  0.24801771E+09
     -173.0444583589      169.8489120796     1  0.24985803E+09
     -173.0444566799      174.7254240266     1  0.24678568E+09
     -173.0444536179      178.1865376208     1  0.24490760E+09
     -173.0444367204      180.4306652677     1  0.25413518E+09
     -173.0444231154      171.8891275389     1  0.24472937E+09
     -173.0444215759      173.3822663854     1  0.24749707E+09
     -173.0444079965      176.5862580721     1  0.24294353E+09
     -173.0443936772      176.3761305779     1  0.24899608E+09
     -173.0443877851      176.1555265159     1  0.25934820E+09
     -173.0443756050      176.2072058543     1  0.25697427E+09
     -173.0443421624      173.9360183970     1  0.25970876E+09
     -173.0443085833      177.0198009560     1  0.23596308E+09
     -173.0442784696      174.5239194679     1  0.25018510E+09
     -173.0442677727      176.1157116093     1  0.25793636E+09
     -173.0442517204      171.7332172925     1  0.25797245E+09
     -173.0442277156      172.1586172410     1  0.25787853E+09
     -173.0442214418      174.6199369221     1  0.24228630E+09
     -173.0442100447      178.6573983057     1  0.25406184E+09
     -173.0442047812      169.7200428871     1  0.24082517E+09
     -173.0441759217      176.0565665435     1  0.24753886E+09
     -173.0441744163      180.7036670208     1  0.25547855E+09
     -173.0441621680      177.4097076062     1  0.23937544E+09
     -173.0441451593      170.8130186555     1  0.24948063E+09
     -173.0441372185      179.5825866439     1  0.25417875E+09
     -173.0441196967      169.7222821759     1  0.24671616E+09
     -173.0441144978      177.0672246608     1  0.25396505E+09
     -173.0440929804      173.6981559268     1  0.24719239E+09
     -173.0440868700      172.7095942762     1  0.24659738E+09
     -173.0440846918      176.0743400792     1  0.24481517E+09
     -173.0440685506      176.4055571221     1  0.24548061E+09
     -173.0440665299      176.5493352104     1  0.24439085E+09
     -173.0440581400      177.5077281660     1  0.24161002E+09
     -173.0440530718      178.4473389732     1  0.25024344E+09
     -173.0440452365      178.8219996854     1  0.24579509E+09
     -173.0440300888      172.9009807300     1  0.24611827E+09
     -173.0440274039      175.4843277359     1  0.25163733E+09
     -173.0440249161      173.6299460585     2  0.25028784E+09
     -173.0440233330      180.1270859419     1  0.23986037E+09
     -173.0440111407      176.1472139078     1  0.26576520E+09
     -173.0440074310      176.6628062982     1  0.25561664E+09
     -173.0439989227      172.8349296444     1  0.25409014E+09
     -173.0439975560      176.3672512280     1  0.24956685E+09
     -173.0439664185      177.6862737791     1  0.25967270E+09
     -173.0439472140      176.7032168539     1  0.24485480E+09
     -173.0439345680      179.0686789253     1  0.24361313E+09
     -173.0439204179      171.7891968314     1  0.24550026E+09
     -173.0439130962      174.2506347818     1  0.25623746E+09
     -173.0438965241      174.3459651870     1  0.25033446E+09
     -173.0438793617      172.8506001227     1  0.25375222E+09
     -173.0438752694      175.5934168284     1  0.24535667E+09
     -173.0438457144      172.8789517878     1  0.24163692E+09
     -173.0438058120      178.5573276775     1  0.25523347E+09
     -173.0437911169      178.9134285199     1  0.25228147E+09
     -173.0437644691      174.0147461662     1  0.26354692E+09
     -173.0437601361      174.4115701145     1  0.24936995E+09
     -173.0437578306      181.4104030187     1  0.24878562E+09
     -173.0437400592      175.8998207321     1  0.25213164E+09
     -173.0437175403      176.7130636161     1  0.24187648E+09
     -173.0437133545      180.0836686081     1  0.24707390E+09
     -173.0437028924      178.5363995755     1  0.25762894E+09
     -173.0436914929      174.8031916705     1  0.24279964E+09
     -173.0436571146      175.1893750047     1  0.25174059E+09
     -173.0436404496      177.2184338721     1  0.24552385E+09
     -173.0436090223      173.6931554854     1  0.24364244E+09
     -173.0435637237      181.2649839151     1  0.23486319E+09
     -173.0435589878      179.4166064739     1  0.23889948E+09
     -173.0435529314      174.6254213299     1  0.24714594E+09
     -173.0435336247      175.9782126245     1  0.25445060E+09
     -173.0435255033      173.7859123321     1  0.24987569E+09
     -173.0435052920      179.3288861609     1  0.24454501E+09
     -173.0434986090      175.8218207759     1  0.26247209E+09
     -173.0434567741      175.1709001035     1  0.24806786E+09
     -173.0434201245      171.9133122710     1  0.24715429E+09
     -173.0434047844      175.3347061399     1  0.23751605E+09
     -173.0433966906      179.8078595066     1  0.26472692E+09
     -173.0433824047      181.6243445840     1  0.26033823E+09
     -173.0433788651      176.6892384736     1  0.25079876E+09
     -173.0433736911      175.4523734075     1  0.24558494E+09
     -173.0433670440      175.7700357699     1  0.24663426E+09
     -173.0433560915      172.7250854755     1  0.26037186E+09
     -173.0433485159      174.4756340103     1  0.25459546E+09
     -173.0433053975      167.8665252355     1  0.25454090E+09
     -173.0433019952      175.5228650915     1  0.25138862E+09
     -173.0432953538      175.3041497792     1  0.24784628E+09
     -173.0432908487      176.0174960351     1  0.25369491E+09
     -173.0432896881      174.9233953140     1  0.24421608E+09
     -173.0432618294      173.0220844758     1  0.24042422E+09
     -173.0432377950      177.6771349871     1  0.24431881E+09
     -173.0432324616      176.4044949693     1  0.25548333E+09
     -173.0432280772      175.9441525034     1  0.25943264E+09
     -173.0432097463      177.1947589148     1  0.25196167E+09
     -173.0431969280      176.6835534029     1  0.24555326E+09
     -173.0431931776      174.6150634383     1  0.25676676E+09
     -173.0431869210      181.0909598867     1  0.26177273E+09
     -173.0431792415      175.8647228436     1  0.24291904E+09
     -173.0431777196      177.5487405188     1  0.25111637E+09
     -173.0431659737      174.5445384619     1  0.24412029E+09
     -173.0431473406      177.7023386719     1  0.25789399E+09
     -173.0431449724      178.0099006858     1  0.24521268E+09
     -173.0431374534      170.5957221698     1  0.24141624E+09
     -173.0431127619      178.1487644578     1  0.25845418E+09
     -173.0431007060      178.1534403452     1  0.25073477E+09
     -173.0430983267      178.7845873322     1  0.24075076E+09
     -173.0430906512      173.6862633345     1  0.24320973E+09
     -173.0430855529      177.7662091260     1  0.24158229E+09
     -173.0430798047      175.0605999125     1  0.24888291E+09
     -173.0430768487      172.0680239727     1  0.24502031E+09
     -173.0430627101      171.0205359806     1  0.25601857E+09
     -173.0430561416      176.4186456992     1  0.25834265E+09
     -173.0430430163      174.8712987949     1  0.24442918E+09
     -173.0430416497      175.4193162623     1  0.24363019E+09
     -173.0430227312      173.5875231254     1  0.25339799E+09
     -173.0429966395      176.9376490071     1  0.25320843E+09
     -173.0429889987      173.3940440689     1  0.25059097E+09
     -173.0429691601      171.9692284631     1  0.24273526E+09
     -173.0429661150      177.7277008663     1  0.24048132E+09
     -173.0429633208      174.5894911503     1  0.24650207E+09
     -173.0429531681      172.3549945926     1  0.24895671E+09
     -173.0429495502      173.4990383349     1  0.25237182E+09
     -173.0429359987      172.3849510931     1  0.24612734E+09
     -173.0429216120      177.0456197966     1  0.24705827E+09
     -173.0429144915      180.7901164925     1  0.27072806E+09
     -173.0429053337      177.6080667396     1  0.25038987E+09
     -173.0428958857      173.2739445152     1  0.25373577E+09
     -173.0428880391      173.1455007542     1  0.24839678E+09
     -173.0428864785      173.8739962412     1  0.25070235E+09
     -173.0428731339      171.4325137772     1  0.25160665E+09
     -173.0428373720      174.0839589533     1  0.24166544E+09
     -173.0428345498      175.1846676542     1  0.25612792E+09
     -173.0428292506      178.2684203385     1  0.24123516E+09
     -173.0428119771      179.7611686717     1  0.25807229E+09
     -173.0428043803      178.1193708194     1  0.24857479E+09
     -173.0427958824      176.9713078376     1  0.24970153E+09
     -173.0427873295      173.4549864483     1  0.24810752E+09
     -173.0427701107      178.5628687050     1  0.27576393E+09
     -173.0427631750      173.6687714025     1  0.24876578E+09
     -173.0427485987      171.8315973861     1  0.25778817E+09
     -173.0427422766      173.9948593429     1  0.24584989E+09
     -173.0427242393      179.8186941572     1  0.25260871E+09
     -173.0426936509      176.7895380672     1  0.24603069E+09
     -173.0426786468      177.5324026255     1  0.25750460E+09
     -173.0426686805      179.5183025926     1  0.28324787E+09
     -173.0426616107      179.3866844171     1  0.25108918E+09
     -173.0426543454      177.2557981997     1  0.24870091E+09
     -173.0426461472      172.3941339518     1  0.25660573E+09
     -173.0426425912      181.9800857524     1  0.24751131E+09
     -173.0426309721      178.1006192295     1  0.24988512E+09
     -173.0426286698      172.6582693586     1  0.25019746E+09
     -173.0425937806      177.9919098037     1  0.27406872E+09
     -173.0425877721      180.3278017136     1  0.25921243E+09
     -173.0425678866      169.8493141158     1  0.25087465E+09
     -173.0425608526      174.0890515263     1  0.25584091E+09
     -173.0425335389      175.2256139496     1  0.24948170E+09
     -173.0425218432      173.6635672912     1  0.25856982E+09
     -173.0425184241      174.5381952257     1  0.24745318E+09
     -173.0425061416      172.5409319824     1  0.25398582E+09
     -173.0425017371      178.1970904516     1  0.24590509E+09
     -173.0424971531      176.9195676609     1  0.25759279E+09
     -173.0424900160      173.4401210147     1  0.24796439E+09
     -173.0424850585      175.5725483441     1  0.25647611E+09
     -173.0424751489      171.5303215803     1  0.24355773E+09
     -173.0424507252      178.0048776738     1  0.27027839E+09
     -173.0424497115      177.7730332847     1  0.24052212E+09
     -173.0424432242      175.2120374896     1  0.24547318E+09
     -173.0424179573      175.0698266717     1  0.24351942E+09
     -173.0424104596      178.2909347214     1  0.24839873E+09
     -173.0424027995      175.5194341910     1  0.24523063E+09
     -173.0423949643      179.2102923923     1  0.25335646E+09
     -173.0423837626      177.6796528857     1  0.24446587E+09
     -173.0423597670      177.5350572175     1  0.25222435E+09
     -173.0423493648      177.5723952005     1  0.25400902E+09
     -173.0422601606      180.8710113368     1  0.25881905E+09
     -173.0422479570      175.4951911855     1  0.25102964E+09
     -173.0422435131      173.4543066249     2  0.26301224E+09
     -173.0422377567      172.4646925374     1  0.24190264E+09
     -173.0422074941      175.2598585129     1  0.24887062E+09
     -173.0422043344      172.9247128067     1  0.24753961E+09
     -173.0421966928      176.6436285609     1  0.24979311E+09
     -173.0421758300      171.8399539859     1  0.25210824E+09
     -173.0421191292      175.2731143982     1  0.25526508E+09
     -173.0421148972      173.7900651182     1  0.24892669E+09
     -173.0421091035      178.1208199864     1  0.25199959E+09
     -173.0421060410      178.3276579663     1  0.25464191E+09
     -173.0421019927      176.3679337651     1  0.25831969E+09
     -173.0421004901      165.4153539927     1  0.24451070E+09
     -173.0420882710      174.9942405317     1  0.24307676E+09
     -173.0420824997      178.8779832522     1  0.25925734E+09
     -173.0420649151      179.4236610490     1  0.24956234E+09
     -173.0420581252      179.0869623933     1  0.24529275E+09
     -173.0420513428      177.1361942717     1  0.25461572E+09
     -173.0420485013      175.1870846354     1  0.25595917E+09
     -173.0420236253      176.5769000006     1  0.24892439E+09
     -173.0420223839      167.8531598835     1  0.24354651E+09
     -173.0419966408      175.4442912235     1  0.25153081E+09
     -173.0419931353      172.3788032799     1  0.24880794E+09
     -173.0419610174      180.5508412391     1  0.23709928E+09
     -173.0419560735      172.1900751332     1  0.24422883E+09
     -173.0419333209      175.5307700255     1  0.25764678E+09
     -173.0419064647      177.3069500725     1  0.24248333E+09
     -173.0419044014      177.5506965670     1  0.24215969E+09
     -173.0418958701      173.2931592949     1  0.23856227E+09
     -173.0418928269      174.6747798898     1  0.24742159E+09
     -173.0418758546      177.6759376336     2  0.24685774E+09
     -173.0418412048      181.2508805647     1  0.26780521E+09
     -173.0418305696      176.8083730968     1  0.24123507E+09
     -173.0418279104      175.1102811524     1  0.26085237E+09
     -173.0418205499      176.0570366560     1  0.23698323E+09
     -173.0417936179      182.5138428173     1  0.25770225E+09
     -173.0417789982      176.4323203800     1  0.26104351E+09
     -173.0417635987      177.1690882727     1  0.25115730E+09
     -173.0417616766      173.7147199361     1  0.26025101E+09
     -173.0417470984      179.0942924214     1  0.26243734E+09
     -173.0417215402      176.3158398605     1  0.23966695E+09
     -173.0417042618      172.1879545333     1  0.25320030E+09
     -173.0416945526      178.7782191694     1  0.25647096E+09
     -173.0416915674      175.5717351691     1  0.25495620E+09
     -173.0416771349      174.0066903381     1  0.25111189E+09
     -173.0416274219      179.4233713473     1  0.25675008E+09
     -173.0416233820      178.1009311666     1  0.25088707E+09
     -173.0416138317      171.5294328233     1  0.24566907E+09
     -173.0416114657      177.5723078928     1  0.24808728E+09
     -173.0416057205      174.9666478032     1  0.24943959E+09
     -173.0416018889      170.3041015697     1  0.23991755E+09
     -173.0416002978      175.4420891674     1  0.23607715E+09
     -173.0415940894      172.8866734798     1  0.24415681E+09
     -173.0415892122      176.8175633085     1  0.24476406E+09
     -173.0415829387      177.9364883234     1  0.25605676E+09
     -173.0415441960      172.6671373319     1  0.25010388E+09
     -173.0415272376      177.6342431370     1  0.24625447E+09
     -173.0415212457      174.1819583969     1  0.25441697E+09
     -173.0415195051      174.3933334748     1  0.24004970E+09
     -173.0415177848      175.9199844319     1  0.24559279E+09
     -173.0415075257      180.6139246702     1  0.25833972E+09
     -173.0415007979      171.6903950971     1  0.25138049E+09
     -173.0414064744      173.2558346345     1  0.25720044E+09
     -173.0414017729      172.8188713906     1  0.25949631E+09
     -173.0413954609      177.1652158710     1  0.24426439E+09
     -173.0413874199      173.0066783303     1  0.24753594E+09
     -173.0413663625      176.4297265226     1  0.25054216E+09
     -173.0413571994      177.2454992717     1  0.25113763E+09
     -173.0413505823      176.0416725601     1  0.23738008E+09
     -173.0413470474      175.1372022250     1  0.25494039E+09
     -173.0413452366      178.9344408265     1  0.25021696E+09
     -173.0413266160      177.3423760881     1  0.24281386E+09
     -173.0413179114      174.3090912249     1  0.24851254E+09
     -173.0413139791      173.7388872908     1  0.24884581E+09
     -173.0412921597      178.6876010175     1  0.26016076E+09
     -173.0412907907      179.3993536481     1  0.24487941E+09
     -173.0412859879      172.7454265067     1  0.25467205E+09
     -173.0412679039      175.7642690141     1  0.24657558E+09
     -173.0412539913      173.9335807500     1  0.24644239E+09
     -173.0412521025      172.0121978263     1  0.25120141E+09
     -173.0412510564      170.9588041820     1  0.24476408E+09
     -173.0412446566      175.6160629193     1  0.25152230E+09
     -173.0412397068      175.5814294768     1  0.25473246E+09
     -173.0412306351      174.6188343566     1  0.24415462E+09
     -173.0412241047      175.5562839914     1  0.24135466E+09
     -173.0411990565      177.6728628879     1  0.24858664E+09
     -173.0411876498      180.1672879126     1  0.26324873E+09
     -173.0411698087      176.3958932820     1  0.25406343E+09
     -173.0411683415      170.5585350345     1  0.25253325E+09
     -173.0411634568      177.5424316192     1  0.24167328E+09
     -173.0411603563      175.1652469207     1  0.26128589E+09
     -173.0411554046      175.3213856043     1  0.25828296E+09
     -173.0411492271      177.8888278791     1  0.26309218E+09
     -173.0411262030      177.2017177151     1  0.24917451E+09
     -173.0411073423      181.7404923078     1  0.25177940E+09
     -173.0410842626      176.9244723131     1  0.24669973E+09
     -173.0410707709      172.5046235376     1  0.24226190E+09
     -173.0410659763      179.3250470177     1  0.24955368E+09
     -173.0410503250      177.9548399260     1  0.25034864E+09
     -173.0410415113      174.4003244874     1  0.24087576E+09
     -173.0409880313      171.1144575803     1  0.24452563E+09
     -173.0409799567      176.5727129101     1  0.24975733E+09
     -173.0409757551      174.8446405954     1  0.24984954E+09
     -173.0409591627      172.8329482352     1  0.24883399E+09
     -173.0409512550      178.9498746949     1  0.25671216E+09
     -173.0409423176      178.1723181958     1  0.26600885E+09
     -173.0409271702      177.2683462983     1  0.23662965E+09
     -173.0409181990      174.0838897969     1  0.24039897E+09
     -173.0409159136      176.0554301137     1  0.24963626E+09
     -173.0409127983      178.0774963600     2  0.24149409E+09
     -173.0409058051      178.4104223617     1  0.24591318E+09
     -173.0408805516      179.9404048041     1  0.26180752E+09
     -173.0408793637      176.2292725081     1  0.24637802E+09
     -173.0408615964      176.5670553483     1  0.25848681E+09
     -173.0408536096      174.7514150439     1  0.24751914E+09
     -173.0408132872      175.9561772016     1  0.25453119E+09
     -173.0407951149      174.0033823721     1  0.24780904E+09
     -173.0407906529      174.2454637795     1  0.25093078E+09
     -173.0407732934      173.9143776512     1  0.23633792E+09
     -173.0407430905      178.8313677147     1  0.25631686E+09
     -173.0407314442      174.8181039394     1  0.25337862E+09
     -173.0407246539      176.6238429332     1  0.25194931E+09
     -173.0407158001      177.5973447535     1  0.25585889E+09
     -173.0407049179      171.2315338287     1  0.24098438E+09
     -173.0406851062      176.4667951185     1  0.25744491E+09
     -173.0406796148      173.7615906330     1  0.24594026E+09
     -173.0406633433      169.9826012732     1  0.24783186E+09
     -173.0406508477      177.1221023761     1  0.24382185E+09
     -173.0406259564      178.8168675290     1  0.25344066E+09
     -173.0406184284      178.7861827178     1  0.23713836E+09
     -173.0405939803      184.7177033272     2  0.25875433E+09
     -173.0405841574      172.7847482217     1  0.24239633E+09
     -173.0405771784      177.1377430925     1  0.24946554E+09
     -173.0405758862      174.8264706297     1  0.24857019E+09
     -173.0405698398      173.7327533240     1  0.26126385E+09
     -173.0405601556      175.5233576641     1  0.24437341E+09
     -173.0405545439      176.0012855609     1  0.25199374E+09
     -173.0405514823      180.2574351629     1  0.25570100E+09
     -173.0405266878      182.7491417060     1  0.25162642E+09
     -173.0405240698      178.1549953056     1  0.25424168E+09
     -173.0405015688      179.8217655364     1  0.25908628E+09
     -173.0404888457      175.5228409893     1  0.25086248E+09
     -173.0404800137      176.9834794856     1  0.23852888E+09
     -173.0404651878      173.6491658811     1  0.24260395E+09
     -173.0404593028      181.9806081750     1  0.24941974E+09
     -173.0404370639      172.4416727938     1  0.24880508E+09
     -173.0404282065      176.1146843826     1  0.24807360E+09
     -173.0404087323      172.9772408019     1  0.24863700E+09
     -173.0403976753      174.4336111411     1  0.25494457E+09
     -173.0403814814      171.7472995143     1  0.25206852E+09
     -173.0403762514      175.1354159461     1  0.25836604E+09
     -173.0403466494      177.6553710601     1  0.24899961E+09
     -173.0403416469      175.8101688773     1  0.24854066E+09
     -173.0403382662      177.5888650023     1  0.26287059E+09
     -173.0403276370      173.0456983718     1  0.24617922E+09
     -173.0403113336      171.7430714787     1  0.24918924E+09
     -173.0402976392      175.6740157338     1  0.24934424E+09
     -173.0402840977      174.2956984387     2  0.24324085E+09
     -173.0402766582      176.8381146225     1  0.24709823E+09
     -173.0402622144      172.6266564690     1  0.25051723E+09
     -173.0402532862      177.4315027871     1  0.25017902E+09
     -173.0402471599      174.7683054810     1  0.25281043E+09
     -173.0402334719      175.1013398504     1  0.24637905E+09
     -173.0402007343      175.7979435168     1  0.24959674E+09
     -173.0401952970      170.8634031783     1  0.25431504E+09
     -173.0401793811      177.8351980128     1  0.24825785E+09
     -173.0401778079      178.0934247341     1  0.24033461E+09
     -173.0401693479      175.1397950530     2  0.23470848E+09
     -173.0401556686      176.1065190019     1  0.24295391E+09
     -173.0401534559      174.1476221735     1  0.24616775E+09
     -173.0401511987      173.1841048176     1  0.25041551E+09
     -173.0401228649      172.8025712045     1  0.25565687E+09
     -173.0401132183      172.7236717015     1  0.25585911E+09
     -173.0400871797      176.2394086770     1  0.24122430E+09
     -173.0400851547      180.0342672062     1  0.24129080E+09
     -173.0400464805      178.9803419144     1  0.25960032E+09
     -173.0400391948      178.1120829716     1  0.24686269E+09
     -173.0400306614      177.9701575094     1  0.24945918E+09
     -173.0400278424      177.4936599503     1  0.24878276E+09
     -173.0400025611      177.8432448662     1  0.25518165E+09
     -173.0399958420      175.8022201689     1  0.25537385E+09
     -173.0399681930      176.9884547780     1  0.24387205E+09
     -173.0399536246      177.0026320811     1  0.25051430E+09
     -173.0399484013      176.4521048417     1  0.24289294E+09
     -173.0399472512      176.5307046513     1  0.24895465E+09
     -173.0399268251      171.1289272500     1  0.25169613E+09
     -173.0399233257      174.5205338489     1  0.24592646E+09
     -173.0399005405      173.2117794403     1  0.25032303E+09
     -173.0398923290      181.1061757161     1  0.25255949E+09
     -173.0398636250      176.8071843786     1  0.24986847E+09
     -173.0398614115      173.6211931428     1  0.24899416E+09
     -173.0398546669      181.5299216525     1  0.26115357E+09
     -173.0398301565      169.8143648587     1  0.25748868E+09
     -173.0398253027      174.7746112597     1  0.24521505E+09
     -173.0398212733      178.9911332491     1  0.25211135E+09
     -173.0398072569      173.8557596389     1  0.25284056E+09
     -173.0397964642      177.2384780635     1  0.24259871E+09
     -173.0397759535      175.1956201113     1  0.25181234E+09
     -173.0397734907      177.1125366931     1  0.24084966E+09
     -173.0397707622      173.8380668950     1  0.24684453E+09
     -173.0397672365      174.3536085543     1  0.24223308E+09
     -173.0397493084      175.5371348453     1  0.24931134E+09
     -173.0397240474      173.4216215584     1  0.24584494E+09
     -173.0397216348      176.8220819946     1  0.23808336E+09
     -173.0397100806      176.9286213270     1  0.24032803E+09
     -173.0397011175      175.0155196452     1  0.24319121E+09
     -173.0396941263      177.1311885644     1  0.24878503E+09
     -173.0396693658      177.6601022467     1  0.25802935E+09
     -173.0396598143      179.1094334763     1  0.23998976E+09
     -173.0396586516      172.8835159011     1  0.23773536E+09
     -173.0396476081      174.5081770242     1  0.24891487E+09
     -173.0396370691      174.4660850534     1  0.25127418E+09
     -173.0396306209      180.8631670374     1  0.26204360E+09
     -173.0396129422      175.3198238469     1  0.24709761E+09
     -173.0396077749      178.1082744630     1  0.25079191E+09
     -173.0395975098      171.8443249691     1  0.24877087E+09
     -173.0395891589      177.6038339023     1  0.25975055E+09
     -173.0395833222      173.6007071941     1  0.23836938E+09
     -173.0395811769      176.1088654505     1  0.24542263E+09
     -173.0395568849      174.7335803307     1  0.25868141E+09
     -173.0395500757      176.7208537014     1  0.24587157E+09
     -173.0395447931      173.3682565925     1  0.25103132E+09
     -173.0395230599      175.5724220171     1  0.23318855E+09
     -173.0395216811      177.2803745524     1  0.24624327E+09
     -173.0395118026      175.8406503164     1  0.25023688E+09
     -173.0395059847      176.6016149005     1  0.24281751E+09
     -173.0394673984      173.6912992463     1  0.25467787E+09
     -173.0394596474      176.1393507982     1  0.24544921E+09
     -173.0394469274      169.5282965182     1  0.24936126E+09
     -173.0394341255      175.4929973270     1  0.25804847E+09
     -173.0394288364      174.3552138117     1  0.25030216E+09
     -173.0394158335      172.8174665369     1  0.25977041E+09
     -173.0394047521      173.3765902678     1  0.24237346E+09
     -173.0393840770      173.0425134464     1  0.24261532E+09
     -173.0393807388      177.1102800337     1  0.24796133E+09
     -173.0393643160      172.6819521252     1  0.24616920E+09
     -173.0393520265      173.6091195342     1  0.25103139E+09
     -173.0393215937      174.0855961228     1  0.24178600E+09
     -173.0392992167      177.4656033015     1  0.25318921E+09
     -173.0392967104      178.4190429187     1  0.24520252E+09
     -173.0392853683      174.8179410953     1  0.24526230E+09
     -173.0392776452      180.0436814356     1  0.25835970E+09
     -173.0392695661      179.9032621797     1  0.23848645E+09
     -173.0392602758      174.7293206191     1  0.24516351E+09
     -173.0392565638      177.5451903888     1  0.25360590E+09
     -173.0392404136      171.3190578699     1  0.24940614E+09
     -173.0392340027      175.1392119624     1  0.25179672E+09
     -173.0392129090      185.0024101182     1  0.26230054E+09
     -173.0392110271      179.8177623573     1  0.23929785E+09
     -173.0392011458      178.5305065648     1  0.24570111E+09
     -173.0391850350      178.6837628357     1  0.24938865E+09
     -173.0391820708      179.1875767315     1  0.25521018E+09
     -173.0391666114      177.4356443807     1  0.24538079E+09
     -173.0391605847      175.5629027602     1  0.24648846E+09
     -173.0391567989      178.1386042898     1  0.24753794E+09
     -173.0391533773      175.0847965186     1  0.24470988E+09
     -173.0391506541      176.6026504842     1  0.24234653E+09
     -173.0391493703      173.9872945622     1  0.24341625E+09
     -173.0391481975      179.2889745617     1  0.24817910E+09
     -173.0391458822      178.7357798213     1  0.25284426E+09
     -173.0391285744      184.6937388865     1  0.24411862E+09
     -173.0391263631      178.7780877967     1  0.26684027E+09
     -173.0391241685      179.5978140346     1  0.24882206E+09
     -173.0391217133      177.4292996067     1  0.24796297E+09
     -173.0391116282      174.5479638187     1  0.25100904E+09
     -173.0390660098      178.7101020002     1  0.25842639E+09
     -173.0390457354      176.3142911822     1  0.26018648E+09
     -173.0390445014      177.3666483389     1  0.23910718E+09
     -173.0390364147      174.5333672537     1  0.24708457E+09
     -173.0390337356      180.0597070054     1  0.26633913E+09
     -173.0390133129      177.9630097173     1  0.24657284E+09
     -173.0390020017      172.8026516066     1  0.24643218E+09
     -173.0389841722      177.6388076034     1  0.24542556E+09
     -173.0389817324      178.9974295487     1  0.25105703E+09
     -173.0389677028      178.4350673577     1  0.24618543E+09
     -173.0389624846      170.9334004897     1  0.24980627E+09
     -173.0389584037      178.4308337826     1  0.26230658E+09
     -173.0389559747      171.7274646333     1  0.24505643E+09
     -173.0389467480      176.6391840950     1  0.25491495E+09
     -173.0389427146      174.4227845213     1  0.25043791E+09
     -173.0389355212      171.5522104128     1  0.25136090E+09
     -173.0389171301      178.6837265247     1  0.24739753E+09
     -173.0389014029      178.4375663360     1  0.24636014E+09
     -173.0388889884      177.8535855101     1  0.25405793E+09
     -173.0388700567      173.1968437678     1  0.24153434E+09
     -173.0388542872      182.0361106667     1  0.25009349E+09
     -173.0388295743      168.4674544375     1  0.24424895E+09
     -173.0387746313      173.7789464873     1  0.24981206E+09
     -173.0387564992      171.7311292435     1  0.25254559E+09
     -173.0387413864      178.0930529373     1  0.24479255E+09
     -173.0387385284      172.5829574650     1  0.26128716E+09
     -173.0387225093      174.7397713810     1  0.24585108E+09
     -173.0387076911      176.6807968832     1  0.24736820E+09
     -173.0386985314      178.8185527156     1  0.25461305E+09
     -173.0386632542      181.0851543023     1  0.24651974E+09
     -173.0386563782      179.3605431031     1  0.25013880E+09
     -173.0386467526      176.9726691270     1  0.25611381E+09
     -173.0386293592      174.6075867089     1  0.24552370E+09
     -173.0386064214      177.8563804346     1  0.23984040E+09
     -173.0385972635      172.9194617054     1  0.23560647E+09
     -173.0385945788      180.4250872128     1  0.27003495E+09
     -173.0385346854      175.9926990858     1  0.24425410E+09
     -173.0385297011      179.2259854129     1  0.24549208E+09
     -173.0385266164      177.3025061455     1  0.24406484E+09
     -173.0385188697      174.8913234652     1  0.24693250E+09
     -173.0385048450      176.7909719448     1  0.25422057E+09
     -173.0384916711      175.2817090089     1  0.25772791E+09
     -173.0384885483      174.0865830790     1  0.25213267E+09
     -173.0384767934      176.0787763155     1  0.25189854E+09
     -173.0384622170      174.0533342654     1  0.25515309E+09
     -173.0384489366      174.7188159015     1  0.24619940E+09
     -173.0384216109      177.5714082136     1  0.24435773E+09
     -173.0384197090      175.6742793774     1  0.25650759E+09
     -173.0384172248      175.5004609204     1  0.25428711E+09
     -173.0384160884      175.8885010345     1  0.25496516E+09
     -173.0384029578      175.8055108248     1  0.24455431E+09
     -173.0383856865      177.7220443387     1  0.24631705E+09
     -173.0383838511      176.2041919580     1  0.26042735E+09
     -173.0383821601      174.7634059073     1  0.26581153E+09
     -173.0383749944      175.8395614135     1  0.24229143E+09
     -173.0383732846      175.5270701255     1  0.23943188E+09
     -173.0383680905      172.1734220554     1  0.24999534E+09
     -173.0383616888      179.9816215820     1  0.25138725E+09
     -173.0383302058      173.3382655199     1  0.25208965E+09
     -173.0383282643      169.4245275623     1  0.24572984E+09
     -173.0383218028      177.3945096272     1  0.25571100E+09
     -173.0383127669      176.8615906678     1  0.24358063E+09
     -173.0383039830      177.7289689777     1  0.24373954E+09
     -173.0382969341      176.0907903712     1  0.24005343E+09
     -173.0382857317      173.2863091072     1  0.24929275E+09
     -173.0382559303      177.9967751256     1  0.25181036E+09
     -173.0382544523      171.8061338532     1  0.24268529E+09
     -173.0382319369      177.5856724300     1  0.24726935E+09
     -173.0382204093      174.5545108061     1  0.24326870E+09
     -173.0382109510      177.6924599347     1  0.25299854E+09
     -173.0382048624      173.9474634100     1  0.25011880E+09
     -173.0381884304      179.2656325534     1  0.25235948E+09
     -173.0381799101      177.5407644428     1  0.24934483E+09
     -173.0381696554      177.7760802867     1  0.24202809E+09
     -173.0381647252      173.9782148324     1  0.25664010E+09
     -173.0381558653      177.1639035765     1  0.26207275E+09
     -173.0381533570      175.5683845239     1  0.25843453E+09
     -173.0381247997      181.0967674675     1  0.25089416E+09
     -173.0381237596      173.1008142089     1  0.24082485E+09
     -173.0381087430      175.6401069469     1  0.25106116E+09
     -173.0381040062      179.1943810540     1  0.24889207E+09
     -173.0380942612      176.0188873140     1  0.25117939E+09
     -173.0380904642      174.7711615908     1  0.24139680E+09
     -173.0380509619      176.9016373639     1  0.24526979E+09
     -173.0380454574      174.4750966454     1  0.25298630E+09
     -173.0380379291      172.6582647947     1  0.24507362E+09
     -173.0380246213      171.5269211892     1  0.24962773E+09
     -173.0379766605      178.5099751682     1  0.25130918E+09
     -173.0379630027      181.5143720203     1  0.25762397E+09
     -173.0379596909      176.5726579303     1  0.23820118E+09
     -173.0379195674      180.0891383319     1  0.25013058E+09
     -173.0379091988      175.3025834412     1  0.24545422E+09
     -173.0379061241      175.0514867068     1  0.24650154E+09
     -173.0378989240      177.6727572202     1  0.25613268E+09
     -173.0378978222      174.8006373612     1  0.25466106E+09
     -173.0378907827      177.0606880673     1  0.24074751E+09
     -173.0378879909      173.7014865908     1  0.25318315E+09
     -173.0378866589      174.8412664989     1  0.24865335E+09
     -173.0378700495      178.4318027310     1  0.25372964E+09
     -173.0378366678      178.9695896953     1  0.24939726E+09
     -173.0378134594      174.5172449428     1  0.25404936E+09
     -173.0378118352      176.1977711190     1  0.24872398E+09
     -173.0377922270      178.3504474366     1  0.26060809E+09
     -173.0377808770      180.3803716108     1  0.26799905E+09
     -173.0377659269      171.1625013977     1  0.25121068E+09
     -173.0377623710      175.1376579019     1  0.25687104E+09
     -173.0377592599      175.2682252395     1  0.25669730E+09
     -173.0377537612      175.9230619905     1  0.27099910E+09
     -173.0377333483      171.2951788664     1  0.24981156E+09
     -173.0377314981      172.6371606597     1  0.24150183E+09
     -173.0377018036      177.1806363459     1  0.25332876E+09
     -173.0376991207      181.4629841570     1  0.26139171E+09
     -173.0376897090      172.2188012067     1  0.25353907E+09
     -173.0376832690      177.2542813409     1  0.26048100E+09
     -173.0376733915      178.6250015614     1  0.26522800E+09
     -173.0376652328      177.2807007717     1  0.24847833E+09
     -173.0376531317      172.1448517994     1  0.25087530E+09
     -173.0376520237      178.6667780060     1  0.24541172E+09
     -173.0376440387      178.3627307249     1  0.25542431E+09
     -173.0376369370      175.7582268066     1  0.26822628E+09
     -173.0376349199      176.4081240729     1  0.24591480E+09
     -173.0376294951      176.0434298540     1  0.24262928E+09
     -173.0376283728      174.2166007961     1  0.24883265E+09
     -173.0376125013      179.8034825458     1  0.26150279E+09
     -173.0376051259      174.0332764743     1  0.24685109E+09
     -173.0376019250      171.9159427792     1  0.24355003E+09
     -173.0375872317      178.3319994269     1  0.24931394E+09
     -173.0375762577      177.8169261563     1  0.25981200E+09
     -173.0375712829      182.0945513180     1  0.25437659E+09
     -173.0375693708      172.6471292439     1  0.24912890E+09
     -173.0375587765      180.1510847333     1  0.24614391E+09
     -173.0375573292      177.2392565222     1  0.25037840E+09
     -173.0375505159      174.7089746889     1  0.24438020E+09
     -173.0375257997      173.3341339617     1  0.24279789E+09
     -173.0375045854      176.8678056491     1  0.25126696E+09
     -173.0374946051      178.4592583447     1  0.24263298E+09
     -173.0374859825      181.3745715911     1  0.25916008E+09
     -173.0374742357      173.0065651984     1  0.25254765E+09
     -173.0374717732      173.9598317187     1  0.24513391E+09
     -173.0374679144      173.1307429450     1  0.25034386E+09
     -173.0374608309      179.7894721783     1  0.26309630E+09
     -173.0374581145      178.6687823464     1  0.25491027E+09
     -173.0374507935      175.3517830797     1  0.25419583E+09
     -173.0374460642      175.5897074172     1  0.25535599E+09
     -173.0374171013      177.0237078507     1  0.26136793E+09
     -173.0374111412      174.4235506658     1  0.27665985E+09
     -173.0373994319      176.9747948909     1  0.25934878E+09
     -173.0373944879      172.1687342110     1  0.25071739E+09
     -173.0373813927      175.1208794128     1  0.24313401E+09
     -173.0373756407      171.8049777259     1  0.24377481E+09
     -173.0373728153      180.5680322803     1  0.25331659E+09
     -173.0373638349      178.5624559236     1  0.24565613E+09
     -173.0373559607      170.0389926469     1  0.24715337E+09
     -173.0373503160      174.5029966970     1  0.24769620E+09
     -173.0373485794      177.1981155897     1  0.25453673E+09
     -173.0373224392      175.9068077546     1  0.25416657E+09
     -173.0373042743      176.1124873589     1  0.25049703E+09
     -173.0372779364      182.1816510713     1  0.24996562E+09
     -173.0372643731      181.8510249774     1  0.23772033E+09
     -173.0372501843      176.1289884829     1  0.25364339E+09
     -173.0372490685      174.4781373607     1  0.24522420E+09
     -173.0372380349      178.5716929264     1  0.25479214E+09
     -173.0372311533      180.2373217064     1  0.24689980E+09
     -173.0372255806      179.4237936072     1  0.24420302E+09
     -173.0372231817      175.7340381883     1  0.24694567E+09
     -173.0371877793      175.5268377869     1  0.25061576E+09
     -173.0371568816      176.3788094269     1  0.24904870E+09
     -173.0371436999      175.3389531141     1  0.24804613E+09
     -173.0371330073      181.1694265538     1  0.24406320E+09
     -173.0371251818      178.3956731602     1  0.24172772E+09
     -173.0371236161      179.5303693285     1  0.24738258E+09
     -173.0371174374      182.0129003500     1  0.26819085E+09
     -173.0370813156      178.1683636751     1  0.25004045E+09
     -173.0370740229      176.7675353532     1  0.24825289E+09
     -173.0370644673      175.5515141818     1  0.24979217E+09
     -173.0370515572      173.1955080256     1  0.25309634E+09
     -173.0370125606      174.9106399924     1  0.25204474E+09
     -173.0369989566      173.3974292046     1  0.25495102E+09
     -173.0369958059      175.9706605828     1  0.24803184E+09
     -173.0369942367      178.1730858558     1  0.24390583E+09
     -173.0369901565      175.3543723683     1  0.24987043E+09
     -173.0369772650      173.3561782625     1  0.24727891E+09
     -173.0369649205      175.4860212990     1  0.24441192E+09
     -173.0369374181      174.4598720529     1  0.25336468E+09
[truncated: 640,900 more chars]
