# Supplementary material for: Structure, thermodynamics, and rearrangement mechanisms in gold clusters—insights from the energy landscapes framework
Source: Nanoscale. 2017 Dec 15;10(4):2004–16. doi: 10.1039/c7nr07123j (PMC5901115; doi:10.1039/c7nr07123j)
Supplement: Supplementary file 1 [file NR-010-C7NR07123J-s001.zip › minima/49_Au/min.data.dec]

     -173.5620948144      188.0492155844    20  0.26567609E+09
     -173.4076217855      178.4834435625     4  0.25702211E+09
     -173.3544465837      186.7258975753     2  0.27563290E+09
     -173.3295643238      186.5315579394     2  0.27375065E+09
     -173.3287734964      186.5157625690     2  0.27381793E+09
     -173.3284662980      186.5342700828     2  0.27349087E+09
     -173.2918481487      185.6228757284     2  0.27842739E+09
     -173.2908666594      185.6793140372     4  0.27868305E+09
     -173.2740362178      186.6039174852     1  0.26950705E+09
     -173.2647488572      186.4973987296     1  0.26394407E+09
     -173.2442699520      180.8107813917     1  0.24582254E+09
     -173.2288493686      183.2034497522     1  0.24858162E+09
     -173.2271520205      181.0336758342     1  0.26302006E+09
     -173.2252792257      185.5127908596     1  0.26232932E+09
     -173.2233754439      181.7749452407     1  0.24663183E+09
     -173.2226633392      183.0600346732     1  0.24887157E+09
     -173.2186938088      178.7479843017     1  0.24675326E+09
     -173.2172850833      174.5833753654     1  0.25465588E+09
     -173.2053293127      181.4509884606     1  0.26191246E+09
     -173.2052996683      181.3640369258     1  0.25861697E+09
     -173.2021818759      178.7246449259     2  0.24618355E+09
     -173.1986041130      182.1300218815     2  0.23299441E+09
     -173.1962352416      182.4686900559     1  0.27406697E+09
     -173.1955369002      182.0931619955     2  0.23293873E+09
     -173.1948026021      180.7145164115     1  0.25167913E+09
     -173.1944192246      180.8219242171     1  0.25054598E+09
     -173.1937691852      183.3903369494     1  0.27522250E+09
     -173.1908885036      178.1709769223     1  0.25892145E+09
     -173.1895361083      180.5979673156     1  0.24517785E+09
     -173.1865223994      179.4737616116     1  0.25448745E+09
     -173.1864826992      184.0239248490     1  0.24632729E+09
     -173.1852340535      181.2349073801     1  0.27122582E+09
     -173.1817533989      185.7758624343     1  0.24381557E+09
     -173.1813940333      179.5832812273     1  0.26571952E+09
     -173.1780310766      179.7346990960     1  0.25685812E+09
     -173.1755508336      181.3951853853     1  0.25769570E+09
     -173.1753588246      181.2697605286     1  0.28375812E+09
     -173.1749659813      182.5948709881     1  0.24314042E+09
     -173.1742795124      186.2208656780     1  0.24405139E+09
     -173.1721711394      180.7942467008     1  0.24224679E+09
     -173.1715016482      183.7545600927     1  0.24475318E+09
     -173.1697322996      185.3566436691     1  0.24805843E+09
     -173.1687630097      177.7215990302     1  0.24508318E+09
     -173.1685759465      177.6843229234     1  0.24226734E+09
     -173.1676907794      179.4856313075     1  0.24288770E+09
     -173.1672378090      174.6440860567     1  0.25549540E+09
     -173.1666224916      180.0940165001     1  0.27366036E+09
     -173.1655483284      185.6038159448     2  0.25964613E+09
     -173.1637553596      185.0364236351     1  0.26120178E+09
     -173.1633789141      182.3526856314     2  0.23587040E+09
     -173.1628426647      181.3249236701     1  0.25161850E+09
     -173.1621261008      176.3167722503     1  0.25705167E+09
     -173.1616291901      177.9517872828     1  0.25043739E+09
     -173.1614489992      177.3753390925     1  0.25710789E+09
     -173.1606478214      186.3424875283     1  0.26876081E+09
     -173.1602750049      179.1106985421     1  0.23957840E+09
     -173.1568408021      178.4415137779     1  0.25518995E+09
     -173.1561687057      185.8112022248     1  0.24413180E+09
     -173.1558781350      185.9806792737     1  0.28051671E+09
     -173.1555716190      176.9758543274     1  0.25169438E+09
     -173.1549009463      186.0959399201     1  0.24180064E+09
     -173.1511859554      183.5018632043     1  0.26806061E+09
     -173.1507202143      185.0829897969     1  0.26376993E+09
     -173.1486800199      185.1128363271     1  0.25711837E+09
     -173.1486733983      185.9553561375     1  0.24296686E+09
     -173.1483571884      176.6516519232     1  0.25528895E+09
     -173.1483421155      178.3862274391     1  0.24297720E+09
     -173.1471493262      180.3831634405     1  0.25240228E+09
     -173.1451415000      180.3666063607     1  0.26998451E+09
     -173.1448193857      174.0743700012     1  0.24841614E+09
     -173.1448067684      177.7601179712     1  0.24370912E+09
     -173.1430814777      181.2587357953     1  0.25414282E+09
     -173.1426535276      177.9222269992     1  0.24469785E+09
     -173.1424352681      179.3135560044     1  0.24053468E+09
     -173.1421673100      185.4450648480     1  0.25695836E+09
     -173.1414415713      182.0449223610     1  0.24070549E+09
     -173.1410601716      179.9373712292     1  0.25923195E+09
     -173.1403468118      176.9359742188     1  0.24473099E+09
     -173.1403444295      178.8377782280     1  0.25303170E+09
     -173.1397342853      175.6943912253     1  0.23912313E+09
     -173.1394435625      182.1982107730     1  0.24067445E+09
     -173.1391041023      176.7618036275     1  0.25219077E+09
     -173.1390809259      185.7232591578     1  0.25270452E+09
     -173.1390106733      177.0735695480     1  0.24446846E+09
     -173.1389854663      180.1998336272     1  0.25701834E+09
     -173.1384163364      183.0061951231     1  0.24199466E+09
     -173.1373977446      180.3709602792     1  0.25345505E+09
     -173.1369102930      185.4074142409     1  0.25834094E+09
     -173.1364993179      175.9919633807     1  0.23943801E+09
     -173.1355745844      175.5340888520     1  0.25541243E+09
     -173.1325994844      183.2733267671     1  0.26526226E+09
     -173.1321933700      175.9758680958     1  0.25404369E+09
     -173.1321341925      182.1532778051     1  0.24210039E+09
     -173.1318182005      185.0306966972     1  0.26437637E+09
     -173.1316664607      176.8030239194     1  0.24277601E+09
     -173.1310665146      186.4537036464     2  0.23901919E+09
     -173.1310543574      182.0100490300     1  0.24312514E+09
     -173.1307350637      180.0495845830     1  0.24414169E+09
     -173.1301835361      176.4880877383     1  0.24784820E+09
     -173.1300968021      185.0743648548     1  0.25601307E+09
     -173.1298219774      177.2235317817     2  0.24881922E+09
     -173.1293394453      185.7647131236     1  0.24141576E+09
     -173.1282502146      176.5094991846     1  0.24491489E+09
     -173.1280848686      184.8872797716     1  0.25658526E+09
     -173.1273082620      173.6226687650     1  0.24701402E+09
     -173.1271382362      185.0284337667     1  0.25417130E+09
     -173.1269706920      178.8872455952     1  0.27781474E+09
     -173.1258159240      180.5600558465     1  0.27108176E+09
     -173.1257156293      180.3476522051     1  0.25366985E+09
     -173.1246511587      180.5156906086     1  0.25384552E+09
     -173.1242655159      183.4967925586     1  0.26167848E+09
     -173.1241518362      185.2766528849     1  0.25512143E+09
     -173.1241317249      185.1519228490     4  0.26222260E+09
     -173.1232190318      177.2109598174     1  0.23958509E+09
     -173.1231588096      174.4918313414     1  0.23974319E+09
     -173.1229460339      181.4416106751     1  0.25198453E+09
     -173.1229101260      183.4234286152     1  0.25829076E+09
     -173.1227149608      181.5372561633     2  0.23626062E+09
     -173.1225231533      185.3839899752     1  0.26304405E+09
     -173.1224114521      185.0991986853     1  0.25882041E+09
     -173.1223612337      181.8178439778     1  0.27190847E+09
     -173.1220959880      176.1799318739     1  0.24144140E+09
     -173.1204245331      185.9601622438     1  0.24021630E+09
     -173.1202762656      178.2734208603     1  0.24312906E+09
     -173.1192518867      185.6986697422     1  0.23858119E+09
     -173.1192432234      185.5377885796     1  0.26176601E+09
     -173.1188244257      179.2724562777     1  0.25685191E+09
     -173.1187015132      179.2239057492     1  0.25491454E+09
     -173.1180568031      177.4177513215     1  0.24028655E+09
     -173.1178889223      175.6480437351     1  0.24083921E+09
     -173.1171000752      185.7262415416     1  0.24088263E+09
     -173.1169463123      185.6864195419     1  0.25239493E+09
     -173.1168584997      180.9601174013     1  0.25483557E+09
     -173.1166595799      179.2600056956     1  0.27579090E+09
     -173.1136783892      185.8067706460     1  0.27858305E+09
     -173.1133795791      185.5860739259     1  0.23797680E+09
     -173.1132740386      181.1328650677     1  0.25341981E+09
     -173.1127176040      175.3315877332     1  0.25357021E+09
     -173.1125758918      182.2507544899     1  0.27314216E+09
     -173.1124050368      183.2434990802     1  0.24164611E+09
     -173.1124006461      179.4211391684     1  0.25085754E+09
     -173.1123055340      177.2362255275     1  0.23895772E+09
     -173.1093901671      173.1205867522     1  0.25199062E+09
     -173.1093010609      184.5652608908     1  0.25347500E+09
     -173.1092291574      180.2336257780     1  0.25341530E+09
     -173.1084829575      179.7072913189     1  0.25555866E+09
     -173.1080717794      179.2925597373     1  0.25290744E+09
     -173.1072061432      180.1798790494     1  0.26296052E+09
     -173.1067920265      182.6870055803     1  0.25381212E+09
     -173.1055450374      172.6450821086     1  0.25133330E+09
     -173.1053769607      183.4730878720     1  0.27099120E+09
     -173.1048227216      180.7234877637     1  0.25801592E+09
     -173.1043534141      175.5139741721     1  0.24251295E+09
     -173.1036664161      174.6070232691     1  0.24227717E+09
     -173.1036632492      178.6871141271     1  0.24233870E+09
     -173.1034405891      178.6893330124     1  0.24177206E+09
     -173.1033351912      177.6271883303     1  0.24576395E+09
     -173.1031819062      183.5558488992     1  0.24201034E+09
     -173.1026359882      179.0169295689     1  0.24202751E+09
     -173.1024100920      179.6892470842     1  0.24759535E+09
     -173.1023982241      177.1801671992     1  0.25077740E+09
     -173.1022633169      179.9249227239     1  0.25826889E+09
     -173.1021971247      179.1761925221     1  0.24132511E+09
     -173.1016374456      180.8467786975     1  0.24070035E+09
     -173.0998452879      184.9711796675     1  0.25692995E+09
     -173.0978393323      182.0642893965     1  0.26840007E+09
     -173.0970674485      177.4020555137     1  0.23744282E+09
     -173.0965777640      185.4387726076     1  0.25627597E+09
     -173.0961728847      175.7287108500     1  0.24689116E+09
     -173.0960788801      176.9378077432     1  0.24150773E+09
     -173.0951681339      173.8088961212     1  0.24699984E+09
     -173.0948817613      181.2661307351     1  0.25206920E+09
     -173.0947828478      172.8900517233     1  0.24009468E+09
     -173.0947627923      184.7695038946     1  0.25465425E+09
     -173.0946851786      179.0328620940     1  0.24548178E+09
     -173.0945612073      176.3320312196     1  0.24673519E+09
     -173.0944721083      174.0573625935     1  0.23761173E+09
     -173.0943557857      180.8348284376     1  0.25809432E+09
     -173.0943094245      184.8130076638     1  0.25412889E+09
     -173.0934800076      175.4018780471     1  0.25257373E+09
     -173.0933134298      179.7199964230     1  0.24684123E+09
     -173.0924452187      183.3470334362     1  0.26219162E+09
     -173.0920764595      185.4700038870     1  0.26640065E+09
     -173.0918518029      177.3900121235     1  0.24432038E+09
     -173.0913005567      179.5105923910     1  0.25078281E+09
     -173.0912472210      185.4525131503     1  0.26647446E+09
     -173.0911359174      185.5425196290     1  0.25601424E+09
     -173.0909584961      180.4702977704     1  0.25120288E+09
     -173.0905479324      178.7244076721     1  0.24875503E+09
     -173.0903405092      179.8623664503     1  0.25394632E+09
     -173.0897187113      175.7241091650     1  0.24204992E+09
     -173.0896697148      180.7117200474     1  0.26610125E+09
     -173.0892103812      183.4620180247     1  0.26118400E+09
     -173.0890563533      176.4391448827     1  0.23990338E+09
     -173.0880297138      185.8560771772     1  0.23741677E+09
     -173.0879445768      186.0542625509     1  0.25304419E+09
     -173.0877615691      181.6169253567     1  0.25448451E+09
     -173.0873811807      182.4049034493     1  0.24816413E+09
     -173.0871886023      178.4995423847     1  0.26534866E+09
     -173.0866178596      184.2122277331     1  0.25942793E+09
     -173.0865259939      178.0427055388     1  0.24353088E+09
     -173.0864209016      175.0772363161     1  0.25270960E+09
     -173.0862491223      182.0929035735     1  0.26708157E+09
     -173.0857089153      184.2243251608     2  0.26562043E+09
     -173.0856805382      185.2897536306     2  0.25293407E+09
     -173.0856028825      180.0096943437     1  0.24990709E+09
     -173.0851775245      178.5492589728     1  0.24325718E+09
     -173.0847724584      178.9737371557     1  0.25291575E+09
     -173.0839947736      179.1972466129     1  0.25193221E+09
     -173.0833840904      179.4615920326     1  0.25272566E+09
     -173.0833096010      179.1330328766     1  0.26245962E+09
     -173.0831857706      178.0501837710     1  0.25305757E+09
     -173.0829099764      182.4534310633     1  0.26305828E+09
     -173.0828385913      184.9551961446     1  0.26473517E+09
     -173.0828084534      182.3842756728     1  0.26313636E+09
     -173.0825536530      184.2921026727     2  0.25272028E+09
     -173.0825080893      178.5093645972     1  0.24905251E+09
     -173.0824042208      178.0661488756     1  0.23697483E+09
     -173.0818405164      178.2864843703     1  0.25421943E+09
     -173.0811931651      177.1477345233     1  0.23823219E+09
     -173.0809767360      178.1025580033     1  0.24811073E+09
     -173.0804647516      176.0377722032     1  0.23992868E+09
     -173.0801169767      177.0876381077     1  0.25216453E+09
     -173.0799475138      177.6282297507     1  0.24438165E+09
     -173.0798435568      184.4643100541     2  0.26684036E+09
     -173.0798308803      176.0096837841     1  0.24590017E+09
     -173.0793061121      176.7332725117     1  0.24209870E+09
     -173.0789623656      185.9979467090     1  0.25248320E+09
     -173.0788748407      184.7994344585     1  0.25275856E+09
     -173.0787682595      185.0702619923     1  0.27418275E+09
     -173.0785264536      179.2701393621     1  0.24870451E+09
     -173.0781833121      185.8122319469     1  0.25160741E+09
     -173.0778317929      184.3502182604     1  0.25402674E+09
     -173.0774265772      175.3012909955     1  0.24903917E+09
     -173.0773645464      185.3329862389     1  0.25274068E+09
     -173.0772508640      173.0061215158     1  0.24535769E+09
     -173.0766867833      181.2583905130     1  0.25319276E+09
     -173.0764122882      185.5507713719     1  0.26251044E+09
     -173.0760908067      180.5200852239     4  0.26682454E+09
     -173.0760896157      179.5321207272     1  0.25316024E+09
     -173.0752542276      179.5452484676     1  0.25896622E+09
     -173.0748190600      174.1923020063     1  0.25203573E+09
     -173.0745241160      178.0233185539     1  0.25431413E+09
     -173.0745125711      180.3573761803     1  0.25821208E+09
     -173.0745030151      180.8545090169     1  0.25955385E+09
     -173.0741191135      179.1416687016     1  0.25143029E+09
     -173.0738128706      177.3312315941     1  0.24153735E+09
     -173.0735024087      180.3528713855     2  0.26658542E+09
     -173.0734515826      178.2577787415     1  0.24578084E+09
     -173.0734301827      169.9285093074     1  0.25327593E+09
     -173.0733513233      180.0046765274     1  0.25217396E+09
     -173.0733229311      171.7643096368     1  0.24870720E+09
     -173.0730755789      180.0655250190     1  0.27030106E+09
     -173.0729956804      174.7390549679     1  0.24658462E+09
     -173.0727541622      185.2733838395     1  0.26510210E+09
     -173.0724733560      172.4022659299     1  0.24683793E+09
     -173.0724352860      171.1062209322     1  0.25263505E+09
     -173.0723455861      183.4521491715     1  0.24446634E+09
     -173.0710144394      181.1459197672     1  0.25742880E+09
     -173.0706878351      185.4821404189     1  0.26504750E+09
     -173.0706551237      182.4771289855     1  0.26346465E+09
     -173.0706066627      185.5041853374     1  0.26501131E+09
     -173.0704034092      176.9969059908     1  0.27450540E+09
     -173.0702989841      179.9209047052     1  0.25075539E+09
     -173.0699418399      173.2528428187     1  0.25284902E+09
     -173.0696740418      179.6602862818     1  0.24979342E+09
     -173.0696412814      185.4125646916     1  0.26538813E+09
     -173.0694009368      173.9231284215     1  0.24130226E+09
     -173.0689511447      179.9049923932     1  0.26865741E+09
     -173.0687445573      179.8649789841     1  0.25649112E+09
     -173.0685015763      177.7232119207     1  0.25291727E+09
     -173.0682870736      176.0282582980     1  0.24394723E+09
     -173.0681080331      176.5267223780     1  0.24303286E+09
     -173.0676834249      184.7072273801     1  0.25709693E+09
     -173.0670260727      182.6682840301     1  0.24990119E+09
     -173.0668404054      177.0616168815     1  0.25110686E+09
     -173.0662171500      180.5209454274     1  0.25857180E+09
     -173.0661225525      178.3916448948     1  0.25443836E+09
     -173.0653505850      175.6857779904     1  0.24843173E+09
     -173.0650472262      179.3118875014     1  0.25071890E+09
     -173.0644170210      177.7604654985     1  0.25981842E+09
     -173.0643238114      176.9712631169     1  0.23857710E+09
     -173.0643183661      181.2996635242     1  0.26253143E+09
     -173.0635337708      177.2095691229     1  0.25146399E+09
     -173.0628693470      177.2388165239     1  0.24906036E+09
     -173.0627639159      176.1439523335     1  0.24530702E+09
     -173.0622935729      185.6720065151     1  0.24875678E+09
     -173.0622565069      179.1256897942     1  0.24887541E+09
     -173.0621639006      180.4222791498     1  0.26871020E+09
     -173.0617603176      174.9075241334     1  0.25248742E+09
     -173.0615645315      174.2162529500     1  0.24885372E+09
     -173.0615166905      174.5391352678     1  0.24569997E+09
     -173.0611239427      178.1670328202     1  0.24876974E+09
     -173.0605888925      185.6455117590     1  0.26597349E+09
     -173.0602596758      185.3823205765     1  0.24117228E+09
     -173.0598798291      176.1737803735     1  0.27150417E+09
     -173.0597526951      184.9179702221     1  0.25027901E+09
     -173.0595305501      177.3210630571     1  0.24596981E+09
     -173.0595001674      175.0103305472     1  0.25551424E+09
     -173.0590264305      179.5353608365     1  0.24157537E+09
     -173.0587723204      173.3313481828     1  0.25130466E+09
     -173.0586530302      185.6280295459     1  0.27257063E+09
     -173.0583860555      174.0623988682     1  0.24452627E+09
     -173.0582341857      178.6200357791     1  0.25297930E+09
     -173.0573190664      177.6393377326     1  0.24328586E+09
     -173.0573011502      178.6178706361     1  0.26158723E+09
     -173.0571259576      177.7689123586     1  0.25196831E+09
     -173.0568990236      176.7721742471     1  0.24911890E+09
     -173.0565428017      175.5295144297     1  0.24663357E+09
     -173.0560561818      180.6897168560     1  0.24860801E+09
     -173.0560115197      177.3886660803     1  0.24893688E+09
     -173.0551032087      173.9300618848     1  0.24892270E+09
     -173.0550079621      177.8103706988     1  0.25636056E+09
     -173.0545724726      178.6748579571     1  0.24575978E+09
     -173.0543591747      175.8283996829     1  0.25087621E+09
     -173.0540441204      177.0254382477     1  0.25436885E+09
     -173.0535352252      178.0676172558     1  0.25222474E+09
     -173.0531841539      176.8105414466     1  0.24872269E+09
     -173.0531770667      174.7624932588     1  0.25064896E+09
     -173.0528969451      178.8802603462     1  0.25032576E+09
     -173.0525452645      177.7573139511     1  0.25458679E+09
     -173.0522910564      177.5225622062     1  0.24204111E+09
     -173.0518144167      184.2197715641     1  0.25610437E+09
     -173.0517880730      177.4898040677     1  0.23587666E+09
     -173.0517438899      175.3287115457     1  0.24973881E+09
     -173.0516206917      179.4650928645     1  0.25898517E+09
     -173.0515597239      171.7040923831     1  0.24699502E+09
     -173.0510141156      172.3715789123     1  0.25261974E+09
     -173.0509742401      185.3222474870     1  0.26507078E+09
     -173.0509623469      185.5323223139     1  0.24954614E+09
     -173.0509213370      184.4857333034     1  0.25550524E+09
     -173.0507509941      178.6844786116     1  0.24577501E+09
     -173.0506947871      176.0722043580     1  0.25520576E+09
     -173.0503204090      184.7865754819     1  0.25221279E+09
     -173.0498886637      178.6201937372     1  0.25166328E+09
     -173.0498470067      180.1381049085     1  0.24015799E+09
     -173.0494456193      179.4117031685     1  0.25789024E+09
     -173.0493212755      180.7207195802     1  0.25049523E+09
     -173.0490700849      185.8782723383     1  0.26428453E+09
     -173.0482487898      177.9191094733     1  0.25098146E+09
     -173.0479107270      174.5363232876     1  0.24356492E+09
     -173.0474925225      185.0356790562     1  0.25134641E+09
     -173.0472541329      178.2429178800     1  0.24747661E+09
     -173.0469355008      174.1420734001     2  0.24749516E+09
     -173.0468979927      181.9737547692     1  0.26513592E+09
     -173.0465773304      177.2692600994     1  0.25037535E+09
     -173.0462193046      179.0675312705     1  0.25778448E+09
     -173.0462055204      179.8117823184     1  0.25577209E+09
     -173.0461305919      176.1406140334     1  0.24293448E+09
     -173.0458873979      177.3700858328     1  0.23795256E+09
     -173.0456885852      179.4167532048     1  0.24967817E+09
     -173.0456702430      182.2309051552     1  0.27016309E+09
     -173.0454821438      178.9981329318     1  0.24856995E+09
     -173.0451827992      176.7824562860     1  0.24066400E+09
     -173.0451338806      182.0177406650     1  0.24817873E+09
     -173.0449936521      176.3954333563     1  0.26068052E+09
     -173.0448519342      179.2914525216     1  0.24402454E+09
     -173.0447680198      174.6076101281     1  0.24060034E+09
     -173.0443841376      175.6785354771     1  0.24470896E+09
     -173.0436435334      175.5338050097     1  0.24226618E+09
     -173.0434600832      179.2289626485     1  0.25125878E+09
     -173.0430709667      177.5637589726     1  0.25663138E+09
     -173.0423912202      181.2769028742     1  0.25130713E+09
     -173.0423523348      174.7092404055     1  0.25014836E+09
     -173.0423291660      174.1038392635     1  0.25519780E+09
     -173.0422111620      175.6217428591     1  0.25520077E+09
     -173.0419876207      174.0786452719     1  0.25237125E+09
     -173.0415163473      181.5254033643     1  0.26518441E+09
     -173.0412012788      177.6911300144     1  0.23376546E+09
     -173.0410614482      185.9906881064     1  0.24785966E+09
     -173.0410571724      179.4627412207     1  0.24669097E+09
     -173.0409916586      177.0120212359     1  0.24907395E+09
     -173.0404857888      180.7214571402     1  0.24654259E+09
     -173.0398530482      178.5063081097     1  0.24687835E+09
     -173.0398461926      178.2929215136     1  0.24978729E+09
     -173.0395650966      181.0390056189     1  0.25907539E+09
     -173.0392892456      184.8150822299     1  0.24623036E+09
     -173.0389715326      176.3062493809     1  0.26474053E+09
     -173.0384811851      176.8513260364     1  0.25070734E+09
     -173.0384009197      176.5258951300     1  0.25076477E+09
     -173.0382750841      175.3347115289     1  0.24337879E+09
     -173.0382668060      175.4806747408     1  0.24600715E+09
     -173.0382511741      177.6189171041     1  0.25257233E+09
     -173.0381707498      178.2002532340     1  0.24506319E+09
     -173.0381180230      179.4886109192     1  0.24645839E+09
     -173.0377296232      181.5882919062     1  0.27202208E+09
     -173.0372350155      177.1867354009     1  0.25185814E+09
     -173.0372100623      175.4604950987     1  0.24885663E+09
     -173.0371340681      177.5471670631     1  0.25507037E+09
     -173.0366200804      176.3124437032     1  0.25010294E+09
     -173.0361191435      185.3357047381     1  0.23923577E+09
     -173.0357648786      184.8487233476     1  0.26214573E+09
     -173.0356253294      184.6330235614     1  0.27027549E+09
     -173.0354429176      178.5450278059     1  0.24482958E+09
     -173.0353108316      176.4089144281     1  0.24633586E+09
     -173.0352502681      179.1523659774     1  0.25481636E+09
     -173.0350504806      181.0867948751     1  0.25970716E+09
     -173.0349360252      176.7933338650     1  0.24472509E+09
     -173.0349310495      178.3059331822     1  0.25603428E+09
     -173.0348321760      176.8705509831     1  0.24558656E+09
     -173.0347604528      176.8568512785     1  0.24651034E+09
     -173.0344354107      180.9415343897     1  0.25113796E+09
     -173.0343730909      178.7718927262     1  0.24210543E+09
     -173.0341262702      180.2878233396     1  0.24499489E+09
     -173.0340142359      185.5241424474     1  0.24968149E+09
     -173.0339412739      184.2845729328     1  0.27093786E+09
     -173.0338800516      184.8449589196     1  0.26127815E+09
     -173.0336622097      179.9717488712     1  0.24296683E+09
     -173.0336416968      177.0798681998     1  0.26081973E+09
     -173.0336327891      178.5569923102     1  0.24490499E+09
     -173.0335676145      175.9793315202     1  0.24913271E+09
     -173.0334892191      176.2797115194     1  0.25339013E+09
     -173.0334370917      176.8515040472     1  0.24271570E+09
     -173.0330225592      185.1527432194     1  0.24605098E+09
     -173.0328118822      184.3746473123     1  0.27115584E+09
     -173.0325010156      175.2096183648     1  0.23765499E+09
     -173.0323492098      178.4775813699     1  0.24452224E+09
     -173.0322876708      174.1969843348     1  0.24178993E+09
     -173.0319915505      183.6431552098     2  0.24223280E+09
     -173.0318484954      175.2502500460     1  0.24781403E+09
     -173.0317941325      181.1811437097     2  0.26502070E+09
     -173.0312797730      184.6983290059     1  0.26962600E+09
     -173.0311596389      175.7251578232     1  0.24344988E+09
     -173.0311537889      179.8367595411     1  0.24999806E+09
     -173.0311200178      185.9566036852     1  0.25064796E+09
     -173.0310541649      179.1321362992     1  0.24669265E+09
     -173.0310493767      177.8108212882     1  0.24893055E+09
     -173.0308248572      175.3430946108     1  0.24651521E+09
     -173.0304546991      171.6557638045     1  0.24743194E+09
     -173.0304348281      184.7635956603     1  0.25618213E+09
     -173.0303566240      184.6714846375     1  0.26997071E+09
     -173.0302319240      174.8262756585     1  0.25481874E+09
     -173.0301228102      184.2734800567     1  0.24753761E+09
     -173.0301200110      184.6816303236     1  0.27178118E+09
     -173.0300330057      179.3244766872     1  0.24203164E+09
     -173.0297711271      175.4148448796     1  0.25031333E+09
     -173.0292735110      179.5491219533     1  0.26018290E+09
     -173.0289365876      185.7963272912     1  0.28900055E+09
     -173.0288610032      175.5984152570     1  0.24901766E+09
     -173.0285557907      184.5563038972     1  0.27018646E+09
     -173.0284683374      178.2446249270     1  0.25808101E+09
     -173.0281772010      180.0756872979     1  0.25077534E+09
     -173.0279782644      180.0495730265     1  0.23737868E+09
     -173.0279111150      181.6776171912     1  0.24931480E+09
     -173.0276479193      176.0503327803     1  0.25603470E+09
     -173.0273421036      173.0088699000     1  0.24715953E+09
     -173.0273112649      173.1658806150     1  0.23883221E+09
     -173.0269878205      175.1286279871     1  0.25883486E+09
     -173.0269182778      181.6409850715     1  0.26151723E+09
     -173.0267514589      179.0787916577     1  0.25329058E+09
     -173.0267071818      175.9382126812     2  0.24178700E+09
     -173.0265763379      179.9889716388     1  0.24672584E+09
     -173.0264866644      174.7792476266     1  0.24790308E+09
     -173.0262573705      171.4958159111     1  0.24003826E+09
     -173.0262528876      179.1911152073     1  0.25569933E+09
     -173.0262412187      180.3510843995     2  0.26123188E+09
     -173.0256862872      185.3591697391     1  0.24060984E+09
     -173.0256441954      177.7016913141     1  0.25046855E+09
     -173.0256032149      179.6637640546     1  0.24756495E+09
     -173.0253046866      176.5427162358     1  0.25159894E+09
     -173.0250672204      178.3102227247     1  0.25237217E+09
     -173.0248038930      182.4911845256     1  0.25080112E+09
     -173.0245217412      175.0057324242     1  0.25179915E+09
     -173.0239038277      178.5131531686     1  0.25446051E+09
     -173.0238976038      173.2508312326     1  0.25216433E+09
     -173.0238718059      179.6514283216     1  0.27263802E+09
     -173.0235314486      179.4316862030     1  0.24757951E+09
     -173.0233763905      176.1140115283     1  0.25342309E+09
     -173.0232510436      178.1857033312     1  0.26391964E+09
     -173.0227938349      176.6701915785     1  0.26264938E+09
     -173.0226366051      178.1789161976     1  0.25124288E+09
     -173.0224734485      174.3438001122     1  0.24928717E+09
     -173.0224268804      172.7370270588     1  0.24354803E+09
     -173.0223277304      174.2052709813     1  0.25223715E+09
     -173.0221618177      184.8827001190     1  0.25410203E+09
     -173.0221233598      175.0764380080     1  0.24123118E+09
     -173.0218710163      176.4863152989     1  0.24131859E+09
     -173.0217485310      176.8915447715     1  0.25136770E+09
     -173.0216499895      174.8809670494     2  0.23897059E+09
     -173.0216424565      179.3788944832     1  0.24770233E+09
     -173.0215673492      181.3441652517     1  0.24876157E+09
     -173.0210840606      176.6063697799     1  0.25553030E+09
     -173.0209253907      178.6761666810     1  0.25456697E+09
     -173.0209021196      178.7286247665     1  0.24794760E+09
     -173.0208315824      184.9081028545     1  0.26217302E+09
     -173.0206990879      175.3867048817     1  0.23747190E+09
     -173.0206660486      180.1001130178     1  0.27520493E+09
     -173.0204582087      177.0889282112     1  0.26512328E+09
     -173.0202615380      175.9087295585     1  0.25862187E+09
     -173.0198329625      179.4587228050     1  0.24469283E+09
     -173.0197172289      176.8899599114     1  0.25255772E+09
     -173.0192810185      178.1623161840     1  0.25490145E+09
     -173.0192259195      171.8339510276     1  0.23549839E+09
     -173.0191964511      181.8181137863     1  0.24442782E+09
     -173.0188672496      176.5628766576     1  0.24479670E+09
     -173.0187105706      175.9550869285     1  0.24889897E+09
     -173.0185220615      179.6716019611     1  0.24675513E+09
     -173.0183704169      178.9200429257     1  0.25303510E+09
     -173.0177860432      181.0111310656     1  0.25979456E+09
     -173.0176337525      176.6468869415     1  0.26280471E+09
     -173.0174085755      185.7518941264     1  0.24490493E+09
     -173.0173201842      183.1326262030     1  0.24768983E+09
     -173.0172786173      175.5784380698     1  0.23501147E+09
     -173.0170300135      176.6649616265     1  0.25046896E+09
     -173.0168475993      178.0563609675     1  0.24819513E+09
     -173.0167541407      179.2977874699     1  0.24945489E+09
     -173.0167056470      182.2798721365     1  0.24641632E+09
     -173.0163838082      174.9208510026     1  0.25412853E+09
     -173.0163065412      177.2006885151     1  0.24738700E+09
     -173.0162924858      176.6986325314     1  0.25752492E+09
     -173.0162203222      185.2825231563     1  0.25852608E+09
     -173.0161248034      175.0559797945     1  0.24389793E+09
     -173.0155705398      178.4759328096     1  0.25047894E+09
     -173.0154283410      185.6210763325     1  0.24324068E+09
     -173.0153671405      173.1383454025     1  0.25210261E+09
     -173.0152603954      185.8054093098     1  0.24625396E+09
     -173.0149978104      175.9761878244     1  0.23885838E+09
     -173.0148129407      173.8553636208     1  0.25662500E+09
     -173.0146449605      181.1872367503     1  0.25410978E+09
     -173.0144530083      177.4783259827     1  0.24952952E+09
     -173.0143922108      185.6589573749     1  0.24533946E+09
     -173.0142125106      184.7278872138     1  0.25103018E+09
     -173.0142078312      178.0825649273     1  0.23912419E+09
     -173.0140422566      181.3320538306     1  0.25001710E+09
     -173.0137546479      175.6195140277     1  0.25249842E+09
     -173.0134192285      176.7460074916     1  0.26237786E+09
     -173.0133988526      178.6506025799     1  0.25433860E+09
     -173.0133421616      176.6390401174     1  0.23943795E+09
     -173.0133205748      172.5006801879     1  0.25379236E+09
     -173.0131890267      177.8142243767     1  0.24194520E+09
     -173.0131256415      175.0259054047     1  0.24065462E+09
     -173.0129987649      179.2138394184     1  0.23906730E+09
     -173.0128591396      175.1027229311     1  0.24208119E+09
     -173.0127887526      176.6572828186     1  0.25085536E+09
     -173.0127272972      177.8146463255     1  0.23668688E+09
     -173.0125416749      178.6818757568     1  0.24771717E+09
     -173.0125173339      182.6279268545     1  0.25235541E+09
     -173.0122614013      177.7187434858     2  0.26352792E+09
     -173.0122073112      179.0005711585     1  0.24079590E+09
     -173.0120740444      175.5130425160     1  0.23895295E+09
     -173.0118565606      181.4298445207     1  0.26179331E+09
     -173.0118045153      175.3783470780     1  0.23941281E+09
     -173.0117786362      176.1275281090     1  0.25361712E+09
     -173.0117421358      175.8280428697     1  0.24135502E+09
     -173.0116081044      184.5541931228     1  0.25619633E+09
     -173.0114006940      178.2597479595     1  0.24673223E+09
     -173.0110928767      181.3024854411     1  0.27119100E+09
     -173.0109931571      168.6958687721     1  0.24651055E+09
     -173.0109619406      173.0874526608     1  0.24218086E+09
     -173.0108435502      175.6712849923     1  0.26193213E+09
     -173.0107726739      178.8630757537     1  0.24612522E+09
     -173.0107675384      176.9972183405     1  0.24586865E+09
     -173.0107602010      175.4991603651     1  0.24799097E+09
     -173.0106025401      180.4983453393     1  0.26784320E+09
     -173.0105333309      173.0008792601     1  0.24224707E+09
     -173.0104372514      179.5538389146     1  0.25623569E+09
     -173.0104342589      177.0975576616     1  0.25233435E+09
     -173.0103883537      184.4199434368     1  0.25925931E+09
     -173.0103664198      181.3932988282     1  0.27165913E+09
     -173.0100233596      174.7624862779     1  0.24123286E+09
     -173.0099294435      185.1041041367     1  0.24531895E+09
     -173.0097308833      175.6431521357     1  0.25729612E+09
     -173.0093958347      176.7750848270     1  0.25138875E+09
     -173.0090637815      178.7513385761     1  0.24537013E+09
     -173.0084510485      178.2551946964     1  0.24795709E+09
     -173.0083961519      174.9871874293     1  0.24274411E+09
     -173.0083253648      180.5333616588     1  0.26943345E+09
     -173.0081889409      186.0997108170     1  0.24793204E+09
     -173.0074730196      185.5569745603     1  0.24590286E+09
     -173.0074164773      177.4036424132     1  0.24705404E+09
     -173.0069626204      179.6119805207     1  0.24777102E+09
     -173.0063327996      184.5817134469     2  0.25094530E+09
     -173.0063240902      175.3945951017     1  0.25207151E+09
     -173.0059300364      177.3313847122     1  0.24698632E+09
     -173.0056683415      175.4561649253     1  0.23911320E+09
     -173.0055485508      175.0961251433     1  0.24957701E+09
     -173.0054710694      178.1515739412     1  0.24950104E+09
     -173.0052313208      177.6728694971     1  0.23885713E+09
     -173.0049794186      177.2023276220     1  0.25597431E+09
     -173.0049705014      180.7020171425     1  0.25050089E+09
     -173.0048864706      185.0175887388     1  0.24226975E+09
     -173.0045008382      177.1595903157     1  0.24754767E+09
     -173.0044893350      177.5134224277     1  0.25271098E+09
     -173.0043891217      175.7899423244     1  0.25522049E+09
     -173.0038182226      177.4234714071     1  0.24874188E+09
     -173.0035570733      177.0159303017     1  0.25472128E+09
     -173.0034117570      184.8467380523     1  0.26117360E+09
     -173.0032648351      175.0121923939     1  0.24132630E+09
     -173.0032262143      174.4294786678     1  0.25464199E+09
     -173.0029265637      180.5805338351     1  0.24296270E+09
     -173.0029108577      178.7513269391     1  0.25054773E+09
     -173.0028518065      175.1259015685     1  0.24342500E+09
     -173.0027930631      178.4579365592     1  0.24967631E+09
     -173.0026653224      176.9260487368     1  0.25194174E+09
     -173.0026497321      175.1174162262     1  0.25912384E+09
     -173.0024351925      175.7466142329     1  0.24949327E+09
     -173.0024053014      167.7947034548     1  0.25089295E+09
     -173.0020121899      172.8919928075     1  0.23931521E+09
     -173.0019359796      176.1231775638     1  0.25491828E+09
     -173.0018109586      184.9130441468     1  0.25595923E+09
     -173.0017329330      180.0659554827     1  0.24978528E+09
     -173.0014161091      173.0173968399     1  0.25029278E+09
     -173.0013189876      179.3118921793     1  0.25154306E+09
     -173.0012082552      180.0601769328     1  0.24844883E+09
     -173.0004111260      179.4170087113     1  0.24908359E+09
     -172.9999640041      178.9743955832     1  0.24604093E+09
     -172.9998449536      179.0988199652     1  0.24827684E+09
     -172.9998413933      177.8780175020     1  0.24385774E+09
     -172.9993221972      180.3316361869     1  0.24774850E+09
     -172.9991787080      174.9092482558     1  0.25112345E+09
     -172.9985704511      177.7114135496     1  0.23765380E+09
     -172.9985101751      178.2297000309     1  0.24838711E+09
     -172.9984865741      178.9143137962     1  0.26984972E+09
     -172.9982826687      173.4369271785     1  0.24551404E+09
     -172.9982570569      177.3953706240     1  0.25928187E+09
     -172.9980845361      180.3986546096     1  0.23769751E+09
     -172.9980155726      175.2645194987     1  0.24045015E+09
     -172.9979214353      178.6025243778     1  0.25269942E+09
     -172.9977162464      176.4182117416     1  0.25199683E+09
     -172.9976533256      179.7591109870     1  0.24982464E+09
     -172.9976468608      179.9000965619     1  0.27557424E+09
     -172.9976449654      175.2178674185     1  0.24952368E+09
     -172.9976364200      179.7093687691     1  0.24600694E+09
     -172.9972468763      177.0679061303     1  0.26773096E+09
     -172.9972376054      177.8774997451     1  0.25253680E+09
     -172.9971712718      179.8228633003     1  0.26080774E+09
     -172.9970049604      179.5557706745     1  0.25441176E+09
     -172.9968564719      180.6402037696     1  0.25395842E+09
     -172.9966691134      174.6894194726     1  0.25327493E+09
     -172.9963511636      178.9000451478     1  0.25089709E+09
     -172.9958005571      178.4691428135     1  0.25982123E+09
     -172.9957985092      180.1049754745     1  0.25046386E+09
     -172.9953511848      177.4207225680     1  0.24750874E+09
     -172.9950083091      174.4985633250     1  0.24971682E+09
     -172.9948375051      180.6588453867     1  0.24780814E+09
     -172.9942892667      177.7704579786     1  0.24654824E+09
     -172.9935763667      174.9148666113     1  0.25585170E+09
     -172.9932379500      181.1267583321     1  0.24940060E+09
     -172.9929065630      175.0606205787     1  0.24785441E+09
     -172.9927856087      173.6258291622     1  0.24055973E+09
     -172.9924419740      174.2546437904     1  0.25018429E+09
     -172.9924373316      179.0990969528     1  0.25126779E+09
     -172.9923041229      173.7272200652     1  0.25068685E+09
     -172.9922877380      181.8547528873     1  0.26888795E+09
     -172.9921342574      176.8103729093     1  0.26112487E+09
     -172.9918024242      175.9768137533     1  0.24091860E+09
     -172.9917159835      173.6285044556     1  0.24323803E+09
     -172.9915598328      179.4049650147     1  0.25364360E+09
     -172.9914130622      177.5637285059     1  0.25723492E+09
     -172.9913382006      176.8919732663     1  0.26990828E+09
     -172.9913288173      176.7464257445     1  0.25063745E+09
     -172.9907387873      178.7009781163     1  0.24592795E+09
     -172.9905802364      184.7527166056     1  0.23993619E+09
     -172.9903876466      176.9631348991     1  0.24887743E+09
     -172.9901705244      180.2664533564     1  0.25836624E+09
     -172.9900779965      178.8683958345     1  0.24999241E+09
     -172.9897155400      173.5663951017     1  0.24019082E+09
     -172.9891620903      174.7616959123     1  0.24883542E+09
     -172.9889136076      180.6152725762     1  0.25176754E+09
     -172.9888565513      174.2202430536     1  0.23952565E+09
     -172.9884819887      174.9099933612     1  0.25427529E+09
     -172.9883897760      172.8155811189     1  0.25328910E+09
     -172.9883460720      177.2434066528     1  0.25506856E+09
     -172.9881949993      173.0179215297     1  0.25835022E+09
     -172.9880635817      177.5882213905     1  0.24498658E+09
     -172.9880210480      176.2409868070     1  0.24545036E+09
     -172.9879846081      175.0580229529     1  0.25247951E+09
     -172.9873284032      176.1098892567     1  0.24435118E+09
     -172.9873136226      177.1758434330     1  0.24514824E+09
     -172.9871098065      178.3286610309     1  0.24477739E+09
     -172.9867019112      176.6989101402     1  0.25245120E+09
     -172.9866874370      173.4193699153     1  0.25914787E+09
     -172.9865133375      170.7086654309     1  0.24084059E+09
     -172.9865122556      177.6039876553     1  0.25486052E+09
     -172.9864066605      179.5822410779     1  0.24950655E+09
     -172.9854329476      177.0118886827     1  0.24446989E+09
     -172.9853511083      182.3868390543     1  0.25348875E+09
     -172.9853424188      178.7776893616     1  0.24655606E+09
     -172.9852380834      173.6599022870     1  0.24251695E+09
     -172.9852364482      177.3800264549     1  0.24511785E+09
     -172.9849190564      175.2659986834     1  0.25386451E+09
     -172.9842871936      179.2184099794     1  0.24753789E+09
     -172.9840575635      176.4602135318     1  0.23442274E+09
     -172.9839621246      177.0533996934     1  0.24266995E+09
     -172.9838954976      174.6259031870     1  0.24680499E+09
     -172.9838822038      177.3530739167     1  0.24740790E+09
     -172.9836373473      185.2180742186     1  0.29499647E+09
     -172.9831485547      179.6023150517     1  0.25981607E+09
     -172.9829544619      175.1853237231     1  0.25031006E+09
     -172.9828059925      178.4593107420     1  0.27282795E+09
     -172.9824707559      173.6687120488     1  0.23994707E+09
     -172.9820255775      167.0804551533     1  0.24172842E+09
     -172.9819984286      180.9748829036     1  0.27652409E+09
     -172.9819857399      179.0747187825     1  0.24076201E+09
     -172.9818096702      182.0535909261     1  0.24841376E+09
     -172.9817132903      175.8194474442     1  0.24302703E+09
     -172.9815850686      179.1671569929     1  0.24912148E+09
     -172.9814775119      179.2781870834     1  0.23545244E+09
     -172.9813729919      184.6436780621     1  0.24564986E+09
     -172.9809311670      180.6935215685     1  0.26570199E+09
     -172.9807813139      171.1984414333     1  0.24447228E+09
     -172.9806205944      172.1570234017     1  0.24153687E+09
     -172.9803520293      177.7166660271     1  0.26243867E+09
     -172.9802731378      184.8840727091     1  0.25583525E+09
     -172.9801276610      176.6151177856     1  0.25503830E+09
     -172.9797521007      174.7831542763     1  0.25061363E+09
     -172.9793749031      175.0339567666     1  0.25369213E+09
     -172.9790871306      179.6603744708     1  0.24824591E+09
     -172.9790566039      175.9696831758     1  0.24950882E+09
     -172.9787724120      180.1455238333     1  0.25835991E+09
     -172.9780801275      181.5842474226     1  0.29134712E+09
     -172.9777712088      177.4395910165     1  0.25897306E+09
     -172.9776936670      177.0649153982     1  0.24719406E+09
     -172.9772818523      178.0220273790     1  0.24138462E+09
     -172.9770975220      173.5472727371     1  0.24805460E+09
     -172.9768635902      179.1436404695     1  0.24328752E+09
     -172.9765695767      185.8809226416     1  0.24123131E+09
     -172.9764908989      177.8974079625     1  0.25973417E+09
     -172.9764581023      177.9263117678     1  0.25635350E+09
     -172.9764211785      174.0982968673     1  0.24905104E+09
     -172.9761175733      173.6158218552     1  0.24887656E+09
     -172.9756434019      176.2661551425     1  0.25432705E+09
     -172.9753734420      176.3509372411     1  0.23657512E+09
     -172.9748359957      175.5647775557     1  0.24837648E+09
     -172.9747190146      179.2720309023     1  0.24602591E+09
     -172.9746880692      177.7393711559     1  0.25296452E+09
     -172.9743169121      173.4202442203     1  0.25008542E+09
     -172.9738990328      185.1456122160     1  0.24225547E+09
     -172.9737874362      178.6142569663     1  0.24512807E+09
     -172.9734685012      173.3953520405     1  0.24779257E+09
     -172.9732916125      178.7930655028     1  0.25908405E+09
     -172.9731901538      177.3803521674     1  0.25519847E+09
     -172.9728192129      180.6673902908     1  0.24661605E+09
     -172.9726415107      184.8026856030     1  0.24348269E+09
     -172.9726239418      175.1857101545     1  0.24285622E+09
     -172.9722647492      177.7091341222     1  0.25332927E+09
     -172.9720184151      175.7125450221     1  0.24942707E+09
     -172.9717522364      174.5324937332     1  0.24085221E+09
     -172.9716589706      180.2596565773     1  0.24560084E+09
     -172.9715872761      178.5484578865     1  0.24791844E+09
     -172.9714618658      174.5762296620     1  0.25406654E+09
     -172.9713528881      177.0555368662     1  0.24254358E+09
     -172.9712827812      184.8760169831     1  0.25194545E+09
     -172.9712458142      185.0436235043     1  0.25423962E+09
     -172.9712274880      180.6648929619     2  0.27522414E+09
     -172.9711451478      173.8179497430     1  0.25687919E+09
     -172.9709466209      174.7875999325     1  0.25321125E+09
     -172.9709450630      174.1565517719     1  0.24366556E+09
     -172.9708082945      173.0093569655     1  0.25225643E+09
     -172.9702802613      176.7226027205     1  0.25506943E+09
     -172.9700554822      174.0759385912     1  0.24852212E+09
     -172.9699054584      177.2498208381     1  0.24493866E+09
     -172.9697300160      174.8049780408     1  0.24431575E+09
     -172.9689604096      174.9199545584     1  0.24822229E+09
     -172.9680386190      179.7822515833     1  0.25958784E+09
     -172.9675571235      176.3580566978     1  0.24662488E+09
     -172.9666394028      178.4095420496     1  0.24280887E+09
     -172.9663160891      174.1465066321     1  0.25528843E+09
     -172.9657778974      177.2020612074     1  0.24588299E+09
     -172.9657240872      174.6070436100     1  0.25520954E+09
     -172.9654912123      177.8341807057     1  0.25587011E+09
     -172.9652885898      175.9810900623     1  0.24160442E+09
     -172.9648802235      174.9949434995     1  0.24017605E+09
     -172.9647667573      184.4357091403     1  0.25403018E+09
     -172.9642721560      175.6005441742     1  0.24088836E+09
     -172.9637987612      179.1774763092     1  0.24122305E+09
     -172.9631743275      175.2842071887     1  0.24646169E+09
     -172.9631469078      177.0369537810     1  0.24637356E+09
     -172.9626701433      178.4845540123     1  0.24606112E+09
     -172.9621165542      177.3644244557     1  0.24114907E+09
     -172.9613259094      177.7202598613     1  0.24765169E+09
     -172.9609282084      179.1949104859     1  0.25343936E+09
     -172.9600194984      174.2287566389     1  0.24956054E+09
     -172.9575782294      174.5705339409     1  0.26743879E+09
     -172.9574266911      175.1707282560     1  0.23924484E+09
     -172.9573738202      176.7712978779     1  0.23684357E+09
     -172.9568277250      172.0465311171     1  0.25167737E+09
     -172.9566949190      175.0756095408     1  0.25355518E+09
     -172.9564371602      179.0705847919     1  0.26813435E+09
     -172.9563510926      183.8278002260     1  0.25496954E+09
     -172.9561385124      173.9670689839     1  0.24551805E+09
     -172.9556114561      184.6002176903     1  0.25108908E+09
     -172.9555323188      185.3184856979     1  0.25649844E+09
     -172.9554598429      178.3984838514     1  0.24946058E+09
     -172.9551338415      173.0644813978     1  0.24487043E+09
     -172.9549681124      173.6259550774     1  0.25083959E+09
     -172.9548510024      178.5503855124     1  0.24919773E+09
     -172.9540994727      171.6640368963     1  0.25271933E+09
     -172.9532213102      176.5787353438     1  0.26104172E+09
     -172.9531871973      175.6489883686     1  0.24366034E+09
     -172.9526200595      185.4334852757     1  0.25488964E+09
     -172.9523582592      179.0762104178     1  0.26572204E+09
     -172.9513533353      174.7233774951     1  0.24312650E+09
     -172.9513468574      176.9740438190     1  0.24161332E+09
     -172.9505763621      174.6419383233     1  0.24809779E+09
     -172.9499832891      176.7704402719     1  0.25307549E+09
     -172.9497384502      173.3577492338     1  0.23615636E+09
     -172.9496280914      180.9162944594     1  0.25121936E+09
     -172.9495382362      185.5057413074     1  0.23879246E+09
     -172.9493830206      178.7006197752     1  0.24774414E+09
     -172.9491361703      178.5414811212     1  0.25544552E+09
     -172.9487746942      179.2077835757     1  0.24712467E+09
     -172.9487485510      176.2855180829     1  0.24575884E+09
     -172.9487006035      177.7732337601     1  0.23702540E+09
     -172.9481562165      177.9088863367     1  0.24750240E+09
     -172.9478334988      175.3785862575     1  0.23884931E+09
     -172.9476523913      173.7544045114     1  0.24033594E+09
     -172.9476311611      174.7051852078     1  0.24310327E+09
     -172.9472215840      174.7682816974     1  0.25112090E+09
     -172.9465546105      176.2634012145     1  0.25144696E+09
     -172.9458991251      173.1958275760     1  0.23985044E+09
     -172.9458770350      178.2000714757     1  0.25225058E+09
     -172.9456305696      184.7516822721     1  0.24137338E+09
     -172.9447386314      179.7405041405     1  0.26521877E+09
     -172.9446961111      177.1561534637     1  0.25968458E+09
     -172.9444519317      176.2533790115     1  0.24686104E+09
     -172.9437082263      181.7865075090     1  0.27129887E+09
     -172.9431717456      184.8296657419     1  0.27689659E+09
     -172.9429631602      177.6969830593     1  0.24179236E+09
     -172.9420047409      174.5050826814     1  0.25543240E+09
     -172.9418873688      184.7839513047     1  0.25161719E+09
     -172.9403149608      176.8149037752     1  0.25047871E+09
     -172.9402160389      177.7765023654     1  0.25618879E+09
     -172.9395216461      180.0456302748     1  0.26716864E+09
     -172.9386432440      173.7057554982     1  0.25780074E+09
     -172.9384172978      173.4916706706     1  0.24786620E+09
     -172.9383963633      180.2536903953     1  0.25461730E+09
     -172.9379191703      176.6519378288     1  0.24395668E+09
     -172.9370483447      178.2386130955     1  0.25490719E+09
     -172.9370086111      176.1022066597     1  0.25158104E+09
     -172.9369939968      174.9381507406     1  0.26933184E+09
     -172.9362910060      173.6951962877     1  0.24348222E+09
     -172.9362511457      184.6873216987     1  0.24869944E+09
     -172.9361481903      178.1959803809     1  0.24987248E+09
     -172.9356672644      176.1140375280     1  0.24490091E+09
     -172.9353649726      177.8284750412     1  0.24288395E+09
     -172.9349680996      173.4996148708     1  0.24466642E+09
     -172.9346850301      179.6827781283     1  0.25951460E+09
     -172.9344078784      174.0747800601     1  0.25330821E+09
     -172.9343011018      176.5569787553     1  0.25622042E+09
     -172.9342771977      178.3856443091     1  0.25368260E+09
     -172.9342514796      177.3306485390     1  0.25471475E+09
     -172.9341630652      175.9577408208     1  0.23952803E+09
     -172.9337552614      175.2183858446     1  0.24425445E+09
     -172.9332742359      184.7663752408     1  0.24371654E+09
     -172.9321700469      185.1021951971     1  0.24140208E+09
     -172.9319007649      184.8897852798     1  0.24700452E+09
     -172.9299314843      174.3302780853     1  0.24173878E+09
     -172.9294254476      176.8342943288     1  0.24360614E+09
     -172.9293634337      180.3284961069     2  0.26081937E+09
     -172.9293615451      176.8882350152     1  0.24516718E+09
     -172.9291174586      174.7848032309     1  0.25408839E+09
     -172.9290833036      174.7926494747     1  0.25065618E+09
     -172.9290224470      173.6599648755     1  0.24059547E+09
     -172.9285230628      178.1541835210     1  0.25189920E+09
     -172.9279926124      178.5319786284     1  0.26456138E+09
     -172.9271385044      172.1373951588     1  0.23964960E+09
     -172.9265663788      180.3620042793     1  0.24415758E+09
     -172.9260219634      175.7991984234     1  0.24028921E+09
     -172.9258169748      173.7865872809     1  0.24196338E+09
     -172.9251676492      174.0405426694     1  0.23935069E+09
     -172.9245697156      177.1634258703     1  0.25446636E+09
     -172.9245039855      178.0828359285     1  0.24828091E+09
     -172.9244656201      173.2933256196     1  0.24530872E+09
     -172.9243923198      177.2129107209     1  0.24186692E+09
     -172.9233892807      176.8318877780     1  0.24348583E+09
     -172.9232405319      172.1682098174     1  0.24072306E+09
     -172.9227890072      177.6182928919     1  0.24674532E+09
     -172.9220487765      172.4911151286     1  0.24528485E+09
     -172.9214344691      174.1840726515     1  0.25760429E+09
     -172.9211769604      178.6900473187     1  0.24291044E+09
     -172.9195726549      174.1572183319     1  0.23501207E+09
     -172.9193711011      177.0891239871     1  0.25346821E+09
     -172.9191249575      175.3044511522     1  0.25235893E+09
     -172.9183669054      181.4655692509     1  0.25649201E+09
     -172.9170547513      174.9094222395     1  0.23981728E+09
     -172.9149457005      185.2025665097     1  0.25214010E+09
     -172.9141584361      173.0884596130     1  0.24841399E+09
     -172.9130737912      178.1000357768     1  0.26518390E+09
     -172.9120862505      173.4019841804     1  0.24327166E+09
     -172.9117858610      182.6725543890     1  0.24446924E+09
     -172.9115695805      179.2356329390     1  0.25115062E+09
     -172.9110174585      180.3789502371     1  0.24667535E+09
     -172.9102905044      185.0936559167     1  0.24922723E+09
     -172.9088246761      180.7289748131     1  0.24531388E+09
     -172.9074980153      175.1985110212     1  0.24081978E+09
     -172.9067111196      176.9693821950     1  0.24174209E+09
     -172.9058322169      175.3477976660     1  0.24264699E+09
     -172.9049574062      185.1606962337     1  0.24865347E+09
     -172.9045539275      176.9434520829     1  0.24625550E+09
     -172.9042774971      169.2131521725     1  0.24780960E+09
     -172.9011617140      173.4443765076     1  0.24257956E+09
     -172.9010160729      177.5668798302     1  0.25553906E+09
     -172.8991613641      175.7282585775     1  0.24204520E+09
     -172.8980701943      176.0744934615     1  0.23614570E+09
     -172.8980572096      172.7788451791     1  0.25095964E+09
     -172.8964675632      176.9105663495     1  0.24010742E+09
     -172.8959204236      177.5064550412     1  0.24592730E+09
     -172.8958091342      173.7305626612     1  0.25166146E+09
     -172.8952183629      174.4108056923     1  0.24291281E+09
     -172.8931058636      177.5567228502     1  0.25064250E+09
     -172.8927957438      184.1519185591     1  0.24439538E+09
     -172.8919322444      178.0712129841     1  0.24976885E+09
     -172.8899844323      180.9781558831     1  0.25670977E+09
     -172.8888365725      181.2926013225     1  0.24374452E+09
     -172.8887183342      175.1547777608     1  0.24542516E+09
     -172.8876500891      173.7281946683     1  0.24782841E+09
     -172.8876413185      184.7984387819     1  0.28089255E+09
     -172.8873407872      177.7769691605     1  0.24810007E+09
     -172.8862873136      180.7258473640     1  0.27967889E+09
     -172.8850886796      176.2036002641     1  0.24908469E+09
     -172.8840840037      174.5245256831     1  0.25631262E+09
     -172.8831841057      180.0221348743     1  0.25870597E+09
     -172.8822238904      184.0885885450     1  0.24659968E+09
     -172.8821358246      172.8426701995     1  0.24197544E+09
     -172.8800231270      177.4569778800     1  0.26385838E+09
     -172.8798706052      179.7004195938     1  0.24658251E+09
     -172.8760278772      169.1267289131     1  0.24032609E+09
     -172.8750409482      171.0972406292     1  0.24523723E+09
     -172.8728179399      175.9104119390     1  0.25610295E+09
     -172.8726401850      177.1587122883     1  0.25623866E+09
     -172.8720218122      177.4539321719     1  0.25996756E+09
     -172.8697854011      173.3155612489     1  0.25129425E+09
     -172.8674981212      184.5311447187     1  0.24387520E+09
     -172.8665985125      175.7788863726     1  0.24927554E+09
     -172.8661201011      180.0943898680     1  0.25371858E+09
     -172.8655640452      173.5182578695     1  0.24898661E+09
     -172.8655165740      179.6216278569     1  0.24697964E+09
     -172.8654019611      184.8604586385     1  0.25954605E+09
     -172.8643896201      175.6174443732     1  0.24967389E+09
     -172.8635110327      174.9227983554     1  0.24243812E+09
     -172.8624890241      173.2056228836     1  0.24237875E+09
     -172.8605741897      176.4754794775     1  0.25159783E+09
     -172.8604146555      184.1341159633     1  0.24152521E+09
     -172.8602203371      173.1535583500     1  0.23843009E+09
     -172.8598815015      171.3351838484     1  0.23936690E+09
     -172.8591072598      177.7220206236     1  0.24931468E+09
     -172.8588014755      177.9327104025     1  0.25769140E+09
     -172.8581224431      184.5735083632     1  0.25453574E+09
     -172.8562692169      176.8767997152     1  0.24536609E+09
     -172.8549798543      181.8263863939     1  0.24180666E+09
     -172.8549340518      176.8230398586     1  0.25204863E+09
     -172.8541756311      179.8157465668     1  0.24666035E+09
     -172.8539674533      178.1994539062     1  0.24765263E+09
     -172.8534626349      178.6422730175     1  0.26075368E+09
     -172.8523147776      172.1983509343     1  0.25111785E+09
     -172.8520939224      178.5641351201     1  0.25755230E+09
     -172.8506004297      177.4847252100     1  0.24704521E+09
     -172.8495357263      175.6216919347     1  0.25394412E+09
     -172.8494440548      180.3597009257     1  0.24188512E+09
     -172.8455865045      176.4352151766     1  0.26422478E+09
     -172.8436799953      176.0425827223     1  0.26126947E+09
