# Supplementary material for: Structure, thermodynamics, and rearrangement mechanisms in gold clusters—insights from the energy landscapes framework
Source: Nanoscale. 2017 Dec 15;10(4):2004–16. doi: 10.1039/c7nr07123j (PMC5901115; doi:10.1039/c7nr07123j)
Supplement: Supplementary file 1 [file NR-010-C7NR07123J-s001.zip › minima/49_Au/min.data.fcc]

     -173.3375414131      188.2876081088     2  0.25712298E+09
     -173.2112661621      180.8808904919     1  0.23418929E+09
     -173.2044782748      181.8688380217     1  0.24483607E+09
     -173.1850666059      186.3687555488     1  0.25357485E+09
     -173.1693511508      182.6395898628     1  0.24353469E+09
     -173.1691952516      182.3186757442     1  0.24223276E+09
     -173.1691259875      181.7976916113     1  0.24239680E+09
     -173.1392500124      186.6730241675     1  0.24843832E+09
     -173.1330421502      186.5976205045     1  0.24510178E+09
     -173.1099437482      186.5588895096     1  0.23970460E+09
     -173.1068539473      182.6800518239     1  0.23806194E+09
     -173.1061842744      186.1331649132     2  0.24680738E+09
     -173.1012749905      186.2096834265     2  0.24735068E+09
     -173.1002918761      177.3544403860     1  0.25075899E+09
     -173.0998322525      182.1069166171     1  0.23944515E+09
     -173.0916841357      173.5362392948     2  0.23729041E+09
     -173.0898573161      182.2838175020     1  0.24025826E+09
     -173.0886277938      186.4107878109     1  0.24509847E+09
     -173.0819637269      173.6793575333     2  0.23814107E+09
     -173.0796857771      186.1985932943     1  0.24357856E+09
     -173.0774684030      175.1009840982     2  0.25103595E+09
     -173.0746867462      175.2091020765     2  0.25046602E+09
     -173.0588170499      186.4484189651     1  0.24210998E+09
     -173.0554864201      182.1289408910     1  0.25083054E+09
     -173.0540836280      181.2751344152     1  0.24997983E+09
     -173.0535495921      186.1995863117     2  0.23975002E+09
     -173.0534422490      176.4955290098     1  0.23602026E+09
     -173.0528098947      186.3925860108     2  0.24360358E+09
     -173.0497202547      186.3625622907     1  0.26466863E+09
     -173.0457145810      181.7954291287     1  0.24890463E+09
     -173.0402946748      185.8285974902     1  0.26353749E+09
     -173.0402667767      185.6178337006     1  0.26041956E+09
     -173.0380024024      180.9280287199     1  0.24788146E+09
     -173.0372136410      185.7553058463     1  0.26315332E+09
     -173.0371618132      185.6006200938     1  0.26059613E+09
     -173.0370024303      185.7185059378     1  0.25136333E+09
     -173.0311267246      182.5889798689     1  0.23715985E+09
     -173.0208496399      182.8486079400     1  0.23713918E+09
     -173.0192860007      180.7623515040     1  0.24855076E+09
     -173.0186168884      180.4222734373     1  0.24905772E+09
     -173.0149750198      185.3124105808     1  0.25875277E+09
     -173.0143375967      180.5775344091     1  0.24903072E+09
     -173.0138593573      180.0327937527     1  0.25097615E+09
     -173.0096589609      182.5614218845     1  0.23525441E+09
     -173.0093175064      180.4278228189     1  0.23755436E+09
     -173.0046790491      180.8249412220     1  0.25974704E+09
     -173.0030784866      178.7973461413     1  0.24684579E+09
     -172.9945867421      185.6625105376     1  0.24900926E+09
     -172.9906004027      181.2733813958     1  0.24111083E+09
     -172.9896517206      185.6314336565     1  0.25105514E+09
     -172.9800182242      178.1366585538     1  0.23998906E+09
     -172.9748027265      185.5106625938     1  0.24863151E+09
     -172.9712955575      185.5100541701     1  0.25009547E+09
     -172.9655255261      179.5155171406     1  0.24518485E+09
     -172.9653786407      185.5356579156     1  0.24841734E+09
     -172.9543469671      185.5905582362     1  0.24827395E+09
     -172.9486690323      182.5450469238     1  0.24395331E+09
     -172.9429120405      182.3431651217     1  0.24460291E+09
     -172.9414827916      181.5732009101     1  0.24593887E+09
     -172.9408057504      186.0629892229     2  0.24322895E+09
