# Supplementary material for: Structure, thermodynamics, and rearrangement mechanisms in gold clusters—insights from the energy landscapes framework
Source: Nanoscale. 2017 Dec 15;10(4):2004–16. doi: 10.1039/c7nr07123j (PMC5901115; doi:10.1039/c7nr07123j)
Supplement: Supplementary file 1 [file NR-010-C7NR07123J-s001.zip › minima/49_Au/min.data.hcp]

     -173.0269985576      186.0261885480     1  0.25640389E+09
     -172.9339938716      185.7453269763     1  0.24383532E+09
     -172.8480286636      184.9613528325     1  0.24483640E+09
