# Supplementary material for: Structure, thermodynamics, and rearrangement mechanisms in gold clusters—insights from the energy landscapes framework
Source: Nanoscale. 2017 Dec 15;10(4):2004–16. doi: 10.1039/c7nr07123j (PMC5901115; doi:10.1039/c7nr07123j)
Supplement: Supplementary file 1 [file NR-010-C7NR07123J-s001.zip › minima/49_Au/min.data.twi]

     -173.4204879483      188.1729044322     2  0.25314026E+09
     -173.3343632040      187.6274563940     1  0.24753736E+09
     -173.2957064659      188.2596894749     2  0.25318615E+09
     -173.2799491814      188.2068468027     1  0.25617652E+09
     -173.2789404675      187.5348338148     1  0.26460079E+09
     -173.2739547968      187.6982567576     1  0.26826676E+09
     -173.2694163486      187.4862863907     1  0.26582976E+09
     -173.2651687733      187.7083629927     1  0.26390850E+09
     -173.2598201275      187.5408127967     1  0.25920735E+09
     -173.2547200473      187.4759533053     1  0.25974517E+09
     -173.2466405600      187.4523678831     1  0.26121472E+09
     -173.2437121125      188.1782877458     1  0.23471716E+09
     -173.2404787393      183.6822054005     1  0.25306965E+09
     -173.2404727975      187.1581790565     1  0.26139480E+09
     -173.2382867708      187.4449127681     1  0.26198532E+09
     -173.2333259756      187.4877283957     1  0.25882701E+09
     -173.2320235471      187.5161213868     1  0.25886721E+09
     -173.2286852625      187.6788605826     2  0.26378860E+09
     -173.2284802251      186.7591594155     1  0.25386820E+09
     -173.2264305966      187.3093804568     1  0.25532290E+09
     -173.2263119037      183.4713236314     1  0.25126017E+09
     -173.2216987630      181.6465791842     1  0.24341604E+09
     -173.2214284501      187.2238269375     1  0.25708595E+09
     -173.2122798901      187.0553838438     1  0.25399841E+09
     -173.2102668630      187.4301827083     1  0.25464031E+09
     -173.2068531726      187.1753986908     1  0.25376681E+09
     -173.2067791650      187.7798202282     1  0.23203545E+09
     -173.2066152954      180.6393605297     1  0.24292885E+09
     -173.2028384127      186.9481330216     1  0.25641762E+09
     -173.2014225583      187.5241668303     1  0.25029670E+09
     -173.1946487725      187.5235358266     2  0.25183800E+09
     -173.1900917026      187.2246432423     1  0.25557077E+09
     -173.1852942133      187.1818040034     1  0.25072719E+09
     -173.1850801504      187.4449146634     1  0.25201076E+09
     -173.1845184643      187.4354436883     1  0.25146527E+09
     -173.1803783507      183.2453349538     2  0.24639360E+09
     -173.1793589694      186.2520048890     1  0.25251384E+09
     -173.1771515856      179.7033861676     1  0.24567817E+09
     -173.1739486827      187.4009858096     1  0.25078643E+09
     -173.1737931361      187.4964287883     1  0.24365368E+09
     -173.1736351376      179.6482943363     1  0.25241423E+09
     -173.1730231978      187.3812283329     1  0.25013743E+09
     -173.1719209255      186.9456785200     1  0.24505990E+09
     -173.1706971668      187.0126877251     1  0.25383241E+09
     -173.1703634835      186.9620049588     1  0.25283496E+09
     -173.1687892940      177.9234671502     1  0.24698290E+09
     -173.1667171741      187.4204317782     1  0.25449057E+09
     -173.1655999373      187.6911553544     1  0.24982751E+09
     -173.1654270062      182.4128642859     1  0.24743074E+09
     -173.1653496640      186.9482673453     1  0.24711166E+09
     -173.1653035234      187.3904423056     1  0.25371407E+09
     -173.1644515066      186.7416662565     1  0.24629987E+09
     -173.1644106462      187.3325175992     1  0.24200855E+09
     -173.1634449938      182.7653648971     1  0.24756406E+09
     -173.1621442812      187.3322017562     1  0.27479024E+09
     -173.1607128801      187.2293196039     1  0.24261337E+09
     -173.1597090638      187.3567884251     1  0.24192040E+09
     -173.1569166290      187.5237772008     1  0.24556813E+09
     -173.1565374440      187.8352208597     1  0.26155889E+09
     -173.1519623001      182.6799598269     1  0.23825181E+09
     -173.1492642994      187.7987313395     1  0.26273568E+09
     -173.1487201912      186.8552803649     1  0.24714958E+09
     -173.1485744989      187.0282149685     1  0.26731696E+09
     -173.1477315856      186.7267537536     1  0.24859237E+09
     -173.1471355536      187.4620753509     1  0.24274252E+09
     -173.1450611705      186.9718746216     1  0.24990358E+09
     -173.1433710908      186.7250323883     1  0.24877754E+09
     -173.1381626561      186.3858238875     1  0.24648752E+09
     -173.1353014869      186.7348353961     1  0.24468285E+09
     -173.1297043946      186.9219128275     1  0.24592452E+09
     -173.1288288958      187.0562122449     1  0.24879586E+09
     -173.1265573047      187.4558646859     1  0.26817864E+09
     -173.1250616456      186.6897516348     1  0.24449495E+09
     -173.1250205878      182.6173693953     1  0.23953117E+09
     -173.1239715028      180.1025861849     1  0.25161559E+09
     -173.1222730881      187.2003966492     1  0.25796259E+09
     -173.1205800202      186.3981970152     1  0.24647557E+09
     -173.1203224117      180.9607142306     1  0.24777604E+09
     -173.1186028973      186.2463922617     2  0.25844000E+09
     -173.1161218763      187.6343133518     2  0.24033162E+09
     -173.1143736556      186.7125334123     1  0.24778821E+09
     -173.1140379175      187.0422683187     1  0.24063628E+09
     -173.1122320362      186.4299800863     1  0.24318957E+09
     -173.1111288961      186.6169884934     1  0.24260489E+09
     -173.1095648395      186.5556131214     1  0.24404854E+09
     -173.1093974283      186.5491851917     1  0.24564656E+09
     -173.1061654699      186.3558897297     1  0.24275729E+09
     -173.1034739175      186.6402538034     1  0.24366364E+09
     -173.1033447323      186.4853173106     1  0.24511883E+09
     -173.1032439480      187.3553771578     1  0.24247822E+09
     -173.1029806249      186.5408426895     1  0.24434457E+09
     -173.1028372527      182.2130051431     1  0.23817089E+09
     -173.1027276709      182.5244771051     1  0.24728101E+09
     -173.1019951961      182.5850701553     1  0.23922919E+09
     -173.1007180764      185.8744389129     1  0.25627382E+09
     -173.1005854339      186.4789630221     1  0.24465211E+09
     -173.0991505022      187.0166261993     1  0.27144929E+09
     -173.0990722913      186.6540614324     1  0.24468762E+09
     -173.0971665209      186.5163512361     1  0.24398723E+09
     -173.0944778471      182.2045613419     1  0.24384032E+09
     -173.0939307152      186.4490364408     1  0.25786065E+09
     -173.0932544254      186.4282013401     1  0.25780547E+09
     -173.0926510254      178.9901186791     1  0.24378135E+09
     -173.0919342376      186.1121264291     1  0.24278578E+09
     -173.0918236082      186.5339914858     1  0.24340363E+09
     -173.0917541535      186.3965444494     1  0.24612225E+09
     -173.0915490377      186.3092686145     1  0.24324892E+09
     -173.0912132437      186.5262924353     1  0.23920833E+09
     -173.0909957024      187.0520594947     2  0.24586566E+09
     -173.0870944291      183.0580308931     1  0.23485001E+09
     -173.0870237251      186.5157401440     1  0.24392399E+09
     -173.0866896287      186.5965571857     1  0.24344949E+09
     -173.0862952690      186.1627065581     1  0.24334179E+09
     -173.0834455699      186.1141735088     1  0.24441225E+09
     -173.0831591558      186.4841144997     1  0.24301868E+09
     -173.0821369442      186.6402555492     2  0.23783006E+09
     -173.0817848135      186.6454230266     1  0.24457498E+09
     -173.0816217650      186.5167869927     1  0.24469368E+09
     -173.0813528908      186.3186503662     2  0.24799191E+09
     -173.0812707046      186.6097412284     1  0.23721884E+09
     -173.0805786376      183.0248355586     4  0.25762420E+09
     -173.0804159611      182.1735393749     1  0.24138319E+09
     -173.0801957381      186.6674334663     1  0.24139617E+09
     -173.0791305645      186.8066654628     1  0.24058085E+09
     -173.0775939562      186.1832177084     1  0.24505275E+09
     -173.0775902514      186.6548335382     1  0.23754446E+09
     -173.0773973088      184.6062793796     1  0.25362801E+09
     -173.0772175635      182.1939081396     1  0.23578937E+09
     -173.0768030457      183.2328132353     1  0.25725058E+09
     -173.0763847507      186.7384802830     1  0.24412766E+09
     -173.0762065575      181.6860326339     1  0.25498817E+09
     -173.0755151227      182.7397908378     1  0.23893086E+09
     -173.0750821845      186.6552176544     1  0.24342792E+09
     -173.0750102160      186.6191817322     1  0.24280459E+09
     -173.0739285428      186.3970868543     1  0.24018264E+09
     -173.0727417453      186.9496454244     2  0.24336229E+09
     -173.0726345973      180.7213573059     1  0.24779912E+09
     -173.0711759683      186.5598784174     1  0.24228731E+09
     -173.0708713048      186.2751509390     1  0.24229479E+09
     -173.0699730340      186.9578992788     1  0.24560199E+09
     -173.0691863322      182.1125734994     1  0.23788157E+09
     -173.0690735317      186.2950303671     1  0.23984779E+09
     -173.0688039475      179.3086760604     1  0.24987665E+09
     -173.0670155256      187.0997906390     1  0.24604397E+09
     -173.0669155118      183.1346559604     1  0.24044009E+09
     -173.0667336345      186.4663578853     1  0.24125849E+09
     -173.0665190922      186.4752416117     1  0.24291726E+09
     -173.0659219722      186.8287491591     1  0.23914068E+09
     -173.0647594949      184.9477055976     1  0.25196294E+09
     -173.0639109119      182.6114149976     1  0.23950774E+09
     -173.0632629084      183.5455400324     1  0.24706395E+09
     -173.0628847645      186.4027817446     1  0.24376398E+09
     -173.0625470398      186.1529450775     1  0.24080591E+09
     -173.0600872621      186.8361848202     1  0.24404472E+09
     -173.0591372125      186.4952395484     1  0.23937667E+09
     -173.0589386676      186.7963706137     1  0.23709863E+09
     -173.0587834189      181.8447814160     1  0.24528789E+09
     -173.0587177804      179.1539884285     1  0.24715765E+09
     -173.0576249723      186.1923894693     1  0.24136747E+09
     -173.0576168064      182.4408815319     1  0.25485970E+09
     -173.0559061298      180.3524144544     2  0.24879684E+09
     -173.0554955501      181.8450737691     1  0.25217636E+09
     -173.0551733429      186.1022789875     1  0.25705840E+09
     -173.0545443538      182.2932993379     1  0.23996074E+09
     -173.0531566392      186.5218514917     1  0.24161042E+09
     -173.0507164894      186.5907190597     1  0.25867021E+09
     -173.0497494758      184.5319038224     1  0.25328177E+09
     -173.0487232884      182.4877304881     2  0.27132868E+09
     -173.0483074141      180.0753308795     1  0.24052927E+09
     -173.0479281738      181.9328736664     2  0.26480757E+09
     -173.0473321751      186.2578550613     1  0.25422718E+09
     -173.0467214830      182.6679768451     1  0.23864793E+09
     -173.0451031487      182.2295244329     1  0.26075138E+09
     -173.0437217541      181.7311528223     1  0.25057115E+09
     -173.0434368114      186.4423379797     2  0.23782074E+09
     -173.0425808550      186.4716076582     1  0.24166165E+09
     -173.0402056213      186.6019872825     2  0.25531245E+09
     -173.0401167510      186.3549910427     1  0.23908839E+09
     -173.0399890918      179.0002284312     1  0.24644982E+09
     -173.0398167045      186.1541127921     1  0.25277794E+09
     -173.0396559661      186.0095831359     1  0.24970981E+09
     -173.0395880744      185.7791376901     1  0.25929132E+09
     -173.0389952276      179.8582098888     1  0.23708462E+09
     -173.0386031362      182.0731527770     1  0.24156163E+09
     -173.0382306064      181.2423827097     1  0.25454638E+09
     -173.0374044082      186.6464403194     1  0.23712829E+09
     -173.0367286460      185.9669547194     1  0.25491572E+09
     -173.0364242667      186.0125045532     1  0.25063489E+09
     -173.0361801554      186.6565650369     1  0.23739810E+09
     -173.0358608776      186.2328523454     1  0.24059768E+09
     -173.0351654169      180.2991752190     2  0.24878098E+09
     -173.0347584784      186.3224623822     1  0.23988805E+09
     -173.0347455596      186.6420551219     1  0.23676243E+09
     -173.0345443096      178.8732929762     1  0.25532867E+09
     -173.0344409475      181.5833814893     1  0.25043927E+09
     -173.0342538002      182.2426860723     1  0.23871020E+09
     -173.0322046797      183.0168250509     1  0.26167380E+09
     -173.0313997441      180.3972012878     1  0.23906258E+09
     -173.0299302063      185.9946473471     1  0.24019847E+09
     -173.0288382576      182.1105849119     2  0.26765107E+09
     -173.0281290802      182.3136173395     1  0.23871449E+09
     -173.0273649631      181.5038289659     1  0.24860182E+09
     -173.0266100244      181.7898069875     4  0.25114910E+09
     -173.0264848838      185.8814522071     1  0.26133900E+09
     -173.0256958958      179.8570757794     1  0.23978105E+09
     -173.0247078358      185.5519803018     1  0.25700203E+09
     -173.0242884556      180.8784908753     1  0.24985048E+09
     -173.0234555941      180.9033899685     1  0.24840053E+09
     -173.0230237318      185.8437415047     1  0.25284013E+09
     -173.0220840360      185.9972312941     1  0.25308796E+09
     -173.0220134202      182.6344907131     1  0.23994307E+09
     -173.0205990780      186.2770186774     1  0.25105513E+09
     -173.0205661585      180.3575967771     1  0.23462693E+09
     -173.0188494291      183.9028543656     1  0.24730757E+09
     -173.0186525742      182.5357095441     1  0.24269782E+09
     -173.0177519612      179.7021058305     1  0.23825328E+09
     -173.0164028482      186.1268473078     1  0.24994038E+09
     -173.0153127992      181.8873566106     1  0.24430963E+09
     -173.0149104101      180.2502453765     1  0.25970290E+09
     -173.0145592155      186.2395555608     1  0.25144639E+09
     -173.0134936936      182.2984880667     1  0.23914630E+09
     -173.0133717566      182.3788667434     2  0.25046431E+09
     -173.0131950244      186.2548533469     1  0.24019687E+09
     -173.0130108067      178.5308104934     1  0.24203169E+09
     -173.0118920589      177.1365203904     1  0.23980044E+09
     -173.0108265390      186.2437608593     1  0.23508056E+09
     -173.0103130895      185.7307945542     1  0.25540952E+09
     -173.0099747143      183.0439895514     1  0.26272633E+09
     -173.0096617974      183.6027699516     1  0.24478842E+09
     -173.0096475499      183.4757097895     1  0.24545251E+09
     -173.0094620893      182.2656032182     1  0.25144054E+09
     -173.0088929998      185.3714841877     1  0.25884942E+09
     -173.0079547954      185.9457617405     1  0.24791557E+09
     -173.0077675473      186.6751083493     1  0.26425973E+09
     -173.0072973838      185.8693137340     1  0.25700944E+09
     -173.0072770831      182.0738507648     1  0.23622727E+09
     -173.0066430281      181.8067991813     1  0.24427149E+09
     -173.0064786679      185.7741012329     1  0.25522559E+09
     -173.0055536570      181.9327190418     1  0.23630240E+09
     -173.0054537574      185.8918435587     1  0.25439293E+09
     -173.0044512222      182.0233441804     1  0.23642089E+09
     -173.0036900387      186.2533955130     1  0.24906201E+09
     -173.0031674545      182.2977722624     1  0.23573592E+09
     -173.0027124839      186.3172994105     1  0.25533522E+09
     -173.0022449182      181.2350470536     1  0.24623540E+09
     -173.0017528029      184.1028396925     1  0.24883229E+09
     -173.0010670626      178.2742804962     1  0.23818461E+09
     -173.0007852568      181.2951249416     1  0.24891762E+09
     -173.0007808659      186.2191645364     1  0.23687396E+09
     -172.9976548172      186.9387232702     1  0.23542245E+09
     -172.9973774069      186.3049621094     1  0.25784041E+09
     -172.9972930824      186.2978683748     1  0.25327395E+09
     -172.9971467166      186.0129263710     1  0.25150010E+09
     -172.9966626492      178.0449861548     1  0.25782154E+09
     -172.9962229120      186.3154809485     1  0.25141412E+09
     -172.9950449705      185.8085832918     1  0.25130583E+09
     -172.9939243310      176.7475571980     1  0.24657995E+09
     -172.9939120863      182.6016177371     2  0.25281560E+09
     -172.9934988182      186.3968683847     1  0.23597000E+09
     -172.9929016615      179.8378207645     1  0.24596296E+09
     -172.9928684646      179.8187238110     1  0.26302065E+09
     -172.9928128388      180.5721837381     1  0.24413165E+09
     -172.9922140932      186.0445528670     1  0.24982510E+09
     -172.9912700438      182.8911501945     1  0.23982673E+09
     -172.9907357730      181.4014017957     1  0.23934935E+09
     -172.9883313103      181.9135485029     1  0.26003868E+09
     -172.9882924789      186.1124205894     1  0.25351854E+09
     -172.9882642353      177.3542682169     1  0.24139095E+09
     -172.9880324451      186.2593668312     1  0.24842618E+09
     -172.9875550259      182.0413553925     1  0.24284180E+09
     -172.9874176632      186.0675693871     1  0.24855453E+09
     -172.9867529373      182.5446754416     1  0.24110679E+09
     -172.9859867550      185.8824896636     1  0.25511789E+09
     -172.9855197385      186.0803031606     1  0.25288980E+09
     -172.9854634817      185.6512638583     1  0.25458112E+09
     -172.9849051419      185.9051097942     1  0.25549662E+09
     -172.9845500332      186.7370206399     1  0.28277004E+09
     -172.9843483023      182.0350443200     1  0.24743914E+09
     -172.9830018166      182.9989725632     1  0.24341253E+09
     -172.9828967928      182.3701453488     1  0.25452683E+09
     -172.9827055036      186.0593867493     1  0.24470238E+09
     -172.9823538806      185.6332120897     1  0.24700535E+09
     -172.9815119940      185.6691722663     1  0.25362520E+09
     -172.9812673570      181.8765875962     1  0.24783235E+09
     -172.9805131140      186.1042756909     1  0.25305846E+09
     -172.9802316385      186.2269958987     1  0.25133807E+09
     -172.9784398921      170.0036770861     2  0.25522594E+09
     -172.9776881902      185.9486562692     1  0.24534521E+09
     -172.9762297827      180.5471240770     1  0.24611393E+09
     -172.9735908712      186.1645620046     1  0.23459625E+09
     -172.9732355072      180.7732154460     1  0.24264410E+09
     -172.9732328411      186.0190946148     1  0.24925726E+09
     -172.9722141038      186.3396486964     1  0.25255368E+09
     -172.9717971593      184.8919055348     1  0.24716858E+09
     -172.9717008242      185.7868183416     1  0.25070976E+09
     -172.9703698837      178.0469156636     1  0.23479981E+09
     -172.9697512088      185.8514774923     1  0.24863700E+09
     -172.9694473268      185.2499716278     1  0.24959218E+09
     -172.9693127647      185.5491530843     1  0.25406861E+09
     -172.9689103015      182.3185617072     1  0.24439152E+09
     -172.9686607818      182.3220752934     1  0.24515031E+09
     -172.9669680142      185.7088628420     1  0.24794535E+09
     -172.9662325275      185.9386784727     1  0.24929238E+09
     -172.9651886009      183.5454781094     1  0.24699286E+09
     -172.9650703884      181.8449786182     1  0.24508582E+09
     -172.9644268135      185.9299153055     1  0.24953818E+09
     -172.9638248328      181.2768989718     1  0.26053236E+09
     -172.9584669347      185.9832881922     1  0.24838476E+09
     -172.9580906859      180.5720787238     1  0.23955798E+09
     -172.9570457939      185.9580453859     1  0.24408255E+09
     -172.9557166335      186.4246427294     1  0.25160189E+09
     -172.9544051638      186.0676861070     1  0.24803397E+09
     -172.9541856295      185.7028625935     1  0.24350302E+09
     -172.9533977677      178.6434867685     1  0.23959094E+09
     -172.9509425839      186.0232084093     1  0.24393121E+09
     -172.9503965440      186.5299482709     1  0.24279778E+09
     -172.9502726253      179.4879942173     1  0.24281401E+09
     -172.9492840406      185.9085953227     1  0.25099074E+09
     -172.9482087478      185.6952384760     1  0.23886230E+09
     -172.9481829055      181.3058239924     1  0.24826999E+09
     -172.9479253575      186.0678847579     1  0.23334301E+09
     -172.9459959407      185.8741209982     1  0.25148556E+09
     -172.9434060807      185.4589708354     2  0.25200185E+09
     -172.9423966744      185.7341785520     1  0.24534082E+09
     -172.9410301248      180.0274798250     1  0.24531137E+09
     -172.9390468862      178.4708604946     1  0.23834492E+09
     -172.9385095968      177.3272911857     1  0.23856888E+09
     -172.9348045487      180.6460829984     1  0.24765058E+09
     -172.9343803035      185.8311285736     1  0.24856283E+09
     -172.9303417450      185.7890452108     1  0.24354965E+09
     -172.9288227174      186.6649332863     1  0.24494325E+09
     -172.9277286075      181.7497515208     1  0.25041052E+09
     -172.9209547383      183.4057739671     1  0.24796349E+09
     -172.9193812148      179.2772935450     1  0.24259597E+09
     -172.9191765393      185.1291915037     2  0.24836159E+09
     -172.9156843095      182.1804913121     1  0.24888563E+09
     -172.9147745978      178.2302488974     1  0.24640124E+09
     -172.9136758772      185.9457515925     1  0.24137935E+09
     -172.8992397832      186.6940356984     1  0.24446092E+09
     -172.8986221556      181.1701949463     1  0.24604367E+09
     -172.8888855166      184.9026299531     1  0.24733044E+09
     -172.8792403528      185.5355366362     1  0.24497568E+09
     -172.8774728756      181.5068346612     1  0.23966336E+09
     -172.8652335394      177.1900397811     1  0.24314885E+09
     -172.8635330557      182.0398093308     1  0.23735918E+09
     -172.8526587455      179.6228698964     1  0.25860454E+09
