# Supplementary material for: Structure, thermodynamics, and rearrangement mechanisms in gold clusters—insights from the energy landscapes framework
Source: Nanoscale. 2017 Dec 15;10(4):2004–16. doi: 10.1039/c7nr07123j (PMC5901115; doi:10.1039/c7nr07123j)
Supplement: Supplementary file 1 [file NR-010-C7NR07123J-s001.zip › minima/50_Au/gmin.xyz]

          50
     -177.0909439344      192.9224139470    12  0.25480536E+09
L1         3.3805873352        -1.5278908132         1.7199044107   -0.22551    0.12107   -3.63207
L1        -0.5803080064         3.2896789698        -2.3584204793   -0.22551    0.11118   -3.63207
L1        -2.9381965901         1.6191433681         0.5526767833    0.23621    0.17401   -3.67934
L1        -0.0558425698         1.6859307047        -0.0454778570    0.97436    0.32565   -3.80360
L1        -3.2627739579         3.0373458420        -1.7804662537   -0.37862    0.13042   -3.42128
L1         4.1290235374        -0.6667120784        -0.8310812453   -0.49149    0.43379   -3.50051
L1         2.8256816626         1.7777699678        -0.6443082711    0.23621    0.17344   -3.67934
L1        -0.9472241115         0.8535959823         2.5098683550    1.57822    0.17804   -3.74361
L1        -0.5044091653         2.4971451832         4.6356664164   -0.34359    0.29701   -3.42337
L1         2.8202763912        -3.1628181834        -0.4760868182   -0.49149    0.29034   -3.50051
L1        -2.3327261532         2.1980312323        -4.2079226702   -0.34359    0.24166   -3.42337
L1         0.5177317112        -2.4887633452        -4.6387042016   -0.34359    0.26127   -3.42337
L1         1.8211997001         0.9297852509         1.9349495641    1.57822    0.27831   -3.74361
L1         1.7788707027        -0.0834578404        -4.9807850344   -0.34359    0.34118   -3.42337
L1        -4.0773762676        -0.8925588607         0.8731424616   -0.49149    0.41692   -3.50051
L1         0.9538865111         0.1560565034         4.6139594449   -0.06626    0.03354   -3.62459
L1         2.4429782183        -1.6812843302        -2.8153210702   -0.22551    0.03726   -3.63207
L1         0.3573011201         3.4430724871         2.1768050097   -0.22551    0.12585   -3.63207
L1         0.3464500102         2.2717643261        -4.7643073925   -0.34359    0.31229   -3.42337
L1         4.4898964429         0.9730424575         1.3911297574   -0.37862    0.40517   -3.42128
L1        -3.6101957048         0.7501213553         3.0732765372   -0.37862    0.31810   -3.42128
L1        -0.3603030684        -2.2641303845         4.7669131617   -0.34359    0.28445   -3.42337
L1        -3.2690838854        -1.8384849079        -1.6290966754   -0.22551    0.11570   -3.63207
L1        -1.4024212572        -0.8823295310         0.3197782753    0.97436    0.29648   -3.80360
L1         3.5581688009         0.8206111582        -3.1156469378   -0.37862    0.29426   -3.42128
L1         0.5180501432        -1.5556448353         2.2884256532    1.57822    0.38048   -3.74361
L1        -1.5232155017         3.9788605222         0.1803326833   -0.49149    0.42616   -3.50051
L1        -3.6066572162        -0.2316719257        -3.8623720207   -0.34359    0.27917   -3.42337
L1        -2.1886200500        -2.5632443345        -4.0766759144   -0.34359    0.14242   -3.42337
L1         2.1747669948         2.5708782799         4.0792816935   -0.34359    0.25070   -3.42337
L1        -2.6058080066        -3.3121484299         0.6507485570   -0.49149    0.28950   -3.50051
L1        -0.9538865274        -0.1560565154        -4.6139594390   -0.06626    0.03354   -3.62459
L1         3.0516082190         3.3379121560         1.6084941442   -0.37862    0.18026   -3.42128
L1         1.9561789416        -3.8593865566         2.0783943516   -0.37862    0.31859   -3.42128
L1        -4.5419233417         0.5976900521        -1.4335001444   -0.37862    0.41238   -3.42128
L1        -2.3310463224         3.1897771399         2.7263104407   -0.37862    0.20518   -3.42128
L1         1.0244513165        -4.0118178573        -2.4283823318   -0.37862    0.31309   -3.42128
L1         0.8931825436         0.7779609838        -2.5538794834    1.57822    0.17955   -3.74361
L1         1.2570998939         4.0553770547        -0.3970556447   -0.49149    0.44213   -3.50051
L1         1.4582638404        -0.8036011623        -0.2743004219    0.97436    0.30083   -3.80360
L1        -1.8752412704         0.7017717198        -1.9789606939    1.57822    0.32571   -3.74361
L1        -0.4099670063        -1.7074691010        -2.2004033958    1.57822    0.41693   -3.74361
L1         0.1125149414        -3.3969133141         0.0916314817    0.23621    0.17816   -3.67934
L1        -2.3314747692        -1.6850913978         2.9061287997   -0.22551    0.02849   -3.63207
L1         3.6071876861         0.2156561133         3.8628040483   -0.34359    0.29654   -3.42337
L1        -1.7783402340         0.0674420212         4.9812170572   -0.34359    0.34394   -3.42337
L1        -0.7612586604        -3.9341726458         2.6427248368   -0.37862    0.33586   -3.42128
L1         2.3460486934        -2.1896493916         4.2048848743   -0.34359    0.16520   -3.42337
L1        -1.6929862935        -4.0866039444        -1.8640518517   -0.37862    0.33862   -3.42128
L1         2.1198805797         3.1854808554        -2.8982825507   -0.37862    0.18454   -3.42128
