# Supplementary material for: Structure, thermodynamics, and rearrangement mechanisms in gold clusters—insights from the energy landscapes framework
Source: Nanoscale. 2017 Dec 15;10(4):2004–16. doi: 10.1039/c7nr07123j (PMC5901115; doi:10.1039/c7nr07123j)
Supplement: Supplementary file 1 [file NR-010-C7NR07123J-s001.zip › minima/50_Au/min.data.amb]

     -177.0679016458      181.8397807577     1  0.26557514E+09
     -177.0444146786      185.1988871159     1  0.27714368E+09
     -177.0331214358      183.9474319892     1  0.27040590E+09
     -177.0262744015      183.8827647853     1  0.27684200E+09
     -177.0240596695      188.7428031656     2  0.28571057E+09
     -177.0235843202      182.6285335064     1  0.27572057E+09
     -177.0195384971      181.0678729238     1  0.27785928E+09
     -177.0179275986      188.6354654461     2  0.26520853E+09
     -177.0158716997      184.5131132449     1  0.26332657E+09
     -177.0157558158      185.1533026753     2  0.26465514E+09
     -177.0104341716      183.9552337522     1  0.26829274E+09
     -177.0058758855      183.7145997637     1  0.28305192E+09
     -177.0030549857      184.4787790111     1  0.27876288E+09
     -176.9998939483      186.9074480162     2  0.30066346E+09
     -176.9979293302      180.9825822137     1  0.27844675E+09
     -176.9976343315      183.9183339672     1  0.28174618E+09
     -176.9969566296      180.7895176719     1  0.26660312E+09
     -176.9926065290      186.1595522105     2  0.29887406E+09
     -176.9914299958      181.9858238024     1  0.26474083E+09
     -176.9913219871      179.0510379363     2  0.26152745E+09
     -176.9906123959      181.1746758817     1  0.26660347E+09
     -176.9902386451      187.5677845822     1  0.28731787E+09
     -176.9888935785      183.0060227012     1  0.27856673E+09
     -176.9880289626      186.0757788996     1  0.27904174E+09
     -176.9841562244      181.3000591491     1  0.27509328E+09
     -176.9827952941      187.4828405140     1  0.28012576E+09
     -176.9815299715      182.3846326069     1  0.27669587E+09
     -176.9778419150      181.8713325093     1  0.27384893E+09
     -176.9739815018      179.9313085210     1  0.26640747E+09
     -176.9719758657      179.8405330249     1  0.27967530E+09
     -176.9709732447      185.0407392001     1  0.27637976E+09
     -176.9708227320      177.7305356465     2  0.27834132E+09
     -176.9683728573      178.8677956703     1  0.27879408E+09
     -176.9681867383      180.4127771239     1  0.26863670E+09
     -176.9674946751      179.4327226471     1  0.27715813E+09
     -176.9670793910      183.9465183535     1  0.27910034E+09
     -176.9669739837      182.0075565848     1  0.27156382E+09
     -176.9633241845      179.6728764549     1  0.26638503E+09
     -176.9631683878      174.9171049789     1  0.26336896E+09
     -176.9618350877      179.7766026462     1  0.26196695E+09
     -176.9577009345      179.4577252000     1  0.27664600E+09
     -176.9533362089      185.3765952163     1  0.27837625E+09
     -176.9481230928      184.6258912330     1  0.26774537E+09
     -176.9476378942      179.5695808920     1  0.27746223E+09
     -176.9430077252      189.3810552648     2  0.27339845E+09
     -176.9429688016      183.0623563828     1  0.28001639E+09
     -176.9417018349      184.3111268135     1  0.26977407E+09
     -176.9410514616      189.5128263727     2  0.27368996E+09
     -176.9394549649      181.2276816624     1  0.28781421E+09
     -176.9391667642      179.5482469028     1  0.28521222E+09
     -176.9385355274      187.9872386423     2  0.26469763E+09
     -176.9381769127      183.8474587982     1  0.28317019E+09
     -176.9381094531      181.1972170579     1  0.27040320E+09
     -176.9375675180      181.6164887655     1  0.27506271E+09
     -176.9366303322      183.4715192793     1  0.26861348E+09
     -176.9348650195      181.4068487283     1  0.26488792E+09
     -176.9337629080      182.7372101850     1  0.27944654E+09
     -176.9324100270      188.1216767483     2  0.26477142E+09
     -176.9320865274      180.7142579239     1  0.26740297E+09
     -176.9295445432      180.1959023101     1  0.26885390E+09
     -176.9290219070      185.8462087461     2  0.26987888E+09
     -176.9284137554      181.7442663572     1  0.26583663E+09
     -176.9264466341      181.5186255092     1  0.26782930E+09
     -176.9256300595      183.9710000869     1  0.27940458E+09
     -176.9253847769      181.6853884249     1  0.26895683E+09
     -176.9247207309      178.7303910304     1  0.26955777E+09
     -176.9241791752      181.9842053553     1  0.26341859E+09
     -176.9241487801      182.8951719142     1  0.26068167E+09
     -176.9236686914      184.0621965186     1  0.26940472E+09
     -176.9230578403      182.0844973300     1  0.28739436E+09
     -176.9226311499      189.4016793203     2  0.27224942E+09
     -176.9223416324      182.7107770952     1  0.28336102E+09
     -176.9204725240      185.4080141861     1  0.28495102E+09
     -176.9201070643      187.0921957999     1  0.28004070E+09
     -176.9200355605      181.6107190756     1  0.27862183E+09
     -176.9183657272      183.2102132303     1  0.27886903E+09
     -176.9182863319      182.8647038090     1  0.28081722E+09
     -176.9181708449      185.1847915387     2  0.25820816E+09
     -176.9179750972      181.4667768612     2  0.27793767E+09
     -176.9163595312      185.0546356838     1  0.27860440E+09
     -176.9163317644      179.4349860456     1  0.26734954E+09
     -176.9156339206      181.6993471748     1  0.28682904E+09
     -176.9148112280      181.3562534562     1  0.26903576E+09
     -176.9129700111      184.7575919897     1  0.26524187E+09
     -176.9128216275      183.4511115297     1  0.27087971E+09
     -176.9123182993      182.0521471261     1  0.27290794E+09
     -176.9120228812      185.0550731455     1  0.28695338E+09
     -176.9120092895      181.7566783364     1  0.27422490E+09
     -176.9117668219      184.4274738908     1  0.28365227E+09
     -176.9110264135      182.2501238667     1  0.26540445E+09
     -176.9109095628      184.4045417533     1  0.27330220E+09
     -176.9101641251      182.4092496652     1  0.26344275E+09
     -176.9099073390      182.7101768522     1  0.26678578E+09
     -176.9080260704      182.5906765433     1  0.27888105E+09
     -176.9078905352      170.8281619074     2  0.26317551E+09
     -176.9071593770      187.2785104713     1  0.27115864E+09
     -176.9060209783      179.4077826218     1  0.26982702E+09
     -176.9052863633      184.4967215816     4  0.26423832E+09
     -176.9051234879      182.7816572378     1  0.26503658E+09
     -176.9041646039      181.4018497944     1  0.26601344E+09
     -176.9035297541      181.6672999014     1  0.26453697E+09
     -176.9031504404      183.9656480382     1  0.27660381E+09
     -176.9031182054      184.0603247331     1  0.25806681E+09
     -176.9019668010      185.1056821473     1  0.27758565E+09
     -176.9018851672      184.7563022800     1  0.28510508E+09
     -176.9017761980      180.9436848458     1  0.26809887E+09
     -176.9016828871      184.4991663224     1  0.28294454E+09
     -176.9007876417      184.6101459580     1  0.27019803E+09
     -176.9004051246      179.6019232814     1  0.26884480E+09
     -176.8993685421      184.2631291620     1  0.26103065E+09
     -176.8991631349      189.5225811122     1  0.26867591E+09
     -176.8989509459      183.0445978727     1  0.26555819E+09
     -176.8986909554      189.3058971826     1  0.26929775E+09
     -176.8986225440      181.6779369680     1  0.26318112E+09
     -176.8985130615      184.5797295813     1  0.26851471E+09
     -176.8983491613      182.2595147646     1  0.27975007E+09
     -176.8983350283      186.0974569272     1  0.27523845E+09
     -176.8980659319      180.0028751165     1  0.26571643E+09
     -176.8979012922      180.7335164138     1  0.26879439E+09
     -176.8969852576      182.6020789617     2  0.27456611E+09
     -176.8966962850      184.3238034636     1  0.27514881E+09
     -176.8965244904      181.4796819559     2  0.28781123E+09
     -176.8963545366      189.4348016688     1  0.27067224E+09
     -176.8960557077      181.2236059781     1  0.26469113E+09
     -176.8960208201      183.9048152671     1  0.28647236E+09
     -176.8958095757      182.0136445457     1  0.27952046E+09
     -176.8955850287      182.2495393788     1  0.27819805E+09
     -176.8953809113      184.4996491380     1  0.27113471E+09
     -176.8950356329      182.7990856723     1  0.28471291E+09
     -176.8945276738      185.2049627513     1  0.30207620E+09
     -176.8942160607      184.2030098107     1  0.28334300E+09
     -176.8935021692      189.2229169024     1  0.27146970E+09
     -176.8932897421      184.4313581895     1  0.28066930E+09
     -176.8930441044      181.3905375723     4  0.26448154E+09
     -176.8927066969      183.5720991098     1  0.28554289E+09
     -176.8921244427      185.0238851949     1  0.26395588E+09
     -176.8915088024      182.1562049772     1  0.26333361E+09
     -176.8907313407      184.7418698833     1  0.26940075E+09
     -176.8905437127      181.4098479587     1  0.27778122E+09
     -176.8900810085      182.0660825731     1  0.26270895E+09
     -176.8895462411      182.0015717901     1  0.28482437E+09
     -176.8892110311      181.7738043882     1  0.27246054E+09
     -176.8891265591      181.9134541909     1  0.27193409E+09
     -176.8887726485      182.4056035284     1  0.26408057E+09
     -176.8866874180      181.5693472820     1  0.28120403E+09
     -176.8866466242      182.6366810947     1  0.26847831E+09
     -176.8862791663      183.5752007119     2  0.26036715E+09
     -176.8862765857      182.4351212807     1  0.26568868E+09
     -176.8859835719      186.2709989734     1  0.28463089E+09
     -176.8859321073      185.0553011128     1  0.28425123E+09
     -176.8858528392      185.6333310235     1  0.27028663E+09
     -176.8853817696      183.0406380126     1  0.28298396E+09
     -176.8853537174      180.3663471661     1  0.27382977E+09
     -176.8851374357      183.4104774346     1  0.28031768E+09
     -176.8848729848      181.7915903371     1  0.28041795E+09
     -176.8848067758      183.8502158874     1  0.27276504E+09
     -176.8845533606      182.9836087393     1  0.27429191E+09
     -176.8840847162      181.2867060218     1  0.27301827E+09
     -176.8836943888      183.7794715223     1  0.27081323E+09
     -176.8833990881      181.8986965364     1  0.28000785E+09
     -176.8831716085      181.8367157157     1  0.27314557E+09
     -176.8830367242      180.8445582138     1  0.29777485E+09
     -176.8825829972      184.5538600766     1  0.27925232E+09
     -176.8824903211      183.3294044165     1  0.27113716E+09
     -176.8822541485      182.7412580778     1  0.27608443E+09
     -176.8814888486      189.3789606759     1  0.27567778E+09
     -176.8814027280      180.2834983144     1  0.26472714E+09
     -176.8808391477      184.1418477914     1  0.29035501E+09
     -176.8802419324      182.9438878669     1  0.28213571E+09
     -176.8801379802      184.9086415459     2  0.26649892E+09
     -176.8799410308      180.5231416622     1  0.26514502E+09
     -176.8794660917      185.1435162232     1  0.28305843E+09
     -176.8792366390      184.0459851146     1  0.27555578E+09
     -176.8791739952      181.5894041445     1  0.28690798E+09
     -176.8784109353      183.2266556717     1  0.26916355E+09
     -176.8782359861      183.0051925135     1  0.27748801E+09
     -176.8781452683      182.7721070578     1  0.27169024E+09
     -176.8779566282      183.4444436901     1  0.27558222E+09
     -176.8779050168      187.2338564324     1  0.26648888E+09
     -176.8777094791      183.6306721196     1  0.27316053E+09
     -176.8773026635      185.0727533768     1  0.28309903E+09
     -176.8770948728      180.4766101229     1  0.28567591E+09
     -176.8770785172      180.5908017255     1  0.28021904E+09
     -176.8760027297      182.8528826811     1  0.28316923E+09
     -176.8751850903      183.4204776538     1  0.28043939E+09
     -176.8751463318      181.2430306674     1  0.27651841E+09
     -176.8750554663      183.2279323245     1  0.26929815E+09
     -176.8748017368      188.0613773778     1  0.29758927E+09
     -176.8747330751      185.5249038866     2  0.27987509E+09
     -176.8746259623      178.5322629045     1  0.26704139E+09
     -176.8744904874      178.4040283598     1  0.27876455E+09
     -176.8743956383      180.0014810205     1  0.26142149E+09
     -176.8740032934      183.0310260212     1  0.26409592E+09
     -176.8738524804      180.4171926700     2  0.26055313E+09
     -176.8738492720      184.2763708731     1  0.27138896E+09
     -176.8738363058      180.0640316997     1  0.28260737E+09
     -176.8735111186      182.2586206885     1  0.29270947E+09
     -176.8734471321      184.2530300144     1  0.28282506E+09
     -176.8733628095      185.6370369821     1  0.26664362E+09
     -176.8730341174      182.6598262785     1  0.28646546E+09
     -176.8728675598      184.1294295031     1  0.26264319E+09
     -176.8725240789      178.9407958733     1  0.26364657E+09
     -176.8724693697      182.3891320632     1  0.26410069E+09
     -176.8724415853      179.0582833970     1  0.26570325E+09
     -176.8720691230      181.7558233313     1  0.28033389E+09
     -176.8717470004      184.9009826028     1  0.28564633E+09
     -176.8714447839      180.1926289982     1  0.25860835E+09
     -176.8714354420      183.1440848612     1  0.27786122E+09
     -176.8712897443      186.9765386771     1  0.30429543E+09
     -176.8711196171      183.4514518968     1  0.28552430E+09
     -176.8704954578      184.3403647839     1  0.28625272E+09
     -176.8703220693      183.7111073037     1  0.28024242E+09
     -176.8700724421      182.4042607217     1  0.27182237E+09
     -176.8699319741      182.9395666195     1  0.28226329E+09
     -176.8698796877      184.7656666116     8  0.28020424E+09
     -176.8698220614      180.8699230290     1  0.27422364E+09
     -176.8695791674      185.3975373239     1  0.29782702E+09
     -176.8695579930      185.5626657999     1  0.28788788E+09
     -176.8694072286      182.6244713183     1  0.28139491E+09
     -176.8693810154      181.8884302166     1  0.27302086E+09
     -176.8693453471      178.1823656840     1  0.28503478E+09
     -176.8693324472      179.9428327337     1  0.29593858E+09
     -176.8680983703      188.0704069306     1  0.29929519E+09
     -176.8679409946      182.7008236182     1  0.28229710E+09
     -176.8679305762      181.2836469200     1  0.28134575E+09
     -176.8678142098      179.9514692157     1  0.26555101E+09
     -176.8672417068      180.1306252835     1  0.26764651E+09
     -176.8671076609      180.0502801069     1  0.27531831E+09
     -176.8670175446      182.9225120099     1  0.27380129E+09
     -176.8667577306      184.1742292001     1  0.28342519E+09
     -176.8662065089      181.8718026016     1  0.28392038E+09
     -176.8661372792      183.6686435527     1  0.28126332E+09
     -176.8661060421      184.9506968623     1  0.28532008E+09
     -176.8651365514      182.6186108691     1  0.28053708E+09
     -176.8650454176      182.8152632020     1  0.27349010E+09
     -176.8649992665      180.1391304876     1  0.27497632E+09
     -176.8649608813      181.5578883114     1  0.28611193E+09
     -176.8647448513      181.6558411233     1  0.27125015E+09
     -176.8643979189      183.2797730873     1  0.28418949E+09
     -176.8640638859      181.7707194700     1  0.27195697E+09
     -176.8640404166      183.1960215751     1  0.28775342E+09
     -176.8639568505      180.4730843356     1  0.27244958E+09
     -176.8636018642      183.0078399644     1  0.28072670E+09
     -176.8635620779      179.8314029277     1  0.26704639E+09
     -176.8635515116      177.4080029513     1  0.27406048E+09
     -176.8633906365      184.8719568265     2  0.29704760E+09
     -176.8632614199      181.1494985218     1  0.29052335E+09
     -176.8631149831      180.0739415237     1  0.27023752E+09
     -176.8627136512      182.1093376576     1  0.27597369E+09
     -176.8624645974      179.1111924999     1  0.27808350E+09
     -176.8623739028      182.7289893097     1  0.26928564E+09
     -176.8622328116      181.4783609820     1  0.28224447E+09
     -176.8620038720      182.1749480468     1  0.28020696E+09
     -176.8619114934      177.3306509153     1  0.27286288E+09
     -176.8618067959      178.4726737392     1  0.26175016E+09
     -176.8616695875      183.6710422009     1  0.28653561E+09
     -176.8614311071      188.1909142056     1  0.30431399E+09
     -176.8614187618      183.0418485969     1  0.27232835E+09
     -176.8612731173      177.7292691462     1  0.28143642E+09
     -176.8612132020      185.7099614871     1  0.28780268E+09
     -176.8609992070      183.3980004095     1  0.27345202E+09
     -176.8609463461      182.2240113546     1  0.28522604E+09
     -176.8600511278      182.6482040747     2  0.29944650E+09
     -176.8597735938      185.8539371050     1  0.27810645E+09
     -176.8593063302      183.4980480869     1  0.27428568E+09
     -176.8593036694      186.4152433937     2  0.28239817E+09
     -176.8592045969      182.6698928855     1  0.27674983E+09
     -176.8587306750      187.8448285158     1  0.28626703E+09
     -176.8586036186      184.0331586619     1  0.28144376E+09
     -176.8584753485      184.7358221219     1  0.30184894E+09
     -176.8584341606      184.2311224000     1  0.26771138E+09
     -176.8576520901      180.5102033221     1  0.27341061E+09
     -176.8572157272      185.5728853049     1  0.26779916E+09
     -176.8569498572      187.1635575953     1  0.29990993E+09
     -176.8568191496      177.5109540594     4  0.27442095E+09
     -176.8565115406      178.3544691027     1  0.29477479E+09
     -176.8559948704      180.2888579636     1  0.27563481E+09
     -176.8558342468      183.3972869490     1  0.28281808E+09
     -176.8554938231      180.2705722438     1  0.27400337E+09
     -176.8551231156      180.1218951010     1  0.27540423E+09
     -176.8546295765      183.6831658149     1  0.27269247E+09
     -176.8546230103      178.6644094508     1  0.27459928E+09
     -176.8544404163      181.4084374001     1  0.27880007E+09
     -176.8544014639      183.7088586889     1  0.26960800E+09
     -176.8543196919      179.5111688410     1  0.27053285E+09
     -176.8539399462      182.4564693620     1  0.27663383E+09
     -176.8539290780      186.3138084444     2  0.28619236E+09
     -176.8538562211      179.8725132864     1  0.28008483E+09
     -176.8537043528      184.1200024745     1  0.27834590E+09
     -176.8536783647      183.3526430180     1  0.27216407E+09
     -176.8536583609      181.0576072514     1  0.28049628E+09
     -176.8535993134      179.7068734406     1  0.27393188E+09
     -176.8526781306      182.0984001248     1  0.26828851E+09
     -176.8526223438      183.8584466894     1  0.27241131E+09
     -176.8524633934      182.9711986943     1  0.28337366E+09
     -176.8523666510      180.6128168950     1  0.27344956E+09
     -176.8522180026      179.5374762893     1  0.28089494E+09
     -176.8519543668      182.6208342096     1  0.26972102E+09
     -176.8518824809      183.3073911474     1  0.28353915E+09
     -176.8517457000      183.9292203237     1  0.28770525E+09
     -176.8516350675      184.3052912112     1  0.28483241E+09
     -176.8515547563      183.6841347192     1  0.28310061E+09
     -176.8514878155      186.0024210426     1  0.27498966E+09
     -176.8513334065      187.9866639425     1  0.29696627E+09
     -176.8513114189      186.4825184006     1  0.27372432E+09
     -176.8511777894      179.5477363143     1  0.27107603E+09
     -176.8508568656      182.2286982593     1  0.27785444E+09
     -176.8505485369      182.0935858689     1  0.27427997E+09
     -176.8504831340      182.5017372385     1  0.25964329E+09
     -176.8504157318      184.2437774393     1  0.28382907E+09
     -176.8501894246      180.8000559464     1  0.27402499E+09
     -176.8500479895      179.7759671732     1  0.27805027E+09
     -176.8499836835      180.0251684089     1  0.27407285E+09
     -176.8497969407      182.5273856399     1  0.27496348E+09
     -176.8497635101      177.9226635439     1  0.27877618E+09
     -176.8496079205      187.6407092247     1  0.27287512E+09
     -176.8495698895      180.6960444360     1  0.28328525E+09
     -176.8485809969      183.5609654267     1  0.27064543E+09
     -176.8484219812      188.3280722254     1  0.28964087E+09
     -176.8481246336      183.9782195979     1  0.28021767E+09
     -176.8480403954      188.3321927487     2  0.28704767E+09
     -176.8479627895      185.2933338296     1  0.27752996E+09
     -176.8478771862      183.7501389593     1  0.27935727E+09
     -176.8476320178      182.0200451452     1  0.27614529E+09
     -176.8475631301      184.5914144321     1  0.28618244E+09
     -176.8474668592      182.8574291045     1  0.26984621E+09
     -176.8474114739      180.2634614040     1  0.27882561E+09
     -176.8468385017      181.8443491732     1  0.26989965E+09
     -176.8467329147      184.6324314615     1  0.27394885E+09
     -176.8465816394      182.6405740506     1  0.27185256E+09
     -176.8464967323      189.2798053440     2  0.26732154E+09
     -176.8464905410      182.5133557664     1  0.27527917E+09
     -176.8462662084      183.6297734948     1  0.27595693E+09
     -176.8462082805      177.5624585827     1  0.27712197E+09
     -176.8461950882      183.8952687223     1  0.27786084E+09
     -176.8461499546      179.8168255852     1  0.27540335E+09
     -176.8461412517      184.7506182629     1  0.28694253E+09
     -176.8458042692      183.2375702519     1  0.27728632E+09
     -176.8457281858      184.3096558523     1  0.28313407E+09
     -176.8455729289      189.5327026496     4  0.26509394E+09
     -176.8452837682      180.8217259234     1  0.29156887E+09
     -176.8450470355      183.2543026338     2  0.25774597E+09
     -176.8444149713      181.9427018415     1  0.27573694E+09
     -176.8441231517      180.0812668685     1  0.26771449E+09
     -176.8441165372      186.6076295670     1  0.29823235E+09
     -176.8440581346      180.7561762390     1  0.27834171E+09
     -176.8439711226      188.0552691347     2  0.26226950E+09
     -176.8438959450      178.3226124346     1  0.26701234E+09
     -176.8437293071      185.0021831317     1  0.28322336E+09
     -176.8435869914      188.0972185112     1  0.29121220E+09
     -176.8434702747      178.9331809518     1  0.26949485E+09
     -176.8433971557      185.1541358568     1  0.28362189E+09
     -176.8433844859      182.6166505754     1  0.26273794E+09
     -176.8432056008      181.5324131953     1  0.28538982E+09
     -176.8431712314      184.3314056885     1  0.26565542E+09
     -176.8430519537      183.9190429172     1  0.28052204E+09
     -176.8430483016      182.2685813150     1  0.27401391E+09
     -176.8429992668      182.0837057002     1  0.27615294E+09
     -176.8427540081      184.3050436554     1  0.28498882E+09
     -176.8426168763      181.1571872895     2  0.25767066E+09
     -176.8423738259      180.0392347945     1  0.27161961E+09
     -176.8422919247      184.6790053408     1  0.28928024E+09
     -176.8422652520      182.8081345247     1  0.28011790E+09
     -176.8421833679      183.3058610345     1  0.28294313E+09
     -176.8420840138      181.8437516358     1  0.27287374E+09
     -176.8420677579      180.2562315404     1  0.27161666E+09
     -176.8420132669      182.2613031283     1  0.27167241E+09
     -176.8417239177      178.2924067525     1  0.26564208E+09
     -176.8415700627      184.7378370794     1  0.27102962E+09
     -176.8414998958      183.5675580359     1  0.28773412E+09
     -176.8414099010      180.4201008433     1  0.26839690E+09
     -176.8413387157      181.5345648393     1  0.27139609E+09
     -176.8413153347      180.3067650886     1  0.27096219E+09
     -176.8412622724      183.9016645655     1  0.28599862E+09
     -176.8412509008      182.6164760216     2  0.28481078E+09
     -176.8411753540      179.9588848936     1  0.25866936E+09
     -176.8409589224      186.3511606866     1  0.27513718E+09
     -176.8407512208      183.6300102478     1  0.26904525E+09
     -176.8407106516      189.2510500331     4  0.26928742E+09
     -176.8406194812      183.2379724145     1  0.28052530E+09
     -176.8404423853      182.1069683706     1  0.27684291E+09
     -176.8403285399      184.5280881944     1  0.27297489E+09
     -176.8399869633      184.0775283428     2  0.25932398E+09
     -176.8399793935      181.3403683098     1  0.28270819E+09
     -176.8399091262      178.6017525518     1  0.27602101E+09
     -176.8397943240      180.8331360026     1  0.27644714E+09
     -176.8395765516      183.8616271246     1  0.27945330E+09
     -176.8395235213      184.1388724649     1  0.26681530E+09
     -176.8391721492      184.4182629814     1  0.27836223E+09
     -176.8391007924      185.9691860488     2  0.26984414E+09
     -176.8390021924      188.1729802545     1  0.29136165E+09
     -176.8389376327      180.7322234526     1  0.26443506E+09
     -176.8386402003      188.0309420726     2  0.26160046E+09
     -176.8385805558      183.3990376759     1  0.26956424E+09
     -176.8384852691      181.6845990923     1  0.26060418E+09
     -176.8384357284      179.1956765160     1  0.26541904E+09
     -176.8383147021      184.3514468926     1  0.28593281E+09
     -176.8380756426      181.3715032526     1  0.27248528E+09
     -176.8378397492      183.6997543765     1  0.27782298E+09
     -176.8378047043      180.5073237456     1  0.27001725E+09
     -176.8376416535      180.2343805760     2  0.25954083E+09
     -176.8374999409      183.3705548257     1  0.29278126E+09
     -176.8374499258      180.3057213851     1  0.28125219E+09
     -176.8372831613      176.8775620497     1  0.28709784E+09
     -176.8372674390      188.0577956281     1  0.29319835E+09
     -176.8371798165      181.3409833260     2  0.28121214E+09
     -176.8367392298      180.5076098345     1  0.27454237E+09
     -176.8366307837      178.5956881695     1  0.27560398E+09
     -176.8364259934      186.3106510624     1  0.29480649E+09
     -176.8361047693      181.4331624801     1  0.29144641E+09
     -176.8356097758      185.3294570282     1  0.26543088E+09
     -176.8355127014      182.0080515258     1  0.26974572E+09
     -176.8354506954      187.2198565399     1  0.26406775E+09
     -176.8352039465      184.7528146542     1  0.28152542E+09
     -176.8351590020      184.8840444335     1  0.28546615E+09
     -176.8351203341      181.6926993190     1  0.26201208E+09
     -176.8351003493      179.8149618491     1  0.27807699E+09
     -176.8350734911      176.2888227624     1  0.26428778E+09
     -176.8346661075      178.9195158905     1  0.27399573E+09
     -176.8345425553      180.3336518075     1  0.27415387E+09
     -176.8345361872      186.0279028436     1  0.27386527E+09
     -176.8343354075      183.2440608291     1  0.28639073E+09
     -176.8343150233      176.6828522038     1  0.27819562E+09
     -176.8342660202      187.7199411644     1  0.28606244E+09
     -176.8339837171      178.7779287751     1  0.27779908E+09
     -176.8335904898      179.9627478612     1  0.27636664E+09
     -176.8335116658      184.4582963559     1  0.28984449E+09
     -176.8332457777      182.9233892997     1  0.28000915E+09
     -176.8331675425      186.1728602432     2  0.28234710E+09
     -176.8331159318      182.8678938459     1  0.26834340E+09
     -176.8326604330      184.3676116016     1  0.27800670E+09
     -176.8326453175      185.1543465779     1  0.28563569E+09
     -176.8324632276      180.3416385155     1  0.27307458E+09
     -176.8322248123      181.0323982041     1  0.27868478E+09
     -176.8322016052      184.2211234327     1  0.27798761E+09
     -176.8320572353      181.5490350604     1  0.27799504E+09
     -176.8318325994      183.1392060824     1  0.26071370E+09
     -176.8318283825      177.3032511201     1  0.28755508E+09
     -176.8317803357      176.0854104861     1  0.28364072E+09
     -176.8316101017      180.9709594131     1  0.26808340E+09
     -176.8315420164      181.9484791945     1  0.26803920E+09
     -176.8315341118      187.0927963688     1  0.29455680E+09
     -176.8314215005      179.5057125688     1  0.27446918E+09
     -176.8313336606      180.3835330352     1  0.26043158E+09
     -176.8309718922      183.6676608725     1  0.27523122E+09
     -176.8309580908      178.4601390629     1  0.27684462E+09
     -176.8309392422      181.9661840327     2  0.26499529E+09
     -176.8309356165      182.5658845959     1  0.27334856E+09
     -176.8308448344      186.5470409585     1  0.26540514E+09
     -176.8307372710      178.3499527346     1  0.28393942E+09
     -176.8305898416      186.0084568638     1  0.26387835E+09
     -176.8305860586      181.0465642872     1  0.26032446E+09
     -176.8302465167      180.6182288659     2  0.28780341E+09
     -176.8298519747      186.2039264332     1  0.29103375E+09
     -176.8295899975      184.7909066718     1  0.28495449E+09
     -176.8289924995      179.8640620934     1  0.28489419E+09
     -176.8288504136      185.6904005339     1  0.27755300E+09
     -176.8287903861      184.4422094229     1  0.27936149E+09
     -176.8286463028      182.3955675072     1  0.26971951E+09
     -176.8286390711      182.0671474195     1  0.26308921E+09
     -176.8286332222      178.9002134332     2  0.25954874E+09
     -176.8286069032      177.5078015179     1  0.27334381E+09
     -176.8285322898      180.2675242158     1  0.27242609E+09
     -176.8284380197      179.2758118178     1  0.28107096E+09
     -176.8282201997      178.8734756612     1  0.27310912E+09
     -176.8280763920      178.5317505215     1  0.26603579E+09
     -176.8280484585      181.2764099602     1  0.26938951E+09
     -176.8277377231      182.9307197015     1  0.27796998E+09
     -176.8274487393      179.5897778535     1  0.27215052E+09
     -176.8272593685      181.3903849812     1  0.27437187E+09
     -176.8270578468      181.8364859650     1  0.26755748E+09
     -176.8270501508      183.4391397673     1  0.27177085E+09
     -176.8268073661      182.1646717046     1  0.28263219E+09
     -176.8267200243      184.4576674476     1  0.27360361E+09
     -176.8265729127      176.4092130973     1  0.27986698E+09
     -176.8264878625      174.9427458245     1  0.27952828E+09
     -176.8264412545      189.3810704225     1  0.28231048E+09
     -176.8262889486      184.7701011452     1  0.27401521E+09
     -176.8262055046      186.7869598756     1  0.26793334E+09
     -176.8261969872      184.7596805637     1  0.29415914E+09
     -176.8260988827      181.0285796666     1  0.28633257E+09
     -176.8257152058      182.3219764985     1  0.28032850E+09
     -176.8256803889      181.8417461753     1  0.28236721E+09
     -176.8256482851      183.1324641971     1  0.28112840E+09
     -176.8256200912      177.9729121932     1  0.26554203E+09
     -176.8255943812      182.1194138115     1  0.27876116E+09
     -176.8255735938      179.0902914684     1  0.27563142E+09
     -176.8254917240      186.1634083426     1  0.29479937E+09
     -176.8253558214      180.2206289478     1  0.26837315E+09
     -176.8253388983      176.1490309962     1  0.27537316E+09
     -176.8251439034      184.0183652747     1  0.27881560E+09
     -176.8249371402      180.7975913304     1  0.26842999E+09
     -176.8249303173      185.4154943268     1  0.28400873E+09
     -176.8248860856      177.6915258815     1  0.27680364E+09
     -176.8247521974      180.9695207010     1  0.26454576E+09
     -176.8247256947      185.9453003418     1  0.29733235E+09
     -176.8247167116      183.5905318792     1  0.27674776E+09
     -176.8247058381      183.1667802038     1  0.27934407E+09
     -176.8243983654      184.5645460752     1  0.28796912E+09
     -176.8243450460      180.9190138768     1  0.29015679E+09
     -176.8241673876      185.9904153445     2  0.31157830E+09
     -176.8241148551      183.6337331958     1  0.27333665E+09
     -176.8240175604      178.9278898811     1  0.27623030E+09
     -176.8239950285      185.6024144622     2  0.28144349E+09
     -176.8239911046      181.7159421459     1  0.27162815E+09
     -176.8239371425      180.2181847424     1  0.26832749E+09
     -176.8239298384      183.8814711707     1  0.26246938E+09
     -176.8239107733      179.2834013743     1  0.26697631E+09
     -176.8239090455      182.1761372413     1  0.27581342E+09
     -176.8238974570      187.4088532190     1  0.26470477E+09
     -176.8238714829      183.5009705928     1  0.26527269E+09
     -176.8238627752      179.8055964324     1  0.26681884E+09
     -176.8238441084      189.2540027128     1  0.26902408E+09
     -176.8237780243      182.0591427496     1  0.28517165E+09
     -176.8237008431      182.8328461980     1  0.26985476E+09
     -176.8236668017      182.8938954952     1  0.27280556E+09
     -176.8236097251      183.6777190788     1  0.28776987E+09
     -176.8235507499      187.8726743065     1  0.29142034E+09
     -176.8234644726      181.0643562538     1  0.27584361E+09
     -176.8234167564      180.6874541028     1  0.26957884E+09
     -176.8232664553      184.7374636413     1  0.26331210E+09
     -176.8232611466      181.2825512177     1  0.27519770E+09
     -176.8232461107      181.7679017611     1  0.26170173E+09
     -176.8232372921      185.2250731505     1  0.27562186E+09
     -176.8232031394      183.0713671124     1  0.27121485E+09
     -176.8231021935      185.7903410985     1  0.26804066E+09
     -176.8230559181      180.5621933449     1  0.29011920E+09
     -176.8229217005      183.8021531144     1  0.28580670E+09
     -176.8228863461      188.8369019953     1  0.28401675E+09
     -176.8228707048      186.4993549715     1  0.27237948E+09
     -176.8227099336      181.7876532717     1  0.26483692E+09
     -176.8226755542      188.0437843458     1  0.29126632E+09
     -176.8226111456      183.4587888326     1  0.28032981E+09
     -176.8225746262      179.4931079408     1  0.27154179E+09
     -176.8225354350      179.0145477297     1  0.27045904E+09
     -176.8224225012      181.3643372181     1  0.27709950E+09
     -176.8224156313      184.3666320862     1  0.28081263E+09
     -176.8223798755      181.9095600821     1  0.28538223E+09
     -176.8223342978      181.4127314688     1  0.28465593E+09
     -176.8221295989      180.0146435746     1  0.27025855E+09
     -176.8221149345      180.5274205560     1  0.28475963E+09
     -176.8220985870      184.8174605800     1  0.28201189E+09
     -176.8220754976      189.0261368963     1  0.27704343E+09
     -176.8220567842      180.1379887430     1  0.28130394E+09
     -176.8219710476      181.1703661258     1  0.28633275E+09
     -176.8219336551      182.2586248530     1  0.28421324E+09
     -176.8218192744      181.2031968218     1  0.27164579E+09
     -176.8216778673      179.6503782312     1  0.26720331E+09
     -176.8216310893      187.7338123387     1  0.28580652E+09
     -176.8215743526      186.5218366898     1  0.26137716E+09
     -176.8215309334      181.2998950265     1  0.26858762E+09
     -176.8213423345      186.0299316804     1  0.28024657E+09
     -176.8212271348      182.5981887382     1  0.28998895E+09
     -176.8211672410      187.5152691037     2  0.28562819E+09
     -176.8210389920      177.7080868301     1  0.28209228E+09
     -176.8207466986      180.1225476243     1  0.27699200E+09
     -176.8207424245      187.5603552467     1  0.28945798E+09
     -176.8205403935      181.7735485097     1  0.27261259E+09
     -176.8204474990      188.4827859534     1  0.27939990E+09
     -176.8204275357      182.2077498470     1  0.28548681E+09
     -176.8201845666      181.1431808176     1  0.27572699E+09
     -176.8201343941      182.3590399031     1  0.29146393E+09
     -176.8199882052      183.0148884678     1  0.27394789E+09
     -176.8199454939      182.3836847400     1  0.26122251E+09
     -176.8198153862      180.9748126016     1  0.27961169E+09
     -176.8196812711      182.7827028776     1  0.26920584E+09
     -176.8196652775      180.9266409776     1  0.27781734E+09
     -176.8196186146      179.1620328446     1  0.27171386E+09
     -176.8194812881      183.8590953092     1  0.25882157E+09
     -176.8194558957      183.6570038898     1  0.27448659E+09
     -176.8194221140      181.4082746951     1  0.28753726E+09
     -176.8193608629      185.3846687300     1  0.27586714E+09
     -176.8192356729      181.8679579025     1  0.27809794E+09
     -176.8189648692      182.9825828799     1  0.28170641E+09
     -176.8188831445      184.0421931307     1  0.27643160E+09
     -176.8186854624      178.4929138000     1  0.27995999E+09
     -176.8186666462      184.3223248295     1  0.29053462E+09
     -176.8185719844      181.2948104211     1  0.28649829E+09
     -176.8185348834      181.2966801903     1  0.28934311E+09
     -176.8184879660      184.0158194997     1  0.27613189E+09
     -176.8182892626      182.2422146670     1  0.26842595E+09
     -176.8182760736      180.7105957466     1  0.27441829E+09
     -176.8182541645      181.9796833752     1  0.27576516E+09
     -176.8181325109      182.3931359933     1  0.27543490E+09
     -176.8179146788      185.2016763083     1  0.27695941E+09
     -176.8178926235      179.6678279101     1  0.27444287E+09
     -176.8178148216      181.5378701758     1  0.27466568E+09
     -176.8178101881      185.6190895865     1  0.28390573E+09
     -176.8175767898      177.0513979422     1  0.26698845E+09
     -176.8174803690      181.3731669120     1  0.27020211E+09
     -176.8174722243      184.1745520678     6  0.25701669E+09
     -176.8173619403      179.9937822421     1  0.27731272E+09
     -176.8172473473      179.5618377620     1  0.28028598E+09
     -176.8172325691      174.7275669658     1  0.26480902E+09
     -176.8170789167      183.8780677043     1  0.27542519E+09
     -176.8169085776      186.3614648014     1  0.28913631E+09
     -176.8168650535      179.9205538624     1  0.28432131E+09
     -176.8168451657      175.8543023448     1  0.27609736E+09
     -176.8167711141      183.3786450619     1  0.27362235E+09
     -176.8167097930      181.4803267689     1  0.28461493E+09
     -176.8166150139      178.5581754857     1  0.27678470E+09
     -176.8163997511      183.6557203641     1  0.28493148E+09
     -176.8163791011      179.9054442529     1  0.28583484E+09
     -176.8161920473      180.0656182284     1  0.27122326E+09
     -176.8161575772      184.1796257729     1  0.27920638E+09
     -176.8161253649      181.3509484912     1  0.30404529E+09
     -176.8161043630      182.4358603686     1  0.26925917E+09
     -176.8159317176      184.3375516712     1  0.28391618E+09
     -176.8158908499      187.0333918572     1  0.29708426E+09
     -176.8158719041      179.3400141377     1  0.27886057E+09
     -176.8158477480      185.0980891038     1  0.29281966E+09
     -176.8157185610      187.5634670450     1  0.28882507E+09
     -176.8157057051      185.6792714939     1  0.28279985E+09
     -176.8155205510      184.9571059489     1  0.27300410E+09
     -176.8153401310      180.4232919374     1  0.27724773E+09
     -176.8152285325      180.1712150222     1  0.27995762E+09
     -176.8151524972      182.3699108858     1  0.27735658E+09
     -176.8150119259      180.0533834821     1  0.27203792E+09
     -176.8149307004      180.9592110959     1  0.27797154E+09
     -176.8148125864      181.9220003863     1  0.27446004E+09
     -176.8146903933      182.2499193627     1  0.27839214E+09
     -176.8146889936      182.3465647094     1  0.27500991E+09
     -176.8146763532      182.0961466121     1  0.27197432E+09
     -176.8146485719      185.6604058712     1  0.28130828E+09
     -176.8145252597      182.4268967055     1  0.27505314E+09
     -176.8143650366      179.8730498661     1  0.27088948E+09
     -176.8142591038      181.8877654041     1  0.29524956E+09
     -176.8141807907      178.0744060663     1  0.26807933E+09
     -176.8140923945      179.5705832433     1  0.26950273E+09
     -176.8140867185      181.0952079430     1  0.29146466E+09
     -176.8138636870      182.8132657572     1  0.26819203E+09
     -176.8137185111      176.9192969797     1  0.27431859E+09
     -176.8137163608      182.8541708441     1  0.27292644E+09
     -176.8136952786      183.7474069942     1  0.26847897E+09
     -176.8135936210      181.1358002230     1  0.28096897E+09
     -176.8134722969      183.5640138561     1  0.28520671E+09
     -176.8133632776      178.8960373275     1  0.27157871E+09
     -176.8133132658      183.6377585982     1  0.28363972E+09
     -176.8132820812      178.7626342448     1  0.27267056E+09
     -176.8131825485      179.7813983799     1  0.28471007E+09
     -176.8129143200      188.5947587564     1  0.27825670E+09
     -176.8126794106      181.1016407215     1  0.28357616E+09
     -176.8126015505      181.6235184958     2  0.28958874E+09
     -176.8125284569      182.1874731734     1  0.28082841E+09
     -176.8125048928      187.6905742978     1  0.28756373E+09
     -176.8124961250      182.4161635317     1  0.27983548E+09
     -176.8122986462      178.5079801404     2  0.27311879E+09
     -176.8122298654      180.9963233046     1  0.28098483E+09
     -176.8121242537      178.7849461314     1  0.26738730E+09
     -176.8120563340      182.4872650781     1  0.29087892E+09
     -176.8119698266      183.3051111235     1  0.28822278E+09
     -176.8119254945      181.1643502978     1  0.28606552E+09
     -176.8117970425      182.5238697214     1  0.27103509E+09
     -176.8117169543      180.5281098565     1  0.28872249E+09
     -176.8116401124      181.9025989835     1  0.26227655E+09
     -176.8116161233      181.3828270554     2  0.28252656E+09
     -176.8115818874      182.0946318669     1  0.27065716E+09
     -176.8115271613      184.1326376970     1  0.30290453E+09
     -176.8114951697      176.6358983392     1  0.27525241E+09
     -176.8114502191      178.8521508113     1  0.26757490E+09
     -176.8114209803      180.7633931825     1  0.28929952E+09
     -176.8113629403      189.2448231263     1  0.27279027E+09
     -176.8113157320      179.2306428313     1  0.28581173E+09
     -176.8112162291      184.3205335348     1  0.28044013E+09
     -176.8111814074      185.3082139537     1  0.28703480E+09
     -176.8110815081      187.6280061001     1  0.28860656E+09
     -176.8110051405      185.1091809445     1  0.29320171E+09
     -176.8107931812      180.9968582763     1  0.26796376E+09
     -176.8107819282      181.4562386075     1  0.28199649E+09
     -176.8106238042      178.0390851932     1  0.27948071E+09
     -176.8103768877      183.0471564834     1  0.27126209E+09
     -176.8102925332      185.7279411005     2  0.28129442E+09
     -176.8101644292      178.2666646465     1  0.27830413E+09
     -176.8101381144      181.2991677574     1  0.26977098E+09
     -176.8101080046      184.3028976597     2  0.26603705E+09
     -176.8099860004      180.0497697030     1  0.27114131E+09
     -176.8099746158      180.4090127811     1  0.28292040E+09
     -176.8099204163      180.7462439097     1  0.27027282E+09
     -176.8098614022      180.9308591341     1  0.27045983E+09
     -176.8095297306      182.7945923433     1  0.27228214E+09
     -176.8094780659      181.5666628249     1  0.27144759E+09
     -176.8093545305      178.0401096266     1  0.27714454E+09
     -176.8093328023      178.9679733944     1  0.27111042E+09
     -176.8092809288      182.6068804763     1  0.28402791E+09
     -176.8092728635      182.7411168580     1  0.28048777E+09
     -176.8092187467      187.6758752698     1  0.28282455E+09
     -176.8091600867      185.0978875941     2  0.30855080E+09
     -176.8091070197      185.5364819595     1  0.28608177E+09
     -176.8091034823      181.4419566425     1  0.26673287E+09
     -176.8090640805      183.6533664987     1  0.27313885E+09
     -176.8089828767      180.5284586919     2  0.25688949E+09
     -176.8089572218      186.1078932030     1  0.29236717E+09
     -176.8089510043      185.1800337326     1  0.26538827E+09
     -176.8088789053      179.8080169127     1  0.30048069E+09
     -176.8087813240      180.8058338812     1  0.27750335E+09
     -176.8087071156      181.1436013366     1  0.28480674E+09
     -176.8087025477      173.1992559150     1  0.26333299E+09
     -176.8085636265      181.6698876055     1  0.27200502E+09
     -176.8084546513      180.3291294228     1  0.27195170E+09
     -176.8083998394      178.5935449405     1  0.28172734E+09
     -176.8083520996      183.5530935425     1  0.28613221E+09
     -176.8083313099      178.5543894663     1  0.26989038E+09
     -176.8081975589      183.6209336590     1  0.26880930E+09
     -176.8081482605      180.2604503240     1  0.27892895E+09
     -176.8080021994      182.0354685317     1  0.28434255E+09
     -176.8078928897      181.6625225461     2  0.28211905E+09
     -176.8078408682      181.9830655132     1  0.27859763E+09
     -176.8077581712      176.1251269199     1  0.28696664E+09
     -176.8077288932      181.8524873782     1  0.27423957E+09
     -176.8076727705      180.4576789028     1  0.28564964E+09
     -176.8075379591      185.5077063842     1  0.29225469E+09
     -176.8074919834      183.5889830245     1  0.27673195E+09
     -176.8074306631      175.9942494990     1  0.26804645E+09
     -176.8073626518      182.8191549697     1  0.28058757E+09
     -176.8072499556      184.0639353266     1  0.28243046E+09
     -176.8071142555      185.8905441100     1  0.26312400E+09
     -176.8070715106      184.9208132277     1  0.28811506E+09
     -176.8069952479      181.9513689411     1  0.28760932E+09
     -176.8068832851      183.0076239320     1  0.26264474E+09
     -176.8068019628      175.2438948448     1  0.28315902E+09
     -176.8066534939      181.5809029762     1  0.27092863E+09
     -176.8065968504      182.3832580835     1  0.25669320E+09
     -176.8065186410      177.5897325421     1  0.27165775E+09
     -176.8064815891      181.7596146623     1  0.28701089E+09
     -176.8063314570      182.0856187821     1  0.27153742E+09
     -176.8063109758      182.6418638100     1  0.27355850E+09
     -176.8062730967      182.3708899732     1  0.27774024E+09
     -176.8061349801      182.9245345836     1  0.28890328E+09
     -176.8060626127      183.1622741855     1  0.28550643E+09
     -176.8060398742      182.1598564934     1  0.27890554E+09
     -176.8060192094      179.6473552959     1  0.28323354E+09
     -176.8058798356      177.9672726169     1  0.27873064E+09
     -176.8058350518      179.0797555675     1  0.26773216E+09
     -176.8057035996      175.7071396785     1  0.27726702E+09
     -176.8056863940      187.9339426760     1  0.28979440E+09
     -176.8056630755      184.0230487682     1  0.28423264E+09
     -176.8056510991      180.5292698605     1  0.28278188E+09
     -176.8056126053      183.4129929094     1  0.27662075E+09
     -176.8055125222      181.3870185595     1  0.27632131E+09
     -176.8054816255      184.4306417148     1  0.27423471E+09
     -176.8054647405      182.0724314712     1  0.27385221E+09
     -176.8054512603      183.1526881220     1  0.29277726E+09
     -176.8054144987      185.0760778796     2  0.27787347E+09
     -176.8053896381      181.5139998809     1  0.27203613E+09
     -176.8052483668      186.5107333595     1  0.29349647E+09
     -176.8052289567      183.6119149335     1  0.27766815E+09
     -176.8051728822      181.4311399731     1  0.27683398E+09
     -176.8051456112      181.2455151530     1  0.27472186E+09
     -176.8051218179      180.4044112602     1  0.28028086E+09
     -176.8050716969      186.9504883777     1  0.28957371E+09
     -176.8049363792      180.2334230724     1  0.27434185E+09
     -176.8049244017      181.1295352357     1  0.27789932E+09
     -176.8048648260      181.3972779098     1  0.26611760E+09
     -176.8047370297      180.4911677278     1  0.27251974E+09
     -176.8046353516      176.8396172763     1  0.27806600E+09
     -176.8046061083      184.6250448960     1  0.26211709E+09
     -176.8045215025      185.5997361853     1  0.30092399E+09
     -176.8044278834      182.2618266772     1  0.27575241E+09
     -176.8043076342      183.6230127465     1  0.27366148E+09
     -176.8042635319      181.2019039580     1  0.27315445E+09
     -176.8042614257      179.9256504523     1  0.26851223E+09
     -176.8040666616      177.9289798159     1  0.27991168E+09
     -176.8040590097      180.0518859638     1  0.28383558E+09
     -176.8040540744      179.8867056910     1  0.26995193E+09
     -176.8039473755      183.7283052831     1  0.27606092E+09
     -176.8038957158      183.8570321420     1  0.27638243E+09
     -176.8038854914      176.4485855679     1  0.27702389E+09
     -176.8038795424      183.0873955749     1  0.28261487E+09
     -176.8038762578      182.4695204649     1  0.26852924E+09
     -176.8037460049      185.5319902972     1  0.28899129E+09
     -176.8036877606      179.2050664747     1  0.28462502E+09
     -176.8036489037      182.1678568043     1  0.26770351E+09
     -176.8035716335      178.9448535686     1  0.26600098E+09
     -176.8034917601      185.8831788360     2  0.31114198E+09
     -176.8033602689      180.4479257788     1  0.28458624E+09
     -176.8033220077      185.8603602251     1  0.28917024E+09
     -176.8033203433      185.2368722395     1  0.30861846E+09
     -176.8032007425      184.6985401341     1  0.27691794E+09
     -176.8031710828      178.3732121987     1  0.26919999E+09
     -176.8031380187      185.4131261785     1  0.28939664E+09
     -176.8030818057      185.9014814289     1  0.29003308E+09
     -176.8030218076      183.9657882260     1  0.28340257E+09
     -176.8028772018      182.3711871560     1  0.27837132E+09
     -176.8028715160      184.9318731994     1  0.27044041E+09
     -176.8028583879      182.2800049315     1  0.27481873E+09
     -176.8028234720      181.8067037301     1  0.27976176E+09
     -176.8027568579      182.4774514159     1  0.27488509E+09
     -176.8027321806      176.1846130997     1  0.29190766E+09
     -176.8027184430      184.2220768145     1  0.26955809E+09
     -176.8026772300      177.8839372621     1  0.28188067E+09
     -176.8026661742      181.7921775030     1  0.28439300E+09
     -176.8026021753      180.4531086859     1  0.28796247E+09
     -176.8025137724      182.9759793823     1  0.28534273E+09
     -176.8024477146      182.2385060619     1  0.27510195E+09
     -176.8024435933      181.7062992084     1  0.27642317E+09
     -176.8024036569      187.6601695628     1  0.28175611E+09
     -176.8023757104      182.5013113956     1  0.27356540E+09
     -176.8023652900      186.4826135710     1  0.28052388E+09
     -176.8023627511      180.2320014814     1  0.27161491E+09
     -176.8022792369      186.3148347227     1  0.28925160E+09
     -176.8021213327      179.8102096308     1  0.27043729E+09
     -176.8021121851      175.6987728843     1  0.26628798E+09
     -176.8020959238      183.0056372580     1  0.27865380E+09
     -176.8020681667      184.0747429113     1  0.26768337E+09
     -176.8019820440      183.9502436515     1  0.27589664E+09
     -176.8018277140      182.4616674312     1  0.26066252E+09
     -176.8018106597      182.2577952813     1  0.27992569E+09
     -176.8018075636      185.3647287368     1  0.27860803E+09
     -176.8017444707      183.4481742195     1  0.26871062E+09
     -176.8015084610      179.7064457698     1  0.28444282E+09
     -176.8014952062      185.7548692584     1  0.30721171E+09
     -176.8014585911      188.0955601579     1  0.28967840E+09
     -176.8013892213      183.5009774878     1  0.27313822E+09
     -176.8013701617      184.6431348629     1  0.28262757E+09
     -176.8013072030      181.8722669228     1  0.28029033E+09
     -176.8012555197      175.1473347877     1  0.26506350E+09
     -176.8011385437      181.7204601891     1  0.27946828E+09
     -176.8010857255      184.3140310805     1  0.27125247E+09
     -176.8010627898      179.5895788186     1  0.27920469E+09
     -176.8009836638      183.5931780840     1  0.28152495E+09
     -176.8009294191      180.8844815130     1  0.28772570E+09
     -176.8009055186      177.7658501925     1  0.28107715E+09
     -176.8008172820      179.0237507510     1  0.28166785E+09
     -176.8007938603      181.8058759706     1  0.28315641E+09
     -176.8006302143      181.8640823092     1  0.28329346E+09
     -176.8005882479      180.8011334929     2  0.27217759E+09
     -176.8005458230      181.4183807462     1  0.28579652E+09
     -176.8004409182      183.2422101514     1  0.28760391E+09
     -176.8004394118      181.8209117776     1  0.27993105E+09
     -176.8003977335      183.2991878723     1  0.27258870E+09
     -176.8003569724      182.2621343770     1  0.27912283E+09
     -176.8003509132      181.9793505680     1  0.26778772E+09
     -176.8003109964      181.8269862803     2  0.27680223E+09
     -176.8002125246      181.9007695532     1  0.28045657E+09
     -176.8001743841      180.1441749431     1  0.28935115E+09
     -176.8001670415      181.3072164894     1  0.26845848E+09
     -176.7998539129      180.3417643676     1  0.28062370E+09
     -176.7997979092      181.4081080191     1  0.27192003E+09
     -176.7997799427      182.8241498119     1  0.27169314E+09
     -176.7995057138      183.4050753105     1  0.28038231E+09
     -176.7994756818      179.5879541044     1  0.27756478E+09
     -176.7993912053      179.7220055661     1  0.27525589E+09
     -176.7993419454      182.0555647930     1  0.27549726E+09
     -176.7993174798      180.9878477087     1  0.26529633E+09
     -176.7993107705      183.3567081618     1  0.28756665E+09
     -176.7992970404      185.3200087415     1  0.29928303E+09
     -176.7992819930      176.5918081509     2  0.28753831E+09
     -176.7992626393      180.4192609928     1  0.28576249E+09
     -176.7992282756      184.4893314838     1  0.30722963E+09
     -176.7991721752      181.5710846307     1  0.26961764E+09
     -176.7991512064      180.7494982622     1  0.28861874E+09
     -176.7991474331      181.1439311319     1  0.28060881E+09
     -176.7991294411      181.4183479471     1  0.27038620E+09
     -176.7990079841      178.7153719281     1  0.26153696E+09
     -176.7988193196      184.5736081805     1  0.29433113E+09
     -176.7988036721      180.0280898820     1  0.28115536E+09
     -176.7986803846      186.8204367152     1  0.28063686E+09
     -176.7986636976      181.5710865220     1  0.28539087E+09
     -176.7985586457      180.1650287990     1  0.28034039E+09
     -176.7985111321      177.4706701882     1  0.27863322E+09
     -176.7984137976      186.0992933898     1  0.29790253E+09
     -176.7983695411      182.0664136023     1  0.28430655E+09
     -176.7982731425      183.2086052634     1  0.27844534E+09
     -176.7980943333      182.6592622798     1  0.26238054E+09
     -176.7980012243      181.4629070341     1  0.27592444E+09
     -176.7979714326      179.4233514450     1  0.26653264E+09
     -176.7978785481      183.0385499012     1  0.28523897E+09
     -176.7977403806      182.3035117022     1  0.27146614E+09
     -176.7976608667      182.0891929194     1  0.28671523E+09
     -176.7976141078      180.5220942226     1  0.27205956E+09
     -176.7975862115      184.3838775015     2  0.30835261E+09
     -176.7975247043      181.4972735667     1  0.26450205E+09
     -176.7975096768      186.0781093993     1  0.28674216E+09
     -176.7973572482      181.3609828294     1  0.27603248E+09
     -176.7973483717      185.3879746107     1  0.28956557E+09
     -176.7973379952      184.5424492519     1  0.27486873E+09
     -176.7972090222      184.2595885758     1  0.29093347E+09
     -176.7972064966      183.2101432728     1  0.28220438E+09
     -176.7969710718      179.4138812706     1  0.28026128E+09
     -176.7969678207      182.3802394174     1  0.27782268E+09
     -176.7969300155      181.1858529605     1  0.27794384E+09
     -176.7968091828      180.9499209341     1  0.27738152E+09
     -176.7967732818      184.8611358439     1  0.28834481E+09
     -176.7967421265      180.6914072356     1  0.28597819E+09
     -176.7966976202      183.4439843896     1  0.27259244E+09
     -176.7966920562      181.6664326546     1  0.29329908E+09
     -176.7966746082      179.2038073387     1  0.26632444E+09
     -176.7966639838      177.7952189347     1  0.26811577E+09
     -176.7964737951      180.4532908388     1  0.27246698E+09
     -176.7964655267      182.3000505453     1  0.27851614E+09
     -176.7964419689      178.6596888691     1  0.26879514E+09
     -176.7964361570      187.9759307960     1  0.28646073E+09
     -176.7964296272      183.6020219271     2  0.25817060E+09
     -176.7964104582      180.8792830660     1  0.27811791E+09
     -176.7964064088      183.4187616036     1  0.27492929E+09
     -176.7963860467      177.1870456898     1  0.26962319E+09
     -176.7963608975      183.9126712778     1  0.30227824E+09
     -176.7963249990      182.6572121739     1  0.26711705E+09
     -176.7962876958      183.3505034931     1  0.27263404E+09
     -176.7962790391      179.8288499954     1  0.27216367E+09
     -176.7962222028      184.4272559540     1  0.29561595E+09
     -176.7961097868      180.0098907986     1  0.26526239E+09
     -176.7959334321      182.0551031661     1  0.27338520E+09
     -176.7958495108      180.9714056157     1  0.28150774E+09
     -176.7957647919      183.9472017663     1  0.27366129E+09
     -176.7957418925      182.9036132424     1  0.28254643E+09
     -176.7957354545      181.4586174621     1  0.27965204E+09
     -176.7957281665      182.8540231753     1  0.27109182E+09
     -176.7956933671      182.6953056869     1  0.28234564E+09
     -176.7955589386      177.4512069550     1  0.27879071E+09
     -176.7953918925      186.7001940512     1  0.27610398E+09
     -176.7953606288      178.1647609155     1  0.28171466E+09
     -176.7953395528      174.3847052114     1  0.27228775E+09
     -176.7953180263      184.5807054640     1  0.28725193E+09
     -176.7952062187      185.2144988974     2  0.27662802E+09
     -176.7951980020      182.9099180109     1  0.28426167E+09
     -176.7951707525      178.9409537217     1  0.29294877E+09
     -176.7950959865      181.8995277247     1  0.28542460E+09
     -176.7950620701      179.9729822465     1  0.27757252E+09
     -176.7949508059      188.3676044486     1  0.27596672E+09
     -176.7949490035      180.7926030471     1  0.27417422E+09
     -176.7948436471      179.7729822473     1  0.26586430E+09
     -176.7948395775      180.4350025131     1  0.28458701E+09
     -176.7947061477      180.7076060661     1  0.29314855E+09
     -176.7944605953      183.5905984412     1  0.27340883E+09
     -176.7944518087      180.5092018786     1  0.28774470E+09
     -176.7942338199      182.3593310985     1  0.27034461E+09
     -176.7942169419      180.8869251661     1  0.28010713E+09
     -176.7941939470      182.9582849896     1  0.29466698E+09
     -176.7941787893      180.3810984470     1  0.28574049E+09
     -176.7941303504      178.0349881646     1  0.26071888E+09
     -176.7941201199      175.6854468769     1  0.26952997E+09
     -176.7941017140      186.8112086681     1  0.27580641E+09
     -176.7940860382      182.8772923811     1  0.27883158E+09
     -176.7940244674      179.7186423402     1  0.27015993E+09
     -176.7938954885      183.9286203141     1  0.27287333E+09
     -176.7938763674      179.8184265007     1  0.28146924E+09
     -176.7938146094      184.6468511437     1  0.28557964E+09
     -176.7937800646      183.6564288697     1  0.30045362E+09
     -176.7937375914      183.4089529476     1  0.27833545E+09
     -176.7937221858      184.5652784507     1  0.29125734E+09
     -176.7937154034      187.8675731968     1  0.28560942E+09
     -176.7935288935      180.4311888565     1  0.28400971E+09
     -176.7934873695      180.7923324239     1  0.27498076E+09
     -176.7934836417      180.1977644250     1  0.27657748E+09
     -176.7933976249      179.1901665190     1  0.26338253E+09
     -176.7931957853      182.5340784036     1  0.29726595E+09
     -176.7931510832      182.0721113121     1  0.28907494E+09
     -176.7931320861      189.2716698140     1  0.27467228E+09
     -176.7931037613      180.8658545025     1  0.28182780E+09
     -176.7930796890      183.1514827419     1  0.27493637E+09
     -176.7930356291      182.0100329799     1  0.28003674E+09
     -176.7930241239      178.6578115450     1  0.26767580E+09
     -176.7929995533      181.5775197903     1  0.27150278E+09
     -176.7929561101      178.1207196885     1  0.26889351E+09
     -176.7929550565      182.3209305668     1  0.28299874E+09
     -176.7928946234      181.0826908509     1  0.28337760E+09
     -176.7928759740      182.5354010696     1  0.26247438E+09
     -176.7928663731      177.7471829025     1  0.26814655E+09
     -176.7927386128      186.6251162716     1  0.27918911E+09
     -176.7926690115      184.5068683602     1  0.27731855E+09
     -176.7926347364      180.4184746661     1  0.26915203E+09
     -176.7923905685      181.8250986644     1  0.27701075E+09
     -176.7922598956      182.4719628937     1  0.28778016E+09
     -176.7922384123      187.9890591251     1  0.28670699E+09
     -176.7921585013      179.8416343499     1  0.27449018E+09
     -176.7920881308      185.9036345320     1  0.28302267E+09
     -176.7919819126      184.6678907938     1  0.29006917E+09
     -176.7919787562      181.9613266260     1  0.28568667E+09
     -176.7919545683      178.6813892239     1  0.27009255E+09
     -176.7917905190      183.3222011504     1  0.27304633E+09
     -176.7917843389      184.1548273280     1  0.28900590E+09
     -176.7917633949      181.3242932627     1  0.27965388E+09
     -176.7917389390      181.5767880827     1  0.28571493E+09
     -176.7916770333      185.0099199570     1  0.29228308E+09
     -176.7916052028      182.1128148193     1  0.27416861E+09
     -176.7915716737      176.2908730461     1  0.27124088E+09
     -176.7915657315      183.6434052267     1  0.28365426E+09
     -176.7915391830      180.2112112968     1  0.28401322E+09
     -176.7914965477      178.8993569213     1  0.27019486E+09
     -176.7914338894      175.3120350898     1  0.26708906E+09
     -176.7914057625      182.7573648845     1  0.27302002E+09
     -176.7913331905      182.6292743035     1  0.28318234E+09
     -176.7912934091      179.2586419059     1  0.28091962E+09
     -176.7912357968      184.9636409848     1  0.29346016E+09
     -176.7910126130      184.0432256529     1  0.28608685E+09
     -176.7909546140      183.9872071763     1  0.26665875E+09
     -176.7909077557      182.3919794399     1  0.27699682E+09
     -176.7908787237      185.8096916998     1  0.29918970E+09
     -176.7907615626      180.8299795419     1  0.27950319E+09
     -176.7907555820      179.7912464024     1  0.27100639E+09
     -176.7907171766      183.9709735997     1  0.28143588E+09
     -176.7906432965      185.5907351032     1  0.27560925E+09
     -176.7906074479      177.9654413524     1  0.26622704E+09
     -176.7905986642      186.2260737283     1  0.29955535E+09
     -176.7905189156      186.8035467468     1  0.26026363E+09
     -176.7905049995      182.4118996288     1  0.27087478E+09
     -176.7904843212      182.3055172344     1  0.28663105E+09
     -176.7903748267      178.9173624300     1  0.26919667E+09
     -176.7903683654      183.1103132512     1  0.26809994E+09
     -176.7903451997      180.2902741813     1  0.29089985E+09
     -176.7902405882      177.8904367409     1  0.27149290E+09
     -176.7902226740      180.3303760411     1  0.28551707E+09
     -176.7902205612      187.6055436077     1  0.28871594E+09
     -176.7900349074      181.5332704595     1  0.28897483E+09
     -176.7900271940      178.9703613044     1  0.28529762E+09
     -176.7898939990      181.5964163559     1  0.27079306E+09
     -176.7898557441      184.0081017671     1  0.27995052E+09
     -176.7898446638      184.6289385405     1  0.28575793E+09
     -176.7898169354      181.4643630220     1  0.28300910E+09
     -176.7898052914      184.8006837160     1  0.28554586E+09
     -176.7897801868      181.9605312581     1  0.28509934E+09
     -176.7897718578      177.3894784454     1  0.26828823E+09
     -176.7896973888      176.4564382151     1  0.27679589E+09
     -176.7896695704      181.5300755628     1  0.27077080E+09
     -176.7896531555      184.3096142936     1  0.28269632E+09
     -176.7895785601      180.3064248907     1  0.28760459E+09
     -176.7895041130      185.4519965759     1  0.26814897E+09
     -176.7894804904      181.8172775895     1  0.28260492E+09
     -176.7894339410      179.4613426629     1  0.28559857E+09
     -176.7893812424      178.0498951843     1  0.26807182E+09
     -176.7893169947      183.2847700717     1  0.28893711E+09
     -176.7893030145      182.8556904083     1  0.28213245E+09
     -176.7892668023      186.3074230016     1  0.28683501E+09
     -176.7891665345      177.5201191513     1  0.27788571E+09
     -176.7891646229      178.8436950264     1  0.28043634E+09
     -176.7891392458      185.6728490291     1  0.27182075E+09
     -176.7891290710      183.8278201274     4  0.26409449E+09
     -176.7890893058      182.1407129361     1  0.28186333E+09
     -176.7890616147      181.1498771394     1  0.28201955E+09
     -176.7889671008      181.4733085242     1  0.28199145E+09
     -176.7887422204      180.9235762568     1  0.28923663E+09
     -176.7886709200      184.1203804220     1  0.28363525E+09
     -176.7885872794      182.3190981870     1  0.26402690E+09
     -176.7885650509      179.3230638856     1  0.27992106E+09
     -176.7885347071      178.6392841415     1  0.27021233E+09
     -176.7885254800      180.8176610545     1  0.26695629E+09
     -176.7885110087      182.9188298780     1  0.27163333E+09
     -176.7884663302      179.9497463407     1  0.27413000E+09
     -176.7884603617      183.2094453864     1  0.26252988E+09
     -176.7882779957      183.0184336656     1  0.27362531E+09
     -176.7880673831      182.2553474476     1  0.26945632E+09
     -176.7880032931      179.3575319297     2  0.26452654E+09
     -176.7879772290      182.4944107305     1  0.28099133E+09
     -176.7879658226      181.7071427195     1  0.27295759E+09
     -176.7879339752      179.7910463324     1  0.28477173E+09
     -176.7878797281      180.3034443944     1  0.27851343E+09
     -176.7878242573      183.4966467332     1  0.28665670E+09
     -176.7878037257      182.4779668026     1  0.27304721E+09
     -176.7877957486      182.2777221242     1  0.27207938E+09
     -176.7877851947      182.8113239547     1  0.26723987E+09
     -176.7877457138      183.8562359697     1  0.27805653E+09
     -176.7876815668      187.4610163912     1  0.28502333E+09
     -176.7876669821      185.9798854415     1  0.26055307E+09
     -176.7876264389      181.7042925716     1  0.27371153E+09
     -176.7876198800      184.5864356074     1  0.25806819E+09
     -176.7875833705      180.3646900524     1  0.28790218E+09
     -176.7875295602      180.3008924229     1  0.26955654E+09
     -176.7874996427      175.6709480485     1  0.26355124E+09
     -176.7874813233      183.2607160019     1  0.28952955E+09
     -176.7874709652      179.1874298942     1  0.28228457E+09
     -176.7874222933      180.2530212942     2  0.26242265E+09
     -176.7874203364      181.5980000395     2  0.30175510E+09
     -176.7873150469      180.5484697122     1  0.27571355E+09
     -176.7873044953      181.1332092469     1  0.27112368E+09
     -176.7872930374      181.7759824398     1  0.28727230E+09
     -176.7872915206      181.0592776172     1  0.28248451E+09
     -176.7872434240      176.3886218673     1  0.27981121E+09
     -176.7870860044      179.8390319069     1  0.27974161E+09
     -176.7870681679      177.9903392476     1  0.28249815E+09
     -176.7870402652      180.7564333939     1  0.28482122E+09
     -176.7869243572      177.5668631199     1  0.27578011E+09
     -176.7868006756      179.6783008954     1  0.28663573E+09
     -176.7867703746      185.7288538390     1  0.28930863E+09
     -176.7867609606      177.4654813117     1  0.26925118E+09
     -176.7867508145      178.0445682854     1  0.27572864E+09
     -176.7866892662      189.0303530628     1  0.28146770E+09
     -176.7866546346      187.0820076038     1  0.28361878E+09
     -176.7866458871      183.0801887864     1  0.27535425E+09
     -176.7866214535      181.7588581719     1  0.26114790E+09
     -176.7865910683      182.1621310985     1  0.29175821E+09
     -176.7865870988      180.4794302669     1  0.27432626E+09
     -176.7865827457      183.7417438071     1  0.27924727E+09
     -176.7865103095      179.3572591674     1  0.27798815E+09
     -176.7864986756      180.1062058358     1  0.27000534E+09
     -176.7864636620      183.3629350663     1  0.28001914E+09
     -176.7864034918      180.1015994686     1  0.26938526E+09
     -176.7863451038      180.9789374066     1  0.27058504E+09
     -176.7863055281      182.4065858503     1  0.26251654E+09
     -176.7862934297      178.9928928786     1  0.26437353E+09
     -176.7862791201      183.2803185319     1  0.29016536E+09
     -176.7862045394      179.8550877902     1  0.27668865E+09
     -176.7862022835      177.2820661139     1  0.26873674E+09
     -176.7859847109      180.9164640448     1  0.28099295E+09
     -176.7859428894      178.8990737781     1  0.28117803E+09
     -176.7858989088      183.9567257358     1  0.28098240E+09
     -176.7858629382      189.3447013814     2  0.28962792E+09
     -176.7858563153      183.8863948091     1  0.27404910E+09
     -176.7857302144      179.2578232795     1  0.28526743E+09
     -176.7857179009      178.8087323443     1  0.26828842E+09
     -176.7853358047      183.9099550948     1  0.28501829E+09
     -176.7853143078      183.8980553116     1  0.28657872E+09
     -176.7852962508      183.5647016466     1  0.28354199E+09
     -176.7852751448      182.6273608072     1  0.27797411E+09
     -176.7852697909      177.8174875967     1  0.27953351E+09
     -176.7852625879      184.9421715581     1  0.28024294E+09
     -176.7850830318      181.8902916692     1  0.29184873E+09
     -176.7850721387      179.9555335924     1  0.27006771E+09
     -176.7849908814      180.9092468580     1  0.26264527E+09
     -176.7849744062      173.9685141081     1  0.26270139E+09
     -176.7849073002      181.7402285681     1  0.28084002E+09
     -176.7848965425      182.4167305113     1  0.26268730E+09
     -176.7848818854      181.1010564917     1  0.28017855E+09
     -176.7848127397      179.2299202816     1  0.26761953E+09
     -176.7848023205      181.0620017273     1  0.26951650E+09
     -176.7847303822      183.1107964089     1  0.27117382E+09
     -176.7846786463      178.1065052364     1  0.26952503E+09
     -176.7846326697      182.8205546008     1  0.26768964E+09
     -176.7845584436      176.2345166795     1  0.27501418E+09
     -176.7845555279      180.9796632747     1  0.27572262E+09
     -176.7845298644      181.7807330894     1  0.27255008E+09
     -176.7845161720      181.8938661408     1  0.28860849E+09
     -176.7843255634      179.5667674885     1  0.27727377E+09
     -176.7842956093      186.6851275509     1  0.26761463E+09
     -176.7842718358      176.6843989098     1  0.27904458E+09
     -176.7842154233      179.0709897680     1  0.27369373E+09
     -176.7841868353      181.7473304782     1  0.26985807E+09
     -176.7841269965      183.3230352081     1  0.29629663E+09
     -176.7841081246      184.3831294318     1  0.27492222E+09
     -176.7840996292      177.6516848823     1  0.27791076E+09
     -176.7840626920      185.6376489249     1  0.26275581E+09
     -176.7840355762      187.3621855400     1  0.28619369E+09
     -176.7839988755      181.9116395489     1  0.26771900E+09
     -176.7839936839      176.4289911639     1  0.26712479E+09
     -176.7839862530      177.4352148189     1  0.28488106E+09
     -176.7839544295      177.9249643450     1  0.28019713E+09
     -176.7839344317      180.7084737638     1  0.29118069E+09
     -176.7837920473      186.4021969431     1  0.28839821E+09
     -176.7837470256      181.0152364497     1  0.26523378E+09
     -176.7837380291      184.7765864705     1  0.27954044E+09
     -176.7836511216      183.8262568477     1  0.28214769E+09
     -176.7836369368      182.2628220027     1  0.27374924E+09
     -176.7836354625      182.4106225428     1  0.27895199E+09
     -176.7835783284      179.8186814490     1  0.28150358E+09
     -176.7835461561      176.9191201393     1  0.26914129E+09
     -176.7834398966      183.2840986512     1  0.27461857E+09
     -176.7834357002      179.0959638422     1  0.26811062E+09
     -176.7832403907      178.9481378722     1  0.28069144E+09
     -176.7832306921      184.6928209473     1  0.26562174E+09
     -176.7832188932      180.6370978880     1  0.28463349E+09
     -176.7831878173      181.8529109457     1  0.27299268E+09
     -176.7831698110      185.2501143423     1  0.27396622E+09
     -176.7831315071      188.9418753438     1  0.27891295E+09
     -176.7831251914      181.1157419929     1  0.27225239E+09
     -176.7830652982      177.9708722097     1  0.27023656E+09
     -176.7830467243      178.7990711491     2  0.26394919E+09
     -176.7830065408      179.3598711859     1  0.28205848E+09
     -176.7829776348      179.4065853957     1  0.27083256E+09
     -176.7829131312      185.8324916027     1  0.27633132E+09
     -176.7829052430      184.0440310757     1  0.26912956E+09
     -176.7828786196      180.2847365749     1  0.27033623E+09
     -176.7828466730      181.5910706164     1  0.26899236E+09
     -176.7827507410      175.7911675420     1  0.27080176E+09
     -176.7827252472      179.6677450332     1  0.27269088E+09
     -176.7826954427      183.9881595011     1  0.27469392E+09
     -176.7826723326      179.1999102437     1  0.27829878E+09
     -176.7826134638      185.8394546278     1  0.28736981E+09
     -176.7825824621      178.6262208712     1  0.26526849E+09
     -176.7825618442      180.5229841287     1  0.28077123E+09
     -176.7825496353      182.4605060117     1  0.27055259E+09
     -176.7824894583      179.7961938494     1  0.28084444E+09
     -176.7824549233      173.2421899694     1  0.29098017E+09
     -176.7823602393      183.3306912774     1  0.27551252E+09
     -176.7823334691      181.9160484970     1  0.27569681E+09
     -176.7823314198      183.7855134928     1  0.27164712E+09
     -176.7823219837      175.6393232179     1  0.27072748E+09
     -176.7823106782      179.9885038123     1  0.26160439E+09
     -176.7822395679      179.7120087545     1  0.28207343E+09
     -176.7822100552      182.7039812144     1  0.28010255E+09
     -176.7820677329      181.7980211141     1  0.27974619E+09
     -176.7820368870      180.2225164042     1  0.28013801E+09
     -176.7820056416      179.5132766028     1  0.27605509E+09
     -176.7819901081      183.7072849440     1  0.28707086E+09
     -176.7819829322      184.0432671576     2  0.26651484E+09
     -176.7819584334      183.3109447031     1  0.28952199E+09
     -176.7819427264      184.7907088151     1  0.27669163E+09
     -176.7819234697      177.2772879185     1  0.27281220E+09
     -176.7818734112      183.4778460180     1  0.27559958E+09
     -176.7818124991      183.5369735304     1  0.28110495E+09
     -176.7817921212      183.6679371176     1  0.27720769E+09
     -176.7817805250      180.0765240743     1  0.29141618E+09
     -176.7816916701      180.6363004483     1  0.27387542E+09
     -176.7816818113      183.0518449984     1  0.26981953E+09
     -176.7816394660      181.3407767639     1  0.28059155E+09
     -176.7816134155      178.8830925129     1  0.27363615E+09
     -176.7815744037      187.6804930918     1  0.28566806E+09
     -176.7815478608      181.9725187807     1  0.27992622E+09
     -176.7815193437      179.0401732032     1  0.27630950E+09
     -176.7815110224      180.4789821259     1  0.27042481E+09
     -176.7814952576      183.8416351147     1  0.27983918E+09
     -176.7814191420      182.9110349716     1  0.27457626E+09
     -176.7814107343      180.9360093690     1  0.28820762E+09
     -176.7812836331      186.2477964824     1  0.27843224E+09
     -176.7812346866      182.9983365349     1  0.26747585E+09
     -176.7812129109      181.4120787017     1  0.29488770E+09
     -176.7811705931      179.4482746748     1  0.28417858E+09
     -176.7811589035      179.5602777374     1  0.27357697E+09
     -176.7811218947      178.8900597401     1  0.28085300E+09
     -176.7811160855      181.7985626655     1  0.29267857E+09
     -176.7810396413      183.0635899180     1  0.26994936E+09
     -176.7810105079      181.9802054733     1  0.27704239E+09
     -176.7809461125      180.9557041349     1  0.27891542E+09
     -176.7809353508      184.5675996241     1  0.27552741E+09
     -176.7809224759      180.6201087281     1  0.28898345E+09
     -176.7808615128      180.2538619666     1  0.27434338E+09
     -176.7808259112      182.6355410704     1  0.27081757E+09
     -176.7808089826      181.4436960458     1  0.27567600E+09
     -176.7807803626      186.2204891124     1  0.28429868E+09
     -176.7807720939      183.4385056723     1  0.29124698E+09
     -176.7807102176      182.6054556058     1  0.27420087E+09
     -176.7806926335      184.1118318497     1  0.26304016E+09
     -176.7805676963      183.4527788430     1  0.27018609E+09
     -176.7805086920      183.2419612472     1  0.27845057E+09
     -176.7804712122      180.5597706183     1  0.27753034E+09
     -176.7803670539      178.3666387859     1  0.27370942E+09
     -176.7802953345      181.6988772343     1  0.28015285E+09
     -176.7802631063      187.2161708742     1  0.28442985E+09
     -176.7802407589      179.4596295111     1  0.28662457E+09
     -176.7801998211      179.4302579495     1  0.26622043E+09
     -176.7801930841      185.4346473222     1  0.29288270E+09
     -176.7801372767      183.8386714354     1  0.28150524E+09
     -176.7801172254      184.7062531725     1  0.31705670E+09
     -176.7800791700      182.2423176835     1  0.27430621E+09
     -176.7800354938      179.6393576796     1  0.27734926E+09
     -176.7800148068      182.5644068145     1  0.28757707E+09
     -176.7800132114      182.4563914875     1  0.27498953E+09
     -176.7799686826      181.6598978847     1  0.29164735E+09
     -176.7799282766      178.8578205852     1  0.27783805E+09
     -176.7799224560      178.2623206446     1  0.27459073E+09
     -176.7798928162      176.5751582386     1  0.26897145E+09
     -176.7798912763      179.1253390779     1  0.26696041E+09
     -176.7798324153      180.8862616373     1  0.27470894E+09
     -176.7798282412      181.7335926623     1  0.27026578E+09
     -176.7797986953      178.0309588932     1  0.28585246E+09
     -176.7797238070      181.4137443780     1  0.28100672E+09
     -176.7797147525      180.6985408615     1  0.27473072E+09
     -176.7797062958      181.9435931647     1  0.27451638E+09
     -176.7796810958      180.4395326631     1  0.27358737E+09
     -176.7796643115      173.5864531036     1  0.26854100E+09
     -176.7796509513      183.2062475325     1  0.26677199E+09
     -176.7796269361      181.7657803102     1  0.27833337E+09
     -176.7795463156      182.2910342471     1  0.27551226E+09
     -176.7794899687      177.4289351166     1  0.27270457E+09
     -176.7794062389      181.4951672696     1  0.26551376E+09
     -176.7793868006      177.7044473220     1  0.27979212E+09
     -176.7793749716      180.6408982796     1  0.28432235E+09
     -176.7792562596      176.7852046235     1  0.28877117E+09
     -176.7792387032      178.6368565113     1  0.28372489E+09
     -176.7792174376      179.7196588101     1  0.27886559E+09
     -176.7791873606      182.2043872492     1  0.28284134E+09
     -176.7791805732      183.5008609031     1  0.28574035E+09
     -176.7791458477      178.0744142764     1  0.26913767E+09
     -176.7789099415      180.9144666711     1  0.27472288E+09
     -176.7789074065      185.2194089591     1  0.28517140E+09
     -176.7789030585      187.1780569494     1  0.27883772E+09
     -176.7788683473      181.0230658845     1  0.28955780E+09
     -176.7788285740      185.1069739149     1  0.27953591E+09
     -176.7787356533      178.5228524768     1  0.28169805E+09
     -176.7787255594      179.8203110927     1  0.27592562E+09
     -176.7786785815      182.7199441000     1  0.27165023E+09
     -176.7786524212      180.9482668682     1  0.30244299E+09
     -176.7786487704      178.6544339867     1  0.27405023E+09
     -176.7786364328      182.4879564314     1  0.28176253E+09
     -176.7785210821      175.5853891760     1  0.28126228E+09
     -176.7785049564      180.6479198231     1  0.27705540E+09
     -176.7784952558      177.4887175266     1  0.27422420E+09
     -176.7784214775      181.9185515523     1  0.27429611E+09
     -176.7784063249      185.1210128370     1  0.28752776E+09
     -176.7783793070      180.3651410166     1  0.28121014E+09
     -176.7783715921      180.1263009074     1  0.26975340E+09
     -176.7783636868      179.6007838609     1  0.28247998E+09
     -176.7783522721      179.9410265161     1  0.28825542E+09
     -176.7783476493      185.4213695735     1  0.25987673E+09
     -176.7782803484      181.2271417916     1  0.26943105E+09
     -176.7782756007      180.8962514724     1  0.27273082E+09
     -176.7782518218      187.9497184644     1  0.28607107E+09
     -176.7781551305      181.9297431341     1  0.27509326E+09
     -176.7781537601      180.5177450209     1  0.27141143E+09
     -176.7781425079      183.1114887253     1  0.27776202E+09
     -176.7781029625      180.9366721263     1  0.28517338E+09
     -176.7780889053      180.8514702027     1  0.28115556E+09
     -176.7780293616      175.1475739533     1  0.29003589E+09
     -176.7779191014      180.6856413146     1  0.28295476E+09
     -176.7778374620      182.4648078719     1  0.28527099E+09
     -176.7778276062      180.8002400590     1  0.27107232E+09
     -176.7777787212      176.6946388058     1  0.28533507E+09
     -176.7777626143      182.7340553043     1  0.28199214E+09
     -176.7777524544      181.3555977057     1  0.26838100E+09
     -176.7776560293      184.4412374621     1  0.28525337E+09
     -176.7776539051      178.7149507395     1  0.28101205E+09
     -176.7775936140      184.5343023758     1  0.26742265E+09
     -176.7775388947      180.1930499761     1  0.28082450E+09
     -176.7775158977      180.6160534190     1  0.26303089E+09
     -176.7774849713      177.7425879564     1  0.27310511E+09
     -176.7774707245      186.4642160185     1  0.28268330E+09
     -176.7774538024      186.5215676041     1  0.28854268E+09
     -176.7773992461      179.2182927463     1  0.28218518E+09
     -176.7771864068      176.4197914917     1  0.28023564E+09
     -176.7771656331      179.1901074540     1  0.27466647E+09
     -176.7771510974      183.8441254712     1  0.27284572E+09
     -176.7770928156      182.3341984119     1  0.26926249E+09
     -176.7770574367      182.4746168098     1  0.27889629E+09
     -176.7770445990      181.6653621327     1  0.28390171E+09
     -176.7770288839      184.2081301791     1  0.26962134E+09
     -176.7769225497      180.2742479000     1  0.28165911E+09
     -176.7768566739      179.9005629610     1  0.27244378E+09
     -176.7767954358      185.5050608077     1  0.26037718E+09
     -176.7767697463      180.7437263876     1  0.27442290E+09
     -176.7767606860      183.3127542341     1  0.28541336E+09
     -176.7767432708      180.6532001956     1  0.28927328E+09
     -176.7767043595      181.4809020201     1  0.27568259E+09
     -176.7766778444      183.8354355797     1  0.28319483E+09
     -176.7766333354      181.1317349849     1  0.27054731E+09
     -176.7765552198      183.0569949768     1  0.27814123E+09
     -176.7763779749      183.8351061656     1  0.28496312E+09
     -176.7762903312      179.0209598718     1  0.27628302E+09
     -176.7762688583      182.0333939916     1  0.27283069E+09
     -176.7762515049      181.6399046689     1  0.28972796E+09
     -176.7762308790      185.0811697578     1  0.28540314E+09
     -176.7761477173      182.4342824066     1  0.27745698E+09
     -176.7761061396      178.6129173539     1  0.26983829E+09
     -176.7759717828      180.3132895576     1  0.28005163E+09
     -176.7759687692      178.9371141944     1  0.26514952E+09
     -176.7759383580      180.7940219095     1  0.26973443E+09
     -176.7759315096      178.4236422614     1  0.27445511E+09
     -176.7759073209      181.3213150157     1  0.28210370E+09
     -176.7758027489      186.0752312314     1  0.27527780E+09
     -176.7757160016      175.1785193882     1  0.27901286E+09
     -176.7756290667      184.7460514798     1  0.27429534E+09
     -176.7756172244      183.5924188802     1  0.27752791E+09
     -176.7755860992      182.8883567168     1  0.27969513E+09
     -176.7755662870      181.9997864602     1  0.29084020E+09
     -176.7755327520      180.1893745594     1  0.29016907E+09
     -176.7755143439      177.6899967919     1  0.27436840E+09
     -176.7755123258      179.4397490616     1  0.26550056E+09
     -176.7755070363      182.0196312600     1  0.28340292E+09
     -176.7755021868      179.2857847427     1  0.27528849E+09
     -176.7754902691      186.8934192994     1  0.27468742E+09
     -176.7754021969      185.1939224822     1  0.28048174E+09
     -176.7753991575      177.8314520822     1  0.29377290E+09
     -176.7753247901      183.2302186344     1  0.27950088E+09
     -176.7753122231      182.1715992236     1  0.25812007E+09
     -176.7752447338      177.2276444170     1  0.26424798E+09
     -176.7751851205      182.3597781437     1  0.25981028E+09
     -176.7751593336      181.9144373712     1  0.26787115E+09
     -176.7751157788      187.0895460235     1  0.28138689E+09
     -176.7750628368      176.7160602685     1  0.26391540E+09
     -176.7749498551      185.1395166392     1  0.29366277E+09
     -176.7749026951      178.0541881381     1  0.27759281E+09
     -176.7748945883      185.6173048957     1  0.29209258E+09
     -176.7748785058      174.6094588095     1  0.27260680E+09
     -176.7747964350      180.5441253609     1  0.29042416E+09
     -176.7747469940      181.7047451347     1  0.28807925E+09
     -176.7747066288      180.8419395757     1  0.27423590E+09
     -176.7745817768      181.1097913897     1  0.29541510E+09
     -176.7744818017      184.6424759598     1  0.27562456E+09
     -176.7744405069      181.2788057202     1  0.27625460E+09
     -176.7743967330      182.1201061976     1  0.29513155E+09
     -176.7743547141      182.5532461726     1  0.30630125E+09
     -176.7743257576      181.1252067351     1  0.26875522E+09
     -176.7742580461      182.4846549671     1  0.26984139E+09
     -176.7742195181      178.2523117201     1  0.29024367E+09
     -176.7741660738      186.2729313106     1  0.26036421E+09
     -176.7741443017      180.7436295859     1  0.27780555E+09
     -176.7741090096      180.5872105381     1  0.28245597E+09
     -176.7740622173      178.6140278699     1  0.27563401E+09
     -176.7739782105      179.0611706637     1  0.27265551E+09
     -176.7739700756      182.2665751732     1  0.27501868E+09
     -176.7739282485      177.9271939189     1  0.27111661E+09
     -176.7739260908      182.7721134893     1  0.27771130E+09
     -176.7739249938      181.1858838245     1  0.27445836E+09
     -176.7738570114      178.9708884070     1  0.27229433E+09
     -176.7736976009      179.2430444075     1  0.26730262E+09
     -176.7736898580      179.7554230049     1  0.27233491E+09
     -176.7736293642      178.8198088815     1  0.27312464E+09
     -176.7736266790      180.4462564382     1  0.26866081E+09
     -176.7736192645      180.7797131770     1  0.26284869E+09
     -176.7736141121      177.7896043112     1  0.26382331E+09
     -176.7736003898      183.0519668603     1  0.28988680E+09
     -176.7735908306      181.8565064366     1  0.28296180E+09
     -176.7735712029      181.0240335211     1  0.28117799E+09
     -176.7734817825      182.1239312403     1  0.27683850E+09
     -176.7734436344      182.5921451482     1  0.28491271E+09
     -176.7734230333      180.8249987903     1  0.27929697E+09
     -176.7734199450      182.6562487888     1  0.27150319E+09
     -176.7733832145      184.5530098908     1  0.26740436E+09
     -176.7733797371      181.9153659847     1  0.27223313E+09
     -176.7733624820      184.4155173012     1  0.27135866E+09
     -176.7733075953      181.6869644293     1  0.26358035E+09
     -176.7732987733      181.6590447403     1  0.26568699E+09
     -176.7732860947      180.4951811199     1  0.27486137E+09
     -176.7732799815      181.8737688771     1  0.26220459E+09
     -176.7732402257      183.6316025353     1  0.28116335E+09
     -176.7732257988      184.2659101285     1  0.28054104E+09
     -176.7731703694      186.5259652011     1  0.28203771E+09
     -176.7731602337      183.5961781729     1  0.28149341E+09
     -176.7731528565      182.1375217742     1  0.28639121E+09
     -176.7730716039      180.1788063227     1  0.27263178E+09
     -176.7730705952      181.8512779220     1  0.27653424E+09
     -176.7730649212      179.9581143332     2  0.27184772E+09
     -176.7730115358      182.7714040507     1  0.27814897E+09
     -176.7730013342      179.1922744509     2  0.26971083E+09
     -176.7729744238      178.0483043187     1  0.27754674E+09
     -176.7729484955      181.1927723738     1  0.26912312E+09
     -176.7729385368      180.9765559035     1  0.29525473E+09
     -176.7729056767      172.5505360609     2  0.26169541E+09
     -176.7728704032      182.0621590625     1  0.29309686E+09
     -176.7728677432      181.3223871780     1  0.27337545E+09
     -176.7728490440      179.8745746214     1  0.29197455E+09
     -176.7728117649      179.4190987329     1  0.27944193E+09
     -176.7727738417      183.2348638305     1  0.27281782E+09
     -176.7727247611      180.4590406067     1  0.28368061E+09
     -176.7726926444      178.7711585273     1  0.28174829E+09
     -176.7726388469      181.9899953529     1  0.28278978E+09
     -176.7725693156      186.9630780731     1  0.28331272E+09
     -176.7725515584      183.4700697362     1  0.28073404E+09
     -176.7725226985      186.1152505405     1  0.27880224E+09
     -176.7725130459      179.1650510931     1  0.26964116E+09
     -176.7724223725      181.3109244096     1  0.27102163E+09
     -176.7724143594      182.7538709535     1  0.26844949E+09
     -176.7724079656      181.6484404633     1  0.26905984E+09
     -176.7723251297      181.6304773157     1  0.27022384E+09
     -176.7722978192      181.5910021696     1  0.27786579E+09
     -176.7722807539      180.6281959729     1  0.27758937E+09
     -176.7722761052      177.0892128823     1  0.27841656E+09
     -176.7721830132      182.8305560354     1  0.28753581E+09
     -176.7718968330      179.3811443380     1  0.28850712E+09
     -176.7718631813      183.3290215817     1  0.28431769E+09
     -176.7718577545      182.8378462807     1  0.28132721E+09
     -176.7718208693      178.8907622211     1  0.28260245E+09
     -176.7718165401      181.1403540566     1  0.27929253E+09
     -176.7718047151      176.6491264038     1  0.28036401E+09
     -176.7717904547      185.6585720298     1  0.29111641E+09
     -176.7717727558      186.3061305683     2  0.26685841E+09
     -176.7717694528      183.6687422202     1  0.27228600E+09
     -176.7717260077      182.1645224889     1  0.27766034E+09
     -176.7716329968      177.6025670262     1  0.28146705E+09
     -176.7715760286      177.7978358502     1  0.27598546E+09
     -176.7715746344      183.2874574541     1  0.28766538E+09
     -176.7714868490      174.1149051072     1  0.28308744E+09
     -176.7713696759      182.7448756672     1  0.27514541E+09
     -176.7713285076      180.3286904645     4  0.26625433E+09
     -176.7713008685      176.5839923652     1  0.27735085E+09
     -176.7712922661      180.3464211022     1  0.25980513E+09
     -176.7712814164      177.1002968517     1  0.27070695E+09
     -176.7712611832      179.5888576305     1  0.26832725E+09
     -176.7712421947      178.6656802393     1  0.28622470E+09
     -176.7712071423      178.0299286583     1  0.27756433E+09
     -176.7711177946      183.5118130417     1  0.27680780E+09
     -176.7710936763      183.3840245617     1  0.27535498E+09
     -176.7710880147      183.6881329851     1  0.28036789E+09
     -176.7710804226      182.1008314836     1  0.27186442E+09
     -176.7710555556      180.6859472162     1  0.27221281E+09
     -176.7710487427      177.8863497324     1  0.27100677E+09
     -176.7710369496      180.1653910517     1  0.27383959E+09
     -176.7710078029      179.3439710493     1  0.27854686E+09
     -176.7709890399      182.8032423540     1  0.28803740E+09
     -176.7709698343      176.4431390710     1  0.28286376E+09
     -176.7709651743      179.6899774651     1  0.27298909E+09
     -176.7709396841      183.4925786185     1  0.27626315E+09
     -176.7709182811      178.5145250623     1  0.27402805E+09
     -176.7709167997      181.5178351808     1  0.28737674E+09
     -176.7708637115      177.7751207474     1  0.27060543E+09
     -176.7708486306      183.3032192593     1  0.27862089E+09
     -176.7708371238      183.3413445001     1  0.28008533E+09
     -176.7708204320      181.1421900608     1  0.26883065E+09
     -176.7707395246      182.5320740991     1  0.28021964E+09
     -176.7706961065      182.8690074252     1  0.27124289E+09
     -176.7706824988      178.8718906412     1  0.28434933E+09
     -176.7706503875      178.4263210364     1  0.27137675E+09
     -176.7706340062      185.0025076289     1  0.26972613E+09
     -176.7705986195      180.8978508302     1  0.27421480E+09
     -176.7705616016      179.7838717032     1  0.27264231E+09
     -176.7705537742      183.9787255448     4  0.26130417E+09
     -176.7705446934      181.9135244541     1  0.29078700E+09
     -176.7705408257      179.3015732161     1  0.27247780E+09
     -176.7704596645      183.5722132711     1  0.28178251E+09
     -176.7704002734      182.3249811152     1  0.27397779E+09
     -176.7703617730      175.6149557215     1  0.27375934E+09
     -176.7703450195      182.3939455679     1  0.26817325E+09
     -176.7703296886      179.5909020071     1  0.28491104E+09
     -176.7703172396      179.7028732497     1  0.28436209E+09
     -176.7703134690      180.0503876443     1  0.27691685E+09
     -176.7703056732      175.0175309110     1  0.26999219E+09
     -176.7703044829      180.2528156414     1  0.29245115E+09
     -176.7702514595      181.9747381481     1  0.28267692E+09
     -176.7702181097      180.5969885159     1  0.28329825E+09
     -176.7701781665      175.9057882941     1  0.28023092E+09
     -176.7701553462      176.6637915665     1  0.27748670E+09
     -176.7701497137      179.1771186290     1  0.28251226E+09
     -176.7701408939      181.7657747125     1  0.27526495E+09
     -176.7701159201      183.8310444667     1  0.26232144E+09
     -176.7700846342      179.2085338860     1  0.27235828E+09
     -176.7700717637      177.8996013109     1  0.26886571E+09
     -176.7699932316      186.5176745887     1  0.28438034E+09
     -176.7699793204      183.3656029063     1  0.27975482E+09
     -176.7699158615      182.5161245635     1  0.27049192E+09
     -176.7697406350      181.8033413981     1  0.27827401E+09
     -176.7697335593      178.7476601064     1  0.28556523E+09
     -176.7697052877      184.2633827767     1  0.29050826E+09
     -176.7696908145      179.5918994176     1  0.27527103E+09
     -176.7696838924      177.7609751902     1  0.26054246E+09
     -176.7696709257      184.0656345430     1  0.28684449E+09
     -176.7696406454      178.5845143828     1  0.27318025E+09
     -176.7696016596      179.3586226348     1  0.27058184E+09
     -176.7695870426      182.8103595058     1  0.25688560E+09
     -176.7695616627      181.0519758217     1  0.27403989E+09
     -176.7695287499      179.4458731479     1  0.27352025E+09
     -176.7695176711      178.1971216732     1  0.26985941E+09
     -176.7694882136      180.1757077278     1  0.28748053E+09
     -176.7694367612      181.8858640012     1  0.28023735E+09
     -176.7693896986      180.6045564559     1  0.29034995E+09
     -176.7693826213      182.0566158376     1  0.28609552E+09
     -176.7693248461      178.7459667036     1  0.28292299E+09
     -176.7693098004      176.3928927332     1  0.28184471E+09
     -176.7692896812      181.4179322019     1  0.27200138E+09
     -176.7692542010      182.1544038822     1  0.28612612E+09
     -176.7692106472      180.4529633135     1  0.27106088E+09
     -176.7692074508      188.8780598026     1  0.27435663E+09
     -176.7691993945      178.8870269640     1  0.27075008E+09
     -176.7691330371      182.9909315657     1  0.26017354E+09
     -176.7691082155      180.7267865384     1  0.27738380E+09
     -176.7690056489      178.2502924983     1  0.27489581E+09
     -176.7689752843      179.0791443003     1  0.27831626E+09
     -176.7689632091      180.1588606550     1  0.27142987E+09
     -176.7689616257      182.3323541782     1  0.26097496E+09
     -176.7689602684      178.3121168397     2  0.27729574E+09
     -176.7689345400      180.7787410820     1  0.28248709E+09
     -176.7689182185      187.5783944982     2  0.26355827E+09
     -176.7689027472      179.6895730267     1  0.26133464E+09
     -176.7688155682      180.7369056953     2  0.26549027E+09
     -176.7687682748      182.8109175693     1  0.29074364E+09
     -176.7687555393      176.5165248562     1  0.27069116E+09
     -176.7687033757      187.0344688638     1  0.28840156E+09
     -176.7686697488      179.8888745560     1  0.26933784E+09
     -176.7686682462      185.1826774925     1  0.27325535E+09
     -176.7686512368      182.9178332346     1  0.28413009E+09
     -176.7686373174      180.9600541360     1  0.28629808E+09
     -176.7685786831      172.9415219506     1  0.26991615E+09
     -176.7685545102      186.7553005986     1  0.26561887E+09
     -176.7685412737      182.5740839546     1  0.26093105E+09
     -176.7685063862      180.1016423635     1  0.28246816E+09
     -176.7684649362      182.0805284429     1  0.27683748E+09
     -176.7684422441      177.8562854039     1  0.27122414E+09
     -176.7684319119      181.9739990052     1  0.27249333E+09
     -176.7683733013      178.0743222441     1  0.29726085E+09
     -176.7683149773      180.0944220810     1  0.27462961E+09
     -176.7683018303      179.0445226435     1  0.27168629E+09
     -176.7682120877      181.4403173669     1  0.27998456E+09
     -176.7681732871      183.9485374625     1  0.27422324E+09
     -176.7680913108      184.8302040895     1  0.27328178E+09
     -176.7680528360      179.1317182198     1  0.26573645E+09
     -176.7680163363      179.3822510920     1  0.26918448E+09
     -176.7680121759      177.0284869785     1  0.26963701E+09
     -176.7679430791      179.7683376990     1  0.28071375E+09
     -176.7678615658      181.2859590575     1  0.27414787E+09
     -176.7678369345      180.0221258334     1  0.29728739E+09
     -176.7678342534      179.9378448248     1  0.28195005E+09
     -176.7678235380      186.9637015513     1  0.28162700E+09
     -176.7678024071      179.6113101992     1  0.28039511E+09
     -176.7677636565      180.9281275937     1  0.27497038E+09
     -176.7677546550      180.8221914606     1  0.25842943E+09
     -176.7677502824      185.9502899590     2  0.27167108E+09
     -176.7677271262      180.1297376437     1  0.28511172E+09
     -176.7676725765      183.1810173332     1  0.28550341E+09
     -176.7676712905      182.9576711789     1  0.27186053E+09
     -176.7676208821      180.5675387857     1  0.27065598E+09
     -176.7675949774      181.3008642504     1  0.27695162E+09
     -176.7675834532      179.9147823550     1  0.25914499E+09
     -176.7675443502      181.3143940932     1  0.27033517E+09
     -176.7675365004      178.5030807703     1  0.26759290E+09
     -176.7675130828      188.6907687069     1  0.28323757E+09
     -176.7675083206      181.9681192686     1  0.27830884E+09
     -176.7674928137      184.4748018489     1  0.26751001E+09
     -176.7673811460      181.2373107777     1  0.27914479E+09
     -176.7673003669      183.2428048382     1  0.26041397E+09
     -176.7672804294      182.2291178169     1  0.28011654E+09
     -176.7672666637      178.3244415432     1  0.26078962E+09
     -176.7672391902      180.7844863684     1  0.27869946E+09
     -176.7671315446      175.4947148945     1  0.28378434E+09
     -176.7670472624      183.9269835201     1  0.26412445E+09
     -176.7669696030      176.4580644273     1  0.26733917E+09
     -176.7668267312      185.0152778398     1  0.29304968E+09
     -176.7667899476      181.4722572584     1  0.27713051E+09
     -176.7667305137      182.7455288019     1  0.27942862E+09
     -176.7667263437      176.1967841068     1  0.26837056E+09
     -176.7667182253      179.6589007634     1  0.27817704E+09
     -176.7666697314      185.9594835273     1  0.27478492E+09
     -176.7666026411      179.1810423464     1  0.27614693E+09
     -176.7665763642      181.5734518713     1  0.27085067E+09
     -176.7665238867      180.3913491949     1  0.27893786E+09
     -176.7664886529      179.2620953980     1  0.28581128E+09
     -176.7664863680      179.3467345536     1  0.27894768E+09
     -176.7664306698      183.1675148620     1  0.28392608E+09
     -176.7663807222      183.0280196226     1  0.27612304E+09
     -176.7663476975      177.0667140009     1  0.26780632E+09
     -176.7663204058      177.4588748158     1  0.26770158E+09
     -176.7663137418      179.4717974346     1  0.27493748E+09
     -176.7662888566      179.0746558020     1  0.28254031E+09
     -176.7661849492      183.6303816304     1  0.27601154E+09
     -176.7661661593      183.5800105427     1  0.27788105E+09
     -176.7661570507      181.6973522904     1  0.26050516E+09
     -176.7661157803      186.0203829039     1  0.25908076E+09
     -176.7660573594      184.1951526531     1  0.27326617E+09
     -176.7660501910      179.9573260540     1  0.27542309E+09
     -176.7659964098      178.2995001869     1  0.28517878E+09
     -176.7659687187      179.5079993864     1  0.27326650E+09
     -176.7659558497      184.5430523799     1  0.28352448E+09
     -176.7658962781      187.1982004638     1  0.28792178E+09
     -176.7658514632      182.2902740154     1  0.26670048E+09
     -176.7658457515      179.2873423314     1  0.27477371E+09
     -176.7657605503      181.5505834956     1  0.28649861E+09
     -176.7657477035      182.8793535839     1  0.27355678E+09
     -176.7657402750      184.1210060329     1  0.25893391E+09
     -176.7656980345      181.8841387823     1  0.27212165E+09
     -176.7656871904      182.9526518650     1  0.27906134E+09
     -176.7656726885      179.7149034663     1  0.27412745E+09
     -176.7655607541      186.6275041374     1  0.28728769E+09
     -176.7655290823      174.8286411845     1  0.26827503E+09
     -176.7654296820      178.1061989372     2  0.27608560E+09
     -176.7653832315      180.0235420821     1  0.27569976E+09
     -176.7653326574      179.8911581887     1  0.27069168E+09
     -176.7652805431      178.3200562130     1  0.27384891E+09
     -176.7652701794      181.1556084196     1  0.27958685E+09
     -176.7652632525      180.7365291982     1  0.27372954E+09
     -176.7652600318      178.7790295341     1  0.27743472E+09
     -176.7651936425      182.8277923462     1  0.27724982E+09
     -176.7651884474      183.8077151243     1  0.27576711E+09
     -176.7651744331      183.0100809330     1  0.26849088E+09
     -176.7651711883      179.0444699656     1  0.27166941E+09
     -176.7651591194      180.4436781892     1  0.26330209E+09
     -176.7651416279      181.5856167913     1  0.28405117E+09
     -176.7650991925      181.4994144749     1  0.27586487E+09
     -176.7650965945      180.4684024735     1  0.27992034E+09
     -176.7650548554      183.2709302320     1  0.27393220E+09
     -176.7650440085      182.5621426786     1  0.27138804E+09
     -176.7649990275      181.1643212180     1  0.26149749E+09
     -176.7649560083      184.3863332168     1  0.28367449E+09
     -176.7649190460      178.4107964148     1  0.28042617E+09
     -176.7649101814      179.5886059850     1  0.28006353E+09
     -176.7649085844      181.7947994649     1  0.25779722E+09
     -176.7648975986      182.0414170213     1  0.27582408E+09
     -176.7648532343      180.4687908397     1  0.26513376E+09
     -176.7646468455      182.7311740377     1  0.28023601E+09
     -176.7646260637      176.4230434812     1  0.27178529E+09
     -176.7646178847      178.7600185181     1  0.26482222E+09
     -176.7645796285      183.7254319780     1  0.25921859E+09
     -176.7644833752      180.0960086661     1  0.28369414E+09
     -176.7644811276      182.6532418190     1  0.27757843E+09
     -176.7644608847      185.3222467203     1  0.27555544E+09
     -176.7644399486      178.7716528788     1  0.27625662E+09
     -176.7644358333      178.7723178593     1  0.27310592E+09
     -176.7644223940      178.0586730856     1  0.27954698E+09
     -176.7644187914      184.8736247362     1  0.27976933E+09
     -176.7643374035      183.1744660809     1  0.27859467E+09
     -176.7643306109      175.4185879123     2  0.28146081E+09
     -176.7643246799      177.7352056680     1  0.27603923E+09
     -176.7642714090      179.4358747124     1  0.27493700E+09
     -176.7642259450      182.4791966248     1  0.26548784E+09
     -176.7641283936      173.9671365929     1  0.27247512E+09
     -176.7641247376      175.4357309968     1  0.27701302E+09
     -176.7641162973      182.7584240155     1  0.27936175E+09
     -176.7640311876      180.6510750804     1  0.30520392E+09
     -176.7639986927      179.3255477517     1  0.28224285E+09
     -176.7639814090      183.7329516756     1  0.27278828E+09
     -176.7638676843      177.4164464101     1  0.26827116E+09
     -176.7637707979      183.3265158614     1  0.28168111E+09
     -176.7637691220      175.4847823110     1  0.28267652E+09
     -176.7637211755      181.2215143412     1  0.26148708E+09
     -176.7637135048      181.4981659021     1  0.27756844E+09
     -176.7637096401      174.8849364662     1  0.27981552E+09
     -176.7636328675      181.8545450491     1  0.28282976E+09
     -176.7636039755      178.1324469340     1  0.27326027E+09
     -176.7635156073      179.6804427360     1  0.28527149E+09
     -176.7634469515      177.3606950368     1  0.26720853E+09
     -176.7634457685      181.8577274518     1  0.26919347E+09
     -176.7634385225      178.3270773425     1  0.26835728E+09
     -176.7633452308      180.1830511303     1  0.27039306E+09
     -176.7633327665      180.3601984860     1  0.28887257E+09
     -176.7633297936      175.2559377562     1  0.27622278E+09
     -176.7632461223      181.7612879348     1  0.28000786E+09
     -176.7631474404      179.1802732234     1  0.28582412E+09
     -176.7631378602      179.6794683716     1  0.27077240E+09
     -176.7630958400      180.3455666263     1  0.27446045E+09
     -176.7630905229      181.8489259891     1  0.26692027E+09
     -176.7630868096      181.2568370200     1  0.28926290E+09
     -176.7630713130      180.5814131972     1  0.26998151E+09
     -176.7629917170      177.2807796996     1  0.28790127E+09
     -176.7629726702      180.1910602537     1  0.26868677E+09
     -176.7629650933      182.1662659991     1  0.28225939E+09
     -176.7629391596      180.0623356679     1  0.27232385E+09
     -176.7627834364      178.2266248236     1  0.27776091E+09
     -176.7627450214      177.8345725101     1  0.28060814E+09
     -176.7627302473      181.7131644962     1  0.27233585E+09
     -176.7626832245      181.9170765531     1  0.26670785E+09
     -176.7626719987      183.7364534928     1  0.27829642E+09
     -176.7626609463      181.5409650884     1  0.27247627E+09
     -176.7626355573      178.7434684146     1  0.27458957E+09
     -176.7625635078      182.6553688237     1  0.27640300E+09
     -176.7625476700      180.9105659199     1  0.27355183E+09
     -176.7625460878      182.7693336603     1  0.25885721E+09
     -176.7625282785      180.7130895344     1  0.28895233E+09
     -176.7624305256      180.9271299803     1  0.28519061E+09
     -176.7623966924      180.1207870250     1  0.28921991E+09
     -176.7623836391      178.9956118368     1  0.27466647E+09
     -176.7622943378      179.8481033613     1  0.27946437E+09
     -176.7622775806      180.1905976208     1  0.27340375E+09
     -176.7622765419      183.0208817926     1  0.28947001E+09
     -176.7622545487      183.6820006742     1  0.27368343E+09
     -176.7622254812      182.8264778897     1  0.28327261E+09
     -176.7622231032      182.9137278284     1  0.27556573E+09
     -176.7621733300      181.2887905284     1  0.26972859E+09
     -176.7621720463      180.4956837555     1  0.28315697E+09
     -176.7621180388      184.6356689573     1  0.27467955E+09
     -176.7621156609      184.2844949728     1  0.27440690E+09
     -176.7621003989      180.7927914329     1  0.27105327E+09
     -176.7620958457      182.2777383563     1  0.27945231E+09
     -176.7620514115      180.9998699516     1  0.27099755E+09
     -176.7619869928      183.3775453081     1  0.27754623E+09
     -176.7619711017      180.8506641160     1  0.28332430E+09
     -176.7619607230      183.2153844586     1  0.26130241E+09
     -176.7618798067      180.2914970150     1  0.27983756E+09
     -176.7618388463      180.8342432611     1  0.27063072E+09
     -176.7618281125      185.9031266843     1  0.27234087E+09
     -176.7617460119      184.3563710143     1  0.29778067E+09
     -176.7617278249      181.2607424183     1  0.29161298E+09
     -176.7616659340      182.1004866613     1  0.26535106E+09
     -176.7616209359      182.6429001687     1  0.27824816E+09
     -176.7615865596      181.3486072857     1  0.26898549E+09
     -176.7614909408      182.9590546360     1  0.26725077E+09
     -176.7614543465      180.2421270939     1  0.27241922E+09
     -176.7613836070      180.7498500439     1  0.28157388E+09
     -176.7613362828      176.4544788388     1  0.28145054E+09
     -176.7612988910      181.5015238506     1  0.27684931E+09
     -176.7612870891      186.2989831374     1  0.28353862E+09
     -176.7612850344      182.1872524950     1  0.27412722E+09
     -176.7612563817      179.7500946990     1  0.27362635E+09
     -176.7611972978      183.4467752312     1  0.27354553E+09
     -176.7611591134      183.7227541591     1  0.27597890E+09
     -176.7611130349      185.1751336519     1  0.27852035E+09
     -176.7611114125      181.9399322958     1  0.27670440E+09
     -176.7610924406      178.8537418550     1  0.25996095E+09
     -176.7610621938      186.1861301996     1  0.27807738E+09
     -176.7610362284      183.4842001612     1  0.26039803E+09
     -176.7610316910      179.1236680746     1  0.27330877E+09
     -176.7609498443      180.6946968900     1  0.27380394E+09
     -176.7609227238      180.9636669477     1  0.27997254E+09
     -176.7609149993      177.9181932635     1  0.27272563E+09
     -176.7608773013      188.2180659231     1  0.30239227E+09
     -176.7608132224      185.4550069734     1  0.30287497E+09
     -176.7607505153      182.1821600116     1  0.27096906E+09
     -176.7607469496      182.7923873250     1  0.28290008E+09
     -176.7606821052      180.3700888040     1  0.26502059E+09
     -176.7606260816      181.6406067115     1  0.26997978E+09
     -176.7605699199      181.6780212438     1  0.27573006E+09
     -176.7605625718      181.1554735138     1  0.28168800E+09
     -176.7605305325      182.3583924628     1  0.28120178E+09
     -176.7605112057      174.5906158491     1  0.28568529E+09
     -176.7604651128      183.6294505937     1  0.29053543E+09
     -176.7604476056      179.0348418811     1  0.27365084E+09
     -176.7603971937      182.1179729711     1  0.27022697E+09
     -176.7603941316      181.7222489927     1  0.27772029E+09
     -176.7603866527      181.5762083102     1  0.27839578E+09
     -176.7602553955      186.2573414061     1  0.27541869E+09
     -176.7602288760      178.6522748912     1  0.26874280E+09
     -176.7601628801      178.2110651990     1  0.28273432E+09
     -176.7600816195      180.6099339899     1  0.27395336E+09
     -176.7600645892      188.5610657413     1  0.27566756E+09
     -176.7599711230      182.3799098051     1  0.27672988E+09
     -176.7599392752      176.0256612893     1  0.27332549E+09
     -176.7599271376      186.9618442535     1  0.28756906E+09
     -176.7599054805      184.3121256847     1  0.28158850E+09
     -176.7598856229      184.7628822825     1  0.29702572E+09
     -176.7598452700      179.6647736029     1  0.26589715E+09
     -176.7598243426      186.8013369176     1  0.27487720E+09
     -176.7597816743      178.7735582675     1  0.27081337E+09
     -176.7597638420      176.4666477883     1  0.28040944E+09
     -176.7597229727      182.4782213112     1  0.28219767E+09
     -176.7597202971      179.5080438199     1  0.28174661E+09
     -176.7597041505      178.9770524433     1  0.27819720E+09
     -176.7596796147      187.6536919982     1  0.27409974E+09
     -176.7596569038      184.4055078080     1  0.27883011E+09
     -176.7596442181      181.3193942519     1  0.28085187E+09
     -176.7596396789      182.7413364627     1  0.27151444E+09
     -176.7596240989      181.4473791074     1  0.27337232E+09
     -176.7596127953      181.8687284685     1  0.27699317E+09
     -176.7595076049      183.7417211710     1  0.26420323E+09
     -176.7595049258      182.4785417860     1  0.27466147E+09
     -176.7594908594      180.6058237121     1  0.27358527E+09
     -176.7594727576      180.3580404208     1  0.27078437E+09
     -176.7594568794      180.9422011874     1  0.28604996E+09
     -176.7593496174      178.4979192339     1  0.26110411E+09
     -176.7592620203      182.6317246878     1  0.26925359E+09
     -176.7592494087      177.6513905225     1  0.26756255E+09
     -176.7592263227      178.2019480911     1  0.29063112E+09
     -176.7591924250      181.2889842423     1  0.27176802E+09
     -176.7591881885      180.3730305150     1  0.27661220E+09
     -176.7591689330      180.7205340112     1  0.27358440E+09
     -176.7591642055      188.5072132798     1  0.27345224E+09
     -176.7590652720      188.3703895546     1  0.27641230E+09
     -176.7590456624      177.1767010475     1  0.27011134E+09
     -176.7590365065      182.7141342279     1  0.29112545E+09
     -176.7589128811      182.2795676002     1  0.26392528E+09
     -176.7588907313      185.9295225197     1  0.27096413E+09
     -176.7588878998      179.9184515895     1  0.27760274E+09
     -176.7588834333      178.7607036285     1  0.27696753E+09
     -176.7588721980      185.9922220063     1  0.27020237E+09
     -176.7588562306      185.0285118186     1  0.27569633E+09
     -176.7588338450      176.6791058787     1  0.26606453E+09
     -176.7588209090      183.5241013185     1  0.28626024E+09
     -176.7588111726      181.4924746171     1  0.28610655E+09
     -176.7587894274      179.6809168706     1  0.28404695E+09
     -176.7587518347      177.4011546858     1  0.27465253E+09
     -176.7587194519      175.7747624479     1  0.26825932E+09
     -176.7586260592      180.2832929859     1  0.27580082E+09
     -176.7586102848      177.7794524973     1  0.27576134E+09
     -176.7586070517      176.1167983427     1  0.27784610E+09
     -176.7585922592      180.1368885611     1  0.28118994E+09
     -176.7585479071      178.1245931479     1  0.27337287E+09
     -176.7585153381      177.0012352421     1  0.27176720E+09
     -176.7584752313      180.6757098231     1  0.29141972E+09
     -176.7584622321      181.3452253961     1  0.27333779E+09
     -176.7584530097      185.8242402817     1  0.28024111E+09
     -176.7584497364      180.7821830666     1  0.28019525E+09
     -176.7584299380      178.7551366339     1  0.28070770E+09
     -176.7584144727      182.8334473102     1  0.27958689E+09
     -176.7583570717      178.5085167080     2  0.27445932E+09
     -176.7583543023      181.8542153128     1  0.28536807E+09
     -176.7583398488      183.1435600698     1  0.28580548E+09
     -176.7583063847      179.4844857871     1  0.27197060E+09
     -176.7582667535      180.7812844137     1  0.27284314E+09
     -176.7582542065      182.6012011899     1  0.26550755E+09
     -176.7581087089      181.7455262633     1  0.27894283E+09
     -176.7581062697      181.7765324501     1  0.28262074E+09
     -176.7581012784      180.5514874109     1  0.27360734E+09
     -176.7580378022      181.3398062136     1  0.27601171E+09
     -176.7580175241      182.3445281540     1  0.27825586E+09
     -176.7580090653      179.5743580832     1  0.27057973E+09
     -176.7579566687      176.4038646299     1  0.27019555E+09
     -176.7579243476      180.3212605246     1  0.28833607E+09
     -176.7579094422      179.9972281861     1  0.27578086E+09
     -176.7578723823      184.1529876443     1  0.28177527E+09
     -176.7578644985      179.3867366634     1  0.27335901E+09
     -176.7578606469      181.7220168199     1  0.27646705E+09
     -176.7578534574      186.1384563829     1  0.27696025E+09
     -176.7578510258      183.2271686725     1  0.27115353E+09
     -176.7577735514      182.0641578492     1  0.26920521E+09
     -176.7577581821      181.4616396169     1  0.27177209E+09
     -176.7577391938      183.1023126121     1  0.26874783E+09
     -176.7577231934      180.7530231901     1  0.26592355E+09
     -176.7577108726      177.3744089137     1  0.26426057E+09
     -176.7576951783      180.6375102394     1  0.27086691E+09
     -176.7576794113      180.6332199410     1  0.27565564E+09
     -176.7576695369      179.9011496720     1  0.27597073E+09
     -176.7576209228      179.7323743555     1  0.28502670E+09
     -176.7576190621      186.5522270791     1  0.28384040E+09
     -176.7576141856      180.6710832796     1  0.28597088E+09
     -176.7576126623      184.3583604199     1  0.29036769E+09
     -176.7575477130      178.6270993037     1  0.29169650E+09
     -176.7575389893      176.9639218727     1  0.27310452E+09
     -176.7575331655      181.8494416232     1  0.27407103E+09
     -176.7575050198      180.7990251951     1  0.27422448E+09
     -176.7574383876      185.3790186886     1  0.27112945E+09
     -176.7574359057      185.8649413180     1  0.28191352E+09
     -176.7573881721      182.3747951051     1  0.27814363E+09
     -176.7573636986      181.7513892989     1  0.28491965E+09
     -176.7573594257      180.1329951197     1  0.27337980E+09
     -176.7573421686      182.7795334574     1  0.29288631E+09
     -176.7572681564      176.6832608863     1  0.27581705E+09
     -176.7572610642      182.4560617088     1  0.27243281E+09
     -176.7572535489      181.9564663111     1  0.27872251E+09
     -176.7571540618      180.8139492619     1  0.26493021E+09
     -176.7571373535      187.0963216783     1  0.27465827E+09
     -176.7571247924      183.6284262352     1  0.28636431E+09
     -176.7571225577      182.8159868356     1  0.27120890E+09
     -176.7570878068      177.8571209819     1  0.28014757E+09
     -176.7570728467      177.8548602460     1  0.26368615E+09
     -176.7570598347      178.9104123932     1  0.29153019E+09
     -176.7570262548      180.3553614601     1  0.27891878E+09
     -176.7570074569      176.2384010941     1  0.27425221E+09
     -176.7569939836      182.2624750610     1  0.26643402E+09
     -176.7569721714      178.8313913830     1  0.27923549E+09
     -176.7569623224      179.2001430796     1  0.28506012E+09
     -176.7569081473      181.5534644088     1  0.26989536E+09
     -176.7568396378      183.6076192793     1  0.29952802E+09
     -176.7568142211      178.2560928172     1  0.26752517E+09
     -176.7567613012      177.8714860967     1  0.26558095E+09
     -176.7567404724      179.9745832444     1  0.27517908E+09
     -176.7567295849      185.7442260514     1  0.28110399E+09
     -176.7567285609      182.8155779442     1  0.26729092E+09
     -176.7566855991      179.6144575389     1  0.28728757E+09
     -176.7566814537      186.8898814751     1  0.29816738E+09
     -176.7566524752      182.4270458604     1  0.27518251E+09
     -176.7566388233      178.9942418925     1  0.27775238E+09
     -176.7566123360      176.9208405726     1  0.26707867E+09
     -176.7565833201      187.5463736174     1  0.27480978E+09
     -176.7565739409      181.1595554510     1  0.26841797E+09
     -176.7564885408      182.7156657061     1  0.28843816E+09
     -176.7564751024      180.9309843107     1  0.27124256E+09
     -176.7564624984      183.2709848480     1  0.30209612E+09
     -176.7564478621      177.8966048423     1  0.27254997E+09
     -176.7564154182      185.0004738162     1  0.27952652E+09
     -176.7564092565      185.0626923067     2  0.27186787E+09
     -176.7564040801      176.5390252198     1  0.26824195E+09
     -176.7563710146      179.8120741071     1  0.27780736E+09
     -176.7563258233      179.4403198264     1  0.28042145E+09
     -176.7563140696      176.6975550771     1  0.27186132E+09
     -176.7562349697      180.4398124921     1  0.27202899E+09
     -176.7562316555      181.9148974948     1  0.28089182E+09
     -176.7562222417      183.6141937248     1  0.28785259E+09
     -176.7561258301      178.7375200777     1  0.28424647E+09
     -176.7561227931      180.3683316743     1  0.27506547E+09
     -176.7561030863      181.8371436027     1  0.27903999E+09
     -176.7560740821      179.8134302246     1  0.28043949E+09
     -176.7560681547      180.3963003032     1  0.28734255E+09
     -176.7560567813      188.5020003232     1  0.27672808E+09
     -176.7560303915      179.9533560173     1  0.27730407E+09
     -176.7560183849      179.9929153318     1  0.27023110E+09
     -176.7560100781      180.9460988710     1  0.27383976E+09
     -176.7560081478      181.6656382930     1  0.27561316E+09
     -176.7560031555      181.7988968366     1  0.27874727E+09
     -176.7559527039      189.2664370323     1  0.29288539E+09
     -176.7559160056      180.1883505000     1  0.27909728E+09
     -176.7559117598      182.3082207765     1  0.26388062E+09
     -176.7558076832      181.9588509881     1  0.27544523E+09
     -176.7558004666      181.4677849182     1  0.27235412E+09
     -176.7557615365      180.1491396767     1  0.27560634E+09
     -176.7557329538      183.0194415032     1  0.28914548E+09
     -176.7556851953      179.2709234033     1  0.28497224E+09
     -176.7556803163      183.5455813343     1  0.28428769E+09
     -176.7556126224      179.5138580361     1  0.28146822E+09
     -176.7555306134      177.2350507613     1  0.26813097E+09
     -176.7555100863      181.0157401133     2  0.26193065E+09
     -176.7554951892      181.5883214596     1  0.27149054E+09
     -176.7554623749      179.0540184495     1  0.27201950E+09
     -176.7554395272      180.1430372620     1  0.28027356E+09
     -176.7554103870      181.5607835197     1  0.27742197E+09
     -176.7553433535      186.1098047290     1  0.27600036E+09
     -176.7553119487      182.7877707924     1  0.27813334E+09
     -176.7552340825      185.2218574520     1  0.27262467E+09
     -176.7552280538      182.2467118985     1  0.27764769E+09
     -176.7552067216      179.9275015040     1  0.27495068E+09
     -176.7551934489      182.2204209769     1  0.27055912E+09
     -176.7551280419      180.7582309973     1  0.28422858E+09
     -176.7551254068      181.0614687673     1  0.27325962E+09
     -176.7551169026      179.4378952718     1  0.27390950E+09
     -176.7551157788      184.0522402951     2  0.29297203E+09
     -176.7550913061      182.4313461154     1  0.26251354E+09
     -176.7550750197      180.2286175848     1  0.27146865E+09
     -176.7550264103      184.0985074050     1  0.28179917E+09
     -176.7550191158      181.6851568362     1  0.27299136E+09
     -176.7550036646      177.8468888547     1  0.27949466E+09
     -176.7549876688      181.8222946787     1  0.27085318E+09
     -176.7549656319      178.9006176842     1  0.27980858E+09
     -176.7549189567      178.1513574691     1  0.28922695E+09
     -176.7548713973      183.4681861644     1  0.27438712E+09
     -176.7548459213      177.5948126620     1  0.28011037E+09
     -176.7547655889      178.9748559528     1  0.27389194E+09
     -176.7547511524      185.5318566181     1  0.26440965E+09
     -176.7547349893      183.8116474315     1  0.27762749E+09
     -176.7547092473      181.6074875967     1  0.29819665E+09
     -176.7547018942      182.4673299412     1  0.27704315E+09
     -176.7546932196      179.9918297510     1  0.29210443E+09
     -176.7546592780      182.7754078165     1  0.27921426E+09
     -176.7546513650      179.2522618530     1  0.27947310E+09
     -176.7546026405      185.5460313125     1  0.29631761E+09
     -176.7545998282      176.2221539113     2  0.27101384E+09
     -176.7545725568      177.3490070458     1  0.27505806E+09
     -176.7545620654      180.0756437020     1  0.27209700E+09
     -176.7545491629      178.1664286363     1  0.28296688E+09
     -176.7545424915      177.5104897435     1  0.26683108E+09
     -176.7544709891      178.5312505043     1  0.29295644E+09
     -176.7544556780      178.1361049834     1  0.27026101E+09
     -176.7544438805      183.5143535786     1  0.28037123E+09
     -176.7543451825      182.1890387850     1  0.27420719E+09
     -176.7543430716      179.0068287361     1  0.27892838E+09
     -176.7543324038      174.9563145460     1  0.27097222E+09
     -176.7542828424      185.0959818096     1  0.27905508E+09
     -176.7542806384      182.8178212272     1  0.26785477E+09
     -176.7542676726      181.6076027109     1  0.27185237E+09
     -176.7542357024      179.5740848989     1  0.27418708E+09
     -176.7542075357      181.1798440576     1  0.27251405E+09
     -176.7541954243      184.5091977307     1  0.28254488E+09
     -176.7541871565      179.2874722063     1  0.28422313E+09
     -176.7541463232      182.2270880342     1  0.26414398E+09
     -176.7541016250      180.2225185195     1  0.27315498E+09
     -176.7541004300      180.4807027111     1  0.28108196E+09
     -176.7540510826      178.5112508331     1  0.26635974E+09
     -176.7540262232      179.2158227836     1  0.26905139E+09
     -176.7539858192      179.3027327396     1  0.27434035E+09
     -176.7539434347      180.9125214816     1  0.27295697E+09
     -176.7539283410      182.6552376517     1  0.28367917E+09
     -176.7539126336      184.2677840430     1  0.27230437E+09
     -176.7539093919      180.3146226682     1  0.27941344E+09
     -176.7539017890      181.3754171381     1  0.27228551E+09
     -176.7538775444      181.6795103215     1  0.27637550E+09
     -176.7538046245      177.4533523165     1  0.26254583E+09
     -176.7537936507      182.5748571417     1  0.28356902E+09
     -176.7537855940      177.5530028735     1  0.27508275E+09
     -176.7537073960      179.6420765115     1  0.27854199E+09
     -176.7536507755      182.1427937289     1  0.29082482E+09
     -176.7536448120      181.7563313996     1  0.27959791E+09
     -176.7536316483      183.1068854459     1  0.28259076E+09
     -176.7535927240      186.3828403377     1  0.27249858E+09
     -176.7534878904      180.8660109922     1  0.27923466E+09
     -176.7534827850      182.7418979634     1  0.26710278E+09
     -176.7533563939      186.1608722162     1  0.27687753E+09
     -176.7533272085      181.8598450642     1  0.28095446E+09
     -176.7533200529      175.2107320119     1  0.27368978E+09
     -176.7532940271      177.3168902066     1  0.27858342E+09
     -176.7532117988      182.1868874883     1  0.27383270E+09
     -176.7531782251      181.9888171759     1  0.28327502E+09
     -176.7531236227      179.7666430585     1  0.28294451E+09
     -176.7531158845      181.9719083740     1  0.28197224E+09
     -176.7530253898      181.5992324615     1  0.28636934E+09
     -176.7530003772      179.2644097043     1  0.27415707E+09
     -176.7529625605      181.3546770200     1  0.26174258E+09
     -176.7529601438      180.7427040110     1  0.27752742E+09
     -176.7529431100      181.0287621832     1  0.27497229E+09
     -176.7529393175      182.1402553045     1  0.27999689E+09
     -176.7529012460      188.6623990429     1  0.27330469E+09
     -176.7528862713      179.4331060068     1  0.28039069E+09
     -176.7528522680      178.6994919774     1  0.28571196E+09
     -176.7528321334      176.5566201980     1  0.27028315E+09
     -176.7528143190      183.0836868395     1  0.27916659E+09
     -176.7527955306      177.9609922995     1  0.27465940E+09
     -176.7526068743      177.3546011201     1  0.29342802E+09
     -176.7525733077      178.3973063284     1  0.26839392E+09
     -176.7524614185      181.9182419165     1  0.27448302E+09
     -176.7524322543      177.3912830625     1  0.26648690E+09
     -176.7524261179      180.4644232261     1  0.26992626E+09
     -176.7524057546      182.9604143448     1  0.27950611E+09
     -176.7523654842      181.2008134958     1  0.27128123E+09
     -176.7523584905      179.7464969854     1  0.26991855E+09
     -176.7523355545      178.1831836952     1  0.26905148E+09
     -176.7523241238      180.1109212478     1  0.27701578E+09
     -176.7523211316      181.9754579923     1  0.27182842E+09
     -176.7522654955      182.0985136784     1  0.27041453E+09
     -176.7522537679      182.3871581594     1  0.26629719E+09
     -176.7522518879      185.8524581069     1  0.27945623E+09
     -176.7522461150      175.4039680720     1  0.27225979E+09
     -176.7522181779      182.7838166946     1  0.27102422E+09
     -176.7521913638      176.6831047133     1  0.26713403E+09
     -176.7521749960      177.5163908047     1  0.27893112E+09
     -176.7521547677      186.0663849172     1  0.28006780E+09
     -176.7521441040      180.2512939978     1  0.27428956E+09
     -176.7521137075      178.7724747601     1  0.27234543E+09
     -176.7520622835      179.4779119026     1  0.27465746E+09
     -176.7520411609      181.1634469227     1  0.27448846E+09
     -176.7519807358      181.3672861238     1  0.27884813E+09
     -176.7519272075      182.5975354208     1  0.28168968E+09
     -176.7519221358      184.4973959183     1  0.28627320E+09
     -176.7519164803      182.0379389091     1  0.27429016E+09
     -176.7519022790      178.3514757783     1  0.29020976E+09
     -176.7518995780      181.6456471627     1  0.27727798E+09
     -176.7518569307      178.1715558326     1  0.28349186E+09
     -176.7518297620      182.5256892553     1  0.28213572E+09
     -176.7518213060      178.6656236852     1  0.27057667E+09
     -176.7518118913      181.6013130973     1  0.28202094E+09
     -176.7517987708      178.6179785164     1  0.28345419E+09
     -176.7517962841      183.7796980331     1  0.27304190E+09
     -176.7517042784      188.4158677567     1  0.27541678E+09
     -176.7516083447      183.6042784946     1  0.28067825E+09
     -176.7515972241      182.6078294496     1  0.27622400E+09
     -176.7515428381      180.4444010489     1  0.27755920E+09
     -176.7514867705      181.7827212999     1  0.27680540E+09
     -176.7514543277      179.9744226016     1  0.27127790E+09
     -176.7513876067      179.3487942435     1  0.28096629E+09
     -176.7513792011      182.1102894376     1  0.27170728E+09
     -176.7513609571      179.5096553882     1  0.26366223E+09
     -176.7512841146      181.1389694527     1  0.29850021E+09
     -176.7512768766      182.2558531469     1  0.26798169E+09
     -176.7512638940      182.8291947066     1  0.29077279E+09
     -176.7512621086      185.6789761169     1  0.29635401E+09
     -176.7512152669      179.4531476478     1  0.28656464E+09
     -176.7511694944      179.1314744627     1  0.29887366E+09
     -176.7511578319      177.8601426096     1  0.26525408E+09
     -176.7511550212      178.7950578830     1  0.27927029E+09
     -176.7511522068      180.5482065463     1  0.26180453E+09
     -176.7511135969      180.0265416765     1  0.28112687E+09
     -176.7511107326      182.3607227673     1  0.26909865E+09
     -176.7510943065      183.6920745006     1  0.27937888E+09
     -176.7510731061      180.6991353117     1  0.27688515E+09
     -176.7509504074      181.1449062195     1  0.28204374E+09
     -176.7509284184      180.7858039002     1  0.27252104E+09
     -176.7508591459      181.9060030974     1  0.28216271E+09
     -176.7508017396      179.1574009742     2  0.28092471E+09
     -176.7507877601      180.9774876650     1  0.27533321E+09
     -176.7507827230      178.8549407629     1  0.28562386E+09
     -176.7507675722      181.1790125356     1  0.28075063E+09
     -176.7507471563      185.9076623799     1  0.29872232E+09
     -176.7507394770      179.6520011991     1  0.28448726E+09
     -176.7506059199      182.7119519430     1  0.29605205E+09
     -176.7505882479      180.3858656406     1  0.26951244E+09
     -176.7505665934      180.9298950247     1  0.29541982E+09
     -176.7505457339      184.3880991024     1  0.27920450E+09
     -176.7504470564      178.7027426312     1  0.27835219E+09
     -176.7504352591      185.6491042930     1  0.29623410E+09
     -176.7503714519      180.8878099439     1  0.28369058E+09
     -176.7503329340      179.5592778037     1  0.28053365E+09
     -176.7502972859      182.6109372000     1  0.27236765E+09
     -176.7502577377      188.7632271931     1  0.27158626E+09
     -176.7502296282      181.1436534744     2  0.27742869E+09
     -176.7502240297      176.9479310492     1  0.28617458E+09
     -176.7501745521      180.7292916970     1  0.27056007E+09
     -176.7501592737      181.8766682357     1  0.27341701E+09
     -176.7501582650      182.5819508550     1  0.27502781E+09
     -176.7501369465      180.7746589249     1  0.27348645E+09
     -176.7501118359      179.9962477521     1  0.27967222E+09
     -176.7500755552      180.5820342009     1  0.27382595E+09
     -176.7500610166      180.9248386095     1  0.27661353E+09
     -176.7500252027      180.7963096429     1  0.26521620E+09
     -176.7499263505      177.5033010865     1  0.26914698E+09
     -176.7498893824      181.8925129569     1  0.27537091E+09
     -176.7498736073      183.2227637934     1  0.27144937E+09
     -176.7498180828      181.7479766721     1  0.27811891E+09
     -176.7497588212      181.6251466738     1  0.27197454E+09
     -176.7497269141      185.0437533648     1  0.27104301E+09
     -176.7496662143      180.3925620282     1  0.27881511E+09
     -176.7496527744      178.7710536336     1  0.27595236E+09
     -176.7496331075      181.8701321417     1  0.26843979E+09
     -176.7496116022      179.6297197506     1  0.28333214E+09
     -176.7495750224      179.8617960557     1  0.27279231E+09
     -176.7495728732      178.7379194174     1  0.27120868E+09
     -176.7495276690      182.3520862070     1  0.27400760E+09
     -176.7495133469      182.0507894721     1  0.27248389E+09
     -176.7494665514      176.0272677455     1  0.27178795E+09
     -176.7494599569      178.6336699712     1  0.27947403E+09
     -176.7494554574      183.2187533260     1  0.28798247E+09
     -176.7494021372      174.5234538468     1  0.27656661E+09
     -176.7493780386      188.9136381108     1  0.29685538E+09
     -176.7493502377      180.1527956876     1  0.28562478E+09
     -176.7493273924      178.4875159100     1  0.27761282E+09
     -176.7493049090      182.6116246853     1  0.27646656E+09
     -176.7492677942      181.9314642683     1  0.27393569E+09
     -176.7491857051      176.6308706987     1  0.27672033E+09
     -176.7491790032      180.9389104342     1  0.28092532E+09
     -176.7491653708      178.2941153665     1  0.28622001E+09
     -176.7491213632      187.2023899215     1  0.28497059E+09
     -176.7490405424      180.0288506425     1  0.29671017E+09
     -176.7489914092      185.4238407998     1  0.26426852E+09
     -176.7489884510      179.8548143150     2  0.26517417E+09
     -176.7489696447      182.2134358443     1  0.27870215E+09
     -176.7489637304      186.2351140784     1  0.31069258E+09
     -176.7489552380      180.8923378856     1  0.27926750E+09
     -176.7489339782      182.9056611786     1  0.28328029E+09
     -176.7489027515      185.7998840076     1  0.26902888E+09
     -176.7488877381      188.6594601083     1  0.29220427E+09
     -176.7488683312      181.8681193501     1  0.27871857E+09
     -176.7488251884      180.6283872751     1  0.27548210E+09
     -176.7488156990      184.7767651174     1  0.27552936E+09
     -176.7488137024      182.5591753455     1  0.27763418E+09
     -176.7487859780      181.1578041360     1  0.28004007E+09
     -176.7487797110      177.8476512829     1  0.27113716E+09
     -176.7487757440      177.7428206335     1  0.27748925E+09
     -176.7487616229      181.0038207374     1  0.29438953E+09
     -176.7487191648      181.7411080825     1  0.28151769E+09
     -176.7486852851      181.9367253636     1  0.27287873E+09
     -176.7486552377      175.6276975853     1  0.26683257E+09
     -176.7486279787      183.8701439221     1  0.27149125E+09
     -176.7486186056      178.2325802595     1  0.27814400E+09
     -176.7486138441      179.0818024148     1  0.28473582E+09
     -176.7486117006      182.0489193132     1  0.27366993E+09
     -176.7485972490      182.6931577199     1  0.27832273E+09
     -176.7485908399      181.9806445675     1  0.28436084E+09
     -176.7485878125      177.1959867530     1  0.26320465E+09
     -176.7485707285      174.9472362594     1  0.27374515E+09
     -176.7485380477      177.8785728339     1  0.27738996E+09
     -176.7484874397      181.8538162380     1  0.28045087E+09
     -176.7484170260      181.3645441875     1  0.26912399E+09
     -176.7484148875      184.5511160764     1  0.28932383E+09
     -176.7484066129      181.5996942094     1  0.29081869E+09
     -176.7483660720      179.8974577243     1  0.27769350E+09
     -176.7483497740      182.8633240794     1  0.28109844E+09
     -176.7483270936      185.5999177499     1  0.28763044E+09
     -176.7483241645      178.9085166796     1  0.27387261E+09
     -176.7483139703      182.7785613119     1  0.27096449E+09
     -176.7482605035      182.7989533959     1  0.27193260E+09
     -176.7482441199      178.4240654508     1  0.27907544E+09
     -176.7482424749      184.7167804685     1  0.26888352E+09
     -176.7482337515      181.5546868365     1  0.29614380E+09
     -176.7482279670      183.8168583046     1  0.27442091E+09
     -176.7482028100      179.4064411632     1  0.27079677E+09
     -176.7481765193      175.4329502952     1  0.27695102E+09
     -176.7481661586      178.3298598866     1  0.26965303E+09
     -176.7481551245      177.6450845214     1  0.28034268E+09
     -176.7481507666      179.0636240278     1  0.26298566E+09
     -176.7481361600      183.0514814549     1  0.26634885E+09
     -176.7481334388      188.2745774119     1  0.29929971E+09
     -176.7481298476      176.8922742013     1  0.27210148E+09
     -176.7480838401      183.4580501489     1  0.28507507E+09
     -176.7480703915      176.7641331209     1  0.28099885E+09
     -176.7480662337      180.0558817552     1  0.29274926E+09
     -176.7480047337      178.5772278972     1  0.26240588E+09
     -176.7479187651      181.9723149113     1  0.28660470E+09
     -176.7479103990      180.7109868984     1  0.27042017E+09
     -176.7478972994      180.4796756455     1  0.27390228E+09
     -176.7478875739      186.1704717893     1  0.27486670E+09
     -176.7478451556      181.0926824845     1  0.28781544E+09
     -176.7478299242      181.0381338535     1  0.28275135E+09
     -176.7477939806      188.2725582120     1  0.29611147E+09
     -176.7477649921      183.9226016345     1  0.26259516E+09
     -176.7477502718      181.4166105430     1  0.27614813E+09
     -176.7477474484      180.1659275610     1  0.27167355E+09
     -176.7477428191      181.3971245304     1  0.28306223E+09
     -176.7477240302      184.4430807887     1  0.28770951E+09
     -176.7477200366      177.5717170230     1  0.29050506E+09
     -176.7476078910      182.4528035987     1  0.28384731E+09
     -176.7475822347      179.2243154277     1  0.27981448E+09
     -176.7475637216      182.8496777601     1  0.28441900E+09
     -176.7475554730      182.5210724268     1  0.26965043E+09
     -176.7475220469      182.1609418082     1  0.27813125E+09
     -176.7474445200      178.3815683645     1  0.27581638E+09
     -176.7474084823      181.5408002770     1  0.28116485E+09
     -176.7474021201      188.6105177826     1  0.28971030E+09
     -176.7473887376      182.5301421802     1  0.26682248E+09
     -176.7473802170      179.8611129320     1  0.27612742E+09
     -176.7473724175      180.6497226617     1  0.28685271E+09
     -176.7472935836      181.1153227642     1  0.26812870E+09
     -176.7472883272      178.9151483460     1  0.27753075E+09
     -176.7472858041      186.8925280862     1  0.27203691E+09
     -176.7472557928      182.7071180440     1  0.27761661E+09
     -176.7472092028      180.5402375051     1  0.28111545E+09
     -176.7471492514      178.0857569136     1  0.27996105E+09
     -176.7471240779      183.6990382418     1  0.28719242E+09
     -176.7470976344      177.5149072807     1  0.27090970E+09
     -176.7470760653      178.5813111859     1  0.27199081E+09
     -176.7469910937      183.1031237430     1  0.26999470E+09
     -176.7469851358      178.6529276775     1  0.26458871E+09
     -176.7469474074      183.9317431517     1  0.28356458E+09
     -176.7469136486      181.8608793723     1  0.28525411E+09
     -176.7468739352      181.4980118104     1  0.28823801E+09
     -176.7468253493      177.8622035352     1  0.26717404E+09
     -176.7468166892      179.3720297099     1  0.26425390E+09
     -176.7467621473      177.1982475018     1  0.27908031E+09
     -176.7467182773      173.5394217509     1  0.27761210E+09
     -176.7467127630      180.4487318994     1  0.28408674E+09
     -176.7466678878      178.9152459331     1  0.28005481E+09
     -176.7466252981      181.6175621297     1  0.27322157E+09
     -176.7466138460      180.3528715479     1  0.27256533E+09
     -176.7466025070      177.1330760493     1  0.28336615E+09
     -176.7465921291      181.7459016762     1  0.29121621E+09
     -176.7465763545      180.8368880578     2  0.26960704E+09
     -176.7465693759      188.8055460656     1  0.29120637E+09
     -176.7465111544      176.8077946316     1  0.26901862E+09
     -176.7464868736      180.0153423691     1  0.29603698E+09
     -176.7464339730      181.3609249587     1  0.27639584E+09
     -176.7464158024      181.3564746189     1  0.28257957E+09
     -176.7464122308      180.2099512881     1  0.28205911E+09
     -176.7464051790      178.6210304911     1  0.27198522E+09
     -176.7463750957      178.5524424286     1  0.27305617E+09
     -176.7463233595      182.6693111929     1  0.26888455E+09
     -176.7462471320      179.9252149766     1  0.28347309E+09
     -176.7462279901      180.1032702989     1  0.27684355E+09
     -176.7462031695      180.7537681708     1  0.27138802E+09
     -176.7461640682      178.1997484820     1  0.28024076E+09
     -176.7461477529      186.2104866214     1  0.27487893E+09
     -176.7461319461      182.8659056532     1  0.28051649E+09
     -176.7461236758      184.8088592080     1  0.28548567E+09
     -176.7461116755      188.9708748580     1  0.29409203E+09
     -176.7460609658      179.0350087218     1  0.27226998E+09
     -176.7460210365      181.2992303473     1  0.28818730E+09
     -176.7459662437      184.0092960023     1  0.27367196E+09
     -176.7459486948      181.3526706506     1  0.29601373E+09
     -176.7459383136      180.9348818978     1  0.27867190E+09
     -176.7459368169      183.5828625978     1  0.27291197E+09
     -176.7459027446      182.7235247556     1  0.27158121E+09
     -176.7458697650      180.2768839814     1  0.27217947E+09
     -176.7458272162      180.0251011950     1  0.27358984E+09
     -176.7458099002      180.7526492655     1  0.28044933E+09
     -176.7457647892      181.4127240061     1  0.27726834E+09
     -176.7457584808      183.6351755424     1  0.28602555E+09
     -176.7457476329      178.8549807653     1  0.26829485E+09
     -176.7457133926      180.2572842038     1  0.27845653E+09
     -176.7456556813      179.6208163775     1  0.26971627E+09
     -176.7456502476      181.3203073832     1  0.27590812E+09
     -176.7456432432      178.1763327739     1  0.26875782E+09
     -176.7456027835      184.0815154589     2  0.30532991E+09
     -176.7455939532      180.8968648628     1  0.27404720E+09
     -176.7455030745      182.9890894783     1  0.28245440E+09
     -176.7454933951      182.2120020668     1  0.27288867E+09
     -176.7454610124      179.8449050494     1  0.27749926E+09
     -176.7454131200      176.7958744074     1  0.27346850E+09
     -176.7453765317      187.0626687856     1  0.27843708E+09
     -176.7453541329      183.4154770757     1  0.27343229E+09
     -176.7453450495      178.7522459603     1  0.26659069E+09
     -176.7453109686      179.8946941058     1  0.27743714E+09
     -176.7452571104      181.3209853883     1  0.28812695E+09
     -176.7452267194      178.4776806709     1  0.27667642E+09
     -176.7452252231      178.1148231279     1  0.28018391E+09
     -176.7452101897      182.3370024288     1  0.27277308E+09
     -176.7452062661      179.7490046743     1  0.27426441E+09
     -176.7451795410      180.4206838271     1  0.27087208E+09
     -176.7451500129      180.9524022112     1  0.27925158E+09
     -176.7451372710      176.0908306329     1  0.28919681E+09
     -176.7451256397      180.1747455937     1  0.27860016E+09
     -176.7450879982      181.0858303830     1  0.27407171E+09
     -176.7450518339      188.7859899839     1  0.27120424E+09
     -176.7450243620      177.0636618794     1  0.27235528E+09
     -176.7449970703      180.6625024838     1  0.26041354E+09
     -176.7449642719      182.8513874791     1  0.28042916E+09
     -176.7449402818      178.2255633950     1  0.26893898E+09
     -176.7449208101      180.1955914071     1  0.27393299E+09
     -176.7449104123      181.7201695723     1  0.27840493E+09
     -176.7449021019      181.3858169699     1  0.27236598E+09
     -176.7448942445      181.1804118737     1  0.27116954E+09
     -176.7448794015      179.8896812664     1  0.26478789E+09
     -176.7448683705      184.2563599365     1  0.27447840E+09
     -176.7448528248      180.9280763820     1  0.29187882E+09
     -176.7448212473      182.3367525773     1  0.28295969E+09
     -176.7446508996      187.9979606787     1  0.27668807E+09
     -176.7446138190      182.7796891066     1  0.27745242E+09
     -176.7445235471      183.6288674691     1  0.27680037E+09
     -176.7445147530      180.2101916435     1  0.27603149E+09
     -176.7444935222      176.6664053944     1  0.27873643E+09
     -176.7444755049      178.7834714861     1  0.27020822E+09
     -176.7444297000      180.1114846099     1  0.27285835E+09
     -176.7444257623      180.7571014142     1  0.27812217E+09
     -176.7443144554      182.0252721875     1  0.28591336E+09
     -176.7442993469      181.0501801627     1  0.27853175E+09
     -176.7442684508      179.2947607375     1  0.27652623E+09
     -176.7442216646      183.3436208639     1  0.28088303E+09
     -176.7441794877      178.7293367617     1  0.27948677E+09
     -176.7441708018      179.4278335077     1  0.29677286E+09
     -176.7441512945      177.8292344917     1  0.28908217E+09
     -176.7440978418      178.2740363870     1  0.28661972E+09
     -176.7440649821      179.7345482729     1  0.28014564E+09
     -176.7440487770      178.5436516467     1  0.26937751E+09
     -176.7440123610      184.5548250207     1  0.28495735E+09
     -176.7439115818      179.4313676660     1  0.27407071E+09
     -176.7438955182      183.7972788262     1  0.28368352E+09
     -176.7438825490      181.6429330405     1  0.27069071E+09
     -176.7438733806      180.3585487260     1  0.27284041E+09
     -176.7438589949      180.4295620575     1  0.27804514E+09
     -176.7438449206      181.4520743902     1  0.29182488E+09
     -176.7438424194      185.8714456375     1  0.29648745E+09
     -176.7438304380      183.6981407671     1  0.27802702E+09
     -176.7437813881      181.0197784487     1  0.28106085E+09
     -176.7437386950      181.6660969143     1  0.29009549E+09
     -176.7437371316      181.9838668193     1  0.28034493E+09
     -176.7436917242      179.3856202380     1  0.27353617E+09
     -176.7436875836      180.1499095985     1  0.27844136E+09
     -176.7436821662      181.4494883822     1  0.27217280E+09
     -176.7436745883      181.0189662479     1  0.26229090E+09
     -176.7436601789      180.8553070937     1  0.27511308E+09
     -176.7436306324      179.9064648033     1  0.27550841E+09
     -176.7435405011      183.6502239681     1  0.28209075E+09
     -176.7435159218      179.1813001397     1  0.28067648E+09
     -176.7435125085      176.7380959606     1  0.26777114E+09
     -176.7434695689      182.5593571074     1  0.27282940E+09
     -176.7434536114      180.3784887617     1  0.27609457E+09
     -176.7434078898      172.6690394652     1  0.27180144E+09
     -176.7433735490      181.7333787493     1  0.27486512E+09
     -176.7433725440      178.6984647026     1  0.27205693E+09
     -176.7433680167      181.6416862925     1  0.26728687E+09
     -176.7433091165      179.2890632544     1  0.27023349E+09
     -176.7433022256      179.8596768863     1  0.27249585E+09
     -176.7432911334      184.8564375134     1  0.25882139E+09
     -176.7432591396      173.7270090045     1  0.27563061E+09
     -176.7432524269      181.9893350583     1  0.27185049E+09
     -176.7432481033      182.2784637351     1  0.29163642E+09
     -176.7432335240      181.4574436729     1  0.27317622E+09
     -176.7431269992      185.3107180508     1  0.28100689E+09
     -176.7431239224      181.7337288551     1  0.28413459E+09
     -176.7430473483      182.8011530355     1  0.27312431E+09
     -176.7430457245      178.9945364022     1  0.26908677E+09
     -176.7430403276      180.8142127012     1  0.28208353E+09
     -176.7430041140      179.2467614692     1  0.28056913E+09
     -176.7429332153      180.0925342335     1  0.28108109E+09
     -176.7429218642      181.3524854478     1  0.29445472E+09
     -176.7429121161      186.0288070205     1  0.28688950E+09
     -176.7428715231      177.4389097144     1  0.27124561E+09
     -176.7428223771      177.9500449805     1  0.27930615E+09
     -176.7428032554      182.3008505664     1  0.27444494E+09
     -176.7427959108      181.9938432371     1  0.27782813E+09
     -176.7427736159      176.2376415789     1  0.27247332E+09
     -176.7427625674      187.4664410516     2  0.27940662E+09
     -176.7427034716      176.6484032135     1  0.27842940E+09
     -176.7426770132      178.4580343749     1  0.27837619E+09
     -176.7425978507      182.5916191130     1  0.26189944E+09
     -176.7425829256      179.7162904444     1  0.27998977E+09
     -176.7425552777      178.3076968098     1  0.27488491E+09
     -176.7424535974      179.1761093702     1  0.27805014E+09
     -176.7424428721      183.9911395572     1  0.27509637E+09
     -176.7423843217      179.7160402329     1  0.28073041E+09
     -176.7423805872      177.2394999465     1  0.27859708E+09
     -176.7423606138      178.6660660165     1  0.27229968E+09
     -176.7423551572      181.3734500430     1  0.27217376E+09
     -176.7423174605      181.1444772958     1  0.28442876E+09
     -176.7422708903      178.2985040783     1  0.27141151E+09
     -176.7421628250      179.8442129458     1  0.27039465E+09
     -176.7421512887      181.0912878321     1  0.27076589E+09
     -176.7421490060      182.7835548796     1  0.27936973E+09
     -176.7421103343      183.1760874881     1  0.28838128E+09
     -176.7420998472      177.1454874991     1  0.26888948E+09
     -176.7420948032      178.9442905491     1  0.27339690E+09
     -176.7420887120      179.6162830857     1  0.27609959E+09
     -176.7420795429      182.4396692464     1  0.28383139E+09
     -176.7420775512      182.5025336284     1  0.28622219E+09
     -176.7420619333      185.3985623298     1  0.26437594E+09
     -176.7420580732      181.2098889419     1  0.27844105E+09
     -176.7419930678      180.4421968959     1  0.27653641E+09
     -176.7419885789      186.7501645712     1  0.28115385E+09
     -176.7419566940      182.8623669243     1  0.28145397E+09
     -176.7419332878      180.4076150359     1  0.27148483E+09
     -176.7418950904      180.9129917310     1  0.29039096E+09
     -176.7418695316      181.8577070501     1  0.26878334E+09
     -176.7417891076      178.3915083460     1  0.27637760E+09
     -176.7417600624      183.8459082302     1  0.30534489E+09
     -176.7417505254      179.3744470220     1  0.27202638E+09
     -176.7417210852      177.9758232118     1  0.27945733E+09
     -176.7416636141      184.0371417474     1  0.28613084E+09
     -176.7416261318      177.6852567777     1  0.29230619E+09
     -176.7416224832      181.9305464464     1  0.28257428E+09
     -176.7416116880      184.3567701995     1  0.29369119E+09
     -176.7416000805      177.3020926023     1  0.27866354E+09
     -176.7415937721      179.6189659829     1  0.27016805E+09
     -176.7415729133      182.7012023836     1  0.28498423E+09
     -176.7415590230      181.9008602298     1  0.27111455E+09
     -176.7415379785      185.3486465062     1  0.27533167E+09
     -176.7415222009      181.7541811923     1  0.28126309E+09
     -176.7415152543      179.6291181626     1  0.29219966E+09
     -176.7415006488      183.1246513700     1  0.28827338E+09
     -176.7414889373      181.6043023938     1  0.27808564E+09
     -176.7414701551      178.3036225956     1  0.26308242E+09
     -176.7414552990      180.4558223844     1  0.28196067E+09
     -176.7414486525      182.1371424729     1  0.28410262E+09
     -176.7414443625      181.4626144590     1  0.27942667E+09
     -176.7414376755      178.4933907675     1  0.27930392E+09
     -176.7413543264      179.9058592447     1  0.27653253E+09
     -176.7413498093      181.5551441608     1  0.27179086E+09
     -176.7413249163      180.0123649748     1  0.25987785E+09
     -176.7413194939      182.4443554643     1  0.27396448E+09
     -176.7412501379      185.5884646868     1  0.27298806E+09
     -176.7412055667      179.8940201831     1  0.29222689E+09
     -176.7411316318      179.2113945132     1  0.27854121E+09
     -176.7410932604      184.9109345558     1  0.28105461E+09
     -176.7410735012      183.2818636002     1  0.27299356E+09
     -176.7410463102      181.2782073906     1  0.27349939E+09
     -176.7410452833      182.7166714767     1  0.27661620E+09
     -176.7410160026      182.4992398035     1  0.27566375E+09
     -176.7410021856      179.1095971310     1  0.26805721E+09
     -176.7409903655      178.3034875462     1  0.27825229E+09
     -176.7409798833      180.2505705054     1  0.27562597E+09
     -176.7409361692      180.6555610026     1  0.28311553E+09
     -176.7408954972      183.8140577950     1  0.27775471E+09
     -176.7408844923      181.9427871468     1  0.28943676E+09
     -176.7408826285      183.2631343813     1  0.27304534E+09
     -176.7408743642      182.2864467194     1  0.29061290E+09
     -176.7408557936      179.3523567273     1  0.27449282E+09
     -176.7408515059      178.1609116784     1  0.28246065E+09
     -176.7408446520      181.6964269186     1  0.28787025E+09
     -176.7408280876      179.4199790223     1  0.27006762E+09
     -176.7408184168      184.5116095862     1  0.28235297E+09
     -176.7407987641      179.1960860609     1  0.28397013E+09
     -176.7407687420      181.6581640900     1  0.28329507E+09
     -176.7407627361      180.6239117344     1  0.26777222E+09
     -176.7407587059      176.7510171154     1  0.28123116E+09
     -176.7406797816      179.2069053293     1  0.27196075E+09
     -176.7406176424      178.9748501949     1  0.27186202E+09
     -176.7406148544      182.8624138413     1  0.27573371E+09
     -176.7405904189      179.6970735254     1  0.29362998E+09
     -176.7405809351      183.5198413308     1  0.26902252E+09
     -176.7405777440      182.6552813908     1  0.28476682E+09
     -176.7405700148      185.9226483057     1  0.26665056E+09
     -176.7405593815      181.6131047407     1  0.25638581E+09
     -176.7405097382      181.0818049513     1  0.27983709E+09
     -176.7404597368      180.6148766005     1  0.27965488E+09
     -176.7403599265      179.7576007068     1  0.28645459E+09
     -176.7403376453      183.4527840318     1  0.27513367E+09
     -176.7403270387      180.7464839337     1  0.28164733E+09
     -176.7403177600      179.7159143792     1  0.28360769E+09
     -176.7402947861      179.8516177693     1  0.27452059E+09
     -176.7402777484      181.8916744220     1  0.27202717E+09
     -176.7402762979      174.9668575122     1  0.27515159E+09
     -176.7402455007      179.0060403738     1  0.27368842E+09
     -176.7402394407      172.5715622811     1  0.28179222E+09
     -176.7402316598      178.8792619354     1  0.28835434E+09
     -176.7402124582      182.5931846922     1  0.27841916E+09
     -176.7402086533      183.6076187938     1  0.28096421E+09
     -176.7401900148      179.7103572660     1  0.28384820E+09
     -176.7401853753      179.9967141518     1  0.27780277E+09
     -176.7401627397      180.4134941705     1  0.27757373E+09
     -176.7401609798      182.4160800460     1  0.28513642E+09
     -176.7401527035      173.7865258680     1  0.28310970E+09
     -176.7401026333      182.1972307671     1  0.27110400E+09
     -176.7400564800      176.7982172765     1  0.27174544E+09
     -176.7400201140      188.1599396086     1  0.29288069E+09
     -176.7399821881      177.8098644171     1  0.27702953E+09
     -176.7399031531      180.2256857837     1  0.27137717E+09
     -176.7398600393      176.4462152500     1  0.27888925E+09
     -176.7398472754      179.9613136727     1  0.27103146E+09
     -176.7398460136      177.8677652117     1  0.27322812E+09
     -176.7397975971      185.3510991725     1  0.27186578E+09
     -176.7397901906      183.4464593680     1  0.27366947E+09
     -176.7397871337      178.8032622494     1  0.28126464E+09
     -176.7397320888      181.3119345412     1  0.26789582E+09
     -176.7397043458      186.4859666935     1  0.27442967E+09
     -176.7396924665      176.7387831846     1  0.27498230E+09
     -176.7396673353      181.9662142316     1  0.28357745E+09
     -176.7396272145      179.7987392998     1  0.27803202E+09
     -176.7396045864      180.3113666684     1  0.27675548E+09
     -176.7395689662      181.6713964108     1  0.27413452E+09
     -176.7395677273      181.9156648062     1  0.27511382E+09
     -176.7395531962      178.7581285724     1  0.27760727E+09
     -176.7395017594      181.7737824268     1  0.27205534E+09
     -176.7395006806      177.2778347299     1  0.26998134E+09
     -176.7394516858      179.6826076965     1  0.28461507E+09
     -176.7394250352      175.8078163987     1  0.26660155E+09
     -176.7394210423      183.7063429606     1  0.29658126E+09
     -176.7393843192      176.7348050697     1  0.27671552E+09
     -176.7393658294      177.6549021439     1  0.27249905E+09
     -176.7393481435      181.9112494624     1  0.27935973E+09
     -176.7393451312      179.8587199458     1  0.28919952E+09
     -176.7393343730      177.7814988366     1  0.27665682E+09
     -176.7393034190      179.2770876287     1  0.27949913E+09
     -176.7392941610      178.9508434351     1  0.27624548E+09
     -176.7392704190      183.0704398177     1  0.26200403E+09
     -176.7392384667      175.8224319902     1  0.27057715E+09
     -176.7391964017      180.4309265798     1  0.27251163E+09
     -176.7391879256      177.0617232364     1  0.26792149E+09
     -176.7391763707      180.5319317489     1  0.27520759E+09
     -176.7391583293      183.8617260198     1  0.26771490E+09
     -176.7391571347      181.1556837549     1  0.27273216E+09
     -176.7391028128      181.0715214312     1  0.28475892E+09
     -176.7390826108      177.0207767599     1  0.28842234E+09
     -176.7390517397      186.2148698606     1  0.27458105E+09
     -176.7390500716      182.4209265799     1  0.26246090E+09
     -176.7390380178      178.8084163444     1  0.27730271E+09
     -176.7390166856      177.1166410115     1  0.26427905E+09
     -176.7389330995      179.0265623044     1  0.27665250E+09
     -176.7389202925      181.3526723164     1  0.28850282E+09
     -176.7388870168      180.6905746686     1  0.28535373E+09
     -176.7388328104      179.7404934795     1  0.26596365E+09
     -176.7388094741      181.9205186342     1  0.27461746E+09
     -176.7387827350      180.8448568912     1  0.27481718E+09
     -176.7387501134      181.9655129272     1  0.27367991E+09
     -176.7386937027      179.4380019418     1  0.27768086E+09
     -176.7386874721      179.9919638337     1  0.27617249E+09
     -176.7386750987      178.1492427129     1  0.27418173E+09
     -176.7386727049      185.2796257102     1  0.27543186E+09
     -176.7386669946      181.9874447308     1  0.25597768E+09
     -176.7385589686      182.3956729794     1  0.27162391E+09
     -176.7385351581      175.2201586100     1  0.28504349E+09
     -176.7384871335      179.3910556615     1  0.27533011E+09
     -176.7384843322      179.8770924582     1  0.28816149E+09
     -176.7384626463      175.8601601038     1  0.28407643E+09
     -176.7384230361      186.0721583598     1  0.28181916E+09
     -176.7384150368      177.7080037518     1  0.27916962E+09
     -176.7383916417      179.8474366896     1  0.27523652E+09
     -176.7383868389      182.1843314901     1  0.28141297E+09
     -176.7383455204      177.9788652278     1  0.26829152E+09
     -176.7383424433      180.1496533849     1  0.28219811E+09
     -176.7383260612      180.0086502308     1  0.29534853E+09
     -176.7382631818      181.2666830491     1  0.28314979E+09
     -176.7382131975      180.7058582296     1  0.27807657E+09
     -176.7382114390      184.2748075996     1  0.28374654E+09
     -176.7382008586      181.7715474077     1  0.28148315E+09
     -176.7381900556      176.7494398414     1  0.29215491E+09
     -176.7381720890      181.9175066767     1  0.28492719E+09
     -176.7381665308      181.5953862757     1  0.27324495E+09
     -176.7381291263      182.1806894520     1  0.27219344E+09
     -176.7381247410      186.8622569814     1  0.28438995E+09
     -176.7381191215      183.9927884321     1  0.27147497E+09
     -176.7381018754      178.6219988222     1  0.28004570E+09
     -176.7380964039      177.7464020092     1  0.28278230E+09
     -176.7380722273      182.1300145858     1  0.27488894E+09
     -176.7380479736      179.1842131711     1  0.30626462E+09
     -176.7380401171      181.1595608355     1  0.29259202E+09
     -176.7380330591      182.8309189900     1  0.27185434E+09
     -176.7380145754      186.8264169098     1  0.27711675E+09
     -176.7380086368      176.7430274033     1  0.27462215E+09
     -176.7379800185      178.1475936573     1  0.27497185E+09
     -176.7379306943      182.3526600652     1  0.27371477E+09
     -176.7379162977      178.7986949391     1  0.27440492E+09
     -176.7379127380      179.5601098990     1  0.27977659E+09
     -176.7378807761      177.9270835307     1  0.27424410E+09
     -176.7378350925      179.6002887250     1  0.27188249E+09
     -176.7377799665      177.4064390145     1  0.28284229E+09
     -176.7377384109      177.1255773322     1  0.28197462E+09
     -176.7376985064      181.9572743323     1  0.27856939E+09
     -176.7376748106      177.6695474934     1  0.27517942E+09
     -176.7376383789      180.2713570965     1  0.29284176E+09
     -176.7376215603      176.6206468506     1  0.27598883E+09
     -176.7375864142      178.9408752813     1  0.27302659E+09
     -176.7375281324      180.5640181763     1  0.27639966E+09
     -176.7375211087      177.3251449824     1  0.27575895E+09
     -176.7374530877      181.4068595657     1  0.27822306E+09
     -176.7374406265      180.9839870395     1  0.27992427E+09
     -176.7374365108      176.7299951212     1  0.26922001E+09
     -176.7374210401      181.4905732364     1  0.28468565E+09
     -176.7373988862      180.9602770703     1  0.28519179E+09
     -176.7373461710      183.5543249709     1  0.25974819E+09
     -176.7372990564      180.7987226707     1  0.27507525E+09
     -176.7372958141      182.0687163968     1  0.28481792E+09
     -176.7372732850      180.3545229756     1  0.28145710E+09
     -176.7372078625      179.2336166218     1  0.28596804E+09
     -176.7371541026      186.3304397661     1  0.28191556E+09
     -176.7371089898      179.2111401042     1  0.28071105E+09
     -176.7370548176      180.6224400238     1  0.27679140E+09
     -176.7369884217      185.8748143957     1  0.28177856E+09
     -176.7369522816      182.7814704370     1  0.27392142E+09
     -176.7369365266      184.2153543087     1  0.26992692E+09
     -176.7368873450      175.9686561343     1  0.26781114E+09
     -176.7368822564      181.8782260704     1  0.28610321E+09
     -176.7368792284      180.4861422810     1  0.28021356E+09
     -176.7368473740      182.4732591526     1  0.28303908E+09
     -176.7368243969      188.7565790157     1  0.27968598E+09
     -176.7367687971      183.1914231897     1  0.27812460E+09
     -176.7367562067      181.9866277079     1  0.26234370E+09
     -176.7367474740      181.0706914295     2  0.27592721E+09
     -176.7367426806      182.9075111994     1  0.28211771E+09
     -176.7367381895      182.2335123642     1  0.27559979E+09
     -176.7367184229      179.1111565973     1  0.27621644E+09
     -176.7367102409      186.2705633684     1  0.30166071E+09
     -176.7367040814      179.6986960089     1  0.27176631E+09
     -176.7366981790      181.5645536762     1  0.26310263E+09
     -176.7366689593      180.5891402264     1  0.28327909E+09
     -176.7366608319      183.4167928683     1  0.27858103E+09
     -176.7366260968      184.3235730281     1  0.28457226E+09
     -176.7365239863      184.2906635619     1  0.28939028E+09
     -176.7365011699      180.4867103916     1  0.29032861E+09
     -176.7364840989      180.9999540811     1  0.27287959E+09
     -176.7364588574      181.9945899813     1  0.26710041E+09
     -176.7364519351      179.5750661742     1  0.27533044E+09
     -176.7364367813      187.4621267153     1  0.26878143E+09
     -176.7364198914      184.1871509023     1  0.27976226E+09
     -176.7363606559      180.6930820983     1  0.27291412E+09
     -176.7363423187      178.7340781743     1  0.28622326E+09
     -176.7363303519      178.2973952810     1  0.26795736E+09
     -176.7363142208      179.1694735620     1  0.27891443E+09
     -176.7363023799      182.6937802546     1  0.28772292E+09
     -176.7362942203      183.3022645106     1  0.28103441E+09
     -176.7362926286      180.0506128754     1  0.27340058E+09
     -176.7362259636      176.7125675778     1  0.28379417E+09
     -176.7362152067      179.7457533838     1  0.27357300E+09
     -176.7362074735      181.8884219650     1  0.27797774E+09
     -176.7361810413      180.9273255599     1  0.27341420E+09
     -176.7361738115      178.7568328204     1  0.27165390E+09
     -176.7361545454      185.9090609257     1  0.27635465E+09
     -176.7361392542      188.8038016737     1  0.29171238E+09
     -176.7361330796      179.3779777462     1  0.27998678E+09
     -176.7361142867      179.9944148928     1  0.27380501E+09
     -176.7360772348      177.6915898596     1  0.27604424E+09
     -176.7360583987      177.8794214364     1  0.27883020E+09
     -176.7360474173      179.7951975776     1  0.28184651E+09
     -176.7360426551      183.9130837775     1  0.28643220E+09
     -176.7360378412      178.6769262147     1  0.27859099E+09
     -176.7359274469      186.7666495739     1  0.30661993E+09
     -176.7359216869      180.4845141996     1  0.27910059E+09
     -176.7359018409      181.0693013246     1  0.27413568E+09
     -176.7358952516      175.1615280796     1  0.28135021E+09
     -176.7358933484      182.7923324116     1  0.28072791E+09
     -176.7358757165      187.2281100154     1  0.28364213E+09
     -176.7358664570      180.0750678184     1  0.29011709E+09
     -176.7358160183      182.4430127557     1  0.28206139E+09
     -176.7358014016      180.8261228774     1  0.27018636E+09
     -176.7357860075      181.1244837348     1  0.28275251E+09
     -176.7356513891      184.0053290140     1  0.28040615E+09
     -176.7356237314      178.9243643691     1  0.27930838E+09
     -176.7356217950      182.5481869788     1  0.28350116E+09
     -176.7355753714      172.3404929098     1  0.27922399E+09
     -176.7355740008      181.8453825220     1  0.27398229E+09
     -176.7355549767      183.5597601216     1  0.26178415E+09
     -176.7355257509      180.5242591122     1  0.28896176E+09
     -176.7354674898      179.2698372135     1  0.26568661E+09
     -176.7354614289      180.2543088491     1  0.27874873E+09
     -176.7354309066      182.3946534144     1  0.28114761E+09
     -176.7354297434      180.5903508379     1  0.26672400E+09
     -176.7354027802      178.4661414249     1  0.27794123E+09
     -176.7353692974      183.7126888001     1  0.28081356E+09
     -176.7352883965      177.3523135984     1  0.28194507E+09
     -176.7352710387      178.9296292359     1  0.27892365E+09
     -176.7352686584      185.7002831390     1  0.26528156E+09
     -176.7351919716      178.6688365395     1  0.26309624E+09
     -176.7351808801      181.4118898838     1  0.27994130E+09
     -176.7351748735      180.1876316598     1  0.28570324E+09
     -176.7351681033      187.1738960425     1  0.30002915E+09
     -176.7351639013      177.4986565512     1  0.28533416E+09
     -176.7351059044      176.7752149479     1  0.28411873E+09
     -176.7350931370      180.9073930358     1  0.27740733E+09
     -176.7350472893      180.6064929693     1  0.27298723E+09
     -176.7350030255      177.5040458930     1  0.26538816E+09
     -176.7349905536      177.9384201841     1  0.27045157E+09
     -176.7349665089      183.2331176709     1  0.28506169E+09
     -176.7349404077      180.9344628132     1  0.27289777E+09
     -176.7348999201      179.5236875190     1  0.27539671E+09
     -176.7348906230      181.3322741043     1  0.27377466E+09
     -176.7348807175      181.3440339802     1  0.27298899E+09
     -176.7348782342      180.0037072172     1  0.28408148E+09
     -176.7348418830      181.2688908739     1  0.27697478E+09
     -176.7347959300      178.7984010983     1  0.27179652E+09
     -176.7347731498      178.8822522841     1  0.27791048E+09
     -176.7347424031      178.9684281977     1  0.26453653E+09
     -176.7347296143      180.9309172613     1  0.29410367E+09
     -176.7346707006      182.5230551770     1  0.27769908E+09
     -176.7346501337      176.5649465031     1  0.27532539E+09
     -176.7346223506      181.2185070456     1  0.27241886E+09
     -176.7346149710      183.3361973982     1  0.27524764E+09
     -176.7345540186      181.5978778740     1  0.26852250E+09
     -176.7344974690      177.9251669840     1  0.27779104E+09
     -176.7344503030      182.4127588747     1  0.27611809E+09
     -176.7344004924      181.6214805954     1  0.28474827E+09
     -176.7343510753      181.7734670570     1  0.27112634E+09
     -176.7343495365      187.9690375882     1  0.27011097E+09
     -176.7343184850      178.9273882960     1  0.26849718E+09
     -176.7343116007      180.9198434529     1  0.28082483E+09
     -176.7342705787      179.8081226466     1  0.27283770E+09
     -176.7342151806      179.3151920316     1  0.27486866E+09
     -176.7341098701      182.0160228004     1  0.28060854E+09
     -176.7340716346      181.7623879981     1  0.27323924E+09
     -176.7340600422      180.9430840894     1  0.27145824E+09
     -176.7340251775      181.0358397515     1  0.26862963E+09
     -176.7340091181      175.7256432877     1  0.28094381E+09
     -176.7339701896      180.3549887996     1  0.28232878E+09
     -176.7339482710      181.3475016587     1  0.27765811E+09
     -176.7339432206      179.9774887679     1  0.28494607E+09
     -176.7339383000      182.4016547901     1  0.27852750E+09
     -176.7339188865      181.4127056836     1  0.27653129E+09
     -176.7339060695      177.6313746085     1  0.27908760E+09
     -176.7338884280      182.7917888786     1  0.26900917E+09
     -176.7338781251      180.2546998348     1  0.27685606E+09
     -176.7338743510      182.2019764039     1  0.28946181E+09
     -176.7338233503      183.8353782730     1  0.28143345E+09
     -176.7338180468      178.5389205029     1  0.27516586E+09
     -176.7338037023      182.9279522530     1  0.27717268E+09
     -176.7337054195      182.1535179520     1  0.27087253E+09
     -176.7336832371      182.5186658279     1  0.27227192E+09
     -176.7336627949      182.1141170528     1  0.27941920E+09
     -176.7336260841      179.4395054283     1  0.27027614E+09
     -176.7336237518      177.3001136933     1  0.27435271E+09
     -176.7335966407      181.2204711118     1  0.28383462E+09
     -176.7335343146      180.1242734449     1  0.27828315E+09
     -176.7335172212      178.3066302359     1  0.28361848E+09
     -176.7335136370      180.6276732169     1  0.28422472E+09
     -176.7334659431      178.0853652774     1  0.27743876E+09
     -176.7334618258      179.5376979391     2  0.26229833E+09
     -176.7334320704      180.9980483412     1  0.26751193E+09
     -176.7333911675      178.4109511962     1  0.27633252E+09
     -176.7333610838      182.5051397201     1  0.27286653E+09
     -176.7333464813      180.4848963719     1  0.28096461E+09
     -176.7333217091      181.1264581667     1  0.29022380E+09
     -176.7333103991      181.9843049149     1  0.26975882E+09
     -176.7333007214      179.4477611057     1  0.28366144E+09
     -176.7332940357      179.8468800568     1  0.26714193E+09
     -176.7332634394      188.3706361426     1  0.27611801E+09
     -176.7332601834      177.3116606223     1  0.28354027E+09
     -176.7332138949      179.4500819419     1  0.27958522E+09
     -176.7332003729      179.6535723580     1  0.27473057E+09
     -176.7331828116      185.6034569596     1  0.27305274E+09
     -176.7331792123      180.1527544972     1  0.28775948E+09
     -176.7331662791      182.9738443888     1  0.27105585E+09
     -176.7331582199      183.7864141474     1  0.28825750E+09
     -176.7331439463      178.0505255434     1  0.27557297E+09
     -176.7331398843      185.4530932725     2  0.30386107E+09
     -176.7331060685      181.7603436614     1  0.27713323E+09
     -176.7330773543      178.2607220553     1  0.27741561E+09
     -176.7330478813      178.3790668049     1  0.27514114E+09
     -176.7330385583      180.6075805401     1  0.26489731E+09
     -176.7330046070      181.9650040926     1  0.28804358E+09
     -176.7329932744      179.5813218763     1  0.27099101E+09
     -176.7329843810      179.1891650194     1  0.27511375E+09
     -176.7329583967      180.5659238811     1  0.27384250E+09
     -176.7329289833      182.1280975402     1  0.28625125E+09
     -176.7328971245      181.6884713769     1  0.27978712E+09
     -176.7328381685      181.1141054236     1  0.29130140E+09
     -176.7328115276      177.4775047454     1  0.27936361E+09
     -176.7327958386      180.6855959738     1  0.26339068E+09
     -176.7327421680      187.2605248124     1  0.27831075E+09
     -176.7326604574      184.2388510839     1  0.28724342E+09
     -176.7326174892      182.6243710679     2  0.27711908E+09
     -176.7326037312      177.2446482108     1  0.28627900E+09
     -176.7325763310      176.2829688387     1  0.26638548E+09
     -176.7325532209      186.1671800048     1  0.29409381E+09
     -176.7325368029      179.8474249251     1  0.28773005E+09
     -176.7325293442      180.4460302083     1  0.26478321E+09
     -176.7325158653      178.2114023929     1  0.27350359E+09
     -176.7325034216      181.5200561467     1  0.26849650E+09
     -176.7324983537      182.1673050361     1  0.27416224E+09
     -176.7324883832      175.4043210060     1  0.26634492E+09
     -176.7323940925      178.9584782486     1  0.27241898E+09
     -176.7323741760      180.9852328713     1  0.27229450E+09
     -176.7323295654      179.2997830060     1  0.27671411E+09
     -176.7322871494      182.7276690045     1  0.26896589E+09
     -176.7322574703      180.3397703302     1  0.27632208E+09
     -176.7322476019      176.1394912652     1  0.27620991E+09
     -176.7322068241      180.6473811663     1  0.28804941E+09
     -176.7321724503      181.0759080738     1  0.27556256E+09
     -176.7321522227      178.2856667901     1  0.29335641E+09
     -176.7321052808      181.6473909612     1  0.27676466E+09
     -176.7320911034      182.4661009946     1  0.28018073E+09
     -176.7320849570      182.0606998670     1  0.26258159E+09
     -176.7320838192      186.8352434325     2  0.27339814E+09
     -176.7320797217      179.6244800196     1  0.28497196E+09
     -176.7320495354      179.9484310418     1  0.27715228E+09
     -176.7320214525      175.6107262855     1  0.27971400E+09
     -176.7320054806      181.5134453376     1  0.27709667E+09
     -176.7319759583      181.4922060446     1  0.27291983E+09
     -176.7319678673      180.0475891543     1  0.27408079E+09
     -176.7319448932      182.2925218657     1  0.28552554E+09
     -176.7319340788      185.9607691903     1  0.27098367E+09
     -176.7319246657      177.3253923009     1  0.28624539E+09
     -176.7319171595      182.9135095664     1  0.26895256E+09
     -176.7319084586      179.5737870952     1  0.26115420E+09
     -176.7318620001      176.7040564043     1  0.26971321E+09
     -176.7318505853      184.0944065617     1  0.30291682E+09
     -176.7318191456      180.9450881735     1  0.28998771E+09
     -176.7318161136      184.3996892243     1  0.29049943E+09
     -176.7318036217      179.9423753264     1  0.29500440E+09
     -176.7317832996      180.5791941089     1  0.27615733E+09
     -176.7317737922      182.5399329206     1  0.28489095E+09
     -176.7317162084      180.7187363565     1  0.27894869E+09
     -176.7316801295      178.4524502366     1  0.26776071E+09
     -176.7316755956      179.6633360001     1  0.27859498E+09
     -176.7316339028      181.6457940340     1  0.28597280E+09
     -176.7316306227      182.3764632071     1  0.28947327E+09
     -176.7316021023      183.2519535227     1  0.28007457E+09
     -176.7315806889      178.0848937035     1  0.27671990E+09
     -176.7315579407      179.1417644521     1  0.27077347E+09
     -176.7315545991      182.3937264468     1  0.28539566E+09
     -176.7315376679      178.3122953683     1  0.28000208E+09
     -176.7315020137      183.2780816669     1  0.26878771E+09
     -176.7314683659      185.2497269117     1  0.27395128E+09
     -176.7314495244      182.0411680201     1  0.27374489E+09
     -176.7314333275      180.9666401904     1  0.27421072E+09
     -176.7314185635      182.8515690140     1  0.27381478E+09
     -176.7314027841      178.5753908087     1  0.27347301E+09
     -176.7313720710      173.2713677975     1  0.26811626E+09
     -176.7313398115      174.5288851213     1  0.27245746E+09
     -176.7313368790      179.1847917242     1  0.27772693E+09
     -176.7312872778      182.7025048517     1  0.26804752E+09
     -176.7312657560      178.9433432663     1  0.27481097E+09
     -176.7312143824      182.2804587724     1  0.28939808E+09
     -176.7311745203      181.4892621337     1  0.28944883E+09
     -176.7311445790      183.5782478025     1  0.27243008E+09
     -176.7311245169      180.3303478335     1  0.28307309E+09
     -176.7311172613      175.0955675360     1  0.27811998E+09
     -176.7311136977      186.6169115058     1  0.28080687E+09
     -176.7311047502      182.4434301427     1  0.28143075E+09
     -176.7311007081      180.1221319539     1  0.27648461E+09
     -176.7310976059      182.7563467488     1  0.28377476E+09
     -176.7310389766      180.9704406048     1  0.28095660E+09
     -176.7310341174      181.8037874764     1  0.27518081E+09
     -176.7309560537      178.4576466885     1  0.28425060E+09
     -176.7308678579      181.7064965260     1  0.26293812E+09
     -176.7308514556      182.3327048679     1  0.28858832E+09
     -176.7308165010      184.1589862502     1  0.27739024E+09
     -176.7308037721      181.3572538991     1  0.27512365E+09
     -176.7307772996      180.8658285307     1  0.29203156E+09
     -176.7307439619      180.5881571380     1  0.27770821E+09
     -176.7307277094      182.0735478728     1  0.27418316E+09
     -176.7307214667      177.8039202044     1  0.27245060E+09
     -176.7307171586      180.2513307568     2  0.27328049E+09
     -176.7306826369      177.3363011937     1  0.27449920E+09
     -176.7306814513      181.1624732743     1  0.26779681E+09
     -176.7306012062      176.0678842650     1  0.27195909E+09
     -176.7305914557      180.4055428855     1  0.27925280E+09
     -176.7305885206      180.7800849415     1  0.27755967E+09
     -176.7305608795      180.3278009366     1  0.26525621E+09
     -176.7305463973      177.8716019556     1  0.27284882E+09
     -176.7305185731      177.7979268797     1  0.28566909E+09
     -176.7304942942      181.3488316799     1  0.28721678E+09
     -176.7304862826      176.4740879895     1  0.27964167E+09
     -176.7304495827      179.8971791152     1  0.27471883E+09
     -176.7303395844      187.1167388570     1  0.27327956E+09
     -176.7303362363      182.4903278072     1  0.26815243E+09
     -176.7302954057      181.8920281464     1  0.27482144E+09
     -176.7302648064      182.3446257953     1  0.27716169E+09
     -176.7302602991      178.3517226626     1  0.28650982E+09
     -176.7302204936      180.9537819925     1  0.27423878E+09
     -176.7302149298      179.8305128410     1  0.28019757E+09
     -176.7302036920      178.0584785021     1  0.28114555E+09
     -176.7301982140      180.8584454398     1  0.27218048E+09
     -176.7301652793      181.3078710388     1  0.29436277E+09
     -176.7301477344      181.2006957418     1  0.27624385E+09
     -176.7301424093      178.6386840638     1  0.27797552E+09
     -176.7301391075      178.4799590093     1  0.27272053E+09
     -176.7301343942      186.7319743118     1  0.28781711E+09
     -176.7300161452      182.1204092178     1  0.28038101E+09
     -176.7299829473      182.3577808026     1  0.27119983E+09
     -176.7299345705      178.3027396465     1  0.28558057E+09
     -176.7299091460      180.7756370561     1  0.27195329E+09
     -176.7299072164      180.8703259984     1  0.27025455E+09
     -176.7298392357      172.6187971976     1  0.26196692E+09
     -176.7298181539      181.2174617832     1  0.28426517E+09
     -176.7297937777      179.3818099930     1  0.27492435E+09
     -176.7297740206      179.9403978113     1  0.26162333E+09
     -176.7297403334      177.6065332301     1  0.26492971E+09
     -176.7297301774      180.1540208921     1  0.27330870E+09
     -176.7296607109      180.5014618034     1  0.26779538E+09
     -176.7296361178      178.5125164575     1  0.27584601E+09
     -176.7296307215      176.7480061262     1  0.26645590E+09
     -176.7296214626      180.9021338641     1  0.28238578E+09
     -176.7295994819      173.6662186558     1  0.27313730E+09
     -176.7295710409      184.7047816449     1  0.28255427E+09
     -176.7295510902      177.2136077020     1  0.27884417E+09
     -176.7295114041      182.4408068841     1  0.28408452E+09
     -176.7294699903      179.6078314073     1  0.28159536E+09
     -176.7294576629      183.7393843401     1  0.28194264E+09
     -176.7294432309      178.7869552441     1  0.28313329E+09
     -176.7294028830      181.8906475955     1  0.28537202E+09
     -176.7293811279      181.1983553765     1  0.29182813E+09
     -176.7292763705      178.7386132578     1  0.28322083E+09
     -176.7292654338      177.0706826900     1  0.27024922E+09
     -176.7292573694      178.5086843362     1  0.26586181E+09
     -176.7292404860      179.7491518468     1  0.26667684E+09
     -176.7292028934      173.2644334825     1  0.27150062E+09
     -176.7291939012      176.4317436049     1  0.28216185E+09
     -176.7291870873      179.2891493554     1  0.28067477E+09
     -176.7291762905      176.7057750649     1  0.28010642E+09
     -176.7291632923      179.4108678181     1  0.28212525E+09
     -176.7291053866      183.0361784487     1  0.26777339E+09
     -176.7290994273      188.0419473518     1  0.27944297E+09
     -176.7290773802      183.9869919755     1  0.26595080E+09
     -176.7290690488      178.8893215202     1  0.26959543E+09
     -176.7290485843      179.5464091548     1  0.27791558E+09
     -176.7290464785      176.3394113112     1  0.27977651E+09
     -176.7290353421      177.9703450089     1  0.27376403E+09
     -176.7290150732      180.3583967480     1  0.28045929E+09
     -176.7289963200      184.9345387364     1  0.29058176E+09
     -176.7289893003      179.5602850198     1  0.27384705E+09
     -176.7289818018      185.6198384149     1  0.29175530E+09
     -176.7289573978      179.6191594083     1  0.28314947E+09
     -176.7289305004      182.9582232675     1  0.27050493E+09
     -176.7289227240      183.5585825293     1  0.28531803E+09
     -176.7289204952      182.6379566764     1  0.28687257E+09
     -176.7288747620      179.8291646277     1  0.27394194E+09
     -176.7288306185      181.2483749779     1  0.28244811E+09
     -176.7287891184      184.9436675501     1  0.29075270E+09
     -176.7287433276      182.3440363953     1  0.27078587E+09
     -176.7287126172      178.7523302727     1  0.27633306E+09
     -176.7286976127      178.6651766645     1  0.26871474E+09
     -176.7286757387      182.6292357260     1  0.27236105E+09
     -176.7286742535      182.6996795743     1  0.29009348E+09
     -176.7286632233      184.0327172668     1  0.28091615E+09
     -176.7286538717      179.0604303221     1  0.27665324E+09
     -176.7286221419      177.7071350248     1  0.28047871E+09
     -176.7286117194      187.6838818035     1  0.27576313E+09
     -176.7285616381      180.8962059019     1  0.27170804E+09
     -176.7285523908      182.8197931831     1  0.27773169E+09
     -176.7285312182      181.1838214047     1  0.27609016E+09
     -176.7284917609      179.4027703613     1  0.28608663E+09
     -176.7284768865      181.6142919372     1  0.26648915E+09
     -176.7284626871      186.7372018625     1  0.27291534E+09
     -176.7284508155      187.1829689148     1  0.29642056E+09
     -176.7284491024      179.7185908769     1  0.27965881E+09
     -176.7284387004      178.5358118592     1  0.27382368E+09
     -176.7284128631      182.6720133855     1  0.27884504E+09
     -176.7283952387      177.4010887863     1  0.28473657E+09
     -176.7283492985      176.1920007494     1  0.27485965E+09
     -176.7282449310      186.3163496351     1  0.28745819E+09
     -176.7281973548      178.5591304582     1  0.28299614E+09
     -176.7281836432      179.5451125924     1  0.26698270E+09
     -176.7281174974      177.8725586935     1  0.27879147E+09
     -176.7280634015      177.4856212219     1  0.28417717E+09
     -176.7280585337      177.2103164056     1  0.27725548E+09
     -176.7280343579      180.5052854289     1  0.26910104E+09
     -176.7279557961      182.8935058815     1  0.27417130E+09
     -176.7279299401      177.8316117800     1  0.27889849E+09
     -176.7279008615      179.2270919311     1  0.27039265E+09
     -176.7278949920      182.0110779356     1  0.28492858E+09
     -176.7278611587      183.3682142762     1  0.28067280E+09
     -176.7278411579      179.3467759950     1  0.28818147E+09
     -176.7278388013      177.9830318126     1  0.27740437E+09
     -176.7278333606      181.8813738765     1  0.28790214E+09
     -176.7278288127      182.1208669191     1  0.27913810E+09
     -176.7277881845      177.8693608494     1  0.27843292E+09
     -176.7277652067      182.3969276318     1  0.26806568E+09
     -176.7277554967      181.4130915673     1  0.27572092E+09
     -176.7277480340      176.2605400404     1  0.26748575E+09
     -176.7277375421      180.7711134503     1  0.28823608E+09
     -176.7276841164      179.4299023945     1  0.28147721E+09
     -176.7276602638      176.3341917280     1  0.28953344E+09
     -176.7276576255      180.3189943654     1  0.27838754E+09
     -176.7276527281      181.8589983000     1  0.26680466E+09
     -176.7276480625      177.8530076237     1  0.27108886E+09
     -176.7275811054      176.6755603961     1  0.27895945E+09
     -176.7275585248      181.1450204475     1  0.28787187E+09
     -176.7275363312      186.3167111281     1  0.30267747E+09
     -176.7275325879      180.1182286913     1  0.27531171E+09
     -176.7275178558      180.0805933985     1  0.27524633E+09
     -176.7274484910      180.0283712746     1  0.27830968E+09
     -176.7274379958      179.5510191316     1  0.27941119E+09
     -176.7274268142      185.3819170615     1  0.27401481E+09
     -176.7274093839      180.9670507702     1  0.28534056E+09
     -176.7273899586      177.6994611140     1  0.27111469E+09
     -176.7273646139      178.4721656021     1  0.26779983E+09
     -176.7273587037      185.4625135755     1  0.28414521E+09
     -176.7273336144      178.5604192008     1  0.28335774E+09
     -176.7273042374      181.8261655651     1  0.27265382E+09
     -176.7272816748      180.4479238737     1  0.29700634E+09
     -176.7272008417      184.1055490600     1  0.28207807E+09
     -176.7271915711      181.8521794370     1  0.27972543E+09
     -176.7271740638      181.1421415943     1  0.27267392E+09
     -176.7271166911      180.8446292343     1  0.26604776E+09
     -176.7271098891      176.1399570603     1  0.27405086E+09
     -176.7271068826      185.4812973318     1  0.29126207E+09
     -176.7270987923      178.0652237838     1  0.28399008E+09
     -176.7270754167      182.0262618490     1  0.26988266E+09
     -176.7270740981      179.2999555835     1  0.27726701E+09
     -176.7270410287      177.3468159347     1  0.28098312E+09
     -176.7270309877      185.0129237739     1  0.28387718E+09
     -176.7270078613      177.0842807984     1  0.28249248E+09
     -176.7269893108      180.1701098969     1  0.28260163E+09
     -176.7269631535      183.7799631898     1  0.28189381E+09
     -176.7269288752      178.8798187330     1  0.27776646E+09
     -176.7268464534      180.1340427482     1  0.28475223E+09
     -176.7268151666      183.6428759420     1  0.27955637E+09
     -176.7268026325      183.3776190513     1  0.28457664E+09
     -176.7267782286      180.8836597652     1  0.27728769E+09
     -176.7267676703      186.9127427473     1  0.28294744E+09
     -176.7267650497      182.8381564981     1  0.27513890E+09
     -176.7267629783      180.0469022338     1  0.27932235E+09
     -176.7267154421      178.8049155079     1  0.26582688E+09
     -176.7266966294      182.3796766261     1  0.28502084E+09
     -176.7266924060      182.8652977313     1  0.29231760E+09
     -176.7266838549      178.5289785029     1  0.28309328E+09
     -176.7266227275      182.5816452623     1  0.27769306E+09
     -176.7265903145      179.8026407235     1  0.26325911E+09
     -176.7265530756      182.6099795101     1  0.28675834E+09
     -176.7265106190      179.4771700003     1  0.28860794E+09
     -176.7264920705      177.5976410376     1  0.26982209E+09
     -176.7264310605      179.1358943418     1  0.27940855E+09
     -176.7264257751      184.0909149859     2  0.27825820E+09
     -176.7264229180      176.0882681128     1  0.27775791E+09
     -176.7264189621      180.8795202655     1  0.29204909E+09
     -176.7263755259      175.2589319561     1  0.28442790E+09
     -176.7263509706      180.4769059124     1  0.29932450E+09
     -176.7263107355      177.1416180651     1  0.26923502E+09
     -176.7262952541      175.4767023718     1  0.27542298E+09
     -176.7262492409      179.3508952275     1  0.27521052E+09
     -176.7262037853      180.9003337344     1  0.27527741E+09
     -176.7261921122      185.4695147959     1  0.27271976E+09
     -176.7261077742      175.7492769849     1  0.27071606E+09
     -176.7260946863      187.2977078542     1  0.27652059E+09
     -176.7260720862      179.4461795769     1  0.27585724E+09
     -176.7260298778      177.5215347660     1  0.28325967E+09
     -176.7260267005      178.4934726303     1  0.27789102E+09
     -176.7260245092      182.6638805175     1  0.28648279E+09
     -176.7259687761      182.9113699235     1  0.28526894E+09
     -176.7259618976      184.2852327865     1  0.27028171E+09
     -176.7259308793      183.4379909840     1  0.27801519E+09
     -176.7259241795      180.1034018951     1  0.27459391E+09
     -176.7258912555      181.0362233301     1  0.28226958E+09
     -176.7258613402      184.0410413771     1  0.28529431E+09
     -176.7258435769      182.1713821710     1  0.26934128E+09
     -176.7258291588      182.0226308232     1  0.28143043E+09
     -176.7258240755      176.4075578338     1  0.26862279E+09
     -176.7258154837      178.9393217952     1  0.28871146E+09
     -176.7257992215      174.5961935970     1  0.27926343E+09
     -176.7257592229      179.8821886428     1  0.28336553E+09
     -176.7257177465      178.4335466567     1  0.27232697E+09
     -176.7257112179      181.5857360885     1  0.27332597E+09
     -176.7256944656      183.9466569107     1  0.29853714E+09
     -176.7256519079      177.2671447260     1  0.28626380E+09
     -176.7256344231      177.6489946176     1  0.29292707E+09
     -176.7256310971      181.9468859707     1  0.27647841E+09
     -176.7255855583      181.2148921181     1  0.27675011E+09
     -176.7255638869      184.8924963359     1  0.26716441E+09
     -176.7255603258      179.7804168338     1  0.27769194E+09
     -176.7255517583      181.6553931657     1  0.27835176E+09
     -176.7254825642      181.7322466804     1  0.27185312E+09
     -176.7254720626      183.5395852584     1  0.28035930E+09
     -176.7254501286      175.9316203356     1  0.27539335E+09
     -176.7254323617      181.9387959122     1  0.29937372E+09
     -176.7254267419      182.6908976898     1  0.30385364E+09
     -176.7254010256      179.7351489899     1  0.27811218E+09
     -176.7253357359      179.5050712744     1  0.27696282E+09
     -176.7253274912      178.1350856428     1  0.28159692E+09
     -176.7253097811      184.0857307389     1  0.28296433E+09
     -176.7253086223      182.1108482148     1  0.27595285E+09
     -176.7252953995      179.9236638852     1  0.27331501E+09
     -176.7252748194      171.3021703217     1  0.28180440E+09
     -176.7252367878      181.1011966141     1  0.29738029E+09
     -176.7252201521      183.3152729080     1  0.26972576E+09
     -176.7252175834      178.7069416155     1  0.26372287E+09
     -176.7252112446      176.4800605179     1  0.28964124E+09
     -176.7252092688      181.1204260229     1  0.28442257E+09
     -176.7252067650      186.3473514740     1  0.26874360E+09
     -176.7251972839      178.2568020029     1  0.27271766E+09
     -176.7251567324      177.4451318900     1  0.26418904E+09
     -176.7251295445      180.5339136368     1  0.28765405E+09
     -176.7251245787      182.5637289809     1  0.27476976E+09
     -176.7251192808      177.0050825902     1  0.27778871E+09
     -176.7251062733      177.7649403516     1  0.27688179E+09
     -176.7250692335      180.0235173064     1  0.27762396E+09
     -176.7250528954      181.5267460851     1  0.27951491E+09
     -176.7250157659      182.8893489379     1  0.26702953E+09
     -176.7250070576      180.6119416933     1  0.27348230E+09
     -176.7249844203      182.6949784875     1  0.26915628E+09
     -176.7249689874      183.5533706276     1  0.27931704E+09
     -176.7249673253      182.1046886883     1  0.27492311E+09
     -176.7249576647      180.5273274303     1  0.26991189E+09
     -176.7249227679      178.5629329930     1  0.29505787E+09
     -176.7248943638      184.4289234088     1  0.27552871E+09
     -176.7248923599      178.3128763854     1  0.26211190E+09
     -176.7248484963      179.1930652452     1  0.27345260E+09
     -176.7246424820      178.8021380083     1  0.27352456E+09
     -176.7246309044      181.7079926439     1  0.27511218E+09
     -176.7246164547      177.1160498257     1  0.27323847E+09
     -176.7245469668      178.5948933936     1  0.27118317E+09
     -176.7245131764      186.4111400957     1  0.27968954E+09
     -176.7244871364      185.5413121849     1  0.29401290E+09
     -176.7244830805      183.2813787579     1  0.27812219E+09
     -176.7244711011      174.6184987915     1  0.26851759E+09
     -176.7244673695      175.8232819823     1  0.27383268E+09
     -176.7244642572      180.4794996657     1  0.26594449E+09
     -176.7244612705      180.2640339982     1  0.29419682E+09
     -176.7244577349      184.0699231128     1  0.27068603E+09
     -176.7244421023      186.7530631469     1  0.27940604E+09
     -176.7244387405      179.5757681177     1  0.26499295E+09
     -176.7244212891      180.7176351358     1  0.27057957E+09
     -176.7244095250      176.6961843514     1  0.27740251E+09
     -176.7243827224      178.1333325232     1  0.28731997E+09
     -176.7243770079      181.3095830360     1  0.27261977E+09
     -176.7243598492      183.2722212678     1  0.27507343E+09
     -176.7243375659      181.3481751706     1  0.28128256E+09
     -176.7243304722      176.9846567387     1  0.28989445E+09
     -176.7243156899      176.6356270171     1  0.26653314E+09
     -176.7242989817      180.9018134770     1  0.27011356E+09
     -176.7242930351      187.7321201793     1  0.26946664E+09
     -176.7242808128      182.1081366393     1  0.27036048E+09
     -176.7242779650      180.5890393821     1  0.28157406E+09
     -176.7242679376      179.1678456887     1  0.27959757E+09
     -176.7242536690      180.6356237345     1  0.28770647E+09
     -176.7242368720      181.9472459102     1  0.27329379E+09
     -176.7242234944      181.4035206514     1  0.27580256E+09
     -176.7241714641      182.2074935326     1  0.27189852E+09
     -176.7241661576      180.3500228963     1  0.27585619E+09
     -176.7241202370      184.0506355586     1  0.28368017E+09
     -176.7241115204      180.0942061826     1  0.27079955E+09
     -176.7240728754      180.1146802509     1  0.27935296E+09
     -176.7240558542      180.2117694964     1  0.26599236E+09
     -176.7240252687      179.7733482364     1  0.27748753E+09
     -176.7240231075      179.6355403415     1  0.27510087E+09
     -176.7239809767      182.5183047490     1  0.28040129E+09
     -176.7239767379      177.0110456722     1  0.27299002E+09
     -176.7239593049      181.2545422628     1  0.27019330E+09
     -176.7239200554      184.5359585457     1  0.28023625E+09
     -176.7239024673      181.7589159898     1  0.27327014E+09
     -176.7238936922      180.4320723621     1  0.27668961E+09
     -176.7238815855      181.5246063510     1  0.28390163E+09
     -176.7238708568      180.4593895672     1  0.28041509E+09
     -176.7238589260      176.9625423365     1  0.28271389E+09
     -176.7237963507      179.7420791161     1  0.28713779E+09
     -176.7237726169      177.0377598943     1  0.29087469E+09
     -176.7237241737      178.5263264106     1  0.28231745E+09
     -176.7237062861      182.0246925896     1  0.27337046E+09
     -176.7237009513      182.7019534640     1  0.27426110E+09
     -176.7236792608      181.2649060765     1  0.28591324E+09
     -176.7236412134      179.5716293605     1  0.28424531E+09
     -176.7236377774      179.1337622866     1  0.27081791E+09
     -176.7236232284      181.9453667432     1  0.27058158E+09
     -176.7236019073      180.2161279270     1  0.27444805E+09
     -176.7235855942      177.7695439468     1  0.27221903E+09
     -176.7235294546      181.2466035471     1  0.27047656E+09
     -176.7235145799      177.6599262956     1  0.27777327E+09
     -176.7234033448      183.3086160044     1  0.26954001E+09
     -176.7233923458      179.1966315168     1  0.28385597E+09
     -176.7233724294      179.1777425220     1  0.28045785E+09
     -176.7233163185      179.9763111936     1  0.27980934E+09
     -176.7233008250      176.3302920339     1  0.27751687E+09
     -176.7232925986      177.3275692521     1  0.27839576E+09
     -176.7232864824      183.5101020604     1  0.28339034E+09
     -176.7232672239      181.5879993977     1  0.27600678E+09
     -176.7232642263      178.4291445921     1  0.27585066E+09
     -176.7232570073      178.3157766958     1  0.28491562E+09
     -176.7232225759      183.8779588865     1  0.29463811E+09
     -176.7232152827      184.5921419881     1  0.29391591E+09
     -176.7231534358      178.2708174355     1  0.28234511E+09
     -176.7231404587      181.8779940137     1  0.27620993E+09
     -176.7231119946      180.5487686993     1  0.27166134E+09
     -176.7231047346      182.7146440334     1  0.27448663E+09
     -176.7230977150      184.2308329188     1  0.26921244E+09
     -176.7230962244      182.0955041074     1  0.26333986E+09
     -176.7230894556      181.6553954925     1  0.27279046E+09
     -176.7230828658      179.0179692667     1  0.28128213E+09
     -176.7230714003      175.9994593362     1  0.28643330E+09
     -176.7230420276      181.5812671324     1  0.27102899E+09
     -176.7230350313      180.2502917302     1  0.27530143E+09
     -176.7230063071      178.8944365526     1  0.26643564E+09
     -176.7229892659      179.7100746083     1  0.27126388E+09
     -176.7229785821      180.9569398370     1  0.28437345E+09
     -176.7229639603      177.7281479058     2  0.28397417E+09
     -176.7229524965      180.8460235208     1  0.27778188E+09
     -176.7229192619      178.9288329816     1  0.26753335E+09
     -176.7228592919      179.9652508515     1  0.28455368E+09
     -176.7228570012      173.5035483715     1  0.27306196E+09
     -176.7228424153      180.0681698370     1  0.26630072E+09
     -176.7228358837      181.3829923315     1  0.27943310E+09
     -176.7228332685      179.9096612521     1  0.27979237E+09
     -176.7228285176      178.1298573807     1  0.26992825E+09
     -176.7228085126      181.0718391058     1  0.27028715E+09
     -176.7228004560      177.3122216331     1  0.27295194E+09
     -176.7227987933      180.8120311566     1  0.26836336E+09
     -176.7227886920      182.0244190360     1  0.27268749E+09
     -176.7227427624      180.3178651937     1  0.26728257E+09
     -176.7227403986      180.2536596459     1  0.28184833E+09
     -176.7226968311      180.9148767032     1  0.28742733E+09
     -176.7226881585      181.0237635270     1  0.27116305E+09
     -176.7226754398      178.5050204855     1  0.27601119E+09
     -176.7226655316      181.0156814821     1  0.28085086E+09
     -176.7226553777      182.4839757318     1  0.27324914E+09
     -176.7226475240      181.6321017407     1  0.26555285E+09
     -176.7226416263      181.6421128099     1  0.27033241E+09
     -176.7226186962      177.1090916823     1  0.28201035E+09
     -176.7226175603      178.6624940098     1  0.28301796E+09
     -176.7226122196      188.7547287518     1  0.28833426E+09
     -176.7225991090      181.6068556135     1  0.26636519E+09
     -176.7225980540      184.1374110409     1  0.27218814E+09
     -176.7225697859      179.2314253195     1  0.27745886E+09
     -176.7225667268      182.6392707326     1  0.27770576E+09
     -176.7225655237      175.3687101739     1  0.27806927E+09
     -176.7225596304      179.4828774967     1  0.28974596E+09
     -176.7225495566      180.3891814905     2  0.27439846E+09
     -176.7225368218      182.0334468367     1  0.27974551E+09
     -176.7224190682      182.2352470513     1  0.28242314E+09
     -176.7223935787      181.6330283708     1  0.28154838E+09
     -176.7223598150      176.8904407068     1  0.27892748E+09
     -176.7223496516      176.6857683076     1  0.27052002E+09
     -176.7223339204      183.4850507686     1  0.27582082E+09
     -176.7223193881      183.2129459198     1  0.27516509E+09
     -176.7223172608      181.8565770931     1  0.28562614E+09
     -176.7223152824      182.9610995122     1  0.28356443E+09
     -176.7223129621      175.6500793496     1  0.26895353E+09
     -176.7223011642      184.1430497599     1  0.26963653E+09
     -176.7222900421      181.8412895780     1  0.28253652E+09
     -176.7222787000      181.7959002298     1  0.27684148E+09
     -176.7222130887      182.1687593318     1  0.25930383E+09
     -176.7221936277      185.9797599742     1  0.28347664E+09
     -176.7221671826      181.7034146515     1  0.27343974E+09
     -176.7221410150      184.8375695600     1  0.28675011E+09
     -176.7221221196      179.6117346794     1  0.26642149E+09
     -176.7220942562      178.7037812756     1  0.28104098E+09
     -176.7220601636      181.4748251764     1  0.26896648E+09
     -176.7220276490      185.3668378493     1  0.27584427E+09
     -176.7219937923      182.0754243304     1  0.28286444E+09
     -176.7219896343      178.4132776035     1  0.27639312E+09
     -176.7219734255      180.5968975790     1  0.27799612E+09
     -176.7219606035      176.6880143312     1  0.27879179E+09
     -176.7219458947      175.7982693754     1  0.26643060E+09
     -176.7219373035      176.6198184697     1  0.27204913E+09
     -176.7219270331      176.9893402295     1  0.28538309E+09
     -176.7219199533      183.7408920530     1  0.28152702E+09
     -176.7219030427      183.0263342951     1  0.27720868E+09
     -176.7218542734      179.9968506607     1  0.28682508E+09
     -176.7218425415      183.5600168001     1  0.28070867E+09
     -176.7218400283      179.7728199598     1  0.27435195E+09
     -176.7217856957      182.3676751690     1  0.27454517E+09
     -176.7217621720      181.2897565587     1  0.28122887E+09
     -176.7217153162      177.5809294812     1  0.27865039E+09
     -176.7217134957      177.6784456658     1  0.27139021E+09
     -176.7216884821      184.3146382962     1  0.27210015E+09
     -176.7216728005      180.5626653293     1  0.28000425E+09
     -176.7216700117      180.5636571650     1  0.27110585E+09
     -176.7216598382      176.9895472316     1  0.27006863E+09
     -176.7216024521      180.2523786107     1  0.27501339E+09
     -176.7216006875      180.8176485606     1  0.28120706E+09
     -176.7215966322      179.8527707266     1  0.27647484E+09
     -176.7215699926      175.9967562265     2  0.26245072E+09
     -176.7215255657      181.5947656757     1  0.28053128E+09
     -176.7215240951      182.1539259279     1  0.26332216E+09
     -176.7215160170      176.9951833454     1  0.26681889E+09
     -176.7215134134      181.8073479737     1  0.28379183E+09
     -176.7214895194      182.2373842626     1  0.27673402E+09
     -176.7214668515      181.9004020108     1  0.26886491E+09
     -176.7214229654      178.9771228846     1  0.27402722E+09
     -176.7213998550      179.6016249498     1  0.26678376E+09
     -176.7213967754      180.7313000412     1  0.29059445E+09
     -176.7213907431      180.7465871198     1  0.27598892E+09
     -176.7213664576      181.1774492576     1  0.27073501E+09
     -176.7213315557      178.9220451761     1  0.26995886E+09
     -176.7213128857      184.6952431852     1  0.28652294E+09
     -176.7212995834      180.5545142815     1  0.28284098E+09
     -176.7212688996      175.5276936327     1  0.27194439E+09
     -176.7212587640      179.2863669997     1  0.27086055E+09
     -176.7212566042      186.1560223406     1  0.27534860E+09
     -176.7212499496      179.6016466683     1  0.27532104E+09
     -176.7212332120      189.1612081498     2  0.28025816E+09
     -176.7211944318      179.9862764447     1  0.27568112E+09
     -176.7211720651      178.4812548268     1  0.28472167E+09
     -176.7211524849      181.6618195775     1  0.28277943E+09
     -176.7211291776      178.5775961733     1  0.27568779E+09
     -176.7211114940      184.5164356892     1  0.28325075E+09
     -176.7211071065      178.8308775612     1  0.27433556E+09
     -176.7210948861      179.4837425731     1  0.26929632E+09
     -176.7210489045      179.3437851484     1  0.27232814E+09
     -176.7210284242      183.3879175180     1  0.27442241E+09
     -176.7210252098      181.3287156205     1  0.28011566E+09
     -176.7210017895      176.8808021546     1  0.26106882E+09
     -176.7209828029      178.5161183672     1  0.28688858E+09
     -176.7209759766      177.3615612787     1  0.28094821E+09
     -176.7209687234      174.3708073514     2  0.26349228E+09
     -176.7209658567      180.4488701688     1  0.26086965E+09
     -176.7209470794      182.2659822293     1  0.26830211E+09
     -176.7208790109      182.5207353532     1  0.27160409E+09
     -176.7208649369      180.1769934648     1  0.27459239E+09
     -176.7208624058      184.2795261953     1  0.30380284E+09
     -176.7208589624      178.4138330634     1  0.28385591E+09
     -176.7208575492      180.9902825547     1  0.27152764E+09
     -176.7208201395      178.7065359658     1  0.27555272E+09
     -176.7208144308      181.7268731601     1  0.28726724E+09
     -176.7207787359      180.9928302849     1  0.27052293E+09
     -176.7207643136      177.8180365026     1  0.27982619E+09
     -176.7207518974      182.1790247682     1  0.28571814E+09
     -176.7207453032      179.9577404591     1  0.28080881E+09
     -176.7207347071      181.6539612831     1  0.26590726E+09
     -176.7207325613      181.3497348299     1  0.27141731E+09
     -176.7206644095      181.2786803809     1  0.27458281E+09
     -176.7206384771      178.3351747898     1  0.27210967E+09
     -176.7206275017      178.8592088788     1  0.28172324E+09
     -176.7206021517      181.4956481130     1  0.27601761E+09
     -176.7205953264      181.5860889181     1  0.27336106E+09
     -176.7205886600      178.9228317940     1  0.27929614E+09
     -176.7205786745      185.6436877530     1  0.29809712E+09
     -176.7205696322      181.7243354928     1  0.27948289E+09
     -176.7205607065      180.1371235007     1  0.26912032E+09
     -176.7204808656      179.0261723469     1  0.27579254E+09
     -176.7204752474      176.1666918755     1  0.26975942E+09
     -176.7204693240      178.4801780966     1  0.28222244E+09
     -176.7204313049      181.6963765685     1  0.28245841E+09
     -176.7203970661      178.8812209559     1  0.27836234E+09
     -176.7203872483      180.8934847267     2  0.29480670E+09
     -176.7203614891      179.2027324887     1  0.27136211E+09
     -176.7203455800      180.4189239364     1  0.28243386E+09
     -176.7203234363      183.6292031327     1  0.27647743E+09
     -176.7202590237      186.0433949735     1  0.28293193E+09
     -176.7202539780      181.3437315193     1  0.28103528E+09
     -176.7202514791      178.2196262749     1  0.28684469E+09
     -176.7202023096      180.2388336691     1  0.27872173E+09
     -176.7201536960      180.1621878585     1  0.28530870E+09
     -176.7201452350      179.9740976316     1  0.27709548E+09
     -176.7201408977      177.9967551714     1  0.26373086E+09
     -176.7201356309      188.3425134222     1  0.28014715E+09
     -176.7201323808      183.2413739659     1  0.27050917E+09
     -176.7201190150      183.5702227191     1  0.28586580E+09
     -176.7201003352      184.0161682019     2  0.26377745E+09
     -176.7200716901      178.9356061290     1  0.26851098E+09
     -176.7200325014      177.7748162833     1  0.28441460E+09
     -176.7199768592      177.9121322326     1  0.27211640E+09
     -176.7199519758      177.5507672270     1  0.27247577E+09
     -176.7199465973      185.3381450914     1  0.28671609E+09
     -176.7199392560      178.5798186237     1  0.27388246E+09
     -176.7199287127      178.5497075785     1  0.27576104E+09
     -176.7198826135      177.0914043242     1  0.26478764E+09
     -176.7198461092      180.1786136326     1  0.27896193E+09
     -176.7198277901      181.9038626695     1  0.27844271E+09
     -176.7198205827      182.8533599358     1  0.28235771E+09
     -176.7197976874      179.0595396745     1  0.26810745E+09
     -176.7197571836      175.6298590832     1  0.28142920E+09
     -176.7197176867      184.4556054625     1  0.27626266E+09
     -176.7196321732      180.5046273373     1  0.27514197E+09
     -176.7196289582      180.8597364241     1  0.27781614E+09
     -176.7196166172      180.5908903425     1  0.28528128E+09
     -176.7196145992      183.8204601969     1  0.27040190E+09
     -176.7195965477      177.2378601059     1  0.28712098E+09
     -176.7195925367      183.5306853564     1  0.26843939E+09
     -176.7195681414      171.1718877296     1  0.27347918E+09
     -176.7195533767      178.0579660922     1  0.29001182E+09
     -176.7195315736      180.7126022271     1  0.27862698E+09
     -176.7195247936      178.2484114682     1  0.27823731E+09
     -176.7195182407      178.8697466130     1  0.28079508E+09
     -176.7195144891      182.6190202305     1  0.28182243E+09
     -176.7195036329      176.9981839745     1  0.27932916E+09
     -176.7194982116      178.8713433899     1  0.27933286E+09
     -176.7194754089      178.0304616469     1  0.29478261E+09
     -176.7194672797      183.4111335211     1  0.27106346E+09
     -176.7194446697      176.1607644655     1  0.27671117E+09
     -176.7194022519      181.5523944604     1  0.28139452E+09
     -176.7193927335      182.4988322449     1  0.27672158E+09
     -176.7193752533      180.6954882737     1  0.27581687E+09
     -176.7193014370      181.6378695323     1  0.27045169E+09
     -176.7193004012      177.2489755134     1  0.27995052E+09
     -176.7192518686      174.1123592604     1  0.27510465E+09
     -176.7192403633      184.9298657788     1  0.27495904E+09
     -176.7192359403      183.1889377830     1  0.28622565E+09
     -176.7192241421      179.1504564409     1  0.27346769E+09
     -176.7192190885      179.5811869879     1  0.26973639E+09
     -176.7191882360      179.0455477216     1  0.26801305E+09
     -176.7190877689      179.4201101140     1  0.27678334E+09
     -176.7190406779      180.2893659963     1  0.26207207E+09
     -176.7190355159      175.7184870202     1  0.27076377E+09
     -176.7190341464      179.5025303221     1  0.27818389E+09
     -176.7190174866      181.6681311799     1  0.26654175E+09
     -176.7189869886      182.6867014519     1  0.28331129E+09
     -176.7189287201      178.9267402144     1  0.26482918E+09
     -176.7189236584      184.8354966918     1  0.28455790E+09
     -176.7189213903      185.0214278277     1  0.27259465E+09
     -176.7188961731      177.5459787997     1  0.28017481E+09
     -176.7188950277      178.3359972604     1  0.27327973E+09
     -176.7188922503      179.9386804794     1  0.27364032E+09
     -176.7188819756      180.3069578527     1  0.27308460E+09
     -176.7188755702      181.7412754698     1  0.27128371E+09
     -176.7188029186      187.9605628450     1  0.28874278E+09
     -176.7187613581      182.0401640741     1  0.29037188E+09
     -176.7187517460      182.4210305495     1  0.27852458E+09
     -176.7187437134      178.6515978192     1  0.27602796E+09
     -176.7187371135      180.0723119032     1  0.27492715E+09
     -176.7187043729      189.0330030201     1  0.28977869E+09
     -176.7186702081      179.1063664920     1  0.27403929E+09
     -176.7186578760      180.7787781217     1  0.28080587E+09
     -176.7186457588      180.3065032034     1  0.26325112E+09
     -176.7186184692      181.4712376336     1  0.28343912E+09
     -176.7185959111      175.3433509121     1  0.28441904E+09
     -176.7185948895      178.1676722099     1  0.28181937E+09
     -176.7185903621      180.3477287710     1  0.27175353E+09
     -176.7185750888      177.3349029291     1  0.28784719E+09
     -176.7185648414      182.9644640415     1  0.28564201E+09
     -176.7185418373      176.1083128363     1  0.26617126E+09
     -176.7185327453      187.0890090530     1  0.28757163E+09
     -176.7185075350      180.5509145501     1  0.27462655E+09
     -176.7185058983      181.0610183432     1  0.27569624E+09
     -176.7185044955      182.0130641582     1  0.27480617E+09
     -176.7184921021      181.0759718879     1  0.27552909E+09
     -176.7184841545      182.2680649442     1  0.27739678E+09
     -176.7184491864      178.5991638039     1  0.27824401E+09
     -176.7183670718      176.4088848375     1  0.28265090E+09
     -176.7183609241      180.5415783059     1  0.27304045E+09
     -176.7183477536      184.1186086775     1  0.28693092E+09
     -176.7183461625      172.6819650024     1  0.27466959E+09
     -176.7183333573      176.6750445450     1  0.27932906E+09
     -176.7183308369      184.2756283896     1  0.26931502E+09
     -176.7183098049      180.1194234861     1  0.27394446E+09
     -176.7182864340      177.0720994901     1  0.27422691E+09
     -176.7182839579      184.1480269657     1  0.28645416E+09
     -176.7182774162      183.3160777046     1  0.28281199E+09
     -176.7182641661      180.6547427600     1  0.27384759E+09
     -176.7182564363      180.2528904847     1  0.27755304E+09
     -176.7182378945      176.4770332222     1  0.27225395E+09
     -176.7182182599      178.7964601331     1  0.27197633E+09
     -176.7181996235      179.9686408407     1  0.27807049E+09
     -176.7181620031      180.0078488453     1  0.27329028E+09
     -176.7181439442      185.0247496771     1  0.29295388E+09
     -176.7181229189      177.0453183071     1  0.26448907E+09
     -176.7181128723      181.3741773483     1  0.27938356E+09
     -176.7181076128      179.3037877421     1  0.26789676E+09
     -176.7180770844      183.8969770774     2  0.26397171E+09
     -176.7180643083      180.2939353367     1  0.27378489E+09
     -176.7180564239      181.3061726138     1  0.27084591E+09
     -176.7180440017      181.4098922666     1  0.28025437E+09
     -176.7180268248      183.8527488908     1  0.28469211E+09
     -176.7180165764      183.6270623948     2  0.26087564E+09
     -176.7179515564      180.8418109816     1  0.28379717E+09
     -176.7179199786      177.6844277138     1  0.28153504E+09
     -176.7178749309      179.0299505811     1  0.27699879E+09
     -176.7178659180      182.5861969445     1  0.28174820E+09
     -176.7178317864      188.4061649839     1  0.27620425E+09
     -176.7178157570      181.3082754489     1  0.27531211E+09
     -176.7177931923      183.2662295620     1  0.27877500E+09
     -176.7177650659      176.9022687878     1  0.28184802E+09
     -176.7177601197      180.7235201048     1  0.26134297E+09
     -176.7177494361      178.0050117732     1  0.27378681E+09
     -176.7177441549      184.6689333276     1  0.27285756E+09
     -176.7177072521      182.9852885843     1  0.27794921E+09
     -176.7176962340      177.4412753474     1  0.27114588E+09
     -176.7176537332      182.7008998755     1  0.28092989E+09
     -176.7176140416      181.7702047289     1  0.26647154E+09
     -176.7175216452      183.6998471416     1  0.27676694E+09
     -176.7175147207      173.3342383470     1  0.27673960E+09
     -176.7175124593      174.3392973066     1  0.26161573E+09
     -176.7174994713      183.6091222966     1  0.28149190E+09
     -176.7174718794      178.6836438416     1  0.26814773E+09
     -176.7174626786      179.8355354063     1  0.28383620E+09
     -176.7174488627      181.2559556896     1  0.27652452E+09
     -176.7174434938      183.8892413879     2  0.27962941E+09
     -176.7174415936      182.1195276400     1  0.28023882E+09
     -176.7174307056      178.0223300551     1  0.27954782E+09
     -176.7173994928      176.9586389492     1  0.26456419E+09
     -176.7173886200      179.2558997639     1  0.27188647E+09
     -176.7173798350      182.4962402076     1  0.28466457E+09
     -176.7173653667      180.5467211365     1  0.29303782E+09
     -176.7173409522      182.4516769054     1  0.29021811E+09
     -176.7173352678      181.5011625709     1  0.27220365E+09
     -176.7173308831      179.2999200576     1  0.28091602E+09
     -176.7173266357      177.9136664096     1  0.27051134E+09
     -176.7173230188      182.8812925696     1  0.28597616E+09
     -176.7172953918      180.4752788453     1  0.27799823E+09
     -176.7172732712      183.6985459542     1  0.28807616E+09
     -176.7171971615      176.1078672053     1  0.26745576E+09
     -176.7171623967      185.3726986225     1  0.27714570E+09
     -176.7171525921      174.9403677962     1  0.28490347E+09
     -176.7171497928      182.6229960609     1  0.29884058E+09
     -176.7171277863      183.7199489066     1  0.26333237E+09
     -176.7170938089      181.6451368558     1  0.27368378E+09
     -176.7170873612      174.0953297770     1  0.27951916E+09
     -176.7170644120      186.4588634546     2  0.28106459E+09
     -176.7170445752      182.2350583402     1  0.29245947E+09
     -176.7170399013      176.2966892255     1  0.27365842E+09
     -176.7170385078      177.2385073749     1  0.28130219E+09
     -176.7170316053      176.5440555958     1  0.28163760E+09
     -176.7169969505      178.3357387780     1  0.28129995E+09
     -176.7169913239      182.3018244257     1  0.27839437E+09
     -176.7169603505      176.3096150133     1  0.27030641E+09
     -176.7169568250      178.4934798201     1  0.26597243E+09
     -176.7169541861      181.0288248918     1  0.27235184E+09
     -176.7169395282      179.4213224071     1  0.27661234E+09
     -176.7169287758      181.5995352849     1  0.28498243E+09
     -176.7169210542      180.1218355485     1  0.27559469E+09
     -176.7169180163      179.2262080730     1  0.28363486E+09
     -176.7169085105      177.4945060221     1  0.28677177E+09
     -176.7169027524      177.9131483334     1  0.27951325E+09
     -176.7168981324      179.4336020794     1  0.27878033E+09
     -176.7168830849      179.8550633669     1  0.29091206E+09
     -176.7168792592      177.9540784104     1  0.27292473E+09
     -176.7168767749      183.1450569009     1  0.27555275E+09
     -176.7168502365      180.6931113903     1  0.27920067E+09
     -176.7168257390      181.6438039857     1  0.26313655E+09
     -176.7168237183      175.4824922482     1  0.28543670E+09
     -176.7168103527      179.7357245315     1  0.27789603E+09
     -176.7168031471      178.8220579172     1  0.29666902E+09
     -176.7168017013      178.4454717439     1  0.28264572E+09
     -176.7167949913      180.1838573067     1  0.27511468E+09
     -176.7167772889      180.9927826027     1  0.27874968E+09
     -176.7167601757      173.6244731212     1  0.27435855E+09
     -176.7167483765      182.4365072219     1  0.27591926E+09
     -176.7167216023      178.9204769921     1  0.27338578E+09
     -176.7167087838      185.5681352597     1  0.28062869E+09
     -176.7166900948      176.5014762195     1  0.26247974E+09
     -176.7166775959      179.2526870503     1  0.27211458E+09
     -176.7166540394      182.4716508976     1  0.28541331E+09
     -176.7166362332      174.8794638826     1  0.28395312E+09
     -176.7166320360      182.9424792063     1  0.28565585E+09
     -176.7166291289      178.6274257970     1  0.27316128E+09
     -176.7166270144      180.6297398552     1  0.25979707E+09
     -176.7166250637      180.0087632518     1  0.27794753E+09
     -176.7165851804      181.6929636003     1  0.27287275E+09
     -176.7165631727      175.7201919997     1  0.27085690E+09
     -176.7165245678      180.7851992848     1  0.27876094E+09
     -176.7164957116      183.9383211958     1  0.28077738E+09
     -176.7164582117      177.6675307577     1  0.26801465E+09
     -176.7164423845      188.8631804749     1  0.29378098E+09
     -176.7164288184      180.1277371093     1  0.27246069E+09
     -176.7163924464      178.4468844746     1  0.29624661E+09
     -176.7163785126      180.6639095758     1  0.27631967E+09
     -176.7163499888      175.4602137679     1  0.29333235E+09
     -176.7163408292      177.5614090252     1  0.26473538E+09
     -176.7163367530      183.0269867912     1  0.28812956E+09
     -176.7163319207      177.5945702493     1  0.27470685E+09
     -176.7163256781      180.3255291259     1  0.27345457E+09
     -176.7162778069      179.7060920282     1  0.27459005E+09
     -176.7162715136      179.2256598542     1  0.28794516E+09
     -176.7162631885      177.5574926107     1  0.29079774E+09
     -176.7162614725      180.3605253692     1  0.28795077E+09
     -176.7162518484      188.8661301969     1  0.29006806E+09
     -176.7162414874      186.7936699499     1  0.27671327E+09
     -176.7162340918      179.2204087903     1  0.27224824E+09
     -176.7162091978      181.9461286133     1  0.26861415E+09
     -176.7161798567      186.9268988156     1  0.29922272E+09
     -176.7161336160      176.4209202277     1  0.27887448E+09
     -176.7160945765      178.4935517254     1  0.29071373E+09
     -176.7160763174      180.3328228251     1  0.27548888E+09
     -176.7160578287      179.6675515226     1  0.27722868E+09
     -176.7160234288      179.0843182887     1  0.28173150E+09
     -176.7160195783      178.8904037227     1  0.27369022E+09
     -176.7159893806      179.4821906612     1  0.26873801E+09
     -176.7159468834      184.0856420757     1  0.25955995E+09
     -176.7159388409      181.2933980554     1  0.27979071E+09
     -176.7159136805      181.8350030927     1  0.27582052E+09
     -176.7159074844      182.8443373722     1  0.27760967E+09
     -176.7158892816      181.3185246794     1  0.27446167E+09
     -176.7158773877      181.1592549357     1  0.27893024E+09
     -176.7158489427      180.1705041924     1  0.27079876E+09
     -176.7157799965      174.0863948860     1  0.28758127E+09
     -176.7157693871      182.4885082622     2  0.28078648E+09
     -176.7157613129      181.9393407077     1  0.27411109E+09
     -176.7157529568      180.1363711320     1  0.28664908E+09
     -176.7157407075      184.0602039647     1  0.28871019E+09
     -176.7157339616      177.3777302986     1  0.27241213E+09
     -176.7157305267      179.7531451921     1  0.27156693E+09
     -176.7157061992      178.3129428342     1  0.26832056E+09
     -176.7156989241      178.3828900607     1  0.28126315E+09
     -176.7156601763      181.3717242102     1  0.27559915E+09
     -176.7156478043      183.9088117795     1  0.28018447E+09
     -176.7156378227      179.6961582387     1  0.28249992E+09
     -176.7156233350      184.2620586586     1  0.26325986E+09
     -176.7155923962      181.0190243583     1  0.27684240E+09
     -176.7155889326      177.5138805238     2  0.27553697E+09
     -176.7155694040      180.5137375278     1  0.27962865E+09
     -176.7155594989      176.6389134478     1  0.27891447E+09
     -176.7155269141      179.5391107252     1  0.28562034E+09
     -176.7155040434      178.0446197563     1  0.27622860E+09
     -176.7154847274      181.4824740683     1  0.29357625E+09
     -176.7154283262      183.1574759799     1  0.27761980E+09
     -176.7154131424      182.6959249750     1  0.27668783E+09
     -176.7154075272      182.5591994213     1  0.26343542E+09
     -176.7153965540      176.5627071651     1  0.27024221E+09
     -176.7153920799      182.9412939650     1  0.27725092E+09
     -176.7153788529      178.0366894342     1  0.27623879E+09
     -176.7153758654      175.7092320693     1  0.28906337E+09
     -176.7153669116      181.1803396006     1  0.27676186E+09
     -176.7153369705      178.4096928105     1  0.28477010E+09
     -176.7153298475      183.5388401484     1  0.28274472E+09
     -176.7153156519      184.7236454164     1  0.27777336E+09
     -176.7153090950      177.3538106784     1  0.28383808E+09
     -176.7153049278      183.5218696383     1  0.26971982E+09
     -176.7152912299      176.1988581549     1  0.27275527E+09
     -176.7152878314      181.0248188297     1  0.27431380E+09
     -176.7152798036      177.5661409483     2  0.26468718E+09
     -176.7152438240      179.0648283237     1  0.27055506E+09
     -176.7152147273      178.3623364695     1  0.28268085E+09
     -176.7152031887      177.7632688320     1  0.27296748E+09
     -176.7151714465      177.2575902695     1  0.27062784E+09
     -176.7151647311      181.6628146695     1  0.27317458E+09
     -176.7151429025      176.4427034103     1  0.27540465E+09
     -176.7151355842      177.5460072090     1  0.27315400E+09
     -176.7151237209      184.7268857523     1  0.28846175E+09
     -176.7151150908      182.1114120381     4  0.26945045E+09
     -176.7150902515      181.0774454424     1  0.27069521E+09
     -176.7150790065      179.4313661126     1  0.26749740E+09
     -176.7150714449      179.9800234898     1  0.28641004E+09
     -176.7150457600      180.5441514529     1  0.27903142E+09
     -176.7150296826      174.8631154823     1  0.27459000E+09
     -176.7150222829      179.4147419884     1  0.27888209E+09
     -176.7150187981      185.3872962176     1  0.27240565E+09
     -176.7150142368      184.9835402564     1  0.30668679E+09
     -176.7149742691      184.5233918595     1  0.28067558E+09
     -176.7149596712      177.1668872900     1  0.26572762E+09
     -176.7149441252      184.5490726645     1  0.28211588E+09
     -176.7149415171      181.2787669297     1  0.28171557E+09
     -176.7148696712      179.4844607228     1  0.28087866E+09
     -176.7148585730      177.1073431903     1  0.26407674E+09
     -176.7148450193      179.4425550200     1  0.27475817E+09
     -176.7148359281      183.6605232922     1  0.29082927E+09
     -176.7148245450      178.6176610154     1  0.27103005E+09
     -176.7148141767      177.7178253422     1  0.27314591E+09
     -176.7147994086      176.9907082932     1  0.28613930E+09
     -176.7147793765      180.9334639068     1  0.28479230E+09
     -176.7147414731      185.0190039926     1  0.27472870E+09
     -176.7147183866      181.5193221228     1  0.27008742E+09
     -176.7146961066      181.7420752098     1  0.27329625E+09
     -176.7146464870      182.8335324721     1  0.28527283E+09
     -176.7146213789      177.1939554674     1  0.27425629E+09
     -176.7146063162      178.3279785590     1  0.27506272E+09
     -176.7145929485      178.0693757691     1  0.28081436E+09
     -176.7145409986      185.0835215118     1  0.27415446E+09
     -176.7144949177      181.7533288778     1  0.28789170E+09
     -176.7144875868      183.8631619194     1  0.28148567E+09
     -176.7144847728      181.7358403319     1  0.28059196E+09
     -176.7144714939      179.1157381512     1  0.27687971E+09
     -176.7144336012      183.5289849179     1  0.28186729E+09
     -176.7144265853      177.6310762921     1  0.28600086E+09
     -176.7144248746      179.8663188015     1  0.27705516E+09
     -176.7144077866      183.3211787336     1  0.28004289E+09
     -176.7143937282      179.0906224350     1  0.27299792E+09
     -176.7143530253      178.1599302470     1  0.26438123E+09
     -176.7143327359      183.5103954476     1  0.28153648E+09
     -176.7143128221      180.0066808981     1  0.28691584E+09
     -176.7143023300      178.5188639146     1  0.27211151E+09
     -176.7142981536      181.8338939474     1  0.27708378E+09
     -176.7142915655      181.7249845781     1  0.26094894E+09
     -176.7142860211      178.6750676276     1  0.28456722E+09
     -176.7142769263      183.5830665667     1  0.27789942E+09
     -176.7142662434      178.5054400381     1  0.27728483E+09
     -176.7142489384      178.5684176598     1  0.27391058E+09
     -176.7142145224      176.9652945195     1  0.28604123E+09
     -176.7142114605      177.8204596512     1  0.26930871E+09
     -176.7142060294      176.9583035974     1  0.26465669E+09
     -176.7141652405      176.5406476410     1  0.27507186E+09
     -176.7141480900      182.3119428199     1  0.27574807E+09
     -176.7141160921      177.6353693581     1  0.27425919E+09
     -176.7141030682      173.6615675203     1  0.27516094E+09
     -176.7140842320      175.4008932944     1  0.27139916E+09
     -176.7140697396      185.4316638539     1  0.28460050E+09
     -176.7140682524      178.0714316686     1  0.28412625E+09
     -176.7139993288      176.3428737578     1  0.26689135E+09
     -176.7139707132      181.7036684165     1  0.27004391E+09
     -176.7139185081      182.3217362602     1  0.28125270E+09
     -176.7139109119      179.9947469089     1  0.27476907E+09
     -176.7138930021      184.1161518471     1  0.27830416E+09
     -176.7138417957      181.4813108184     1  0.26281183E+09
     -176.7138312208      179.6744111088     1  0.27996966E+09
     -176.7138230393      179.1260897980     1  0.27474628E+09
     -176.7138014584      182.6509263107     1  0.27440554E+09
     -176.7137652320      183.9402512434     1  0.29129935E+09
     -176.7137540084      178.7572507441     1  0.28558241E+09
     -176.7137320991      183.0881708791     1  0.27317285E+09
     -176.7137131548      178.8177373757     1  0.27682492E+09
     -176.7136810238      181.9416712391     1  0.26882153E+09
     -176.7136753702      180.7709036515     1  0.28190992E+09
     -176.7136494988      180.2379804884     1  0.28536407E+09
     -176.7136362205      186.8316320049     1  0.28077175E+09
     -176.7136225710      181.7629947747     1  0.27188550E+09
     -176.7136166192      179.9066946801     1  0.28569682E+09
     -176.7136138980      181.4731777250     1  0.27076729E+09
     -176.7135821105      178.1529452805     1  0.27475151E+09
     -176.7135790576      179.3216383396     1  0.28083092E+09
     -176.7135749677      181.0934714790     1  0.27944834E+09
     -176.7134778878      185.6956100698     1  0.27737853E+09
     -176.7134566166      176.5892970988     1  0.26794626E+09
     -176.7134521853      182.8484891274     1  0.28821385E+09
     -176.7134019862      182.1603776467     1  0.27774377E+09
     -176.7133998781      177.4056411504     1  0.28418509E+09
     -176.7133742778      176.9165740932     2  0.29730814E+09
     -176.7133705382      179.1426271925     1  0.27452990E+09
     -176.7133642698      177.2441310959     1  0.28320085E+09
     -176.7133618172      179.2536786888     1  0.27119083E+09
     -176.7133303090      181.5396210589     1  0.26956982E+09
     -176.7132944165      177.2559076673     1  0.26544685E+09
     -176.7132819083      180.7401351508     1  0.28003812E+09
     -176.7132804935      180.3317815814     1  0.27303026E+09
     -176.7132692064      183.7926265070     1  0.29211815E+09
     -176.7132469835      181.4536180044     1  0.27089344E+09
     -176.7132398498      177.3924128666     1  0.28574837E+09
     -176.7132126111      179.8620660776     1  0.27970895E+09
     -176.7131921332      180.5858340119     1  0.28066049E+09
     -176.7131873111      181.2392712223     1  0.28432250E+09
     -176.7131623248      179.3552231974     1  0.29672721E+09
     -176.7131592884      183.2875251759     1  0.27957145E+09
     -176.7131536458      179.3639968649     1  0.28234332E+09
     -176.7131264671      174.4046445815     1  0.27412540E+09
     -176.7131216032      181.5723180620     1  0.27031052E+09
     -176.7131134091      182.3027630877     1  0.29289119E+09
     -176.7130778880      184.4906943627     1  0.28515865E+09
     -176.7130713478      182.6879491455     1  0.28045497E+09
     -176.7130347452      184.5068903290     1  0.28500034E+09
     -176.7130107043      180.8398446377     1  0.27009683E+09
     -176.7129304005      184.5526426841     1  0.28158739E+09
     -176.7128503224      179.0168343662     1  0.27193448E+09
     -176.7128399443      178.4635199616     1  0.26591766E+09
     -176.7127707422      180.5723742093     1  0.27610151E+09
     -176.7127593396      179.2800022494     1  0.27640871E+09
     -176.7127422606      183.1919217026     1  0.27765641E+09
     -176.7127249197      183.9584218594     1  0.28754057E+09
     -176.7127063899      182.9844541399     1  0.28987799E+09
     -176.7126799992      180.0481374390     1  0.27951443E+09
     -176.7126373417      180.6626296431     1  0.26758369E+09
     -176.7125744907      180.8430025043     1  0.27512601E+09
     -176.7125732449      179.0435579772     1  0.29227153E+09
     -176.7125389306      180.9784784407     1  0.27296839E+09
     -176.7125292529      179.6694329847     1  0.28016415E+09
     -176.7125219080      182.8790384282     1  0.26678699E+09
     -176.7125113999      182.5187400415     1  0.28174039E+09
     -176.7124928550      183.9081199037     1  0.27888989E+09
     -176.7124761414      180.6952025802     1  0.28530477E+09
     -176.7124614912      180.7845294103     1  0.27725050E+09
     -176.7123691699      181.9231224086     1  0.27220394E+09
     -176.7123554947      179.1834314888     1  0.27023601E+09
     -176.7123429558      182.4392210677     1  0.27709405E+09
     -176.7123272850      178.5914280316     1  0.27838859E+09
     -176.7122931047      175.9935384869     1  0.27697245E+09
     -176.7122677364      183.2657389194     1  0.26567143E+09
     -176.7122423448      182.4683548984     1  0.28516180E+09
     -176.7122037318      179.5027766256     1  0.27341448E+09
     -176.7121924377      177.5155182017     1  0.28240085E+09
     -176.7121790805      183.1743370076     1  0.27263546E+09
     -176.7121548892      181.4958906368     1  0.27546512E+09
     -176.7121312909      184.7366556256     1  0.29911311E+09
     -176.7120900007      177.3354446429     1  0.27366825E+09
     -176.7120552245      179.3067544807     1  0.28281436E+09
     -176.7120457881      177.6599602517     1  0.28277317E+09
     -176.7119780251      180.2697376709     1  0.28268085E+09
     -176.7119592081      182.9230031430     1  0.29522856E+09
     -176.7119414498      176.9593648042     1  0.28007750E+09
     -176.7119363578      182.6471901901     1  0.27449393E+09
     -176.7118915884      179.1517761278     1  0.27255498E+09
     -176.7118854548      179.3687160348     1  0.27876223E+09
     -176.7118687036      180.0761382048     1  0.28303644E+09
     -176.7118380365      177.3574074334     1  0.27613913E+09
     -176.7118253586      176.0862867458     1  0.26392254E+09
     -176.7118213072      181.4116923451     1  0.26911271E+09
     -176.7118105274      181.3174416160     1  0.29428946E+09
     -176.7118054274      180.9066419292     1  0.27478300E+09
     -176.7117623105      184.9381951051     1  0.28712628E+09
     -176.7117542926      177.8539935524     1  0.26884844E+09
     -176.7117337237      177.3482804393     1  0.27570411E+09
     -176.7117121924      181.2061838943     1  0.26138293E+09
     -176.7116837314      177.6550213976     1  0.27050113E+09
     -176.7116790623      176.4510125212     1  0.26937389E+09
     -176.7116277509      182.4624383261     1  0.27450001E+09
     -176.7115904830      185.0070535913     1  0.28407687E+09
     -176.7115822065      177.1233173281     1  0.27765803E+09
     -176.7115303181      179.9237479731     1  0.28734715E+09
     -176.7115016896      182.4700730691     1  0.28087013E+09
     -176.7114847072      180.1907999931     1  0.28564602E+09
     -176.7114720241      188.7190517147     1  0.27128369E+09
     -176.7114355669      181.1755030135     1  0.26811727E+09
     -176.7114179246      177.6494670904     1  0.27824400E+09
     -176.7114142876      187.2249964274     1  0.26864547E+09
     -176.7114023224      179.5634555648     1  0.27711118E+09
     -176.7113822276      178.4399884444     1  0.26582684E+09
     -176.7113571070      175.9888274251     1  0.26666560E+09
     -176.7113415981      172.5636582739     1  0.27889197E+09
     -176.7113331800      182.6373371690     1  0.28229095E+09
     -176.7113212533      178.5281018715     1  0.27202090E+09
     -176.7112991936      178.8512863388     1  0.26241502E+09
     -176.7112853498      178.2757007271     1  0.27654513E+09
     -176.7112674771      177.0988759811     1  0.26848022E+09
     -176.7112339133      179.8474028972     1  0.27497552E+09
     -176.7112086842      179.5885097277     1  0.28309593E+09
     -176.7111355957      178.2183290405     1  0.28699322E+09
     -176.7111260909      181.4718514513     1  0.28812114E+09
     -176.7111118302      181.4936676788     1  0.27976768E+09
     -176.7110751695      179.5079976581     1  0.27129411E+09
     -176.7110556093      178.9028114148     1  0.27266266E+09
     -176.7110542075      183.3886975499     1  0.27438346E+09
     -176.7110465502      181.9860138918     1  0.27070534E+09
     -176.7109972076      173.4340616583     1  0.27504978E+09
     -176.7109960731      178.0352978136     1  0.26253215E+09
     -176.7109903034      178.8571160861     1  0.27646509E+09
     -176.7109889815      182.3399600368     1  0.27388931E+09
     -176.7109177836      182.4130442056     1  0.28953290E+09
     -176.7108827552      180.0186160443     1  0.27033292E+09
     -176.7108523110      182.5861414788     1  0.27520641E+09
     -176.7108256110      176.5575805231     1  0.27259605E+09
     -176.7108030736      178.0435669873     1  0.28470390E+09
     -176.7107980407      178.7206156529     1  0.28447760E+09
     -176.7107817082      180.1730305657     1  0.26823102E+09
     -176.7107605468      174.1250382252     1  0.26909019E+09
     -176.7107564652      183.3475571817     1  0.26629488E+09
     -176.7106984618      182.7964554881     1  0.27715990E+09
     -176.7106642324      179.3206122845     1  0.28497832E+09
     -176.7106248160      181.3234544170     1  0.27626056E+09
     -176.7106186745      180.1985212607     1  0.27187391E+09
     -176.7104940115      183.8005082882     1  0.28627350E+09
     -176.7104862985      174.2075256883     1  0.26843066E+09
     -176.7104343494      178.6667156485     1  0.27944500E+09
     -176.7104057983      180.6774897316     1  0.27223038E+09
     -176.7103869384      184.6282760290     1  0.28394172E+09
     -176.7103810036      179.3374578426     1  0.27548502E+09
     -176.7103645585      183.2967992398     1  0.28859975E+09
     -176.7103394945      177.1760623853     1  0.27385000E+09
     -176.7103357861      178.1393250418     1  0.27660500E+09
     -176.7103051475      178.6920069578     1  0.28536903E+09
     -176.7103019820      181.7646382011     1  0.28231468E+09
     -176.7102968734      179.2894246015     1  0.28283186E+09
     -176.7102889311      182.6877066132     1  0.26878382E+09
     -176.7102663405      177.4874161288     1  0.28277060E+09
     -176.7102494218      182.5023236778     1  0.27227044E+09
     -176.7102241125      179.8342457481     1  0.27944832E+09
     -176.7102131262      176.1177715396     1  0.28849904E+09
     -176.7101800797      179.7847842659     1  0.26785395E+09
     -176.7101749636      175.4119499046     1  0.27063454E+09
     -176.7101695596      181.9048894468     1  0.27736755E+09
     -176.7101609021      182.5714578273     1  0.27714085E+09
     -176.7101561435      180.4028148117     1  0.29613139E+09
     -176.7101401224      182.2356801848     1  0.26151588E+09
     -176.7101171825      181.8492947305     1  0.27503107E+09
     -176.7101155337      179.0422231973     1  0.27767985E+09
     -176.7100440185      181.2603878189     1  0.27478665E+09
     -176.7100212987      175.7992325615     1  0.28207553E+09
     -176.7099787910      180.8040938929     1  0.28123000E+09
     -176.7099486137      182.3650675377     1  0.28730146E+09
     -176.7099324304      178.2447456274     1  0.27190235E+09
     -176.7099120438      179.3014390658     1  0.26817752E+09
     -176.7099105667      179.1756598429     1  0.27387359E+09
     -176.7099057696      188.9055856988     1  0.28665537E+09
     -176.7098423159      178.1244737718     1  0.29694430E+09
     -176.7098281932      179.4558688177     1  0.27691186E+09
     -176.7098183004      181.4179172733     1  0.27368417E+09
     -176.7098151180      182.8247347184     1  0.28025074E+09
     -176.7098092562      181.3116183446     1  0.28494975E+09
     -176.7098058033      178.3689824049     1  0.27927151E+09
     -176.7097812253      183.1580794048     1  0.27547787E+09
     -176.7097747050      184.8474191356     1  0.27118390E+09
     -176.7097710125      180.0448390523     1  0.26884965E+09
     -176.7097611449      184.7544128501     1  0.28810471E+09
     -176.7097563427      174.5518077830     1  0.27606801E+09
     -176.7097539859      180.4544295050     1  0.28387397E+09
     -176.7097517942      177.1229559280     1  0.27619316E+09
     -176.7097323505      189.4103614194     1  0.29474014E+09
     -176.7097131035      176.6430294233     1  0.28124343E+09
     -176.7097071219      182.9261237043     1  0.27491571E+09
     -176.7096863810      180.9979598532     1  0.27939297E+09
     -176.7096849965      181.6509149234     1  0.27198325E+09
     -176.7096380391      181.9361824639     1  0.28268021E+09
     -176.7096280916      177.7066984984     1  0.27735807E+09
     -176.7095782929      178.4041550392     1  0.27897515E+09
     -176.7095419489      178.1189425066     1  0.28270460E+09
     -176.7095336468      180.3058703276     1  0.28014361E+09
     -176.7094947232      178.7096543709     1  0.26914423E+09
     -176.7094665846      179.2154522131     1  0.28348944E+09
     -176.7094448300      178.5074086398     1  0.26473650E+09
     -176.7094410141      179.3449963179     1  0.26901719E+09
     -176.7094344939      181.6965532910     1  0.28797733E+09
     -176.7094277432      182.2130468738     1  0.28654841E+09
     -176.7093907353      181.3350046382     1  0.27390131E+09
     -176.7093771019      183.7999749344     1  0.26977841E+09
     -176.7093497718      182.8596482117     1  0.28974523E+09
     -176.7093364033      182.1919541430     1  0.28005570E+09
     -176.7093282567      173.8993539422     1  0.28486924E+09
     -176.7093209485      180.8927179446     1  0.26629912E+09
     -176.7092873508      178.8915102293     1  0.26912846E+09
     -176.7092777449      176.2965630562     1  0.27064747E+09
     -176.7092260642      175.0520601448     1  0.27411548E+09
     -176.7092206360      179.2945108802     1  0.27581131E+09
     -176.7092120145      184.3529088630     1  0.27662052E+09
     -176.7091749932      181.9202546237     1  0.28351226E+09
     -176.7091681934      175.3465204680     1  0.28389662E+09
     -176.7091206516      180.1487038890     1  0.27700950E+09
     -176.7090812424      184.5756939688     1  0.28368921E+09
     -176.7090281377      177.9077831624     1  0.27286473E+09
     -176.7090268629      178.7479632426     1  0.27585103E+09
     -176.7090146611      180.9118580022     1  0.26894475E+09
     -176.7089791411      180.3855439025     1  0.27550699E+09
     -176.7089764707      180.1224896758     1  0.28652305E+09
     -176.7089576539      184.2301687467     1  0.26695674E+09
     -176.7089389491      179.1055590680     1  0.28828047E+09
     -176.7089288862      182.3003427354     1  0.27298586E+09
     -176.7089211268      178.7684616853     1  0.28295594E+09
     -176.7088884776      179.6636087981     1  0.27740961E+09
     -176.7088703354      185.0320367973     1  0.28721874E+09
     -176.7088550753      179.6755260423     1  0.28014969E+09
     -176.7088173559      179.7668995640     1  0.27801092E+09
     -176.7087979583      178.2500533368     1  0.27043637E+09
     -176.7087704554      183.2221059709     1  0.27785342E+09
     -176.7087509754      183.3963531648     1  0.28375425E+09
     -176.7087402876      177.4852717623     1  0.28745026E+09
     -176.7087274057      181.1516219625     1  0.27481986E+09
     -176.7087190099      181.3352276921     1  0.27811392E+09
     -176.7087087108      178.9444715904     1  0.27037603E+09
     -176.7086324432      177.5666255738     1  0.28198115E+09
     -176.7086170012      181.4009239199     1  0.26881631E+09
     -176.7085891958      179.1289973431     1  0.28159658E+09
     -176.7085804045      177.1346212607     1  0.26894850E+09
     -176.7085727369      183.0943713248     1  0.26736893E+09
     -176.7085713010      183.4095690799     1  0.27318914E+09
     -176.7085630782      180.7929480821     1  0.27395344E+09
     -176.7085521224      179.5472415541     1  0.27538872E+09
     -176.7085407947      181.0206150809     1  0.27373557E+09
     -176.7085376734      184.2962993613     1  0.28081252E+09
     -176.7085356464      176.7665491805     1  0.28620858E+09
     -176.7085316202      180.1517868384     1  0.28061395E+09
     -176.7085278209      177.1900924655     1  0.28671220E+09
     -176.7085218671      182.2399236899     1  0.26243479E+09
     -176.7085004483      188.2615444118     1  0.27202151E+09
     -176.7084792891      180.7617509470     1  0.27762724E+09
     -176.7084187901      188.6895054670     1  0.28811987E+09
     -176.7084085561      181.1851067541     1  0.27950230E+09
     -176.7083917351      182.1139316894     1  0.28188213E+09
     -176.7083471110      179.1508776598     1  0.27096188E+09
     -176.7083347070      180.4220574435     1  0.27041368E+09
     -176.7083328589      183.5930088418     1  0.28025928E+09
     -176.7083305323      181.5494230183     1  0.28234257E+09
     -176.7082777419      181.8115166161     1  0.26806949E+09
     -176.7082723806      178.7557899796     1  0.28238045E+09
     -176.7082667745      181.2288279579     1  0.27492768E+09
     -176.7082598356      176.8231735414     1  0.28337448E+09
     -176.7082304099      177.6198155718     1  0.28204922E+09
     -176.7082284935      176.3623066199     1  0.26699666E+09
     -176.7081442277      180.5017583344     1  0.27356484E+09
     -176.7081359501      176.5693864376     1  0.28643288E+09
     -176.7081121185      178.2397874081     1  0.27349488E+09
     -176.7081105456      178.0622806754     1  0.27060082E+09
     -176.7081067966      180.9803819748     1  0.26863030E+09
     -176.7081046597      179.5886948398     1  0.27909237E+09
     -176.7081011615      180.2258553365     1  0.26841330E+09
     -176.7080993529      177.5905329852     1  0.28048086E+09
     -176.7080905335      177.9782206571     1  0.27618576E+09
     -176.7080835453      181.5063936325     1  0.28481027E+09
     -176.7080751794      182.2359261903     1  0.27790848E+09
     -176.7080470696      176.1395230675     1  0.26536049E+09
     -176.7080425107      181.7273827396     1  0.29106242E+09
     -176.7080341577      183.4621175682     1  0.28666641E+09
     -176.7080271207      179.5131889195     1  0.27613621E+09
     -176.7080183832      178.1810704277     1  0.28281897E+09
     -176.7080062903      182.6801718974     1  0.27250594E+09
     -176.7079996813      176.2128249118     1  0.26562367E+09
     -176.7079971115      179.0559295044     1  0.28545593E+09
     -176.7079957760      178.5573548638     1  0.28022608E+09
     -176.7079851032      181.5794341089     2  0.29793102E+09
     -176.7079768128      177.6436012459     1  0.27926712E+09
     -176.7079733458      182.8928859956     1  0.28090194E+09
     -176.7079581235      179.7131355177     1  0.28215023E+09
     -176.7079515762      182.7657037006     1  0.27509276E+09
     -176.7079090550      188.6697292336     1  0.29012216E+09
     -176.7078992927      181.6270058755     1  0.29153553E+09
     -176.7078963376      177.5389974168     1  0.27944853E+09
     -176.7078775680      175.5156958499     1  0.27008339E+09
     -176.7078764704      176.8546599096     1  0.26780289E+09
     -176.7078668837      177.6834984802     1  0.26873303E+09
     -176.7078635348      179.8519481257     1  0.28254501E+09
     -176.7078160189      184.5781333392     1  0.28986372E+09
     -176.7077832760      181.8163898121     1  0.27050588E+09
     -176.7077710223      176.0194778525     1  0.26830465E+09
     -176.7077677061      180.2952772484     1  0.27981081E+09
     -176.7077457957      181.1593662098     1  0.26555459E+09
     -176.7077410340      181.6918694274     1  0.27367861E+09
     -176.7076958911      185.6710580588     1  0.28299029E+09
     -176.7076835012      180.9438620869     1  0.28891805E+09
     -176.7076658002      183.5984884366     1  0.28410605E+09
     -176.7076632360      178.2523848386     1  0.28731700E+09
     -176.7076279187      183.2878716332     1  0.27000808E+09
     -176.7076190908      179.6948753372     1  0.27639065E+09
     -176.7076142500      180.2515203177     1  0.26514530E+09
     -176.7076071283      179.2535831040     1  0.29711386E+09
     -176.7075847424      180.5038468719     1  0.27681814E+09
     -176.7075809497      183.9570669830     1  0.28337002E+09
     -176.7075678826      180.4721915934     1  0.28455019E+09
     -176.7075599864      182.2502980418     1  0.28041115E+09
     -176.7075458594      176.4250419423     1  0.29840719E+09
     -176.7075429006      179.3002973000     1  0.27980808E+09
     -176.7075291482      177.3603005003     1  0.28213728E+09
     -176.7075247815      179.7693909031     1  0.28335685E+09
     -176.7074920501      183.9177495234     1  0.27907212E+09
     -176.7074806402      182.4009939334     1  0.27714769E+09
     -176.7074758139      180.7659837093     1  0.26453024E+09
     -176.7074578782      179.8590253799     1  0.27696752E+09
     -176.7074505210      178.0435143923     2  0.28579524E+09
     -176.7074474793      179.8869685207     1  0.28749489E+09
     -176.7074321918      178.1662139009     1  0.29396522E+09
     -176.7073918112      182.7975384310     1  0.28372820E+09
     -176.7073860040      177.7755949359     1  0.27274252E+09
     -176.7073711720      179.5019799457     1  0.27825470E+09
     -176.7073397156      177.7752270121     1  0.27934454E+09
     -176.7073126558      177.7795848578     1  0.27474649E+09
     -176.7073066537      178.3337380561     1  0.27585545E+09
     -176.7072931328      175.9690546422     1  0.27667669E+09
     -176.7072873987      178.1315063526     1  0.28304950E+09
     -176.7072746137      182.6579465429     1  0.27561619E+09
     -176.7072396045      181.6515229912     1  0.27832476E+09
     -176.7072352559      181.8256979584     2  0.29361595E+09
     -176.7072162557      179.5183897151     1  0.27586849E+09
     -176.7071988234      181.4447908201     1  0.28955766E+09
     -176.7071886028      187.4702433974     1  0.30133756E+09
     -176.7071659657      180.4962029814     1  0.27245323E+09
     -176.7071488161      179.3684034219     1  0.27825886E+09
     -176.7071406270      183.3925209946     1  0.27475495E+09
     -176.7070720138      179.8527693723     1  0.26938482E+09
     -176.7070699956      181.2411614278     1  0.29194291E+09
     -176.7070669224      179.0385965266     1  0.28444471E+09
     -176.7070648379      182.9563253799     1  0.27407317E+09
     -176.7070508909      178.6082745812     1  0.26986727E+09
     -176.7070386418      181.5505959791     1  0.27386371E+09
     -176.7070361155      180.9137602276     1  0.27342728E+09
     -176.7070338834      184.0727697363     1  0.29105983E+09
     -176.7070289077      177.0251221893     1  0.26576223E+09
     -176.7070139648      180.4885985481     1  0.28174973E+09
     -176.7070116910      177.4628059007     1  0.27144161E+09
     -176.7069563462      176.4561197982     1  0.27324002E+09
     -176.7069533346      178.6436517030     1  0.27481263E+09
     -176.7069478713      181.3015248542     1  0.27724466E+09
     -176.7069264358      186.4109893248     1  0.29189330E+09
     -176.7069224433      182.3223786052     1  0.28017473E+09
     -176.7068993857      181.6863799486     1  0.28842862E+09
     -176.7068955957      178.6670070833     1  0.27338398E+09
     -176.7068848509      181.4379640190     1  0.27403768E+09
     -176.7068690425      188.5888598156     1  0.27336028E+09
     -176.7068579683      180.3484460129     1  0.28776455E+09
     -176.7068547833      172.7992650025     1  0.27223297E+09
     -176.7068363244      180.9704873982     1  0.26686546E+09
     -176.7068268495      179.1766124478     1  0.27279222E+09
     -176.7068131586      182.2949527995     1  0.28456921E+09
     -176.7068065552      180.6286816614     1  0.27026327E+09
     -176.7067772916      178.4298997015     1  0.26186824E+09
     -176.7067636721      179.1687680463     1  0.27916570E+09
     -176.7067439095      184.2406777051     1  0.27728968E+09
     -176.7067083789      180.7711781205     1  0.27459361E+09
     -176.7067056347      180.2428515376     1  0.27589987E+09
     -176.7066408437      183.6664982529     1  0.28398346E+09
     -176.7066106886      181.1950409805     1  0.26285153E+09
     -176.7066079962      182.0073515052     1  0.28550841E+09
     -176.7065895163      176.5788001506     1  0.28409242E+09
     -176.7065547868      175.0068156308     1  0.27424786E+09
     -176.7065411451      176.3742571380     1  0.27713850E+09
     -176.7065323551      180.2255222904     1  0.26999006E+09
     -176.7065275718      178.2220154548     1  0.28386010E+09
     -176.7065210740      178.2057580212     1  0.27434489E+09
     -176.7065141417      179.6544056897     1  0.27787221E+09
     -176.7065061425      181.6365637438     1  0.27239280E+09
     -176.7064972108      177.2292024531     1  0.26840657E+09
     -176.7064915748      181.1112322362     1  0.26949562E+09
     -176.7064774504      180.6770338652     1  0.28161519E+09
     -176.7064758100      180.1069791905     1  0.27552158E+09
     -176.7064725141      180.6422871914     1  0.27483020E+09
     -176.7064702894      183.0903659226     1  0.26431397E+09
     -176.7064341264      181.2895862874     1  0.26895797E+09
     -176.7064311600      181.5715645952     1  0.26778536E+09
     -176.7064049513      179.9443734735     1  0.27909083E+09
     -176.7063760038      181.9289903424     1  0.28471156E+09
     -176.7063654592      177.9956331755     1  0.27459986E+09
     -176.7063409572      178.7438727331     1  0.27709822E+09
     -176.7063278402      178.6781262321     1  0.28694414E+09
     -176.7062888957      181.2482475498     1  0.27378501E+09
     -176.7062737839      180.0396482966     1  0.27218438E+09
     -176.7062125896      180.5955834233     1  0.28441467E+09
     -176.7062061809      179.4367045340     1  0.26669185E+09
     -176.7061866130      179.0849766125     1  0.27315949E+09
     -176.7061808651      176.8007013228     1  0.28482463E+09
     -176.7061309700      178.1331687326     1  0.28457094E+09
     -176.7061003214      179.6391548908     1  0.27915196E+09
     -176.7060833726      178.9209251352     1  0.26992957E+09
     -176.7060696907      180.2084867952     1  0.26229898E+09
     -176.7060602213      181.1427386305     1  0.26457200E+09
     -176.7060581880      185.8200725979     1  0.27614370E+09
     -176.7060501099      179.4525204365     1  0.27475296E+09
     -176.7059398304      179.5005083711     1  0.28571187E+09
     -176.7059325933      179.5781118035     1  0.28854143E+09
     -176.7058810174      180.2318700980     1  0.28047438E+09
     -176.7058763591      179.2184333832     1  0.27265989E+09
     -176.7058542440      180.7819412188     1  0.26567568E+09
     -176.7058466524      178.4686614292     1  0.27133593E+09
     -176.7058095794      174.7454557104     1  0.28549922E+09
     -176.7058081029      176.0997336531     1  0.28623626E+09
     -176.7058056645      181.3800333845     1  0.28182831E+09
     -176.7057727315      183.7816812934     1  0.28129484E+09
     -176.7057714989      181.7408110111     1  0.26628466E+09
     -176.7057553955      177.9038151548     1  0.27230829E+09
     -176.7057504294      177.5965105747     1  0.26922255E+09
     -176.7057320627      185.4508990411     1  0.27910650E+09
     -176.7057120625      182.3020690214     1  0.28064327E+09
     -176.7057088688      183.3478967314     1  0.28525024E+09
     -176.7056871628      182.0651359526     1  0.28975896E+09
     -176.7056221473      182.9894317543     1  0.27409404E+09
     -176.7056136951      178.2313438564     1  0.26769371E+09
     -176.7056092305      180.6751378438     1  0.26444634E+09
     -176.7056016351      178.6697627244     1  0.27132743E+09
     -176.7055977653      180.3727856910     1  0.26979725E+09
     -176.7055722130      185.2028308233     1  0.30905684E+09
     -176.7055699291      178.1716166712     1  0.28408067E+09
     -176.7055615158      184.7474872889     1  0.27643572E+09
     -176.7055564863      177.7180360665     1  0.28089692E+09
     -176.7055415101      178.5220711448     1  0.27241724E+09
     -176.7054991585      178.5776689860     1  0.27200182E+09
     -176.7054810084      180.2816758221     1  0.27543169E+09
     -176.7054674376      186.1326835337     2  0.26858412E+09
     -176.7054542047      184.8138665047     1  0.29635153E+09
     -176.7054184634      181.9629011560     1  0.26771063E+09
     -176.7053959731      178.4863018180     1  0.27425975E+09
     -176.7053945566      180.9026273921     1  0.27915400E+09
     -176.7053625709      180.9466830636     1  0.26651389E+09
     -176.7053257127      181.4092148996     1  0.28079275E+09
     -176.7053036213      178.5347563707     1  0.27441833E+09
     -176.7052955752      180.9129545486     1  0.26630785E+09
     -176.7052245786      175.3336369178     1  0.27248364E+09
     -176.7052054352      179.2640340711     1  0.27326406E+09
     -176.7052041961      181.8811161261     1  0.27927209E+09
     -176.7051527465      178.9147499256     1  0.28055387E+09
     -176.7051332652      183.0006838152     1  0.26164207E+09
     -176.7051304454      180.1301523462     1  0.27702223E+09
     -176.7051224747      178.8157698829     1  0.27794575E+09
     -176.7050890508      178.6525788139     1  0.27590881E+09
     -176.7050404862      181.0767116514     1  0.26294512E+09
     -176.7050305497      181.5476918960     1  0.27977491E+09
     -176.7050248820      178.0488685130     1  0.27551361E+09
     -176.7050016712      177.3840359255     1  0.27918586E+09
     -176.7049704749      181.8934210551     1  0.27133440E+09
     -176.7049569134      180.1359714546     1  0.27769378E+09
     -176.7049506997      175.1928458594     1  0.27264301E+09
     -176.7049316913      178.3656313202     1  0.27641563E+09
     -176.7049162132      181.8683753647     1  0.27566581E+09
     -176.7049015835      179.7303024458     1  0.26868198E+09
     -176.7048976557      180.9313687858     1  0.27714395E+09
     -176.7048919776      183.7727223908     1  0.27404926E+09
     -176.7048840949      177.4586303855     1  0.28092896E+09
     -176.7048794818      180.1491595643     1  0.27660367E+09
     -176.7048777378      179.1541633639     1  0.27572911E+09
     -176.7048732596      181.3737127676     1  0.28619744E+09
     -176.7048670671      178.7379524335     1  0.28142294E+09
     -176.7048516426      180.1302033591     1  0.26985516E+09
     -176.7048380966      179.2052243351     1  0.27933745E+09
     -176.7048317324      180.5731781620     1  0.27585747E+09
     -176.7048196635      182.0407027977     1  0.26519820E+09
     -176.7047598439      179.0232280727     1  0.27081480E+09
     -176.7047557288      184.1475930785     1  0.29060773E+09
     -176.7047484664      179.8293194111     1  0.28116276E+09
     -176.7047454824      176.8825312788     1  0.28086087E+09
     -176.7047412816      179.2573939882     1  0.27888346E+09
     -176.7047106846      181.8565752314     1  0.28517693E+09
     -176.7046559453      181.1545089800     1  0.27497198E+09
     -176.7046495057      180.6597589210     1  0.27180367E+09
     -176.7046302143      176.1862086840     1  0.26714629E+09
     -176.7045942109      188.6726230355     1  0.28498149E+09
     -176.7045832432      181.1388042109     1  0.28160790E+09
     -176.7045540455      184.2571380736     1  0.28487382E+09
     -176.7045449564      185.4239774525     1  0.29940379E+09
     -176.7045378512      176.6998105971     1  0.27873746E+09
     -176.7045364255      180.6606141661     1  0.26995030E+09
     -176.7045321981      183.2600647984     1  0.27791765E+09
     -176.7044983497      186.8107448012     1  0.27527068E+09
     -176.7044959202      173.4351664869     1  0.27423139E+09
     -176.7044921659      181.7716218312     1  0.27832991E+09
     -176.7044810577      184.5634514681     1  0.26962321E+09
     -176.7044744092      178.5259193463     1  0.27963897E+09
     -176.7044637994      182.6147255119     1  0.28234987E+09
     -176.7044620630      177.3625749619     1  0.27265799E+09
     -176.7044513526      180.9164661457     1  0.26198628E+09
     -176.7044483730      182.9601009217     1  0.27387778E+09
     -176.7044313067      183.5684808421     1  0.27247053E+09
     -176.7044274058      179.7128418791     1  0.28472125E+09
     -176.7044242729      181.0143801460     1  0.27268845E+09
     -176.7044189323      175.6893210985     1  0.28184191E+09
     -176.7044175958      179.8397918054     1  0.27849202E+09
     -176.7043590226      177.1873310350     1  0.27052872E+09
     -176.7043380304      184.4217597829     1  0.27061863E+09
     -176.7043330449      174.7156324639     1  0.27967290E+09
     -176.7043174022      182.9447486417     1  0.29560125E+09
     -176.7043130552      177.4160165360     1  0.27167004E+09
     -176.7043116247      183.5386339456     1  0.28480914E+09
     -176.7042691301      177.3111760618     1  0.27697473E+09
     -176.7042386008      179.0916192290     1  0.27647863E+09
     -176.7042324076      179.8177184863     1  0.27566907E+09
     -176.7042288068      180.6886233271     1  0.27742495E+09
     -176.7042257371      180.5358587574     1  0.28615159E+09
     -176.7042129297      178.7805045919     1  0.27577773E+09
     -176.7042075393      181.9710971990     1  0.28051871E+09
     -176.7041824895      184.4632616220     1  0.28484672E+09
     -176.7041713491      180.9316534898     1  0.27010258E+09
     -176.7041378150      176.1292426860     1  0.27025433E+09
     -176.7040942242      175.7041714183     1  0.27862004E+09
     -176.7040908427      175.6826896333     1  0.27765546E+09
     -176.7040831977      185.9989559424     1  0.27901866E+09
     -176.7040543651      178.7451321083     1  0.26670530E+09
     -176.7040500031      181.0233387958     1  0.26796403E+09
     -176.7040448354      181.1438526082     1  0.27747194E+09
     -176.7040352664      179.4315028623     1  0.27561295E+09
     -176.7040112250      183.3795422786     1  0.27739371E+09
     -176.7039992010      176.0105297705     1  0.27323884E+09
     -176.7039881602      176.8741149449     1  0.28550574E+09
     -176.7039827503      175.1110201720     1  0.28285570E+09
     -176.7039817170      178.3087136315     1  0.27948836E+09
     -176.7039651399      181.4030312296     1  0.26983164E+09
     -176.7039396864      177.1739793774     1  0.28257185E+09
     -176.7039056925      182.2737554835     1  0.26988834E+09
     -176.7039003139      179.9278604571     1  0.28044875E+09
     -176.7038928988      175.8512152539     1  0.27708387E+09
     -176.7038847053      180.8277617139     1  0.28194312E+09
     -176.7038760722      180.9442632745     1  0.27072663E+09
     -176.7038673807      180.6575292427     1  0.28054056E+09
     -176.7038465222      184.1807700457     1  0.28570183E+09
     -176.7038276818      179.9245441135     1  0.27547734E+09
     -176.7037876733      183.5911797125     1  0.27867015E+09
     -176.7037539535      178.7290179966     1  0.28878299E+09
     -176.7037360525      179.0484147806     1  0.26319166E+09
     -176.7037158013      183.0822954207     1  0.27919509E+09
     -176.7037017106      181.2921212882     1  0.28168090E+09
     -176.7036852549      179.0196543899     1  0.27564217E+09
     -176.7036507976      186.3902957135     1  0.27027603E+09
     -176.7036483930      176.6539572985     1  0.26799057E+09
     -176.7036330958      181.1766191237     1  0.29251437E+09
     -176.7036283088      177.9751682767     1  0.26470765E+09
     -176.7035690753      180.1831374414     1  0.29068915E+09
     -176.7035674770      186.6340612183     1  0.26547018E+09
     -176.7035388462      176.2958765130     1  0.26941704E+09
     -176.7035134008      184.9520609848     1  0.30895089E+09
     -176.7034857086      180.3029949262     1  0.28550175E+09
     -176.7034729985      176.9474820129     1  0.27579226E+09
     -176.7034671335      181.9203116449     1  0.27324320E+09
     -176.7034369050      177.9134033252     1  0.28405565E+09
     -176.7034236113      179.4174764119     1  0.27603445E+09
     -176.7034221070      181.9145308068     2  0.26963930E+09
     -176.7034112573      184.1396308316     1  0.27276815E+09
     -176.7033763167      178.1732668731     1  0.27459260E+09
     -176.7033751585      177.8243137297     1  0.28101576E+09
     -176.7033696869      178.3128534399     1  0.26887926E+09
     -176.7033619311      180.6168058736     1  0.27342279E+09
     -176.7033591100      177.3605349453     1  0.26910585E+09
     -176.7033372342      179.5119302420     1  0.27251336E+09
     -176.7033057652      177.7899823998     1  0.26886809E+09
     -176.7033039621      180.2092892975     1  0.27505445E+09
     -176.7033010030      178.7012175486     1  0.26389817E+09
     -176.7032799868      182.6332597761     1  0.28229857E+09
     -176.7032755290      180.9828633631     1  0.28421208E+09
     -176.7032296134      179.4452481393     1  0.26230905E+09
     -176.7032275428      188.1286781508     1  0.27285261E+09
     -176.7032099654      176.1280156167     1  0.27855153E+09
     -176.7032004028      177.6784366846     1  0.27194694E+09
     -176.7031959811      177.3804878080     1  0.26988175E+09
     -176.7031853917      177.4243250793     1  0.28115739E+09
     -176.7031670945      180.0900703253     1  0.26980420E+09
     -176.7031630998      177.6710537981     1  0.27487260E+09
     -176.7031510500      180.5465286377     1  0.27526797E+09
     -176.7031499454      180.2245044345     1  0.27106130E+09
     -176.7031259319      180.6685359377     1  0.27995573E+09
     -176.7031139156      181.5298752240     1  0.28461085E+09
     -176.7031105349      176.2417388926     1  0.26949236E+09
     -176.7031077086      181.1878167143     1  0.27113720E+09
     -176.7030993043      180.6171138830     1  0.27367899E+09
     -176.7030966318      180.7370765051     1  0.27742561E+09
     -176.7030768362      179.9036161063     1  0.28349381E+09
     -176.7030738248      179.8204890706     1  0.27363116E+09
     -176.7030517311      181.8057694730     1  0.27137903E+09
     -176.7029962065      179.2595649345     1  0.27686683E+09
     -176.7029942596      179.2791584238     1  0.27433100E+09
     -176.7029409292      181.4314189822     1  0.29550323E+09
     -176.7029382113      182.2695070098     1  0.27061066E+09
     -176.7029236507      180.2665742585     1  0.26186054E+09
     -176.7029151234      182.3439162597     1  0.28274956E+09
     -176.7029034162      177.9214960600     1  0.27376542E+09
     -176.7028728987      174.8541039091     1  0.27349647E+09
     -176.7028625980      181.3640722288     1  0.27796785E+09
     -176.7028547049      180.3532373542     1  0.28322286E+09
     -176.7028476275      178.9839201484     1  0.27500856E+09
     -176.7028437580      177.8551381773     1  0.27483936E+09
     -176.7028339831      179.0239375771     1  0.27903253E+09
     -176.7028176593      180.3018003219     1  0.27391359E+09
     -176.7027710731      180.1929740353     1  0.28251371E+09
     -176.7027512686      180.9456143147     1  0.28068186E+09
     -176.7027358384      181.3213860540     1  0.27298527E+09
     -176.7027218976      177.2896943367     1  0.27860343E+09
     -176.7026543072      183.8812660979     1  0.28332800E+09
     -176.7026435731      178.3723463251     1  0.27531618E+09
     -176.7026318586      178.1734759229     1  0.27749285E+09
     -176.7026208733      178.7293126790     1  0.28612874E+09
     -176.7025848385      179.7116720995     1  0.26836775E+09
     -176.7025740141      182.3790078448     1  0.27365808E+09
     -176.7025693630      180.9414754206     1  0.27696847E+09
     -176.7025594500      178.5989732285     1  0.27116200E+09
     -176.7025290173      182.0656722196     1  0.28909290E+09
     -176.7025271488      177.4298274693     1  0.27380476E+09
     -176.7025189527      184.9198212421     1  0.28704457E+09
     -176.7025107503      176.6505493564     1  0.28273052E+09
     -176.7024845645      181.2375289548     1  0.27541776E+09
     -176.7024823475      173.9852597695     1  0.26890837E+09
     -176.7024530027      179.2405122175     1  0.27900200E+09
     -176.7024489915      186.9809892652     1  0.30662856E+09
     -176.7024327156      178.6080247704     1  0.27454356E+09
     -176.7024227606      180.0780663438     1  0.28839855E+09
     -176.7024196808      178.8476939697     1  0.27064189E+09
     -176.7024166414      178.1285513636     1  0.28753806E+09
     -176.7024134800      175.0283867369     1  0.27303440E+09
     -176.7024007683      181.5803404709     1  0.27705105E+09
     -176.7023749575      183.6251898390     1  0.27773773E+09
     -176.7023570457      179.3664364279     1  0.27665586E+09
     -176.7023242894      183.0967721734     1  0.28168071E+09
     -176.7022874586      182.1605847609     1  0.27931261E+09
     -176.7022631660      187.4809490859     1  0.28801837E+09
     -176.7022461301      181.5500480247     1  0.29673050E+09
     -176.7021904092      174.2526036127     1  0.28487562E+09
     -176.7021830619      174.5516400019     1  0.26943637E+09
     -176.7021772447      181.3826037793     1  0.27413176E+09
     -176.7021332072      180.0281852615     1  0.28053313E+09
     -176.7021121254      178.7448504797     1  0.29161253E+09
     -176.7021027199      177.7177628868     1  0.27163824E+09
     -176.7020886350      182.5100050912     1  0.27612554E+09
     -176.7020872613      180.8085996881     1  0.27912915E+09
     -176.7020790101      176.3280724531     1  0.26530968E+09
     -176.7020721135      177.7906364811     1  0.27548892E+09
     -176.7020671234      184.8351609152     1  0.27156202E+09
     -176.7020622717      184.2244097804     1  0.27708514E+09
     -176.7020530121      183.9316905689     1  0.26954799E+09
     -176.7020369527      178.8954936709     1  0.28328058E+09
     -176.7020318066      174.0127589362     1  0.27056645E+09
     -176.7020302239      180.2830783844     1  0.27522100E+09
     -176.7020222626      181.6404857186     1  0.27409808E+09
     -176.7020049316      179.1071809298     1  0.27214554E+09
     -176.7019891402      177.5390866666     1  0.29152549E+09
     -176.7019840534      180.0773739786     1  0.27318132E+09
     -176.7019402592      179.1071302581     1  0.27461146E+09
     -176.7019270726      176.7441253786     1  0.27576286E+09
     -176.7019005396      180.3667229204     1  0.27378973E+09
     -176.7018793342      180.1006072377     1  0.28316319E+09
     -176.7018759367      176.5670542695     1  0.26609463E+09
     -176.7018609442      179.5532561972     1  0.27438881E+09
     -176.7018596214      179.1975621610     1  0.27194332E+09
     -176.7018536839      177.9014661730     1  0.27077929E+09
     -176.7018243660      177.2052158806     1  0.28635903E+09
     -176.7018096636      175.7035031145     1  0.27265316E+09
     -176.7017663295      186.3464063956     1  0.29149485E+09
     -176.7017601993      178.5827783425     1  0.27340231E+09
     -176.7017506779      176.4359323704     1  0.28851614E+09
     -176.7017422321      181.3282877071     1  0.28319030E+09
     -176.7017399470      183.9470122510     1  0.27984286E+09
     -176.7017237521      177.6186563470     1  0.27546976E+09
     -176.7016931559      180.2510873321     1  0.27126624E+09
     -176.7016825082      181.6107893604     1  0.26083269E+09
     -176.7016660992      180.3978140617     1  0.27394485E+09
     -176.7016508028      175.8733513596     1  0.26151542E+09
     -176.7016443819      185.0018267188     1  0.29027373E+09
     -176.7016406949      175.9859145179     1  0.27022006E+09
     -176.7016381199      180.6591705213     1  0.27791793E+09
     -176.7016234065      177.1295768317     1  0.27706397E+09
     -176.7016222794      177.8393147814     1  0.27321066E+09
     -176.7015920188      179.2115287043     1  0.28363764E+09
     -176.7015773796      180.4969754624     1  0.28657024E+09
     -176.7015473743      178.6614614999     1  0.27411798E+09
     -176.7015380607      179.1995747515     1  0.29406694E+09
     -176.7014988836      178.2932407717     1  0.28105070E+09
     -176.7014951546      180.2529567975     1  0.28156191E+09
     -176.7014803047      181.8424379637     1  0.29226111E+09
     -176.7014538101      176.2507239492     1  0.28215189E+09
     -176.7014082651      179.9913231132     1  0.28385462E+09
     -176.7014033967      183.8209461446     1  0.28716220E+09
     -176.7013995063      184.6414515552     1  0.26875933E+09
     -176.7013828776      177.5953376705     1  0.26591716E+09
     -176.7013817514      177.9008370023     1  0.26431164E+09
     -176.7013797955      180.7161533749     1  0.28744433E+09
     -176.7013771268      180.2803413405     1  0.26322623E+09
     -176.7013533596      183.5030708738     1  0.27486669E+09
     -176.7013521585      179.0755249636     1  0.27714099E+09
     -176.7013494337      181.0411187795     1  0.28269080E+09
     -176.7013272943      179.1036089800     1  0.28813264E+09
     -176.7013218275      183.0461035967     1  0.27628883E+09
     -176.7013121381      174.8562187707     1  0.28232228E+09
     -176.7013012279      171.7732705800     1  0.27615303E+09
     -176.7012724964      179.1996833334     1  0.28037831E+09
     -176.7012699810      188.5694543190     1  0.28802978E+09
     -176.7012678136      182.8197097659     1  0.27681474E+09
     -176.7012298092      179.7116614561     1  0.27562587E+09
     -176.7012245544      177.9367249829     1  0.29039042E+09
     -176.7012159888      181.1326664029     1  0.26875773E+09
     -176.7012058619      181.3720598710     1  0.27789897E+09
     -176.7012016049      178.9477937258     1  0.27183405E+09
     -176.7011849729      179.1358162983     1  0.28735006E+09
     -176.7011778415      181.6404811143     1  0.28440331E+09
     -176.7011714478      182.8091902788     1  0.27564631E+09
     -176.7011616523      181.2246596808     1  0.27055905E+09
     -176.7011457098      181.8562457574     1  0.28085988E+09
     -176.7011271778      176.3960229552     1  0.27825450E+09
     -176.7011211378      183.3069397562     1  0.27747648E+09
     -176.7010898727      181.1590798372     1  0.28463930E+09
     -176.7010725391      178.2278708679     1  0.26957147E+09
     -176.7010619110      183.1823127703     1  0.28147227E+09
     -176.7010574364      188.6248442697     1  0.28440153E+09
     -176.7010497756      180.5835535568     1  0.27508774E+09
     -176.7010201602      176.4092340779     1  0.28808688E+09
     -176.7010121772      178.0426697675     1  0.27746216E+09
     -176.7010109432      177.4419093479     1  0.27598378E+09
     -176.7010081699      178.0401918947     1  0.27944547E+09
     -176.7010041502      182.7841604536     1  0.26949558E+09
     -176.7010013380      181.1145896261     1  0.28377685E+09
     -176.7009457242      178.1050998649     1  0.28373679E+09
     -176.7009343786      178.1132881089     1  0.28648385E+09
     -176.7009177628      179.9846945844     1  0.27683101E+09
     -176.7009111987      178.5683203323     1  0.27063412E+09
     -176.7009020631      179.5478525733     1  0.26736352E+09
     -176.7008976135      178.8337002279     1  0.29088809E+09
     -176.7008896816      181.1056828935     1  0.28472862E+09
     -176.7008795544      181.3971898916     1  0.28643873E+09
     -176.7008734065      181.5753962836     1  0.28667351E+09
     -176.7008722246      177.7509513193     1  0.28187491E+09
     -176.7008527829      176.4747516492     1  0.27974366E+09
     -176.7008479115      179.5908614728     1  0.27237852E+09
     -176.7008463943      180.2925127125     1  0.27570411E+09
     -176.7008139091      183.1030807322     1  0.26550202E+09
     -176.7008031157      183.8465308316     1  0.29575100E+09
     -176.7007916575      178.9223019522     1  0.27605066E+09
     -176.7007784727      182.6858059946     1  0.27938333E+09
     -176.7007611953      180.5998311776     1  0.28561442E+09
     -176.7007591934      183.4527387055     1  0.28017072E+09
     -176.7007435849      179.5773547925     1  0.27964661E+09
     -176.7007398997      180.0877891372     1  0.26970989E+09
     -176.7007321147      180.7056515006     1  0.28544983E+09
     -176.7007309553      182.4007160789     1  0.28667998E+09
     -176.7007077242      185.5431496857     1  0.27213913E+09
     -176.7007052774      181.7530981813     1  0.27838903E+09
     -176.7006673287      182.0045596592     1  0.27951362E+09
     -176.7006662903      176.0581422096     1  0.27894866E+09
     -176.7006633980      178.9974386919     1  0.27413739E+09
     -176.7006513307      178.6356698748     1  0.27051586E+09
     -176.7005937683      179.9913975612     1  0.27323465E+09
     -176.7005791194      175.9379369411     1  0.27445631E+09
     -176.7005767126      176.9535564182     1  0.27035069E+09
     -176.7005722025      180.8370523636     1  0.28636919E+09
     -176.7005409912      176.7712655354     1  0.26443788E+09
     -176.7005283488      181.6566985325     1  0.27520562E+09
     -176.7005177523      182.0868615750     2  0.27902298E+09
     -176.7005143877      181.8997950102     1  0.27978464E+09
     -176.7005049008      179.0706811906     1  0.26568027E+09
     -176.7004412111      179.5032253880     1  0.27866170E+09
     -176.7004361121      181.6374328901     1  0.26497531E+09
     -176.7004311990      182.7328384841     1  0.27500662E+09
     -176.7004267330      179.1742221567     1  0.27187581E+09
     -176.7003889146      180.5692382891     1  0.27228255E+09
     -176.7003866234      181.1362441490     1  0.27060586E+09
     -176.7003781577      183.4886937055     1  0.27207727E+09
     -176.7003677725      175.7435706978     1  0.27643062E+09
     -176.7003652364      182.0210481652     1  0.27047668E+09
     -176.7003608632      179.1682241640     1  0.27489680E+09
     -176.7003360724      175.7177686567     1  0.26940696E+09
     -176.7003321452      183.4807983404     1  0.27026151E+09
     -176.7003280549      173.7932474518     1  0.27831444E+09
     -176.7003236855      182.9174307384     1  0.29303608E+09
     -176.7002664708      174.1032719124     4  0.26253989E+09
     -176.7002609364      178.1140985617     1  0.27962375E+09
     -176.7002515330      180.5716623668     1  0.27107427E+09
     -176.7002250911      178.0041991954     1  0.27272856E+09
     -176.7002146963      183.0350712352     1  0.28300589E+09
     -176.7002118160      179.8096947820     1  0.27768837E+09
     -176.7002012945      182.0077255527     1  0.27957505E+09
     -176.7002000592      180.9979920744     1  0.28261862E+09
     -176.7001948626      180.2222278513     1  0.27527420E+09
     -176.7001377678      188.8979235123     1  0.29870564E+09
     -176.7001358235      176.7110325978     1  0.28368285E+09
     -176.7001300765      180.9596648451     1  0.27676614E+09
     -176.7001274275      179.6260471355     1  0.27301761E+09
     -176.7001118050      181.0980146444     1  0.28009815E+09
     -176.7001093241      181.2202359617     1  0.28946543E+09
     -176.7000917027      187.6041897719     1  0.30129799E+09
     -176.7000891106      180.4459764593     1  0.27307823E+09
     -176.7000815618      177.1487312218     1  0.28077774E+09
     -176.7000507398      178.2956408064     1  0.28609181E+09
     -176.7000073420      177.8924398907     1  0.27227436E+09
     -176.6999599083      183.2436005621     1  0.27733941E+09
     -176.6999434284      185.1930323036     1  0.29049692E+09
     -176.6999337151      179.4291156295     1  0.28212992E+09
     -176.6999209180      181.4372765132     1  0.28026883E+09
     -176.6999126738      182.1455245242     1  0.28498797E+09
     -176.6998787947      180.1428762262     1  0.27779266E+09
     -176.6998683939      183.9721594905     1  0.27659442E+09
     -176.6998509515      186.7023159504     1  0.29160792E+09
     -176.6998482342      182.7083876945     1  0.27447519E+09
     -176.6998406539      187.8602001355     1  0.27314899E+09
     -176.6998275184      177.6038513087     1  0.28966923E+09
     -176.6998159076      182.4067130311     1  0.27093842E+09
     -176.6997983413      177.9448705414     1  0.27491911E+09
     -176.6997852319      176.2424911577     1  0.27392549E+09
     -176.6997736910      182.0861017933     1  0.26787478E+09
     -176.6997657640      176.3148485855     1  0.27949991E+09
     -176.6997472728      180.5725423646     1  0.26922257E+09
     -176.6997365514      179.5308619488     1  0.27021907E+09
     -176.6997063424      178.7522267363     1  0.27432820E+09
     -176.6996943299      179.6575065398     1  0.27886157E+09
     -176.6996816898      179.7392796759     1  0.27527705E+09
     -176.6996534257      183.7759656169     1  0.28255327E+09
     -176.6996462872      183.7264096104     1  0.27001614E+09
     -176.6996380731      180.1216852290     1  0.27707828E+09
     -176.6996035049      182.0736442808     1  0.28103789E+09
     -176.6995966589      183.1985507960     1  0.27336975E+09
     -176.6995933593      183.2864361325     2  0.29363712E+09
     -176.6995867443      181.1797895724     1  0.26721488E+09
     -176.6995410792      185.3708182538     1  0.27365100E+09
     -176.6995181641      183.0725945775     2  0.29453051E+09
     -176.6994673725      177.8767985328     1  0.27635440E+09
     -176.6994637064      181.3829190558     1  0.28316335E+09
     -176.6994582525      179.8372835598     1  0.27697288E+09
     -176.6994049226      179.3065958066     1  0.28386432E+09
     -176.6993905472      179.6331144144     1  0.27704173E+09
     -176.6993369230      177.1999113240     1  0.27872635E+09
     -176.6993259036      174.3510262145     1  0.28230725E+09
     -176.6992935363      175.6931361242     1  0.26092822E+09
     -176.6992870905      180.1876573309     1  0.27343565E+09
     -176.6992661751      179.0552604984     1  0.28627459E+09
     -176.6992594723      179.7527770927     1  0.28142239E+09
     -176.6992538233      176.9317144013     1  0.27254437E+09
     -176.6992469202      178.1813168165     1  0.27975246E+09
     -176.6992421448      180.2349650647     1  0.27631806E+09
     -176.6992230323      177.9147402373     1  0.26598560E+09
     -176.6992068492      181.8769362714     1  0.27121086E+09
     -176.6991867583      178.0482272466     1  0.26810295E+09
     -176.6991812670      182.3692414714     1  0.27218961E+09
     -176.6991702511      176.3089336720     1  0.27615126E+09
     -176.6991691204      182.4405678801     1  0.28321031E+09
     -176.6991564251      180.7411085671     1  0.28283140E+09
     -176.6991537206      183.2523468735     1  0.28339673E+09
     -176.6991387817      181.1270790758     1  0.28286808E+09
     -176.6991315574      175.6514563818     1  0.27204589E+09
     -176.6991278958      180.6436369156     1  0.28802966E+09
     -176.6991107629      178.4695200987     1  0.27544325E+09
     -176.6990860181      180.3233180650     1  0.28551491E+09
     -176.6990750401      182.4211933341     1  0.27293725E+09
     -176.6990622354      179.6934359005     1  0.27891843E+09
     -176.6990588081      182.1896436737     1  0.27745474E+09
     -176.6990401542      183.7338025285     1  0.27457369E+09
     -176.6990360686      182.4219582093     1  0.28312522E+09
     -176.6990267004      183.5847890298     1  0.28284221E+09
     -176.6990161884      178.2205323503     1  0.27486106E+09
     -176.6989982627      178.8054205762     1  0.27514580E+09
     -176.6989881662      178.3723253409     1  0.27841309E+09
     -176.6989783512      178.4184155243     1  0.27628198E+09
     -176.6989673919      176.6628304605     1  0.27546253E+09
     -176.6989653046      179.7190501335     1  0.27294006E+09
     -176.6989316749      181.7034399108     1  0.27898404E+09
     -176.6989287881      181.6061968684     1  0.27608811E+09
     -176.6988883485      181.3665369919     1  0.27697194E+09
     -176.6988785047      183.0667232849     1  0.27652457E+09
     -176.6988621618      179.5009166446     1  0.28124193E+09
     -176.6988333425      182.3593022394     1  0.27776189E+09
     -176.6987892222      183.2854191542     1  0.27636903E+09
     -176.6987871875      181.8685823079     1  0.27315187E+09
     -176.6987859585      180.2999648925     1  0.27280887E+09
     -176.6987837656      180.1228235411     1  0.27790186E+09
     -176.6987705788      176.3333000133     1  0.27772610E+09
     -176.6987687896      179.2105170635     1  0.28429527E+09
     -176.6987587244      173.9327200807     1  0.27003715E+09
     -176.6987541559      186.7939452870     1  0.27307645E+09
     -176.6987411400      175.8258830697     1  0.26785914E+09
     -176.6987084788      177.0199873202     1  0.27699323E+09
     -176.6987061067      185.4297000242     1  0.27869332E+09
     -176.6987015880      180.8453236182     1  0.27383483E+09
     -176.6986993704      180.5169710527     1  0.28432521E+09
     -176.6986747748      183.7409306533     1  0.27905893E+09
     -176.6986727596      178.6562398443     1  0.28014224E+09
     -176.6986668552      176.1283372094     1  0.27868057E+09
     -176.6986189796      179.4579781958     1  0.26665533E+09
     -176.6985907008      181.1102756540     1  0.28545332E+09
     -176.6985830101      178.1918410827     1  0.28107469E+09
     -176.6985605837      180.1274222899     1  0.28227902E+09
     -176.6984868819      178.4657318243     1  0.27860122E+09
     -176.6984610657      179.7270034700     1  0.28109350E+09
     -176.6984525441      181.0011999746     1  0.26996373E+09
     -176.6984085486      177.3820945154     1  0.27565045E+09
     -176.6984043198      176.0530908547     1  0.26860317E+09
     -176.6984007400      181.0752644165     1  0.28692132E+09
     -176.6983920531      179.0110594916     1  0.27863771E+09
     -176.6983469116      177.7927742415     1  0.27743599E+09
     -176.6983171988      181.8176427002     1  0.27382211E+09
     -176.6983020670      183.2280123555     1  0.27037230E+09
     -176.6982805035      182.2636011461     1  0.27040580E+09
     -176.6982769190      185.6413954652     1  0.27417988E+09
     -176.6982559183      177.8642873222     1  0.27129593E+09
     -176.6982182300      180.9770517659     1  0.27550830E+09
     -176.6981956563      188.5926838062     1  0.28421846E+09
     -176.6981728575      183.8879073167     1  0.28971815E+09
     -176.6981593734      175.8712478048     1  0.26480107E+09
     -176.6981178494      183.0034511919     1  0.28408253E+09
     -176.6981038134      176.9129926057     1  0.26353154E+09
     -176.6980981407      179.5953492838     1  0.27128609E+09
     -176.6980951674      179.3102592124     1  0.28488520E+09
     -176.6980587027      176.0385274897     1  0.27115814E+09
     -176.6980564164      181.6273416296     1  0.27244216E+09
     -176.6980130658      179.1079271808     1  0.27571993E+09
     -176.6980057296      177.2966283814     1  0.26864352E+09
     -176.6979863654      177.4730021963     1  0.28255028E+09
     -176.6979815873      180.9963600280     1  0.29572450E+09
     -176.6979658770      183.1635061879     1  0.27473720E+09
     -176.6979621210      180.2795981735     1  0.27380199E+09
     -176.6979556086      181.0995294098     1  0.27817215E+09
     -176.6979540368      182.1122463748     1  0.27455872E+09
     -176.6979494705      177.9265872263     1  0.26915574E+09
     -176.6979106445      179.3545158897     1  0.28153883E+09
     -176.6978895665      184.4536625150     1  0.27576774E+09
     -176.6978858205      179.7444832158     1  0.27234836E+09
     -176.6978676685      184.4668377547     1  0.27827310E+09
     -176.6978666619      174.9195155788     1  0.27675630E+09
     -176.6978457241      181.0818835390     1  0.27577431E+09
     -176.6978357724      181.8026421429     1  0.28392495E+09
     -176.6978305255      181.0387462865     1  0.28287604E+09
     -176.6978037331      178.7048973292     1  0.28192979E+09
     -176.6978024339      178.5152198090     1  0.28289913E+09
     -176.6977771475      180.8653291216     1  0.27509396E+09
     -176.6977711172      178.8282436374     1  0.27855299E+09
     -176.6977601757      180.6548061705     1  0.27106419E+09
     -176.6977581046      175.5713334849     1  0.27072781E+09
     -176.6977465213      181.8380425179     1  0.26838599E+09
     -176.6977444480      177.3848051639     1  0.27949893E+09
     -176.6977276082      179.9501891995     1  0.28842301E+09
     -176.6977046504      178.9633606954     1  0.27753916E+09
     -176.6976814864      177.1832725867     1  0.29108491E+09
     -176.6976655400      176.1048369403     1  0.28222971E+09
     -176.6976024418      175.9940369003     1  0.26430368E+09
     -176.6975776762      180.2738936407     1  0.27360868E+09
     -176.6975746311      176.1108490675     1  0.27212750E+09
     -176.6975476352      180.5061881536     1  0.27560813E+09
     -176.6975454654      180.3547613941     1  0.27795398E+09
     -176.6975379764      177.9731176823     2  0.26880509E+09
     -176.6975338825      176.9239128670     1  0.28509724E+09
     -176.6975101579      179.6602579849     1  0.27404842E+09
     -176.6974961724      182.5499227638     1  0.27516692E+09
     -176.6974930124      183.2438507650     1  0.28352226E+09
     -176.6974839703      184.0673457581     1  0.28524483E+09
     -176.6974688141      179.5240409993     1  0.26267088E+09
     -176.6974513971      182.6705794184     1  0.27561618E+09
     -176.6974386833      183.0577804236     1  0.28315154E+09
     -176.6974146143      184.6701741131     2  0.28891116E+09
     -176.6973938883      181.6277765013     1  0.27003492E+09
     -176.6973896189      184.1696695996     1  0.27751445E+09
     -176.6973756748      179.5511782713     1  0.26897224E+09
     -176.6973411833      182.4466798651     1  0.29209816E+09
     -176.6973253197      182.1155130937     1  0.27904575E+09
     -176.6973064687      182.4135251313     1  0.28254848E+09
     -176.6972953987      173.5340085614     1  0.27184704E+09
     -176.6972655838      181.0746872570     1  0.28338511E+09
     -176.6972411605      178.6721734124     1  0.27666973E+09
     -176.6972025733      180.8805079147     1  0.29451292E+09
     -176.6971992140      180.8269997872     1  0.28093089E+09
     -176.6971745185      181.5548276252     1  0.26615589E+09
     -176.6971665138      182.8871300060     1  0.29492821E+09
     -176.6971646860      178.8805298670     1  0.28925677E+09
     -176.6971614016      177.7596436848     1  0.27641722E+09
     -176.6971498975      185.3241090882     1  0.27127445E+09
     -176.6971300069      184.4537777316     1  0.27559699E+09
     -176.6971186367      180.0818758278     1  0.27152977E+09
     -176.6971123902      180.9489547659     1  0.30080419E+09
     -176.6970764646      180.9166977611     1  0.28707518E+09
     -176.6969750708      182.5424710939     1  0.28240693E+09
     -176.6969704333      180.1239458370     1  0.27738445E+09
     -176.6969671840      176.2342686829     1  0.27357806E+09
     -176.6969567836      182.7108769751     1  0.26480897E+09
     -176.6969299787      179.8321023103     1  0.27358125E+09
     -176.6969210331      184.7451159089     1  0.29954595E+09
     -176.6969149987      183.0762261729     1  0.26944039E+09
     -176.6968897364      175.9261899537     1  0.27782804E+09
     -176.6968767807      182.5505539413     1  0.28163671E+09
     -176.6968708007      183.2336119055     1  0.27167100E+09
     -176.6968535070      179.2845144409     1  0.28113116E+09
     -176.6968331389      183.4517817284     1  0.27804136E+09
     -176.6968198556      181.3753037971     1  0.28656995E+09
     -176.6968164835      180.5240688490     1  0.27581906E+09
     -176.6968126942      179.8356017621     1  0.27220458E+09
     -176.6968053452      177.3559070681     1  0.26850769E+09
     -176.6967874070      176.9483201125     1  0.26335851E+09
     -176.6967840204      185.2444626504     1  0.29135911E+09
     -176.6967691373      181.9935841858     1  0.26891628E+09
     -176.6967518039      183.1003912708     1  0.27444717E+09
     -176.6967498179      177.2812748512     1  0.26538769E+09
     -176.6967313844      180.8048687408     1  0.26963674E+09
     -176.6967255357      179.4986984112     1  0.27365687E+09
     -176.6967120243      183.3670753550     1  0.26890600E+09
     -176.6966881821      177.1120469375     1  0.26265595E+09
     -176.6966814714      182.3246159553     1  0.27616658E+09
     -176.6966588106      183.0214786246     1  0.28105089E+09
     -176.6966140904      182.4562830354     1  0.27716256E+09
     -176.6966108898      185.2173406544     1  0.26509606E+09
     -176.6966044994      181.5872340783     1  0.27021583E+09
     -176.6965770088      186.0395508901     1  0.27549462E+09
     -176.6965745812      183.9338688074     1  0.27808593E+09
     -176.6965575429      179.1270803470     1  0.27050633E+09
     -176.6965559367      177.4711106497     1  0.29076831E+09
     -176.6965442614      184.0806453386     1  0.30788368E+09
     -176.6965287346      179.8541472375     1  0.27494250E+09
     -176.6965250855      181.5045587435     1  0.27270252E+09
     -176.6964817594      181.9581560040     1  0.27695402E+09
     -176.6964683901      181.3614713664     1  0.27926137E+09
     -176.6964542624      180.6198656044     1  0.27663389E+09
     -176.6964481394      179.8962498912     1  0.27579367E+09
     -176.6964402068      183.9604158445     1  0.30427422E+09
     -176.6964024372      180.8301911511     1  0.27881253E+09
     -176.6963953678      174.9935936407     1  0.27878074E+09
     -176.6963356107      182.9262643545     1  0.28675578E+09
     -176.6963338437      185.5187834359     1  0.29862879E+09
     -176.6963164080      178.1252224654     1  0.27409045E+09
     -176.6963144944      177.1633617039     1  0.28221310E+09
     -176.6963096721      172.0711171519     1  0.26428658E+09
     -176.6962945552      184.2869178510     1  0.29031952E+09
     -176.6962750945      186.7715040413     1  0.27870176E+09
     -176.6962653367      187.3497364094     1  0.30015933E+09
     -176.6962589328      184.6862118568     1  0.29963173E+09
     -176.6962572502      179.1694898209     1  0.28671413E+09
     -176.6962509788      178.5912360852     1  0.26837659E+09
     -176.6962430189      182.8134432816     1  0.28006188E+09
     -176.6962290215      172.4217640971     1  0.27846623E+09
     -176.6962079552      177.5678558044     1  0.28297506E+09
     -176.6961871132      178.0745688114     1  0.27946896E+09
     -176.6961831197      184.0282109265     1  0.27895639E+09
     -176.6961749559      181.3122874491     1  0.28037288E+09
     -176.6961412130      182.3778667928     1  0.27567398E+09
     -176.6961323349      179.8215185644     1  0.27094496E+09
     -176.6961184292      178.4742049255     1  0.27246167E+09
     -176.6960975589      183.5678595145     2  0.26217891E+09
     -176.6960664695      179.2026185740     1  0.27466005E+09
     -176.6960469208      180.6034090872     1  0.26780164E+09
     -176.6960210338      183.8765178975     1  0.28394119E+09
     -176.6959920640      178.0878847247     1  0.27872638E+09
     -176.6959864764      175.8494940417     1  0.27634937E+09
     -176.6959594701      178.2609858374     1  0.27165541E+09
     -176.6959542757      179.3778839532     1  0.29713430E+09
     -176.6959250981      175.4566346375     1  0.28275614E+09
     -176.6958873832      180.0991238695     1  0.27663566E+09
     -176.6958857790      179.7762274143     1  0.27367807E+09
     -176.6958664389      184.2271254323     1  0.27233793E+09
     -176.6958643070      178.2402499822     1  0.28178870E+09
     -176.6958421608      177.5415089188     1  0.26540051E+09
     -176.6958150800      179.8742346249     1  0.27551281E+09
     -176.6958065061      179.6594355949     1  0.28423240E+09
     -176.6957848251      178.1680612775     1  0.27084989E+09
     -176.6957572358      180.0763061407     1  0.27453593E+09
     -176.6957295824      175.9562758137     1  0.27203574E+09
     -176.6957142892      181.0523988941     1  0.27256104E+09
     -176.6956980575      178.5853210225     1  0.27456797E+09
     -176.6956964875      182.3749886553     1  0.28351817E+09
     -176.6956790370      178.4021733099     1  0.28023246E+09
     -176.6956718566      178.8055641646     1  0.27087889E+09
     -176.6956256644      181.7368283899     1  0.27898905E+09
     -176.6956208937      183.1698022802     1  0.28250950E+09
     -176.6956004047      181.9129884313     1  0.28680231E+09
     -176.6955876631      180.2062358608     1  0.28188787E+09
     -176.6955850573      178.3982701290     1  0.27483687E+09
     -176.6955758192      187.9566775290     1  0.26544927E+09
     -176.6955598141      176.0675000733     1  0.27885598E+09
     -176.6955567352      184.2225182296     1  0.29132858E+09
     -176.6955442180      178.1743994412     1  0.27943328E+09
     -176.6955216161      180.2188649518     1  0.27114807E+09
     -176.6954799254      184.3967260890     1  0.28524951E+09
     -176.6954689802      183.0225393781     1  0.28597873E+09
     -176.6954582636      178.6579633265     1  0.28696722E+09
     -176.6954299916      174.4051827593     1  0.26942395E+09
     -176.6954134416      173.1475272059     1  0.26736865E+09
     -176.6954032084      180.2311497893     1  0.27726332E+09
     -176.6953961035      184.0762749444     1  0.28156842E+09
     -176.6953917289      179.3408523540     1  0.27371369E+09
     -176.6953743963      174.4543432529     1  0.28292497E+09
     -176.6953722198      179.0537907042     1  0.29229708E+09
     -176.6953701739      182.2851688601     1  0.26997947E+09
     -176.6953596072      175.5936598544     1  0.27690459E+09
     -176.6953523011      176.1977132349     1  0.27664409E+09
     -176.6953511984      178.6746277615     1  0.28435716E+09
     -176.6953494009      182.2092265831     1  0.28326132E+09
     -176.6953451992      177.1217654810     1  0.27105107E+09
     -176.6953153911      179.8858476078     1  0.27271125E+09
     -176.6953088904      181.1556369757     1  0.26840820E+09
     -176.6952982624      179.6720998051     1  0.27054692E+09
     -176.6952764416      176.4911188925     1  0.27521228E+09
     -176.6952740773      179.7624472513     1  0.27994706E+09
     -176.6952725299      179.0199605508     1  0.26693629E+09
     -176.6952430348      173.4788218857     2  0.27367750E+09
     -176.6952219910      183.3234317029     1  0.27787407E+09
     -176.6951947067      178.8149619143     1  0.26986396E+09
     -176.6951849156      179.4197763129     1  0.28891760E+09
     -176.6951523984      178.9454963315     1  0.26472722E+09
     -176.6951483353      181.7461435641     1  0.28125907E+09
     -176.6951385953      181.8610913843     1  0.28413073E+09
     -176.6951353426      182.2301719559     1  0.27649035E+09
     -176.6951251879      181.3266768527     1  0.27303248E+09
     -176.6950912859      180.0643702547     1  0.27461286E+09
     -176.6950726926      180.6237231918     1  0.26795831E+09
     -176.6950701345      181.8692871710     1  0.27240900E+09
     -176.6950672262      180.3314642036     1  0.28396939E+09
     -176.6950411640      182.0421973082     1  0.27521435E+09
     -176.6950239210      177.8829225502     1  0.27753358E+09
     -176.6950214865      178.9771256266     1  0.27276310E+09
     -176.6950120264      178.6288795990     1  0.27194075E+09
     -176.6950013657      177.7571166901     1  0.27898396E+09
     -176.6949878928      189.0153692482     1  0.28519020E+09
     -176.6949866504      178.5692392924     1  0.27648647E+09
     -176.6949793685      183.6315501980     1  0.28334193E+09
     -176.6949745647      179.1750071011     1  0.27190193E+09
     -176.6949571215      178.5549174528     1  0.28151992E+09
     -176.6949561116      179.8052173566     1  0.27779545E+09
     -176.6949354452      181.4863278114     1  0.26695061E+09
     -176.6949028949      176.9734492566     1  0.28121851E+09
     -176.6948934430      173.2197530381     1  0.28764074E+09
     -176.6948888553      181.2029974887     1  0.27127826E+09
     -176.6948609115      180.0745248883     1  0.28958961E+09
     -176.6948491722      182.2502034018     1  0.28084940E+09
     -176.6948391720      180.9332858967     1  0.27648343E+09
     -176.6948066589      175.4282257762     1  0.27815298E+09
     -176.6947553923      179.8903194067     1  0.27586799E+09
     -176.6947526155      184.0685631245     1  0.28565614E+09
     -176.6947362405      180.3825996117     1  0.29104911E+09
     -176.6947259234      176.4433125429     1  0.27821625E+09
     -176.6947163830      177.2705183414     1  0.26972468E+09
     -176.6947064312      176.6008573637     1  0.27187385E+09
     -176.6946979108      175.0227374166     1  0.26908614E+09
     -176.6946935231      175.0116597803     1  0.27615480E+09
     -176.6946748474      180.0693978468     1  0.27084990E+09
     -176.6946715382      182.2351304078     1  0.27927052E+09
     -176.6946562598      178.6743925177     1  0.28946492E+09
     -176.6946468038      180.4510801516     1  0.29117377E+09
     -176.6946398869      182.5129698290     1  0.28011851E+09
     -176.6946352567      175.6598525174     1  0.27515686E+09
     -176.6946272982      182.8001498858     1  0.27011480E+09
     -176.6946240054      182.0710016620     1  0.28341149E+09
     -176.6946100289      182.4576525803     1  0.26918579E+09
     -176.6946015088      181.9706108861     1  0.27633435E+09
     -176.6946002424      175.0301521223     1  0.27407608E+09
     -176.6945828096      181.7787491579     1  0.27403627E+09
     -176.6945764869      180.8219389656     1  0.27853035E+09
     -176.6945644655      175.2006675613     1  0.27264952E+09
     -176.6945399014      178.9386125170     1  0.28047196E+09
     -176.6945297625      177.6280011521     1  0.27799556E+09
     -176.6945271041      177.3169639917     1  0.26938137E+09
     -176.6945227838      178.8763457032     1  0.27932979E+09
     -176.6945214785      178.3746147271     1  0.27693469E+09
     -176.6944805049      181.5419776192     1  0.28037154E+09
     -176.6944647731      180.3123786611     1  0.27808096E+09
     -176.6944635206      186.7032127982     1  0.26841136E+09
     -176.6944576189      180.2526808173     1  0.28486725E+09
     -176.6944505187      184.9008133266     1  0.29295334E+09
     -176.6944356883      181.6845732492     1  0.30111270E+09
     -176.6943691491      182.2491182391     1  0.27466192E+09
     -176.6943591771      180.6439955905     1  0.27179472E+09
     -176.6943462867      185.7251483325     1  0.28438174E+09
     -176.6943441672      175.9301002576     1  0.27454576E+09
     -176.6943384502      179.3403943273     1  0.27514221E+09
     -176.6943265374      178.6553538841     1  0.28228347E+09
     -176.6943177971      183.3493803426     1  0.27145594E+09
     -176.6943139172      182.8853469476     1  0.27333519E+09
     -176.6942880474      182.1723483069     1  0.27632851E+09
     -176.6942525375      180.2692117198     1  0.29172221E+09
     -176.6942468290      180.7365866024     1  0.26531544E+09
     -176.6942419115      181.8509496263     1  0.28218075E+09
     -176.6942205102      181.4052383165     1  0.28382768E+09
     -176.6941776371      178.7121835326     1  0.28555213E+09
     -176.6941764844      181.8492228004     1  0.27736635E+09
     -176.6941538771      179.6865751016     2  0.28424330E+09
     -176.6941370259      181.4769797876     1  0.28305698E+09
     -176.6941345562      181.0463374259     1  0.28567847E+09
     -176.6941295757      180.8690097498     1  0.28220285E+09
     -176.6941072957      182.6073327805     1  0.27821323E+09
     -176.6940712514      182.9415198202     1  0.27875855E+09
     -176.6940671161      182.6426645604     1  0.27527932E+09
     -176.6940125881      175.7940737078     1  0.27037888E+09
     -176.6940067588      179.7098702299     1  0.30418930E+09
     -176.6940019696      179.7156102875     1  0.27287783E+09
     -176.6939569318      179.4400111636     1  0.26321349E+09
     -176.6939422137      180.4618145553     1  0.27655504E+09
     -176.6939377486      181.1482995387     1  0.27288748E+09
     -176.6939166468      182.1550946046     1  0.27643863E+09
     -176.6939149124      181.9010925612     1  0.28495987E+09
     -176.6939136358      182.4432393663     1  0.27854391E+09
     -176.6938975186      178.4775474174     1  0.27131720E+09
     -176.6938881445      175.3104412137     1  0.26824263E+09
     -176.6938859398      181.9526329019     1  0.28534377E+09
     -176.6938716144      180.9628467984     1  0.27426046E+09
     -176.6938448186      176.3263725446     1  0.27294285E+09
     -176.6938386879      178.2323691300     1  0.27996660E+09
     -176.6937884243      179.7356925851     1  0.27375794E+09
     -176.6937801244      181.1537331100     1  0.27004928E+09
     -176.6937754863      180.3468465430     1  0.27236344E+09
     -176.6937734973      178.0027822468     1  0.27201789E+09
     -176.6937659683      178.5799830051     1  0.28116514E+09
     -176.6937646931      173.3193181343     1  0.27824566E+09
     -176.6937219374      175.9084777766     1  0.27841957E+09
     -176.6937090023      183.3405011826     1  0.28424555E+09
     -176.6936998818      177.7501092689     1  0.27628036E+09
     -176.6936873520      178.4875104529     1  0.28931716E+09
     -176.6936854330      176.6406965670     1  0.27990072E+09
     -176.6936798175      178.5521076132     1  0.26934080E+09
     -176.6936744806      183.0201689848     1  0.27096917E+09
     -176.6936467295      185.3401379329     1  0.29222969E+09
     -176.6936419992      183.6571504251     1  0.27234525E+09
     -176.6936286467      181.1016856154     1  0.26938707E+09
     -176.6936180103      181.1474697496     1  0.27629542E+09
     -176.6936112370      179.7295669605     1  0.27600744E+09
     -176.6935962141      179.1780294139     1  0.28210507E+09
     -176.6935933798      182.1000172205     1  0.28313437E+09
     -176.6935619794      182.3996958736     1  0.29120582E+09
     -176.6935424123      181.5548242979     1  0.28790958E+09
     -176.6934960588      177.5177466027     1  0.26928309E+09
     -176.6934940545      178.7718000502     1  0.27925438E+09
     -176.6934903905      177.4969383837     1  0.27969901E+09
     -176.6934616928      186.0360158275     1  0.27638219E+09
     -176.6934597352      177.1285469315     1  0.28256866E+09
     -176.6934569830      178.3115038057     1  0.27732460E+09
     -176.6934493484      176.7759837283     1  0.28641639E+09
     -176.6934375133      186.9013493954     1  0.28504420E+09
     -176.6934346960      181.6359325645     1  0.28231235E+09
     -176.6933994373      181.7651059433     1  0.29560059E+09
     -176.6933840712      189.0623196793     1  0.28981092E+09
     -176.6933698766      177.1536773027     1  0.27225552E+09
     -176.6933516708      183.0160194093     1  0.28228618E+09
     -176.6933364879      176.2644218819     1  0.27775020E+09
     -176.6933106259      178.7185132729     1  0.27633675E+09
     -176.6932955582      179.4658942536     1  0.27980398E+09
     -176.6932942337      177.8652227167     1  0.27694087E+09
     -176.6932931554      175.2967434441     1  0.26987901E+09
     -176.6932724253      179.0526116497     1  0.27769054E+09
     -176.6932664874      186.8830932283     1  0.27079921E+09
     -176.6932488200      174.4635444428     1  0.28344607E+09
     -176.6932402488      176.4106503339     1  0.28057224E+09
     -176.6932365039      179.6873866160     1  0.27918516E+09
     -176.6932326755      184.0801220408     1  0.29618760E+09
     -176.6932258575      181.4378198140     1  0.28092709E+09
     -176.6932024940      180.6516296516     1  0.27163131E+09
     -176.6932012497      176.2090898100     1  0.27883523E+09
     -176.6931976533      175.5449913485     1  0.26413877E+09
     -176.6931833113      182.1324472333     1  0.27412426E+09
     -176.6931288513      177.4512852776     1  0.28126893E+09
     -176.6931225695      179.7789997940     1  0.27862281E+09
     -176.6931075972      184.3890953422     1  0.28694984E+09
     -176.6931034004      181.2566678863     1  0.28229334E+09
     -176.6930932274      177.6265116805     1  0.27503052E+09
     -176.6930743932      180.1704765142     1  0.27226956E+09
     -176.6930670220      176.3758587617     1  0.28049043E+09
     -176.6930403163      176.7969884593     1  0.27492568E+09
     -176.6930064540      176.8940284480     1  0.27180143E+09
     -176.6929787709      178.2681410726     1  0.26985933E+09
     -176.6929617510      180.8566698076     1  0.26768689E+09
     -176.6929506893      181.2435894910     1  0.26535669E+09
     -176.6929420556      176.1028761503     1  0.27526565E+09
     -176.6929209418      182.5517342011     1  0.26882187E+09
     -176.6929179444      180.8572244075     1  0.27966407E+09
     -176.6928982439      177.3122282104     1  0.28137615E+09
     -176.6928806328      180.2031336873     1  0.28888774E+09
     -176.6928635014      179.2124628711     1  0.27712760E+09
     -176.6928300555      178.9906159736     1  0.27381530E+09
     -176.6928283428      182.6397957839     1  0.29041043E+09
     -176.6928239781      178.3665746586     1  0.27190598E+09
     -176.6928029303      176.7587239080     1  0.27933156E+09
     -176.6927803406      180.7856633022     1  0.28947486E+09
     -176.6927678456      180.0319114577     1  0.27200292E+09
     -176.6927659748      183.9098887373     1  0.26736975E+09
     -176.6927646647      183.1901592721     1  0.28043680E+09
     -176.6927368295      181.6271933140     1  0.28621727E+09
     -176.6927290805      179.6960844712     1  0.26722342E+09
     -176.6927216531      178.6025998799     1  0.28596365E+09
     -176.6927150744      184.4409431808     1  0.29362008E+09
     -176.6927114703      181.7050330355     1  0.27382145E+09
     -176.6927082976      177.9503063202     1  0.28542936E+09
     -176.6927033505      180.6961731780     1  0.28172948E+09
     -176.6926965500      180.3904199691     1  0.27979448E+09
     -176.6926927702      181.5106299897     1  0.27600613E+09
     -176.6926586411      180.5354372330     1  0.28486215E+09
     -176.6926482057      180.5420607358     1  0.29157449E+09
     -176.6926310535      176.5400325772     1  0.27554563E+09
     -176.6926287749      181.2239411877     1  0.28331802E+09
     -176.6926150765      186.4719427223     1  0.30229224E+09
     -176.6925995038      176.1108701326     1  0.27378710E+09
     -176.6925915018      177.2576834891     1  0.27625747E+09
     -176.6925869408      178.5202489161     1  0.27405781E+09
     -176.6925847286      181.5482631593     1  0.26781313E+09
     -176.6925665783      180.3607828165     1  0.27374012E+09
     -176.6925634167      176.9108764014     1  0.27186407E+09
     -176.6925443336      181.1613645352     1  0.27336430E+09
     -176.6925311273      187.2150891610     1  0.28867269E+09
     -176.6925274257      183.6060479001     1  0.28090304E+09
     -176.6925256052      180.2161573913     1  0.27100157E+09
     -176.6925229153      188.8719602126     1  0.28648212E+09
     -176.6925087712      182.2571894695     1  0.28336633E+09
     -176.6924887695      182.0234362079     1  0.29434749E+09
     -176.6924568926      178.8836527728     1  0.27205407E+09
     -176.6924507296      178.8831940512     1  0.28404725E+09
     -176.6924169804      179.4798699600     1  0.27630903E+09
     -176.6924016281      181.3531049451     1  0.27672575E+09
     -176.6923953670      181.4611529828     1  0.28744392E+09
     -176.6923854617      180.9115608538     1  0.27723432E+09
     -176.6923739443      179.9717057308     1  0.27008788E+09
     -176.6923727632      174.8607916736     1  0.26600229E+09
     -176.6923265441      184.2604605571     2  0.27651705E+09
     -176.6923068017      181.8737137774     1  0.27508707E+09
     -176.6922815306      173.5228048631     1  0.27427749E+09
     -176.6922790623      182.6607934584     1  0.27077547E+09
     -176.6922742874      180.7294901020     1  0.27995204E+09
     -176.6922538253      178.6665930747     1  0.26929026E+09
     -176.6922519326      182.9657276834     1  0.28065308E+09
     -176.6922327444      177.3456198789     1  0.27838819E+09
     -176.6921931023      179.4619768306     1  0.27653533E+09
     -176.6921907893      181.2698262122     1  0.27149677E+09
     -176.6921871871      178.5272270796     1  0.27265538E+09
     -176.6921724234      175.3520116195     1  0.27612055E+09
     -176.6921547285      176.7745272205     1  0.27074735E+09
     -176.6921430582      180.2725191140     1  0.27748985E+09
     -176.6921405948      177.3446895549     1  0.28886511E+09
     -176.6921254057      180.9737963068     1  0.27869612E+09
     -176.6921236284      177.1171219242     1  0.27637352E+09
     -176.6921023416      178.7628918934     1  0.28503511E+09
     -176.6920983292      179.6802511116     1  0.26636665E+09
     -176.6920865355      181.2673791708     1  0.27734395E+09
     -176.6920649555      177.5063851398     1  0.27260024E+09
     -176.6920594563      177.8029816249     1  0.28777837E+09
     -176.6920502770      176.8196756349     1  0.28316283E+09
     -176.6920323607      179.3453598648     1  0.27277614E+09
     -176.6920241297      177.5921272301     1  0.27463332E+09
     -176.6920215416      173.5865940576     1  0.28198505E+09
     -176.6920145274      174.3318869118     1  0.28233712E+09
     -176.6920100502      183.5489096856     1  0.28424419E+09
     -176.6920051614      179.3799028305     1  0.27395670E+09
     -176.6920024504      182.9135553915     1  0.29047826E+09
     -176.6919703812      182.9188085807     1  0.29731716E+09
     -176.6919367877      180.0703109068     1  0.26745860E+09
     -176.6919141669      179.1318474904     1  0.27767032E+09
     -176.6918876112      186.5835733512     1  0.26913384E+09
     -176.6918786080      178.7483320103     1  0.27193164E+09
     -176.6918762206      176.6929735698     1  0.27180273E+09
     -176.6918736723      178.4966191639     1  0.27020597E+09
     -176.6918506039      180.7463468980     1  0.27094442E+09
     -176.6918355247      181.3693876953     1  0.26852829E+09
     -176.6918307158      177.5363367559     1  0.28394780E+09
     -176.6918145140      178.1189216237     1  0.26307362E+09
     -176.6918053009      180.3124219699     1  0.27612760E+09
     -176.6918036101      179.1186895264     1  0.27133656E+09
     -176.6917699853      176.1790897121     1  0.27245528E+09
     -176.6917415731      177.9269991572     1  0.27008324E+09
     -176.6917268783      180.4486150986     1  0.27283142E+09
     -176.6917215457      182.0153798499     1  0.27159945E+09
     -176.6917119458      179.1250368616     1  0.27363313E+09
     -176.6917094106      178.5984092902     1  0.28497676E+09
     -176.6916992086      179.6008516405     1  0.27967422E+09
     -176.6916880297      174.2378636665     1  0.27221170E+09
     -176.6916854936      179.0569275689     1  0.27465129E+09
     -176.6916709737      179.3172884013     1  0.27378241E+09
     -176.6916576419      178.7447038238     1  0.27759227E+09
     -176.6916507733      184.9955517150     1  0.29354935E+09
     -176.6916480913      184.8669331005     1  0.28362399E+09
     -176.6916125893      178.3497705582     1  0.27700600E+09
     -176.6916016433      180.7482798147     1  0.27044173E+09
     -176.6915882528      178.3221774774     1  0.27531171E+09
     -176.6915741141      175.8656968832     1  0.27818642E+09
     -176.6915623175      180.8308550207     1  0.28025418E+09
     -176.6915566327      175.6690503024     1  0.27439171E+09
     -176.6915502906      175.2822557824     1  0.26515981E+09
     -176.6915384318      179.8107135731     1  0.26831067E+09
     -176.6915349792      180.2987243237     1  0.28311057E+09
     -176.6915185620      181.2946250725     1  0.27259956E+09
     -176.6914979140      174.1735432632     1  0.27175459E+09
     -176.6914872801      180.6096440968     1  0.28575683E+09
     -176.6914737838      179.7258515047     1  0.27140377E+09
     -176.6914670635      176.9991498622     1  0.27920156E+09
     -176.6914652846      182.2333178204     1  0.27433750E+09
     -176.6914495112      178.6043086014     1  0.27556316E+09
     -176.6914398709      178.7804383557     1  0.28494796E+09
     -176.6914293114      176.9712917249     1  0.28609019E+09
     -176.6913974260      182.6834119050     1  0.27143413E+09
     -176.6913822117      179.7696599588     1  0.28684318E+09
     -176.6913569910      175.9595220501     1  0.27297386E+09
     -176.6913501565      181.7777398519     1  0.26568947E+09
     -176.6913285094      187.1246417199     1  0.26775888E+09
     -176.6912960800      178.8689246003     1  0.28475401E+09
     -176.6912689339      184.3353555410     1  0.26785429E+09
     -176.6912648758      179.4816546413     1  0.28218889E+09
     -176.6912535105      179.7161954359     1  0.27817445E+09
     -176.6912504159      178.8337160014     1  0.27895708E+09
     -176.6912206085      177.0270995633     1  0.27422804E+09
     -176.6912012248      181.4103476359     1  0.28679400E+09
     -176.6911977466      178.2788851560     1  0.27566650E+09
     -176.6911937912      179.1052057366     1  0.27345088E+09
     -176.6911842834      183.6991061680     1  0.26869794E+09
     -176.6911798572      185.6220481151     2  0.26791284E+09
     -176.6911627153      178.4346688986     1  0.27206870E+09
     -176.6911567511      179.4005855171     1  0.29186111E+09
     -176.6911383207      182.7116518211     1  0.27019284E+09
     -176.6911312677      181.6845968548     1  0.27361673E+09
     -176.6911286347      179.2952951420     1  0.27527783E+09
     -176.6911229067      178.9826058088     1  0.27200680E+09
     -176.6911104391      179.0510786140     1  0.27469421E+09
     -176.6910908439      183.2877123294     1  0.28017687E+09
     -176.6910803301      181.7145233259     1  0.27239939E+09
     -176.6910678116      179.7128428358     1  0.29184125E+09
     -176.6910660725      178.3118326085     1  0.28294873E+09
     -176.6910539173      177.3665219232     1  0.26992876E+09
     -176.6910488940      178.3761944542     1  0.28248053E+09
     -176.6910423467      178.5883406776     1  0.27632557E+09
     -176.6910407907      180.4889436839     1  0.26993938E+09
     -176.6910103026      176.9484633007     1  0.27772989E+09
     -176.6909945223      179.7889917930     1  0.27887014E+09
     -176.6909888852      180.6259445973     1  0.29172872E+09
     -176.6909834943      179.5737988538     1  0.27361664E+09
     -176.6909755761      176.9746198347     1  0.27735412E+09
     -176.6909726504      179.9025541455     1  0.27120891E+09
     -176.6909581125      183.1378448847     1  0.27356086E+09
     -176.6909565865      176.3663985451     1  0.27597172E+09
     -176.6909408180      182.3592476654     1  0.27146503E+09
     -176.6909338583      177.4135294806     1  0.27288124E+09
     -176.6909162688      181.4384587649     1  0.27221655E+09
     -176.6908974522      181.0009478097     1  0.27420514E+09
     -176.6908803242      182.2526859006     1  0.27305512E+09
     -176.6908593731      179.3266289274     1  0.27516963E+09
     -176.6908507907      178.3334370544     1  0.28361718E+09
     -176.6908444210      180.7411404534     1  0.27807228E+09
     -176.6908375192      180.9558935499     1  0.27786680E+09
     -176.6908250742      176.4812528004     1  0.28015212E+09
     -176.6908237088      180.5976664431     1  0.27041402E+09
     -176.6908193715      179.0627188942     1  0.27494882E+09
     -176.6908099041      183.2327858203     1  0.28266915E+09
     -176.6907651745      184.2478556027     1  0.29584104E+09
     -176.6907482185      180.7627087429     1  0.27603064E+09
     -176.6907452200      181.2539094178     1  0.28914173E+09
     -176.6907204656      181.2995244670     1  0.27923946E+09
     -176.6907178268      188.6448523717     1  0.29627924E+09
     -176.6907043743      178.1255193748     1  0.28363073E+09
     -176.6906872915      177.9893576373     1  0.27213753E+09
     -176.6906795175      178.0795538374     1  0.27573933E+09
     -176.6906628530      186.4093605763     1  0.26783005E+09
     -176.6906603353      184.6789259847     1  0.29266056E+09
     -176.6906552850      175.7794910076     1  0.27463182E+09
     -176.6906424509      178.0378449002     1  0.27449110E+09
     -176.6905917499      178.8963871692     1  0.28974944E+09
     -176.6905751821      177.1097868880     1  0.26532349E+09
     -176.6905727022      178.5719857115     1  0.27407521E+09
     -176.6905594023      180.7513365035     1  0.27025890E+09
     -176.6905357055      181.3392470624     1  0.26951339E+09
     -176.6905332729      179.4177450727     1  0.27485057E+09
     -176.6905262001      180.6673299870     1  0.27672563E+09
     -176.6905124949      180.0760559648     1  0.27943343E+09
     -176.6905079132      176.9709447906     1  0.27368394E+09
     -176.6905030548      177.0714498391     1  0.27905896E+09
     -176.6904958620      180.3615965566     1  0.29030675E+09
     -176.6904777524      178.0758578440     1  0.28173144E+09
     -176.6904725314      181.0972137267     1  0.28139902E+09
     -176.6904665110      181.2478742250     1  0.27466680E+09
     -176.6904270219      180.1425856926     1  0.27951773E+09
     -176.6904213719      181.4283769237     1  0.27259650E+09
     -176.6904068112      181.3906168314     1  0.28230164E+09
     -176.6904047632      177.1326835497     1  0.26727225E+09
     -176.6903854718      180.8863768007     1  0.28210567E+09
     -176.6903626481      179.6614062753     1  0.27741179E+09
     -176.6903468805      179.0128858055     1  0.27538348E+09
     -176.6903279429      179.7608017904     1  0.27018009E+09
     -176.6903263998      181.9154539576     1  0.28115007E+09
     -176.6903192522      180.6278249316     1  0.26926396E+09
     -176.6903160734      180.2814011219     1  0.27808481E+09
     -176.6903110196      179.6231161787     1  0.27536480E+09
     -176.6902833879      180.7013336559     1  0.27509327E+09
     -176.6902813157      176.7455055154     1  0.28488489E+09
     -176.6902467984      179.5330415875     1  0.26948597E+09
     -176.6902456247      179.6256809377     1  0.28116062E+09
     -176.6902358117      182.0254268156     1  0.29121113E+09
     -176.6902323099      180.5078405083     1  0.29009720E+09
     -176.6902014830      180.6123424199     1  0.27227730E+09
     -176.6901961938      182.1499161983     1  0.27703553E+09
     -176.6901913731      179.9861707602     1  0.28468333E+09
     -176.6901875869      180.0492330047     1  0.27265768E+09
     -176.6901792397      186.5860487873     1  0.27311549E+09
     -176.6901435255      177.2435969329     1  0.27237846E+09
     -176.6901289902      175.6603831101     1  0.27501373E+09
     -176.6900513969      183.9412981828     2  0.28354009E+09
     -176.6900314574      181.8269212757     1  0.27907281E+09
     -176.6900244804      181.2196417436     1  0.27942126E+09
     -176.6899997296      179.5325049262     1  0.27836705E+09
     -176.6899918174      182.8436739552     1  0.27388258E+09
     -176.6899882246      182.7516387595     1  0.29982377E+09
     -176.6899846871      183.1987325306     1  0.28563427E+09
     -176.6899742929      180.7633192541     1  0.27392819E+09
     -176.6899676667      178.3845738342     1  0.27812189E+09
     -176.6899538121      181.8330023694     1  0.27692263E+09
     -176.6899396026      179.5297290387     1  0.28275761E+09
     -176.6899302708      181.0715974427     1  0.27569156E+09
     -176.6898926336      178.0804454991     1  0.27204878E+09
     -176.6898877351      178.7833379501     1  0.28045129E+09
     -176.6898677734      178.3811904580     1  0.27266577E+09
     -176.6898419511      178.8893883225     1  0.27432456E+09
     -176.6898328579      182.2563642602     1  0.27130648E+09
     -176.6898315420      177.8335226932     1  0.28562441E+09
     -176.6897924622      183.4086398708     1  0.27980145E+09
     -176.6897889384      175.9093592097     1  0.28056860E+09
     -176.6897864257      178.1005394932     1  0.28745098E+09
     -176.6897837631      178.3793142599     1  0.27721790E+09
     -176.6897648655      182.7831252179     1  0.27710620E+09
     -176.6897621560      178.5856934152     1  0.28401676E+09
     -176.6897576226      182.0321501360     1  0.28149410E+09
     -176.6897485539      183.2424997191     1  0.28775322E+09
     -176.6897436636      177.7217438712     1  0.27592047E+09
     -176.6897317353      181.5146127513     1  0.28176534E+09
     -176.6897239684      181.2302719382     1  0.26440888E+09
     -176.6897026725      180.9674889467     1  0.28425602E+09
     -176.6897002994      184.3306002188     1  0.27412772E+09
     -176.6896679374      181.9185531846     1  0.28168301E+09
     -176.6896663208      180.1600451415     1  0.27482140E+09
     -176.6896607093      179.9790599120     1  0.27087686E+09
     -176.6896550191      177.3891153848     1  0.28114902E+09
     -176.6896326353      182.2403705674     1  0.28252213E+09
     -176.6896197913      181.0118854582     1  0.26559446E+09
     -176.6896127186      183.3611012523     1  0.26864968E+09
     -176.6896081161      177.3483003266     1  0.26649279E+09
     -176.6895805252      182.1577001598     1  0.27600123E+09
     -176.6895675206      180.4340199247     1  0.27481334E+09
     -176.6895344514      178.5825261755     1  0.27761412E+09
     -176.6895263663      178.0245256738     1  0.28600053E+09
     -176.6895067352      179.0216056385     1  0.28136448E+09
     -176.6894990715      176.7757571622     1  0.28082852E+09
     -176.6894840002      182.4990310878     1  0.27372862E+09
     -176.6894777879      181.8697497458     1  0.27392317E+09
     -176.6894722059      180.6088317030     1  0.27436170E+09
     -176.6894690477      188.1648245446     1  0.27242925E+09
     -176.6894351728      180.3477205172     1  0.29769330E+09
     -176.6894280444      178.3854679497     1  0.26820644E+09
     -176.6894179126      183.7689508985     1  0.27932976E+09
     -176.6893998621      185.1189168572     2  0.26996299E+09
     -176.6893807165      178.6550982589     1  0.28328103E+09
     -176.6893399939      174.6162967370     1  0.27720537E+09
     -176.6893195809      181.0980803884     1  0.27272537E+09
     -176.6893053483      184.3844013030     1  0.28345626E+09
     -176.6892972789      177.9984762924     1  0.28354552E+09
     -176.6892957993      181.6256318624     1  0.26637722E+09
     -176.6892708128      182.7192435328     1  0.27223360E+09
     -176.6892686230      183.8622048003     1  0.30351463E+09
     -176.6892127630      176.2099429492     1  0.26124942E+09
     -176.6892098963      177.8565281052     1  0.27902328E+09
     -176.6892031369      177.2580091445     1  0.27572490E+09
     -176.6891704800      181.2611792250     1  0.28795156E+09
     -176.6891617899      175.9016206133     1  0.27483742E+09
     -176.6891484561      180.4104169981     1  0.28810938E+09
     -176.6891274763      181.0515547244     1  0.27767823E+09
     -176.6891194632      180.4627029872     1  0.27005423E+09
     -176.6890979937      183.4973159365     1  0.26353440E+09
     -176.6890962973      183.0755992249     1  0.29892366E+09
     -176.6890887649      178.8207092845     1  0.28059014E+09
     -176.6890783261      183.3459016320     1  0.27409260E+09
     -176.6890647371      174.8854239795     1  0.27818343E+09
     -176.6890623986      174.5830861927     1  0.26611216E+09
     -176.6890305775      178.5535766473     1  0.28365619E+09
     -176.6890081041      182.6230371568     1  0.27470629E+09
     -176.6890024308      178.9716578528     1  0.28086097E+09
     -176.6889970294      175.0482060008     1  0.27515546E+09
     -176.6889911524      177.6410751587     1  0.27287528E+09
     -176.6889870164      179.2519176873     1  0.28131157E+09
     -176.6889617402      176.9734409579     1  0.27845499E+09
     -176.6889516833      182.6818709836     1  0.27468013E+09
     -176.6889297112      186.2735832339     1  0.27420852E+09
     -176.6889195357      180.4257434153     1  0.27813610E+09
     -176.6889177784      182.2474490106     1  0.27556856E+09
     -176.6889115304      182.3908248895     1  0.29974244E+09
     -176.6889057679      177.3492747229     1  0.26799302E+09
     -176.6888626332      182.6344074484     1  0.27600465E+09
     -176.6888444991      182.4334538238     1  0.27287736E+09
     -176.6888387677      181.8643007810     1  0.29537317E+09
     -176.6888284621      178.6935333511     1  0.27998668E+09
     -176.6888124708      181.0478606917     1  0.26351648E+09
     -176.6888030499      178.4484892215     1  0.27594228E+09
     -176.6887934968      180.3535640859     1  0.27593625E+09
     -176.6887723197      178.8647026014     1  0.27483620E+09
     -176.6887633340      186.0161655299     1  0.28393248E+09
     -176.6887232329      179.0792593969     1  0.26821372E+09
     -176.6887199649      178.1332588443     1  0.26813788E+09
     -176.6887069428      174.9980028940     1  0.26288500E+09
     -176.6886777361      182.0318699847     1  0.28022809E+09
     -176.6886630003      180.1910514498     1  0.27663862E+09
     -176.6886503776      178.9103791514     1  0.28741825E+09
     -176.6886401028      181.1344257784     1  0.28268739E+09
     -176.6886032085      179.0259898936     1  0.26899333E+09
     -176.6885943288      180.7613513503     1  0.27799558E+09
     -176.6885800409      178.6641994257     1  0.27481822E+09
     -176.6885689407      179.3950286212     1  0.27165099E+09
     -176.6885658677      180.6977888315     1  0.27815813E+09
     -176.6885349740      184.1361421087     1  0.29099081E+09
     -176.6885109406      180.2572731076     1  0.29544067E+09
     -176.6884967961      180.6956682692     1  0.26531099E+09
     -176.6884871778      184.1237442900     1  0.27323307E+09
     -176.6884823772      179.6772980940     1  0.27253499E+09
     -176.6884765550      178.2791889919     1  0.28174800E+09
     -176.6884703687      181.0000926598     1  0.27855125E+09
     -176.6884631197      184.3442108435     1  0.28235138E+09
     -176.6884359466      182.9953543188     1  0.27484039E+09
     -176.6884325540      178.6572932400     1  0.27986587E+09
     -176.6884204340      176.4170300459     1  0.27990305E+09
     -176.6884074255      176.9064998578     1  0.27815504E+09
     -176.6883870513      178.4603514783     1  0.27628834E+09
     -176.6883632083      175.9832097754     1  0.26968396E+09
     -176.6883524315      178.0639804760     1  0.27072727E+09
     -176.6883348511      180.8634906052     1  0.27798962E+09
     -176.6883334198      177.7770702142     1  0.27926651E+09
     -176.6883281544      183.4615639323     1  0.27029519E+09
     -176.6882979169      178.6596629425     1  0.28495194E+09
     -176.6882932658      181.6600844172     1  0.27615721E+09
     -176.6882921986      176.8647986063     2  0.29212467E+09
     -176.6882874667      176.1598700241     1  0.28251152E+09
     -176.6882859541      181.9107720337     1  0.26712845E+09
     -176.6882804070      179.2110999401     1  0.27735413E+09
     -176.6882786568      185.3052928505     1  0.27426590E+09
     -176.6882700170      179.5280616907     1  0.27007037E+09
     -176.6882453604      174.2180966902     1  0.28293368E+09
     -176.6882304535      181.2956979683     1  0.27740574E+09
     -176.6882213554      178.3947072699     1  0.27533818E+09
     -176.6881913970      180.8972369665     1  0.27414089E+09
     -176.6881867768      178.6767857491     1  0.28165466E+09
     -176.6881846149      182.3822427220     1  0.27524882E+09
     -176.6881611448      177.3670850858     1  0.27177843E+09
     -176.6881510549      180.1848974156     1  0.27910575E+09
     -176.6881462734      182.4255179815     1  0.26985862E+09
     -176.6881423388      177.3526637607     1  0.27039684E+09
     -176.6881352311      178.4804067703     1  0.26727480E+09
     -176.6881269415      181.4630771276     1  0.27477148E+09
     -176.6881091275      178.2502838931     1  0.28296881E+09
     -176.6880973293      180.1727439641     1  0.27166173E+09
     -176.6880703677      180.3024061298     1  0.27231833E+09
     -176.6880663006      177.0863977861     1  0.27867597E+09
     -176.6880521979      178.9887985135     1  0.27945800E+09
     -176.6880386247      185.0679418504     1  0.27472133E+09
     -176.6880111717      185.3531040797     1  0.27339462E+09
     -176.6879710909      182.6313989623     1  0.28168078E+09
     -176.6879518740      182.1477016949     1  0.27832449E+09
     -176.6879500569      183.3680418328     1  0.27133619E+09
     -176.6879459048      180.4935758416     1  0.28366319E+09
     -176.6879358621      176.4208530405     1  0.26998765E+09
     -176.6879237434      178.7028308528     1  0.27153641E+09
     -176.6879080241      181.3251155810     1  0.28535131E+09
     -176.6878924741      177.2670059268     1  0.27107415E+09
     -176.6878847280      178.5716001307     1  0.28649611E+09
     -176.6878830059      180.6309880740     1  0.26708690E+09
     -176.6878698366      177.8444893141     1  0.28290938E+09
     -176.6878654310      182.7630775561     1  0.28356270E+09
     -176.6878441851      176.4489139918     1  0.27683554E+09
     -176.6878290802      179.6470240144     1  0.26721068E+09
     -176.6878237145      180.4459483299     1  0.27306228E+09
     -176.6878194555      187.8236195122     1  0.28794846E+09
     -176.6877920528      183.3598744407     1  0.29008837E+09
     -176.6877845104      181.4944334181     1  0.26297147E+09
     -176.6877507902      178.4014343753     1  0.28137778E+09
     -176.6877415646      181.5930927373     1  0.28036320E+09
     -176.6877073858      179.5742517444     1  0.27335615E+09
     -176.6876959069      177.8380272314     1  0.27379806E+09
     -176.6876643817      181.4677608125     1  0.27340514E+09
     -176.6876569867      182.8071876530     1  0.29435632E+09
     -176.6876455077      179.3570167848     1  0.28229215E+09
     -176.6876422247      177.8427721256     1  0.27517533E+09
     -176.6876381665      177.0177962857     1  0.27430102E+09
     -176.6875868826      179.2151822349     1  0.28431154E+09
     -176.6875663080      179.4659390861     1  0.27394045E+09
     -176.6875521006      180.5778695556     1  0.26874668E+09
     -176.6875382179      175.8849901876     1  0.28346281E+09
     -176.6875256738      178.5748586343     1  0.27299208E+09
     -176.6874970144      183.5227780827     1  0.27430347E+09
     -176.6874918256      181.9269312092     1  0.26860348E+09
     -176.6874900199      177.8436963021     1  0.27486041E+09
     -176.6874696629      183.9233317203     1  0.27174640E+09
     -176.6874670490      178.3789006499     1  0.28244735E+09
     -176.6874599202      175.3474332010     1  0.29043955E+09
     -176.6874546222      175.7648020396     1  0.27594215E+09
     -176.6874486401      182.4910999530     1  0.27355946E+09
     -176.6874396080      178.6217599345     1  0.27670230E+09
     -176.6874328173      178.3928306742     1  0.28230591E+09
     -176.6874307192      172.6522305288     1  0.26981036E+09
     -176.6874159404      179.6385252885     1  0.27844599E+09
     -176.6874090508      181.0054102731     1  0.28037109E+09
     -176.6873983160      174.6714394020     1  0.27790955E+09
     -176.6873890253      173.4415627966     1  0.27209751E+09
     -176.6873688116      183.7123754703     1  0.28337684E+09
     -176.6873502637      184.7422327550     1  0.30947638E+09
     -176.6873360486      177.9964632653     1  0.28064600E+09
     -176.6873276409      177.4643960325     1  0.28191060E+09
     -176.6873221196      179.5358320515     1  0.27317440E+09
     -176.6872979349      179.8899013464     1  0.26816356E+09
     -176.6872894407      176.5841677983     1  0.26942602E+09
     -176.6872866961      180.0367527472     1  0.29629142E+09
     -176.6872827597      175.1717401602     1  0.27389948E+09
     -176.6872625210      178.4709638082     1  0.29132012E+09
     -176.6872546205      180.5679078895     1  0.27501837E+09
     -176.6872471780      177.2465219074     1  0.27161132E+09
     -176.6872355227      183.2863440720     1  0.29420126E+09
     -176.6872297628      178.9107826830     1  0.28117709E+09
     -176.6872277778      178.0568263476     1  0.27976021E+09
     -176.6872069113      181.5410949043     1  0.27819029E+09
     -176.6872034383      172.4382000833     1  0.27328877E+09
     -176.6871962825      177.5919907918     1  0.27218113E+09
     -176.6871850705      183.1027960464     1  0.27936912E+09
     -176.6871833198      175.1495570349     1  0.27133165E+09
     -176.6871761067      182.2339270135     1  0.28635074E+09
     -176.6871652680      179.5323363949     1  0.28453715E+09
     -176.6871508140      180.2972448605     1  0.27554132E+09
     -176.6871287650      178.8828069914     1  0.27426055E+09
     -176.6871187000      179.2403839067     1  0.27888293E+09
     -176.6871039213      182.4462412841     1  0.27895989E+09
     -176.6870819680      181.6289679079     1  0.29058717E+09
     -176.6870729091      180.2999854580     1  0.27388553E+09
     -176.6870715996      178.9803220388     1  0.26978171E+09
     -176.6870341021      176.6444274528     1  0.27742206E+09
     -176.6869901575      179.4445010276     1  0.26189119E+09
     -176.6869647468      180.2369040642     1  0.28469339E+09
     -176.6869581383      182.6825112376     1  0.28764770E+09
     -176.6869552707      175.5073001423     1  0.27168561E+09
     -176.6869465764      180.2417398707     1  0.28211982E+09
     -176.6869342401      180.7338048753     1  0.27774431E+09
     -176.6869291287      179.5216731761     1  0.26622540E+09
     -176.6869164120      180.7516511971     1  0.27379909E+09
     -176.6868871337      180.2069349897     1  0.27574882E+09
     -176.6868821929      179.2968245504     1  0.27656263E+09
     -176.6868809387      181.7902615037     1  0.28197244E+09
     -176.6868675320      180.4992155757     1  0.28671358E+09
     -176.6868564885      188.6009049558     1  0.29048612E+09
     -176.6868544174      179.9956331982     1  0.27398587E+09
     -176.6868464025      180.7398910210     1  0.27363171E+09
     -176.6868429116      181.3524535670     1  0.26671850E+09
     -176.6868402334      180.6381438975     1  0.28477727E+09
     -176.6868300425      186.3419766877     1  0.27925820E+09
     -176.6868174811      180.9815848731     1  0.29627568E+09
     -176.6868034359      181.9705676479     1  0.27591235E+09
     -176.6867902601      178.8889724147     1  0.28015712E+09
     -176.6867839681      177.8712081196     1  0.28341058E+09
     -176.6867727997      183.6883899755     1  0.27692062E+09
     -176.6867461169      184.3988869629     1  0.27666272E+09
     -176.6867354614      181.1367153020     1  0.27047507E+09
     -176.6867283438      179.1041604208     1  0.27218358E+09
     -176.6867232508      177.4298614165     1  0.28280222E+09
     -176.6867219476      176.7645694721     1  0.27428403E+09
     -176.6867092313      177.3711227952     1  0.28587814E+09
     -176.6866976153      179.6313600452     1  0.28028174E+09
     -176.6866780033      184.1461351342     1  0.26801475E+09
     -176.6866665900      179.1977041793     1  0.27748161E+09
     -176.6866552136      182.7269035951     1  0.27885611E+09
     -176.6866492550      182.5307466853     1  0.28757812E+09
     -176.6866474631      180.2800799204     1  0.28380547E+09
     -176.6866395572      178.9205881455     1  0.27514766E+09
     -176.6866344121      175.0997064415     1  0.28123933E+09
     -176.6866307729      177.6521144430     1  0.28151157E+09
     -176.6866171553      179.5067243870     1  0.27386858E+09
     -176.6866149576      186.4150311812     1  0.26979142E+09
     -176.6866066640      178.8278501995     1  0.28977039E+09
     -176.6866015019      182.1812331276     1  0.28659833E+09
     -176.6865909604      178.6827666761     1  0.27432531E+09
     -176.6865847782      181.9683166180     1  0.28846669E+09
     -176.6865733036      183.3217792970     1  0.28905368E+09
     -176.6865664981      177.6036063403     1  0.27397019E+09
     -176.6865553920      189.0673623536     1  0.29313395E+09
     -176.6865343478      179.3592687574     1  0.27421130E+09
     -176.6865200746      180.8335174381     1  0.27414101E+09
     -176.6864989310      179.0073388087     1  0.27612283E+09
     -176.6864740438      176.7094154784     1  0.27507405E+09
     -176.6864699998      177.9106087000     1  0.26989560E+09
     -176.6864614446      187.3901240654     1  0.29960592E+09
     -176.6864591895      177.0601436638     1  0.26527752E+09
     -176.6864552087      180.4993731011     1  0.27471793E+09
     -176.6864478295      183.7847532415     1  0.26525699E+09
     -176.6864407155      174.8657405133     1  0.28106714E+09
     -176.6864379389      177.5573268460     1  0.28214505E+09
     -176.6863989727      179.8463637381     1  0.27144393E+09
     -176.6863942711      181.2867126829     1  0.27808549E+09
     -176.6863552371      178.0123696865     1  0.27294153E+09
     -176.6863525256      188.2657934298     1  0.28831616E+09
     -176.6863457133      180.2936516933     1  0.27887120E+09
     -176.6863313433      179.1121706507     1  0.28360861E+09
     -176.6863297015      177.5143980978     1  0.28288806E+09
     -176.6862988421      178.0872314503     1  0.28325737E+09
     -176.6862939493      177.0141698818     1  0.27173414E+09
     -176.6862888666      177.6261680080     1  0.28559250E+09
     -176.6862842667      176.4661046589     1  0.26585971E+09
     -176.6862546336      182.7840799325     1  0.27962007E+09
     -176.6862378093      174.5235874011     1  0.27269795E+09
     -176.6862265181      183.6496787880     1  0.28892351E+09
     -176.6861982511      180.7263181601     1  0.28511360E+09
     -176.6861963722      181.8258651298     1  0.27610747E+09
     -176.6861820991      183.0218822777     1  0.27975103E+09
     -176.6861666409      181.7606119080     1  0.28250284E+09
     -176.6861506512      177.9840495804     1  0.27304490E+09
     -176.6861427689      180.8788880086     1  0.27962142E+09
     -176.6861413022      179.7486598901     1  0.28098401E+09
     -176.6861197193      177.0339528161     1  0.27980837E+09
     -176.6860992005      173.0388232786     1  0.27159358E+09
     -176.6860856244      182.3979823416     1  0.27687873E+09
     -176.6860777675      181.0379550235     1  0.28202581E+09
     -176.6860724138      181.1498219469     1  0.28527397E+09
     -176.6860557112      181.4752234937     1  0.27158577E+09
     -176.6860541367      183.9959275302     1  0.28146372E+09
     -176.6860339030      183.1970181326     1  0.27841002E+09
     -176.6860323599      180.5003281310     1  0.29399075E+09
     -176.6860118816      178.5254090741     1  0.26455934E+09
     -176.6860074469      181.8744631734     1  0.27724131E+09
     -176.6859936468      179.5062171751     1  0.28632321E+09
     -176.6859913705      180.7429882995     1  0.26638373E+09
     -176.6859694374      180.1721455320     1  0.27697261E+09
     -176.6859638749      184.8786250939     1  0.27193605E+09
     -176.6859549282      184.6779006749     1  0.28492008E+09
     -176.6859517268      181.8001649964     1  0.27814433E+09
     -176.6859212263      176.0739802728     1  0.27017988E+09
     -176.6858998372      179.4700482744     1  0.27937475E+09
     -176.6858909052      179.6811303536     1  0.28000094E+09
     -176.6858893593      183.0737962963     1  0.27214496E+09
     -176.6858819525      176.7128882270     1  0.26533799E+09
     -176.6858666115      172.1499087936     1  0.26899171E+09
     -176.6858494565      182.9868016345     1  0.27334918E+09
     -176.6858465720      183.1452612975     1  0.28962722E+09
     -176.6858418392      180.8188546959     1  0.26983347E+09
     -176.6858376038      183.4150587721     1  0.26989360E+09
     -176.6858353511      181.3531109616     1  0.28787633E+09
     -176.6858301555      178.3834482048     1  0.26846689E+09
     -176.6858185904      188.7409545234     1  0.27291669E+09
     -176.6858056069      176.4456234109     1  0.26735195E+09
     -176.6857727414      185.1755027169     1  0.27346937E+09
     -176.6857563685      175.6376345342     1  0.26549932E+09
     -176.6857417358      178.5907416288     1  0.29241460E+09
     -176.6857375088      182.4474433112     1  0.27056017E+09
     -176.6857277576      179.9578282747     1  0.26704727E+09
     -176.6857241089      181.9537923962     1  0.28815897E+09
     -176.6857117757      180.1389988132     1  0.28673428E+09
     -176.6857053237      177.4769441740     1  0.27006334E+09
     -176.6856833660      178.4416662822     1  0.27313673E+09
     -176.6856696476      182.8113755075     1  0.27944531E+09
     -176.6856527789      184.0733757897     1  0.28335101E+09
     -176.6856511582      171.7659302244     1  0.26926334E+09
     -176.6856362425      180.9662817196     1  0.27765738E+09
     -176.6856218278      180.7151084230     1  0.26956411E+09
     -176.6856171742      177.2039343554     1  0.27350931E+09
     -176.6856144686      185.3453828586     1  0.28958931E+09
     -176.6856058590      176.2310984615     1  0.26311631E+09
     -176.6855923405      186.2609814398     1  0.29551138E+09
     -176.6855845797      183.6844899922     1  0.28207875E+09
     -176.6855834343      176.4997454033     1  0.27304039E+09
     -176.6855729593      181.7129885158     1  0.27312400E+09
     -176.6855656229      189.1703651644     1  0.29085449E+09
     -176.6855485792      188.1369226560     1  0.28426083E+09
     -176.6855353830      180.9984752360     1  0.27949394E+09
     -176.6855341982      179.6130008084     1  0.27744473E+09
     -176.6855299924      181.0651335129     1  0.27557229E+09
     -176.6855152348      182.9559878762     1  0.27969209E+09
     -176.6855053620      178.2188041859     1  0.28006187E+09
     -176.6854969719      178.4644147712     1  0.27275817E+09
     -176.6854604717      178.8257951512     1  0.27542334E+09
     -176.6854531396      177.9796671513     1  0.29339285E+09
     -176.6854316581      180.1343614549     1  0.29475421E+09
     -176.6854140708      180.0832687834     1  0.28462316E+09
     -176.6854092099      175.5617993268     1  0.27158538E+09
     -176.6853810221      179.5407741139     1  0.28267838E+09
     -176.6853740390      180.5468326882     1  0.30240610E+09
     -176.6853697679      180.9637355731     1  0.28064636E+09
     -176.6853599939      176.7776434663     1  0.27603303E+09
     -176.6853542228      172.9701110026     1  0.27373061E+09
     -176.6853529975      178.6667693788     1  0.28303260E+09
     -176.6853505165      182.9711577862     1  0.29474856E+09
     -176.6853273384      180.5660851891     1  0.27828254E+09
     -176.6853053513      183.7644718303     1  0.28472042E+09
     -176.6852971908      179.4036079258     1  0.27638803E+09
     -176.6852833652      178.4477193735     1  0.28185491E+09
     -176.6852762356      179.2544295425     1  0.28117405E+09
     -176.6852640790      181.7226159442     1  0.27371620E+09
     -176.6852579987      179.3484120958     1  0.28191830E+09
     -176.6852368929      180.0125352940     1  0.27255425E+09
     -176.6852342481      178.1095647225     1  0.27455015E+09
     -176.6852106312      175.8370133266     1  0.27122358E+09
     -176.6852055581      179.9588586771     1  0.28971198E+09
     -176.6851977829      178.4305716353     1  0.26749329E+09
     -176.6851954461      179.3076012218     1  0.27187437E+09
     -176.6851849183      181.8040769865     1  0.29932501E+09
     -176.6851405984      186.0571383294     1  0.27342844E+09
     -176.6851158417      178.6411428025     1  0.26616659E+09
     -176.6851046853      181.0653839037     1  0.27700080E+09
     -176.6850741935      181.9457355002     1  0.27350959E+09
     -176.6850455917      182.2558573900     1  0.28002590E+09
     -176.6850413369      176.8047680034     1  0.27732291E+09
     -176.6850340320      175.6614996021     1  0.27788258E+09
     -176.6850275941      177.4500602106     1  0.29047233E+09
     -176.6850247969      172.4227255241     1  0.27779004E+09
     -176.6850118745      182.7217438620     1  0.26751740E+09
     -176.6849979256      176.1247662499     1  0.27324807E+09
     -176.6849951964      179.6277152346     1  0.27525616E+09
     -176.6849799937      178.9780168883     1  0.26672677E+09
     -176.6849368257      178.2317052859     1  0.28310041E+09
     -176.6849289602      177.2542606208     1  0.27576796E+09
     -176.6849003320      174.4364500609     1  0.28266179E+09
     -176.6848893586      179.0898883724     1  0.27784016E+09
     -176.6848740143      182.3837453139     1  0.28456604E+09
     -176.6848713436      182.5063201011     1  0.27375241E+09
     -176.6848438862      175.1191260393     1  0.27191898E+09
     -176.6848238224      181.5569439971     1  0.26885064E+09
     -176.6848191487      179.3360103547     1  0.27067641E+09
     -176.6848147868      179.5279684220     1  0.27931681E+09
     -176.6848137032      182.6806292078     1  0.26634219E+09
     -176.6848037268      179.8335742401     1  0.27302878E+09
     -176.6848000682      181.9846086056     1  0.26626948E+09
     -176.6847866562      181.0270115434     1  0.27256225E+09
     -176.6847803861      181.9688154191     1  0.28396822E+09
     -176.6847737292      176.8738573959     2  0.28788186E+09
     -176.6847292090      182.6715883223     1  0.28028502E+09
     -176.6846918057      184.5147081424     1  0.29499274E+09
     -176.6846552137      179.3580677730     1  0.27211313E+09
     -176.6846332945      180.2263248423     1  0.28125005E+09
     -176.6845965396      182.0035031225     1  0.27936741E+09
     -176.6845903978      179.3949188882     1  0.26454441E+09
     -176.6845884724      183.6336359875     1  0.26781171E+09
     -176.6845758645      182.1621896202     1  0.28133873E+09
     -176.6845667716      179.6436889487     1  0.29329537E+09
     -176.6845626577      181.2191875899     1  0.27439381E+09
     -176.6845560720      180.6611821390     1  0.27328986E+09
     -176.6845388972      179.9375759944     1  0.27847334E+09
     -176.6845372480      179.7646042240     1  0.28431045E+09
     -176.6845221078      179.2368461938     1  0.28154907E+09
     -176.6845100913      180.5287931450     1  0.27267986E+09
     -176.6844928508      181.2634324744     1  0.28562807E+09
     -176.6844830348      180.7057977912     1  0.28882259E+09
     -176.6844716742      177.7304187771     1  0.27201448E+09
     -176.6844661877      179.3801400833     1  0.27244331E+09
     -176.6844566661      178.5843688551     1  0.27088674E+09
     -176.6844288009      181.2245509976     1  0.28777521E+09
     -176.6844247866      173.4051532867     1  0.27783491E+09
     -176.6844199658      180.8084689344     1  0.26401380E+09
     -176.6843918812      181.8397239937     1  0.26399142E+09
     -176.6843587451      182.7634335399     1  0.28347749E+09
     -176.6843506887      181.9619394533     1  0.28120358E+09
     -176.6843372586      184.0449472345     1  0.28277715E+09
     -176.6843035686      180.7501655746     1  0.28886927E+09
     -176.6842995102      181.8148892332     1  0.27672418E+09
     -176.6842812098      178.7847848435     1  0.27325486E+09
     -176.6842771699      181.5156131958     1  0.28660546E+09
     -176.6842684325      183.3342270309     1  0.27075425E+09
     -176.6842600497      185.4593271415     1  0.30426488E+09
     -176.6842586618      179.5403568833     1  0.27084362E+09
     -176.6842318965      181.5646945481     1  0.27124948E+09
     -176.6842013334      179.9519873335     1  0.26869182E+09
     -176.6841983282      180.2450785027     1  0.27135373E+09
     -176.6841809849      181.0293568969     1  0.27532957E+09
     -176.6841726972      180.0805234890     1  0.26786516E+09
     -176.6841687302      177.0264869678     1  0.27632851E+09
     -176.6841665084      188.1001392115     1  0.27533533E+09
     -176.6841603201      179.4346042877     1  0.27066187E+09
     -176.6841543039      180.5912361224     1  0.27190871E+09
     -176.6841442259      178.9491374535     1  0.27648365E+09
     -176.6841407258      181.9498764959     1  0.27594220E+09
     -176.6841379887      182.0660186617     1  0.27402398E+09
     -176.6841265655      181.8049879233     1  0.28658046E+09
     -176.6840892725      183.7098342313     1  0.26778447E+09
     -176.6840715216      176.6839368654     1  0.27588708E+09
     -176.6840653582      176.0698391651     1  0.28970816E+09
     -176.6840554856      178.3100645449     1  0.27045485E+09
     -176.6840486764      181.2110508438     1  0.26965145E+09
     -176.6840314032      177.9431821506     1  0.27996224E+09
     -176.6840288744      183.2262695622     1  0.26454580E+09
     -176.6840221584      180.6049582976     1  0.26855378E+09
     -176.6840005780      180.1474707535     1  0.27451883E+09
     -176.6839958774      184.9744159714     1  0.26588606E+09
     -176.6839862469      178.2708771498     1  0.27393357E+09
     -176.6839649509      176.0516742388     1  0.26807240E+09
     -176.6839596299      187.1646150743     1  0.27532707E+09
     -176.6839441097      177.8196355293     1  0.27375646E+09
     -176.6839260840      179.4979242551     1  0.26563976E+09
     -176.6838731258      176.9823875952     1  0.28404546E+09
     -176.6838719550      178.4799040103     1  0.27236770E+09
     -176.6838708900      183.6363262254     1  0.29847663E+09
     -176.6838681781      184.6136470784     1  0.27248706E+09
     -176.6838506846      178.8157279386     1  0.27964120E+09
     -176.6838386995      181.7826519789     1  0.28056904E+09
     -176.6838336783      176.7663842292     1  0.27867208E+09
     -176.6838194068      178.7231382913     1  0.27577744E+09
     -176.6838081358      179.4239171630     1  0.27360934E+09
     -176.6838052307      181.4043718337     1  0.27265209E+09
     -176.6837934189      180.6546275957     1  0.29260756E+09
     -176.6837821391      177.8694073100     1  0.27254063E+09
     -176.6837800824      176.2827858942     1  0.26917906E+09
     -176.6837693952      181.8767223138     1  0.26548933E+09
     -176.6837618190      174.6540461700     1  0.26929917E+09
     -176.6837606598      175.2895918443     1  0.27140378E+09
     -176.6837433683      176.6363476101     1  0.26534522E+09
     -176.6837410644      181.2030901489     1  0.27507649E+09
     -176.6837351400      182.0628747155     1  0.28344827E+09
     -176.6837176353      179.2467254023     1  0.27815769E+09
     -176.6836903115      177.5782396058     1  0.27150721E+09
     -176.6836657799      181.4020884187     1  0.28250222E+09
     -176.6836632437      176.0575654192     1  0.27172291E+09
     -176.6836030369      180.5257426303     1  0.27933012E+09
     -176.6835873755      177.9505062863     1  0.26972237E+09
     -176.6835729733      179.6161286113     1  0.26755979E+09
     -176.6835680238      182.1344063705     1  0.27198091E+09
     -176.6835579849      178.4489152422     1  0.29266682E+09
     -176.6835467981      177.1587430471     1  0.28192509E+09
     -176.6835433109      177.6603041462     1  0.27672001E+09
     -176.6835294100      183.0480264814     1  0.26443541E+09
     -176.6834974486      182.1924216752     1  0.26940265E+09
     -176.6834624286      179.4146408395     1  0.27246330E+09
     -176.6834587640      179.2598527693     1  0.27392470E+09
     -176.6834561736      175.8458098514     1  0.27624374E+09
     -176.6834378938      175.2487691282     1  0.27336083E+09
     -176.6834361403      176.5845969980     1  0.26999430E+09
     -176.6834174216      176.6435177151     1  0.27397886E+09
     -176.6834045144      177.9521670874     1  0.27031613E+09
     -176.6833932514      176.9840841309     1  0.27040359E+09
     -176.6833891487      180.7362843352     1  0.27184472E+09
     -176.6833870613      179.3363171552     1  0.28234522E+09
     -176.6833715901      179.2759593894     1  0.27621419E+09
     -176.6833657439      180.5798992264     1  0.27249644E+09
     -176.6833614385      183.0633220526     1  0.27004656E+09
     -176.6833568898      176.4529051852     1  0.29373810E+09
     -176.6833541387      181.3530267086     1  0.28155170E+09
     -176.6833434935      178.8955711630     1  0.27483821E+09
     -176.6833343158      181.1644542242     1  0.28358224E+09
     -176.6832860583      178.9819892409     1  0.27439371E+09
     -176.6832818027      178.0780227002     1  0.27359998E+09
     -176.6832651763      178.0370989966     1  0.27458127E+09
     -176.6832556523      177.0995110501     1  0.28022473E+09
     -176.6832490183      180.5594829379     1  0.27061761E+09
     -176.6832363510      178.6539142362     1  0.27471048E+09
     -176.6832300447      181.0109397402     1  0.28290965E+09
     -176.6832176035      182.2278897453     1  0.28931403E+09
     -176.6832133820      179.8006996280     1  0.28026317E+09
     -176.6832070343      180.5594482027     1  0.28341470E+09
     -176.6831926267      182.4515934895     1  0.27091404E+09
     -176.6831819677      178.0045578569     1  0.27226414E+09
     -176.6831746412      181.9363262626     1  0.28500681E+09
     -176.6831647365      179.6926060008     1  0.27842142E+09
     -176.6831603248      179.1872894550     1  0.28105912E+09
     -176.6831589117      181.0980870716     1  0.27334881E+09
     -176.6831471010      178.8456253524     1  0.27004565E+09
     -176.6831244505      179.1534060312     1  0.27499178E+09
     -176.6831196624      177.6256272932     1  0.27676529E+09
     -176.6831094390      176.0526164583     1  0.27588917E+09
     -176.6831058404      178.6753444014     1  0.27395090E+09
     -176.6830651956      181.4759078841     1  0.27468629E+09
     -176.6830593465      185.3167222019     1  0.29711435E+09
     -176.6830336689      178.1496862072     1  0.27925372E+09
     -176.6830219848      183.2240884591     1  0.27132202E+09
     -176.6830157214      182.4159579672     1  0.28783148E+09
     -176.6830107618      181.6982390743     1  0.26255197E+09
     -176.6830016914      181.8663954896     1  0.27458284E+09
     -176.6829897645      176.7037433874     1  0.27068101E+09
     -176.6829820304      175.2499665569     1  0.27012939E+09
     -176.6829777216      180.2482323065     1  0.28002983E+09
     -176.6829729254      179.4969632475     1  0.26701506E+09
     -176.6829609856      182.4916380124     1  0.27929730E+09
     -176.6829528298      183.3925953625     1  0.29153418E+09
     -176.6829473005      179.6868552111     1  0.27395092E+09
     -176.6829462580      179.1584348862     1  0.27717796E+09
     -176.6829120833      182.5707920373     1  0.28445770E+09
     -176.6829090495      183.6163762942     1  0.28907106E+09
     -176.6829058058      173.7377186873     1  0.26976652E+09
     -176.6829037484      179.9743508195     1  0.28706786E+09
     -176.6828920515      178.5883848928     1  0.28482646E+09
     -176.6828884882      181.3107455023     1  0.28342767E+09
     -176.6828828214      183.0302846904     1  0.28417526E+09
     -176.6828689268      179.9500772607     1  0.28088345E+09
     -176.6828373948      180.1445599646     1  0.26984906E+09
     -176.6828083140      176.2853917763     1  0.27197033E+09
     -176.6828060657      180.9562771218     1  0.26798306E+09
     -176.6827910040      178.8602437665     1  0.27337462E+09
     -176.6827162586      181.5334454834     1  0.27142048E+09
     -176.6826987932      181.7564965951     1  0.27528334E+09
     -176.6826860747      180.5073892489     1  0.28077861E+09
     -176.6826563455      182.1364228741     1  0.28129621E+09
     -176.6826537936      180.0541864870     1  0.29319789E+09
     -176.6826432085      179.4936739167     1  0.27577014E+09
     -176.6826289982      179.1853045657     1  0.27809854E+09
     -176.6826265962      176.0997032386     1  0.27709767E+09
     -176.6826230506      183.8678457741     1  0.27386796E+09
     -176.6826135181      180.6842043490     1  0.27310190E+09
     -176.6826001279      179.4280476977     1  0.26982462E+09
     -176.6825937512      178.1414170633     1  0.26652043E+09
     -176.6825801703      177.1091647413     1  0.27201580E+09
     -176.6825594713      183.1001620905     1  0.28356885E+09
     -176.6825546991      180.6056951639     1  0.28726899E+09
     -176.6825382736      182.3961706119     1  0.28071812E+09
     -176.6825098297      177.6000863504     1  0.28136969E+09
     -176.6824998626      178.8751043929     1  0.27990698E+09
     -176.6824937001      173.9484415268     1  0.27439869E+09
     -176.6824913726      177.7647104758     1  0.27131077E+09
     -176.6824829763      182.1519099264     1  0.28403204E+09
     -176.6824801197      178.1714552261     1  0.27637002E+09
     -176.6824633438      182.4452733115     1  0.28609503E+09
     -176.6824594444      180.0874164595     1  0.28802353E+09
     -176.6824467759      180.4394249587     1  0.27407203E+09
     -176.6824453824      178.4678964178     1  0.27237395E+09
     -176.6824426484      180.8028525065     1  0.28051890E+09
     -176.6824406695      181.5917634112     1  0.28420787E+09
     -176.6824259839      182.0703873926     1  0.27983810E+09
     -176.6823933761      179.4324362820     1  0.28844171E+09
     -176.6823778694      177.3554891459     1  0.28029172E+09
     -176.6823756124      173.8543930701     1  0.27506955E+09
     -176.6823691333      179.6037027653     1  0.26648581E+09
     -176.6823556834      177.7840477699     1  0.27721827E+09
     -176.6823352227      175.9111371128     1  0.28253593E+09
     -176.6823178440      178.6431915653     1  0.27401885E+09
     -176.6823036929      181.9206862421     1  0.28420441E+09
     -176.6822961635      172.3089992403     1  0.27259613E+09
     -176.6822883315      180.0926604153     1  0.27859694E+09
     -176.6822786144      180.1324401277     1  0.26958344E+09
     -176.6822748702      187.2621820082     1  0.26721195E+09
     -176.6822546970      179.4570417146     1  0.26954074E+09
     -176.6822331873      178.9413834128     1  0.28378371E+09
     -176.6822177287      181.9383536269     1  0.27548876E+09
     -176.6822159333      181.9497765665     1  0.27701267E+09
     -176.6821983125      181.4785823830     1  0.28200883E+09
     -176.6821942455      177.9788866522     1  0.28195376E+09
     -176.6821917824      186.5659022654     1  0.29341766E+09
     -176.6821833475      178.0141377733     1  0.27350851E+09
     -176.6821698929      181.9048489018     1  0.27522320E+09
     -176.6821554643      178.1713809305     1  0.27403301E+09
     -176.6821251091      184.6438706793     1  0.27052569E+09
     -176.6821214646      183.5095607488     1  0.27088827E+09
     -176.6821170421      179.6954674052     1  0.27434423E+09
     -176.6821093508      181.7941609028     1  0.27342618E+09
     -176.6821027632      182.6374415232     1  0.28324705E+09
     -176.6820958305      179.4986988132     1  0.27690239E+09
     -176.6820685949      180.8690748197     1  0.26673981E+09
     -176.6820539701      180.1920835832     1  0.28056576E+09
     -176.6820477859      175.2251337313     1  0.26806788E+09
     -176.6820426326      180.9058921195     1  0.27220934E+09
     -176.6820211944      180.8536263892     1  0.27336454E+09
     -176.6820091219      174.5054679447     1  0.27832528E+09
     -176.6820002671      178.6645668011     1  0.26806664E+09
     -176.6819784684      176.9274247766     1  0.26546188E+09
     -176.6819703742      180.4658680410     1  0.28026361E+09
     -176.6819522711      175.9803385425     1  0.26934724E+09
     -176.6819445099      181.4508606229     1  0.26577403E+09
     -176.6819266309      180.5567742099     1  0.29045287E+09
     -176.6818954691      176.1806485933     1  0.27529654E+09
     -176.6818719946      181.4224277775     1  0.27689443E+09
     -176.6818668141      179.8089702448     1  0.27655160E+09
     -176.6818577761      180.0447573167     1  0.28263072E+09
     -176.6818549887      181.2188830769     1  0.27682025E+09
     -176.6818474232      184.8301055820     1  0.28189631E+09
     -176.6817926957      178.6516714295     1  0.27729837E+09
     -176.6817906243      179.9360541943     1  0.27348781E+09
     -176.6817761313      179.0237750325     1  0.30706267E+09
     -176.6817706424      182.3662837234     1  0.27414959E+09
     -176.6817581636      181.8157829236     1  0.27400783E+09
     -176.6817285945      181.2617777634     1  0.29073624E+09
     -176.6817192933      178.6285826202     1  0.27190038E+09
     -176.6817156118      173.9663214285     1  0.27267109E+09
     -176.6817137822      179.2384824808     1  0.27763285E+09
     -176.6816981473      179.4894135580     1  0.27553202E+09
     -176.6816913893      184.6979786360     1  0.29056613E+09
     -176.6816833791      177.1483900327     1  0.28211438E+09
     -176.6816821778      178.7550601036     1  0.28662190E+09
     -176.6816573383      181.3157955260     1  0.28514051E+09
     -176.6816466051      178.0042225842     1  0.27512376E+09
     -176.6816426345      178.2348574265     1  0.27328464E+09
     -176.6816366937      174.7139871352     1  0.28239427E+09
     -176.6816296602      182.5478668252     1  0.27126576E+09
     -176.6816079136      178.1570299960     1  0.28457397E+09
     -176.6816060018      178.9718220330     1  0.27972826E+09
     -176.6815841879      178.8671606847     1  0.26673338E+09
     -176.6815721690      176.9496789915     1  0.27076807E+09
     -176.6815700243      172.5729699915     1  0.28184838E+09
     -176.6815622795      177.6274872282     1  0.29526056E+09
     -176.6815486343      182.2001012707     1  0.29171682E+09
     -176.6815474199      178.8757489889     1  0.27249717E+09
     -176.6815212594      179.0530341420     1  0.28152034E+09
     -176.6815125526      178.3943978675     1  0.28854278E+09
     -176.6815015096      183.8466933012     1  0.28007681E+09
     -176.6814832588      184.2242064780     1  0.28086522E+09
     -176.6814723723      180.1499487666     1  0.27588113E+09
     -176.6814602946      177.8668220349     1  0.28602899E+09
     -176.6814401515      179.7692879724     1  0.27921315E+09
     -176.6814267325      177.7017899085     1  0.27809484E+09
     -176.6814061397      178.6552304484     1  0.29254950E+09
     -176.6813859053      179.0085627553     1  0.27151447E+09
     -176.6813730961      181.3899737090     1  0.28377783E+09
     -176.6813713391      178.0973480940     1  0.27810757E+09
     -176.6813690735      181.0744919990     1  0.27045051E+09
     -176.6813479511      183.7912079839     1  0.30298404E+09
     -176.6813409930      175.9830712786     1  0.27661645E+09
     -176.6813316270      184.1556382144     1  0.27675212E+09
     -176.6813211684      176.1269023556     1  0.28355858E+09
     -176.6813158506      175.1025051010     1  0.27660282E+09
     -176.6813101791      182.8833107872     1  0.26184815E+09
     -176.6813080785      185.1561225987     1  0.28999335E+09
     -176.6812903247      177.7874637460     1  0.28873754E+09
     -176.6812862097      181.0068764118     1  0.27210519E+09
     -176.6812672347      181.1089734518     1  0.27841545E+09
     -176.6812601493      178.4022831585     1  0.28590898E+09
     -176.6812536444      180.4851048868     1  0.27708626E+09
     -176.6812491799      177.3122324842     1  0.28868427E+09
     -176.6812468567      180.9767513319     1  0.28268650E+09
     -176.6812414140      182.9151317479     1  0.28242409E+09
     -176.6812293500      175.0555842387     1  0.27221750E+09
     -176.6812231002      179.8916132183     1  0.27191530E+09
     -176.6812181329      177.3900415542     1  0.27843215E+09
     -176.6812014147      177.5231072793     1  0.27445963E+09
     -176.6811753098      180.0638832091     1  0.26919669E+09
     -176.6811568422      179.4293008332     1  0.27762482E+09
     -176.6811272240      179.2351957494     1  0.27789600E+09
     -176.6811159819      176.3105933940     1  0.27606692E+09
     -176.6810669712      179.1949206189     1  0.27520258E+09
     -176.6810441141      177.8688753519     1  0.27290199E+09
     -176.6810267001      178.1309106939     1  0.27994402E+09
     -176.6809870684      175.9895393210     1  0.27480608E+09
     -176.6809715788      178.0170473119     1  0.26813043E+09
     -176.6809380278      177.1087136075     1  0.27596522E+09
     -176.6809164079      178.7781691273     1  0.27543164E+09
     -176.6809126636      186.5314640115     1  0.28878905E+09
     -176.6809098524      181.5348339122     1  0.27698520E+09
     -176.6809082117      180.2285194659     1  0.28401365E+09
     -176.6808967820      175.7458013744     1  0.26758892E+09
     -176.6808752537      181.2844226903     1  0.28018267E+09
     -176.6808724312      182.2712091933     1  0.26912739E+09
     -176.6808674792      178.5379511163     1  0.27260772E+09
     -176.6808614211      180.4106353766     1  0.26973016E+09
     -176.6808545347      178.1097400587     1  0.26811255E+09
     -176.6808510404      179.0952596293     1  0.27191064E+09
     -176.6808164090      179.0072483803     1  0.25897289E+09
     -176.6808087051      176.9075685880     1  0.26904022E+09
     -176.6807824010      174.5569820336     1  0.28186261E+09
     -176.6807538073      180.8564870810     1  0.27482007E+09
     -176.6807492939      178.6438502696     1  0.26936501E+09
     -176.6807294823      179.5039201759     1  0.28445070E+09
     -176.6807106331      175.3894866034     1  0.27176478E+09
     -176.6806981516      182.4746889523     1  0.29119285E+09
     -176.6806902701      183.3818919584     1  0.28244458E+09
     -176.6806848883      174.0026145983     1  0.26703318E+09
     -176.6806453861      181.4894176826     1  0.28877635E+09
     -176.6806298682      179.0201224846     1  0.28049301E+09
     -176.6806140669      172.9678397195     1  0.27945582E+09
     -176.6806124290      186.2155352738     1  0.28670278E+09
     -176.6805836376      178.2606338876     1  0.27091988E+09
     -176.6805655570      180.3516333992     1  0.28300147E+09
     -176.6805588083      186.2914899740     1  0.26886736E+09
     -176.6805490159      180.5174865115     1  0.27353281E+09
     -176.6805432208      177.5102669029     1  0.27477853E+09
     -176.6805405605      181.5834103922     1  0.28307150E+09
     -176.6805280842      184.1930023624     1  0.29244278E+09
     -176.6805174690      177.2967232196     1  0.27308061E+09
     -176.6805099482      180.9973943017     1  0.28253140E+09
     -176.6804804880      182.5157258899     1  0.27794793E+09
     -176.6804658483      176.9958305570     1  0.27376814E+09
     -176.6804579292      180.2373544520     1  0.28292704E+09
     -176.6804392343      178.5312266273     1  0.27984981E+09
     -176.6804288090      177.7707442475     1  0.27741190E+09
     -176.6804277247      179.3362783228     1  0.28151651E+09
     -176.6804259321      179.3365458530     1  0.27930330E+09
     -176.6804136431      181.6463952447     1  0.27223760E+09
     -176.6804071146      182.2562774327     1  0.29630333E+09
     -176.6803774570      175.9767289113     1  0.28607717E+09
     -176.6803637447      180.0268823613     1  0.27967974E+09
     -176.6803529225      177.3222961915     1  0.27105080E+09
     -176.6803421929      178.0948724093     1  0.27637968E+09
     -176.6803211714      180.4201435626     1  0.28090828E+09
     -176.6802972604      179.8717968079     1  0.28910139E+09
     -176.6802926673      176.4952395857     1  0.27950909E+09
     -176.6802601976      181.0300086473     1  0.28465735E+09
     -176.6802277344      183.7266635364     1  0.28928848E+09
     -176.6801989180      180.8160726832     1  0.30395346E+09
     -176.6801695553      178.4466514554     1  0.26957830E+09
     -176.6801640373      180.5348819411     1  0.28524133E+09
     -176.6801509687      188.6307976457     1  0.29791510E+09
     -176.6801277312      177.6086436694     1  0.26871172E+09
     -176.6801051113      179.8892211219     1  0.27428533E+09
     -176.6801033519      182.4710927572     1  0.27113019E+09
     -176.6800539019      181.2073934373     1  0.26637199E+09
     -176.6800500144      180.2017181628     1  0.29092371E+09
     -176.6800454825      180.8835349587     1  0.27586312E+09
     -176.6800321062      179.9750723468     1  0.27284370E+09
     -176.6800260040      180.6697960088     1  0.27180930E+09
     -176.6800052585      181.7721976876     1  0.27051582E+09
     -176.6800040084      179.4766180646     1  0.28945035E+09
     -176.6799996812      178.6393437115     1  0.27190345E+09
     -176.6799985787      177.9619799483     1  0.27374807E+09
     -176.6799816563      179.5443551578     1  0.28355558E+09
     -176.6799697026      188.0956878673     1  0.28781738E+09
     -176.6799615328      180.3182041913     1  0.28348581E+09
     -176.6799579106      181.3400645015     1  0.27555347E+09
     -176.6799558568      175.6870567267     1  0.28185264E+09
     -176.6799526457      178.0135495343     1  0.28917653E+09
     -176.6799503423      180.8169155354     1  0.28888462E+09
     -176.6799287467      176.8844206314     1  0.26178184E+09
     -176.6799166290      181.3998020853     1  0.28399940E+09
     -176.6799117073      181.2158985264     1  0.27410474E+09
     -176.6799020969      177.4756866761     1  0.27105452E+09
     -176.6798881770      179.3180491010     1  0.26016968E+09
     -176.6798854689      178.4874151142     1  0.27424782E+09
     -176.6798605050      178.1419954138     1  0.28200698E+09
     -176.6798580129      179.1871638764     1  0.26822045E+09
     -176.6798515454      178.2632256156     1  0.27538230E+09
     -176.6798492530      180.5413352292     1  0.29260899E+09
     -176.6798475361      180.2653729922     1  0.28670488E+09
     -176.6798414565      180.8798361369     1  0.27256050E+09
     -176.6798197603      180.0343087924     1  0.27956438E+09
     -176.6798038357      173.6170599694     1  0.27636991E+09
     -176.6798008856      176.6869131924     1  0.27994311E+09
     -176.6797402164      184.1768189123     1  0.27591331E+09
     -176.6797338171      178.6709485151     1  0.26689430E+09
     -176.6797301147      182.0538934181     1  0.29074131E+09
     -176.6796987326      179.1771653339     1  0.28343554E+09
     -176.6796845998      178.9079438726     1  0.27708970E+09
     -176.6796826527      180.5022222549     1  0.29101209E+09
     -176.6796789457      181.4677325675     1  0.28733930E+09
     -176.6796725664      183.0284474828     1  0.28331979E+09
     -176.6796710075      179.3328332691     1  0.27998704E+09
     -176.6796690990      176.5191028567     1  0.26734550E+09
     -176.6796413885      178.7429788510     1  0.27077961E+09
     -176.6796137998      171.4922192488     1  0.27674335E+09
     -176.6796126450      183.9420623518     1  0.30435361E+09
     -176.6796032635      177.0304948808     1  0.27948977E+09
     -176.6795973277      182.0513910582     1  0.28148618E+09
     -176.6795856364      178.2943826102     1  0.27687527E+09
     -176.6795829540      178.0286179108     1  0.27840732E+09
     -176.6795548043      186.0394348014     1  0.28089959E+09
     -176.6795321086      186.9221996243     1  0.28846297E+09
     -176.6795260222      180.7285632316     1  0.27106099E+09
     -176.6795230776      179.0682069510     1  0.28270315E+09
     -176.6795023083      178.6285286597     1  0.27460328E+09
     -176.6794866160      182.3559503587     1  0.27739493E+09
     -176.6794450961      183.4118272601     1  0.29961280E+09
     -176.6794380928      185.9488322159     1  0.30095090E+09
     -176.6793911415      178.4008335393     1  0.27344988E+09
     -176.6793763976      180.0034637391     1  0.27535438E+09
     -176.6793729002      178.0060165232     1  0.27031332E+09
     -176.6793676258      179.9529870732     1  0.28232939E+09
     -176.6793650735      178.9684964666     2  0.27201196E+09
     -176.6793630462      180.2918187239     1  0.27504002E+09
     -176.6793580996      175.9684429139     1  0.27153258E+09
     -176.6793484166      178.9096666299     1  0.28473621E+09
     -176.6793460905      178.0749262139     1  0.28395539E+09
     -176.6793449740      178.8312792778     1  0.28276986E+09
     -176.6793355149      172.9401075945     1  0.27295628E+09
     -176.6793265582      178.6947738611     1  0.27643563E+09
     -176.6793210048      182.9816918627     1  0.27113598E+09
     -176.6793186289      174.8912937711     1  0.26407238E+09
     -176.6792917960      185.1588606499     1  0.27490685E+09
     -176.6792566870      179.2823207195     1  0.27429258E+09
     -176.6792466039      177.7600554327     1  0.28934326E+09
     -176.6792381133      181.2481156494     1  0.27896491E+09
     -176.6792022794      179.2555946474     1  0.27110713E+09
     -176.6791897680      181.5608427241     1  0.28077148E+09
     -176.6791651370      178.5012148531     1  0.29116127E+09
     -176.6791527213      178.5024489367     1  0.26671007E+09
     -176.6791510867      179.0677317736     1  0.26779169E+09
     -176.6791448599      177.7131033892     1  0.26457331E+09
     -176.6791392209      175.5713900511     1  0.27486120E+09
     -176.6791326099      183.3820357577     1  0.27727236E+09
     -176.6791104354      181.2459776932     1  0.27428690E+09
     -176.6791086428      181.0406578585     1  0.27095161E+09
     -176.6790658883      178.5754955609     1  0.27643035E+09
     -176.6790532616      179.1029465154     1  0.27057699E+09
     -176.6790300833      181.7107255903     1  0.28419957E+09
     -176.6790075782      173.9434791367     1  0.26624039E+09
     -176.6789881336      179.2210223954     1  0.27629677E+09
     -176.6789870090      178.7934845980     1  0.28678796E+09
     -176.6789722680      176.4518567325     1  0.27028837E+09
     -176.6789652751      177.3128780936     1  0.28309936E+09
     -176.6789536684      186.1506464373     1  0.27538089E+09
     -176.6789185496      172.5457150532     1  0.27237577E+09
     -176.6789029541      181.6449239275     1  0.28620365E+09
     -176.6788950585      179.6648720352     1  0.28422497E+09
     -176.6788585673      182.3107031008     1  0.26980354E+09
     -176.6788391918      180.0008547858     1  0.27792599E+09
     -176.6788313970      182.4828666240     1  0.27061677E+09
     -176.6788239610      184.1093991515     1  0.28206635E+09
     -176.6788216195      181.6447617773     1  0.28350525E+09
     -176.6788130404      179.1959034265     1  0.26323189E+09
     -176.6788041460      178.3965871883     1  0.27892727E+09
     -176.6787989392      183.5007362425     1  0.27116502E+09
     -176.6787858910      180.4702760068     1  0.27528177E+09
     -176.6787799001      175.1837443400     1  0.27925422E+09
     -176.6787773779      180.3497560498     1  0.27240587E+09
     -176.6787510440      179.3033792622     1  0.27485889E+09
     -176.6787428062      179.7852170972     1  0.28458347E+09
     -176.6786955170      181.4654675949     1  0.27167446E+09
     -176.6786801599      180.7978137331     1  0.28396363E+09
     -176.6786239228      181.8220277963     1  0.28242827E+09
     -176.6786174415      181.5005383446     1  0.26544471E+09
     -176.6786162129      182.6119181231     1  0.27033090E+09
     -176.6785955603      181.2400954535     1  0.27756451E+09
     -176.6785908027      180.3952502314     1  0.27726210E+09
     -176.6785859115      178.3344105088     1  0.27740066E+09
     -176.6785810343      180.1119348662     1  0.26275110E+09
     -176.6785751391      180.4845743732     1  0.28028865E+09
     -176.6785624435      179.8236304418     1  0.27781298E+09
     -176.6785477653      182.3577273253     1  0.27782445E+09
     -176.6785349463      183.6699706729     1  0.28495560E+09
     -176.6785250803      175.2050712290     1  0.28448455E+09
     -176.6784781847      177.2382036503     1  0.26886790E+09
     -176.6784539153      178.5870894023     1  0.27242572E+09
     -176.6784150366      181.6199872138     1  0.27745139E+09
     -176.6783587344      181.7379788357     1  0.28586320E+09
     -176.6783471562      182.5521575470     1  0.27658269E+09
     -176.6783383476      177.0826981194     1  0.27196347E+09
     -176.6783306544      177.8832245855     1  0.26667166E+09
     -176.6783204247      175.9083356193     1  0.27635442E+09
     -176.6782924175      178.2748849112     1  0.27004975E+09
     -176.6782784729      181.3434669984     1  0.27823759E+09
     -176.6782717570      182.4228884251     1  0.26619251E+09
     -176.6782688896      177.9904372659     1  0.27151659E+09
     -176.6782605650      180.7600215215     1  0.26879726E+09
     -176.6782177995      176.4020074119     1  0.26940314E+09
     -176.6782063001      180.9521801178     1  0.27560379E+09
     -176.6781724030      178.8686181867     1  0.27045486E+09
     -176.6781568682      177.7748592302     1  0.27146677E+09
     -176.6781549111      180.5855987722     1  0.28450089E+09
     -176.6781373252      181.7432345580     1  0.26144123E+09
     -176.6781286319      180.5923060834     1  0.28958398E+09
     -176.6781146209      181.9067080196     1  0.27188726E+09
     -176.6780856099      180.9434499141     1  0.27706264E+09
     -176.6780639521      182.3931770408     1  0.28120157E+09
     -176.6780494756      181.1953070367     1  0.27128877E+09
     -176.6780309338      181.1806381101     1  0.28019564E+09
     -176.6779875951      180.3596684560     1  0.27470764E+09
     -176.6779769974      181.2069342261     1  0.29292807E+09
     -176.6779426475      179.0388970942     1  0.28008300E+09
     -176.6779352026      177.9267983213     1  0.27393115E+09
     -176.6779016797      175.1007717054     1  0.27137319E+09
     -176.6778984149      177.6850321013     1  0.27631718E+09
     -176.6778666459      180.0063427337     1  0.27235141E+09
     -176.6778652862      181.3728713199     1  0.28306355E+09
     -176.6778619865      183.4626697434     1  0.29690555E+09
     -176.6778437357      185.0324475944     1  0.26095845E+09
     -176.6778281698      180.8861319537     1  0.27680177E+09
     -176.6778256665      176.0251028756     1  0.27935005E+09
     -176.6778177311      183.8765983416     1  0.28127603E+09
     -176.6777970500      184.8134851319     1  0.27199941E+09
     -176.6777888237      177.3922887431     1  0.27691864E+09
     -176.6777702836      183.6879428326     1  0.27463360E+09
     -176.6777457401      174.1773352121     1  0.27547191E+09
     -176.6777213935      174.5846010822     1  0.27831480E+09
     -176.6777149157      179.6669302074     1  0.29299388E+09
     -176.6777109850      178.8851789108     1  0.27767472E+09
     -176.6776981635      176.2538268356     1  0.27208500E+09
     -176.6776874510      176.3805616959     1  0.28320805E+09
     -176.6776801100      179.2522908430     1  0.28192280E+09
     -176.6776700768      184.7239557766     1  0.28244198E+09
     -176.6776669033      178.1276284585     1  0.26850109E+09
     -176.6776445103      182.1209281305     1  0.27911999E+09
     -176.6776406298      184.3797311278     1  0.28394349E+09
     -176.6776343039      179.8709779991     1  0.28996910E+09
     -176.6776199938      182.0820801132     1  0.27437274E+09
     -176.6776129966      180.8219676716     1  0.27379727E+09
     -176.6776009128      177.4364276674     1  0.29137644E+09
     -176.6775887333      180.0508572249     1  0.27915589E+09
     -176.6775687399      177.7196813166     1  0.27880935E+09
     -176.6775662763      181.8888701236     1  0.28121202E+09
     -176.6775587183      178.4240289208     1  0.28268003E+09
     -176.6775458279      178.1609981654     1  0.28569141E+09
     -176.6775377534      181.7224852621     1  0.27618215E+09
     -176.6775271412      175.1413219710     1  0.26890488E+09
     -176.6775204305      182.4855457858     1  0.26967927E+09
     -176.6774960282      174.5982879101     1  0.26254605E+09
     -176.6774798028      175.0149915927     1  0.27575444E+09
     -176.6774777205      181.2636638054     1  0.28092951E+09
     -176.6774707387      176.5752654514     1  0.27637870E+09
     -176.6774694148      185.2617756419     1  0.26912618E+09
     -176.6774658937      182.2726710161     1  0.27773975E+09
     -176.6774500711      184.1401250119     1  0.27611117E+09
     -176.6774275040      175.9270961890     1  0.27226264E+09
     -176.6774137934      178.3314890741     1  0.27146749E+09
     -176.6774094027      179.4542289058     1  0.27674274E+09
     -176.6773667238      180.5316968322     1  0.28723202E+09
     -176.6773554921      178.3634106253     1  0.26453010E+09
     -176.6773089562      180.7606397272     1  0.28126742E+09
     -176.6773013142      179.3879665852     1  0.27868788E+09
     -176.6772991336      186.3523402756     1  0.27700591E+09
     -176.6772962112      185.5982018240     1  0.30446101E+09
     -176.6772815626      179.0553830555     1  0.27249710E+09
     -176.6772714535      180.4925805721     1  0.26937443E+09
     -176.6772612364      178.2643384306     1  0.28008426E+09
     -176.6771996399      176.1923420042     1  0.27864581E+09
     -176.6771887215      180.0016556395     1  0.27460696E+09
     -176.6771780655      181.8773088722     1  0.27905383E+09
     -176.6771739898      181.6711531327     1  0.27215440E+09
     -176.6771446956      179.6330670240     1  0.27314750E+09
     -176.6771423637      183.7822010431     1  0.28051838E+09
     -176.6771391788      180.3572516104     1  0.27785903E+09
     -176.6771356903      183.3202462404     1  0.26800102E+09
     -176.6770983390      178.2535149421     1  0.27680782E+09
     -176.6770953096      177.4789504485     1  0.29678469E+09
     -176.6770912067      179.4105338257     1  0.27011069E+09
     -176.6770752247      177.1251584494     1  0.26436864E+09
     -176.6770737390      179.7942932518     1  0.27244013E+09
     -176.6770646314      174.5035570641     1  0.26416438E+09
     -176.6770614761      176.7396332376     1  0.28729650E+09
     -176.6770544211      181.0282999281     1  0.26828785E+09
     -176.6770461260      181.1081768490     1  0.27699426E+09
     -176.6770436092      181.4442080562     1  0.28854128E+09
     -176.6770358637      176.6871761663     1  0.28437267E+09
     -176.6770051430      177.3656412852     1  0.27577562E+09
     -176.6769842293      179.2642137376     1  0.28737170E+09
     -176.6769042030      181.2363257058     1  0.29080883E+09
     -176.6768990939      179.4841959580     1  0.27322336E+09
     -176.6768978985      180.0187424183     1  0.26474933E+09
     -176.6768928961      177.9375985028     1  0.28845575E+09
     -176.6768665141      184.0742487167     1  0.28284065E+09
     -176.6768352974      182.1840071972     1  0.27062216E+09
     -176.6767952317      181.6790953736     1  0.27582030E+09
     -176.6767735259      177.8598144038     1  0.26428235E+09
     -176.6767475317      182.7345846267     1  0.28725516E+09
     -176.6767453249      179.0556288280     1  0.27293991E+09
     -176.6767379880      181.7335329788     1  0.28889299E+09
     -176.6767305355      184.5438737468     1  0.29567942E+09
     -176.6767143608      180.1135332277     1  0.27491396E+09
     -176.6767104167      178.6626560556     1  0.28270747E+09
     -176.6767011701      175.3015036811     1  0.28240981E+09
     -176.6766943487      182.5053262953     1  0.27301066E+09
     -176.6766880330      181.6684792423     1  0.28216770E+09
     -176.6766832825      179.1043802218     1  0.28322180E+09
     -176.6766380158      180.9024445318     1  0.26850419E+09
     -176.6766284517      180.9694840998     1  0.27733250E+09
     -176.6766271476      176.7574073947     1  0.27739154E+09
     -176.6766138715      180.9266969139     1  0.28765341E+09
     -176.6766089228      180.9732224594     1  0.27366549E+09
     -176.6766076259      181.6796780027     1  0.26721420E+09
     -176.6766021261      179.7155467781     1  0.28158999E+09
     -176.6765811448      176.5238837756     1  0.28305010E+09
     -176.6765788959      178.9916422292     1  0.28813797E+09
     -176.6765556601      177.2179435588     1  0.27094964E+09
     -176.6765418962      179.5719307756     1  0.27098172E+09
     -176.6765392792      180.3064348210     1  0.28426279E+09
     -176.6765296743      180.3616567262     1  0.27093891E+09
     -176.6765280260      178.9756310345     1  0.28673166E+09
     -176.6765034721      181.2623766393     1  0.27388044E+09
     -176.6764831979      181.3109990231     1  0.28007452E+09
     -176.6764658591      180.6400743624     1  0.26977489E+09
     -176.6764592711      183.8385853439     1  0.28707718E+09
     -176.6764352551      177.0561239570     1  0.27779881E+09
     -176.6764304536      180.8130308867     1  0.27050694E+09
     -176.6764202023      177.4931155182     1  0.26830607E+09
     -176.6764130483      182.9010474063     1  0.26843695E+09
     -176.6763950032      178.5656924190     1  0.28032906E+09
     -176.6763754722      178.9599674729     1  0.27848982E+09
     -176.6763664913      176.7262189632     1  0.29296864E+09
     -176.6763635666      179.2671734257     1  0.27805102E+09
     -176.6763573291      177.7718940574     1  0.28764576E+09
     -176.6763545942      175.9372846491     1  0.27330573E+09
     -176.6763447489      180.8720940352     1  0.28640089E+09
     -176.6763267126      175.6473952101     1  0.27228642E+09
     -176.6763252949      178.4264577715     1  0.27343252E+09
     -176.6763190511      177.8420842203     1  0.26841164E+09
     -176.6763171067      181.2501847363     1  0.27511063E+09
     -176.6762996731      177.0291533150     1  0.27071415E+09
     -176.6762924122      176.0172736446     1  0.27630859E+09
     -176.6762715636      178.2829580183     1  0.28685012E+09
     -176.6762619993      179.0923307011     1  0.28565357E+09
     -176.6762559735      177.9595438542     1  0.28343737E+09
     -176.6762543510      178.5891538086     1  0.27172559E+09
     -176.6762496825      181.0582069964     1  0.27681524E+09
     -176.6762470053      184.1391012508     1  0.28357777E+09
     -176.6762277300      183.7890397271     1  0.28423152E+09
     -176.6762202145      182.6748963848     1  0.28207563E+09
     -176.6761955490      182.4977466884     1  0.30309820E+09
     -176.6761927777      178.1339675206     1  0.27476910E+09
     -176.6761895719      178.3616119317     1  0.28620792E+09
     -176.6761729094      170.5715956970     1  0.27711811E+09
     -176.6761625291      181.4156493214     1  0.27227655E+09
     -176.6761537213      184.9158547944     1  0.27090892E+09
     -176.6761403908      179.9227117886     1  0.27315977E+09
     -176.6761286628      173.0091681668     1  0.27415149E+09
     -176.6761217939      179.3542243101     1  0.29260241E+09
     -176.6761071969      178.4263555228     1  0.27628261E+09
     -176.6761025004      180.6001258872     1  0.27632092E+09
     -176.6760962271      183.3349813380     1  0.26816990E+09
     -176.6760948963      176.5719178923     1  0.28542071E+09
     -176.6760918848      182.0186808651     1  0.28407368E+09
     -176.6760586359      175.9476616953     1  0.27433276E+09
     -176.6760537230      179.1429737521     1  0.27075024E+09
     -176.6760448887      176.4103016565     1  0.27210924E+09
     -176.6760396699      180.6871842931     1  0.27541914E+09
     -176.6760281832      179.6551192584     1  0.29185083E+09
     -176.6760249190      183.1068212115     1  0.27930440E+09
     -176.6760209386      184.4797822684     1  0.28942909E+09
     -176.6760148863      181.4190659339     1  0.26690830E+09
     -176.6760079901      179.0555502991     1  0.27737064E+09
     -176.6759802955      179.2454255914     1  0.28307749E+09
     -176.6759488529      180.9658852935     1  0.27486963E+09
     -176.6759454586      183.0955294882     1  0.27621893E+09
     -176.6759304661      181.4385967871     1  0.26638939E+09
     -176.6759158496      175.1954139161     1  0.26707680E+09
     -176.6759027696      181.4330828471     1  0.29198662E+09
     -176.6758901408      179.2386388578     1  0.27079759E+09
     -176.6758803569      182.5104640285     1  0.27918442E+09
     -176.6758657420      172.0969908692     1  0.27219500E+09
     -176.6758629369      181.2982269232     1  0.27109136E+09
     -176.6758395108      173.5126152824     1  0.26916994E+09
     -176.6758294241      179.4906729578     1  0.26941444E+09
     -176.6758080089      182.8953926016     1  0.27287024E+09
     -176.6757951201      177.9535488640     1  0.26931903E+09
     -176.6757899907      181.9327988233     1  0.27286044E+09
     -176.6757889763      177.0413124936     1  0.27208120E+09
     -176.6757744619      180.0004486895     1  0.27296070E+09
     -176.6757708255      177.0811264351     1  0.27451544E+09
     -176.6757695700      184.8006844965     1  0.27355917E+09
     -176.6757643710      176.6486062866     1  0.27013498E+09
     -176.6757617730      177.6251872315     1  0.27420206E+09
     -176.6757523833      182.8996216539     1  0.28204545E+09
     -176.6757054207      182.7415744926     1  0.28144741E+09
     -176.6756982999      178.4982929362     1  0.27155093E+09
     -176.6756896682      182.5602853998     1  0.28686414E+09
     -176.6756740113      180.4579612720     1  0.27553724E+09
     -176.6756476703      179.8541967774     1  0.28055357E+09
     -176.6756441753      180.5027729630     1  0.27513249E+09
     -176.6756367501      172.1898480426     1  0.28217722E+09
     -176.6756293726      184.0627618810     1  0.29897505E+09
     -176.6756050706      179.2276952838     1  0.27357237E+09
     -176.6756000589      180.0868779290     1  0.28606682E+09
     -176.6755827576      180.9938957829     1  0.27295585E+09
     -176.6755747743      177.0377777747     1  0.27222270E+09
     -176.6755575285      179.3407665353     1  0.27020749E+09
     -176.6755382242      178.3360037353     1  0.27237644E+09
     -176.6755368970      183.6693019002     1  0.27838066E+09
     -176.6755340239      179.3027231769     1  0.27457134E+09
     -176.6755219724      182.1025632060     1  0.28829996E+09
     -176.6755127370      182.7257282007     1  0.28679271E+09
     -176.6754946736      179.8572327712     1  0.27459822E+09
     -176.6754930797      181.7025768188     1  0.28472305E+09
     -176.6754827052      182.5076051549     1  0.29336927E+09
     -176.6754687402      182.5174757380     1  0.28425506E+09
     -176.6754642631      188.5323935866     1  0.28246747E+09
     -176.6754536033      182.0433713580     1  0.28313289E+09
     -176.6754361402      182.9464667952     1  0.26941479E+09
     -176.6754314184      180.4351844210     1  0.28881535E+09
     -176.6754104277      178.2597680472     1  0.27673005E+09
     -176.6753853397      182.5205292114     1  0.28168364E+09
     -176.6753539290      175.7064150857     1  0.27368757E+09
     -176.6753527750      178.6108628419     1  0.27094833E+09
     -176.6753471158      178.5628815324     1  0.28581740E+09
     -176.6753329188      181.4498825071     1  0.27790125E+09
     -176.6753107627      181.7328099308     1  0.27597382E+09
     -176.6752714824      181.1710579810     1  0.26959621E+09
     -176.6752546746      181.4347449761     1  0.27108754E+09
     -176.6752205541      178.0729015944     1  0.27258024E+09
     -176.6752083275      181.0598764133     1  0.26478309E+09
     -176.6751969858      183.0375756866     1  0.26556321E+09
     -176.6751872481      174.8583473167     1  0.26851622E+09
     -176.6751720134      183.9726949962     1  0.28302831E+09
     -176.6751686985      177.3077232545     1  0.28627618E+09
     -176.6751604615      178.9611956300     1  0.27611395E+09
     -176.6751520453      186.5630819036     2  0.27940612E+09
     -176.6751508368      181.7080514457     1  0.26735650E+09
     -176.6751267156      188.7732123067     1  0.28617584E+09
[truncated: 715,492 more chars]
