# Supplementary material for: Structure, thermodynamics, and rearrangement mechanisms in gold clusters—insights from the energy landscapes framework
Source: Nanoscale. 2017 Dec 15;10(4):2004–16. doi: 10.1039/c7nr07123j (PMC5901115; doi:10.1039/c7nr07123j)
Supplement: Supplementary file 1 [file NR-010-C7NR07123J-s001.zip › minima/50_Au/min.data.dec]

     -177.0838617413      191.1297997546     4  0.30603481E+09
     -177.0331050657      188.6846355943     2  0.26630702E+09
     -176.9127995788      185.9774187687     1  0.28764265E+09
     -176.9067608208      185.8233723769     1  0.28441746E+09
     -176.8915537928      185.6166852215     1  0.27276433E+09
     -176.8782914312      189.7897017656     2  0.31615260E+09
     -176.8779935048      190.0707168250     1  0.27067019E+09
     -176.8773234205      189.7929498098     2  0.31720276E+09
     -176.8765856369      189.7784574112     2  0.31721324E+09
     -176.8753755121      182.2006044643     1  0.27843731E+09
     -176.8722840749      182.3689665307     1  0.27068190E+09
     -176.8675750859      189.8976370242     1  0.28555501E+09
     -176.8595769159      190.3633420426     1  0.30389124E+09
     -176.8587442869      190.4010899431     1  0.30772741E+09
     -176.8532544650      190.3216564132     1  0.30169148E+09
     -176.8531711712      189.5809862578     2  0.31442892E+09
     -176.8528781950      190.3240423254     1  0.30143250E+09
     -176.8521395209      189.5822038662     2  0.31410186E+09
     -176.8512122353      189.6089476247     2  0.31479051E+09
     -176.8461153968      184.7903249912     1  0.28278793E+09
     -176.8446411704      184.0129469510     1  0.28509222E+09
     -176.8410860263      182.4721135878     1  0.27959995E+09
     -176.8333289892      185.9124246907     1  0.29337138E+09
     -176.8305809698      185.0005079435     1  0.27908116E+09
     -176.8304671266      188.8774723633     1  0.29893585E+09
     -176.8258751899      189.8525974424     1  0.30264007E+09
     -176.8256724527      184.3520751384     1  0.28004829E+09
     -176.8245627212      189.0744805615     1  0.26502363E+09
     -176.8235431553      190.5002933194     1  0.30703242E+09
     -176.8234155905      184.6777651846     1  0.30109715E+09
     -176.8196481746      184.3980651939     1  0.28264489E+09
     -176.8183769828      190.2954948181     1  0.26372858E+09
     -176.8175361574      188.9527973288     1  0.28775051E+09
     -176.8170319259      181.2325645303     1  0.28654263E+09
     -176.8145627788      188.6556708778     4  0.31920868E+09
     -176.8145290841      190.0188330195     2  0.29026507E+09
     -176.8138149933      186.9975056436     1  0.28320111E+09
     -176.8109423502      180.9857315452     1  0.28357059E+09
     -176.8089354816      183.6126003190     1  0.29889221E+09
     -176.8072778769      184.7696321461     1  0.27880156E+09
     -176.8057135075      185.5606550924     1  0.28095431E+09
     -176.8043454060      179.0035697650     1  0.28118033E+09
     -176.8041415580      190.3097990884     1  0.29811240E+09
     -176.8035007054      185.1120528726     1  0.28082711E+09
     -176.8016396945      187.1078346110     1  0.27899237E+09
     -176.8012690411      189.6290919257     1  0.30899554E+09
     -176.8011910384      183.3548684890     1  0.27511908E+09
     -176.7974889642      188.3975308749     1  0.27790271E+09
     -176.7972374464      181.2064419667     1  0.26696914E+09
     -176.7970828158      189.4171473823     1  0.27897546E+09
     -176.7967768819      181.0697855681     1  0.28034645E+09
     -176.7962169662      179.6766574467     1  0.26114741E+09
     -176.7961492356      184.3753289324     1  0.28727358E+09
     -176.7951095592      182.5269882846     1  0.27633112E+09
     -176.7949905569      189.6067804436     1  0.30083862E+09
     -176.7897438269      185.6118259071     1  0.30377037E+09
     -176.7871782536      182.9822218159     1  0.27882862E+09
     -176.7866037909      188.0791378702     1  0.28682006E+09
     -176.7855624289      189.9001531726     1  0.27577186E+09
     -176.7851326621      183.2754103478     1  0.29547237E+09
     -176.7844244753      184.3346619502     2  0.29455063E+09
     -176.7843609217      189.6463095045     2  0.29505614E+09
     -176.7812868312      181.6658548168     1  0.27734547E+09
     -176.7809209248      184.3039501213     1  0.28660064E+09
     -176.7802101684      179.9812138861     2  0.27378344E+09
     -176.7794996622      184.6581266360     1  0.28537043E+09
     -176.7785221925      188.7783213401     1  0.27993972E+09
     -176.7782915465      176.1319704323     1  0.26008214E+09
     -176.7776402932      181.8401227508     1  0.28582215E+09
     -176.7775608478      179.2093656260     1  0.27235036E+09
     -176.7770597912      181.8869663816     1  0.26222929E+09
     -176.7764426859      188.9460060009     1  0.27785587E+09
     -176.7759452271      181.0140522049     1  0.28821696E+09
     -176.7750281703      178.5142113419     1  0.27860384E+09
     -176.7743766842      186.0477451345     1  0.28721981E+09
     -176.7728241038      180.5087066360     1  0.27686702E+09
     -176.7720249119      189.6891365361     1  0.27700482E+09
     -176.7707919362      182.3344008639     1  0.26830889E+09
     -176.7702801038      189.5721994440     1  0.27889377E+09
     -176.7695513066      183.6987439798     1  0.27857607E+09
     -176.7690312756      187.3973372587     1  0.27965363E+09
     -176.7690209790      189.5544527213     1  0.29711427E+09
     -176.7673733682      179.9712754840     1  0.28687877E+09
     -176.7655241774      176.4082839233     1  0.28433609E+09
     -176.7649355720      189.2158075986     1  0.27714004E+09
     -176.7642605979      184.3807556296     1  0.27487853E+09
     -176.7627461504      189.6794398847     1  0.27854750E+09
     -176.7617476691      186.1781680375     1  0.26592345E+09
     -176.7602451011      189.4004427221     1  0.27496781E+09
     -176.7602098875      184.0659150754     1  0.27484843E+09
     -176.7596323714      189.2333557806     1  0.27806392E+09
     -176.7590687401      187.4431782398     1  0.27985131E+09
     -176.7587589690      189.0836982120     1  0.28059653E+09
     -176.7583090622      183.3793246094     1  0.27521421E+09
     -176.7574559992      189.6245394576     1  0.27440340E+09
     -176.7566070029      181.8092494456     1  0.26544840E+09
     -176.7564838124      185.3718787836     1  0.29375640E+09
     -176.7563894610      180.7134215385     1  0.28928795E+09
     -176.7557807995      186.9161119134     1  0.27777838E+09
     -176.7556353276      180.8696236979     1  0.26450884E+09
     -176.7550068712      184.1898975438     1  0.27614908E+09
     -176.7545699404      178.6453090291     1  0.28575183E+09
     -176.7541506105      182.3077277303     1  0.27632177E+09
     -176.7537653358      188.8281767301     1  0.28201637E+09
     -176.7531623957      188.9744995701     1  0.28118845E+09
     -176.7526531366      188.0702481144     1  0.28041138E+09
     -176.7513755542      182.1928814806     1  0.28419795E+09
     -176.7513255726      180.2955196253     1  0.27000971E+09
     -176.7508370596      183.6750971821     1  0.28314778E+09
     -176.7508119168      182.6528043721     1  0.28137148E+09
     -176.7498927788      185.1497169113     1  0.29001205E+09
     -176.7481139139      180.5243729867     1  0.28006280E+09
     -176.7480676047      184.4025831858     1  0.29162640E+09
     -176.7472663177      181.8600290474     1  0.29179335E+09
     -176.7471365132      188.1914721207     1  0.27783961E+09
     -176.7468825496      178.7711652009     1  0.30127001E+09
     -176.7456395387      187.8321608809     1  0.27932545E+09
     -176.7444224548      182.5397442374     1  0.27339122E+09
     -176.7440395514      186.9677040840     1  0.27788478E+09
     -176.7437589927      189.4471681054     1  0.27674265E+09
     -176.7433566710      181.0292368938     1  0.27741554E+09
     -176.7430193320      176.9584959417     1  0.28366798E+09
     -176.7426741033      180.2743464705     1  0.26470672E+09
     -176.7422591201      182.8675846564     1  0.27017221E+09
     -176.7421314416      188.7429523879     1  0.28001225E+09
     -176.7420148005      185.2892046780     1  0.29640145E+09
     -176.7419788748      181.1093036483     1  0.27516088E+09
     -176.7412855329      185.6588289970     1  0.27578193E+09
     -176.7411353074      189.1907444195     1  0.27327999E+09
     -176.7409381351      180.5191066680     1  0.28530177E+09
     -176.7405264208      186.6495816980     1  0.27787470E+09
     -176.7398970406      174.8768206698     1  0.26345708E+09
     -176.7392641173      187.5144060064     1  0.28033836E+09
     -176.7389580705      180.2454381122     1  0.26965670E+09
     -176.7387938094      180.0434108670     1  0.29099667E+09
     -176.7382391003      183.6829257399     1  0.27609591E+09
     -176.7373124171      189.4841498592     1  0.27458894E+09
     -176.7366168947      180.5877835138     1  0.27148926E+09
     -176.7363090770      189.4846783178     1  0.28194503E+09
     -176.7360516011      183.7894538465     1  0.27724463E+09
     -176.7357980491      182.8357484557     1  0.27623828E+09
     -176.7356818121      185.3491030014     1  0.29251160E+09
     -176.7345024039      189.4205759576     2  0.29305514E+09
     -176.7337957963      189.4244629437     1  0.29947618E+09
     -176.7327820417      176.4746797337     1  0.27791785E+09
     -176.7327559554      187.3202077455     1  0.27433204E+09
     -176.7316227675      184.4989226594     1  0.28186584E+09
     -176.7314952252      177.6257900895     1  0.27786480E+09
     -176.7313031998      189.4067287123     1  0.27618628E+09
     -176.7312793445      181.4501487586     1  0.28065222E+09
     -176.7311971972      186.3406996793     2  0.27075681E+09
     -176.7298379433      184.5541126242     1  0.28108848E+09
     -176.7297338166      183.5352798137     1  0.27686279E+09
     -176.7296332146      189.2586848356     1  0.26543372E+09
     -176.7288212888      189.2745819269     1  0.28692992E+09
     -176.7283119578      180.8804704180     1  0.27489586E+09
     -176.7282706016      189.4003608285     1  0.27276478E+09
     -176.7274687315      184.9122007528     1  0.27607620E+09
     -176.7271017835      185.0012092772     1  0.29053401E+09
     -176.7269804440      179.3204680224     1  0.26985885E+09
     -176.7264722032      184.6816797811     1  0.28945526E+09
     -176.7259995842      182.3941784703     1  0.29104174E+09
     -176.7258254943      183.9419246267     1  0.27484243E+09
     -176.7257881077      189.4068220107     1  0.30074102E+09
     -176.7252893477      181.6287155423     1  0.27802954E+09
     -176.7251506702      177.8505007788     1  0.27785548E+09
     -176.7250140918      182.0284318243     1  0.27685275E+09
     -176.7242324777      189.2085468115     1  0.27360945E+09
     -176.7240918011      181.7263198713     1  0.26184514E+09
     -176.7234939801      184.1172691627     1  0.27815281E+09
     -176.7232313556      179.4006141876     1  0.27357691E+09
     -176.7230767033      182.9022682990     1  0.27400911E+09
     -176.7230679368      184.5762747333     1  0.26917755E+09
     -176.7230212709      189.3405500713     1  0.29443024E+09
     -176.7227907167      189.3111240662     1  0.29497577E+09
     -176.7225717431      189.8076204624     1  0.27643755E+09
     -176.7222314302      189.3063709989     1  0.27540716E+09
     -176.7220328934      183.8841797212     1  0.28407194E+09
     -176.7214562117      189.4025326420     1  0.29015916E+09
     -176.7212356111      181.0772946252     1  0.27834194E+09
     -176.7210130375      189.3752114013     1  0.27143482E+09
     -176.7209432856      181.3314368780     1  0.28863342E+09
     -176.7209140257      178.0049760244     1  0.28701491E+09
     -176.7207759524      183.7168714255     1  0.27818281E+09
     -176.7207163521      187.9285844453     1  0.28200528E+09
     -176.7205160116      186.0189005441     1  0.27456509E+09
     -176.7203774700      183.2426888935     1  0.27492044E+09
     -176.7199606874      179.9395453268     1  0.28986437E+09
     -176.7198552280      189.1905526857     1  0.29633229E+09
     -176.7198093138      180.2885547266     1  0.29358177E+09
     -176.7188791732      189.4876666575     1  0.29010974E+09
     -176.7184139783      180.4913822382     1  0.28175377E+09
     -176.7180897867      181.5864574837     1  0.27786482E+09
     -176.7179178427      182.6942328176     1  0.28526801E+09
     -176.7178589002      189.1987348255     1  0.27751114E+09
     -176.7177800204      186.1354790179     1  0.28031492E+09
     -176.7174558395      188.8964163314     1  0.28621869E+09
     -176.7168357801      183.3096925049     1  0.26755201E+09
     -176.7168293295      183.7060932089     1  0.28119998E+09
     -176.7165200216      184.7809835122     1  0.26783365E+09
     -176.7162823749      180.2718979368     1  0.26798096E+09
     -176.7159543994      189.1072741879     1  0.30012715E+09
     -176.7158252370      180.0757451915     1  0.26570519E+09
     -176.7151323650      179.6595130976     1  0.28048060E+09
     -176.7149810814      178.4359342893     1  0.26685260E+09
     -176.7146890298      188.7299041949     1  0.27753838E+09
     -176.7144358456      179.6720505195     1  0.29459335E+09
     -176.7143270703      186.5330619354     1  0.27503060E+09
     -176.7142355977      184.0952296010     1  0.27757510E+09
     -176.7140954316      189.3215350412     1  0.27620609E+09
     -176.7140290545      186.5012402764     1  0.31636541E+09
     -176.7138690385      175.3507804630     1  0.27057399E+09
     -176.7137947185      189.4686201626     2  0.26990645E+09
     -176.7135430164      180.8308655817     1  0.28875537E+09
     -176.7134586614      184.3252430119     1  0.27358583E+09
     -176.7132206067      186.0985229344     1  0.27978922E+09
     -176.7128346509      185.4606779708     1  0.27500317E+09
     -176.7128059030      188.8760566045     1  0.29370153E+09
     -176.7126963484      177.5167776827     1  0.28058283E+09
     -176.7125500274      174.4730415041     1  0.28557131E+09
     -176.7121329052      189.4877994616     1  0.27110655E+09
     -176.7120593543      184.2885773403     1  0.27284626E+09
     -176.7115933527      183.0241569101     1  0.27470415E+09
     -176.7115434946      180.8796888884     1  0.28037705E+09
     -176.7114219500      180.5642499675     1  0.27975325E+09
     -176.7112194636      179.6905591002     1  0.28464586E+09
     -176.7111467631      188.7621086074     2  0.30212909E+09
     -176.7107743400      188.8242179061     1  0.27952837E+09
     -176.7106447961      180.0936898563     1  0.26825967E+09
     -176.7105710381      189.2674164994     1  0.27459335E+09
     -176.7100384915      178.0579041706     1  0.27331243E+09
     -176.7096094996      182.4418985310     1  0.27771132E+09
     -176.7095520731      173.8559898323     1  0.28155644E+09
     -176.7092595728      188.7438293546     2  0.30212258E+09
     -176.7092412860      189.7857709203     1  0.26985690E+09
     -176.7087773951      185.4816225186     1  0.27506626E+09
     -176.7086720291      188.1036181631     1  0.29936376E+09
     -176.7085906896      180.4672485913     1  0.27886838E+09
     -176.7084338912      184.8321997349     1  0.26352400E+09
     -176.7082825071      187.0963316478     1  0.27620709E+09
     -176.7082067203      184.0569897633     1  0.27761987E+09
     -176.7080036634      179.8136037168     1  0.27235482E+09
     -176.7078143471      188.8581235741     1  0.27709541E+09
     -176.7073450006      188.7911131949     1  0.29386093E+09
     -176.7070828747      183.0514073992     1  0.29151959E+09
     -176.7060899284      183.2946268743     1  0.27354803E+09
     -176.7060786169      184.9797766606     1  0.27062855E+09
     -176.7059292892      184.2194133515     1  0.27536515E+09
     -176.7056733987      188.9788814171     1  0.29678394E+09
     -176.7053130429      189.2447780078     1  0.29272844E+09
     -176.7052618279      180.2974917848     1  0.27759340E+09
     -176.7050238545      182.7156004886     1  0.27736554E+09
     -176.7048470129      183.2148288716     1  0.27172685E+09
     -176.7047911889      189.5738979831     1  0.27144723E+09
     -176.7047358262      182.7115546084     1  0.27351090E+09
     -176.7046649495      179.0663954778     1  0.27505872E+09
     -176.7045403722      183.2776622945     1  0.28531365E+09
     -176.7039963962      186.8610075524     1  0.27975077E+09
     -176.7039249502      181.3541344744     1  0.28736928E+09
     -176.7034684629      185.4862478137     1  0.28745269E+09
     -176.7033113353      181.2072388608     1  0.27667710E+09
     -176.7029556022      186.3308293557     1  0.27498618E+09
     -176.7029047333      177.0156081103     1  0.28544021E+09
     -176.7027811816      180.2736994853     1  0.27179910E+09
     -176.7027550550      180.4961177008     1  0.27458854E+09
     -176.7026942359      181.4241311272     1  0.28227637E+09
     -176.7024360649      177.2566921420     1  0.27376090E+09
     -176.7020098661      183.8440333063     1  0.27748523E+09
     -176.7019337933      180.7202075899     1  0.27763380E+09
     -176.7015507354      177.4679691989     1  0.28531113E+09
     -176.7014442907      189.3873915432     1  0.29009296E+09
     -176.7012577938      179.9306911740     1  0.30439225E+09
     -176.7009813829      189.6157640206     1  0.27002999E+09
     -176.7003731213      182.9296043828     1  0.28074932E+09
     -176.7001727799      183.3947437525     1  0.27432538E+09
     -176.7001480470      182.4617798454     1  0.28434604E+09
     -176.6999366920      179.4772208512     1  0.26825393E+09
     -176.6987223443      179.9628374079     1  0.27815568E+09
     -176.6985983388      178.1998208269     1  0.27431165E+09
     -176.6984370670      182.3516801806     1  0.28378634E+09
     -176.6973344482      187.5853101620     1  0.27514746E+09
     -176.6969039217      184.0064552432     1  0.26802069E+09
     -176.6968423103      181.5404670349     1  0.27589788E+09
     -176.6959675617      189.4225188907     1  0.28944186E+09
     -176.6958568896      180.8978467539     1  0.26540598E+09
     -176.6957121463      184.5784546986     1  0.27265433E+09
     -176.6956733277      189.6104681715     1  0.30838465E+09
     -176.6955500305      182.0650045278     1  0.26827583E+09
     -176.6951826554      188.4130230831     1  0.29556215E+09
     -176.6950925788      177.7120771014     1  0.28566789E+09
     -176.6949592405      188.2497244941     1  0.30747556E+09
     -176.6949304924      184.8378269074     1  0.28539162E+09
     -176.6949169636      177.5320595298     1  0.28502981E+09
     -176.6946915198      179.9471595128     1  0.27151404E+09
     -176.6943755142      178.7242619071     1  0.27752050E+09
     -176.6942283730      186.0406406239     1  0.27789489E+09
     -176.6939743027      189.5484222351     2  0.28247387E+09
     -176.6935848491      185.2371536523     1  0.28907620E+09
     -176.6931861891      185.5374755763     2  0.27132914E+09
     -176.6931134096      178.2490482281     1  0.27955539E+09
     -176.6930728978      189.0536338438     1  0.28023197E+09
     -176.6926738146      189.3250308164     1  0.26957546E+09
     -176.6924475053      177.5660036298     1  0.26793365E+09
     -176.6924290246      188.8850199702     1  0.28137026E+09
     -176.6923298187      189.2020489020     1  0.27576725E+09
     -176.6916455272      181.8996797797     1  0.27755425E+09
     -176.6915709085      179.5628214308     1  0.29090301E+09
     -176.6907135547      177.3749727630     1  0.28617553E+09
     -176.6906930726      185.0600391618     1  0.28626206E+09
     -176.6905902392      178.6661735010     1  0.27830654E+09
     -176.6904482564      189.2639953016     1  0.27175338E+09
     -176.6903305198      179.9726046516     1  0.28158762E+09
     -176.6901700282      186.8682432922     1  0.29346215E+09
     -176.6901483231      185.6983802305     1  0.27526487E+09
     -176.6900813446      189.4222123165     1  0.28418814E+09
     -176.6899074739      180.3872023558     1  0.27025935E+09
     -176.6898441850      184.4759343808     1  0.26996382E+09
     -176.6897716472      181.2856237113     1  0.27719060E+09
     -176.6896807396      178.4777725214     1  0.26143438E+09
     -176.6894429193      183.2046419391     1  0.29582294E+09
     -176.6890164246      177.5644474878     1  0.27450512E+09
     -176.6881310766      176.6723288920     1  0.27573568E+09
     -176.6880858723      177.4209800110     1  0.26842858E+09
     -176.6879939510      177.2692899543     1  0.26536234E+09
     -176.6878406397      179.4085340727     2  0.26868588E+09
     -176.6878395600      180.4670805613     1  0.27582077E+09
     -176.6877667395      176.8134126684     1  0.26555346E+09
     -176.6877544750      179.0624828104     1  0.28105882E+09
     -176.6873868291      181.2634921359     1  0.27004708E+09
     -176.6870413734      184.3646257472     1  0.27606473E+09
     -176.6868615667      179.9059195057     1  0.28213574E+09
     -176.6867953981      188.6988564569     1  0.27510314E+09
     -176.6867635160      179.1864012344     1  0.26771227E+09
     -176.6864868282      180.8108373555     1  0.28237085E+09
     -176.6864207177      179.0621106700     1  0.28831558E+09
     -176.6860697670      178.9099423372     1  0.29830187E+09
     -176.6860297466      175.9963819039     1  0.26823081E+09
     -176.6858801481      181.6940122371     1  0.26404697E+09
     -176.6855109377      180.9390550368     1  0.27363525E+09
     -176.6853170349      189.7594019519     1  0.27232395E+09
     -176.6852291402      189.0352081231     1  0.29205624E+09
     -176.6848816165      181.1869325070     1  0.28079850E+09
     -176.6847240562      182.3531617610     1  0.27080410E+09
     -176.6843406457      183.8615144640     1  0.27330699E+09
     -176.6843169708      186.0438756610     1  0.32209813E+09
     -176.6841305832      187.8269959973     1  0.27570020E+09
     -176.6836810745      178.6156954267     1  0.27428564E+09
     -176.6833960212      178.7727574157     1  0.28263482E+09
     -176.6830522455      180.6566142389     1  0.27209569E+09
     -176.6828388771      180.1041126342     1  0.27384801E+09
     -176.6821731852      179.0020411915     1  0.27105249E+09
     -176.6819061663      186.6587718349     1  0.27024489E+09
     -176.6818971107      183.3163045142     1  0.27724515E+09
     -176.6817416382      184.1729886730     1  0.28831490E+09
     -176.6816928071      183.0742332726     1  0.28176398E+09
     -176.6814251609      182.5507685049     1  0.27648938E+09
     -176.6811417842      180.0205412861     1  0.28412965E+09
     -176.6811115856      182.4039478197     1  0.27196609E+09
     -176.6809481790      175.5957061687     1  0.28409123E+09
     -176.6806799081      178.7605473830     1  0.27064014E+09
     -176.6804094600      177.0497094501     1  0.28300427E+09
     -176.6803595598      174.2379523319     1  0.26507780E+09
     -176.6802123770      189.5471528431     1  0.31007906E+09
     -176.6800555259      180.5129474219     1  0.28822701E+09
     -176.6792419415      181.0860547219     1  0.27807986E+09
     -176.6790478116      179.0008077497     1  0.26463534E+09
     -176.6786100667      179.1896013065     1  0.26217646E+09
     -176.6783716242      177.4498522026     1  0.27168992E+09
     -176.6782382260      181.9810267987     1  0.27008328E+09
     -176.6778960386      183.2298217870     1  0.28964651E+09
     -176.6777932825      184.5296240308     1  0.27098421E+09
     -176.6777424917      181.4350225291     1  0.26335896E+09
     -176.6775020459      189.1764425313     1  0.26922615E+09
     -176.6772741723      189.7915106622     1  0.26899198E+09
     -176.6770481028      178.0607047673     1  0.27286074E+09
     -176.6769068173      182.7897440574     1  0.27223426E+09
     -176.6768804143      189.1733617419     1  0.27450787E+09
     -176.6768772270      180.9199576554     1  0.26899608E+09
     -176.6768268602      178.4215555830     1  0.27410843E+09
     -176.6765633764      178.6559627646     1  0.27819844E+09
     -176.6763785944      184.4449125274     1  0.29115834E+09
     -176.6760694491      188.6276452253     1  0.29182420E+09
     -176.6760479742      178.6023660173     1  0.27917351E+09
     -176.6759940133      189.1919294454     1  0.29399589E+09
     -176.6759760132      182.5420117958     1  0.27146157E+09
     -176.6755473530      189.3744806611     1  0.27003329E+09
     -176.6755176737      178.5304469133     2  0.28310384E+09
     -176.6755087979      181.3813226093     1  0.27265512E+09
     -176.6753449826      177.7904871265     1  0.27016615E+09
     -176.6752645852      182.1526409431     1  0.28830270E+09
     -176.6751763792      182.3815219392     1  0.27464377E+09
     -176.6750333025      181.9555418064     1  0.28298209E+09
     -176.6749721544      178.3889267485     1  0.27198335E+09
     -176.6748662858      182.9421072775     1  0.27411063E+09
     -176.6747869492      189.1549000475     1  0.26741030E+09
     -176.6747327917      185.7220437573     1  0.26304630E+09
     -176.6747059429      181.1535485735     1  0.27482034E+09
     -176.6744248028      180.3506371449     1  0.27365170E+09
     -176.6742506339      181.0799914427     1  0.27080024E+09
     -176.6739819193      189.1664900126     1  0.29631119E+09
     -176.6737477142      184.2484087442     1  0.26962260E+09
     -176.6730046771      180.9585595401     1  0.27532579E+09
     -176.6727977224      189.2859461309     1  0.27236010E+09
     -176.6725182286      181.8807674858     1  0.28530694E+09
     -176.6722759496      184.1711468454     1  0.28920595E+09
     -176.6722568820      180.6847094108     1  0.27082683E+09
     -176.6720191821      181.5592220545     1  0.27517328E+09
     -176.6720023731      182.2488181612     1  0.26574159E+09
     -176.6716334594      180.5559058971     1  0.27908671E+09
     -176.6714558824      182.3272719685     1  0.27566362E+09
     -176.6714184202      180.0369146291     1  0.28247130E+09
     -176.6713011470      181.2862441815     1  0.27529028E+09
     -176.6710252741      179.7091590751     1  0.26340502E+09
     -176.6705788182      180.9816093911     1  0.28338713E+09
     -176.6705443333      188.9581539886     2  0.29066830E+09
     -176.6704904447      179.8755453524     1  0.28007935E+09
     -176.6702292763      181.2285697272     1  0.27310982E+09
     -176.6699101146      188.1489127714     2  0.30513074E+09
     -176.6694508819      180.6816158672     1  0.28645704E+09
     -176.6693398382      185.3422642621     1  0.26353627E+09
     -176.6691559536      181.9262085562     1  0.27473638E+09
     -176.6690093543      180.6770938651     1  0.27422920E+09
     -176.6687986171      188.9651753876     2  0.28956929E+09
     -176.6686605088      181.5005998622     1  0.27470114E+09
     -176.6685178832      185.2430082896     1  0.27349738E+09
     -176.6683536443      177.4045054513     1  0.27499043E+09
     -176.6682955325      183.5045958819     1  0.28207347E+09
     -176.6674312850      178.6885763741     1  0.28618438E+09
     -176.6674215194      181.4544662199     1  0.27053036E+09
     -176.6673819330      181.8204691729     1  0.26890798E+09
     -176.6669762546      187.1402682525     1  0.30050623E+09
     -176.6667210049      180.7636281369     1  0.27941037E+09
     -176.6666150127      180.0199386921     1  0.27130736E+09
     -176.6665298232      181.2899087530     1  0.27363080E+09
     -176.6663796046      189.1322448948     1  0.26852313E+09
     -176.6662983094      189.6028193625     1  0.31058454E+09
     -176.6662020091      179.3652680431     1  0.27907313E+09
     -176.6661969420      181.5651800814     1  0.27950529E+09
     -176.6654392269      177.5187440487     1  0.27382292E+09
     -176.6653738508      179.2918369319     1  0.27189926E+09
     -176.6652979884      178.3016409745     1  0.29078031E+09
     -176.6650658174      178.8869078864     1  0.28385207E+09
     -176.6649711165      170.6408299123     1  0.26945258E+09
     -176.6648551586      176.5632581567     1  0.28725147E+09
     -176.6647437140      188.7419407287     1  0.29283958E+09
     -176.6645197659      178.6731713866     1  0.28752729E+09
     -176.6641915951      182.6177326023     1  0.27058831E+09
     -176.6640552746      175.1897686745     1  0.27196550E+09
     -176.6635550027      179.9369792820     1  0.27491101E+09
     -176.6634428326      177.4893760535     1  0.27889299E+09
     -176.6628797056      179.9676709501     1  0.27810470E+09
     -176.6628639091      189.2974053497     1  0.26824685E+09
     -176.6628615973      179.4263995989     1  0.27453246E+09
     -176.6625069686      179.1748838474     1  0.27169297E+09
     -176.6624950826      189.0972694750     1  0.29331487E+09
     -176.6623729759      189.1580955225     1  0.31626325E+09
     -176.6620783967      180.6566781893     1  0.26490094E+09
     -176.6620402435      182.7747788947     1  0.27510922E+09
     -176.6617953783      178.9934658312     1  0.26485357E+09
     -176.6616581472      180.7586478288     1  0.27376721E+09
     -176.6612487279      180.2891031226     1  0.27929353E+09
     -176.6607712519      188.9380732040     1  0.28599676E+09
     -176.6606875631      180.0865420030     1  0.29091600E+09
     -176.6601594083      179.1690059369     1  0.28924267E+09
     -176.6599512677      178.5439719986     1  0.27540509E+09
     -176.6597730282      179.8191742593     1  0.27297403E+09
     -176.6597206105      187.2960853792     1  0.27436296E+09
     -176.6596987508      189.0726953172     1  0.28695901E+09
     -176.6593320656      185.3588250594     1  0.27224257E+09
     -176.6590805002      190.0021832754     2  0.26840618E+09
     -176.6588574126      179.1651575288     1  0.26859637E+09
     -176.6584589752      183.5101482403     1  0.27196242E+09
     -176.6581992295      179.0229684746     1  0.28058094E+09
     -176.6581565230      179.0328767749     1  0.28726542E+09
     -176.6581303637      183.8347859889     1  0.27351297E+09
     -176.6579156579      185.7463248992     1  0.26781332E+09
     -176.6577584040      177.5952280924     1  0.28350262E+09
     -176.6576326587      180.5713631686     1  0.26984098E+09
     -176.6576194822      179.7820347572     1  0.28137908E+09
     -176.6575149668      178.5665257166     1  0.27341101E+09
     -176.6572111312      178.3553741098     1  0.27959601E+09
     -176.6566348214      180.6281005795     1  0.27003024E+09
     -176.6565450234      177.5821651566     1  0.26158928E+09
     -176.6563259424      179.0280149821     1  0.26741923E+09
     -176.6559525123      179.9112204306     1  0.31403217E+09
     -176.6558289004      180.7073362276     1  0.27838228E+09
     -176.6551298071      179.2113950779     1  0.27435117E+09
     -176.6550324710      180.2925014511     1  0.27779415E+09
     -176.6548332878      180.4627209451     1  0.27254280E+09
     -176.6547238997      178.3159957849     1  0.27036658E+09
     -176.6544604996      182.4670987610     1  0.27365889E+09
     -176.6542180249      180.2114122915     1  0.27338391E+09
     -176.6540468855      184.4016005300     1  0.27710153E+09
     -176.6540216863      185.1490456866     1  0.30523778E+09
     -176.6538392269      179.3606013080     1  0.28222024E+09
     -176.6535389459      181.1107045343     1  0.27437655E+09
     -176.6533568473      184.6665948384     1  0.28072252E+09
     -176.6531678673      185.9091108519     1  0.27133153E+09
     -176.6531419376      179.0161339300     1  0.27301990E+09
     -176.6531381383      184.7703795248     1  0.28231085E+09
     -176.6528827792      185.1397862415     1  0.28241874E+09
     -176.6527473563      189.0290364771     1  0.31190858E+09
     -176.6526394418      181.3324014151     1  0.29448250E+09
     -176.6524204838      178.5445845896     1  0.27675223E+09
     -176.6521609141      178.2429250450     1  0.27976226E+09
     -176.6519243914      188.6372044133     1  0.28587610E+09
     -176.6516882988      182.0984973384     1  0.27542342E+09
     -176.6515471893      185.1708500028     1  0.28668778E+09
     -176.6513961871      188.6294741932     1  0.28363961E+09
     -176.6513684907      177.3862977828     1  0.27406413E+09
     -176.6513418871      175.6292906122     1  0.28261637E+09
     -176.6512218454      181.8631322507     1  0.27790559E+09
     -176.6511439795      188.6974798388     1  0.29153750E+09
     -176.6505820020      179.1149945438     1  0.27268634E+09
     -176.6504900664      180.2495785805     1  0.27363899E+09
     -176.6503325849      179.9194803885     1  0.27489218E+09
     -176.6501086724      179.5659168683     1  0.28039527E+09
     -176.6498022489      182.2635761077     1  0.26733229E+09
     -176.6494348307      189.1313494744     1  0.28343640E+09
     -176.6492548390      179.9412357631     1  0.27821185E+09
     -176.6490708436      177.2741120858     1  0.27584009E+09
     -176.6488732072      178.9459537686     1  0.26583781E+09
     -176.6485242982      178.5725948333     1  0.26244747E+09
     -176.6482348811      183.5821935457     1  0.26749212E+09
     -176.6481105388      181.9733129356     1  0.26978199E+09
     -176.6480592724      188.7615619877     1  0.27256859E+09
     -176.6479420750      189.4162290564     1  0.26635412E+09
     -176.6478122210      182.5480751492     1  0.28321086E+09
     -176.6476410404      177.6816809158     1  0.27454646E+09
     -176.6474718537      181.3481931247     1  0.27185008E+09
     -176.6474294700      176.9463809792     1  0.26857106E+09
     -176.6474062506      177.4606281407     1  0.27007394E+09
     -176.6471505978      182.2732212198     1  0.28535367E+09
     -176.6470110710      186.0615955672     1  0.27351249E+09
     -176.6469635169      180.8200958274     1  0.28970532E+09
     -176.6468980783      180.4686500484     1  0.27130604E+09
     -176.6468533385      188.4762142734     1  0.27722052E+09
     -176.6468187155      179.2596889113     1  0.26916557E+09
     -176.6466688853      182.2260204015     1  0.27525793E+09
     -176.6465734138      182.6209372164     1  0.27125970E+09
     -176.6456804240      179.3100967780     1  0.27892270E+09
     -176.6456106138      183.5983176404     1  0.29555283E+09
     -176.6455106700      189.6519938576     1  0.31403615E+09
     -176.6453725079      183.2388676561     1  0.27951675E+09
     -176.6453435794      188.7513060427     1  0.27126856E+09
     -176.6452790133      183.8020509784     1  0.27682639E+09
     -176.6451578880      188.4613305099     1  0.31753103E+09
     -176.6446520995      176.2926539989     1  0.26626256E+09
     -176.6443874013      188.9210821471     1  0.28735887E+09
     -176.6441614294      179.7671827234     1  0.27264171E+09
     -176.6441439972      178.9285848936     1  0.28255652E+09
     -176.6441378249      177.6111218058     1  0.28215325E+09
     -176.6440989952      188.9593109180     1  0.29023227E+09
     -176.6438656686      188.7110813172     1  0.28820209E+09
     -176.6437642627      179.6161356485     1  0.28267532E+09
     -176.6436073008      188.4998336995     1  0.27846306E+09
     -176.6435768429      183.4346142694     1  0.27089997E+09
     -176.6434809333      188.8055901112     1  0.28213496E+09
     -176.6432511796      180.1249948727     1  0.28366902E+09
     -176.6432457707      189.1916899302     1  0.26697450E+09
     -176.6431636675      177.5981659069     1  0.28574644E+09
     -176.6431546026      181.7347244434     1  0.26510060E+09
     -176.6430120642      180.6132417767     1  0.27553663E+09
     -176.6428072046      180.7308305709     1  0.26903661E+09
     -176.6427573170      188.7379795409     1  0.28184231E+09
     -176.6424441410      180.8613945984     1  0.28888677E+09
     -176.6423420487      188.1081339498     1  0.27617725E+09
     -176.6422820723      179.2424496897     1  0.27876494E+09
     -176.6420455774      176.3652677722     1  0.28331765E+09
     -176.6419908609      179.5985230899     1  0.27418593E+09
     -176.6419695079      179.0326358963     1  0.26748796E+09
     -176.6418807366      188.5013208530     1  0.27016732E+09
     -176.6418705791      178.5647559193     1  0.28000734E+09
     -176.6418676581      177.1405716542     1  0.28322051E+09
     -176.6416761402      177.7483034441     1  0.28291525E+09
     -176.6415779993      181.1462623889     1  0.27937642E+09
     -176.6414713938      178.4952493561     1  0.27311659E+09
     -176.6413685865      181.3599849687     1  0.28937733E+09
     -176.6413497110      182.6671965946     1  0.28191228E+09
     -176.6413340713      187.7091518140     1  0.28348863E+09
     -176.6412705227      182.2599740208     1  0.27468081E+09
     -176.6411268504      183.4469885186     1  0.28990755E+09
     -176.6409960229      178.8650486023     1  0.26328434E+09
     -176.6409842883      184.1001034848     1  0.29712865E+09
     -176.6407931836      178.7901320633     1  0.27089880E+09
     -176.6406705818      184.0672479218     1  0.26434758E+09
     -176.6398198980      181.0129240730     1  0.27458979E+09
     -176.6395486977      178.7678194677     1  0.27004592E+09
     -176.6393454818      179.5164605831     1  0.26135022E+09
     -176.6392833596      182.2024756074     1  0.27267790E+09
     -176.6390858728      179.7275950919     1  0.28230360E+09
     -176.6389590630      185.4954391235     1  0.28230480E+09
     -176.6385474727      182.2850867582     1  0.28057980E+09
     -176.6378602577      189.1058901223     1  0.28287324E+09
     -176.6378515461      184.8443120871     1  0.26355256E+09
     -176.6376995963      181.4303971407     1  0.27722689E+09
     -176.6376962064      180.7242505519     1  0.26731569E+09
     -176.6376224042      177.1390637442     1  0.26968610E+09
     -176.6374195522      181.5557595126     1  0.26872129E+09
     -176.6372032677      175.2954433955     1  0.28871331E+09
     -176.6371821923      178.7611521410     1  0.27171357E+09
     -176.6371139070      179.2452162764     1  0.27402077E+09
     -176.6370788130      183.4300552483     1  0.27485529E+09
     -176.6370706527      184.6976693931     1  0.26974859E+09
     -176.6370071978      182.3944554763     1  0.28499545E+09
     -176.6368361582      182.1264926264     1  0.28753562E+09
     -176.6366757472      188.7557135391     1  0.27412247E+09
     -176.6366245913      177.0998179630     1  0.28711188E+09
     -176.6366176369      178.2218610718     1  0.28077601E+09
     -176.6360218575      175.9247637945     1  0.26780094E+09
     -176.6358394242      183.5970926784     1  0.27512135E+09
     -176.6357677266      183.8512725093     1  0.28787274E+09
     -176.6349887041      178.5948492144     1  0.26817027E+09
     -176.6345880006      175.1381952851     1  0.27089740E+09
     -176.6343045174      176.0440019683     1  0.26349608E+09
     -176.6342235930      187.5937068662     1  0.29061100E+09
     -176.6341141404      179.1353395571     1  0.28123641E+09
     -176.6340282250      189.1475111473     1  0.27968844E+09
     -176.6338621727      179.3487798293     1  0.26962634E+09
     -176.6336991144      174.9212218356     1  0.27619087E+09
     -176.6334135693      187.7308191353     1  0.27664568E+09
     -176.6332397639      181.5697785128     1  0.26847263E+09
     -176.6329800583      186.1641349074     1  0.26869536E+09
     -176.6328556359      184.3135583275     1  0.26411468E+09
     -176.6327568519      179.0243572719     1  0.27378447E+09
     -176.6323882706      178.2374251615     1  0.27770343E+09
     -176.6323196433      186.6406170858     1  0.31182522E+09
     -176.6321893633      180.9609282451     1  0.26362781E+09
     -176.6320691187      178.6276302899     1  0.27865884E+09
     -176.6318378609      176.3786919932     1  0.27170878E+09
     -176.6313360393      179.2944865838     1  0.27335416E+09
     -176.6308776327      184.1597796447     1  0.28006822E+09
     -176.6307799881      188.4639237530     1  0.27163886E+09
     -176.6303343159      180.0833854554     1  0.27928285E+09
     -176.6302348370      181.1709277174     1  0.27916310E+09
     -176.6298604944      178.0474112742     1  0.26663997E+09
     -176.6296913248      185.4282510106     1  0.27779470E+09
     -176.6294310909      181.4921551349     1  0.28541480E+09
     -176.6285757958      179.8937667935     1  0.27457892E+09
     -176.6282009737      182.7250549640     1  0.26927747E+09
     -176.6281778726      180.4701333829     1  0.27050808E+09
     -176.6276412376      188.9804194771     1  0.27013895E+09
     -176.6276380074      180.8641092412     1  0.27165245E+09
     -176.6275445160      188.5767453721     1  0.28337175E+09
     -176.6272234440      180.3218610144     1  0.27890362E+09
     -176.6271861776      179.1349962360     1  0.28112119E+09
     -176.6271714177      174.8511727551     1  0.27789917E+09
     -176.6270808649      182.3708875163     1  0.27653447E+09
     -176.6265020828      181.6326755101     1  0.27086615E+09
     -176.6263372848      180.7668360866     1  0.28059338E+09
     -176.6259315386      180.8823975230     1  0.27199897E+09
     -176.6258898617      177.2995229070     1  0.27485897E+09
     -176.6258787066      179.9045403448     1  0.27742816E+09
     -176.6257778569      180.4822935344     1  0.27014915E+09
     -176.6252580525      179.3527542529     1  0.29197616E+09
     -176.6250128375      175.4309876075     1  0.27703046E+09
     -176.6248983817      179.8356285449     1  0.26752600E+09
     -176.6243870585      181.1219139962     1  0.27055009E+09
     -176.6239154571      183.0417873214     1  0.28763695E+09
     -176.6237398254      180.1919159290     1  0.27891126E+09
     -176.6237303696      180.7890645888     1  0.26658700E+09
     -176.6235915302      177.7180028414     1  0.27610855E+09
     -176.6235272759      182.1190636518     1  0.27825097E+09
     -176.6231225526      180.2164983101     1  0.28762338E+09
     -176.6230920516      182.2690630794     1  0.27730602E+09
     -176.6226604961      178.1091634189     1  0.27840533E+09
     -176.6226396799      178.0292458739     1  0.27894035E+09
     -176.6222589235      176.8180530647     1  0.26310235E+09
     -176.6215283356      177.3427915314     1  0.26865783E+09
     -176.6211749052      181.1358163305     1  0.27925664E+09
     -176.6208512652      187.9285992375     1  0.27511982E+09
     -176.6206434117      184.2075777033     1  0.28295133E+09
     -176.6202366683      179.2467967577     1  0.26950689E+09
     -176.6202125001      188.7139646148     1  0.27177155E+09
     -176.6201554491      185.6247507341     1  0.29012375E+09
     -176.6200508039      188.9797400088     1  0.28513429E+09
     -176.6200399308      179.6829265320     1  0.28040995E+09
     -176.6198112307      181.5602727674     1  0.27339616E+09
     -176.6188507973      184.4078946705     1  0.27495043E+09
     -176.6187750409      182.4437075940     1  0.28498314E+09
     -176.6184178326      181.2960917142     1  0.27145650E+09
     -176.6179253569      189.0043328621     1  0.26940916E+09
     -176.6175525641      178.7292472725     1  0.28212379E+09
     -176.6173024462      174.6102080341     1  0.28522229E+09
     -176.6171572929      178.7644620801     1  0.27384306E+09
     -176.6170052332      179.0036056485     1  0.26682927E+09
     -176.6169245985      183.6829047900     1  0.26603975E+09
     -176.6168005851      178.9513721773     1  0.28396012E+09
     -176.6167494830      177.8169419226     1  0.26719271E+09
     -176.6163676005      179.0580007177     1  0.27758238E+09
     -176.6162124762      180.2499876705     1  0.26830190E+09
     -176.6162046338      183.6402332562     1  0.29043074E+09
     -176.6162019969      180.5151905859     1  0.28243872E+09
     -176.6161987575      177.8833902592     1  0.27941726E+09
     -176.6156872956      179.6646875041     1  0.28250117E+09
     -176.6156415205      184.1732439778     1  0.27882582E+09
     -176.6154487860      187.9558075234     1  0.27132901E+09
     -176.6152450250      175.7567015415     1  0.27459554E+09
     -176.6151047773      183.6633376272     1  0.28018351E+09
     -176.6146355476      188.6104475235     1  0.27976911E+09
     -176.6144171648      181.0082450061     1  0.27106597E+09
     -176.6143506874      178.3836457333     1  0.27617126E+09
     -176.6143156679      184.2783308999     1  0.28970541E+09
     -176.6140689207      178.6497526582     1  0.27477219E+09
     -176.6139144703      188.6743602997     1  0.27333489E+09
     -176.6139018040      188.5919675053     1  0.27372982E+09
     -176.6138132584      179.8057277748     1  0.26667350E+09
     -176.6137756026      181.6001730077     1  0.26924172E+09
     -176.6137496696      182.8476988361     1  0.26777047E+09
     -176.6129930141      177.9372049945     1  0.27376699E+09
     -176.6129570500      182.2142708929     1  0.27488118E+09
     -176.6125678665      186.2272095377     1  0.27635357E+09
     -176.6123116836      188.6206366318     1  0.26414075E+09
     -176.6121741318      181.3551339177     1  0.26520755E+09
     -176.6115297474      178.9172773291     1  0.27227230E+09
     -176.6114892688      180.8687766577     1  0.29741200E+09
     -176.6111433393      178.5565596265     1  0.28061790E+09
     -176.6110927288      180.5487909619     1  0.27048690E+09
     -176.6109267581      183.0488888138     1  0.27802712E+09
     -176.6108763672      181.3475504519     1  0.28220315E+09
     -176.6107601564      182.4452559418     1  0.28608202E+09
     -176.6107197200      180.8750446887     1  0.27032362E+09
     -176.6107168909      180.0509172427     1  0.28939918E+09
     -176.6106668640      175.2753699541     1  0.26822904E+09
     -176.6104647548      178.2330909268     1  0.27324525E+09
     -176.6103044030      188.5614530734     1  0.29753559E+09
     -176.6102442602      182.8461835526     1  0.27502012E+09
     -176.6089273460      180.9715134989     1  0.26805802E+09
     -176.6086808119      181.6877313261     1  0.27372438E+09
     -176.6085495881      182.0441496653     1  0.28747541E+09
     -176.6084569612      182.5283621348     1  0.28434763E+09
     -176.6082199349      178.8932555257     1  0.28526519E+09
     -176.6081734798      175.7707018665     1  0.29019004E+09
     -176.6080660165      181.8945812257     1  0.27322612E+09
     -176.6078940777      174.8694394414     1  0.27082015E+09
     -176.6069518524      171.5016858243     1  0.27354333E+09
     -176.6068253439      179.2078424251     1  0.26717444E+09
     -176.6067098069      178.6752948089     1  0.27905018E+09
     -176.6065661716      177.9103647924     1  0.27070835E+09
     -176.6063217341      182.0879146327     1  0.27240872E+09
     -176.6062246341      179.6232033916     1  0.26750778E+09
     -176.6060845787      184.5014717036     1  0.28237983E+09
     -176.6056977430      183.6438798966     1  0.29270860E+09
     -176.6055027634      180.0274618148     1  0.27628031E+09
     -176.6051486441      179.2585609246     1  0.27613315E+09
     -176.6050968979      180.0127517798     1  0.28161289E+09
     -176.6050683029      182.8285914098     1  0.29725647E+09
     -176.6049172321      181.8016370884     1  0.28749858E+09
     -176.6048960475      179.6435750095     1  0.27145246E+09
     -176.6043143297      180.5577458717     1  0.27858178E+09
     -176.6038848793      188.5446604571     1  0.27697754E+09
     -176.6034823881      182.3310563063     1  0.27089038E+09
     -176.6033150015      182.2926174440     1  0.27596065E+09
     -176.6032246506      181.8448593267     1  0.27826369E+09
     -176.6029675839      180.2665577051     1  0.26716052E+09
     -176.6021613279      179.7448616393     1  0.27901230E+09
     -176.6017832228      178.9028411277     1  0.28118047E+09
     -176.6013441768      176.8256860964     1  0.28354302E+09
     -176.6012766572      181.2772723048     1  0.28137772E+09
     -176.6009041770      181.6538626088     1  0.27811631E+09
     -176.5996968931      189.2350584415     1  0.28233387E+09
     -176.5995576001      176.1313411127     1  0.27391057E+09
     -176.5993885985      179.2549526544     1  0.28360473E+09
     -176.5992950291      178.8266812574     1  0.27413431E+09
     -176.5989631004      179.7780356012     1  0.26822583E+09
     -176.5989081081      186.8927696341     1  0.27540275E+09
     -176.5988608084      179.0091901116     1  0.27540117E+09
     -176.5987663782      181.5484277784     1  0.27923085E+09
     -176.5987420261      188.8857136483     1  0.28547302E+09
     -176.5986949985      178.7510677157     1  0.28070679E+09
     -176.5982001277      177.9382734457     1  0.28214948E+09
     -176.5981136038      188.1745481116     1  0.29360057E+09
     -176.5981084021      178.5251400946     1  0.28348714E+09
     -176.5977090148      184.1162170067     1  0.29545578E+09
     -176.5976684845      184.9155209892     1  0.28920067E+09
     -176.5975641024      182.3960653930     1  0.29759040E+09
     -176.5968695975      181.3529800223     1  0.27215044E+09
     -176.5965464263      185.6429759395     1  0.26912606E+09
     -176.5965242291      189.0208790322     1  0.28144204E+09
     -176.5962842207      182.1127762847     1  0.27164327E+09
     -176.5960667414      183.3992459521     1  0.26950140E+09
     -176.5958344371      188.5698283360     1  0.26517468E+09
     -176.5947182379      178.3341808922     1  0.27575295E+09
     -176.5945805954      187.7087532262     1  0.30597814E+09
     -176.5943582255      183.4736176630     1  0.28307817E+09
     -176.5936147285      189.1433299629     1  0.30287516E+09
     -176.5936015507      183.0058475513     1  0.27819843E+09
     -176.5934056513      186.2431604393     1  0.27396607E+09
     -176.5931434823      176.8705495234     1  0.27895447E+09
     -176.5929949528      182.8199347985     1  0.27807889E+09
     -176.5928548307      175.8463951396     1  0.27197647E+09
     -176.5926015832      187.7457557542     1  0.30547069E+09
     -176.5925309852      177.1817682067     1  0.27788979E+09
     -176.5921762069      180.1913894615     1  0.27660911E+09
     -176.5921671844      179.1209411520     1  0.29241984E+09
     -176.5917530480      181.6677279528     1  0.27357798E+09
     -176.5916786576      182.5690398214     1  0.26971966E+09
     -176.5915871742      188.1715933772     1  0.28099053E+09
     -176.5913428225      189.2241914478     1  0.27933376E+09
     -176.5910398238      179.9624588570     1  0.27989286E+09
     -176.5906968945      185.1329143633     1  0.27050147E+09
     -176.5899549976      181.7604325837     1  0.27787495E+09
     -176.5897361842      178.6695158915     1  0.27603756E+09
     -176.5888298027      175.4323751809     1  0.26463565E+09
     -176.5886616308      178.9019797672     1  0.27174133E+09
     -176.5885386963      179.3014174213     1  0.26097522E+09
     -176.5878770135      178.1494318278     1  0.28432515E+09
     -176.5868235344      180.1767838557     1  0.28919262E+09
     -176.5845443124      178.2738676899     1  0.27975554E+09
     -176.5837536431      188.7214654086     1  0.30609200E+09
     -176.5827177280      182.2095438435     1  0.27389289E+09
     -176.5824619705      182.6726111438     1  0.28205670E+09
     -176.5823206913      188.6895679379     1  0.30628867E+09
     -176.5819290044      179.8576415293     1  0.27410179E+09
     -176.5796978165      181.4879271827     1  0.27859023E+09
     -176.5794083137      178.3462226716     1  0.27895908E+09
     -176.5789584563      177.6463085101     1  0.27903967E+09
     -176.5788263853      180.7736820371     1  0.27625138E+09
     -176.5781773741      180.3851231694     1  0.29518503E+09
     -176.5781674823      179.9373562377     1  0.28948767E+09
     -176.5780756195      181.9646132449     1  0.28340986E+09
     -176.5780175333      182.7390662217     1  0.28188069E+09
     -176.5777576331      177.0271007230     1  0.27834161E+09
     -176.5775881503      182.5233205647     1  0.29479654E+09
     -176.5774763342      182.8386112325     1  0.26674708E+09
     -176.5766964798      182.5056613599     1  0.28661529E+09
     -176.5764800109      176.9554816167     1  0.27094279E+09
     -176.5763620196      183.8379054459     1  0.27356529E+09
     -176.5762530629      179.5510415626     1  0.30219264E+09
     -176.5756131474      180.0783528761     1  0.27440658E+09
     -176.5755209688      189.2367338665     1  0.27937039E+09
     -176.5752596609      181.9917387431     1  0.27240622E+09
     -176.5746062229      178.7997612204     1  0.26896734E+09
     -176.5743368114      177.3203296249     1  0.26568274E+09
     -176.5742415600      188.9127075781     1  0.27901152E+09
     -176.5741730557      182.0948311766     1  0.26999449E+09
     -176.5732275212      179.5090867916     1  0.27699923E+09
     -176.5728629276      178.4740210640     1  0.27280494E+09
     -176.5704071439      188.2912412215     1  0.28195240E+09
     -176.5703557990      183.5995727788     1  0.28962576E+09
     -176.5703075058      180.1879366643     1  0.26816546E+09
     -176.5699323816      176.9511678573     1  0.27187242E+09
     -176.5688912155      178.5142745864     1  0.27313514E+09
     -176.5682511452      182.7206667840     1  0.27222539E+09
     -176.5680638863      179.3413292849     1  0.28683608E+09
     -176.5676098796      180.2742218086     1  0.28510398E+09
     -176.5675417694      179.3310033923     1  0.26967923E+09
     -176.5669300929      179.2263029952     1  0.27339790E+09
     -176.5666226381      188.6429620308     1  0.29361230E+09
     -176.5663450733      179.3932112180     1  0.26357651E+09
     -176.5661740281      185.3523253310     1  0.27719209E+09
     -176.5657448744      184.1042521959     1  0.28152493E+09
     -176.5657185705      182.3107031980     1  0.29023249E+09
     -176.5652699045      180.3910103927     1  0.27493123E+09
     -176.5651315308      189.1316159166     2  0.29937516E+09
     -176.5646167510      178.7012505150     1  0.29690099E+09
     -176.5643992411      176.4069732227     1  0.27754130E+09
     -176.5642535865      179.1413736252     1  0.29106440E+09
     -176.5642384075      180.5417459555     1  0.27338379E+09
     -176.5640168703      182.3873554186     1  0.27336377E+09
     -176.5633203534      179.5069761046     1  0.26708983E+09
     -176.5633059358      178.5452410150     1  0.27371386E+09
     -176.5632276589      187.9496249411     1  0.28544165E+09
     -176.5625343435      180.2519224501     1  0.28154164E+09
     -176.5618978817      186.5285992445     1  0.27460995E+09
     -176.5613446994      182.9364430842     1  0.27387228E+09
     -176.5610045737      189.0555886926     1  0.30144883E+09
     -176.5607450015      185.1070157339     1  0.28577215E+09
     -176.5593679922      178.9516131919     1  0.27912157E+09
     -176.5589848147      179.4876809259     1  0.26592347E+09
     -176.5589546033      179.9451536149     1  0.26817498E+09
     -176.5586245387      176.6837875016     1  0.27325126E+09
     -176.5580445933      176.0444377091     1  0.26904029E+09
     -176.5578430977      175.2362649923     1  0.27518225E+09
     -176.5578331050      182.5158392064     1  0.28633648E+09
     -176.5574132661      189.1789954420     1  0.28288410E+09
     -176.5573699547      184.6755242347     1  0.28332176E+09
     -176.5567419130      178.4178629476     1  0.27600985E+09
     -176.5563804659      188.7107482175     1  0.28142365E+09
     -176.5563460239      184.1299335173     1  0.26898269E+09
     -176.5560084249      180.1561263923     1  0.27858303E+09
     -176.5545890277      180.3885106852     1  0.27338144E+09
     -176.5540179475      176.8871319729     1  0.26795250E+09
     -176.5525099396      178.0076281502     1  0.27433627E+09
     -176.5524716851      188.8976190214     1  0.30952390E+09
     -176.5519649649      176.4186741163     1  0.27823119E+09
     -176.5518998265      188.8415811914     1  0.29325673E+09
     -176.5516543833      182.4446860527     1  0.27945536E+09
     -176.5515653091      177.7569486958     1  0.27981540E+09
     -176.5509250872      177.4713122565     1  0.28366580E+09
     -176.5506717834      179.8759669185     1  0.28994686E+09
     -176.5506414798      177.9345243013     1  0.28226474E+09
     -176.5493818153      180.4126081568     1  0.29120270E+09
     -176.5490001884      182.1694642776     1  0.28783864E+09
     -176.5484488627      176.1833161100     1  0.26878635E+09
     -176.5484471350      179.2685878008     1  0.27392865E+09
     -176.5483760341      179.5418121296     1  0.28279512E+09
     -176.5481755016      188.9244375678     1  0.27493811E+09
     -176.5455441413      184.7358734869     1  0.28326906E+09
     -176.5452078852      184.8024460323     1  0.28171430E+09
     -176.5451233831      177.2234256826     1  0.28951437E+09
     -176.5447266823      188.8574901585     1  0.29355324E+09
     -176.5431555198      182.7685475678     1  0.28574203E+09
     -176.5388211150      188.9546978086     1  0.27597823E+09
     -176.5352688546      183.5059442779     1  0.28122302E+09
     -176.5341633678      183.4422600810     1  0.28129445E+09
     -176.5337132355      183.4035829447     1  0.30022797E+09
     -176.5337003964      176.0779098504     1  0.28454718E+09
     -176.5332288627      182.3340198459     1  0.28386966E+09
     -176.5325462139      178.6397157139     1  0.27289802E+09
     -176.5323424446      175.3222226689     1  0.29105909E+09
     -176.5322412113      176.7268313115     1  0.29576036E+09
     -176.5320796192      188.3184089907     1  0.27200911E+09
     -176.5316418556      180.3978912197     1  0.27922760E+09
     -176.5314746060      184.7032330380     1  0.28229842E+09
     -176.5311240694      174.5487853128     1  0.27933964E+09
     -176.5307685409      180.1741615850     1  0.27060668E+09
     -176.5295272909      188.3146189467     1  0.27484811E+09
     -176.5293061563      188.9404148507     1  0.27338893E+09
     -176.5249639853      173.4199688684     1  0.27921995E+09
     -176.5246770856      185.1139726017     1  0.27593771E+09
     -176.5245487487      181.7159356203     1  0.27586683E+09
     -176.5236082897      178.7212661716     1  0.27968618E+09
     -176.5236053254      177.2695978730     1  0.27047656E+09
     -176.5208669193      179.2146558846     1  0.27953871E+09
     -176.5203149008      172.8313701288     1  0.27644444E+09
     -176.5199691435      182.3051052862     1  0.26688976E+09
     -176.5191733584      184.1686799935     1  0.27546909E+09
     -176.5166715935      176.6577821294     1  0.28605331E+09
     -176.5163697959      176.1560466625     1  0.27311850E+09
     -176.5161850822      183.3339680572     1  0.28056060E+09
     -176.5158073500      181.0146998961     1  0.29405703E+09
     -176.5157638790      177.7401370896     1  0.27868830E+09
     -176.5156586393      188.8731053327     1  0.29057555E+09
     -176.5154510143      179.2174853690     1  0.27192547E+09
     -176.5140004757      180.3545257657     1  0.27781377E+09
     -176.5118591443      174.7697774786     1  0.28421647E+09
     -176.5107977588      174.0559361908     1  0.27619371E+09
     -176.5103459342      188.6680635929     1  0.27793026E+09
     -176.5088207041      180.3913293475     1  0.27915450E+09
     -176.5085018128      177.8357148509     1  0.27514912E+09
     -176.5081470917      188.1892742169     1  0.28237776E+09
     -176.5074327170      183.8085783925     1  0.26498017E+09
     -176.5059503595      180.1582404093     1  0.27008794E+09
     -176.5056747501      188.4132005855     1  0.27908673E+09
     -176.5052909793      182.4134109793     1  0.27538514E+09
     -176.5041413678      177.0078613193     1  0.27645234E+09
     -176.5032790015      182.0117084021     1  0.28750431E+09
     -176.5001812713      182.0209444604     1  0.27926207E+09
     -176.4998647543      184.5852055722     1  0.27592132E+09
     -176.4989694772      183.0208677250     1  0.30605725E+09
     -176.4983288145      179.0805243153     1  0.27117304E+09
     -176.4959541946      175.4044941659     1  0.27958171E+09
     -176.4953369486      176.3429792652     1  0.26976226E+09
     -176.4950249405      182.6818072799     1  0.27566450E+09
     -176.4914561191      184.0626670037     1  0.26853975E+09
     -176.4911893733      176.4914353671     1  0.27994529E+09
     -176.4899407568      180.8763518562     1  0.26806322E+09
     -176.4881218916      174.5183670245     1  0.26353226E+09
     -176.4864162462      181.3477869393     1  0.27870032E+09
     -176.4858612962      188.6952675406     1  0.27348725E+09
     -176.4857382406      180.2311808330     1  0.28464422E+09
     -176.4846087122      181.5290971537     1  0.28132231E+09
     -176.4840556294      176.2364818728     1  0.27318407E+09
     -176.4829838612      179.5258453211     1  0.27849382E+09
     -176.4806103605      177.7408044195     1  0.26826789E+09
     -176.4804569848      179.1349419642     1  0.27937017E+09
     -176.4799612264      182.1068055134     1  0.26960576E+09
     -176.4789339303      178.6040370292     1  0.27775656E+09
     -176.4781471820      183.8822406662     1  0.28263394E+09
     -176.4778498493      177.4111065989     1  0.27729246E+09
     -176.4777737730      177.9760342044     1  0.27249093E+09
     -176.4770931277      179.4126753255     1  0.29172017E+09
     -176.4747417196      188.0270490645     1  0.27954428E+09
     -176.4742295021      177.1466888480     1  0.27684904E+09
     -176.4729619125      176.8143732378     1  0.27371705E+09
     -176.4727295375      177.2901904680     1  0.27989267E+09
     -176.4725407983      181.6978395574     1  0.29870563E+09
     -176.4710160611      177.3660437500     1  0.28083836E+09
     -176.4708178385      185.5126982018     1  0.27842628E+09
     -176.4699687765      175.9225231224     1  0.28699111E+09
     -176.4695092160      182.9766743550     1  0.27614644E+09
     -176.4687794435      182.3668950002     1  0.28296970E+09
     -176.4661534107      180.7545002714     1  0.27493341E+09
     -176.4653895615      187.9557174352     1  0.27018588E+09
     -176.4651515941      183.9009168857     1  0.27800269E+09
     -176.4641644792      176.3134127047     1  0.26992469E+09
     -176.4637969967      187.9788447438     1  0.27038124E+09
     -176.4636853137      185.4930455247     1  0.29543517E+09
     -176.4628951884      182.8833559095     1  0.28258087E+09
     -176.4626262864      175.1155899584     1  0.27131485E+09
     -176.4625837829      179.8868646757     1  0.27498597E+09
     -176.4625320845      182.5848900766     1  0.28358068E+09
     -176.4605855401      183.2619009206     1  0.29430614E+09
