# Supplementary material for: Structure, thermodynamics, and rearrangement mechanisms in gold clusters—insights from the energy landscapes framework
Source: Nanoscale. 2017 Dec 15;10(4):2004–16. doi: 10.1039/c7nr07123j (PMC5901115; doi:10.1039/c7nr07123j)
Supplement: Supplementary file 1 [file NR-010-C7NR07123J-s001.zip › minima/50_Au/min.data.fcc]

     -176.8743585268      184.6367485014     2  0.25965045E+09
     -176.8474307225      190.5611063437     1  0.27278753E+09
     -176.8112036435      191.1497916471     4  0.26540126E+09
     -176.8036898199      191.3071649961     1  0.27143836E+09
     -176.7932172221      191.0073893641     2  0.27193424E+09
     -176.7922311976      190.7509600155     1  0.27000714E+09
     -176.7496638401      186.3932816433     1  0.26385243E+09
     -176.7439083791      183.8418894530     1  0.26551847E+09
     -176.7385228767      185.4053438054     1  0.27659288E+09
     -176.7343314049      190.3676538913     1  0.28334196E+09
     -176.7328398611      183.6215887803     1  0.26892043E+09
     -176.7308112541      183.7209333239     1  0.26873811E+09
     -176.7238507182      182.6059614706     1  0.26334612E+09
     -176.7120079727      184.8457427252     1  0.26756662E+09
     -176.7033244478      190.5254666352     1  0.28264778E+09
     -176.6966373022      187.0198468262     1  0.28185267E+09
     -176.6948164206      183.1826021772     1  0.26836127E+09
     -176.6934865964      182.5081940937     1  0.27012851E+09
     -176.6934451894      186.9579126202     1  0.28247179E+09
     -176.6908670101      186.8721995189     1  0.26381468E+09
     -176.6886285150      189.9253009168     1  0.27958185E+09
     -176.6870648583      190.3790028804     1  0.27315074E+09
     -176.6847579098      190.3610231831     1  0.27121373E+09
     -176.6791222144      190.5785774795     1  0.27696618E+09
     -176.6762788506      189.8125300296     1  0.27770345E+09
     -176.6711400779      185.0711859917     1  0.27324548E+09
     -176.6608356809      185.2905504283     1  0.27427224E+09
     -176.6553724291      185.5505303984     1  0.27165353E+09
     -176.6549725165      181.4314899222     1  0.26707553E+09
     -176.6131420134      179.5511877156     1  0.26716597E+09
     -176.5941675348      178.5680910504     1  0.26084036E+09
     -176.5759678974      177.7729585526     1  0.26645285E+09
     -176.4719985198      185.5493892515     1  0.27434385E+09
     -176.4719669575      181.6566391694     1  0.26453712E+09
