# Supplementary material for: Structure, thermodynamics, and rearrangement mechanisms in gold clusters—insights from the energy landscapes framework
Source: Nanoscale. 2017 Dec 15;10(4):2004–16. doi: 10.1039/c7nr07123j (PMC5901115; doi:10.1039/c7nr07123j)
Supplement: Supplementary file 1 [file NR-010-C7NR07123J-s001.zip › minima/50_Au/min.data.hcp]

     -176.7178085608      191.1982754559     2  0.27089408E+09
     -176.5634151205      190.7626769510     1  0.27521248E+09
     -176.5278613648      189.2318284586     1  0.29479827E+09
     -176.5050645599      190.0088846265     1  0.27401857E+09
     -176.4628766966      189.6253283084     1  0.27066127E+09
