# Supplementary material for: Structure, thermodynamics, and rearrangement mechanisms in gold clusters—insights from the energy landscapes framework
Source: Nanoscale. 2017 Dec 15;10(4):2004–16. doi: 10.1039/c7nr07123j (PMC5901115; doi:10.1039/c7nr07123j)
Supplement: Supplementary file 1 [file NR-010-C7NR07123J-s001.zip › minima/50_Au/min.data.twi]

     -177.0909439344      192.9224139470    12  0.25480536E+09
     -177.0090467063      191.8795951737     2  0.28833367E+09
     -177.0014568752      191.8577297904     1  0.29048268E+09
     -176.9629901979      191.8326336913     1  0.28329113E+09
     -176.9541784858      191.6479040191     1  0.28676099E+09
     -176.9334977959      191.3527623573     1  0.28087116E+09
     -176.9285716518      191.6024319778     1  0.28247655E+09
     -176.9160705541      191.2974858389     1  0.28342693E+09
     -176.9026333851      191.3671436617     1  0.27819135E+09
     -176.8861032782      190.8115716719     1  0.27228318E+09
     -176.8603039219      186.5619132603     1  0.26889236E+09
     -176.8573284635      190.7304959153     1  0.27135109E+09
     -176.8568727590      190.6413778234     1  0.27230552E+09
     -176.8543676617      190.9936287603     1  0.27534567E+09
     -176.8510968100      190.7069211195     1  0.27188822E+09
     -176.8483122802      191.7728694964     1  0.26709393E+09
     -176.8442918277      191.7868962870     1  0.26695772E+09
     -176.8409910571      191.8563939115     1  0.26720638E+09
     -176.8358003401      191.7984018391     1  0.26751891E+09
     -176.8276427897      187.8166850658     1  0.26697160E+09
     -176.8259961073      191.5331192151     1  0.26512098E+09
     -176.8253662367      190.7632236305     1  0.26830686E+09
     -176.8195367601      190.7832669062     1  0.27260045E+09
     -176.8188766849      188.0788910879     2  0.27190646E+09
     -176.8182181871      190.6058080534     1  0.26792517E+09
     -176.8171020592      190.7103776956     2  0.28701012E+09
     -176.8109275450      191.3852041960     1  0.26416540E+09
     -176.8105913726      190.4356128464     1  0.29175935E+09
     -176.8098076927      186.5967086428     1  0.26582405E+09
     -176.8092628114      186.2825350178     1  0.26983996E+09
     -176.8085821855      191.4058300427     1  0.26396615E+09
     -176.8078397874      190.6999237646     1  0.27903724E+09
     -176.8077672323      191.3823342303     1  0.26401286E+09
     -176.8072154221      190.6994946674     1  0.27886159E+09
     -176.8019457891      190.7809217128     1  0.27248457E+09
     -176.8006783453      190.8944756466     1  0.27197259E+09
     -176.7996049780      190.5960856831     2  0.26318735E+09
     -176.7991779853      191.2312423839     2  0.28378845E+09
     -176.7977751402      191.4126149590     1  0.26459422E+09
     -176.7959794336      190.5508129138     1  0.28410796E+09
     -176.7926922804      187.3912502552     1  0.28818215E+09
     -176.7919099444      188.8712420596     1  0.28283179E+09
     -176.7918210316      191.2261812271     1  0.28565682E+09
     -176.7907796152      190.5293381156     1  0.28599625E+09
     -176.7907649879      188.8373467457     1  0.28207078E+09
     -176.7883011297      190.6049087391     1  0.28601044E+09
     -176.7866423804      191.2403097213     2  0.27222003E+09
     -176.7865892266      191.1155931519     1  0.28800292E+09
     -176.7850509449      184.4749408400     1  0.26858274E+09
     -176.7838099442      191.0103667329     1  0.26901782E+09
     -176.7833591627      190.6042072065     1  0.28709901E+09
     -176.7826284700      184.8492405569     1  0.26940255E+09
     -176.7820189486      190.8116834859     1  0.26966576E+09
     -176.7780938698      187.1629620679     1  0.28248175E+09
     -176.7773170540      186.1701496709     1  0.26413376E+09
     -176.7751430433      191.1453029472     1  0.27659572E+09
     -176.7730999191      190.3920268631     1  0.28368130E+09
     -176.7696720528      190.6448381699     2  0.26779416E+09
     -176.7696372878      181.7599898748     1  0.26863247E+09
     -176.7681460655      190.4210805913     1  0.28493530E+09
     -176.7680694523      191.2844851685     1  0.28337112E+09
     -176.7678968188      191.3023672589     1  0.28359501E+09
     -176.7672427421      187.0815743926     2  0.28841308E+09
     -176.7662207790      187.7717749986     1  0.28343703E+09
     -176.7659712981      190.5667705057     1  0.27876730E+09
     -176.7658036565      186.9493088593     1  0.28994833E+09
     -176.7653134465      190.4732500364     2  0.28404721E+09
     -176.7645609226      190.5670078850     1  0.26507478E+09
     -176.7621840008      190.5113624103     2  0.26704983E+09
     -176.7607111233      187.1445429228     1  0.28063921E+09
     -176.7603224478      183.9426866164     1  0.28563497E+09
     -176.7590623921      190.7840949759     1  0.26142006E+09
     -176.7581453943      186.7114005845     2  0.26299731E+09
     -176.7563850178      190.4214219746     1  0.28109158E+09
     -176.7562584887      190.6903060586     1  0.26476387E+09
     -176.7559505772      190.3691252184     1  0.28699418E+09
     -176.7557836281      187.2963395309     1  0.28269863E+09
     -176.7543783461      190.5629889872     1  0.26328725E+09
     -176.7531209700      190.5594363560     1  0.26399670E+09
     -176.7518953159      190.6520473600     1  0.27977336E+09
     -176.7513099451      191.1562389818     1  0.28727030E+09
     -176.7505981127      191.2934203818     1  0.26323976E+09
     -176.7503833769      190.6349879314     1  0.28146152E+09
     -176.7500886160      191.1360921768     1  0.28637381E+09
     -176.7482756106      182.8696388268     1  0.28192682E+09
     -176.7459204942      190.1422052977     1  0.28343981E+09
     -176.7441575929      190.9791401027     1  0.26298030E+09
     -176.7439555004      190.1534031044     1  0.28375646E+09
     -176.7427413195      190.4976721729     2  0.26246849E+09
     -176.7393179029      186.1765734229     1  0.27786384E+09
     -176.7319285730      190.8134411116     1  0.30779075E+09
     -176.7311327449      190.7170825272     2  0.27314423E+09
     -176.7286397806      190.4064363049     1  0.29910728E+09
     -176.7269866736      190.0982734248     1  0.27842517E+09
     -176.7269482916      190.5379664816     1  0.28083581E+09
     -176.7258317317      185.6625002134     1  0.27816813E+09
     -176.7243531635      176.7316378996     2  0.28818277E+09
     -176.7226284031      183.4044434646     1  0.26428421E+09
     -176.7226094203      184.1020798804     1  0.28071584E+09
     -176.7220828573      182.6094811483     1  0.26719635E+09
     -176.7219772763      190.8792294094     2  0.26353358E+09
     -176.7210110237      190.2713185956     2  0.26102654E+09
     -176.7209609069      190.7996539105     2  0.30254810E+09
     -176.7207073699      186.4255523489     1  0.27280487E+09
     -176.7200476821      190.1358144207     1  0.28229907E+09
     -176.7186920375      190.1818847719     1  0.27965296E+09
     -176.7184237361      184.9353089696     1  0.28422983E+09
     -176.7181539775      191.1644465563     1  0.26184340E+09
     -176.7180886719      190.3191517458     1  0.28154751E+09
     -176.7160300877      190.1695667724     1  0.28249770E+09
     -176.7159297688      186.5563783661     1  0.28279333E+09
     -176.7153237690      189.8688611928     1  0.27569411E+09
     -176.7152759828      191.1451850948     1  0.26223879E+09
     -176.7151017767      185.3578650359     1  0.28167035E+09
     -176.7140368783      190.7896070389     1  0.28624215E+09
     -176.7138887917      190.3309938140     1  0.28022314E+09
     -176.7137960763      190.3309949914     2  0.31731859E+09
     -176.7130210159      184.2388945050     1  0.28208175E+09
     -176.7126743228      189.9814362981     1  0.27819305E+09
     -176.7126663188      189.9626031333     1  0.27993893E+09
     -176.7108911629      190.0828458958     1  0.28356193E+09
     -176.7107481316      190.8571343931     1  0.26011302E+09
     -176.7104426511      189.9729679912     1  0.27673900E+09
     -176.7092831124      190.3413036117     1  0.28129514E+09
     -176.7068215574      190.4719487018     1  0.27128963E+09
     -176.7065944979      190.3751202670     1  0.28085258E+09
     -176.7064407587      190.0421587737     1  0.27792479E+09
     -176.7062156243      186.5218918295     1  0.27558455E+09
     -176.7059355223      189.9280658877     1  0.27947518E+09
     -176.7056392242      190.0122983895     1  0.27692621E+09
     -176.7051946966      190.9809365308     1  0.27559037E+09
     -176.7051450079      190.6619556550     1  0.27410094E+09
     -176.7051112300      186.2011319204     1  0.27410769E+09
     -176.7049286281      189.8953061299     1  0.27637113E+09
     -176.7047692686      190.7052568614     1  0.29880338E+09
     -176.7040317049      190.2527187838     1  0.27698142E+09
     -176.7037933510      189.9771322713     1  0.27811996E+09
     -176.7026357533      190.1253508447     1  0.28821497E+09
     -176.7021240849      184.0723612315     1  0.28980789E+09
     -176.7020829290      183.6900151655     1  0.27618914E+09
     -176.7020026125      186.7144067445     1  0.26936188E+09
     -176.7019866701      191.0317963156     1  0.27543483E+09
     -176.7018048455      190.1502393112     1  0.27763047E+09
     -176.7007824050      189.9002253475     1  0.27650805E+09
     -176.7006417425      185.8063184380     1  0.28387757E+09
     -176.7001105512      185.4640229903     1  0.28173438E+09
     -176.7000996742      189.9569299090     1  0.27491046E+09
     -176.6987438986      190.0295970213     1  0.27611794E+09
     -176.6985939568      190.4372211006     1  0.27944247E+09
     -176.6980740575      186.6286116670     1  0.26727569E+09
     -176.6975730996      185.1724612376     1  0.26920038E+09
     -176.6972885987      190.6315857081     2  0.28304625E+09
     -176.6963051241      189.9249422461     1  0.27709027E+09
     -176.6958618224      186.8173811663     1  0.28237104E+09
     -176.6958466206      185.0366136741     1  0.26914659E+09
     -176.6948872678      183.4211488390     1  0.26529019E+09
     -176.6935063383      181.7124862911     1  0.29007854E+09
     -176.6925972700      190.0551357247     1  0.27659771E+09
     -176.6916163797      190.2161524491     1  0.27963653E+09
     -176.6908827553      189.8629769344     1  0.27603694E+09
     -176.6906537832      190.0068417384     1  0.27798329E+09
     -176.6905871749      190.2290628738     1  0.27872752E+09
     -176.6902139944      190.3971328071     1  0.27685177E+09
     -176.6897185712      186.3924385051     1  0.26549647E+09
     -176.6890845304      190.1681294538     1  0.28679060E+09
     -176.6890543626      189.9647995264     1  0.27469872E+09
     -176.6889218361      183.4983389883     1  0.26494200E+09
     -176.6887265787      190.0847426618     1  0.28345458E+09
     -176.6883603867      190.0610437066     1  0.27791169E+09
     -176.6873557297      184.4600735230     1  0.26954163E+09
     -176.6868277002      190.4687356455     1  0.30319885E+09
     -176.6866703759      189.7208093814     1  0.27703648E+09
     -176.6851181184      190.6703051575     1  0.30037092E+09
     -176.6844164934      190.2954879466     1  0.27906716E+09
     -176.6843750885      189.9072623698     1  0.27721436E+09
     -176.6843543664      189.8548543732     1  0.27092672E+09
     -176.6842108443      190.1346054916     1  0.27752755E+09
     -176.6841585821      190.0514371801     1  0.27512505E+09
     -176.6839103406      190.0953002397     1  0.27637171E+09
     -176.6835058942      190.7648826899     1  0.25905510E+09
     -176.6831025448      190.7604416561     1  0.25885766E+09
     -176.6827133896      190.4834077284     1  0.28987593E+09
     -176.6824981250      190.1164434179     1  0.27383500E+09
     -176.6824394257      190.1276339236     1  0.27939242E+09
     -176.6822385793      184.4633183119     1  0.28349256E+09
     -176.6805232923      190.7772298306     1  0.30150991E+09
     -176.6802511662      189.8185467547     1  0.27326329E+09
     -176.6798991374      189.7412868140     1  0.27495373E+09
     -176.6798646461      185.5996418821     1  0.27027621E+09
     -176.6795479358      182.5121080617     1  0.26352325E+09
     -176.6794258218      190.3826086417     1  0.27005177E+09
     -176.6793434543      190.1154203484     1  0.27804930E+09
     -176.6791050580      190.3904097946     1  0.28046285E+09
     -176.6788161659      181.9486928085     1  0.26579120E+09
     -176.6781701840      183.2077449158     1  0.28332974E+09
     -176.6776283771      190.0419899392     1  0.27672256E+09
     -176.6773480038      190.1313252623     1  0.30361851E+09
     -176.6773450538      190.7670464980     1  0.25948060E+09
     -176.6768521201      190.7346980006     2  0.28977557E+09
     -176.6765613127      185.5630323921     1  0.27941774E+09
     -176.6763562201      189.8287193579     1  0.27391830E+09
     -176.6763146509      190.7717444276     1  0.25930677E+09
     -176.6762234964      190.1477264706     1  0.27512872E+09
     -176.6755252344      190.6761299660     1  0.28458062E+09
     -176.6752874379      189.9032766193     1  0.27928928E+09
     -176.6741986619      190.7381836924     1  0.29570030E+09
     -176.6740210676      189.6771543506     2  0.28051630E+09
     -176.6739187360      189.9817188077     1  0.27306055E+09
     -176.6736042907      190.5399280411     1  0.27888228E+09
     -176.6735973609      186.2686993887     1  0.27423347E+09
     -176.6734865825      189.8826517180     1  0.27604077E+09
     -176.6729818376      190.2209543030     1  0.27603642E+09
     -176.6727099771      189.9565379356     1  0.27593234E+09
     -176.6725552963      190.6447441765     1  0.26959778E+09
     -176.6707730966      186.0507315640     1  0.27269716E+09
     -176.6706687284      185.8802156119     1  0.27203422E+09
     -176.6705488881      189.7724148887     1  0.27368593E+09
     -176.6703741443      190.6507217205     1  0.27913275E+09
     -176.6698788138      189.8256685711     1  0.27609025E+09
     -176.6698754520      190.4070625683     1  0.27156259E+09
     -176.6697090050      189.7534079264     1  0.27679734E+09
     -176.6693038614      184.8318041320     1  0.27885464E+09
     -176.6684817101      190.6768644304     1  0.29179635E+09
     -176.6674733266      189.8689079848     1  0.27688474E+09
     -176.6668570842      190.4133468889     1  0.27483662E+09
     -176.6665841130      184.4256025735     1  0.27951629E+09
     -176.6661909751      190.3900929355     1  0.27705172E+09
     -176.6658296675      190.4255284827     1  0.26988777E+09
     -176.6657452453      189.7780099433     1  0.27310559E+09
     -176.6655756759      189.8982725127     1  0.26953646E+09
     -176.6654461869      184.1720052098     1  0.28157190E+09
     -176.6650622469      189.7969861305     2  0.28147694E+09
     -176.6646320073      186.7857578340     1  0.26609742E+09
     -176.6644646088      190.3609790231     1  0.30119838E+09
     -176.6638561985      190.2900768717     1  0.27815346E+09
     -176.6635186807      190.1865293088     1  0.27847567E+09
     -176.6634687168      189.9106225721     1  0.27335848E+09
     -176.6634543992      189.9116311723     1  0.27541353E+09
     -176.6630650503      184.8687661981     2  0.26112023E+09
     -176.6627433796      190.4039173209     1  0.27697746E+09
     -176.6626095966      190.0627222468     1  0.27492402E+09
     -176.6625224074      189.9280021953     1  0.27373749E+09
     -176.6617220325      190.4222730521     1  0.26930423E+09
     -176.6615899365      190.2476685229     1  0.27974171E+09
     -176.6614796745      190.4300679938     1  0.27047676E+09
     -176.6611843285      190.4562157679     1  0.26947054E+09
     -176.6610777078      189.9855320922     1  0.27404701E+09
     -176.6605685095      189.8029904538     1  0.27536151E+09
     -176.6599199186      189.9855773301     1  0.27458862E+09
     -176.6598761176      189.6693527017     2  0.28085721E+09
     -176.6590682752      186.6070145048     1  0.27809897E+09
     -176.6587581782      189.3376057357     1  0.28671872E+09
     -176.6581591651      190.2452958375     1  0.27408846E+09
     -176.6575270689      190.2569401718     1  0.27495067E+09
     -176.6573517820      185.4434713453     1  0.26974731E+09
     -176.6572184611      190.0423918239     1  0.27421999E+09
     -176.6569430743      190.2145505681     1  0.27663404E+09
     -176.6564980274      190.3275316524     1  0.29929431E+09
     -176.6562808104      182.1219185768     1  0.26608804E+09
     -176.6553567453      190.1949842480     1  0.30063082E+09
     -176.6550084269      186.7379954108     1  0.28322215E+09
     -176.6546833203      190.1782184382     1  0.26848986E+09
     -176.6534323154      190.0539024163     1  0.27436446E+09
     -176.6531348959      190.6548700499     1  0.29522286E+09
     -176.6528897867      190.3433171681     1  0.27595706E+09
     -176.6528686607      190.2055166632     1  0.27809381E+09
     -176.6522771149      190.2464245918     1  0.30025268E+09
     -176.6522329647      190.2878749451     1  0.27112874E+09
     -176.6522065036      190.8987745557     1  0.29626798E+09
     -176.6518309256      185.6032503986     1  0.27214007E+09
     -176.6515528317      189.9131666271     1  0.27407570E+09
     -176.6495721109      190.3294677497     1  0.27784453E+09
     -176.6487908669      189.8170123302     1  0.27293454E+09
     -176.6486055449      190.4449323344     1  0.28780970E+09
     -176.6484262462      189.9415545734     1  0.27118842E+09
     -176.6482291981      187.0633190587     1  0.29771107E+09
     -176.6476121597      190.1349264773     1  0.27180477E+09
     -176.6471884073      190.6251878918     1  0.28725732E+09
     -176.6470922977      189.7805547015     1  0.27269575E+09
     -176.6469283073      190.6368290838     1  0.27115530E+09
     -176.6467898453      190.1688662875     1  0.27699921E+09
     -176.6466005378      190.2700794679     1  0.27476019E+09
     -176.6463181267      183.6398088985     1  0.26536197E+09
     -176.6448110525      188.0112638217     1  0.27254307E+09
     -176.6443581629      189.8882689011     1  0.27270061E+09
     -176.6428853663      189.9411665315     1  0.27608805E+09
     -176.6423948893      190.0448258387     1  0.28433782E+09
     -176.6420839555      190.7609609770     1  0.27815080E+09
     -176.6417460883      185.6948233355     1  0.28073035E+09
     -176.6415257915      189.8588341758     1  0.27623091E+09
     -176.6403233956      181.2125268095     1  0.26646619E+09
     -176.6402284897      190.1811146415     1  0.27406602E+09
     -176.6393688461      189.9793141258     1  0.27251558E+09
     -176.6392138795      186.5730761616     1  0.27172811E+09
     -176.6390197629      190.5853078406     1  0.28925680E+09
     -176.6388741246      190.3741064614     1  0.27750660E+09
     -176.6383787501      190.6086407180     1  0.28929881E+09
     -176.6382677109      189.8770216672     1  0.27420554E+09
     -176.6379313611      190.0078468996     1  0.29819634E+09
     -176.6375802273      190.3906414603     1  0.27031088E+09
     -176.6375693653      190.1919539772     1  0.27563704E+09
     -176.6372800023      182.7745371611     1  0.27905474E+09
     -176.6363507639      190.6994269463     2  0.26877646E+09
     -176.6362630699      190.0860105401     1  0.27904750E+09
     -176.6359384517      189.7175048111     1  0.27489238E+09
     -176.6356000000      186.4777852047     1  0.27845314E+09
     -176.6346369818      190.1987524409     1  0.27144762E+09
     -176.6342930923      186.5877048257     1  0.27049597E+09
     -176.6335697440      190.1074139234     1  0.27335230E+09
     -176.6330553684      190.1030449555     1  0.27346991E+09
     -176.6304819792      190.2438352914     1  0.27220864E+09
     -176.6300260278      189.9765643419     1  0.27355233E+09
     -176.6295274212      189.7348157130     1  0.26811866E+09
     -176.6293200685      190.1780663441     1  0.26937315E+09
     -176.6291089814      185.3928437419     1  0.27478786E+09
     -176.6287347256      190.2795560499     1  0.27032969E+09
     -176.6286062180      190.1795727997     1  0.27307063E+09
     -176.6283153151      190.0717912636     1  0.27422051E+09
     -176.6280878595      190.1593049016     1  0.27135473E+09
     -176.6277163911      185.5902438245     1  0.27680834E+09
     -176.6266250605      190.1552655924     1  0.27169056E+09
     -176.6264757092      190.0801836721     1  0.26830421E+09
     -176.6254214243      190.0636330944     1  0.27340806E+09
     -176.6247550271      189.6561565692     1  0.27102047E+09
     -176.6245962599      184.8299243295     2  0.28268503E+09
     -176.6237157605      190.1687741243     1  0.27076423E+09
     -176.6229787831      186.4807759115     1  0.26330988E+09
     -176.6221785828      189.9536557415     1  0.28775488E+09
     -176.6219703949      189.7593636307     1  0.27279408E+09
     -176.6218059831      182.9299225932     1  0.28336598E+09
     -176.6212993306      189.6002969769     2  0.26825538E+09
     -176.6204324258      186.1654780846     1  0.27550614E+09
     -176.6195549062      183.4282717328     1  0.28496477E+09
     -176.6182933225      189.8707349707     1  0.27103578E+09
     -176.6174258115      189.3256159151     1  0.26878390E+09
     -176.6169895970      190.0498918124     1  0.27018910E+09
     -176.6163229321      189.9914668806     1  0.26843950E+09
     -176.6155103600      184.3557052601     1  0.26790221E+09
     -176.6148647823      185.3945837064     1  0.26544065E+09
     -176.6142207747      184.8179451633     1  0.27579576E+09
     -176.6132835153      189.8633202056     1  0.28916436E+09
     -176.6126660207      185.5598637059     1  0.27741723E+09
     -176.6125785267      183.5917493123     1  0.27411968E+09
     -176.6123927060      185.4157009456     1  0.27213555E+09
     -176.6110688320      189.8697337200     1  0.29003525E+09
     -176.6108440408      183.9301344138     1  0.27614982E+09
     -176.6087592416      186.2438654982     1  0.28292516E+09
     -176.6076419775      190.1729768919     1  0.26724566E+09
     -176.6057968628      189.6544148831     1  0.28262441E+09
     -176.6046683218      190.3251583261     1  0.28000657E+09
     -176.6031994571      182.0643194117     1  0.27615509E+09
     -176.6031954583      189.4855216602     1  0.26900564E+09
     -176.6029550263      189.6167484496     1  0.26803892E+09
     -176.6019062857      183.8003401380     1  0.27688137E+09
     -176.6006242893      186.2625175154     1  0.26973885E+09
     -176.6003402283      185.5744345401     1  0.27214762E+09
     -176.5984835720      186.0789762553     1  0.26999612E+09
     -176.5974469434      189.8865536247     1  0.26689614E+09
     -176.5965417302      189.8859733863     1  0.28128548E+09
     -176.5964036594      186.7052164533     1  0.28322675E+09
     -176.5961848296      181.2773065517     1  0.26314160E+09
     -176.5933166455      186.0420913524     1  0.26994293E+09
     -176.5931305597      186.3934148705     1  0.26032526E+09
     -176.5918481500      190.0478933071     1  0.26852840E+09
     -176.5910622657      189.4105591387     1  0.29311903E+09
     -176.5905537295      189.6631836364     1  0.26683549E+09
     -176.5900176895      186.2876196736     1  0.27284639E+09
     -176.5898358924      183.3114589082     1  0.27135915E+09
     -176.5876899179      189.8970517197     1  0.26721137E+09
     -176.5876784836      176.8688160441     1  0.26785996E+09
     -176.5856546695      189.4643859158     1  0.27137237E+09
     -176.5844323971      184.5270993259     1  0.26443698E+09
     -176.5831910266      189.2645534054     1  0.27324575E+09
     -176.5799979795      180.9769731667     1  0.27091479E+09
     -176.5799113810      189.7060118951     1  0.28397601E+09
     -176.5760258338      186.1694439675     1  0.26183254E+09
     -176.5754209085      189.6121319334     1  0.26575470E+09
     -176.5749670912      189.8934469992     1  0.27940048E+09
     -176.5748451483      189.6396070199     1  0.27934345E+09
     -176.5730375596      189.9238474356     1  0.28051516E+09
     -176.5729809675      186.3167865638     1  0.27629480E+09
     -176.5725763769      190.5572605434     1  0.27105433E+09
     -176.5698134474      190.5806569073     1  0.27101266E+09
     -176.5693715320      189.6211558329     1  0.26556614E+09
     -176.5667698143      181.9215673842     1  0.26964133E+09
     -176.5630663973      183.2426374298     1  0.27235102E+09
     -176.5615102574      189.7022090229     1  0.28132785E+09
     -176.5614357769      186.2421229839     1  0.26833034E+09
     -176.5602472014      189.4921921980     1  0.27320433E+09
     -176.5588419120      189.7018766030     1  0.28550139E+09
     -176.5582418694      184.8109223938     1  0.28242379E+09
     -176.5570145659      189.9122318794     1  0.26581356E+09
     -176.5567058689      189.5695075776     1  0.28212241E+09
     -176.5565904814      189.7001759887     1  0.28234245E+09
     -176.5556041273      189.6686490120     1  0.26562864E+09
     -176.5551165942      190.0099697438     1  0.28415771E+09
     -176.5550024295      189.4206787673     1  0.26883127E+09
     -176.5538447726      189.4536936855     1  0.28179114E+09
     -176.5525546706      182.2462545309     1  0.29421929E+09
     -176.5511474914      189.6914400815     1  0.28330389E+09
     -176.5505212266      190.2776407109     1  0.27952049E+09
     -176.5504394988      189.5530315648     1  0.28282094E+09
     -176.5498559652      190.0165614861     1  0.28043084E+09
     -176.5498186231      188.4473873835     1  0.29072394E+09
     -176.5487800767      189.6686727843     1  0.28464904E+09
     -176.5432932317      186.3768604902     1  0.29170332E+09
     -176.5419595544      189.2651611488     1  0.27933213E+09
     -176.5391609302      189.4992499620     1  0.28189200E+09
     -176.5365640029      189.8486451190     1  0.28468683E+09
     -176.5335891819      181.4466624450     1  0.26307533E+09
     -176.5330240541      181.0261003035     1  0.28154998E+09
     -176.5329777382      183.6308389943     1  0.28435356E+09
     -176.5297966614      189.0531381001     1  0.29775280E+09
     -176.5276439886      185.1300431631     1  0.26511717E+09
     -176.5273849569      188.9133920591     1  0.27823650E+09
     -176.5252307209      189.9500702073     1  0.26557188E+09
     -176.5236605253      189.7792239181     1  0.27743197E+09
     -176.5223162316      189.7707304934     1  0.28343161E+09
     -176.5198077695      187.2550217597     1  0.29562284E+09
     -176.5186901934      188.9071633838     1  0.27540273E+09
     -176.5155422986      186.3406756970     1  0.27876216E+09
     -176.5150263374      182.9389998191     1  0.26225441E+09
     -176.5097986130      189.3625635655     1  0.28340996E+09
     -176.5091830678      190.0662677173     1  0.27717492E+09
     -176.5020878387      185.0212327569     1  0.28870556E+09
     -176.5016339089      189.6586306396     1  0.27333742E+09
     -176.4975195482      188.9014111817     1  0.28112185E+09
     -176.4916611923      183.6056927420     1  0.27333102E+09
     -176.4909260073      188.4734737235     1  0.27869681E+09
     -176.4904412040      185.8099832604     1  0.28430902E+09
     -176.4875102847      188.9790518467     2  0.27806774E+09
     -176.4854794867      180.6842455758     1  0.27760195E+09
     -176.4784035550      186.3316570277     1  0.26755699E+09
     -176.4778869073      189.8481628344     1  0.27861397E+09
     -176.4761708831      189.6126212175     1  0.27697791E+09
     -176.4740833741      189.5033749237     1  0.27299102E+09
     -176.4729573131      188.8833684283     1  0.27544900E+09
     -176.4701272996      189.9067644432     1  0.27258541E+09
     -176.4687544054      184.8059364203     1  0.27366058E+09
     -176.4671399033      184.3233286646     1  0.27638344E+09
     -176.4649645800      190.0964630035     1  0.27892688E+09
     -176.4614979801      189.2120575562     1  0.27219262E+09
