# Supplementary material for: Structure, thermodynamics, and rearrangement mechanisms in gold clusters—insights from the energy landscapes framework
Source: Nanoscale. 2017 Dec 15;10(4):2004–16. doi: 10.1039/c7nr07123j (PMC5901115; doi:10.1039/c7nr07123j)
Supplement: Supplementary file 1 [file NR-010-C7NR07123J-s001.zip › minima/51_Au/gmin.xyz]

          51
     -180.6985574975      186.3664316621     1  0.31040721E+09
L1        -5.4320835303         0.0474860504         1.0696455484    0.01391    0.18835   -3.35948
L1         0.8674792958        -3.3589384054         1.7362588458    0.02959    0.11289   -3.51037
L1        -1.4685808670        -2.7789505023        -4.2338395803   -0.43140    0.27987   -3.46166
L1         0.4640791886        -2.1123348605        -2.4287342659    0.53003    0.30265   -3.79953
L1         0.9064925257        -4.3323497047        -0.8414013099   -0.16440    0.16627   -3.51175
L1        -1.5018436074        -4.4741734094        -2.1639995264    0.14454    0.19817   -3.37943
L1        -1.4831745676        -3.6581327251         0.3838970472    0.15394    0.22155   -3.50339
L1         0.6582728240         4.6273296529        -0.1561590556   -0.04696    0.11819   -3.40580
L1         1.8712766923         2.0319792931         3.5159703772    0.09968    0.27638   -3.57821
L1         3.3080145479        -0.1886748844         4.1409777070   -0.10173    0.31800   -3.41977
L1        -0.0780968883        -1.2042582928         0.2404884477   -0.52822    0.09370   -3.84011
L1         4.7468180342        -0.8557092311         0.8855651033   -0.16920    0.30950   -3.43455
L1         3.2548274739        -2.3407392767         2.5251065790    0.01908    0.09079   -3.41496
L1         0.3356043798         1.8561546068         0.0796912472    0.81480    0.09702   -3.79321
L1         3.9202239788         1.3661395778        -3.0822625268   -0.03734    0.07077   -3.40571
L1         4.3896065516        -1.0301016589        -1.8609673116   -0.44930    0.35390   -3.49024
L1        -2.5562974039         2.5877264462         2.4729318707    0.33259    0.14193   -3.62293
L1        -3.5519020866        -1.8513281590         0.7317882872   -0.03830    0.17438   -3.51236
L1        -1.4304809010         1.9495122741        -4.4067816503   -0.07066    0.13866   -3.40549
L1         4.3891206009         1.4563388830         2.3375988132   -0.12878    0.09533   -3.41042
L1         2.5902677573        -2.2729274797        -0.1765926496    0.05230    0.22993   -3.68026
L1        -2.8213714807        -0.2667653726        -3.7561367083   -0.49557    0.22567   -3.48145
L1        -5.1346347250         1.9720042614         2.8928919424   -0.18590    0.36684   -3.31360
L1         1.1601057889        -2.7778128590        -5.0992836975    0.04257    0.50790   -3.38283
L1         0.9468456727        -1.4439653458         3.7103045097    0.24340    0.18134   -3.57793
L1        -1.4614019380        -2.0211689217         2.5669551389    0.09513    0.23965   -3.58309
L1        -0.4453672658         0.6609904320         2.5025569371    0.36238    0.31249   -3.81078
L1         2.1915785903         0.0646415352         1.4865094995   -0.30082    0.32752   -3.83791
L1        -3.3696686515        -0.0858186115         2.8638737337    0.47900    0.18081   -3.61310
L1         1.2710878714         1.6739820958        -3.7956892156   -0.08660    0.15221   -3.57353
L1        -0.7384472573         0.4785985678        -2.1348657837    0.96879    0.13350   -3.79124
L1        -4.3625760222         2.3511729806         0.2816498452   -0.32539    0.40196   -3.48920
L1        -0.0033171420         3.5750223143         2.2354634883   -0.08953    0.01800   -3.55566
L1        -2.9542134881         2.1252367526        -2.1241902908   -0.28591    0.28632   -3.56315
L1        -1.4420605613        -0.3109559588         4.8593261215   -0.28630    0.24046   -3.49029
L1         1.0281996589         0.5103667844         5.5415153765   -0.09240    0.27304   -3.34913
L1        -0.1916516301        -0.4537105906        -4.7426901774    0.03158    0.32530   -3.56275
L1         2.3069581832         3.0381857028        -1.6385501040    0.02192    0.09058   -3.56832
L1         4.2181465963         1.4400953327        -0.3841122378    0.01468    0.04624   -3.54893
L1        -4.3190470066        -0.0810374889        -1.3755637226   -0.31807    0.23589   -3.48996
L1         1.9762176870         0.1765721212        -1.4326813229    0.83999    0.38121   -3.79412
L1        -1.8706994191         3.5424383943         0.0078321646   -0.11270    0.17884   -3.56567
L1        -2.2343971766        -1.8826006851        -1.6444711971    0.37523    0.12834   -3.66821
L1        -3.3219067680         1.6690231274         4.8991996437   -0.20110    0.27344   -3.31969
L1         2.8794275517        -3.2365810697        -2.7768653085   -0.55840    0.26133   -3.47300
L1         0.7465110084        -4.7772229735        -3.4913805780    0.07902    0.28002   -3.35966
L1        -0.3975064874         3.3116663496        -2.2993718232    0.02004    0.11450   -3.56764
L1         2.5660465463        -0.7951207845        -3.9831537523    0.06519    0.24847   -3.56056
L1        -0.7294635354         2.3609409369         4.6408541442   -0.23102    0.18245   -3.49165
L1         2.5805381703         3.1095210021         1.1131650049   -0.09355    0.28690   -3.55669
L1        -2.2735567689         0.6082537767         0.3077263719    0.00017    0.36500   -3.81917
