# Supplementary material for: Structure, thermodynamics, and rearrangement mechanisms in gold clusters—insights from the energy landscapes framework
Source: Nanoscale. 2017 Dec 15;10(4):2004–16. doi: 10.1039/c7nr07123j (PMC5901115; doi:10.1039/c7nr07123j)
Supplement: Supplementary file 1 [file NR-010-C7NR07123J-s001.zip › minima/51_Au/min.data.amb]

     -180.6985574975      186.3664316621     1  0.31040721E+09
     -180.6956990086      186.9400136611     1  0.29543601E+09
     -180.6611887981      185.4783512572     1  0.29461682E+09
     -180.6610575076      186.2664393450     1  0.30290309E+09
     -180.6569063305      188.4116090694     1  0.31763212E+09
     -180.6548801058      186.7210050454     1  0.28644133E+09
     -180.6499602535      183.9885929397     1  0.29633054E+09
     -180.6498312179      183.8629291412     1  0.29476815E+09
     -180.6443701213      183.9947484111     1  0.29639755E+09
     -180.6427489671      186.1039896612     1  0.30085482E+09
     -180.6327883989      189.5259519125     1  0.31030374E+09
     -180.6298645494      193.6551585150     2  0.30783425E+09
     -180.6276491203      190.1457829718     2  0.29668912E+09
     -180.6276464554      187.9087339074     1  0.29713051E+09
     -180.6268997623      189.3627141551     2  0.28247589E+09
     -180.6252032432      184.3702543578     1  0.29511597E+09
     -180.6248776401      184.0096657943     1  0.29633779E+09
     -180.6239604561      187.6846744141     1  0.30048018E+09
     -180.6235292228      189.1230134960     1  0.31658963E+09
     -180.6233720871      187.0985385218     1  0.31589349E+09
     -180.6221660301      188.2787636679     1  0.31216323E+09
     -180.6212541146      189.3944389745     1  0.30177268E+09
     -180.6207668062      183.4817741211     1  0.29366728E+09
     -180.6181858117      193.4179237984     1  0.29914258E+09
     -180.6168236325      185.1762441368     1  0.30239297E+09
     -180.6150298690      188.1387519205     2  0.28871602E+09
     -180.6112934767      185.8965635426     1  0.30334937E+09
     -180.6088846219      192.9508162119     1  0.30045039E+09
     -180.6070472058      191.8255968344     1  0.30189883E+09
     -180.6060377095      188.8515384868     1  0.30104774E+09
     -180.6060322653      185.1675546072     1  0.29890678E+09
     -180.6021673092      188.2046258780     2  0.28676592E+09
     -180.6014870693      191.1213749513     1  0.30103090E+09
     -180.6003493910      186.9347032384     1  0.29790200E+09
     -180.5996827117      186.3133180690     1  0.28604333E+09
     -180.5988517646      186.4949880705     1  0.29808864E+09
     -180.5964535394      189.3383921710     1  0.31744483E+09
     -180.5933277401      187.2228899087     1  0.29291532E+09
     -180.5916295261      185.1787520408     1  0.30164821E+09
     -180.5889748816      186.1557819741     1  0.31116124E+09
     -180.5887033062      186.9046319212     1  0.30937701E+09
     -180.5874114653      186.6296030775     1  0.30668036E+09
     -180.5873473626      186.6904314322     1  0.31253746E+09
     -180.5866116015      187.8383101685     1  0.31513230E+09
     -180.5863761354      188.5548270916     1  0.31017401E+09
     -180.5857732333      190.3157763654     1  0.29146994E+09
     -180.5835623242      185.6268981259     1  0.29571234E+09
     -180.5831199074      186.4545311309     1  0.31643735E+09
     -180.5811346593      188.1154828593     1  0.28795015E+09
     -180.5808738266      188.0329357702     1  0.29830778E+09
     -180.5779065004      182.3547552651     1  0.28901240E+09
     -180.5773328278      184.6522124873     1  0.28694441E+09
     -180.5770287673      184.0349382128     1  0.29094694E+09
     -180.5752907581      188.3337416823     1  0.31001447E+09
     -180.5736609529      191.8387946859     2  0.30514901E+09
     -180.5735777411      187.0765097451     1  0.31410458E+09
     -180.5732668040      186.1477154508     1  0.30125215E+09
     -180.5723668844      189.9988168006     1  0.31719874E+09
     -180.5721097197      185.3195291947     1  0.30303440E+09
     -180.5720031634      185.9012238779     1  0.30441662E+09
     -180.5710830000      187.6533643352     1  0.31185929E+09
     -180.5707448818      188.7939855333     2  0.31275624E+09
     -180.5679096118      191.4972936728     1  0.32676620E+09
     -180.5656040886      186.6303731256     1  0.30984150E+09
     -180.5645857106      186.6676948553     1  0.30279523E+09
     -180.5639424358      188.3289220871     1  0.31867790E+09
     -180.5635999082      182.9023256582     1  0.30172359E+09
     -180.5635332261      186.3292821311     1  0.30851904E+09
     -180.5629608118      191.4361172819     1  0.32919762E+09
     -180.5628876937      189.4966424036     1  0.31121920E+09
     -180.5617866838      187.1808149684     1  0.30447719E+09
     -180.5617267670      185.4693137851     1  0.31741407E+09
     -180.5600072424      193.1425493012     2  0.29572241E+09
     -180.5599661600      188.6149910475     1  0.30975010E+09
     -180.5586859716      185.4640989243     1  0.29876657E+09
     -180.5586814151      187.6516329712     1  0.29836181E+09
     -180.5579256674      184.3236300004     1  0.30413683E+09
     -180.5555912304      184.8088884756    12  0.29069705E+09
     -180.5555262343      186.2838459399     1  0.30749020E+09
     -180.5554339908      185.0459277935     1  0.31174411E+09
     -180.5544733798      192.1627647642     1  0.32179832E+09
     -180.5537277584      186.0270088181     2  0.30105383E+09
     -180.5531866917      184.4265115097     1  0.28863423E+09
     -180.5527628747      192.2892562346     1  0.32241774E+09
     -180.5520802172      185.8832816544     1  0.30164256E+09
     -180.5516748702      191.5840666783     1  0.31767171E+09
     -180.5514861727      185.4108570629     1  0.32117212E+09
     -180.5513665788      185.4620462134     1  0.29050297E+09
     -180.5509569251      186.4034598908     1  0.30016025E+09
     -180.5506875585      187.0909624464     1  0.31857683E+09
     -180.5497868001      191.7067919117     1  0.31939540E+09
     -180.5493602210      185.6597385456     1  0.30017498E+09
     -180.5482565396      188.3802951538     1  0.31063353E+09
     -180.5480561519      185.9249449575     1  0.30756977E+09
     -180.5470555622      188.3998340571     1  0.31803176E+09
     -180.5459273567      184.8068483589     1  0.30491423E+09
     -180.5454022295      183.7733429557     1  0.30377415E+09
     -180.5451642632      186.5263912959     1  0.31180598E+09
     -180.5450499640      187.2809212875     1  0.30925628E+09
     -180.5449757594      182.8389347179     1  0.30240653E+09
     -180.5441499910      187.0116900849     1  0.32251315E+09
     -180.5437832824      187.7616871007     1  0.30772792E+09
     -180.5433643125      187.9713217246     1  0.29575423E+09
     -180.5433586558      187.7951838145     1  0.30593522E+09
     -180.5433290447      187.1497938172     1  0.30473141E+09
     -180.5429241521      185.1855546694     1  0.29596178E+09
     -180.5425322734      184.5900138085     1  0.29941970E+09
     -180.5419355407      186.2619273918     1  0.28687680E+09
     -180.5418239660      186.1224733966     1  0.30314098E+09
     -180.5416402391      188.1447469355     1  0.30871664E+09
     -180.5414392345      185.8121567591     1  0.30534706E+09
     -180.5409815214      189.3108162164     1  0.29031486E+09
     -180.5409691487      182.2966025947     1  0.30452367E+09
     -180.5401369125      191.8307340441     1  0.32102093E+09
     -180.5400039622      179.3005560702     1  0.30169219E+09
     -180.5398908409      186.2130785843     1  0.31479891E+09
     -180.5390260831      186.5147463180     1  0.30160390E+09
     -180.5380129783      185.6492531567     1  0.29965209E+09
     -180.5378240425      188.8589236362     1  0.31297888E+09
     -180.5377752078      182.2174817997     1  0.32268132E+09
     -180.5359695965      189.0655230568     1  0.29770907E+09
     -180.5349884349      191.5257239709     1  0.31929581E+09
     -180.5345184114      183.9869750420     1  0.28706623E+09
     -180.5334481076      184.5503493297     1  0.30295146E+09
     -180.5330698940      186.9319645015     1  0.31491053E+09
     -180.5329525860      184.2678491807     1  0.30390497E+09
     -180.5328985187      190.9885421482     1  0.31953542E+09
     -180.5324321564      188.4511008840     1  0.30710242E+09
     -180.5324012328      184.0441149671     1  0.29098489E+09
     -180.5322250544      187.5680755726     1  0.30162636E+09
     -180.5315528618      185.5058317741     1  0.30965052E+09
     -180.5301291209      191.8556575134     1  0.31534389E+09
     -180.5297128237      188.7514966193     1  0.31781716E+09
     -180.5285452911      188.1458964346     1  0.30342632E+09
     -180.5284366239      186.4172899685     1  0.30477434E+09
     -180.5282720051      186.0748840599     1  0.30646005E+09
     -180.5282619508      186.4826466558     1  0.30462700E+09
     -180.5281951810      191.3002351568     1  0.32373166E+09
     -180.5279339424      189.6085265032     2  0.29438550E+09
     -180.5276202329      183.7728625794     2  0.30490134E+09
     -180.5270381814      186.6592490665     1  0.30574746E+09
     -180.5270060536      185.8658134040     1  0.30534995E+09
     -180.5263761905      184.7974651158     1  0.30629213E+09
     -180.5258270104      180.9626457428     1  0.30362891E+09
     -180.5256167736      184.9303864868     1  0.31144803E+09
     -180.5252575582      188.6707509427     1  0.31284201E+09
     -180.5230511264      183.8246052364     1  0.30710750E+09
     -180.5223546691      184.5236865554     1  0.30404685E+09
     -180.5223161800      187.5231944668     1  0.29250604E+09
     -180.5219969048      180.8026071623     1  0.30240857E+09
     -180.5216122700      187.6839442241     1  0.30201731E+09
     -180.5212717569      188.1942894167     1  0.31610060E+09
     -180.5212200366      185.8950319371     1  0.29405066E+09
     -180.5208950123      189.8902586350     1  0.31115730E+09
     -180.5206090030      185.0742450792     1  0.31126395E+09
     -180.5200733942      187.0052093686     1  0.31864671E+09
     -180.5198822890      186.8076687765     1  0.32225190E+09
     -180.5196966134      188.0262171481     1  0.31070261E+09
     -180.5194450771      184.9316633941     1  0.29716811E+09
     -180.5193284130      190.4623830374     2  0.29236702E+09
     -180.5191634903      182.5265578751     1  0.29186437E+09
     -180.5191504700      185.6912456727     1  0.30594791E+09
     -180.5190041914      187.5253051230     1  0.30002911E+09
     -180.5188717135      186.0340467468     1  0.30350305E+09
     -180.5178496431      190.1821162585     1  0.28818117E+09
     -180.5178125660      190.7318375870     1  0.29221652E+09
     -180.5174897599      188.7081211827     1  0.30266532E+09
     -180.5174627326      184.3804314264     1  0.31721994E+09
     -180.5167083348      182.1695990253     1  0.30352998E+09
     -180.5161157508      186.4009948892     1  0.29919922E+09
     -180.5159691758      188.3000177244     1  0.31720906E+09
     -180.5157498229      185.3320444022     1  0.30062825E+09
     -180.5151659064      191.3334723641     1  0.31744547E+09
     -180.5151367330      189.9730413412     1  0.31106207E+09
     -180.5149473259      192.9934926194     1  0.30836821E+09
     -180.5142282232      187.3895263109     1  0.30412265E+09
     -180.5138564185      185.1572805560     1  0.31151445E+09
     -180.5136032333      185.5487764848     1  0.29941927E+09
     -180.5133325216      190.8101794232     1  0.31111222E+09
     -180.5128134032      185.5151884923     1  0.30646209E+09
     -180.5127064221      184.1371699003     1  0.29593371E+09
     -180.5127046426      191.1714411002     1  0.32061302E+09
     -180.5126462321      182.6009611301     1  0.31024186E+09
     -180.5125496174      185.7723607214     1  0.28486472E+09
     -180.5124918864      186.3377129201     1  0.30722888E+09
     -180.5121574675      185.8286975586     1  0.29901010E+09
     -180.5121382256      186.6618696691     1  0.30499680E+09
     -180.5121127055      189.5120116146     1  0.32343238E+09
     -180.5116298245      182.6255980166     1  0.30300567E+09
     -180.5115616603      184.8596451040     1  0.30245518E+09
     -180.5114753264      184.2312282960     1  0.29929028E+09
     -180.5112952565      186.4550059008     1  0.30944884E+09
     -180.5108578312      185.2105231220     1  0.30848579E+09
     -180.5105068086      186.8962140514     1  0.30335417E+09
     -180.5104288057      191.4436632927     1  0.32043863E+09
     -180.5098666679      185.3998545029     1  0.30400802E+09
     -180.5098647312      182.1789987508     1  0.30700943E+09
     -180.5097072489      182.6810200665     1  0.31819821E+09
     -180.5093354662      184.6311553257     1  0.30340407E+09
     -180.5090995161      185.5256442195     1  0.30710869E+09
     -180.5090253952      186.9699264150     1  0.29837175E+09
     -180.5088976540      189.4462956433     2  0.31079633E+09
     -180.5086259251      184.9633597836     1  0.29803224E+09
     -180.5085848239      187.5045945857     1  0.31885292E+09
     -180.5084084718      186.4359900319     1  0.30196900E+09
     -180.5081059832      185.9935420564     1  0.30239255E+09
     -180.5080643657      187.4045761667     1  0.31597462E+09
     -180.5078438968      183.3977313481     1  0.30604369E+09
     -180.5078096084      186.3171105232     1  0.30941068E+09
     -180.5075624605      185.7717814951     1  0.29931933E+09
     -180.5073815585      184.2384167759     1  0.32231771E+09
     -180.5073107672      189.8895634690     2  0.29251637E+09
     -180.5072994810      185.3364638697     1  0.30296512E+09
     -180.5067981444      183.6737590192     1  0.30438276E+09
     -180.5067596674      191.0537585028     1  0.31741268E+09
     -180.5066446741      184.0334310712     2  0.28568077E+09
     -180.5065794687      187.6227926404     1  0.28988377E+09
     -180.5065486817      189.7184026064     2  0.31246523E+09
     -180.5064970852      184.6622001583     1  0.29545769E+09
     -180.5064950914      184.1320621681     1  0.29070548E+09
     -180.5059772157      188.1206747428     1  0.31320833E+09
     -180.5058730070      183.7162779079     1  0.30139560E+09
     -180.5056959106      185.4243151882     1  0.29470255E+09
     -180.5055198510      184.6375000420     1  0.29596828E+09
     -180.5049898189      187.6684250370     2  0.31694596E+09
     -180.5046082424      184.5550061342     1  0.30058081E+09
     -180.5044060209      187.3790584317     1  0.31799761E+09
     -180.5042452056      185.8750827296     1  0.30095162E+09
     -180.5035924115      184.5925056939     1  0.29163983E+09
     -180.5033992172      186.6822611955     1  0.30195907E+09
     -180.5032978342      185.3588464987     1  0.29951762E+09
     -180.5030316185      187.8373203272     1  0.30372576E+09
     -180.5030046535      188.3011309817     2  0.29003979E+09
     -180.5027870964      184.5554976785     1  0.29306309E+09
     -180.5027766830      188.3335406964     1  0.32057658E+09
     -180.5025930604      187.5598147646     1  0.30513754E+09
     -180.5025805282      184.9236630055     1  0.31683250E+09
     -180.5024030397      191.2615019076     1  0.31905841E+09
     -180.5023169577      187.5491699632     2  0.30596180E+09
     -180.5022445060      184.0151512571     1  0.31514624E+09
     -180.5021431954      180.7181010433     1  0.30137579E+09
     -180.5020189206      187.9031222594     1  0.31548627E+09
     -180.5019392060      185.2171675621     2  0.30463912E+09
     -180.5018922546      183.7855821739     1  0.30274074E+09
     -180.5011340979      177.0019897879     1  0.29991152E+09
     -180.5011324300      183.0396108629     1  0.29584866E+09
     -180.5010852126      184.0206444435     1  0.30407435E+09
     -180.5010422127      181.7349190006     1  0.30106876E+09
     -180.5006656468      179.2465248978     1  0.29675192E+09
     -180.4999270586      182.1574508248     1  0.30590979E+09
     -180.4998246434      185.0612789024     1  0.30171492E+09
     -180.4997305861      186.1754702751     1  0.31124221E+09
     -180.4996794704      188.5870892903     1  0.31256533E+09
     -180.4996254057      184.5305114217     1  0.30184855E+09
     -180.4995025615      176.3340501059     1  0.30215213E+09
     -180.4986486811      184.8239264715     1  0.31584518E+09
     -180.4985521385      187.4921853518     1  0.30618420E+09
     -180.4985031643      183.0061025278     1  0.31058687E+09
     -180.4984012107      187.4888680143     1  0.29879159E+09
     -180.4983949148      183.2277571295     1  0.30368711E+09
     -180.4982753575      185.5458674884     1  0.30035676E+09
     -180.4976120865      185.5738437419     1  0.29910829E+09
     -180.4972326451      188.1340920307     1  0.30424449E+09
     -180.4970314386      186.3457419080     1  0.29949543E+09
     -180.4963882454      182.4681485843     1  0.30995522E+09
     -180.4959779123      183.9599228687     1  0.30256020E+09
     -180.4954996038      179.2076405568     1  0.30185015E+09
     -180.4950922169      188.4190646524     1  0.29007990E+09
     -180.4950297833      184.8831650629     1  0.31508955E+09
     -180.4947851210      185.7581892620     1  0.30101913E+09
     -180.4945228162      182.6389538875     1  0.29222775E+09
     -180.4943614806      184.0015341034     1  0.30321702E+09
     -180.4941807402      190.7608643179     1  0.28601029E+09
     -180.4941620494      186.5038845695     1  0.30990015E+09
     -180.4941002468      184.4954154302     1  0.32186910E+09
     -180.4940203030      188.6332731308     1  0.29525463E+09
     -180.4939210569      192.9546031885     1  0.30406654E+09
     -180.4937967765      185.6471653894     1  0.32360129E+09
     -180.4937550586      185.3640902096     1  0.29030894E+09
     -180.4936624110      193.1960825185     2  0.30365043E+09
     -180.4932912268      186.6963671134     1  0.30091351E+09
     -180.4923059276      189.2512801045     2  0.29172345E+09
     -180.4922305449      184.3894634813     1  0.29249221E+09
     -180.4921721013      186.6429339890     1  0.30603563E+09
     -180.4921467650      182.2104571120     1  0.29873874E+09
     -180.4920328016      186.5872219331     1  0.30574162E+09
     -180.4919673006      193.1227528817     2  0.30584383E+09
     -180.4919405224      182.8824746541     1  0.30066074E+09
     -180.4918362900      182.4305509407     1  0.30207802E+09
     -180.4918123469      188.3628602092     1  0.31794681E+09
     -180.4915863802      187.6303663983     1  0.32007204E+09
     -180.4915692538      192.8713043468     2  0.30506347E+09
     -180.4913920640      187.4132921909     1  0.31545964E+09
     -180.4913576112      185.7665909009     1  0.30002773E+09
     -180.4913179031      184.1842854744     1  0.30795875E+09
     -180.4912824894      183.6269960153     1  0.30535245E+09
     -180.4910857812      187.0076439763     1  0.32111609E+09
     -180.4909812267      184.5851747943     1  0.29990082E+09
     -180.4909366018      184.4944252777     2  0.30225135E+09
     -180.4908019337      183.2743880915     1  0.30513621E+09
     -180.4905320959      181.4801297878     1  0.30276964E+09
     -180.4903708751      187.5413993174     1  0.28659366E+09
     -180.4901755952      186.6325826814     1  0.29705458E+09
     -180.4901095102      190.3971758527     1  0.28468785E+09
     -180.4900996639      186.3115611767     1  0.30105029E+09
     -180.4898702577      192.9182960640     1  0.30646904E+09
     -180.4897775447      185.6096415376     1  0.29421473E+09
     -180.4894853478      184.1630474924     1  0.30290810E+09
     -180.4893655462      185.8266381000     1  0.29900659E+09
     -180.4887312796      185.6491224973     1  0.30142633E+09
     -180.4883297706      187.1154140872     1  0.31371931E+09
     -180.4882017907      182.8618717053     1  0.29841130E+09
     -180.4881284203      181.0104922541     1  0.29018732E+09
     -180.4880962260      182.7543033341     1  0.29846292E+09
     -180.4880546249      187.5817136861     1  0.30598781E+09
     -180.4877283664      181.8648171553     1  0.30187581E+09
     -180.4874474806      185.4648905414     1  0.29542877E+09
     -180.4869058369      185.8163150151     2  0.31502790E+09
     -180.4865400853      181.3777499971     1  0.29624098E+09
     -180.4864553640      188.9867692211     1  0.31352356E+09
     -180.4864056420      185.2020665674     1  0.30112377E+09
     -180.4863697496      187.6238626317     1  0.30652430E+09
     -180.4862299549      188.0314447084     1  0.31870463E+09
     -180.4856469226      184.2847928622     1  0.30391287E+09
     -180.4855967639      184.9923083618     1  0.31044384E+09
     -180.4853771957      184.1075334521     1  0.30495075E+09
     -180.4852892648      192.8470481999     2  0.30768041E+09
     -180.4850270567      185.8422464299     2  0.30104106E+09
     -180.4849308965      186.2831704808     1  0.30859688E+09
     -180.4849184125      186.1560510747     1  0.29821896E+09
     -180.4848930008      182.5796443654     2  0.31431538E+09
     -180.4847898404      183.5287457899     1  0.30907417E+09
     -180.4847563489      180.1508966499     1  0.30787189E+09
     -180.4845123617      183.5925753199     1  0.29662514E+09
     -180.4844542695      184.1446693041     1  0.29620639E+09
     -180.4840211049      184.3661469787     1  0.29883391E+09
     -180.4840138166      184.2217963895     1  0.30342421E+09
     -180.4839728480      183.3610371069     1  0.30236574E+09
     -180.4835868791      183.2592217145     1  0.29342378E+09
     -180.4829279581      185.7487434768     1  0.30632177E+09
     -180.4829237061      190.1335110253     1  0.33004840E+09
     -180.4827732828      193.2343479771     1  0.29808337E+09
     -180.4822963591      190.9865882844     1  0.31682308E+09
     -180.4821578609      186.0573751114     1  0.30271015E+09
     -180.4820119726      191.9830057370     1  0.29538119E+09
     -180.4819766772      183.2657664512     2  0.29160767E+09
     -180.4819676206      182.8331395929     1  0.31256927E+09
     -180.4816269479      185.0970876377     1  0.30321718E+09
     -180.4815142856      185.9239420482     1  0.30670186E+09
     -180.4814729970      185.6529280785     1  0.33135820E+09
     -180.4813186900      185.0977849341     1  0.31274558E+09
     -180.4808740141      186.1161614720     1  0.30032597E+09
     -180.4807277363      185.1601735933     1  0.30205660E+09
     -180.4805918536      183.0803219265     1  0.30550520E+09
     -180.4804368294      183.0985904846     1  0.30156899E+09
     -180.4801881883      184.3896818427     1  0.30572650E+09
     -180.4801303885      182.6426443698     1  0.29761404E+09
     -180.4800897426      186.5865300815     1  0.30222392E+09
     -180.4800447107      183.5318063753     1  0.30232531E+09
     -180.4799189910      184.9881062458     1  0.30076055E+09
     -180.4795256895      186.2947186020     1  0.29245362E+09
     -180.4792711447      188.6303511829     1  0.29936715E+09
     -180.4792070524      186.2899792878     2  0.29195864E+09
     -180.4791836288      185.7380255865     1  0.29679747E+09
     -180.4789034629      188.0203537332     1  0.31646967E+09
     -180.4785781182      191.1051120867     1  0.31430003E+09
     -180.4785417141      187.9059169557     1  0.31568770E+09
     -180.4785272633      186.6451687133     1  0.29725636E+09
     -180.4782140873      186.7617273441     1  0.31849133E+09
     -180.4782092150      183.8164945475     1  0.31886396E+09
     -180.4778870727      185.8651373278     1  0.30225045E+09
     -180.4775845525      187.0469193448     1  0.29420183E+09
     -180.4774204127      186.3495268474     1  0.30089542E+09
     -180.4773775722      183.4052109766     1  0.30604358E+09
     -180.4773476244      186.9493548039     1  0.30375304E+09
     -180.4770519173      186.5303282751     1  0.30739950E+09
     -180.4769509711      188.0055989799     1  0.31423819E+09
     -180.4768729153      186.9785917105     1  0.29538511E+09
     -180.4768104644      183.8842330053     1  0.30095682E+09
     -180.4767810284      187.1751763732     1  0.30871975E+09
     -180.4767125348      181.9364604645     1  0.31002149E+09
     -180.4767102701      183.2834177214     1  0.30284759E+09
     -180.4766973150      192.8097031241     1  0.31183473E+09
     -180.4763168007      185.2381174546     1  0.31826074E+09
     -180.4762795635      183.9146774803     1  0.31803143E+09
     -180.4762186122      187.3011858951     1  0.29639989E+09
     -180.4762034205      185.8607844570     1  0.31208657E+09
     -180.4761410013      189.5666497408     1  0.30579613E+09
     -180.4761066863      185.9930279092     1  0.29640286E+09
     -180.4760796426      183.6205287502     1  0.29884371E+09
     -180.4758408724      185.8218231007     1  0.31659930E+09
     -180.4755761109      186.3304114223     1  0.31322912E+09
     -180.4755707662      184.2551296786     1  0.32012805E+09
     -180.4754556744      183.4999475213     1  0.30267917E+09
     -180.4754359763      192.9199617336     1  0.30279731E+09
     -180.4754194807      185.1573491511     1  0.29464723E+09
     -180.4753115836      187.0806285988     1  0.31438213E+09
     -180.4752111501      182.4433764165     1  0.29622742E+09
     -180.4751124019      192.9166510146     1  0.31218832E+09
     -180.4750347991      185.9458311463     1  0.29985779E+09
     -180.4748772435      185.4119317560     1  0.30605493E+09
     -180.4746830602      183.4342878707     1  0.31183473E+09
     -180.4746275998      185.0965610912     1  0.29952393E+09
     -180.4745239508      193.2384731365     1  0.29994761E+09
     -180.4743779957      185.7993085491     1  0.31919159E+09
     -180.4743319270      186.8960391642     1  0.30153284E+09
     -180.4742276589      182.0267820007     1  0.30113389E+09
     -180.4741239194      187.3337741651     1  0.32304789E+09
     -180.4738144790      187.7472096109     1  0.31769879E+09
     -180.4735517027      185.1180172784     1  0.30889752E+09
     -180.4734562239      187.9884225272     1  0.30092529E+09
     -180.4733890168      188.2690458130     2  0.29012191E+09
     -180.4732579851      184.1173880780     1  0.30121304E+09
     -180.4732344311      183.1373448621     1  0.31864475E+09
     -180.4732321761      186.8102790537     1  0.31596939E+09
     -180.4732080704      182.8060893158     1  0.30936237E+09
     -180.4728888957      182.8230090960     1  0.30305309E+09
     -180.4727774116      178.5256443046     2  0.30698863E+09
     -180.4727490931      186.1835694181     1  0.31524684E+09
     -180.4727338920      188.1463168258     1  0.30516826E+09
     -180.4724915556      181.5620110167     1  0.30893549E+09
     -180.4724503275      177.9567312403     1  0.30736905E+09
     -180.4724009496      185.3755468886     1  0.32317081E+09
     -180.4721903604      188.5591858074     4  0.30277123E+09
     -180.4721743479      189.0296380432     1  0.30156078E+09
     -180.4720928962      185.6296076761     1  0.30352707E+09
     -180.4718857272      181.3983553556     1  0.30756527E+09
     -180.4718599231      186.6735610610     1  0.29731944E+09
     -180.4718163801      186.3486851926     1  0.31821171E+09
     -180.4717020177      182.9175954545     1  0.30573740E+09
     -180.4716129815      186.5864815626     1  0.30575714E+09
     -180.4714948182      188.5564693778     1  0.30024658E+09
     -180.4713977218      188.9879628720     1  0.34595925E+09
     -180.4713314075      183.3377070342     1  0.30133338E+09
     -180.4711873211      187.0910842251     1  0.29922957E+09
     -180.4710870708      184.6973895941     1  0.30511090E+09
     -180.4710639360      182.1026305799     1  0.30278458E+09
     -180.4710576491      192.7947293272     1  0.30564055E+09
     -180.4706881736      185.5074747354     1  0.31467969E+09
     -180.4706453559      183.8843367884     1  0.31238064E+09
     -180.4706307470      186.5879882423     1  0.31378712E+09
     -180.4706164390      188.6189748036     1  0.30506244E+09
     -180.4704975264      187.8476730832     1  0.31969104E+09
     -180.4702885369      188.1269190025     1  0.31068908E+09
     -180.4701630919      186.8097387328     1  0.31022890E+09
     -180.4700155257      185.3833289467     1  0.29833213E+09
     -180.4700039919      188.7559323427     1  0.29313045E+09
     -180.4697535195      192.9052983164     1  0.30520234E+09
     -180.4693984363      188.2286634624     1  0.30184151E+09
     -180.4693393831      185.2705546919     1  0.31493273E+09
     -180.4692825637      183.6198777601     1  0.31058641E+09
     -180.4691996686      190.1016410490     2  0.30835768E+09
     -180.4689382341      187.3939492846     1  0.30851830E+09
     -180.4688540116      188.6486997176     1  0.31425363E+09
     -180.4685338033      188.6823299846     1  0.31370246E+09
     -180.4684318157      187.4609226051     1  0.31692923E+09
     -180.4683687902      183.8496249394     1  0.30746280E+09
     -180.4682187021      185.7364361651     1  0.31241845E+09
     -180.4681950985      181.8033360282     1  0.31772992E+09
     -180.4679367426      181.8058065867     1  0.29772624E+09
     -180.4679051396      182.5674882282     1  0.31837982E+09
     -180.4678610997      188.7706695566     1  0.31343669E+09
     -180.4676957081      183.5146434951     1  0.30299314E+09
     -180.4676827381      183.7258855307     1  0.30350505E+09
     -180.4675338263      186.5973773567     1  0.30213865E+09
     -180.4674466355      181.8383844156     1  0.30894390E+09
     -180.4674237888      187.6749977450     1  0.29845148E+09
     -180.4672952584      183.9037234616     1  0.30017530E+09
     -180.4671854605      181.9734141471     1  0.30551050E+09
     -180.4670774830      189.5470705294     1  0.30628807E+09
     -180.4670136999      184.0954954075     1  0.31877889E+09
     -180.4669778008      185.5037949552     1  0.30400956E+09
     -180.4669223880      183.9951358441     1  0.30208963E+09
     -180.4669141673      188.2465481563     1  0.28663736E+09
     -180.4668204566      183.9573044585     1  0.30133928E+09
     -180.4665817600      186.3874361736     1  0.29683385E+09
     -180.4665706803      177.9407232102     1  0.30128251E+09
     -180.4664230860      183.5991370928     1  0.29068451E+09
     -180.4663905198      185.7413545751     1  0.31807452E+09
     -180.4662028204      181.8973271552     1  0.30120502E+09
     -180.4658049528      186.3464878489     1  0.31334444E+09
     -180.4657418848      185.5015743148     1  0.30615745E+09
     -180.4656356369      187.6000878383     1  0.29240339E+09
     -180.4655286508      183.6400718131     1  0.31571994E+09
     -180.4654943924      181.0516606824     1  0.29851883E+09
     -180.4654644957      185.2722665422     1  0.30931920E+09
     -180.4651318757      185.8579571562     1  0.30852580E+09
     -180.4651225195      184.9976628271     1  0.29898741E+09
     -180.4651098770      184.0609245468     1  0.30247032E+09
     -180.4646738918      183.5995509769     1  0.31744751E+09
     -180.4645436461      185.4531356646     1  0.28905631E+09
     -180.4644672971      185.8040933224     1  0.30233760E+09
     -180.4644421969      179.0673084579     1  0.29537945E+09
     -180.4643172194      190.2454246915     2  0.30445130E+09
     -180.4641474465      185.1511815065     1  0.30666108E+09
     -180.4640814372      190.9088153222     1  0.30549398E+09
     -180.4640718796      180.9975646997     1  0.30526778E+09
     -180.4638286274      187.6115055243     1  0.30163122E+09
     -180.4637611991      184.8507766281     1  0.30670342E+09
     -180.4636443832      184.3919922042     1  0.30895026E+09
     -180.4635189526      184.2010434752     1  0.30705207E+09
     -180.4633742932      184.7220206719     1  0.31990998E+09
     -180.4633567200      184.3410028893     1  0.31997940E+09
     -180.4633515428      186.2099300882     1  0.32029246E+09
     -180.4631819961      182.9156331052     1  0.29843279E+09
     -180.4631374198      187.4728065169     1  0.29217332E+09
     -180.4627481935      185.4820660010     1  0.30268623E+09
     -180.4625940720      185.8502271467     1  0.30072424E+09
     -180.4622479523      186.8220558427     1  0.31654873E+09
     -180.4622347932      182.1875506562     1  0.29519138E+09
     -180.4621813111      181.7099660116     1  0.30017206E+09
     -180.4621474723      182.6886912544     1  0.30071685E+09
     -180.4618436695      182.8901659500     1  0.30507080E+09
     -180.4617694578      181.4168229038     1  0.29869808E+09
     -180.4616016374      183.5205043207     1  0.30071415E+09
     -180.4615864410      188.4644193423     1  0.31893450E+09
     -180.4614672359      185.4568145146     1  0.30470304E+09
     -180.4611046284      181.8214074679     1  0.31020366E+09
     -180.4610108488      183.3989637160     1  0.30543273E+09
     -180.4609147227      190.5071829595     1  0.30182151E+09
     -180.4609021860      186.1296106812     1  0.30420964E+09
     -180.4608708541      187.3845033434     1  0.30802246E+09
     -180.4608247659      188.4144719824     1  0.32303695E+09
     -180.4605680851      185.3395472757     1  0.29778734E+09
     -180.4605304696      186.7511312103     1  0.28483838E+09
     -180.4604516361      182.9428276736     1  0.29684396E+09
     -180.4604440401      187.7270611046     1  0.31400382E+09
     -180.4604206525      184.8174988943     1  0.30022125E+09
     -180.4603444388      185.5668346237     1  0.30830418E+09
     -180.4603355253      186.8051533246     1  0.31138999E+09
     -180.4603283598      184.5217800204     1  0.30707421E+09
     -180.4602821585      186.1765177540     1  0.30585506E+09
     -180.4602317432      188.1926312278     1  0.29843967E+09
     -180.4602205247      185.9906950231     1  0.30213453E+09
     -180.4602179597      180.6892083238     1  0.31340140E+09
     -180.4601677359      185.8520721926     1  0.29942993E+09
     -180.4600853319      180.2796525874     1  0.29641318E+09
     -180.4600315958      186.8808477446     1  0.30912214E+09
     -180.4600219200      183.2057625324     1  0.30010381E+09
     -180.4598819303      186.0758214820     1  0.31133294E+09
     -180.4598646308      181.1171696949     1  0.32607356E+09
     -180.4597885547      181.8202482868     1  0.32096134E+09
     -180.4596890419      180.2178955167     1  0.29771047E+09
     -180.4596832892      183.5852038465     1  0.29459459E+09
     -180.4596746171      187.0053697563     1  0.28964642E+09
     -180.4595955186      182.6455463016     1  0.30486978E+09
     -180.4592909508      188.2858894792     1  0.30332620E+09
     -180.4592468897      183.6952187672     1  0.30777344E+09
     -180.4592068161      185.8714170669     1  0.31340912E+09
     -180.4591804993      187.4409650524     1  0.33811450E+09
     -180.4591683240      178.6611860080     1  0.29906974E+09
     -180.4590169949      190.4496288153     1  0.30257354E+09
     -180.4589898489      183.2626055199     1  0.30042701E+09
     -180.4589180467      187.3915269245     1  0.31501671E+09
     -180.4588227779      181.6182480820     1  0.30164672E+09
     -180.4587975170      184.9567080907     1  0.30114403E+09
     -180.4587722342      180.7149556282     1  0.29582843E+09
     -180.4587027851      188.2092282451     1  0.29328751E+09
     -180.4585623215      183.3522647753     1  0.29781306E+09
     -180.4584024390      186.3812795545     1  0.30498979E+09
     -180.4583599076      190.3345805830     1  0.30854719E+09
     -180.4583143123      181.4179451985     2  0.29884280E+09
     -180.4582670144      188.1553881298     1  0.30236303E+09
     -180.4581861663      186.8348618460     1  0.30090290E+09
     -180.4580572262      183.6525495499     1  0.30832471E+09
     -180.4579903164      184.5172419480     1  0.30189383E+09
     -180.4579601137      186.0282517592     1  0.31862422E+09
     -180.4579066037      185.2092370154     1  0.32483266E+09
     -180.4578207215      187.5856843951     1  0.32618103E+09
     -180.4578025261      186.3488291289     1  0.29615438E+09
     -180.4577121174      188.1307081473     1  0.31951791E+09
     -180.4576907251      184.1594082474     1  0.31330423E+09
     -180.4576811661      183.0675709345     1  0.30297228E+09
     -180.4576673776      189.4604814191     1  0.32202142E+09
     -180.4576445634      186.4867731235     1  0.29819226E+09
     -180.4575330562      184.1211184775     1  0.30158857E+09
     -180.4572538203      187.9494354874     1  0.32068199E+09
     -180.4570111566      179.2492652351     1  0.30687778E+09
     -180.4568833731      184.3916577345     2  0.30814920E+09
     -180.4566630908      183.8538311346     1  0.30577522E+09
     -180.4566371903      187.4890546114     1  0.31060967E+09
     -180.4565697884      188.1081131731     1  0.29960733E+09
     -180.4565382974      187.4011696354     1  0.31502268E+09
     -180.4564497302      187.8052732606     1  0.30234816E+09
     -180.4562899868      184.3729943384     1  0.31087646E+09
     -180.4558886016      185.8256337879     1  0.29599062E+09
     -180.4555987908      182.9428251664     1  0.29168037E+09
     -180.4553881824      185.4817321910     1  0.30235359E+09
     -180.4553344805      184.9723561189     1  0.32269127E+09
     -180.4551999849      183.4039407443     1  0.29751801E+09
     -180.4551818634      183.3597767910     1  0.30789833E+09
     -180.4551777157      182.9150626845     1  0.30155809E+09
     -180.4548796724      186.1249494877     1  0.29792168E+09
     -180.4548730609      185.5348394429     1  0.30869302E+09
     -180.4546178110      180.7102957078     1  0.29947219E+09
     -180.4546093276      183.3372410282     1  0.30254116E+09
     -180.4545888992      186.9250581463     1  0.32417338E+09
     -180.4543746179      181.4676935185     1  0.31086953E+09
     -180.4542808596      187.0931997590     1  0.30769866E+09
     -180.4541666516      186.2709207150     1  0.30364855E+09
     -180.4541377700      186.1628137315     1  0.29800007E+09
     -180.4541076789      184.6713770425     1  0.31691624E+09
     -180.4540500693      181.6317923468     1  0.30374402E+09
     -180.4540041977      187.5937054470     1  0.30432381E+09
     -180.4538572072      187.7133863103     1  0.30538160E+09
     -180.4538187851      186.7848826978     1  0.29701541E+09
     -180.4537113771      187.5995011317     1  0.30888881E+09
     -180.4533742212      185.3330561839     1  0.30824105E+09
     -180.4530031448      185.4279333330     1  0.32455260E+09
     -180.4528490204      185.5823039602     1  0.30432424E+09
     -180.4526628180      185.9350649092     1  0.28988099E+09
     -180.4526323002      189.4861840623     1  0.32315616E+09
     -180.4525499624      186.3986563872     1  0.30473659E+09
     -180.4525343162      186.3542886858     1  0.28572862E+09
     -180.4524857409      187.6469373648     1  0.29813074E+09
     -180.4524530411      189.2891226386     1  0.30248609E+09
     -180.4522589043      180.9773866380     1  0.30720993E+09
     -180.4521201511      184.2678237374     1  0.30153364E+09
     -180.4521163703      183.4088591176     1  0.30407648E+09
     -180.4519826877      184.8590844370     1  0.30024515E+09
     -180.4519172859      187.1023253786     1  0.31245796E+09
     -180.4518456741      182.9346316541     1  0.30041403E+09
     -180.4517719654      188.0155295206     1  0.30787341E+09
     -180.4516560870      189.3350754650     1  0.33705321E+09
     -180.4516107229      184.7441614158     1  0.31175027E+09
     -180.4515004257      184.8167352001     1  0.29025160E+09
     -180.4514793795      185.8891437792     1  0.30343444E+09
     -180.4513888398      185.8328923335     1  0.31704997E+09
     -180.4513550787      185.6121123652     1  0.30478263E+09
     -180.4512430266      182.9549401103     1  0.30112521E+09
     -180.4512259350      184.2522188669     1  0.29994496E+09
     -180.4510596280      187.9854415201     1  0.29749241E+09
     -180.4507138175      186.1160388227     1  0.30299652E+09
     -180.4506881449      188.5703914424     1  0.33218574E+09
     -180.4506569552      190.5932240775     1  0.29882916E+09
     -180.4506471636      184.3271485739     1  0.30238735E+09
     -180.4505905251      185.5613376501     2  0.29026585E+09
     -180.4505830052      183.8315543702     1  0.30980900E+09
     -180.4505802661      184.1281605693     1  0.29240794E+09
     -180.4505324807      185.4470203779     1  0.30715925E+09
     -180.4504234990      184.7520197766     1  0.33427973E+09
     -180.4504106666      180.4633406380     1  0.29980408E+09
     -180.4503228778      183.3893794327     1  0.30501318E+09
     -180.4502852300      187.2553985224     1  0.30490870E+09
     -180.4502243842      187.6392778892     1  0.29696961E+09
     -180.4501609788      185.8576306382     1  0.30435651E+09
     -180.4500865350      185.9818999600     1  0.30640827E+09
     -180.4496383512      187.4372346807     1  0.30051794E+09
     -180.4496272537      181.3887556919     1  0.30234377E+09
     -180.4496242794      182.7220833971     1  0.31151374E+09
     -180.4495510706      187.4267089453     1  0.30074679E+09
     -180.4495463752      182.0745999749     1  0.30389609E+09
     -180.4495049877      186.2801595448     1  0.29736854E+09
     -180.4494284975      182.9881271373     1  0.30901814E+09
     -180.4493693407      185.4448673346     1  0.30270200E+09
     -180.4490277125      182.1880141252     1  0.30651157E+09
     -180.4490158878      188.8807762727     1  0.30402958E+09
     -180.4489377079      190.3966804148     1  0.33177584E+09
     -180.4488913013      186.6482770615     1  0.31137012E+09
     -180.4487986077      184.2537704915     1  0.31240115E+09
     -180.4487764606      190.1447717337     1  0.32569053E+09
     -180.4487561089      188.7088941509     2  0.31114375E+09
     -180.4486985591      186.1592309800     1  0.30880381E+09
     -180.4486639477      185.6534720667     1  0.30172453E+09
     -180.4486226949      183.4387635864     1  0.30038032E+09
     -180.4485181118      185.2825886080     1  0.29304373E+09
     -180.4484912631      184.7690297996     1  0.30047991E+09
     -180.4484243298      184.6540311748     1  0.30363701E+09
     -180.4483255033      181.4726258208     1  0.29478697E+09
     -180.4482576557      181.5521584748     1  0.29563772E+09
     -180.4481686519      182.5522768234     1  0.29807564E+09
     -180.4481217387      182.4441846882     1  0.30189203E+09
     -180.4480056353      180.4849551876     1  0.30213189E+09
     -180.4478664323      185.9538431773     1  0.30239145E+09
     -180.4478227593      186.0854137064     1  0.31772555E+09
     -180.4477565269      185.1218399289     1  0.30729936E+09
     -180.4477327796      183.0529505198     1  0.30531257E+09
     -180.4477214504      190.1011585033     1  0.31176498E+09
     -180.4477165007      183.2070432248     1  0.30474877E+09
     -180.4476965055      185.2120824012     1  0.30902153E+09
     -180.4476694793      185.6634230910     1  0.30423536E+09
     -180.4475862269      184.9995583975     1  0.31556976E+09
     -180.4475570951      183.7056970859     1  0.31525181E+09
     -180.4475544473      183.7434428827     1  0.34095233E+09
     -180.4474324939      183.9602355602     1  0.29616934E+09
     -180.4473725550      186.0272401360     1  0.30509126E+09
     -180.4472744347      182.1718944577     1  0.28660392E+09
     -180.4471024834      179.6511308068     1  0.29509836E+09
     -180.4470352575      185.5724446559     2  0.32802773E+09
     -180.4468904862      187.6446794744     1  0.30010408E+09
     -180.4466369524      184.7014099540     1  0.30759527E+09
     -180.4464973181      183.1932788218     1  0.31543521E+09
     -180.4464165677      187.8520266043     1  0.32048150E+09
     -180.4464127181      187.1428925674     1  0.30575420E+09
     -180.4463492321      187.7222412769     1  0.30520551E+09
     -180.4461340673      187.9885932148     1  0.31674074E+09
     -180.4460982662      188.0598311892     1  0.32685848E+09
     -180.4460594860      187.8038792679     1  0.31277673E+09
     -180.4459048880      184.1827269040     1  0.29998319E+09
     -180.4458040794      181.7979992677     1  0.29833859E+09
     -180.4457988313      181.4397910470     1  0.30580557E+09
     -180.4457485711      185.9539770566     1  0.29999711E+09
     -180.4457474706      184.1466885681     1  0.30158847E+09
     -180.4457189356      184.4405271034     1  0.31063370E+09
     -180.4456764714      185.7662732332     1  0.30501579E+09
     -180.4456286619      187.3774151766     1  0.31282344E+09
     -180.4456151026      188.4032232448     1  0.29505940E+09
     -180.4455796803      187.8636847489     1  0.33029383E+09
     -180.4453994464      185.9594646496     1  0.30642509E+09
     -180.4453850639      184.4679118984     1  0.30113163E+09
     -180.4452097753      187.5691536292     1  0.30292790E+09
     -180.4451846227      187.2354994484     1  0.30395419E+09
     -180.4451506216      191.2673837047     1  0.33418288E+09
     -180.4450781032      188.1107139805     1  0.32105243E+09
     -180.4450026876      188.1179189853     1  0.30706995E+09
     -180.4449251431      187.0142262735     1  0.30520112E+09
     -180.4448208383      186.1355638791     1  0.30799092E+09
     -180.4448088803      183.1838201078     1  0.30128763E+09
     -180.4446714625      178.2091801349     1  0.30786982E+09
     -180.4446587056      186.4278597189     1  0.29909718E+09
     -180.4446316292      184.1200581775     1  0.31273857E+09
     -180.4446091760      190.3820464739     2  0.29092841E+09
     -180.4444261779      188.1400404723     1  0.31492804E+09
     -180.4443188278      180.5239085594     1  0.30055211E+09
     -180.4442511841      185.5647702971     1  0.32147343E+09
     -180.4441229879      175.4097988381     1  0.30393099E+09
     -180.4440409715      185.1188305606     1  0.32053945E+09
     -180.4440381069      184.9546260621     1  0.30175673E+09
     -180.4438247855      187.0462019792     1  0.30563717E+09
     -180.4438002355      183.3509422279     1  0.32044443E+09
     -180.4437459327      184.7245093990     1  0.31928500E+09
     -180.4436384837      184.8850263188     1  0.30191046E+09
     -180.4435869630      190.2592788782     2  0.29963378E+09
     -180.4431360789      185.9341659929     1  0.32039428E+09
     -180.4430436433      184.6072444805     1  0.30488552E+09
     -180.4429484400      185.8344834146     1  0.29734254E+09
     -180.4427710665      187.5694906604     1  0.29796103E+09
     -180.4426904133      179.3489027129     1  0.30376632E+09
     -180.4426456946      187.1717868978     1  0.30770448E+09
     -180.4424459580      184.3605790365     1  0.30469678E+09
     -180.4424220023      186.8238838148     1  0.30442014E+09
     -180.4423849539      184.9222503222     1  0.30439712E+09
     -180.4420401063      185.1026858734     1  0.30850032E+09
     -180.4420241319      182.9485398836     1  0.30871646E+09
     -180.4419249602      186.3786367138     1  0.30136290E+09
     -180.4419046411      184.4785527099     1  0.29980971E+09
     -180.4418780367      186.6858048669     1  0.30733079E+09
     -180.4418768445      187.9772733805     1  0.30557398E+09
     -180.4418578913      185.7830358900     1  0.31917699E+09
     -180.4417363650      192.8189895682     1  0.32373316E+09
     -180.4417189797      185.4263010392     1  0.31917314E+09
     -180.4417061036      184.7285081021     1  0.32551430E+09
     -180.4415963725      183.4200901888     2  0.29868187E+09
     -180.4415764922      185.5917316957     1  0.29817257E+09
     -180.4414298605      183.2992511964     1  0.30717629E+09
     -180.4413776543      189.3633019042     2  0.31248838E+09
     -180.4412912070      181.2572315835     1  0.30802391E+09
     -180.4412049551      185.2258990641     1  0.30638708E+09
     -180.4410674890      190.7967708398     1  0.34233178E+09
     -180.4410413472      188.5280735284     1  0.30826808E+09
     -180.4407977689      184.2283740140     1  0.29624213E+09
     -180.4407453475      183.2558811744     1  0.29128765E+09
     -180.4404852782      187.4261092883     1  0.30986115E+09
     -180.4402348614      185.1473402613     1  0.30747183E+09
     -180.4402010377      188.3620490026     1  0.32027561E+09
     -180.4401478063      185.9452658030     1  0.31758934E+09
     -180.4401256419      186.0764378735     1  0.30162167E+09
     -180.4400680874      186.1368067084     1  0.30918593E+09
     -180.4400507720      185.1871200877     1  0.29717234E+09
     -180.4398586667      179.9551433963     1  0.30264321E+09
     -180.4398352418      190.1092146674     1  0.30217979E+09
     -180.4398020185      184.1954233785     1  0.30669201E+09
     -180.4396533420      187.7993064964     1  0.32252237E+09
     -180.4396375342      185.9285809281     1  0.30885411E+09
     -180.4396296574      181.4938651677     1  0.30242768E+09
     -180.4396147539      185.3061144878     1  0.30888081E+09
     -180.4395605700      185.3581996649     1  0.31476267E+09
     -180.4394819535      182.0349133680     1  0.30285373E+09
     -180.4394212141      183.5894128376     1  0.30896217E+09
     -180.4393947411      185.5633981419     1  0.30253652E+09
     -180.4392401177      184.7246431837     1  0.30713352E+09
     -180.4392006262      185.7763753794     1  0.29691541E+09
     -180.4391652549      182.6819577768     1  0.30642040E+09
     -180.4391620583      180.5441476082     1  0.30204934E+09
     -180.4391426469      177.0813666364     1  0.29937170E+09
     -180.4391237802      184.3419187535     1  0.30550445E+09
     -180.4390944003      186.9280175449     1  0.30749175E+09
     -180.4390787107      183.8623463379     1  0.30803752E+09
     -180.4390748794      184.5676669634     1  0.30082679E+09
     -180.4390325847      186.6696223519     1  0.30479896E+09
     -180.4390282905      188.5806109407     1  0.30657175E+09
     -180.4389868291      185.9050702404     1  0.29651617E+09
     -180.4389850334      183.2175798455     1  0.29622856E+09
     -180.4387295045      185.4561525038     1  0.30574029E+09
     -180.4386828834      186.5993804499     1  0.29067593E+09
     -180.4386776213      187.7088234271     1  0.31813693E+09
     -180.4386600480      189.4602661507     1  0.34634219E+09
     -180.4386518452      181.0109080220     1  0.29877699E+09
     -180.4385078904      184.3094168065     1  0.31251732E+09
     -180.4383269113      188.8396162505     1  0.31053815E+09
     -180.4382755591      185.1446032797     1  0.30549113E+09
     -180.4381225538      186.4585012097     2  0.29898585E+09
     -180.4380381724      183.6588856595     1  0.30632255E+09
     -180.4379583693      183.2580196820     1  0.30709218E+09
     -180.4379508749      184.2841406978     1  0.30564807E+09
     -180.4377749707      185.7108444185     1  0.30281106E+09
     -180.4376894165      192.0875819716     1  0.33392690E+09
     -180.4376209518      185.4186426636     1  0.30183991E+09
     -180.4375486461      183.4601925088     1  0.29946909E+09
     -180.4375019797      186.7658928045     1  0.31153614E+09
     -180.4374549443      187.3234769739     1  0.30544585E+09
     -180.4373741819      182.2177756159     1  0.30859682E+09
     -180.4373556276      188.5231923737     1  0.34570979E+09
     -180.4373206669      187.6346043034     1  0.31364071E+09
     -180.4372722584      184.2292628824     1  0.30342505E+09
     -180.4372265125      185.6575140178     1  0.31320035E+09
     -180.4370624124      188.3694549922     1  0.30811223E+09
     -180.4370307221      182.7640942537     1  0.34262631E+09
     -180.4369742271      186.7983175581     1  0.31524287E+09
     -180.4369565397      185.2025077670     1  0.29694892E+09
     -180.4368921838      185.8980695605     1  0.29800667E+09
     -180.4368739765      185.8184983626     1  0.30149175E+09
     -180.4368279224      184.5196366864     1  0.29616233E+09
     -180.4368213380      189.5504762683     1  0.31142787E+09
     -180.4367710709      184.1013644777     1  0.31978578E+09
     -180.4367642284      180.0072057589     1  0.30225937E+09
     -180.4367520614      185.7364682129     1  0.30328415E+09
     -180.4366970331      192.2505265487     2  0.32087937E+09
     -180.4366823841      188.7872468761     1  0.30197321E+09
     -180.4366719328      184.9853309230     1  0.30335396E+09
     -180.4366203649      184.8099377795     1  0.29844068E+09
     -180.4366147374      184.5706465640     1  0.29993105E+09
     -180.4365266369      185.4780949527     1  0.29952710E+09
     -180.4362061069      176.8074382728     1  0.30227279E+09
     -180.4360730700      184.5413508330     1  0.30869554E+09
     -180.4360134003      191.2907835989     1  0.30503462E+09
     -180.4359679515      183.0990121500     1  0.29737383E+09
     -180.4359086992      182.9698959057     1  0.30747405E+09
     -180.4358421976      182.6648220967     2  0.31511552E+09
     -180.4357654483      180.0699205686     1  0.29664684E+09
     -180.4355537378      185.8859704172     1  0.29521197E+09
     -180.4355386576      181.8621943391     1  0.30198923E+09
     -180.4353333797      187.3426090768     1  0.31365122E+09
     -180.4353168816      184.4336315288     1  0.30695984E+09
     -180.4352156351      185.3583991878     1  0.30982387E+09
     -180.4351313014      185.4877364792     1  0.30325713E+09
     -180.4351162065      186.7123492106     1  0.33456412E+09
     -180.4350749138      185.4805390086     1  0.30000059E+09
     -180.4350278257      187.0885499703     1  0.29451481E+09
     -180.4349344227      179.5382498889     1  0.30397984E+09
     -180.4349301779      184.6158241581     1  0.29803521E+09
     -180.4349157711      180.7436608848     1  0.29378349E+09
     -180.4348974284      188.1355461049     1  0.30405458E+09
     -180.4348196458      185.6602349062     1  0.32406822E+09
     -180.4347043532      185.1546745133     1  0.29872656E+09
     -180.4346622988      186.0842748341     1  0.30053339E+09
     -180.4345967815      186.9884620152     1  0.32052265E+09
     -180.4345600240      181.4915237136     1  0.30529198E+09
     -180.4345012325      185.4183581406     1  0.32141216E+09
     -180.4342977034      181.6774341986     1  0.30549748E+09
     -180.4341318383      184.8833653750     1  0.31163228E+09
     -180.4340784612      178.5005094415     1  0.30036595E+09
     -180.4340253357      181.5212787438     1  0.29585028E+09
     -180.4340031431      188.1948138417     1  0.30439645E+09
     -180.4339670908      183.4202286019     1  0.30698893E+09
     -180.4337844614      183.3952478959     1  0.30200496E+09
     -180.4337120951      186.5503006316     1  0.30045507E+09
     -180.4335583138      185.8374823165     1  0.31186342E+09
     -180.4335439223      184.3350482626     1  0.29178542E+09
     -180.4335324703      181.9065636173     1  0.29338111E+09
     -180.4335219530      181.8382633443     1  0.30648790E+09
     -180.4335031052      185.1753356586     1  0.32155631E+09
     -180.4334925684      187.0436770249     1  0.29850757E+09
     -180.4334820439      187.6159965093     1  0.31607543E+09
     -180.4333971120      190.4670535725     1  0.31462473E+09
     -180.4333013307      183.7224978457     1  0.30421178E+09
     -180.4332627091      184.5893665301     1  0.30218906E+09
     -180.4331870950      187.1929195726     1  0.29140778E+09
     -180.4330946358      188.0306124183     1  0.31129382E+09
     -180.4330738301      186.0814409913     1  0.31122482E+09
     -180.4328265369      186.1485262578     1  0.30386527E+09
     -180.4326620243      186.1984668436     1  0.29541216E+09
     -180.4326038519      178.4519215752     2  0.30169655E+09
     -180.4325997169      183.4301329765     1  0.31451698E+09
     -180.4325956829      182.8390334099     1  0.29686750E+09
     -180.4325625962      186.5487356296     1  0.30223911E+09
     -180.4325337802      184.2652505237     1  0.31153604E+09
     -180.4325265771      186.6699905949     1  0.30206753E+09
     -180.4325164378      182.8142036707     1  0.30894701E+09
     -180.4324157824      187.6141652567     1  0.29907584E+09
     -180.4324116902      185.0592084672     1  0.30476060E+09
     -180.4323683887      183.8713307288     1  0.32263796E+09
     -180.4323407992      188.0945074929     1  0.30371017E+09
     -180.4322718155      185.8444654670     1  0.30536600E+09
     -180.4322650879      185.9671999771     1  0.31041222E+09
     -180.4321991066      183.7580940890     1  0.30267604E+09
     -180.4321871467      185.7080238308     1  0.29610226E+09
     -180.4321200513      192.8879769448     1  0.30646328E+09
     -180.4320942371      186.7387048940     1  0.32244911E+09
     -180.4320857221      187.3902235125     1  0.31270166E+09
     -180.4320047168      186.2742110218     1  0.29624379E+09
     -180.4319764241      183.9668813386     1  0.30365988E+09
     -180.4319231536      187.7436799145     1  0.30051868E+09
     -180.4318631864      185.0651064792     1  0.29502192E+09
     -180.4317793052      181.5724545225     1  0.30079171E+09
     -180.4317458478      188.8081590398     1  0.30291941E+09
     -180.4316804411      185.2309515386     1  0.29515012E+09
     -180.4316654755      186.9120608799     1  0.29895008E+09
     -180.4316209535      184.6262917332     1  0.31059320E+09
     -180.4316149322      184.2507699605     1  0.32009181E+09
     -180.4314900112      184.3186985790     1  0.30053857E+09
     -180.4314110929      187.5537126499     1  0.29844105E+09
     -180.4312110026      181.3528332840     1  0.30577396E+09
     -180.4311778983      186.4720974819     1  0.30983353E+09
     -180.4311494494      186.4329614388     1  0.30263262E+09
     -180.4311235611      185.2686040258     1  0.30456163E+09
     -180.4309960241      179.4315725504     1  0.30106449E+09
     -180.4309751937      188.2073935589     1  0.30138592E+09
     -180.4309465003      181.9651678990     1  0.30749853E+09
     -180.4309047298      192.7283526899     1  0.30713768E+09
     -180.4307955487      190.7752832261     1  0.32613835E+09
     -180.4307010674      185.0462055202     1  0.30678522E+09
     -180.4306097421      186.0667637824     1  0.30907269E+09
     -180.4305154746      183.7790204632     1  0.30029997E+09
     -180.4304238196      186.1908208110     1  0.31725706E+09
     -180.4302886599      184.6207596754     1  0.30168926E+09
     -180.4302558442      184.6371823314     1  0.32868821E+09
     -180.4301999933      184.7822914799     1  0.31390785E+09
     -180.4301790739      181.8567364502     1  0.29678854E+09
     -180.4300937349      183.6355241018     1  0.30051609E+09
     -180.4300459665      190.6149470045     1  0.30472365E+09
     -180.4300359118      188.3258939873     1  0.29738378E+09
     -180.4299293813      182.3022949970     1  0.30035250E+09
     -180.4298235541      185.8151130517     1  0.31594251E+09
     -180.4297545998      182.8375013028     1  0.31487470E+09
     -180.4296948069      189.4878630320     1  0.31158419E+09
     -180.4296293484      186.8459646982     1  0.30837714E+09
     -180.4296251471      184.7916484117     1  0.30137231E+09
     -180.4295632153      186.7346859940     1  0.31218667E+09
     -180.4293921340      188.7097164431     1  0.30335484E+09
     -180.4293811806      176.6072013606     1  0.29904521E+09
     -180.4293102224      186.6558809203     1  0.30129944E+09
     -180.4293078496      192.7926338433     1  0.30872124E+09
     -180.4292761129      185.1241184521     1  0.30116491E+09
     -180.4292679404      184.8451555433     1  0.30877533E+09
     -180.4292446929      179.8909946297     1  0.29855437E+09
     -180.4292413969      183.1616444792     1  0.32574155E+09
     -180.4292172824      185.6629108267     1  0.30118846E+09
     -180.4292031785      181.3070003365     1  0.30356692E+09
     -180.4291665751      185.0281988504     1  0.30347815E+09
     -180.4290840678      188.0010026890     1  0.31265473E+09
     -180.4290794155      186.3980162464     1  0.31407188E+09
     -180.4290771693      187.5526640180     1  0.30817897E+09
     -180.4290701691      183.3826105080     1  0.30175031E+09
     -180.4290622002      183.1425829609     1  0.29253384E+09
     -180.4290611175      184.8116705107     1  0.29479449E+09
     -180.4290245204      183.0037738812     1  0.29581650E+09
     -180.4286518215      181.2114285874     1  0.30176895E+09
     -180.4286106022      182.6492917263     1  0.30189681E+09
     -180.4285973063      182.8217066964     1  0.30964939E+09
     -180.4285811933      185.6258302004     1  0.30502521E+09
     -180.4285365193      186.3464377505     1  0.30436561E+09
     -180.4285229946      183.8324107301     1  0.31232935E+09
     -180.4284520755      185.6162243238     1  0.29867910E+09
     -180.4284270572      179.6521943866     1  0.29790294E+09
     -180.4284096500      188.1029548050     1  0.30255301E+09
     -180.4283480425      186.4611401394     1  0.30419423E+09
     -180.4283218882      185.9841092382     1  0.30934010E+09
     -180.4282708921      184.2005385007     1  0.29991335E+09
     -180.4282377199      187.6851494536     1  0.29974720E+09
     -180.4281891815      183.1549898984     1  0.29858205E+09
     -180.4281437792      183.5923487307     1  0.30665984E+09
     -180.4281068542      186.9196152434     1  0.30939328E+09
     -180.4280277966      185.1431327067     1  0.30373920E+09
     -180.4279414192      184.8816264767     1  0.29780790E+09
     -180.4278306556      182.3569809008     1  0.32016501E+09
     -180.4277883058      185.0745192597     1  0.29629096E+09
     -180.4277348700      187.4563409247     1  0.30944230E+09
     -180.4277278401      183.0922199178     1  0.30832224E+09
     -180.4277206103      184.0371327823     1  0.30250675E+09
     -180.4277098284      183.6646156244     1  0.32298661E+09
     -180.4276636186      184.6818413172     1  0.29644622E+09
     -180.4276025262      184.4018493249     1  0.31287775E+09
     -180.4275143721      181.8611278567     1  0.30892721E+09
     -180.4274637054      185.9841790816     1  0.32064697E+09
     -180.4274427632      189.6064105894     1  0.29926124E+09
     -180.4273639553      185.3543210615     1  0.31931560E+09
     -180.4272682746      187.1265546162     1  0.31068275E+09
     -180.4272365688      185.6220253437     1  0.31716613E+09
     -180.4271812491      187.0745078026     1  0.30044605E+09
     -180.4271552854      186.3328338186     1  0.29925944E+09
     -180.4271067631      186.0285066679     1  0.29694451E+09
     -180.4269425311      186.4577766500     1  0.30388002E+09
     -180.4268905483      182.5090723284     1  0.30646541E+09
     -180.4268613056      187.4435549560     1  0.31801536E+09
     -180.4267192774      183.2554432664     1  0.30196720E+09
     -180.4266567598      181.6154851583     1  0.29716559E+09
     -180.4266285388      181.2857859645     1  0.31729016E+09
     -180.4266261480      185.0856892661     1  0.30990621E+09
     -180.4265668692      189.1896474508     1  0.33562392E+09
     -180.4265372626      183.2272232600     1  0.30203460E+09
     -180.4265243365      192.6341823234     1  0.30961293E+09
     -180.4265089963      188.3243125860     1  0.29723661E+09
     -180.4263892371      185.0061466962     1  0.30446418E+09
     -180.4263432793      184.1361362715     1  0.29560492E+09
     -180.4263148689      186.1866510107     1  0.30729004E+09
     -180.4263122248      184.0901943949     1  0.29404617E+09
     -180.4262437384      185.4971081499     1  0.30602459E+09
     -180.4262379014      184.6656904981     1  0.29155536E+09
     -180.4262189095      183.8757091372     1  0.31755200E+09
     -180.4261430706      183.2104561152     2  0.28936657E+09
     -180.4261130523      184.3032132749     1  0.30706169E+09
     -180.4260678145      184.3006300437     1  0.29688477E+09
     -180.4260388466      186.9486709362     1  0.30943091E+09
     -180.4260182441      177.9203529873     1  0.30673580E+09
     -180.4258954306      180.3678226284     1  0.29514385E+09
     -180.4256649395      184.0590646914     1  0.29905300E+09
     -180.4255497722      185.4414812507     1  0.30749792E+09
     -180.4255478405      185.4424755675     1  0.30845928E+09
     -180.4255311864      183.0876157236     1  0.33167804E+09
     -180.4254444538      186.6596129401     1  0.30535226E+09
     -180.4254108733      181.2005524973     2  0.30603978E+09
     -180.4253796750      183.0161573388     1  0.29502204E+09
     -180.4252294415      184.0294519907     1  0.30866119E+09
     -180.4252089925      182.8987931192     1  0.30738367E+09
     -180.4250241854      186.2898652196     1  0.30761563E+09
     -180.4248577716      184.5653003690     1  0.30657914E+09
     -180.4247521629      180.3882909084     1  0.30428096E+09
     -180.4246295829      186.5243434207     1  0.30295277E+09
     -180.4245584038      192.5503502190     1  0.30389702E+09
     -180.4245560580      184.0425616880     1  0.30081566E+09
     -180.4245230326      188.7854263157     1  0.31690759E+09
     -180.4244562968      190.2378957594     1  0.31295738E+09
     -180.4244343733      183.8849856321     1  0.30205531E+09
     -180.4243947355      184.9174280046     1  0.32390561E+09
     -180.4243736444      186.0405900911     1  0.30572454E+09
     -180.4243220339      187.4195412992     1  0.31295707E+09
     -180.4242992187      182.9786392172     1  0.30372851E+09
     -180.4242748214      187.0872875744     1  0.30880338E+09
     -180.4242602282      189.8216373849     1  0.30340282E+09
     -180.4241579413      188.4678915514     1  0.32302030E+09
     -180.4241430838      185.4507912778     1  0.30279625E+09
     -180.4241257691      186.4070204050     1  0.31133908E+09
     -180.4240163566      185.3486558322     1  0.30572954E+09
     -180.4239929326      183.0862047510     1  0.30046990E+09
     -180.4237654313      186.7719804088     1  0.30888159E+09
     -180.4236969846      182.4670045049     1  0.29427080E+09
     -180.4236955670      185.5033504596     1  0.29790803E+09
     -180.4234977031      180.8097902078     1  0.29837572E+09
     -180.4233896019      187.4045097234     1  0.30643608E+09
     -180.4233754477      181.5727297533     1  0.28611871E+09
     -180.4233179288      185.4144507080     1  0.30269177E+09
     -180.4232133769      184.8174845703     1  0.30264639E+09
     -180.4231889894      187.0553891457     1  0.30943332E+09
     -180.4231219766      185.9817639850     1  0.30145555E+09
     -180.4229855173      187.3553130311     1  0.30851416E+09
     -180.4229667182      187.8276374751     1  0.29790815E+09
     -180.4228650277      183.2757917722     1  0.30681503E+09
     -180.4226879137      186.1772130051     1  0.29620690E+09
     -180.4226133581      188.0186769281     1  0.31082506E+09
     -180.4225943120      183.1138713737     1  0.30495325E+09
     -180.4225803787      183.3919024324     1  0.30276183E+09
     -180.4225555124      184.3493296410     1  0.31259054E+09
     -180.4225329564      185.7882820963     1  0.28874084E+09
     -180.4224298406      193.1815626651     1  0.31815049E+09
     -180.4224094849      187.6504225505     1  0.31002043E+09
     -180.4223920714      184.1682769018     1  0.29688362E+09
     -180.4223316071      183.9202134019     1  0.31474553E+09
     -180.4222865845      181.0365497703     1  0.31452408E+09
     -180.4222278825      186.4807748285     1  0.30892423E+09
     -180.4222091755      180.9608523024     1  0.30157827E+09
     -180.4220872330      183.9111560737     1  0.31092116E+09
     -180.4220642751      181.5188223689     1  0.30752217E+09
     -180.4220398990      186.7655587304     1  0.31911555E+09
     -180.4219927094      179.2579235010     1  0.30181933E+09
     -180.4219684776      180.7517888155     1  0.29474252E+09
     -180.4219085160      185.2645060273     1  0.29989652E+09
     -180.4218799090      181.5874740858     1  0.30731799E+09
     -180.4218740116      181.2326001783     1  0.29661905E+09
     -180.4218621356      187.3731261342     1  0.31443427E+09
     -180.4217950836      184.5415574400     1  0.29500428E+09
     -180.4217663734      178.6416318720     1  0.29941204E+09
     -180.4216141738      179.9092852083     1  0.29702303E+09
     -180.4215987966      183.9378169274     1  0.29844106E+09
     -180.4215806547      185.8201185690     1  0.31266336E+09
     -180.4214734720      184.1468808990     1  0.31701042E+09
     -180.4213963420      180.6262347575     1  0.30150538E+09
     -180.4213215000      184.7999902194     1  0.31519082E+09
     -180.4212870987      188.4923730318     1  0.31330276E+09
     -180.4212129959      185.0262737552     1  0.30108340E+09
     -180.4211847279      187.1399842027     1  0.30579475E+09
     -180.4211670818      185.1638950466     1  0.30442536E+09
     -180.4211310904      181.5183522146     1  0.30356111E+09
     -180.4210880697      189.5537217420     1  0.30985614E+09
     -180.4210798706      184.5678424399     1  0.30677693E+09
     -180.4210729955      185.7558544564     1  0.29450062E+09
     -180.4210150262      182.9712746266     1  0.30588459E+09
     -180.4208501882      182.7876120802     1  0.29983157E+09
     -180.4207218608      186.4197629171     1  0.30836674E+09
     -180.4207144270      185.4199202189     1  0.29744015E+09
     -180.4206935521      186.5925136041     1  0.30714413E+09
     -180.4206881760      192.5894340611     1  0.30448619E+09
     -180.4206766444      187.2576482750     1  0.31412836E+09
     -180.4206294384      186.3403504459     1  0.31028894E+09
     -180.4205356938      188.3633291603     1  0.29877201E+09
     -180.4204823941      186.9856039492     1  0.31276603E+09
     -180.4204426697      184.1120830647     1  0.29739159E+09
     -180.4203570531      185.0952708378     1  0.30859071E+09
     -180.4203035267      184.7943984529     1  0.30500683E+09
     -180.4202833905      182.6050640331     1  0.30663559E+09
     -180.4201977281      185.0685935795     1  0.29244564E+09
     -180.4201846500      185.8731077989     1  0.31090787E+09
     -180.4201062195      182.6458818650     1  0.29980132E+09
     -180.4200298943      185.8449865391     1  0.32098608E+09
     -180.4199984688      181.7153688191     1  0.30009210E+09
     -180.4199947306      185.7082755040     1  0.30622360E+09
     -180.4199408279      184.9330937756     1  0.30657731E+09
     -180.4199320042      185.5452482409     1  0.30277778E+09
     -180.4198875004      185.3144819838     1  0.29899399E+09
     -180.4198266351      186.2330516305     1  0.30923422E+09
     -180.4198142822      180.8861059613     1  0.30356742E+09
     -180.4197428391      179.1813028366     1  0.30337364E+09
     -180.4196741225      186.4319245966     1  0.31162582E+09
     -180.4194830959      182.4619219775     1  0.30405556E+09
     -180.4194739114      184.0239152461     1  0.30480984E+09
     -180.4194482304      189.0080187937     1  0.33702512E+09
     -180.4194458355      187.5319511994     1  0.31547382E+09
     -180.4194436291      185.4903238244     1  0.30248093E+09
     -180.4193250398      180.9017959763     1  0.32653166E+09
     -180.4193182599      184.2030073167     1  0.30670688E+09
     -180.4192916940      185.9759658883     1  0.31425014E+09
     -180.4192130961      186.9474263046     1  0.30862358E+09
     -180.4191959187      184.4079269151     1  0.29226854E+09
     -180.4191442983      190.8180288463     1  0.34610843E+09
     -180.4190636875      182.5425134838     1  0.31661036E+09
     -180.4190488660      188.0059995362     1  0.32248660E+09
     -180.4190473132      181.1033799277     1  0.29955501E+09
     -180.4190254002      184.8469558073     1  0.29694140E+09
     -180.4188743208      187.4593593642     1  0.31380696E+09
     -180.4188616262      192.8030422349     1  0.30238316E+09
     -180.4188474000      187.3064115574     1  0.30995889E+09
     -180.4186974833      181.7195532197     1  0.30000811E+09
     -180.4186297808      185.7922714856     1  0.30660534E+09
     -180.4186011802      185.1219182556     1  0.30845520E+09
     -180.4185736173      185.1542529256     1  0.29587014E+09
     -180.4185110472      185.6577859740     1  0.31904242E+09
     -180.4184728775      189.1441670526     1  0.33796129E+09
     -180.4184533734      187.3798792283     1  0.30707887E+09
     -180.4184458909      190.1698413508     1  0.30888063E+09
     -180.4184438619      189.6167677754     1  0.31021215E+09
     -180.4184280188      183.8036624607     1  0.30870335E+09
     -180.4184225249      180.1991342410     1  0.29662367E+09
     -180.4182993172      192.7696455405     1  0.30355702E+09
     -180.4182497059      186.5159839107     1  0.30965707E+09
     -180.4181901630      184.2689166696     1  0.32272971E+09
     -180.4181386405      187.6263954631     1  0.33408740E+09
     -180.4181107468      183.1931547790     1  0.29969018E+09
     -180.4180923303      186.3321858460     1  0.31393028E+09
     -180.4180119994      181.4968335807     1  0.29975222E+09
     -180.4180051101      183.7230793143     1  0.29820182E+09
     -180.4179670357      180.9355301033     1  0.30536115E+09
     -180.4179336929      187.5114478409     1  0.29426415E+09
     -180.4179018005      183.5864047073     1  0.29950135E+09
     -180.4179005045      179.4468233651     1  0.30051132E+09
     -180.4178978589      185.7403396618     1  0.30002421E+09
     -180.4178941066      191.8037492321     1  0.33341968E+09
     -180.4178703915      186.2352676558     1  0.31838779E+09
     -180.4178442770      188.1742678194     1  0.30987521E+09
     -180.4178429722      182.8954825318     1  0.29789569E+09
     -180.4178165237      180.3557070273     1  0.30255358E+09
     -180.4178003534      182.5386042984     1  0.30244620E+09
     -180.4177596668      182.8166436414     1  0.30242597E+09
     -180.4176393907      185.3538875256     1  0.31082604E+09
     -180.4176220794      177.9303440378     1  0.30134447E+09
     -180.4175339787      185.9418758019     1  0.32455619E+09
     -180.4173470409      191.0811170955     1  0.32186330E+09
     -180.4173341006      184.3779493013     1  0.30393931E+09
     -180.4173003784      185.7803133975     1  0.29624911E+09
     -180.4172943576      185.7632277838     1  0.30390750E+09
     -180.4172547349      185.9636726287     1  0.31040614E+09
     -180.4171502002      184.0101068296     1  0.30003828E+09
     -180.4171242260      182.6830674047     1  0.30435613E+09
     -180.4170503237      183.1792914296     1  0.30516503E+09
     -180.4170042334      184.9721776198     1  0.30140630E+09
     -180.4169713187      182.6401520411     1  0.30814389E+09
     -180.4169558414      180.8839477891     1  0.30439042E+09
     -180.4169432674      186.6430167104     1  0.30694911E+09
     -180.4169076155      186.9842773500     1  0.29952339E+09
     -180.4168321487      183.2982358186     1  0.28786008E+09
     -180.4168173986      182.2945952260     1  0.30228898E+09
     -180.4168130171      186.5439857699     1  0.30317450E+09
     -180.4167046334      182.1129128233     1  0.30517042E+09
     -180.4167000648      181.7583839550     1  0.29569671E+09
     -180.4166905199      184.9236966174     1  0.29749337E+09
     -180.4164824919      185.7660936865     1  0.31103880E+09
     -180.4164466030      192.4869839936     1  0.32369833E+09
     -180.4164033774      185.1315695516     1  0.30224965E+09
     -180.4163982801      183.4674328817     1  0.30352629E+09
     -180.4163582763      182.9415656915     1  0.30671741E+09
     -180.4162597537      185.0397709395     1  0.30381948E+09
     -180.4162189628      184.7538418744     1  0.32693411E+09
     -180.4162136505      187.9502475595     1  0.33087757E+09
     -180.4161797518      188.1554217041     1  0.28952907E+09
     -180.4161381311      192.7392548341     1  0.31472182E+09
     -180.4161194878      189.5046647510     1  0.31811477E+09
     -180.4160597105      184.4792690136     1  0.30081397E+09
     -180.4160461517      185.8292236145     1  0.33902720E+09
     -180.4160048375      182.2377610225     1  0.30715490E+09
     -180.4159562532      188.8491230415     1  0.32303812E+09
     -180.4159109041      181.2626774114     1  0.29838903E+09
     -180.4158886285      190.6214217163     1  0.30643396E+09
     -180.4157709609      181.3548897195     1  0.32093554E+09
     -180.4157264234      186.0836823484     1  0.29272610E+09
     -180.4156789877      185.8322750870     1  0.31817444E+09
     -180.4156280241      185.5047676669     1  0.29779605E+09
     -180.4155256285      181.9435880249     1  0.29959578E+09
     -180.4154285301      179.8529481628     1  0.30736750E+09
     -180.4154240218      185.2020735004     1  0.30745915E+09
     -180.4154207777      190.1392581583     1  0.33040543E+09
     -180.4153637615      189.2940467838     1  0.31079164E+09
     -180.4152920156      186.0395161974     1  0.30757373E+09
     -180.4152509414      183.0443483372     1  0.30966395E+09
     -180.4152118766      184.7678919434     1  0.29557740E+09
     -180.4151668779      183.6019300501     1  0.30050574E+09
     -180.4151247759      184.1747770808     1  0.30881786E+09
     -180.4151139073      181.9190603631     1  0.32285808E+09
     -180.4151127044      185.8034570219     1  0.30332850E+09
     -180.4150641614      185.5840433794     1  0.29120702E+09
     -180.4150471612      186.6576510270     1  0.32125060E+09
     -180.4150427135      183.8895336753     1  0.32104551E+09
     -180.4150306433      183.6114712871     1  0.30686021E+09
     -180.4150283424      186.8302979688     1  0.29839720E+09
     -180.4149475689      181.4882847337     1  0.30279781E+09
     -180.4149167059      187.8449518486     1  0.30256870E+09
     -180.4148938181      183.3454832978     1  0.30108072E+09
     -180.4148831628      191.5080798859     1  0.31399823E+09
     -180.4148768427      182.2191042460     1  0.30817466E+09
     -180.4148598957      187.4447448527     1  0.30956188E+09
     -180.4148563485      184.9792151926     1  0.29825815E+09
     -180.4146730434      187.0137377425     1  0.29313212E+09
     -180.4146133653      179.4321241187     1  0.31845305E+09
     -180.4145971840      185.2487096069     1  0.30034916E+09
     -180.4145354849      183.9425248445     1  0.30378396E+09
     -180.4144951541      187.4287263472     1  0.30387996E+09
     -180.4143886690      183.6974801341     1  0.31126378E+09
     -180.4142176967      187.1896863528     1  0.30573407E+09
     -180.4141794376      182.1277405747     1  0.31243050E+09
     -180.4141248686      182.0558377731     1  0.30666040E+09
     -180.4141067357      186.0493691878     1  0.29256735E+09
     -180.4140340382      184.3327481535     1  0.30174398E+09
     -180.4139563634      188.1256396230     1  0.29837364E+09
     -180.4137822661      188.2482006310     1  0.30809559E+09
     -180.4137791353      183.2282382044     1  0.29740264E+09
     -180.4137773228      186.6492764358     1  0.29679174E+09
     -180.4137316293      188.4160923848     1  0.32578863E+09
     -180.4136765361      179.4920050607     1  0.30147179E+09
     -180.4135732838      182.1966135291     1  0.31069459E+09
     -180.4135362761      182.5338157386     1  0.31375544E+09
     -180.4135245687      184.6050089955     1  0.30036674E+09
     -180.4133845918      189.0758326498     1  0.30865884E+09
     -180.4133737738      183.7578661611     1  0.30460343E+09
     -180.4133139201      179.9692446518     1  0.30425874E+09
     -180.4132770819      183.6576452742     1  0.29914355E+09
     -180.4132736470      183.6154042979     1  0.31285905E+09
     -180.4132572929      186.7091273087     1  0.29928863E+09
     -180.4132457868      190.9275014341     1  0.30122811E+09
     -180.4131940729      184.4097845834     1  0.30377840E+09
     -180.4131759554      180.4976751234     1  0.30360722E+09
     -180.4131687563      188.1799623501     1  0.30534371E+09
     -180.4130514987      184.2618901968     1  0.30540626E+09
     -180.4130098746      185.5958121474     1  0.29569744E+09
     -180.4129906145      192.5665200266     1  0.30215508E+09
     -180.4127974541      186.6598083125     1  0.29902405E+09
     -180.4127693474      183.4780091810     1  0.30432235E+09
     -180.4127603303      188.7022220388     1  0.31496719E+09
     -180.4126949253      186.2960179174     1  0.29511387E+09
     -180.4126897655      185.1583334414     1  0.29617359E+09
     -180.4125737518      184.8664306893     1  0.30752755E+09
     -180.4125267517      188.2523311400     1  0.30732293E+09
     -180.4124236587      178.9440618182     1  0.30158538E+09
     -180.4123330510      186.3537748258     1  0.29852915E+09
     -180.4123114975      180.7115695000     1  0.30195986E+09
     -180.4123071176      182.7068383592     1  0.30488378E+09
     -180.4122899701      181.7176132341     1  0.30509036E+09
     -180.4122817823      190.2797231546     1  0.31637469E+09
     -180.4121168144      184.7399388160     1  0.29632052E+09
     -180.4120985354      184.3187317897     1  0.29272391E+09
     -180.4119773443      182.1847132434     1  0.30469285E+09
     -180.4119504600      185.9567400354     1  0.30990338E+09
     -180.4118494842      186.3654211168     1  0.30029671E+09
     -180.4118239247      183.6383055258     1  0.31373782E+09
     -180.4117397619      187.3644882371     1  0.31812340E+09
     -180.4117262254      181.1963686253     1  0.30735348E+09
     -180.4116708100      187.4749495352     1  0.28800887E+09
     -180.4116642088      188.2702095848     1  0.32160550E+09
     -180.4115948811      186.0063052572     1  0.29972790E+09
     -180.4115559381      183.3706707256     1  0.30972411E+09
     -180.4115173692      185.9942636711     1  0.31269110E+09
     -180.4115063895      181.4444822430     1  0.29773238E+09
     -180.4114478798      178.8165532539     1  0.29042940E+09
     -180.4114260216      186.9613413250     1  0.30011559E+09
     -180.4113936111      183.3312251108     1  0.30219767E+09
     -180.4113765396      186.4831240819     2  0.29964845E+09
     -180.4113582602      184.4675411045     1  0.29596299E+09
     -180.4113510323      183.0334577978     1  0.30222987E+09
     -180.4113449517      186.5288805462     1  0.30110867E+09
     -180.4113225304      182.8941902749     1  0.29730296E+09
     -180.4112686759      188.2074327483     1  0.30680894E+09
     -180.4112465238      188.1033463796     1  0.32280128E+09
     -180.4111882782      184.6562078441     1  0.29259630E+09
     -180.4111243876      184.4193942263     2  0.28792637E+09
     -180.4109886462      182.5566090680     1  0.28948314E+09
     -180.4109832740      189.8867927728     2  0.32025484E+09
     -180.4108977897      187.1076894815     1  0.31024195E+09
     -180.4108905935      185.1382756331     1  0.29683629E+09
     -180.4108260448      187.8381437473     1  0.32645775E+09
     -180.4107468442      186.0545815639     1  0.30052726E+09
     -180.4106793719      184.3365253157     1  0.30805227E+09
     -180.4106579425      186.6500279228     1  0.31722441E+09
     -180.4106511773      190.1286395241     1  0.31241278E+09
     -180.4106021313      186.4816380611     1  0.30340427E+09
     -180.4105477154      181.6432812017     1  0.29256277E+09
     -180.4104578807      188.0681869203     1  0.31451928E+09
     -180.4104138346      187.8409296363     1  0.32211000E+09
     -180.4103750686      185.7296132267     1  0.29783287E+09
     -180.4103439519      184.2555786847     1  0.30071951E+09
     -180.4103330721      182.7629832324     1  0.30125881E+09
     -180.4103312024      183.8019536301     1  0.29986860E+09
     -180.4103091192      184.2294441843     1  0.31502781E+09
     -180.4102811649      184.2678393835     1  0.30600907E+09
     -180.4102449838      185.1566223850     1  0.31212656E+09
     -180.4101379287      183.1084096486     1  0.29838090E+09
     -180.4100167806      178.0859711747     1  0.30523143E+09
     -180.4099794961      179.6600739704     1  0.30589011E+09
     -180.4099601580      187.5525721718     1  0.30357372E+09
     -180.4099335118      185.2994953359     1  0.29929482E+09
     -180.4098940793      183.6215291249     1  0.30471484E+09
     -180.4098924254      184.5106880642     1  0.30698367E+09
     -180.4098789479      185.6030371819     1  0.30007469E+09
     -180.4098241076      181.8822714089     1  0.30584769E+09
     -180.4095989769      183.7122672732     1  0.29625124E+09
     -180.4095802375      184.4988487326     1  0.29613057E+09
     -180.4095184898      184.0675858790     1  0.31116351E+09
     -180.4094440659      178.1740657098     1  0.30034947E+09
     -180.4093946292      185.7350583721     1  0.29155193E+09
     -180.4093893519      189.1699794815     1  0.30356643E+09
     -180.4093872851      182.8294837763     1  0.28726415E+09
     -180.4093258178      180.4252840834     1  0.31078957E+09
     -180.4092521733      185.6661611029     1  0.29899339E+09
     -180.4091281283      181.6272446244     1  0.30793012E+09
     -180.4090915571      188.3484209995     1  0.30577320E+09
     -180.4090821189      192.7366674096     1  0.30776407E+09
     -180.4090277462      190.1465239196     1  0.30358865E+09
     -180.4090182518      183.8997812742     1  0.30820236E+09
     -180.4088971975      187.0097967226     1  0.31049747E+09
     -180.4088753086      188.0126636268     1  0.31827830E+09
     -180.4088613588      176.8152366439     1  0.29873531E+09
     -180.4088445707      185.4991646008     1  0.30396235E+09
     -180.4088289654      182.8218511825     1  0.30617235E+09
     -180.4088235828      185.4795810667     1  0.30157770E+09
     -180.4088206118      186.1212745487     1  0.31005454E+09
     -180.4087530393      188.1041286082     1  0.30699895E+09
     -180.4087508460      183.4376636108     1  0.30342618E+09
     -180.4087185480      187.5438073983     1  0.28853876E+09
     -180.4086578117      187.3333310046     1  0.29674630E+09
     -180.4086059789      181.1335822538     1  0.31173461E+09
     -180.4085573030      188.2598747769     1  0.31121829E+09
     -180.4084238701      186.3155041755     1  0.31645171E+09
     -180.4084083257      183.4600928395     1  0.31583530E+09
     -180.4082514988      180.2682090276     1  0.30477053E+09
     -180.4080855766      186.0220059548     1  0.29960720E+09
     -180.4080129929      189.7243890811     1  0.30410582E+09
     -180.4080072131      181.2918504345     1  0.30923818E+09
     -180.4079055169      186.1796469789     1  0.31060378E+09
     -180.4079029216      186.7695388690     1  0.31249215E+09
     -180.4078595030      192.5773786068     1  0.30853097E+09
     -180.4078112849      188.6741905975     1  0.29653513E+09
     -180.4077505718      182.2682093042     1  0.32140736E+09
     -180.4077354919      181.8642565173     1  0.29791970E+09
     -180.4077281313      184.9682674199     1  0.30382228E+09
     -180.4076688347      183.7480504083     1  0.30282154E+09
     -180.4075810995      179.9849946192     1  0.29825995E+09
     -180.4075515182      182.5521603194     1  0.29602887E+09
     -180.4074793862      180.7610441352     1  0.30892360E+09
     -180.4074671630      186.3891756457     1  0.29113636E+09
     -180.4074602426      182.3051823509     1  0.29424010E+09
     -180.4074017975      184.9752483148     1  0.29684275E+09
     -180.4073493809      189.9756328792     1  0.32658693E+09
     -180.4072976402      188.4234925081     1  0.33887781E+09
     -180.4072850785      180.6041174195     1  0.30340473E+09
     -180.4072808958      182.6844805333     1  0.29235309E+09
     -180.4072489926      181.8495248870     1  0.30182126E+09
     -180.4071944441      181.1307413582     1  0.30505202E+09
     -180.4071929397      185.2373398537     1  0.30084866E+09
     -180.4071584084      186.2793067600     1  0.31609326E+09
     -180.4070814177      189.6245700788     1  0.29745980E+09
     -180.4070469325      179.1146184956     1  0.30403444E+09
     -180.4070204471      185.0736410983     1  0.30456022E+09
     -180.4069912989      187.4005793577     1  0.32398914E+09
     -180.4069754207      184.3617296969     1  0.30416972E+09
     -180.4069695594      187.5602281003     1  0.30608022E+09
     -180.4069358783      189.1325946481     1  0.31957510E+09
     -180.4069125348      183.8826512813     1  0.32258615E+09
     -180.4068986859      184.7112897683     1  0.30444627E+09
     -180.4068511644      183.0198529301     1  0.30110225E+09
     -180.4068454790      187.8110515862     1  0.30539968E+09
     -180.4067846834      181.6482256557     1  0.31463917E+09
     -180.4067225500      182.4414114332     1  0.30334129E+09
     -180.4066517727      187.8066271248     1  0.30203090E+09
     -180.4066272895      192.6086091750     1  0.30890588E+09
     -180.4064658635      182.0232268007     1  0.32075689E+09
     -180.4064623137      189.3267102130     1  0.30934275E+09
     -180.4064466221      185.2607734173     1  0.31725558E+09
     -180.4064028525      187.2677386961     1  0.30775047E+09
     -180.4063865296      185.6663795055     1  0.30327428E+09
     -180.4063424456      185.9869862658     1  0.29604541E+09
     -180.4063305527      189.8777615034     1  0.32161473E+09
     -180.4063097210      179.5321859677     1  0.30408868E+09
     -180.4062797143      183.4843923578     1  0.31800960E+09
     -180.4062769552      182.3050753830     1  0.32075844E+09
     -180.4062456537      189.3034873533     1  0.30380615E+09
     -180.4062291611      188.2938732599     1  0.32283375E+09
     -180.4061937506      187.3221316075     1  0.30486246E+09
     -180.4061416585      186.8989239509     1  0.30108822E+09
     -180.4061319930      185.9769622311     1  0.29893463E+09
     -180.4060689467      185.5838000658     1  0.31042353E+09
     -180.4060422203      186.3192784160     1  0.30481308E+09
     -180.4060141740      188.6779143595     1  0.31705785E+09
     -180.4060125075      185.4957107269     1  0.33368570E+09
     -180.4060098087      184.2696984881     1  0.30246429E+09
     -180.4059893819      187.3309559904     1  0.31900924E+09
     -180.4059883165      182.0195772666     1  0.29500941E+09
     -180.4058875965      187.5796331761     1  0.30731201E+09
     -180.4058192976      183.9327519771     1  0.30550701E+09
     -180.4057233511      186.2253483011     1  0.29747776E+09
     -180.4057146264      182.1252611236     1  0.30316028E+09
     -180.4057037876      186.7928271628     1  0.29929741E+09
     -180.4056827106      184.9184376914     1  0.29924077E+09
     -180.4056429734      181.9541966605     1  0.29952973E+09
     -180.4055236309      186.0889583485     1  0.30186786E+09
     -180.4055006611      186.3864041044     1  0.30650420E+09
     -180.4054993505      188.5114068389     1  0.30033642E+09
     -180.4054371442      183.7925563412     1  0.29641317E+09
     -180.4053973266      189.3234235261     1  0.29750163E+09
     -180.4053687796      185.8228364988     1  0.29370876E+09
     -180.4052863638      191.0752604417     1  0.30454670E+09
     -180.4052189604      185.0849886384     1  0.31080073E+09
     -180.4051865747      183.1892945334     1  0.33009124E+09
     -180.4051254273      186.7045240778     1  0.30200055E+09
     -180.4051146169      181.7767178481     1  0.30377925E+09
     -180.4050642822      186.2334956033     1  0.30196237E+09
     -180.4050590059      185.4444672349     1  0.30385097E+09
     -180.4050535985      187.5920858836     1  0.30535559E+09
     -180.4050461925      188.7109841930     1  0.29945654E+09
     -180.4049511268      179.2665057406     1  0.29729763E+09
     -180.4048264441      185.9406583823     1  0.31599231E+09
     -180.4048226619      181.3729853665     1  0.34142964E+09
     -180.4048165111      185.1446523168     1  0.31531030E+09
     -180.4048006081      184.3305485488     1  0.31174295E+09
     -180.4047942695      189.5419958262     1  0.32250208E+09
     -180.4047923085      184.3116421005     1  0.31387457E+09
     -180.4047218086      186.4863160567     1  0.30643124E+09
     -180.4046524310      186.0028122985     1  0.31224594E+09
     -180.4045992579      182.1330135461     1  0.31041975E+09
     -180.4045680517      184.7725600806     1  0.30209450E+09
     -180.4045396018      190.3653295251     1  0.30796646E+09
     -180.4045362609      186.3705284420     1  0.31720260E+09
     -180.4044900648      189.3195055034     1  0.30382921E+09
     -180.4044375042      183.0947743238     1  0.31018628E+09
     -180.4043249190      184.2701047816     1  0.30206689E+09
     -180.4043211481      183.4976204964     1  0.30644813E+09
     -180.4043060250      184.7026921381     1  0.30578415E+09
     -180.4042769044      176.2469772887     1  0.30000516E+09
     -180.4042437544      189.8679953577     1  0.30205984E+09
     -180.4042213556      184.6566497472     1  0.29055126E+09
     -180.4041899793      183.1378211632     1  0.30283508E+09
     -180.4041765281      184.8682802702     1  0.31287622E+09
     -180.4041534348      183.4049467979     1  0.31077229E+09
     -180.4041504725      185.8764191128     1  0.30883691E+09
     -180.4041426831      185.0708254273     1  0.30132975E+09
     -180.4041338157      187.4963189413     1  0.31079329E+09
     -180.4040839889      186.4626710642     1  0.30339670E+09
     -180.4040717156      190.3938271704     1  0.30132072E+09
     -180.4040644029      182.6048021648     1  0.29987031E+09
     -180.4040040960      183.6150800961     1  0.30356800E+09
     -180.4039486493      187.2392005613     1  0.29602030E+09
     -180.4039475541      185.6104731314     1  0.30367221E+09
     -180.4037630613      186.7631229777     1  0.31086101E+09
     -180.4037564219      185.3047920862     1  0.30283448E+09
     -180.4036379062      184.4203838519     1  0.30499493E+09
     -180.4036212205      180.9134291637     1  0.31884997E+09
     -180.4036119906      185.1189203338     1  0.30897824E+09
     -180.4036087405      183.1595230133     1  0.31662113E+09
     -180.4035897165      183.8356665750     1  0.30456567E+09
     -180.4034951723      192.5388302576     1  0.30623247E+09
     -180.4033966747      184.8168167760     1  0.30502022E+09
     -180.4033794600      185.0048948941     1  0.30338852E+09
     -180.4033640416      191.1602474814     1  0.30034832E+09
     -180.4033037099      187.4547548099     1  0.31024264E+09
     -180.4031539639      183.5525533878     1  0.31248471E+09
     -180.4031038492      184.5306010260     1  0.29747621E+09
     -180.4030956874      186.1769744810     1  0.30238895E+09
     -180.4030005821      185.4509616508     1  0.31186372E+09
     -180.4028513314      185.7834204596     1  0.31134292E+09
     -180.4028223451      182.7869797224     1  0.28970304E+09
     -180.4028019760      188.3330792629     1  0.31614160E+09
     -180.4027556489      191.0680453987     1  0.29988572E+09
     -180.4027320245      179.1524104889     1  0.30176555E+09
     -180.4027303433      183.9674949503     1  0.30710114E+09
     -180.4026742785      186.9740175103     1  0.31539690E+09
     -180.4026315198      184.4104779397     1  0.30238620E+09
     -180.4026015836      185.9702756599     1  0.30700992E+09
     -180.4025774860      184.8644787423     1  0.30783388E+09
     -180.4025708595      185.9061407892     1  0.29492080E+09
     -180.4025153207      185.2500124657     1  0.31069015E+09
     -180.4024478927      180.5020511950     1  0.30091876E+09
     -180.4023790446      182.3933712771     1  0.30260291E+09
     -180.4023657749      186.1656890354     1  0.30897988E+09
     -180.4023463003      185.9360336343     1  0.30792056E+09
     -180.4023422925      184.5548687776     1  0.29912832E+09
     -180.4023325406      185.6835886162     1  0.31331508E+09
     -180.4022906330      184.6058343153     1  0.30180836E+09
     -180.4022790177      185.7453068473     1  0.29029480E+09
     -180.4022191777      183.9210254073     1  0.29440983E+09
     -180.4022099635      185.4052789585     1  0.29370022E+09
     -180.4022073149      182.7796538383     1  0.30381591E+09
     -180.4021956499      184.2969346601     1  0.30618654E+09
     -180.4021759331      183.6222419275     1  0.29904873E+09
     -180.4021720785      186.9691000840     1  0.30526654E+09
     -180.4021296456      184.0976328496     1  0.30172662E+09
     -180.4020639823      188.0977992531     1  0.31433380E+09
     -180.4020585690      184.1170568416     1  0.31206179E+09
     -180.4019699565      185.5278551253     1  0.29895341E+09
     -180.4019661281      186.1785957095     1  0.29890627E+09
     -180.4019248146      184.6259529439     1  0.30460021E+09
     -180.4017581317      186.2795298852     1  0.31821025E+09
     -180.4017385816      185.7100847000     1  0.29868841E+09
     -180.4017150834      188.3724035540     1  0.31277200E+09
     -180.4017124887      180.2447795699     2  0.31382783E+09
     -180.4016993975      187.5234042472     1  0.30818630E+09
     -180.4016407593      181.9221028746     1  0.31431570E+09
     -180.4016186365      182.5396779720     1  0.29533085E+09
     -180.4015015693      185.7395474493     1  0.30728535E+09
     -180.4014931169      180.4522987273     1  0.29966921E+09
     -180.4013943967      188.0860772609     1  0.30052599E+09
     -180.4013703524      182.4283941711     1  0.29236044E+09
     -180.4013659958      189.2101021128     1  0.31715737E+09
     -180.4013354903      184.4750956128     1  0.30168532E+09
     -180.4013324558      183.7058870558     1  0.31377345E+09
     -180.4012450540      184.0759650723     1  0.30435198E+09
     -180.4012420903      182.2529389364     1  0.30732221E+09
     -180.4012362827      183.4592513696     1  0.30363184E+09
     -180.4012167901      185.6411575405     1  0.30699548E+09
     -180.4011605690      182.5881275661     1  0.29973512E+09
     -180.4011588262      178.2279802145     1  0.30226122E+09
     -180.4011418590      187.1539135319     1  0.30888049E+09
     -180.4011373700      185.3248758339     1  0.30409242E+09
     -180.4010823977      183.4102825297     1  0.28896394E+09
     -180.4010493420      177.5139928794     1  0.30174675E+09
     -180.4010212450      182.1939344463     1  0.29846989E+09
     -180.4010133799      186.2526372304     1  0.31613758E+09
     -180.4009888738      183.0114318793     1  0.34341182E+09
     -180.4009551462      185.9921689857     1  0.30117993E+09
     -180.4009398495      185.7726416489     1  0.30717022E+09
     -180.4009321705      182.5286471604     1  0.29839826E+09
     -180.4008595495      184.5817990329     1  0.31020004E+09
     -180.4008282151      184.4690596082     1  0.31518319E+09
     -180.4008153057      187.6555890576     1  0.32519246E+09
     -180.4005446107      189.0272681758     1  0.30601509E+09
     -180.4004485358      182.4011186501     1  0.29913627E+09
     -180.4004177347      184.5689034509     1  0.29287425E+09
     -180.4003791594      182.7244347608     1  0.29467097E+09
     -180.4003454789      183.0524979108     1  0.30686631E+09
     -180.4003212772      184.7362566371     1  0.30414688E+09
     -180.4002174482      184.2849658790     1  0.29998712E+09
     -180.4001726085      183.3212458331     1  0.30755070E+09
     -180.4001303409      189.6708886336     1  0.33394181E+09
     -180.4001212432      187.0508042072     1  0.33429314E+09
     -180.4001132265      187.7348192004     1  0.30494806E+09
     -180.4000038572      178.8517918042     1  0.29761525E+09
     -180.3998697117      186.2491492216     1  0.31398457E+09
     -180.3998332795      188.9422802044     1  0.32038168E+09
     -180.3998083817      184.1023152391     1  0.30256421E+09
     -180.3997630787      186.5567241777     1  0.29846167E+09
     -180.3997316809      185.4702977063     1  0.30460944E+09
     -180.3997257642      182.6863225148     1  0.29523498E+09
     -180.3996755676      190.9657372359     1  0.30902407E+09
     -180.3994353888      186.5710816637     1  0.30478953E+09
     -180.3993967354      182.7871291357     1  0.30146256E+09
     -180.3993561687      184.4208573970     1  0.29202397E+09
     -180.3993470659      188.2705142029     1  0.30977958E+09
     -180.3993025048      182.6033265082     1  0.29954836E+09
     -180.3992951747      182.8551563411     1  0.30662185E+09
     -180.3992817004      182.9356293067     1  0.31071617E+09
     -180.3991656374      187.1652999124     1  0.29555583E+09
     -180.3991376402      185.9411966599     1  0.29650353E+09
     -180.3991323730      184.1421619921     1  0.30484766E+09
     -180.3991302215      190.4047520531     1  0.31238898E+09
     -180.3990480984      184.5862844861     1  0.30086289E+09
     -180.3990326987      185.2156840500     1  0.30314952E+09
     -180.3990241785      182.2750660304     1  0.30289381E+09
     -180.3990170666      185.5984592324     1  0.29105205E+09
     -180.3990027339      186.7575126131     1  0.30597083E+09
     -180.3989297590      181.9182010053     1  0.29660536E+09
     -180.3989240069      187.0521547850     1  0.29588634E+09
     -180.3987634891      188.2841570039     1  0.32521629E+09
     -180.3987078165      185.2720097291     1  0.29850600E+09
     -180.3986969651      190.1676352976     1  0.34523651E+09
     -180.3986556122      187.2892596022     1  0.31918297E+09
     -180.3986023726      185.8821239621     1  0.30518209E+09
     -180.3985591473      184.8032950888     1  0.30175494E+09
     -180.3985417365      185.4124992226     1  0.31468676E+09
     -180.3985186661      180.7262985285     1  0.30238687E+09
     -180.3984824601      184.6883511767     1  0.30526494E+09
     -180.3984067835      192.6886677806     1  0.32159987E+09
     -180.3983628519      181.0292038602     1  0.30195169E+09
     -180.3983028747      183.7221693013     1  0.30342680E+09
     -180.3982927295      188.0177498553     1  0.30785309E+09
     -180.3982563139      183.3180362023     1  0.30338960E+09
     -180.3982326038      186.2533487351     1  0.30748436E+09
     -180.3982095264      182.0424911470     1  0.31033836E+09
     -180.3982060195      185.8125214959     1  0.31641576E+09
     -180.3982035371      180.1990268523     1  0.32966347E+09
     -180.3981966469      185.4421508428     1  0.29999275E+09
     -180.3981516141      184.5939514658     1  0.29489288E+09
     -180.3980856874      185.2959022641     2  0.29393293E+09
     -180.3980541873      186.8736404942     1  0.30299976E+09
     -180.3980353953      182.9903239934     1  0.30549724E+09
     -180.3980181132      187.0772577333     1  0.29687819E+09
     -180.3980013571      183.0267266716     1  0.30330035E+09
     -180.3979384654      180.5384845410     1  0.30149085E+09
     -180.3979160226      179.2683526863     1  0.30287211E+09
     -180.3978752117      181.3102608788     1  0.29618689E+09
     -180.3978198016      184.0207705443     1  0.30148450E+09
     -180.3978036149      187.4501234016     1  0.32401334E+09
     -180.3977552599      182.9047846510     1  0.30787841E+09
     -180.3977350413      184.3492328822     1  0.34204740E+09
     -180.3977186603      187.7608334503     1  0.30030606E+09
     -180.3976912791      185.1590983063     1  0.30288888E+09
     -180.3976724882      180.7349373618     1  0.30314067E+09
     -180.3976494770      179.6433345217     1  0.30210144E+09
     -180.3976404477      184.5780320064     1  0.32263725E+09
     -180.3976297451      184.2818461029     1  0.31827995E+09
     -180.3975987125      184.5478076888     1  0.30309129E+09
     -180.3975699541      182.9226612309     1  0.31207834E+09
     -180.3975634003      178.9881912869     1  0.29505756E+09
     -180.3975185929      184.9305508927     1  0.30108463E+09
     -180.3975108150      179.3746078489     1  0.30340562E+09
     -180.3975041083      183.4084876037     1  0.29719738E+09
     -180.3974985073      188.4869800747     1  0.31134929E+09
     -180.3974824576      183.8193638606     1  0.29482147E+09
     -180.3974300235      183.5968464002     1  0.30514519E+09
     -180.3974107540      185.5130521186     1  0.30734720E+09
     -180.3973939581      188.3553315313     1  0.32490526E+09
     -180.3973143743      184.4158872702     1  0.30068614E+09
     -180.3973055865      183.2182882267     1  0.31123196E+09
     -180.3972932214      185.1863482037     1  0.31002855E+09
     -180.3971050930      180.9525708850     1  0.29811488E+09
     -180.3970769302      184.4587168492     1  0.30363499E+09
     -180.3970623497      186.1255346621     1  0.30900679E+09
     -180.3970599792      177.4270353827     1  0.30283152E+09
     -180.3969904255      186.4454210516     1  0.31751643E+09
     -180.3969889024      181.0610803864     1  0.29743672E+09
     -180.3969241753      183.1974233534     1  0.30244853E+09
     -180.3969104518      182.0271197762     1  0.30054288E+09
     -180.3968715201      181.1954255341     1  0.31611239E+09
     -180.3968689023      184.5661882581     1  0.29757567E+09
     -180.3968647233      183.7841742050     1  0.29610914E+09
     -180.3968579067      182.4782003927     1  0.30504403E+09
     -180.3968413400      187.0960005249     1  0.30306226E+09
     -180.3968164346      185.3638257934     1  0.31136202E+09
     -180.3968070519      180.6206931763     1  0.29616375E+09
     -180.3967902939      184.2481556495     1  0.30040830E+09
     -180.3967814790      183.5531666944     1  0.30692678E+09
     -180.3967023214      182.5050494438     1  0.31808306E+09
     -180.3966873065      188.8920704280     1  0.31898323E+09
     -180.3966401592      187.8820525448     1  0.31270138E+09
     -180.3966379113      183.2266367744     1  0.30703177E+09
     -180.3966291669      186.2898160002     1  0.30185493E+09
     -180.3965773257      179.7630128766     2  0.29441733E+09
     -180.3965695514      188.5475420714     1  0.30397224E+09
     -180.3965528344      186.1379968825     1  0.29837148E+09
     -180.3965204486      182.8244940836     1  0.29628677E+09
     -180.3964595899      182.0796612343     1  0.29240913E+09
     -180.3964421476      186.7806364411     1  0.30577421E+09
     -180.3963855255      183.5084728693     2  0.30190264E+09
     -180.3963723019      179.9736106973     1  0.30159693E+09
     -180.3963565626      185.9991752409     1  0.29978991E+09
     -180.3963088514      187.6870834054     1  0.32379836E+09
     -180.3962589980      179.9478029744     1  0.30369181E+09
     -180.3962470903      181.0268777539     1  0.30732537E+09
     -180.3962413850      182.3399042042     1  0.31184361E+09
     -180.3961549324      182.2449102828     1  0.30612716E+09
     -180.3961120762      181.5737291003     1  0.30326755E+09
     -180.3961017446      186.1087936850     1  0.31286523E+09
     -180.3960913000      186.3893199227     1  0.30943844E+09
     -180.3960847358      186.6319972499     1  0.32046106E+09
     -180.3960691793      178.8511352007     2  0.30146457E+09
     -180.3959972730      181.9287700624     1  0.30540215E+09
     -180.3959957827      181.1047467275     1  0.31063022E+09
     -180.3959866897      181.0012373777     1  0.31101583E+09
     -180.3958898266      182.0623639093     1  0.29969098E+09
     -180.3958692000      183.3890544727     1  0.31840098E+09
     -180.3958231628      181.9990205725     1  0.30589806E+09
     -180.3957377460      185.8596138303     1  0.32090365E+09
     -180.3957202635      184.5490768172     1  0.30853668E+09
     -180.3956625217      185.5086373161     1  0.29976551E+09
     -180.3956477352      184.0749821069     1  0.30816817E+09
     -180.3956144628      184.5331333506     1  0.29927922E+09
     -180.3955752149      180.6306121800     1  0.29547982E+09
     -180.3954859803      184.3619843977     1  0.30399620E+09
     -180.3954585968      180.5136239140     1  0.29726773E+09
     -180.3954439189      182.7132898806     1  0.30491575E+09
     -180.3952045345      184.1607054718     1  0.32460842E+09
     -180.3951568256      184.7795930316     1  0.30575690E+09
     -180.3951383469      181.5763424689     1  0.31295357E+09
     -180.3951320452      190.5133377510     1  0.29887379E+09
     -180.3950903200      181.8667317133     1  0.29866543E+09
     -180.3950342007      187.2004107495     1  0.31638855E+09
     -180.3950303059      183.8431079875     1  0.32245199E+09
     -180.3950203390      183.0362374357     1  0.28799888E+09
     -180.3949358796      186.0521838773     1  0.30551632E+09
     -180.3949339751      186.5725725605     1  0.29574648E+09
     -180.3949258167      183.6615514737     1  0.30334685E+09
     -180.3949047413      182.3280183274     1  0.30023228E+09
     -180.3948877695      185.7339581781     1  0.30912748E+09
     -180.3948277219      185.3665785433     1  0.32505225E+09
     -180.3947623139      184.3916736806     1  0.30584914E+09
     -180.3946988811      181.5762565680     1  0.30889280E+09
     -180.3946626711      181.6413436172     1  0.29465607E+09
     -180.3946015771      180.1125804001     1  0.30529836E+09
     -180.3945986457      179.2375121643     1  0.30333495E+09
     -180.3945948324      183.0772936420     1  0.29733419E+09
     -180.3945527233      186.8366661478     1  0.31183042E+09
     -180.3945267075      184.9781879553     1  0.30142412E+09
     -180.3945124680      181.4661612363     1  0.30002388E+09
     -180.3945041395      186.5691610230     1  0.31574171E+09
     -180.3944842890      186.0983647759     1  0.30556964E+09
     -180.3944461951      189.3165492070     1  0.32324019E+09
     -180.3943175375      174.0699303713     2  0.33720508E+09
     -180.3943015265      186.8514437670     1  0.31334532E+09
     -180.3942633524      182.8233788937     1  0.29834256E+09
     -180.3942441076      185.3750673895     1  0.30484810E+09
     -180.3942402023      182.7416070018     1  0.30564850E+09
     -180.3941140754      186.4082721899     1  0.29936272E+09
     -180.3940959595      181.4476927002     1  0.30536850E+09
     -180.3940322037      182.1652198771     1  0.29943968E+09
     -180.3940205825      184.7669832405     1  0.31179226E+09
     -180.3939913272      185.3498329588     1  0.29804970E+09
     -180.3939829970      183.8325688427     1  0.31015350E+09
     -180.3939184659      188.0405594336     1  0.32418207E+09
     -180.3939055080      182.1987172158     1  0.30726115E+09
     -180.3938865794      183.5004537941     1  0.31902988E+09
     -180.3938810033      183.4300232299     1  0.31084272E+09
     -180.3938303287      184.0210344346     1  0.30091617E+09
     -180.3937634731      192.3164540978     1  0.32169016E+09
     -180.3935623754      180.7583859680     1  0.30618579E+09
     -180.3935579594      189.1171422733     1  0.30262221E+09
     -180.3935559017      186.4986014499     1  0.30115681E+09
     -180.3934965072      187.8550955879     1  0.30925898E+09
     -180.3934875005      180.6378457946     1  0.30676126E+09
     -180.3934859129      182.7956651947     1  0.30120454E+09
     -180.3934258543      186.8154747470     1  0.31405055E+09
     -180.3934221254      187.1748013798     1  0.29585396E+09
     -180.3934159304      180.1354503328     1  0.30969032E+09
     -180.3934111140      186.2038488464     1  0.28865132E+09
     -180.3934072136      179.9818472241     1  0.30220671E+09
     -180.3933867018      182.0487519662     1  0.32472850E+09
     -180.3933300533      180.8172367168     1  0.29727934E+09
     -180.3933172014      186.0945824103     1  0.32006300E+09
     -180.3932461640      189.1027247190     2  0.30112908E+09
     -180.3931394229      180.5969124393     1  0.29409850E+09
     -180.3931318554      185.8497578375     1  0.30488733E+09
     -180.3931085031      177.0052221272     1  0.30190342E+09
     -180.3930328208      186.8791518149     1  0.30141006E+09
     -180.3930025712      185.9867746575     1  0.31140431E+09
     -180.3929970578      188.2657598246     1  0.32750179E+09
     -180.3929518446      184.2915249420     1  0.31367921E+09
     -180.3929170942      189.3246606733     1  0.33142353E+09
     -180.3928493924      189.3418441400     1  0.30011107E+09
     -180.3928113951      184.3586088206     1  0.31731235E+09
     -180.3927964228      188.2351569675     1  0.31661978E+09
     -180.3927913597      183.1068151434     1  0.30853032E+09
     -180.3927876438      185.2611630307     1  0.30754479E+09
     -180.3927291792      184.6046580775     1  0.31307574E+09
     -180.3927145294      189.3187495884     1  0.29260416E+09
     -180.3926945390      185.6174730143     1  0.28641457E+09
     -180.3926805411      184.6278013718     1  0.31407731E+09
     -180.3926234272      185.4760234126     1  0.31655579E+09
     -180.3926125501      182.0112428120     1  0.30263909E+09
     -180.3925709430      187.6060264230     2  0.31151169E+09
     -180.3925585532      183.3300560836     1  0.30187627E+09
     -180.3925409369      184.3270180605     1  0.30175980E+09
     -180.3924911558      182.1745790409     2  0.29698086E+09
     -180.3923489766      185.2091312523     1  0.31191374E+09
     -180.3923200346      184.0557042955     1  0.30030144E+09
     -180.3923037431      182.2089154768     1  0.31109386E+09
     -180.3922545439      182.1781757891     1  0.30312565E+09
     -180.3922476629      183.4169318810     1  0.32011618E+09
     -180.3922372118      189.0411242291     1  0.30326005E+09
     -180.3922259228      183.7761885446     1  0.31233350E+09
     -180.3922041325      182.0783550225     1  0.31775331E+09
     -180.3921877169      182.9626239198     1  0.30331259E+09
     -180.3921667733      180.5748509554     1  0.29664236E+09
     -180.3921355388      191.2089793904     1  0.34600266E+09
     -180.3921126582      186.3143824992     1  0.30313517E+09
     -180.3920386594      187.0428621959     1  0.31448266E+09
     -180.3920102407      184.8895971268     1  0.30756151E+09
     -180.3920082899      190.1969403406     1  0.33074860E+09
     -180.3920035016      185.1262209613     1  0.31139957E+09
     -180.3919929618      182.9989540818     1  0.30401053E+09
     -180.3919817003      183.0228760729     1  0.30124966E+09
     -180.3919597779      183.0064024535     1  0.30809792E+09
     -180.3919130839      184.7072741549     1  0.30243648E+09
     -180.3918898097      187.4627136954     2  0.28353986E+09
     -180.3917778188      183.7846748690     1  0.29989664E+09
     -180.3917491676      184.1964212539     1  0.30300097E+09
     -180.3916875909      180.9876254276     1  0.31139556E+09
     -180.3916844036      181.4522760933     1  0.29744184E+09
     -180.3916688369      185.6038772706     1  0.30910108E+09
     -180.3914887452      187.4963930802     1  0.30589914E+09
     -180.3914841190      187.7605824943     1  0.29209339E+09
     -180.3914731678      178.6814049439     1  0.30358202E+09
     -180.3914558678      179.5140922207     1  0.29865572E+09
     -180.3914468103      186.3468168819     1  0.32033452E+09
     -180.3914310741      185.4383304354     1  0.30056384E+09
     -180.3913960258      184.8596140149     1  0.30056281E+09
     -180.3913939099      183.4568561319     1  0.30517525E+09
     -180.3913660003      184.5402572691     1  0.29553530E+09
     -180.3913350706      184.9986199347     1  0.29507887E+09
     -180.3913116324      183.7346209630     1  0.32186329E+09
     -180.3912380958      188.1509267164     1  0.31294689E+09
     -180.3912071458      187.4381109558     1  0.29743304E+09
     -180.3911742125      189.8553418043     1  0.31443666E+09
     -180.3911176022      179.7670587987     1  0.31272156E+09
     -180.3911077442      183.8244990133     1  0.30949614E+09
     -180.3910870555      181.4359394399     1  0.30950972E+09
     -180.3910474425      185.9165115463     1  0.31213880E+09
     -180.3910174963      185.6691291715     1  0.30047902E+09
     -180.3910162433      181.3823612412     1  0.30215716E+09
     -180.3909616554      184.8644649180     1  0.31002207E+09
     -180.3909462131      179.4188620334     1  0.30408679E+09
     -180.3908972908      182.1529089565     1  0.31414665E+09
     -180.3908756596      186.2883486891     1  0.31075179E+09
     -180.3908736208      189.1983767536     1  0.29329044E+09
     -180.3908118996      187.2610073067     1  0.30443221E+09
     -180.3907682964      185.1470241175     1  0.31629617E+09
     -180.3907060220      181.5442371565     1  0.29975335E+09
     -180.3906916254      185.1379158252     1  0.30481865E+09
     -180.3906552534      186.2580937391     1  0.30952152E+09
     -180.3906504372      184.4223207826     1  0.29609666E+09
     -180.3905981058      187.8845219892     1  0.31461229E+09
     -180.3905514501      182.5665392240     1  0.31709804E+09
     -180.3905184306      190.0979368649     1  0.29788615E+09
     -180.3904992064      180.8940089147     1  0.30671698E+09
     -180.3904798037      187.0006848995     1  0.30459380E+09
     -180.3904656552      184.6108181991     1  0.31253203E+09
     -180.3904382633      184.4191139494     1  0.29968824E+09
     -180.3904113755      187.3540015889     1  0.31482775E+09
     -180.3904028890      189.6007837967     1  0.31770930E+09
     -180.3903934812      183.7928681197     1  0.29255613E+09
     -180.3903437100      183.1746554287     1  0.29854780E+09
     -180.3903125765      191.5196405516     1  0.30811097E+09
     -180.3902786688      185.6192969639     1  0.29968821E+09
     -180.3901999060      185.1048016648     1  0.30616055E+09
     -180.3901884959      184.9802428747     1  0.29526467E+09
     -180.3901598686      181.4078638867     1  0.29880293E+09
     -180.3901525220      181.7392674477     1  0.29635673E+09
     -180.3901301596      186.1065656833     1  0.30344976E+09
     -180.3900833561      183.3690167301     1  0.32099216E+09
     -180.3900478435      185.4435798259     1  0.30289323E+09
     -180.3900431352      191.1220224180     1  0.30027831E+09
     -180.3900407391      180.9272261835     1  0.29545293E+09
     -180.3899950429      179.8279262223     1  0.30510681E+09
     -180.3898971815      188.8691899569     1  0.32345995E+09
     -180.3898954618      182.7106820464     1  0.29946834E+09
     -180.3897281457      192.6557030532     1  0.31214158E+09
     -180.3897079054      186.2420756104     1  0.30397343E+09
     -180.3896919721      185.2020721784     1  0.30871150E+09
     -180.3896691725      187.4089531372     1  0.30551069E+09
     -180.3896494144      183.9233218313     1  0.29187656E+09
     -180.3896156873      186.9770247520     1  0.32920074E+09
     -180.3895004985      184.5236448531     1  0.30976120E+09
     -180.3894911844      190.3819804836     1  0.30065383E+09
     -180.3894528520      186.1701797062     1  0.31437056E+09
     -180.3894247898      186.0103212985     1  0.29714991E+09
     -180.3892888648      181.0977923947     1  0.29341235E+09
     -180.3892537706      186.1852297156     1  0.29460083E+09
     -180.3892146169      187.1411982629     1  0.31622507E+09
     -180.3892128804      185.3442821254     1  0.30988927E+09
     -180.3891332184      183.0330072196     1  0.30551440E+09
     -180.3891278184      186.0524754710     1  0.30931588E+09
     -180.3890857255      182.6684402200     1  0.31022770E+09
     -180.3889927543      178.8357350065     1  0.30537265E+09
     -180.3889553312      188.4871301979     1  0.31170640E+09
     -180.3889332237      183.4317594835     1  0.29474210E+09
     -180.3889271373      182.6400603396     1  0.30253880E+09
     -180.3889239777      185.7168512167     1  0.30467550E+09
     -180.3889024913      187.9489589574     1  0.31647476E+09
     -180.3888989592      183.8719761698     1  0.30094788E+09
     -180.3888710636      182.9881269096     1  0.30355855E+09
     -180.3888208603      182.1336846847     1  0.31118410E+09
     -180.3887873497      185.5622680274     1  0.29445886E+09
     -180.3887658180      190.2011005263     1  0.29994000E+09
     -180.3887594675      180.7355225168     1  0.30672742E+09
     -180.3886828501      187.8920369362     1  0.29984489E+09
     -180.3886514710      187.3082391970     1  0.31056602E+09
     -180.3886485245      187.2904743365     1  0.30663505E+09
     -180.3886220852      185.6157545255     1  0.29873051E+09
     -180.3886054309      182.5057831122     1  0.30468620E+09
     -180.3885836802      183.4822023398     1  0.29982247E+09
     -180.3884962242      187.6438653585     1  0.29504214E+09
     -180.3884125983      182.6510393252     1  0.30840633E+09
     -180.3883715486      190.2164007769     1  0.32086263E+09
     -180.3883638829      185.0915529259     1  0.31622162E+09
     -180.3883549174      179.7273906843     1  0.30034203E+09
     -180.3883505164      185.7073307089     1  0.31263372E+09
     -180.3883471501      183.0375200319     1  0.30001668E+09
     -180.3882805488      182.1562826181     1  0.28919864E+09
     -180.3882548734      187.0240941843     1  0.28586819E+09
     -180.3882483798      181.6897604566     1  0.28704369E+09
     -180.3882270546      184.5766635092     1  0.30606751E+09
     -180.3882039080      185.2554125299     1  0.29752882E+09
     -180.3880814985      182.6235712579     1  0.31151098E+09
     -180.3880802817      183.4039624820     1  0.30060349E+09
     -180.3880554183      186.1851992867     1  0.30303808E+09
     -180.3880185186      180.9312955013     1  0.30094938E+09
     -180.3880160813      183.1385920117     1  0.32012899E+09
     -180.3879658217      182.2732411311     1  0.30948265E+09
     -180.3878948336      183.7933534164     1  0.30054000E+09
     -180.3878866780      186.9391254402     1  0.31299763E+09
     -180.3878443532      187.9072719300     1  0.30353858E+09
     -180.3877916074      187.3330557085     1  0.29998613E+09
     -180.3877310729      185.9124960183     1  0.30252847E+09
     -180.3877070731      184.2587385531     1  0.30225402E+09
     -180.3876401901      180.7800965183     1  0.30044974E+09
     -180.3876333851      186.2475794447     1  0.30962162E+09
     -180.3876060913      183.5781347786     1  0.30343471E+09
     -180.3875887467      184.6628828698     1  0.30688090E+09
     -180.3874630842      184.6974235314     1  0.31599420E+09
     -180.3874583364      184.2327031537     1  0.30551450E+09
     -180.3874171132      186.4238756511     1  0.30365954E+09
     -180.3874155014      180.2146948204     1  0.29933164E+09
     -180.3874123917      185.2734325112     1  0.30398330E+09
     -180.3874068051      186.9484954871     1  0.31453160E+09
     -180.3874023352      187.7566264060     1  0.31273697E+09
     -180.3873861292      183.1824517178     1  0.29750584E+09
     -180.3873498391      181.2140466413     1  0.30646258E+09
     -180.3873030103      193.8270159426     1  0.29508202E+09
     -180.3873011743      185.3177610936     1  0.30986124E+09
     -180.3872539101      183.0354898566     1  0.30114064E+09
     -180.3872518132      183.7288225029     1  0.29691061E+09
     -180.3872419033      184.2880301420     1  0.29436052E+09
     -180.3872376354      185.5421755826     1  0.31192303E+09
     -180.3872361937      189.7935574743     1  0.31498714E+09
     -180.3872049750      186.3658556511     1  0.31042483E+09
     -180.3871827307      178.3015281057     2  0.30796331E+09
     -180.3871517245      189.5634302460     1  0.30656301E+09
     -180.3870973728      191.5550886478     1  0.33737141E+09
     -180.3870922067      184.5101561422     1  0.30873045E+09
     -180.3870332606      179.3775654457     1  0.30273746E+09
     -180.3870113974      183.2089522419     1  0.31376203E+09
     -180.3869881214      187.2155990982     1  0.31309049E+09
     -180.3869507179      187.0240816128     1  0.31673482E+09
     -180.3869148241      177.4802031343     1  0.30322573E+09
     -180.3869051964      186.4932307074     1  0.32779421E+09
     -180.3868886469      180.5269903755     1  0.31217447E+09
     -180.3868844767      183.6785397210     1  0.30211446E+09
     -180.3868725044      184.3255341454     1  0.30212835E+09
     -180.3868694213      185.2292001226     1  0.29510513E+09
     -180.3868466716      185.4775395492     1  0.30812741E+09
     -180.3868292119      179.1627833503     1  0.30229990E+09
     -180.3868047026      182.8612664896     1  0.31051552E+09
     -180.3867419659      178.7866285404     1  0.30525656E+09
     -180.3867092423      189.7558199168     1  0.32085110E+09
     -180.3866348807      186.5333990829     2  0.28651959E+09
     -180.3866244201      185.4017234173     1  0.32607174E+09
     -180.3865954402      184.8111394354     1  0.31333481E+09
     -180.3865941300      183.0253066638     1  0.30926879E+09
     -180.3865771510      184.8799622862     1  0.31304557E+09
     -180.3865593225      185.2118458539     1  0.30122509E+09
     -180.3865547942      182.9564964635     1  0.31370357E+09
     -180.3865349260      181.2084410237     1  0.30217749E+09
     -180.3865008484      181.7724075172     1  0.31347583E+09
     -180.3864441581      187.6944762488     1  0.31068146E+09
     -180.3863749293      183.1943280121     1  0.30895416E+09
     -180.3863453422      183.1124687318     1  0.31389967E+09
     -180.3862877345      186.2374777498     1  0.29888565E+09
     -180.3862126467      184.3171167883     1  0.30197743E+09
     -180.3861794477      181.8746252574     1  0.30589391E+09
     -180.3861765116      185.8482920414     1  0.29314356E+09
     -180.3861579042      181.7527145349     1  0.30195706E+09
     -180.3861491509      189.4912860208     1  0.31319310E+09
     -180.3861437282      185.8001108685     1  0.30498336E+09
     -180.3861411507      179.9263932021     1  0.29466408E+09
     -180.3860038476      182.6816147935     1  0.31850652E+09
     -180.3859796694      189.6785260194     1  0.30247711E+09
     -180.3858775251      178.9192950900     1  0.29793364E+09
     -180.3858305901      182.0359768932     1  0.31080079E+09
     -180.3858199104      180.7997939812     1  0.30529959E+09
     -180.3858011280      181.2748277446     1  0.30902568E+09
     -180.3857779467      182.7837693878     1  0.30588713E+09
     -180.3856116111      185.1777069441     1  0.30621535E+09
     -180.3855850555      187.9488556065     1  0.31460365E+09
     -180.3855291708      190.8147919933     1  0.31161835E+09
     -180.3855153403      184.2305145271     1  0.31992995E+09
     -180.3854615409      178.2074939797     1  0.29699278E+09
     -180.3854004046      179.4170833943     1  0.30397099E+09
     -180.3853973902      181.6640079973     2  0.30121170E+09
     -180.3853835620      186.2997646168     1  0.30028288E+09
     -180.3853825525      183.0838736426     1  0.30794760E+09
     -180.3853673892      182.6841427188     1  0.30437869E+09
     -180.3853613621      182.5816044192     1  0.33527915E+09
     -180.3853563012      184.4332248800     1  0.28989408E+09
     -180.3853043901      184.5641949568     1  0.30701546E+09
     -180.3852899071      180.0860134616     1  0.29851763E+09
     -180.3852573210      183.1262191187     1  0.30950022E+09
     -180.3852392221      183.7714933299     1  0.30798026E+09
     -180.3851679326      187.1697522349     1  0.31850371E+09
     -180.3851477187      184.0293127800     1  0.30069581E+09
     -180.3851211303      185.9165549827     1  0.29803583E+09
     -180.3850778692      180.6389161197     1  0.29512140E+09
     -180.3850173468      186.5127193406     1  0.30892535E+09
     -180.3850039931      187.5809363624     1  0.31867531E+09
     -180.3849392068      183.6069059668     1  0.30263269E+09
     -180.3848854076      184.2358145247     1  0.29142254E+09
     -180.3848379512      189.1725854955     1  0.30059664E+09
     -180.3848285977      184.1301731146     1  0.32212632E+09
     -180.3847430622      180.9572494358     1  0.30934966E+09
     -180.3847417695      183.9541778998     1  0.32844689E+09
     -180.3847296577      182.4901702759     1  0.31221719E+09
     -180.3847170813      178.2946159281     1  0.30282869E+09
     -180.3847092378      186.1861150742     1  0.29983156E+09
     -180.3847047525      185.0074578359     1  0.30471396E+09
     -180.3846991657      184.7817942931     1  0.31801247E+09
     -180.3846595251      185.2169834542     1  0.29799098E+09
     -180.3846322053      178.3896399021     1  0.30336417E+09
     -180.3846203970      184.4596581630     1  0.31414431E+09
     -180.3845798472      184.8965092199     1  0.30906196E+09
     -180.3845729031      189.3481758332     2  0.29648272E+09
     -180.3845357237      188.8606472960     1  0.29954968E+09
     -180.3845313222      181.6145831110     1  0.30302753E+09
     -180.3845030954      182.0339716759     1  0.30780738E+09
     -180.3844477357      192.9849673609     1  0.31460116E+09
     -180.3844352514      181.9041570147     1  0.29555713E+09
     -180.3844254264      182.8025072640     1  0.30617561E+09
     -180.3844134448      184.4159431935     1  0.32049969E+09
     -180.3844071038      187.6229792413     1  0.32230164E+09
     -180.3843440090      181.2968380315     1  0.31652298E+09
     -180.3842828065      183.8987472194     1  0.29792962E+09
     -180.3842705035      180.7168636228     1  0.30195996E+09
     -180.3842437088      185.6886661767     1  0.30752596E+09
     -180.3842292582      186.1492259362     1  0.31424623E+09
     -180.3841506288      187.3253071334     1  0.30522295E+09
     -180.3841089248      178.4498736717     2  0.29675348E+09
     -180.3841073466      185.5388089938     1  0.30821290E+09
     -180.3841035615      186.0539143028     1  0.32646702E+09
     -180.3841000692      187.3713779929     1  0.30436743E+09
     -180.3840967086      186.8023444017     1  0.30406036E+09
     -180.3840457343      186.0371932994     1  0.30124189E+09
     -180.3840221219      183.5455798165     1  0.29959162E+09
     -180.3839851393      181.8153593672     1  0.30445600E+09
     -180.3839706857      183.1465015395     1  0.30390909E+09
     -180.3839284903      182.4042574688     1  0.30375654E+09
     -180.3838688483      184.0582915841     1  0.29349677E+09
     -180.3838388924      184.7339739821     1  0.30768652E+09
     -180.3837653095      181.8469029559     1  0.30700825E+09
     -180.3837355246      183.7394226960     1  0.30381318E+09
     -180.3837185139      183.8545355352     1  0.31476251E+09
     -180.3836815403      186.6622855549     1  0.31648398E+09
     -180.3836760657      183.9214028169     1  0.29899745E+09
     -180.3836569311      180.7949122466     1  0.31044040E+09
     -180.3836311310      180.6660605698     1  0.30617132E+09
     -180.3836275015      180.4240693194     1  0.29617521E+09
     -180.3836213835      183.5605088411     1  0.30749656E+09
     -180.3836026014      178.9420638134     1  0.30407754E+09
     -180.3835733793      181.0624196913     1  0.29035756E+09
     -180.3835075711      187.1627693287     1  0.30296671E+09
     -180.3834927654      187.5247797613     1  0.30461367E+09
     -180.3834556576      182.1739038878     1  0.30464053E+09
     -180.3834537119      188.2365448366     1  0.29469826E+09
     -180.3834238930      187.6966574875     1  0.29295460E+09
     -180.3833592364      182.0984341528     1  0.30478113E+09
     -180.3833501814      180.2207840292     1  0.31881682E+09
     -180.3833349121      186.9888967283     1  0.31282250E+09
     -180.3832464228      187.7927031410     1  0.28817776E+09
     -180.3832200891      183.8066212722     1  0.29594195E+09
     -180.3832087844      185.2028600847     1  0.29699418E+09
     -180.3832055984      184.1755720944     1  0.29734335E+09
     -180.3831714106      186.1553923211     1  0.31943550E+09
     -180.3831365511      183.7828075030     1  0.30950040E+09
     -180.3831288579      191.1314562335     1  0.30085883E+09
     -180.3831050671      183.1437032860     1  0.34338847E+09
     -180.3830452652      184.4429996090     1  0.30236698E+09
     -180.3830409660      183.0090854853     1  0.29860981E+09
     -180.3829496399      183.2931432860     1  0.29911175E+09
     -180.3829414422      192.8554911651     1  0.31061874E+09
     -180.3829136035      183.1231093047     1  0.29931648E+09
     -180.3828835906      185.3625041135     1  0.30954571E+09
     -180.3828768983      184.8950462809     1  0.30662716E+09
     -180.3828439573      182.7980850557     1  0.30790767E+09
     -180.3828211693      183.3554443126     1  0.30721721E+09
     -180.3828111416      183.5960392313     1  0.30071387E+09
     -180.3827921550      185.3477426070     1  0.30956766E+09
     -180.3827866448      180.8104731598     1  0.29701477E+09
     -180.3827781325      186.5629831956     1  0.30031935E+09
     -180.3827697626      182.4308360120     1  0.31190314E+09
     -180.3827658767      187.4376171868     1  0.31729946E+09
     -180.3827394702      183.2159321214     1  0.30463168E+09
     -180.3827190990      183.8887315882     1  0.29607533E+09
     -180.3827173677      185.6249315761     1  0.30414654E+09
     -180.3827159222      187.7921172116     1  0.32446341E+09
     -180.3826884101      186.8487271595     1  0.31450653E+09
     -180.3826861201      183.4663314450     1  0.30347288E+09
     -180.3826764598      183.8571029527     1  0.29755051E+09
     -180.3826629751      186.2489260197     1  0.31575335E+09
     -180.3826612881      191.5747417769     1  0.32632742E+09
     -180.3826468683      184.1844684369     1  0.31624895E+09
     -180.3826248885      183.7830974784     1  0.31095709E+09
     -180.3826167878      178.4677011778     1  0.30298419E+09
     -180.3826002977      180.7832123745     1  0.29953882E+09
     -180.3825778019      182.9615009038     1  0.31875751E+09
     -180.3825740488      182.2535864619     1  0.29990385E+09
     -180.3825612232      183.3480629336     1  0.30737634E+09
     -180.3825567328      185.0590965371     1  0.30291654E+09
     -180.3825410442      184.8093988840     1  0.30207566E+09
     -180.3825243826      186.3738304008     1  0.30736828E+09
     -180.3824116975      185.0153643786     1  0.31242333E+09
     -180.3824100835      181.9054176826     1  0.31865761E+09
     -180.3823994180      184.9085403455     1  0.31038600E+09
     -180.3823899872      185.8349842404     1  0.31365407E+09
     -180.3823562204      184.2571670780     1  0.30535932E+09
     -180.3823368833      182.9045117524     1  0.30418371E+09
     -180.3823211939      182.8170323886     1  0.30553601E+09
     -180.3823016935      182.8892522841     1  0.30143268E+09
     -180.3822730321      186.4643927246     1  0.30325569E+09
     -180.3822616553      186.9041711639     1  0.30078624E+09
     -180.3822404540      185.7196325709     1  0.30109613E+09
     -180.3822373794      182.9064697316     1  0.29537183E+09
     -180.3821952531      184.5723294199     1  0.30127427E+09
     -180.3821885725      183.4079789606     1  0.29268072E+09
     -180.3821609054      177.9501823083     1  0.30526874E+09
     -180.3821475534      184.2824109498     1  0.30412143E+09
     -180.3821406023      182.1969332401     1  0.31023149E+09
     -180.3821379077      182.6718031788     1  0.29621026E+09
     -180.3821294925      188.0800981993     1  0.31853518E+09
     -180.3821074743      185.8642976569     1  0.29251389E+09
     -180.3820737798      185.0690733089     1  0.30968596E+09
     -180.3820703174      185.2578813682     1  0.28821847E+09
     -180.3820426400      187.4894615450     1  0.31984736E+09
     -180.3820067068      184.6618673009     1  0.31930022E+09
     -180.3819635085      184.0777542819     1  0.30831222E+09
     -180.3819449595      184.5214391344     1  0.31025139E+09
     -180.3819018881      185.0137174312     1  0.32273728E+09
     -180.3818859754      184.9340567123     1  0.30006695E+09
     -180.3818729271      182.3754520840     1  0.29581286E+09
     -180.3818045535      189.1800750791     1  0.32282413E+09
     -180.3817937583      179.8272939295     1  0.29918803E+09
     -180.3817729749      179.9003013748     1  0.30142625E+09
     -180.3817331882      183.3301841200     1  0.30161897E+09
     -180.3817197258      184.4558069592     1  0.31443806E+09
     -180.3817044437      184.0626575625     1  0.31426578E+09
     -180.3817016992      183.2056596361     1  0.31365343E+09
     -180.3816693546      187.8164056056     1  0.32631592E+09
     -180.3816482542      184.1246342521     1  0.30609864E+09
     -180.3816157949      183.3221598510     1  0.31082578E+09
     -180.3815786457      178.1529643320     1  0.31045964E+09
     -180.3815614433      181.3582794342     1  0.31156509E+09
     -180.3814958561      187.1226450836     1  0.30891446E+09
     -180.3814639998      180.1705029159     1  0.29092915E+09
     -180.3814355366      179.4040929246     1  0.30917929E+09
     -180.3814343401      187.4419693771     1  0.30616025E+09
     -180.3814279766      181.9426755249     1  0.29994546E+09
     -180.3814229300      181.1587484595     1  0.29968912E+09
     -180.3814193105      184.3723016675     1  0.29911039E+09
     -180.3813825899      184.6065606213     1  0.30439354E+09
     -180.3813704355      184.7213621828     1  0.30574772E+09
     -180.3812872400      190.5849500601     1  0.32653867E+09
     -180.3812781780      183.7222004404     1  0.30696247E+09
     -180.3812462255      178.8668945884     1  0.30451652E+09
     -180.3812096518      184.0966486653     1  0.29996376E+09
     -180.3812068332      184.5420655888     1  0.33312010E+09
     -180.3811804977      186.9849902666     1  0.33555650E+09
     -180.3811494846      183.7237376766     1  0.31633011E+09
     -180.3811345963      183.9124109639     1  0.28882229E+09
     -180.3811152435      189.5388592696     1  0.31433865E+09
     -180.3810487798      184.0011768095     1  0.31067787E+09
     -180.3810268317      187.2371334851     1  0.31491633E+09
     -180.3810140941      183.0583502523     1  0.29999170E+09
     -180.3810084935      184.1297226126     1  0.30130249E+09
     -180.3809518793      185.6216038493     1  0.30279665E+09
     -180.3808366985      192.8703412695     1  0.31450444E+09
     -180.3807993141      182.6750021471     1  0.29582289E+09
     -180.3807857427      184.7660790695     1  0.32730340E+09
     -180.3807634689      178.1052565660     1  0.31340614E+09
     -180.3807623386      185.2978912849     1  0.31901163E+09
     -180.3807595006      185.5816045399     1  0.31522916E+09
     -180.3807143505      181.3812579145     1  0.30056974E+09
     -180.3806669723      182.5325104176     1  0.30442599E+09
     -180.3806568960      178.5119069821     1  0.30203404E+09
     -180.3806455387      181.1027437000     1  0.30010869E+09
     -180.3806058520      187.2282689260     1  0.31505901E+09
     -180.3805395884      185.4007822418     1  0.32049127E+09
     -180.3805043200      187.9758838409     1  0.32094250E+09
     -180.3804790809      186.1725991981     1  0.29530830E+09
     -180.3804691345      178.5288148942     1  0.30761813E+09
     -180.3804575520      188.6329783477     1  0.28884464E+09
     -180.3804491063      180.6370386998     1  0.31635114E+09
     -180.3804285785      183.8445261447     1  0.30783741E+09
     -180.3804049502      183.9189368233     1  0.30045151E+09
     -180.3803702774      187.0078477754     1  0.30154305E+09
     -180.3803518168      184.7666586684     1  0.29165295E+09
     -180.3803439508      181.3087336851     1  0.30925661E+09
     -180.3803226921      185.4797176302     1  0.30724537E+09
     -180.3803129438      187.6201366488     1  0.29690929E+09
     -180.3802572929      180.9040416766     1  0.30662894E+09
     -180.3802490895      184.3914999128     1  0.30869151E+09
     -180.3801635174      183.0350256246     1  0.31194807E+09
     -180.3801387678      185.4012268228     1  0.30641813E+09
     -180.3801350018      183.0916259598     1  0.32633358E+09
     -180.3801140676      187.2305288927     1  0.31468836E+09
     -180.3801104992      184.3028559344     1  0.30005991E+09
     -180.3800671493      185.3239293010     1  0.31456676E+09
     -180.3800574925      183.6034659660     1  0.29566322E+09
     -180.3799999285      186.4394953107     1  0.31052698E+09
     -180.3799160375      188.6834195764     1  0.31490131E+09
     -180.3798819876      183.3725945155     1  0.30839733E+09
     -180.3798031585      186.9583100355     1  0.31910979E+09
     -180.3797901566      185.9826184325     1  0.30726589E+09
     -180.3797717699      182.8654433554     1  0.31660656E+09
     -180.3797659938      184.4865246914     1  0.30389602E+09
     -180.3797280048      185.8197656534     1  0.29810254E+09
     -180.3797229305      185.9023964087     1  0.30290774E+09
     -180.3796705271      182.5107682351     1  0.29554127E+09
     -180.3796658681      185.0963493437     1  0.30801654E+09
     -180.3796215823      181.3297652928     1  0.30931244E+09
     -180.3796126457      183.2415308772     1  0.32080646E+09
     -180.3795919291      190.6522448737     1  0.34144720E+09
     -180.3795749303      185.4552598074     1  0.29456039E+09
     -180.3795683759      186.2662499781     1  0.29908241E+09
     -180.3795244401      183.1176909397     1  0.30435490E+09
     -180.3794774268      185.4583240708     1  0.30091523E+09
     -180.3794550396      185.3182979133     1  0.30061430E+09
     -180.3794247945      183.5893554715     1  0.30685298E+09
     -180.3794001740      187.9864803596     1  0.31857140E+09
     -180.3793971501      190.9002985578     1  0.31119685E+09
     -180.3793440385      185.0143174104     1  0.29946200E+09
     -180.3793337051      184.4844037896     1  0.30820975E+09
     -180.3793302161      187.3048281287     1  0.31583348E+09
     -180.3793211699      186.8226642718     1  0.30795077E+09
     -180.3793074636      185.9427534212     1  0.30367734E+09
     -180.3792678486      182.6733788182     1  0.30972931E+09
     -180.3792446087      189.3875814141     1  0.35123275E+09
     -180.3792330174      183.3832656776     1  0.29611144E+09
     -180.3792292374      179.5778582787     1  0.30351879E+09
     -180.3792167001      186.1684798216     1  0.30079851E+09
     -180.3791480295      183.6901474232     1  0.30994678E+09
     -180.3791336136      183.4890716895     1  0.30539231E+09
     -180.3791231391      183.8818248200     1  0.30099885E+09
     -180.3791206238      182.5856352050     1  0.32122659E+09
     -180.3791152026      185.9908964306     1  0.29764506E+09
     -180.3790965189      183.3666585956     1  0.30340544E+09
     -180.3790865079      186.4805098820     1  0.30619175E+09
     -180.3790806206      187.5150467235     1  0.31569697E+09
     -180.3790228616      180.3372819299     1  0.30660946E+09
     -180.3790111541      181.6335174633     1  0.31996326E+09
     -180.3790009163      184.4284133304     1  0.29743113E+09
     -180.3789544297      180.5919721649     1  0.30433181E+09
     -180.3789312094      187.2778866968     1  0.31473846E+09
     -180.3789222015      177.7232083378     1  0.31251037E+09
     -180.3787973196      183.3840050789     1  0.30418690E+09
     -180.3787477735      184.7959967368     1  0.31986768E+09
     -180.3787394341      185.1342319062     1  0.29960946E+09
     -180.3786555275      184.4841562641     1  0.29527576E+09
     -180.3786527032      184.9462056660     1  0.31565784E+09
     -180.3786494362      182.6446001506     1  0.31692746E+09
     -180.3786447556      182.7488668694     1  0.32062324E+09
     -180.3786422024      181.6625193335     1  0.31077426E+09
     -180.3786015476      182.8979690297     1  0.30403970E+09
     -180.3785837181      185.6873090021     1  0.30617919E+09
     -180.3785693498      184.0012355944     1  0.29302836E+09
     -180.3785648713      176.9544350107     1  0.29879834E+09
     -180.3783747284      179.1829858662     1  0.30540552E+09
     -180.3783708989      186.0087750316     4  0.29202454E+09
     -180.3782883484      181.5953205419     1  0.31789176E+09
     -180.3782441510      177.9571808249     1  0.30364537E+09
     -180.3781777181      183.1089152171     1  0.30151789E+09
     -180.3781698935      181.8046195546     1  0.31338823E+09
     -180.3781370724      191.2172045342     1  0.34176949E+09
     -180.3781125014      185.5723526294     1  0.29724305E+09
     -180.3781066704      186.9540205678     1  0.31842242E+09
     -180.3780825164      184.0382350654     1  0.30327540E+09
     -180.3780560094      180.5807893263     1  0.30430469E+09
     -180.3780403040      186.3635436450     1  0.29549035E+09
     -180.3779733251      183.8814685157     1  0.31081757E+09
     -180.3778708466      184.1289520979     1  0.32464609E+09
     -180.3778681012      191.5807924434     1  0.32368965E+09
     -180.3778635164      187.4784812615     1  0.29871893E+09
     -180.3778542946      190.3765106290     1  0.30055430E+09
     -180.3778508207      177.5302851201     1  0.30474583E+09
     -180.3778311278      180.8231539343     1  0.30936552E+09
     -180.3778118563      190.5565873487     1  0.29784135E+09
     -180.3777936806      184.2276457440     1  0.29493801E+09
     -180.3777674112      185.4937709694     1  0.30689825E+09
     -180.3777650219      192.7046192799     1  0.31861615E+09
     -180.3777615673      185.5991590030     1  0.30629921E+09
     -180.3777544120      181.1985928929     1  0.30363067E+09
     -180.3777372233      188.2765708826     1  0.31107050E+09
     -180.3777143394      182.7512188040     1  0.30164430E+09
     -180.3776879791      183.4533768332     1  0.30310156E+09
     -180.3776684785      187.0782876283     1  0.30710806E+09
     -180.3776580135      182.5374982505     1  0.30439668E+09
     -180.3776565969      182.3889633899     1  0.30783213E+09
     -180.3776292723      188.3760295131     1  0.30737535E+09
     -180.3776026242      185.7352455287     1  0.28848236E+09
     -180.3775716641      181.5805168657     1  0.30190095E+09
     -180.3775420683      184.1566413709     1  0.30098932E+09
     -180.3774041499      187.1208013398     1  0.32989978E+09
     -180.3773909595      183.7977305132     1  0.30320256E+09
     -180.3773701824      186.4265188055     1  0.31203822E+09
     -180.3773550594      181.2063080704     1  0.30126177E+09
     -180.3772122141      184.8935586588     1  0.32254011E+09
     -180.3771707959      184.7994031089     1  0.30993551E+09
     -180.3771530697      185.6079109504     1  0.29173587E+09
     -180.3771382600      181.6881970456     1  0.30360418E+09
     -180.3771022488      178.1737208147     1  0.30843205E+09
     -180.3770668763      186.2497282160     1  0.30333318E+09
     -180.3770628304      183.3978146951     1  0.31527953E+09
     -180.3770477881      180.1710443291     1  0.30271783E+09
     -180.3770230383      185.3829706320     2  0.29414760E+09
     -180.3770153112      184.1697980980     1  0.31897082E+09
     -180.3770135523      185.2982403604     1  0.29497983E+09
     -180.3769967596      185.5672813715     1  0.30123815E+09
     -180.3769470712      184.8919298418     1  0.31075051E+09
     -180.3769123292      178.8907547015     1  0.30880160E+09
     -180.3769032155      182.7243336441     1  0.32833741E+09
     -180.3768428520      187.1229960249     1  0.32233246E+09
     -180.3768205140      181.4998781476     1  0.30559729E+09
     -180.3767974394      180.4984537297     1  0.30539751E+09
     -180.3767956007      189.3221814393     1  0.31338420E+09
     -180.3767559200      185.6292709568     1  0.30086488E+09
     -180.3767457041      183.4046552621     1  0.29903508E+09
     -180.3766801389      183.0768484016     1  0.29900871E+09
     -180.3766761970      184.8176422515     1  0.30132195E+09
     -180.3766483865      185.9792155018     1  0.31740046E+09
     -180.3766336349      185.7280269435     1  0.32071393E+09
     -180.3766174516      184.4208987992     1  0.30304935E+09
     -180.3765896887      186.0509981922     1  0.33293084E+09
     -180.3765846783      183.2543968701     1  0.30479734E+09
     -180.3765452637      185.0324850369     1  0.30202474E+09
     -180.3765280176      186.0196425297     1  0.31119092E+09
     -180.3764923403      187.2986272857     1  0.28755522E+09
     -180.3764729649      185.7001225006     1  0.31376947E+09
     -180.3764484319      183.6962854558     1  0.30700901E+09
     -180.3764425741      188.0581353878     1  0.32942915E+09
     -180.3764084688      184.5767312274     1  0.30891094E+09
     -180.3763841935      186.4990632481     1  0.30023610E+09
     -180.3763348964      188.2033895580     1  0.31601322E+09
     -180.3763194519      188.5842853819     1  0.30892514E+09
     -180.3762891245      181.5202042392     1  0.31064710E+09
     -180.3762672552      183.7447728897     1  0.32004226E+09
     -180.3762422055      183.2195089345     1  0.29021097E+09
     -180.3762277418      184.6291398543     1  0.31117068E+09
     -180.3762130367      186.5967576518     1  0.30482342E+09
     -180.3761416325      177.0679113712     1  0.30260361E+09
     -180.3761316397      181.3907874345     1  0.30233521E+09
     -180.3761062591      184.1959271498     1  0.29900498E+09
     -180.3760910215      190.3369328058     1  0.30035564E+09
     -180.3760584441      181.4853323240     1  0.29537874E+09
     -180.3759932473      186.4356450682     1  0.32927961E+09
     -180.3759907637      189.1827891643     1  0.30857336E+09
     -180.3759116042      184.1508139314     1  0.30148492E+09
     -180.3758489293      182.8594340792     1  0.29471415E+09
     -180.3758460677      185.3748843689     1  0.30410142E+09
     -180.3758168914      188.1150661187     1  0.32555483E+09
     -180.3757817642      181.2193788322     1  0.30501447E+09
     -180.3757635535      185.0617596812     1  0.29826729E+09
     -180.3757302626      187.9782286406     1  0.30483470E+09
     -180.3757212834      185.2486160994     1  0.30304132E+09
     -180.3756616809      185.0752488482     1  0.31337053E+09
     -180.3756589503      186.2757849791     1  0.31632411E+09
     -180.3756342004      180.5009898644     1  0.30463667E+09
     -180.3755878203      184.9891789860     1  0.31010541E+09
     -180.3755504183      185.7500639733     1  0.30695923E+09
     -180.3755211965      182.2062469872     1  0.30331028E+09
     -180.3754856297      182.6051634408     1  0.29905049E+09
     -180.3754796839      180.1840936729     1  0.30232961E+09
     -180.3754620332      185.2666507531     1  0.32325505E+09
     -180.3753693392      187.7767382025     1  0.29916134E+09
     -180.3753642512      184.8258670524     1  0.30720921E+09
     -180.3753609493      182.9004588187     1  0.28850832E+09
     -180.3753502739      187.4629402997     1  0.31186259E+09
     -180.3753042345      181.1585286970     1  0.30136592E+09
     -180.3752636281      184.4654362636     1  0.30279844E+09
     -180.3752327244      186.9618355487     1  0.30105248E+09
     -180.3752237636      176.3975716728     1  0.30565114E+09
     -180.3751821650      185.9579890356     1  0.29982097E+09
     -180.3751571708      185.5970778494     1  0.30836545E+09
     -180.3751542068      180.4932343909     1  0.30822691E+09
     -180.3750403023      188.7234898436     1  0.30027151E+09
     -180.3750365900      185.2372447983     1  0.29477597E+09
     -180.3749973723      183.1186565700     1  0.32282652E+09
     -180.3749955612      184.9215886014     1  0.31603179E+09
     -180.3749770292      184.8940699208     1  0.30100431E+09
     -180.3749695625      180.7929112934     1  0.31420772E+09
     -180.3749595468      183.4053915615     1  0.30845134E+09
     -180.3749532215      185.6674019520     1  0.29495404E+09
     -180.3749445548      189.4107985097     1  0.30788470E+09
     -180.3749201132      183.3564778888     1  0.31373829E+09
     -180.3748936205      184.2975393970     1  0.30100375E+09
     -180.3748919836      185.8222646372     2  0.30342516E+09
     -180.3748471942      185.4312709796     1  0.30657934E+09
     -180.3747951741      186.9620414805     1  0.30556989E+09
     -180.3747700059      185.2960539164     1  0.32916235E+09
     -180.3747074227      187.0318436390     1  0.29766965E+09
     -180.3746633256      181.7784993632     1  0.30331802E+09
     -180.3746576497      183.8461095417     1  0.30581809E+09
     -180.3746517314      175.3999924358     1  0.30341229E+09
     -180.3746478260      183.1083573858     1  0.33112923E+09
     -180.3746226308      183.7054059096     1  0.30571937E+09
     -180.3745904315      183.6471608887     1  0.29269414E+09
     -180.3745519936      191.0402959227     1  0.30623380E+09
     -180.3745198342      182.6534522084     1  0.30856154E+09
     -180.3744856136      181.9614932500     1  0.29911430E+09
     -180.3744615411      183.8126630232     1  0.31437367E+09
     -180.3744372557      184.9267966607     1  0.30042929E+09
     -180.3744355653      188.4150207095     1  0.32830867E+09
     -180.3744317870      178.4021011395     1  0.29760925E+09
     -180.3743830627      181.4663147171     1  0.30292539E+09
     -180.3743633755      185.3073833830     2  0.28463455E+09
     -180.3743621557      185.2749608791     1  0.30180034E+09
     -180.3743498448      181.9257873919     1  0.30541996E+09
     -180.3743467807      182.2064181723     1  0.29477939E+09
     -180.3743377488      186.5119230087     1  0.31949900E+09
     -180.3742753891      183.1810861749     1  0.30981778E+09
     -180.3742711543      184.8408275741     1  0.30319701E+09
     -180.3742242112      183.1739256273     1  0.30354177E+09
     -180.3741840006      186.9991185956     1  0.30711416E+09
     -180.3741717884      186.0187861205     1  0.31232418E+09
     -180.3740971387      184.7702665000     1  0.29420513E+09
     -180.3740771248      184.3529934584     1  0.29911673E+09
     -180.3740424485      181.0935891235     1  0.30096873E+09
     -180.3739960668      187.4469313060     1  0.28922130E+09
     -180.3739822792      182.2173042515     1  0.29957477E+09
     -180.3739558849      178.9515535371     1  0.31280927E+09
     -180.3739403484      183.8121248512     1  0.31313003E+09
     -180.3739009325      175.7695119219     1  0.30250832E+09
     -180.3738647279      183.6337167409     1  0.30318570E+09
     -180.3738631275      181.8423653091     1  0.31460199E+09
     -180.3738605613      177.9623487713     1  0.31147369E+09
     -180.3738149155      181.0634541586     1  0.29458762E+09
     -180.3737970817      191.4357644060     1  0.32946809E+09
     -180.3737832186      183.4060011923     1  0.31236341E+09
     -180.3737448767      184.8899399494     1  0.30933631E+09
     -180.3737290050      185.8877890387     1  0.32885174E+09
     -180.3737131344      183.3726006554     1  0.29813100E+09
     -180.3737089402      179.8993024846     1  0.30286493E+09
     -180.3736870159      182.4313661633     1  0.30290309E+09
     -180.3736579485      182.4189407694     1  0.30627566E+09
     -180.3735550408      187.6710595574     1  0.29819652E+09
     -180.3735030904      184.6730790433     1  0.30992368E+09
     -180.3734547107      181.7349549437     1  0.30219905E+09
     -180.3734266866      184.8532068054     1  0.30800972E+09
     -180.3733984219      186.6265376816     1  0.30232917E+09
     -180.3733909251      183.9935491036     1  0.30510631E+09
     -180.3733881028      187.7862619607     1  0.29635647E+09
     -180.3733854744      184.7001263063     1  0.31356164E+09
     -180.3733564349      181.7641053563     1  0.30530111E+09
     -180.3732941413      185.0327637892     1  0.30446089E+09
     -180.3732854869      183.3284290860     1  0.30316629E+09
     -180.3732732371      180.7185777020     1  0.30851068E+09
     -180.3732237144      183.4398397770     1  0.30857680E+09
     -180.3731909280      185.8415655572     1  0.30259962E+09
     -180.3731611016      182.0955646210     2  0.30911731E+09
     -180.3731569054      179.0460243578     1  0.31084181E+09
     -180.3730964278      185.3768668907     1  0.30666485E+09
     -180.3730895474      185.0800163623     1  0.31215306E+09
     -180.3730865226      185.2630983956     1  0.30345492E+09
     -180.3730837119      183.7684804056     1  0.31150279E+09
     -180.3730746862      180.9814372553     1  0.30230682E+09
     -180.3730668087      184.8079469923     1  0.30838150E+09
     -180.3730580798      189.9073992358     1  0.32804708E+09
     -180.3730133972      185.4349531938     1  0.29951793E+09
     -180.3729747837      187.9446239496     1  0.31287993E+09
     -180.3729679403      188.5303637686     1  0.30541824E+09
     -180.3729535891      183.8787290329     1  0.30652354E+09
     -180.3729434225      182.1479210620     1  0.30023671E+09
     -180.3729395883      190.5861005303     1  0.34127286E+09
     -180.3729212089      185.9362819842     1  0.30454983E+09
     -180.3729138922      183.3469352272     2  0.29290539E+09
     -180.3728573182      181.5997806244     1  0.31203889E+09
     -180.3728563139      186.1912701860     1  0.31655357E+09
     -180.3728292971      184.9064157046     1  0.31239182E+09
     -180.3727866910      183.1519463871     1  0.29917322E+09
     -180.3727808533      182.6895279743     1  0.31848973E+09
     -180.3727547619      186.4990477117     1  0.28582831E+09
     -180.3727281052      185.2426187741     1  0.30762542E+09
     -180.3726637420      181.2919633070     1  0.30945219E+09
     -180.3726360157      187.7629783806     1  0.30772604E+09
     -180.3726164302      184.1231599137     1  0.29750186E+09
     -180.3725353749      178.4212796363     1  0.29746278E+09
     -180.3725004606      178.4998326885     1  0.29965342E+09
     -180.3724592039      182.9622161124     1  0.29620838E+09
     -180.3724528149      182.2928497778     1  0.29858975E+09
     -180.3724365788      181.6347060260     1  0.32517495E+09
     -180.3723908778      186.8198074121     1  0.30881450E+09
     -180.3723680189      186.8164281268     1  0.31739904E+09
     -180.3723660836      187.3163865688     1  0.29970791E+09
     -180.3723560789      184.1085822235     1  0.30051957E+09
     -180.3723480257      181.3822477172     1  0.29676070E+09
     -180.3723408108      180.0707572907     1  0.30156885E+09
     -180.3723168564      183.2206777946     1  0.30860757E+09
     -180.3722939794      183.3525013197     1  0.30852803E+09
     -180.3722712820      188.8489925699     1  0.29832157E+09
     -180.3722530841      178.6843787037     1  0.30166752E+09
     -180.3722366541      184.6750100802     1  0.31512716E+09
     -180.3721956999      185.6220644496     1  0.29211332E+09
     -180.3721655304      181.7669625439     1  0.29937700E+09
     -180.3721188372      185.0507492094     1  0.30642761E+09
     -180.3721102795      183.1356442164     1  0.30416033E+09
     -180.3720919144      188.2114308144     1  0.31147102E+09
     -180.3720812975      185.9483031779     1  0.30522424E+09
     -180.3720705974      182.3615756425     1  0.29145037E+09
     -180.3720076725      179.4270190269     1  0.29941225E+09
     -180.3719575893      181.7953901611     1  0.30099294E+09
     -180.3719512252      179.3532537987     1  0.30249526E+09
     -180.3719299085      186.3893430826     1  0.30595152E+09
     -180.3719263476      186.3198699039     1  0.30152714E+09
     -180.3719195427      187.4082486425     1  0.32747537E+09
     -180.3719167608      190.5173263488     1  0.29370184E+09
     -180.3719018451      181.2344214193     1  0.33308690E+09
     -180.3718923629      186.8262620568     1  0.31541453E+09
     -180.3717928829      190.3996883949     1  0.30484430E+09
     -180.3717309169      181.1956350582     1  0.30782988E+09
     -180.3717057767      182.5814367185     1  0.30650747E+09
     -180.3716676257      182.6349431062     1  0.32256259E+09
     -180.3716610765      183.7730240313     1  0.29584729E+09
     -180.3716491005      181.2438935381     1  0.30283999E+09
     -180.3716270265      190.6119557778     1  0.29525273E+09
     -180.3716068802      185.1830453080     1  0.30632097E+09
     -180.3715484529      179.8949241945     1  0.29373987E+09
     -180.3715251040      183.7974835357     1  0.30780198E+09
     -180.3714514383      182.0608766844     1  0.31330148E+09
     -180.3714009001      186.3861941847     1  0.30200798E+09
     -180.3713804492      187.1257933612     1  0.29825214E+09
     -180.3713752379      185.4072192319     1  0.30886305E+09
     -180.3712270081      183.6131700062     1  0.30994293E+09
     -180.3711714327      186.8655818494     1  0.30811375E+09
     -180.3711620300      185.0276265301     1  0.29981277E+09
     -180.3710971156      181.8759434658     1  0.30766664E+09
     -180.3710322980      179.6056818065     1  0.30966486E+09
     -180.3709995356      186.1757474697     1  0.29123440E+09
     -180.3709978721      187.5925733142     1  0.32058220E+09
     -180.3709906473      185.1058660771     1  0.29494402E+09
     -180.3709778609      179.1250168045     1  0.29353160E+09
     -180.3709511111      184.0373497322     1  0.31473674E+09
     -180.3709458338      186.0706681281     1  0.31061506E+09
     -180.3709389351      179.5035579060     1  0.30506396E+09
     -180.3709143222      183.9948074590     1  0.31714003E+09
     -180.3709109229      187.0189065806     1  0.30437250E+09
     -180.3709081931      183.0134216026     1  0.31037383E+09
     -180.3708918345      187.4206024339     1  0.29020996E+09
     -180.3708622628      182.8268289776     1  0.29603759E+09
     -180.3708138295      180.6486001738     1  0.30326431E+09
     -180.3708020030      185.0329724561     1  0.29513175E+09
     -180.3707953496      182.1366273588     1  0.30293107E+09
     -180.3707920347      183.0987852304     1  0.31628633E+09
     -180.3707617472      184.0161999388     1  0.30453967E+09
     -180.3707580112      179.7640154895     1  0.30154658E+09
     -180.3706800259      180.5616851133     1  0.30132263E+09
     -180.3706582091      180.9489226689     1  0.31247970E+09
     -180.3706230746      180.4370283035     1  0.30226878E+09
     -180.3706083868      186.0167847575     1  0.29545134E+09
     -180.3705916369      186.2170607028     1  0.31236643E+09
     -180.3705858251      187.3274480536     1  0.30596166E+09
     -180.3705633901      183.2721506690     1  0.30271759E+09
     -180.3705478369      183.2735457908     1  0.31173783E+09
     -180.3705327068      189.4710087234     1  0.29988908E+09
     -180.3705253009      179.9500507096     1  0.30671688E+09
     -180.3704916163      185.5973921641     1  0.28905056E+09
     -180.3704782461      187.6072950099     1  0.31541168E+09
     -180.3704590246      184.5136106556     1  0.31768135E+09
     -180.3704360659      184.2180022795     1  0.30490790E+09
     -180.3703708603      182.5566053488     1  0.31191424E+09
     -180.3703690319      187.3002986682     1  0.28666279E+09
     -180.3703662008      184.2100795117     1  0.31087762E+09
     -180.3702852807      186.0580696602     2  0.30879720E+09
     -180.3702151413      182.5230993452     1  0.28963527E+09
     -180.3702005121      181.2996511603     1  0.29769699E+09
     -180.3701984499      186.1900944409     1  0.30517912E+09
     -180.3701767174      177.8088660531     1  0.30318374E+09
     -180.3701575003      180.7803538975     1  0.30290401E+09
     -180.3701499982      184.8166391952     1  0.29763707E+09
     -180.3701276634      184.1032164327     1  0.33091167E+09
     -180.3701089893      188.4385309418     1  0.33753184E+09
     -180.3701012842      181.5529121024     1  0.31434787E+09
     -180.3700881901      182.5577224496     1  0.32387616E+09
     -180.3700847706      186.3988735683     1  0.30273617E+09
     -180.3700766068      178.3408398941     2  0.28839423E+09
     -180.3700610579      187.1450771175     1  0.30942246E+09
     -180.3700503488      181.9285838644     1  0.30465970E+09
     -180.3700208340      182.1419991803     1  0.31143046E+09
     -180.3699845822      184.4861205975     1  0.30157912E+09
     -180.3699783531      185.6603356252     1  0.30337542E+09
     -180.3699702935      183.3038154146     1  0.32382603E+09
     -180.3699532871      178.8703096621     1  0.29421503E+09
     -180.3699439591      187.9965406749     1  0.32640289E+09
     -180.3698922331      181.0514755586     1  0.30369610E+09
     -180.3698910460      183.7488401648     1  0.29392808E+09
     -180.3698222386      181.4528249122     1  0.30366378E+09
     -180.3698063968      184.6096582613     1  0.31102052E+09
     -180.3697634699      183.7372659838     1  0.30604681E+09
     -180.3697312708      182.5941136367     1  0.30674624E+09
     -180.3697168237      183.7781165892     1  0.30324799E+09
     -180.3696861556      186.5255570835     1  0.31572728E+09
     -180.3696653114      185.0260372011     1  0.31741748E+09
     -180.3696258647      180.3549248266     1  0.30711272E+09
     -180.3696105353      186.8968246491     1  0.30439934E+09
     -180.3695887709      185.8334457424     1  0.30818378E+09
     -180.3695246264      186.8364253360     1  0.30941741E+09
     -180.3694405339      178.5444144363     1  0.29692247E+09
     -180.3694380299      186.7796024805     1  0.31319465E+09
     -180.3693924265      184.1510391501     1  0.29767611E+09
     -180.3693529105      180.6858263345     1  0.31314964E+09
     -180.3692922857      184.2329447346     1  0.30364483E+09
     -180.3692741593      183.1552498224     1  0.29927120E+09
     -180.3692472425      182.5787144016     1  0.30310400E+09
     -180.3692440054      185.1105506379     1  0.31068681E+09
     -180.3692378589      186.3079195786     1  0.32008957E+09
     -180.3691993562      181.5420546896     1  0.31284561E+09
     -180.3691672729      181.7849462607     1  0.30875540E+09
     -180.3691125612      183.8695716754     1  0.31121477E+09
     -180.3690919224      189.4397070729     1  0.32032870E+09
     -180.3690538715      182.1001819442     1  0.30108335E+09
     -180.3690512567      188.0584430372     1  0.32259905E+09
     -180.3690411459      181.1565689831     1  0.29853141E+09
     -180.3689842527      186.4963649016     1  0.28821946E+09
     -180.3689776895      184.3416703683     1  0.30313336E+09
     -180.3689691116      179.6883337083     1  0.30472042E+09
     -180.3689603260      181.6686496265     1  0.30423007E+09
     -180.3689365779      180.9407334053     1  0.29824410E+09
     -180.3688735000      186.8394686824     1  0.32679960E+09
     -180.3688114890      187.9379231559     1  0.30027185E+09
     -180.3687981598      185.5180909957     1  0.28382737E+09
     -180.3687815912      184.1761321023     1  0.31565925E+09
     -180.3687348831      186.2719869803     1  0.30458917E+09
     -180.3686659795      182.2154834444     2  0.31194509E+09
     -180.3686514703      183.0318460471     1  0.30036537E+09
     -180.3686431629      181.1314450967     1  0.30297575E+09
     -180.3685861507      182.5636756627     1  0.30307883E+09
     -180.3685510012      182.3407208615     1  0.30795374E+09
     -180.3685464892      184.4920889740     1  0.31577815E+09
     -180.3685227301      187.9341884193     1  0.29890877E+09
     -180.3685126778      185.1649601386     1  0.31318962E+09
     -180.3685027481      186.0901924876     1  0.30717270E+09
     -180.3684730707      185.2625009740     1  0.30281872E+09
     -180.3684589966      178.0285706796     1  0.29972885E+09
     -180.3684361406      185.5906775181     1  0.29699949E+09
     -180.3684280408      187.1257249543     1  0.30705844E+09
     -180.3684239220      182.5880946418     1  0.30143485E+09
     -180.3683837451      183.6533221767     1  0.30886484E+09
     -180.3683764898      181.0412778343     1  0.31270336E+09
     -180.3683365315      182.9892421478     1  0.29865520E+09
     -180.3683093098      186.0684365546     1  0.31658386E+09
     -180.3683053216      186.4862643359     1  0.30163393E+09
     -180.3682813714      183.8905681683     1  0.30033754E+09
     -180.3682604524      186.5679325467     1  0.34280324E+09
     -180.3682249953      183.4535549732     1  0.31465428E+09
     -180.3682007487      184.8705704484     1  0.30492874E+09
     -180.3681822452      187.9698144790     1  0.32369510E+09
     -180.3681761137      184.8466590505     1  0.30409680E+09
     -180.3681376739      182.5669675229     1  0.30066748E+09
     -180.3681098053      187.2929930413     1  0.29367121E+09
     -180.3680924167      189.9790145077     1  0.31724461E+09
     -180.3680727897      185.8074274433     1  0.31096137E+09
     -180.3679890959      186.8732450450     1  0.31913567E+09
     -180.3679866799      184.1589061536     1  0.30535312E+09
     -180.3679455980      187.1619441813     1  0.29786902E+09
     -180.3679228218      182.7477443360     1  0.30573939E+09
     -180.3679195346      183.1398728256     1  0.31033787E+09
     -180.3678983894      187.2936491667     1  0.31847867E+09
     -180.3678788647      184.4758583695     1  0.30630948E+09
     -180.3678543641      181.8550356846     1  0.30316118E+09
     -180.3678153033      188.1681195123     1  0.32585120E+09
     -180.3677877690      189.3661802856     1  0.30523306E+09
     -180.3677775963      190.0036291366     1  0.30431664E+09
     -180.3677518601      184.8449585824     1  0.31542862E+09
     -180.3677199289      184.2828616324     1  0.30755416E+09
     -180.3677160315      181.7545458802     1  0.29957032E+09
     -180.3676885782      181.3914744775     1  0.33243945E+09
     -180.3676563740      182.5468073933     1  0.32014665E+09
     -180.3676377606      182.0592153184     1  0.30835846E+09
     -180.3676334202      179.9306800779     1  0.30101890E+09
     -180.3676004383      183.8249116944     1  0.32596896E+09
     -180.3675680352      186.8429880604     1  0.30929501E+09
     -180.3675612962      183.4042177958     1  0.30005901E+09
     -180.3675400781      180.7270765153     1  0.30303076E+09
     -180.3675191766      185.6281515766     1  0.31205374E+09
     -180.3674833281      182.2764046916     1  0.29684872E+09
     -180.3674630452      184.2767480647     1  0.32080088E+09
     -180.3674611834      182.5958152944     1  0.30266587E+09
     -180.3674423380      181.7662429869     1  0.31773394E+09
     -180.3674066133      184.9980671442     1  0.31279876E+09
     -180.3673843591      186.8711970817     1  0.30256883E+09
     -180.3673781723      185.5625564100     1  0.31510609E+09
     -180.3672225620      183.1983967643     1  0.30481743E+09
     -180.3672142780      182.9847143012     1  0.31503656E+09
     -180.3671805930      179.1489294261     1  0.30049177E+09
     -180.3671726578      183.0892806908     1  0.31018139E+09
     -180.3671572878      184.7406903219     1  0.30985124E+09
     -180.3671448506      184.3531332464     1  0.29929992E+09
     -180.3671378499      185.9163345355     1  0.30661027E+09
     -180.3671082087      187.0563609091     1  0.31369687E+09
     -180.3670623785      186.5567643543     1  0.30523774E+09
     -180.3670404008      184.6868384965     1  0.31402617E+09
     -180.3670311230      188.2068029871     1  0.28974957E+09
     -180.3670038979      181.3932132770     2  0.29334736E+09
     -180.3669820661      186.2838734336     1  0.30258664E+09
     -180.3668513781      180.0378156955     1  0.30575090E+09
     -180.3668389519      189.3245067073     2  0.29901980E+09
     -180.3667938340      187.3696093900     1  0.30843616E+09
     -180.3666741085      180.6895802424     1  0.31205095E+09
     -180.3666666202      185.6444780761     1  0.30547328E+09
     -180.3665846788      182.0909561010     1  0.29400334E+09
     -180.3665672054      184.5625848966     1  0.29760626E+09
     -180.3665109832      180.9475738167     1  0.29654311E+09
     -180.3664742442      182.4011807931     1  0.31654643E+09
     -180.3664699634      185.9115611170     1  0.31285975E+09
     -180.3664657773      184.9739290076     1  0.30436499E+09
     -180.3664412195      185.9677965485     1  0.32317504E+09
     -180.3664321586      181.4832767327     1  0.28965361E+09
     -180.3664156034      182.6837620076     1  0.31013659E+09
     -180.3663984751      182.9387589677     1  0.31000355E+09
     -180.3663277979      185.1924617774     1  0.31164213E+09
     -180.3663248333      187.4846677086     1  0.31072459E+09
     -180.3663078932      186.5526537805     1  0.29511348E+09
     -180.3662359145      190.5367141548     1  0.30328741E+09
     -180.3662134369      184.0263916196     1  0.31198578E+09
     -180.3662078659      187.1883332708     1  0.29256922E+09
     -180.3662046650      183.9742018596     1  0.31415751E+09
     -180.3661809907      185.5236064319     1  0.29805346E+09
     -180.3661768224      188.0884477068     1  0.31014981E+09
     -180.3661404855      184.4412921444     1  0.30590072E+09
     -180.3661349284      183.7732942155     1  0.30269598E+09
     -180.3660903636      187.0951351708     1  0.30872876E+09
     -180.3660462348      182.7404214996     1  0.29602830E+09
     -180.3660053461      185.5079076224     1  0.29473546E+09
     -180.3659823407      186.1387384462     1  0.30551550E+09
     -180.3659658510      184.8734064873     1  0.30268955E+09
     -180.3659455082      187.4278864219     1  0.30526434E+09
     -180.3659400849      186.2028354007     1  0.30289501E+09
     -180.3659361989      185.2357449996     1  0.34185936E+09
     -180.3659301577      183.1780286744     1  0.29512184E+09
     -180.3658273945      183.7011004930     1  0.31236197E+09
     -180.3657845840      188.7172723097     1  0.31159670E+09
     -180.3657716542      184.6324705120     1  0.31040890E+09
     -180.3657534418      180.7442645770     1  0.30041126E+09
     -180.3657113552      182.4420989814     1  0.29965473E+09
     -180.3655369839      182.4274893090     1  0.32116936E+09
     -180.3655153458      187.0637059424     1  0.30783771E+09
     -180.3654900826      181.8569474490     1  0.31315767E+09
     -180.3654780777      179.3754914521     1  0.30702816E+09
     -180.3654593781      187.6902408275     1  0.31112353E+09
     -180.3654305437      181.1977725103     1  0.30271490E+09
     -180.3654100469      186.9221593938     1  0.32182200E+09
     -180.3653358079      185.0859645441     1  0.30127500E+09
     -180.3653344471      184.8301018644     1  0.29776038E+09
     -180.3653211418      188.0643940460     1  0.33882798E+09
     -180.3652916520      184.2624480233     1  0.30694567E+09
     -180.3652838124      182.5498511340     1  0.31125594E+09
     -180.3652633346      177.7823094088     1  0.30704907E+09
     -180.3652388868      180.8263751120     1  0.30890954E+09
     -180.3652242944      184.0208758576     1  0.31496812E+09
     -180.3652196607      183.3224323355     1  0.30239783E+09
     -180.3652126708      188.8228020730     1  0.30037834E+09
     -180.3651951423      183.9017047325     1  0.30517631E+09
     -180.3651885920      183.5948699622     1  0.30818186E+09
     -180.3651530138      181.7875958579     1  0.30744147E+09
     -180.3651427400      182.6564666862     1  0.30724598E+09
     -180.3650832646      186.9343863848     1  0.32880203E+09
     -180.3650790384      184.3511113126     1  0.29792885E+09
     -180.3650360366      184.6183905827     1  0.30259446E+09
     -180.3650274579      184.8982932829     2  0.30196711E+09
     -180.3650178624      179.4805927555     1  0.30564274E+09
     -180.3650073837      186.4988109921     1  0.33853436E+09
     -180.3649648539      186.0436198899     1  0.30725160E+09
     -180.3649620092      183.7203297858     1  0.30556760E+09
     -180.3649449817      182.5297545231     1  0.30007011E+09
     -180.3649260922      179.4428029695     1  0.30391062E+09
     -180.3648791521      182.4152769761     1  0.30118933E+09
     -180.3648517753      182.7435253480     1  0.31639279E+09
     -180.3648121869      184.7298841342     1  0.30642410E+09
     -180.3647572642      185.2913900577     1  0.33486981E+09
     -180.3647461904      186.8360487039     1  0.30624818E+09
     -180.3647125745      189.8105444649     1  0.33270702E+09
     -180.3646944018      179.5708804312     1  0.29857085E+09
     -180.3646704068      184.3945466924     1  0.30378120E+09
     -180.3646415818      185.3079419035     1  0.30261041E+09
     -180.3646107150      189.2309414112     1  0.29942459E+09
     -180.3646064617      188.2147629479     1  0.29223365E+09
     -180.3645946361      184.3913033767     1  0.31345064E+09
     -180.3645792392      182.7054205250     1  0.30701949E+09
     -180.3644997575      182.4453420211     1  0.30516699E+09
     -180.3644972437      185.7708991877     1  0.30993705E+09
     -180.3644936854      190.5381770673     1  0.29815695E+09
     -180.3644925861      182.1483447951     1  0.30386329E+09
     -180.3644387609      185.2222967417     1  0.30866022E+09
     -180.3644213169      187.5395789883     1  0.30795747E+09
     -180.3644104182      188.0275530413     1  0.31680987E+09
     -180.3644016894      186.3619956584     1  0.31703952E+09
     -180.3643688297      188.8506081316     1  0.32322426E+09
     -180.3643294352      186.1725158981     1  0.30792324E+09
     -180.3642480108      187.4322183751     1  0.31634793E+09
     -180.3641761184      184.3209578688     1  0.30915835E+09
     -180.3640843642      183.6833213025     1  0.30194894E+09
     -180.3639733444      180.7308489650     1  0.29992796E+09
     -180.3639124066      183.5374894378     1  0.29998498E+09
     -180.3639084493      184.5897791672     1  0.31334826E+09
     -180.3638733574      185.6013081534     1  0.30207705E+09
     -180.3638656441      185.6068430991     1  0.30326553E+09
     -180.3638626346      186.9777508580     1  0.31518413E+09
     -180.3638523639      184.6632042268     1  0.32178267E+09
     -180.3638441613      189.0054270617     1  0.31592075E+09
     -180.3638414598      182.0819227103     1  0.29647244E+09
     -180.3638301482      184.8878969162     1  0.31679933E+09
     -180.3638111241      179.5240935385     1  0.30173077E+09
     -180.3637956023      185.3560056694     1  0.31722906E+09
     -180.3637622774      183.8035005027     1  0.30075968E+09
     -180.3637228847      188.9386289587     1  0.29797555E+09
     -180.3637193983      183.2743544642     2  0.29417418E+09
     -180.3637115839      186.1917023852     1  0.30692866E+09
     -180.3636929959      187.5182488047     1  0.32745745E+09
     -180.3636482071      182.9715021345     1  0.31006011E+09
     -180.3636347745      174.8465724188     1  0.31367320E+09
     -180.3636235207      186.6852698198     1  0.31581318E+09
     -180.3635729355      182.5909515143     1  0.31643270E+09
     -180.3635418981      182.5675675501     1  0.29320331E+09
     -180.3635402353      183.6649112350     1  0.30792124E+09
     -180.3635292273      186.0165236184     1  0.29716214E+09
     -180.3635261934      182.4912035722     1  0.30199663E+09
     -180.3634501461      184.5106709744     1  0.31799503E+09
     -180.3633757197      184.0519069272     1  0.30426288E+09
     -180.3633382009      182.3614432121     1  0.29678048E+09
     -180.3633318898      188.7172259550     1  0.30866655E+09
     -180.3633221142      185.0705920119     1  0.30245546E+09
     -180.3633191629      183.6558218987     1  0.30820120E+09
     -180.3632894078      184.0651190150     1  0.31432589E+09
     -180.3632782609      189.2757979429     1  0.32343936E+09
     -180.3632683940      191.6598312935     1  0.32418658E+09
     -180.3632577218      181.6056191256     1  0.31389327E+09
     -180.3632443010      184.5938660036     1  0.31879398E+09
     -180.3632278401      185.1190445924     1  0.30668450E+09
     -180.3632034683      181.0595633049     1  0.30295977E+09
     -180.3631891324      177.6853351318     1  0.30478989E+09
     -180.3631689076      187.0548640198     1  0.28811478E+09
     -180.3631530583      185.7152023318     1  0.30315180E+09
     -180.3631265506      186.0262967555     1  0.30810520E+09
     -180.3630090930      187.8731946720     1  0.31968960E+09
     -180.3629676034      191.8453857254     1  0.30758122E+09
     -180.3629486125      187.5113345700     1  0.31041046E+09
     -180.3629401316      188.1024868330     1  0.31149574E+09
     -180.3629123433      181.5440963349     1  0.29468677E+09
     -180.3629022061      185.1944753350     1  0.29596415E+09
     -180.3628950550      182.8984384787     1  0.31079083E+09
     -180.3628464480      183.3706194623     1  0.30552658E+09
     -180.3628366128      183.9873993713     1  0.30245626E+09
     -180.3628047984      183.7615077264     1  0.29579316E+09
     -180.3627972270      182.3754427187     1  0.31064111E+09
     -180.3627634697      183.4104492259     1  0.29867979E+09
     -180.3627219802      185.2216650198     1  0.31515820E+09
     -180.3627070032      181.6732994342     1  0.31297376E+09
     -180.3627004363      184.2358680272     1  0.31331568E+09
     -180.3626596749      186.0870732948     1  0.30606018E+09
     -180.3626483813      181.8864966657     1  0.32107274E+09
     -180.3626267804      188.7535891903     1  0.30995225E+09
     -180.3625979067      181.2740100074     1  0.30905100E+09
     -180.3625824509      184.7702737428     1  0.31037485E+09
     -180.3625368318      184.9965401016     1  0.29370627E+09
     -180.3625206722      183.4217418703     1  0.31958843E+09
     -180.3625151489      184.7514415722     1  0.31033009E+09
     -180.3624837592      184.3138017485     1  0.28992742E+09
     -180.3624710839      185.6418262835     1  0.31056993E+09
     -180.3624296167      185.1857295481     1  0.30571903E+09
     -180.3624054057      182.1318044210     1  0.31353344E+09
     -180.3623712548      186.1426175630     1  0.29754784E+09
     -180.3623567393      183.2140234531     1  0.31415537E+09
     -180.3623451230      183.1923782343     1  0.30638960E+09
     -180.3623161612      182.4396524819     2  0.30198709E+09
     -180.3623064417      182.4636824172     1  0.30272460E+09
     -180.3622873555      182.9890245682     1  0.29648000E+09
     -180.3622530494      182.8726651191     1  0.30878358E+09
     -180.3622279276      186.8581692907     1  0.30655665E+09
     -180.3622253170      180.7049410789     1  0.30556107E+09
     -180.3622126585      185.9592728864     1  0.30730091E+09
     -180.3621490133      181.3851528065     1  0.31484155E+09
     -180.3621122642      185.1518446316     1  0.29665366E+09
     -180.3621088049      183.0635883469     1  0.30968859E+09
     -180.3620977875      185.7174374310     1  0.30781878E+09
     -180.3620567900      187.9606014606     1  0.33041190E+09
     -180.3620123911      187.1080909761     1  0.30968021E+09
     -180.3619935926      180.8408395247     1  0.30658987E+09
     -180.3619421220      182.4786066747     1  0.30346431E+09
     -180.3619184872      184.2117508907     1  0.31736032E+09
     -180.3619081074      184.0232850573     1  0.31316895E+09
     -180.3619059326      190.7306803958     1  0.29885435E+09
     -180.3618722688      187.5578611609     1  0.31623711E+09
     -180.3618544854      187.3110713900     1  0.31472798E+09
     -180.3618245292      185.5442411749     1  0.33379180E+09
     -180.3618150008      185.4422564569     1  0.30651067E+09
     -180.3617948640      180.7858796892     1  0.31008742E+09
     -180.3617891791      185.0495323255     1  0.30290427E+09
     -180.3617633921      184.3036618637     1  0.29947622E+09
     -180.3617571566      183.5418662631     1  0.30178629E+09
     -180.3617441499      185.6780626092     1  0.31204600E+09
     -180.3617241255      184.0456399181     1  0.30118397E+09
     -180.3617129908      184.1596701492     1  0.32082652E+09
     -180.3617111683      187.8664565837     2  0.29078112E+09
     -180.3616757658      186.5675220629     1  0.31489715E+09
     -180.3616730223      181.2176624474     1  0.30182432E+09
     -180.3616319692      184.7418383974     1  0.30660484E+09
     -180.3616094111      182.8048978267     1  0.30362572E+09
     -180.3615945623      189.2063971572     1  0.30705796E+09
     -180.3615785071      185.9432876616     1  0.31263904E+09
     -180.3615604903      185.8160480571     1  0.29796182E+09
     -180.3614737396      180.6191278458     1  0.29576584E+09
     -180.3614431385      180.5169046856     1  0.30519234E+09
     -180.3613454878      185.0498827788     1  0.32100393E+09
     -180.3613425421      184.5466874749     1  0.29649163E+09
     -180.3613370186      183.0741183885     1  0.31010240E+09
     -180.3613273123      180.0554239411     1  0.30758579E+09
     -180.3613258754      183.0263095276     1  0.30651783E+09
     -180.3612899406      186.0871689553     1  0.30775151E+09
     -180.3612546742      186.8791796019     1  0.30316207E+09
     -180.3612392640      186.6956867781     1  0.31941861E+09
     -180.3612366699      183.3020558862     1  0.31196933E+09
     -180.3612246716      179.8779113138     1  0.31988771E+09
     -180.3612065482      189.9005188822     1  0.29987839E+09
     -180.3611886536      179.5717911392     1  0.30577602E+09
     -180.3611826560      188.3572972723     1  0.30365242E+09
     -180.3611681471      187.8991264944     1  0.32659383E+09
     -180.3611141888      184.2712455897     1  0.31528908E+09
     -180.3611113340      182.8280749486     1  0.30273786E+09
     -180.3610971700      179.9525654628     1  0.29563924E+09
     -180.3610766609      180.2659483204     1  0.30605017E+09
     -180.3610677180      191.4269786063     1  0.31484352E+09
     -180.3610471689      177.8392516110     1  0.30666323E+09
     -180.3609881747      181.4824531949     1  0.30660864E+09
     -180.3609756390      181.5677740673     1  0.31731563E+09
     -180.3609386359      189.6658151703     1  0.31474629E+09
     -180.3609260125      184.3529919375     1  0.30879548E+09
     -180.3609076370      187.0010832499     1  0.28749630E+09
     -180.3608855408      184.9916651396     1  0.30878173E+09
     -180.3608701745      185.7762257259     1  0.29746816E+09
     -180.3607936290      184.8947726816     1  0.31043003E+09
     -180.3607518136      180.9269899490     1  0.30070115E+09
     -180.3607442393      182.6542435487     1  0.30012233E+09
     -180.3606973427      186.8077481692     1  0.30241177E+09
     -180.3606306338      182.9975196333     1  0.28977629E+09
     -180.3606099736      181.9397784642     1  0.31073246E+09
     -180.3606057089      183.7412303718     1  0.29855547E+09
     -180.3605999756      183.3044589282     1  0.31090494E+09
     -180.3605972407      184.2535816298     1  0.30208324E+09
     -180.3605740079      184.9038300424     1  0.30839647E+09
     -180.3605645154      184.7622359736     1  0.29738815E+09
     -180.3605584876      185.0736742575     1  0.30733782E+09
     -180.3604576138      183.6901467297     1  0.30487172E+09
     -180.3604299719      184.5104610492     1  0.29190890E+09
     -180.3604144529      182.1520694356     1  0.30337611E+09
     -180.3604012300      186.6065583076     1  0.28727012E+09
     -180.3603990297      179.3938936630     1  0.30436485E+09
     -180.3603934680      182.0052151780     1  0.30677013E+09
     -180.3603553632      186.5374362061     1  0.30676363E+09
     -180.3603460447      187.8704090479     1  0.30958144E+09
     -180.3602817894      185.5030104404     1  0.29557035E+09
     -180.3602469200      187.9974356486     1  0.31029936E+09
     -180.3602386804      183.4779771416     1  0.30197785E+09
     -180.3602270674      183.8453233737     1  0.31039075E+09
     -180.3602039831      175.9017280845     2  0.32103811E+09
     -180.3601872228      185.1257236115     1  0.29732916E+09
     -180.3601665809      184.2727702911     1  0.29928287E+09
     -180.3601550500      186.7014159631     1  0.30769695E+09
     -180.3601485491      182.1135182712     1  0.30723165E+09
     -180.3601422076      182.6799120187     1  0.29334547E+09
     -180.3601373381      185.6302605620     1  0.30666954E+09
     -180.3601262861      176.4874357133     1  0.30623080E+09
     -180.3601183785      184.1455303930     1  0.28774691E+09
     -180.3600865515      184.4353917138     1  0.31794462E+09
     -180.3600826260      184.6230963899     1  0.30111752E+09
     -180.3600506537      184.2940235198     1  0.31215490E+09
     -180.3600431054      183.3447505555     1  0.31140667E+09
     -180.3600312392      181.5618493589     1  0.30351574E+09
     -180.3600082122      187.8962130254     1  0.30951488E+09
     -180.3599654426      181.3861599575     1  0.30553884E+09
     -180.3599634513      183.5603353859     1  0.31328647E+09
     -180.3599536169      181.2677020516     1  0.30683412E+09
     -180.3599471757      188.5388436076     1  0.30882402E+09
     -180.3599376968      186.2535697120     1  0.30083810E+09
     -180.3599292837      186.8792817556     1  0.29591797E+09
     -180.3599187399      183.1622033852     1  0.30988544E+09
     -180.3599021873      188.4088593239     1  0.31128290E+09
     -180.3598819221      187.9883695930     1  0.30297808E+09
     -180.3598670111      181.7780492595     1  0.29556648E+09
     -180.3598376169      181.9004063799     1  0.29862782E+09
     -180.3598204623      187.6040048111     1  0.31721816E+09
     -180.3598074608      185.9057227750     1  0.31462349E+09
     -180.3597814009      186.9139326928     1  0.30788607E+09
     -180.3597470466      184.1356951662     1  0.28976557E+09
     -180.3597273026      186.3900955088     1  0.30444288E+09
     -180.3597214500      178.1066559540     1  0.29983162E+09
     -180.3596849206      183.4924865585     1  0.32806041E+09
     -180.3596738191      181.4680288692     1  0.30255023E+09
     -180.3596581758      186.0386580469     1  0.31511452E+09
     -180.3596518496      181.6525870314     1  0.30048503E+09
     -180.3596445940      184.0721349933     1  0.29961383E+09
     -180.3596354434      187.3298365633     1  0.32084184E+09
     -180.3596328437      188.6901675845     1  0.31285451E+09
     -180.3596267055      185.9771158267     1  0.31929049E+09
     -180.3596202054      188.6887562944     1  0.29955245E+09
     -180.3596162805      187.6321999971     1  0.31382837E+09
     -180.3596086669      183.1444482549     1  0.30482533E+09
     -180.3595567895      182.5355128397     1  0.30219234E+09
     -180.3595456099      187.3980055684     1  0.30594332E+09
     -180.3595374563      188.9564171571     1  0.31068434E+09
     -180.3594982233      185.0512956235     1  0.31455087E+09
     -180.3594514585      178.8519877210     1  0.30512679E+09
     -180.3594501043      190.6334943253     1  0.29736329E+09
     -180.3593910339      182.4175005814     1  0.30279274E+09
     -180.3593544058      190.8277420173     1  0.29772193E+09
     -180.3593370457      184.1401727789     1  0.30615829E+09
     -180.3593289776      185.0095463651     1  0.30926031E+09
     -180.3593279762      183.9084407285     1  0.30796429E+09
     -180.3593065074      187.7197201187     1  0.29327570E+09
     -180.3592513830      184.4042550224     1  0.31640142E+09
     -180.3592470083      181.2093729377     1  0.31653599E+09
     -180.3592423748      185.5602111837     1  0.29875240E+09
     -180.3592388529      185.6190515396     1  0.29496563E+09
     -180.3592302730      182.8610827060     1  0.30023467E+09
     -180.3591860281      184.0038907181     1  0.29390483E+09
     -180.3591774970      184.2067154711     1  0.29641159E+09
     -180.3591341398      184.4522221290     1  0.31362788E+09
     -180.3591145298      185.8023138026     1  0.29847096E+09
     -180.3591017739      184.0625139247     1  0.29828176E+09
     -180.3590838747      183.6026378005     1  0.30106687E+09
     -180.3590700303      185.2663360882     1  0.29872875E+09
     -180.3590200432      187.3753052572     1  0.30596235E+09
     -180.3590143426      187.0628831484     1  0.31111283E+09
     -180.3590042069      184.9585005633     1  0.30680270E+09
     -180.3589596342      187.1417279379     1  0.30459415E+09
     -180.3589422736      182.3862646539     1  0.30173983E+09
     -180.3589374086      182.3366990347     1  0.32051654E+09
     -180.3589177864      183.4306205034     2  0.28474236E+09
     -180.3589084791      186.9591467617     1  0.31451454E+09
     -180.3588747484      187.6692661859     1  0.32561054E+09
     -180.3588704884      184.9301528175     1  0.30279271E+09
     -180.3587420659      181.2305043450     1  0.31584340E+09
     -180.3587402479      184.2440519229     1  0.29866155E+09
     -180.3587370409      186.2269096968     1  0.29497588E+09
     -180.3586810737      185.4766851167     1  0.30374670E+09
     -180.3586733886      185.7275457248     1  0.30423335E+09
     -180.3586136850      188.6378774450     1  0.32449602E+09
     -180.3585899479      183.1501387784     1  0.31118193E+09
     -180.3585619038      181.6908771956     1  0.30332799E+09
     -180.3585499199      180.4972634844     1  0.29384591E+09
     -180.3585340970      183.6945593513     1  0.31519209E+09
     -180.3585295451      182.2264719549     1  0.30338423E+09
     -180.3584870322      183.4672766138     1  0.30589050E+09
     -180.3584819073      181.4887567846     1  0.30904015E+09
     -180.3584782653      185.8627891273     1  0.31343753E+09
     -180.3584406577      187.3858251066     1  0.30162414E+09
     -180.3584197315      184.5312052887     1  0.30790235E+09
     -180.3583952466      184.0090844397     1  0.30350227E+09
     -180.3583811683      182.1844956072     1  0.29438231E+09
     -180.3583747344      185.8339275733     1  0.30719172E+09
     -180.3583579849      185.1679615968     1  0.29799249E+09
     -180.3583452091      182.2079915340     1  0.30359847E+09
     -180.3583255025      184.5326921285     1  0.29343048E+09
     -180.3583072427      185.1222932948     1  0.30733928E+09
     -180.3582999384      183.3882930333     1  0.30179907E+09
     -180.3582985408      182.1849479599     1  0.31600925E+09
     -180.3582931998      180.2663356145     1  0.30501956E+09
     -180.3582868621      181.2139669892     1  0.30097545E+09
     -180.3582765195      183.0048363246     1  0.29923213E+09
     -180.3582731718      185.2109173552     1  0.32205918E+09
     -180.3582535697      181.7007164193     1  0.31657289E+09
     -180.3582388018      183.1618798977     1  0.29272534E+09
     -180.3582262332      186.9557090116     1  0.31268548E+09
     -180.3581678882      186.3289070620     1  0.32339659E+09
     -180.3581552239      180.8173134852     1  0.31081819E+09
     -180.3580948185      179.3953014557     1  0.29791494E+09
     -180.3580907631      181.0261127353     1  0.29607087E+09
     -180.3580699806      183.9087418281     1  0.31050141E+09
     -180.3580513744      186.7209095193     1  0.31627037E+09
     -180.3580500471      190.9775075991     1  0.30578720E+09
     -180.3580378660      184.9330624973     1  0.31465215E+09
     -180.3580326674      187.7812853007     1  0.32050548E+09
     -180.3580200552      185.3562982519     1  0.29267099E+09
     -180.3580088106      185.6329609499     1  0.31947845E+09
     -180.3579584965      184.2501380359     1  0.30875643E+09
     -180.3579549620      182.8740474457     1  0.31156798E+09
     -180.3579441312      183.2144436313     1  0.29978118E+09
     -180.3579169485      181.8725070852     1  0.30221753E+09
     -180.3578591954      184.4470988774     1  0.30566527E+09
     -180.3578531417      185.9066273064     1  0.30688176E+09
     -180.3578199423      180.8590757172     1  0.29907473E+09
     -180.3577963008      183.3887345378     1  0.30911206E+09
     -180.3577900402      184.8179527247     1  0.30301613E+09
     -180.3577683958      180.1409797538     1  0.31067850E+09
     -180.3577578024      182.6005208728     1  0.32380658E+09
     -180.3577135990      185.6658960616     1  0.30288729E+09
     -180.3577089136      190.7419229881     1  0.30497893E+09
     -180.3576954237      183.6525336013     1  0.30860683E+09
     -180.3576866734      185.6482559554     1  0.29743451E+09
     -180.3576661260      184.2660489507     1  0.32514068E+09
     -180.3575979341      183.7849568063     1  0.30483377E+09
     -180.3575830910      185.5431098650     1  0.31937327E+09
     -180.3575791995      187.9741127758     1  0.31240800E+09
     -180.3575461629      184.1242639937     1  0.31033554E+09
     -180.3575014899      184.3609762140     1  0.31289564E+09
     -180.3574923478      185.2779161042     1  0.31344486E+09
     -180.3574860089      183.7423208007     1  0.30571726E+09
     -180.3574259601      182.2304548967     1  0.31306649E+09
     -180.3574239478      184.0592747469     1  0.29803091E+09
     -180.3574164741      191.2952799986     1  0.31071484E+09
     -180.3574040286      177.6631947636     1  0.30066525E+09
     -180.3573685536      181.1058913328     1  0.30344743E+09
     -180.3573555309      181.0028495042     1  0.30344512E+09
     -180.3573455764      184.9403236891     1  0.31470370E+09
     -180.3572985214      186.6162862509     1  0.31011342E+09
     -180.3572281559      187.1969443649     1  0.30909896E+09
     -180.3572213469      185.7281854148     1  0.31606197E+09
     -180.3572023448      183.1544768571     1  0.31572162E+09
     -180.3571943328      185.7248304561     1  0.31356648E+09
     -180.3571678551      183.4589300618     1  0.29661275E+09
     -180.3571668262      183.0425392859     1  0.29862096E+09
     -180.3571536017      179.7826987130     1  0.30076605E+09
     -180.3570438226      181.8049197524     1  0.29641024E+09
     -180.3570392792      184.4532071634     1  0.30842657E+09
     -180.3570343341      185.8995803125     1  0.31175408E+09
     -180.3570231083      180.3189010556     1  0.30925199E+09
     -180.3570204663      182.6776591800     1  0.30941967E+09
     -180.3570036785      180.8002483294     1  0.30704416E+09
     -180.3569891803      181.4835037050     1  0.30530777E+09
     -180.3569830859      186.2480252285     1  0.32013802E+09
     -180.3569468445      184.9214682538     1  0.28405887E+09
     -180.3569162594      181.0595579039     1  0.30901866E+09
     -180.3568858517      183.8764535365     1  0.30009175E+09
     -180.3568801294      182.9272315216     1  0.29803520E+09
     -180.3568774322      184.0766078280     1  0.30694024E+09
     -180.3568597797      183.4172663757     1  0.30383172E+09
     -180.3568320772      187.1349952101     1  0.31139335E+09
     -180.3568247821      185.9113284835     1  0.31812736E+09
     -180.3568195712      186.8329172259     1  0.30511118E+09
     -180.3568020316      184.0848452513     1  0.30277788E+09
     -180.3567962285      182.1929071580     1  0.33604058E+09
     -180.3567817493      185.3395330132     1  0.29755987E+09
     -180.3567683929      181.4484557732     1  0.31266271E+09
     -180.3567673047      187.7564273322     1  0.30855206E+09
     -180.3567453048      181.9260317715     1  0.28970156E+09
     -180.3567426383      183.4970003638     1  0.32127017E+09
     -180.3567364024      183.5020061659     1  0.30855606E+09
     -180.3567330020      184.9994165784     1  0.30875920E+09
     -180.3566879229      186.6131892757     1  0.31658243E+09
     -180.3566154149      186.5900344480     1  0.32157455E+09
     -180.3565993642      184.9591201604     1  0.30638142E+09
     -180.3565964096      192.6986011111     1  0.31887659E+09
     -180.3565912791      187.4088369342     1  0.31159487E+09
     -180.3565791197      181.1186407482     1  0.32401502E+09
     -180.3565703528      186.9581640653     1  0.31090096E+09
     -180.3565667120      188.9879860162     1  0.30369914E+09
     -180.3565645893      180.7646962682     1  0.29890493E+09
     -180.3565432631      184.0232248772     1  0.30764793E+09
     -180.3565034968      183.6082377826     1  0.29077339E+09
     -180.3564994401      180.6684124558     1  0.29939712E+09
     -180.3564645921      175.7194577487     1  0.30549003E+09
     -180.3564526341      183.6605372712     1  0.30532120E+09
     -180.3564051517      183.8188232097     1  0.31267345E+09
     -180.3563753475      189.6064476367     1  0.32903893E+09
     -180.3563277720      186.8045663123     1  0.30555980E+09
     -180.3563189684      183.8495938684     1  0.29687076E+09
     -180.3562856348      188.2648168282     1  0.31657387E+09
     -180.3562809618      189.5787648331     1  0.31453255E+09
     -180.3562678238      180.6664542796     1  0.31705484E+09
     -180.3562628290      181.0900922797     1  0.30171437E+09
     -180.3562475583      185.0081471921     1  0.30620878E+09
     -180.3562404834      180.6621210578     1  0.32023786E+09
     -180.3562338235      185.0124313558     1  0.30738429E+09
     -180.3562308870      180.4903076332     1  0.31167789E+09
     -180.3561501284      186.7201108011     1  0.30398439E+09
     -180.3561324238      184.0149780352     1  0.28790846E+09
     -180.3561286274      184.9605794960     1  0.30706533E+09
     -180.3561206208      187.3239680962     1  0.31549206E+09
     -180.3560811619      181.8305085801     1  0.30140345E+09
     -180.3560581327      185.0630238270     1  0.29652591E+09
     -180.3560431412      173.5758350198     1  0.30730762E+09
     -180.3560063641      181.5161835869     1  0.30886110E+09
     -180.3559787883      183.4220944760     1  0.30045779E+09
     -180.3559312773      186.0861991310     1  0.31471418E+09
     -180.3559226963      186.1788724016     1  0.31440000E+09
     -180.3559213934      180.2326364637     1  0.30174247E+09
     -180.3559109260      182.9276492409     1  0.31865893E+09
     -180.3558882151      186.9972139455     1  0.31002298E+09
     -180.3558822268      181.2129584302     1  0.31022534E+09
     -180.3558083967      184.7326171329     1  0.30362017E+09
     -180.3558020301      182.7446429763     1  0.30251413E+09
     -180.3557685058      184.4392431083     1  0.32726015E+09
     -180.3557672296      190.8790331752     1  0.32064313E+09
     -180.3557313133      180.7830198684     1  0.31081002E+09
     -180.3557113465      183.1063256076     1  0.31266807E+09
     -180.3557064632      184.7651357023     1  0.29901262E+09
     -180.3557004083      184.3498044129     1  0.30173999E+09
     -180.3556803083      184.1036264554     1  0.30773867E+09
     -180.3556493863      187.6967045716     1  0.31442289E+09
     -180.3556385991      181.9874732945     1  0.29157095E+09
     -180.3555511256      191.7469608601     1  0.31925399E+09
     -180.3555253298      181.3148228477     1  0.29526046E+09
     -180.3555203671      187.2269018547     1  0.31583615E+09
     -180.3554567438      186.1994224186     1  0.31563091E+09
     -180.3554536694      187.9471031034     1  0.31195309E+09
     -180.3554510039      182.7689884885     1  0.30822408E+09
     -180.3554460800      185.3081528738     1  0.30758745E+09
     -180.3554410212      187.8712840392     1  0.28874241E+09
     -180.3554283780      183.9803725335     1  0.31502009E+09
     -180.3554060514      186.4756650685     1  0.29724904E+09
     -180.3553848722      186.4581079041     1  0.34144723E+09
     -180.3553806369      188.7882043579     1  0.32697723E+09
     -180.3553634073      190.8071176309     1  0.29581633E+09
     -180.3553450878      178.9681232043     1  0.31749066E+09
     -180.3552863042      183.2679967675     1  0.30561395E+09
     -180.3552687880      178.8434506338     1  0.30036056E+09
     -180.3552302771      184.4636206620     1  0.29378082E+09
     -180.3552188108      184.1917165351     1  0.30739299E+09
     -180.3552166379      177.6393808389     1  0.30258586E+09
     -180.3552120689      178.9508902826     1  0.30780607E+09
     -180.3551769053      189.6020920758     1  0.29580378E+09
     -180.3551742101      183.7997183002     1  0.30588379E+09
     -180.3551661361      192.4108575654     1  0.31569638E+09
     -180.3551351080      185.8161475828     1  0.30669746E+09
     -180.3551126907      178.0781545475     1  0.30118251E+09
     -180.3551101073      185.3967685933     1  0.30664367E+09
     -180.3551010634      184.1855733015     1  0.31103725E+09
     -180.3550806677      192.5109950232     1  0.31389192E+09
     -180.3550791630      185.4351303538     1  0.30211291E+09
     -180.3550632391      185.6128072222     1  0.29685183E+09
     -180.3550597101      185.3905003053     1  0.31042965E+09
     -180.3550578372      183.5373338340     1  0.30540167E+09
     -180.3550473633      186.0939029557     1  0.31049151E+09
     -180.3550393029      185.5743999496     1  0.29995141E+09
     -180.3549911704      180.7275315660     1  0.30323151E+09
     -180.3549846607      182.3545105474     1  0.31578341E+09
     -180.3549565079      176.2489391883     1  0.30508137E+09
     -180.3549250229      184.3844365778     1  0.31597410E+09
     -180.3549184195      184.0366659026     1  0.31254200E+09
     -180.3548645605      182.4846915991     1  0.29983055E+09
     -180.3548432584      182.2847329255     1  0.29873200E+09
     -180.3548139222      189.8753307688     1  0.33496166E+09
     -180.3547895584      181.6571861652     1  0.31501406E+09
     -180.3547343602      189.0514686414     1  0.30845528E+09
     -180.3546979299      181.7681374321     1  0.30680073E+09
     -180.3546653935      178.6678771985     1  0.30007218E+09
     -180.3546530441      184.3334170920     1  0.30511869E+09
     -180.3546409210      182.3567422692     1  0.30836897E+09
     -180.3546382227      183.3787252340     1  0.30306714E+09
     -180.3546237725      185.6329819226     1  0.30812133E+09
     -180.3546145039      184.2286111324     1  0.31036070E+09
     -180.3546134271      182.8267085447     1  0.30001117E+09
     -180.3546124215      184.7105228551     1  0.32388620E+09
     -180.3545288780      183.7409036278     1  0.31047041E+09
     -180.3544923864      184.6612579940     1  0.31298127E+09
     -180.3544846864      179.8628560800     1  0.30118555E+09
     -180.3544604484      185.0868595053     1  0.31043513E+09
     -180.3544516893      184.5671777101     1  0.30513590E+09
     -180.3544320065      182.9383221579     1  0.31217533E+09
     -180.3544290018      179.2758134881     1  0.30253360E+09
     -180.3544254047      187.7124998527     1  0.31712292E+09
     -180.3543977411      181.1125393836     1  0.30509572E+09
     -180.3543805785      181.8077574788     1  0.31169904E+09
     -180.3543770753      181.0163736530     1  0.29495454E+09
     -180.3543124404      179.9982435138     1  0.29284623E+09
     -180.3542965709      185.4917745636     1  0.32137338E+09
     -180.3542854896      183.2922813477     1  0.30710976E+09
     -180.3542571783      182.4341726555     1  0.30654150E+09
     -180.3542532066      186.6522704066     1  0.30716579E+09
     -180.3542365866      177.5162305644     1  0.30404605E+09
     -180.3542354788      184.8711716616     1  0.31089332E+09
     -180.3542336226      184.6772611818     1  0.31364942E+09
     -180.3541942131      185.2195236314     1  0.29595921E+09
     -180.3541705832      183.0105846428     1  0.31422899E+09
     -180.3541693536      184.2235590486     1  0.30594662E+09
     -180.3541621054      185.8380409538     1  0.29816719E+09
     -180.3541596840      183.8570752555     1  0.31659869E+09
     -180.3541530523      186.6583271953     1  0.31460801E+09
     -180.3541456202      185.1050495611     1  0.30848984E+09
     -180.3541385676      186.7625018812     1  0.31303954E+09
     -180.3541104924      185.2590148517     1  0.30055702E+09
     -180.3541073707      184.7179822398     2  0.29035205E+09
     -180.3541020438      176.3647151944     1  0.29789457E+09
     -180.3540699674      180.0088269243     1  0.29747932E+09
     -180.3540506925      189.3125942938     1  0.31007836E+09
     -180.3540101359      185.6290844668     1  0.31250518E+09
     -180.3539827807      182.0410935852     1  0.30429400E+09
     -180.3539665229      188.0371359337     1  0.28929153E+09
     -180.3539649587      186.5421458280     1  0.31597094E+09
     -180.3539029748      179.9068061101     1  0.30105182E+09
     -180.3538912791      188.7934643315     1  0.31665534E+09
     -180.3538799767      182.1587622093     1  0.31274030E+09
     -180.3538689947      184.4829516313     1  0.30170948E+09
     -180.3538140407      179.0933536711     1  0.30052096E+09
     -180.3537987696      181.0353371591     1  0.30655150E+09
     -180.3537847752      184.0293210349     1  0.29858989E+09
     -180.3537764562      186.2110035108     1  0.29622968E+09
     -180.3537754391      182.9585087823     1  0.31105001E+09
     -180.3537692477      185.2085393149     1  0.29556864E+09
     -180.3537664342      180.5646766872     1  0.30308391E+09
     -180.3537330618      188.5658605054     1  0.29432782E+09
     -180.3537290678      186.9050029875     1  0.30355667E+09
     -180.3536935274      186.1104246103     1  0.29751591E+09
     -180.3536870893      185.2582416832     1  0.29518210E+09
     -180.3536666554      187.8641178219     1  0.31611276E+09
     -180.3536594105      183.3602514100     1  0.29151863E+09
     -180.3536305497      191.1774867358     1  0.31143464E+09
     -180.3536289452      184.1217785709     1  0.30295095E+09
     -180.3536038054      179.1535806541     1  0.30387657E+09
     -180.3536012674      180.5444768425     1  0.30305025E+09
     -180.3535904978      187.2353988129     1  0.30970209E+09
     -180.3535413375      178.8229517664     1  0.31010013E+09
     -180.3535198418      184.5974021179     1  0.31014485E+09
     -180.3535076428      186.1931547593     1  0.30770610E+09
     -180.3534523578      181.6312244225     1  0.30535769E+09
     -180.3534029097      183.4886220524     1  0.29926852E+09
     -180.3533800681      184.4077793155     1  0.30938437E+09
     -180.3533456044      183.1665335378     1  0.30937715E+09
     -180.3533185495      184.2731774321     1  0.30217053E+09
     -180.3532861161      185.7105721448     1  0.31110538E+09
     -180.3532737455      180.9517711974     1  0.31673814E+09
     -180.3532557470      188.6405981102     1  0.32286654E+09
     -180.3532201952      189.0248365314     1  0.31360188E+09
     -180.3531865456      178.8016611652     1  0.30312147E+09
     -180.3531633361      189.5778494205     1  0.31122473E+09
     -180.3531223937      179.7729614501     1  0.30408948E+09
     -180.3531171588      185.1360629972     1  0.30297723E+09
     -180.3530942856      185.9911634440     1  0.31475725E+09
     -180.3530721356      187.5315650232     1  0.29343334E+09
     -180.3530704361      187.4790711621     1  0.30609533E+09
     -180.3530586550      181.6785010625     1  0.29815491E+09
     -180.3530535095      183.3793155962     1  0.30645023E+09
     -180.3529665524      180.4090475131     1  0.29993859E+09
     -180.3529649904      184.1573526349     1  0.31171027E+09
     -180.3529307944      183.2828429049     1  0.30285143E+09
     -180.3529179583      186.1226140356     1  0.31330306E+09
     -180.3529086856      187.1322612839     1  0.31884722E+09
     -180.3529048052      189.4684313626     1  0.28999194E+09
     -180.3528822626      184.4199615280     1  0.29313467E+09
     -180.3528781169      184.0622958366     1  0.29799775E+09
     -180.3528529275      186.6664836011     1  0.29923781E+09
     -180.3528516375      185.9444900296     1  0.31796708E+09
     -180.3528353854      186.8359761492     1  0.30862002E+09
     -180.3528308291      188.2256385443     1  0.29900278E+09
     -180.3528237992      185.9502536996     1  0.29844550E+09
     -180.3528017338      184.6790708369     1  0.30616018E+09
     -180.3527761675      183.4061875134     1  0.29711196E+09
     -180.3527693788      183.2249275394     1  0.29791807E+09
     -180.3527680979      186.5208200049     1  0.29156592E+09
     -180.3527598054      191.4008813137     1  0.30347189E+09
     -180.3527518852      183.2888101702     1  0.30680281E+09
     -180.3527118158      184.2946679471     1  0.32108623E+09
     -180.3527106427      185.7140702772     1  0.31147604E+09
     -180.3526293086      187.4474964548     1  0.31953817E+09
     -180.3526224834      181.5616280505     1  0.29803528E+09
     -180.3526106514      184.1170992292     1  0.29247983E+09
     -180.3525941718      179.8885880823     1  0.30208604E+09
     -180.3525875169      181.5534445493     1  0.30385312E+09
     -180.3525707710      190.4735624042     1  0.31854267E+09
     -180.3525220018      181.9332941710     1  0.30412471E+09
     -180.3525205350      187.0005113788     1  0.28795272E+09
     -180.3525182209      180.9794827407     1  0.31785840E+09
     -180.3525085223      176.0488144442     1  0.30515198E+09
     -180.3525073790      186.6348404246     1  0.30479318E+09
     -180.3524956365      181.7153484847     1  0.30347408E+09
     -180.3524870825      184.4594643454     1  0.30117555E+09
     -180.3524588205      183.6648038977     1  0.32676111E+09
     -180.3524443591      191.6353645467     1  0.32722830E+09
     -180.3524065948      181.5871903983     1  0.31145746E+09
     -180.3523977450      179.8703917276     1  0.29917438E+09
     -180.3523902712      180.9999712427     1  0.30031552E+09
     -180.3523258392      178.8089508674     1  0.30299200E+09
     -180.3523211414      187.0705663024     1  0.31163655E+09
     -180.3522659288      182.7205883274     1  0.29617489E+09
     -180.3522530321      181.6772912792     1  0.30609059E+09
     -180.3522420181      182.7673320779     1  0.31024500E+09
     -180.3522335683      179.7588465969     1  0.30576366E+09
     -180.3522233440      186.9404279352     1  0.30924542E+09
     -180.3522163743      186.7999005585     1  0.31979714E+09
     -180.3522146012      184.3926190583     1  0.30832967E+09
     -180.3521373953      183.4284637007     1  0.30414264E+09
     -180.3521182643      184.4615659410     1  0.31023822E+09
     -180.3521123989      184.9016593649     1  0.30616461E+09
     -180.3521006850      184.4689965506     1  0.31749656E+09
     -180.3520773743      182.3757381206     1  0.29918444E+09
     -180.3520617213      184.6786740748     1  0.29596668E+09
     -180.3520537781      186.3083547684     1  0.29382757E+09
     -180.3520308583      188.1447184734     1  0.31420192E+09
     -180.3520265278      182.4202498476     1  0.29944347E+09
     -180.3519872635      182.3914196073     1  0.30162727E+09
     -180.3519751218      182.7492222278     1  0.31008067E+09
     -180.3519686972      183.0333021655     1  0.30744283E+09
     -180.3519654869      183.1668476137     1  0.30602981E+09
     -180.3519607319      187.9328661943     1  0.30891722E+09
     -180.3519229488      178.6990515234     1  0.30032161E+09
     -180.3519211462      183.7777546533     1  0.31583887E+09
     -180.3518959412      183.3073247679     1  0.30307500E+09
     -180.3518867891      184.4180393699     1  0.31012597E+09
     -180.3518769142      186.3994949363     1  0.29897072E+09
     -180.3518642599      183.4364824713     1  0.30777029E+09
     -180.3518625407      183.4039435733     1  0.30146218E+09
     -180.3518531222      183.0240109924     1  0.29135650E+09
     -180.3518489533      182.0350978416     1  0.31697719E+09
     -180.3518235319      183.9834869738     1  0.31317415E+09
     -180.3518035585      180.0268795971     1  0.30173086E+09
     -180.3518012404      189.8295408464     1  0.30058506E+09
     -180.3517960531      186.2497953412     1  0.30246363E+09
     -180.3517829283      184.4698771360     1  0.30577571E+09
     -180.3517815379      189.0347401408     1  0.31189490E+09
     -180.3517752311      184.1417188227     1  0.30849478E+09
     -180.3517382490      185.5034307984     1  0.31141706E+09
     -180.3517353263      185.9811072479     1  0.31311599E+09
     -180.3517330277      184.3744404525     1  0.31080354E+09
     -180.3516686607      186.3157145855     1  0.30026738E+09
     -180.3516478495      186.8045985472     1  0.31486190E+09
     -180.3516341044      180.8509807925     1  0.30698312E+09
     -180.3516056036      181.6241728079     1  0.31269891E+09
     -180.3515965071      187.6339085551     1  0.31420216E+09
     -180.3515177845      185.3158643445     1  0.30174498E+09
     -180.3514782039      184.5674465371     1  0.31284756E+09
     -180.3514746495      188.3277745777     1  0.32690970E+09
     -180.3514722060      187.3285983839     1  0.28736957E+09
     -180.3514469969      183.6653141443     1  0.29874752E+09
     -180.3514276377      183.5844675324     1  0.30457025E+09
     -180.3514103869      183.0510578923     1  0.30716915E+09
     -180.3513763887      187.0236565918     1  0.28808334E+09
     -180.3513540793      185.8405462995     1  0.32972800E+09
     -180.3513502335      184.2701974331     1  0.30588218E+09
     -180.3513372065      183.7342032334     1  0.30659743E+09
     -180.3513335950      181.4281849026     1  0.30059055E+09
     -180.3512171597      185.2911355717     1  0.31159754E+09
     -180.3512137706      182.6960349058     1  0.29897594E+09
     -180.3512001432      185.1269539150     1  0.29858995E+09
     -180.3511637656      182.2467751685     1  0.30183178E+09
     -180.3511518315      189.1461563559     1  0.32326652E+09
     -180.3511432905      184.2596299693     1  0.29543649E+09
     -180.3511406145      183.3443214738     1  0.32027072E+09
     -180.3511298479      187.4653157935     1  0.31345404E+09
     -180.3511203858      188.0449429454     1  0.31569389E+09
     -180.3511171115      185.4906889610     1  0.31290961E+09
     -180.3510819221      185.9017916745     1  0.31161512E+09
     -180.3510732533      181.5423467780     1  0.29769611E+09
     -180.3510718431      183.4506619505     1  0.30248463E+09
     -180.3510674981      178.3453562984     1  0.29958539E+09
     -180.3510461820      182.3227157220     1  0.30984174E+09
     -180.3510262938      184.3581426549     1  0.29990246E+09
     -180.3510048500      185.1474135624     1  0.31421414E+09
     -180.3509928329      180.3641063922     1  0.30412371E+09
     -180.3509575455      185.0399195997     1  0.30702867E+09
     -180.3509343641      181.7439808433     1  0.29118744E+09
     -180.3509260412      184.7067076183     1  0.30396294E+09
     -180.3509058257      183.0021521621     1  0.30458487E+09
     -180.3508100665      188.7770905846     1  0.29825872E+09
     -180.3507889123      188.2858047235     1  0.32643821E+09
     -180.3507808596      184.9890363598     1  0.31041353E+09
     -180.3507727459      189.6482500039     1  0.29719920E+09
     -180.3507269090      185.9173592147     1  0.29997510E+09
     -180.3507077188      184.7121058815     1  0.31246539E+09
     -180.3506885505      181.8925442713     1  0.31252292E+09
     -180.3506553152      191.2576368167     1  0.31267242E+09
     -180.3506216003      180.3514756389     1  0.30508789E+09
     -180.3506111654      185.6014964318     1  0.30070652E+09
     -180.3505683536      188.8354318898     1  0.32593632E+09
     -180.3505589430      189.2225332544     1  0.29923761E+09
     -180.3505465392      179.7832316684     1  0.30853731E+09
     -180.3505401551      183.9799478567     1  0.30605570E+09
     -180.3505039903      185.6403101945     1  0.30536414E+09
     -180.3505009575      187.7898197384     1  0.31264527E+09
     -180.3504765531      183.7241826702     1  0.29522785E+09
     -180.3504625836      184.1635075943     1  0.33355637E+09
     -180.3504583506      182.4865805941     1  0.30593092E+09
     -180.3504380266      183.4632919328     1  0.30691599E+09
     -180.3504114149      186.1948348749     2  0.30605464E+09
     -180.3503629345      185.2582749503     1  0.30878838E+09
     -180.3503249410      183.8355323117     1  0.31400231E+09
     -180.3502935678      188.8223166791     1  0.30891615E+09
     -180.3502848158      184.7189502794     1  0.31931019E+09
     -180.3502039751      183.8361946499     1  0.29636408E+09
     -180.3501940064      189.0166202079     1  0.32636910E+09
     -180.3501832893      184.0379992137     1  0.28442143E+09
     -180.3501528696      187.5356169786     1  0.32681860E+09
     -180.3500682778      182.8095184554     1  0.29838953E+09
     -180.3500507239      181.0048585333     1  0.31679968E+09
     -180.3500271698      184.1016231453     1  0.31606754E+09
     -180.3499849613      184.9554529493     1  0.31013246E+09
     -180.3499750385      183.8536722914     1  0.30474148E+09
     -180.3499383684      186.9876040341     1  0.32515842E+09
     -180.3499365640      185.6557997008     1  0.31095728E+09
     -180.3499095304      182.1170179284     1  0.32407293E+09
     -180.3499060177      183.2116554847     1  0.30895581E+09
     -180.3498928568      185.1248489845     1  0.30694901E+09
     -180.3498784738      184.0540538501     1  0.30174930E+09
     -180.3498769443      179.4626560255     1  0.30396470E+09
     -180.3498735212      180.7731528265     1  0.30132196E+09
     -180.3498635215      181.9640649906     1  0.31244279E+09
     -180.3498496556      190.9007028781     1  0.32547500E+09
     -180.3497981196      175.7761702210     1  0.30556917E+09
     -180.3497670483      182.7547112469     1  0.30762687E+09
     -180.3497325693      184.0054577709     1  0.30711889E+09
     -180.3497296873      186.2824525107     1  0.31740438E+09
     -180.3497278706      188.7405655350     1  0.29627598E+09
     -180.3497123062      182.2228927923     1  0.30719231E+09
     -180.3497097406      191.0055861120     1  0.30641527E+09
     -180.3497076140      182.6811642050     1  0.31650724E+09
     -180.3496997208      186.9644994603     1  0.29791770E+09
     -180.3496768394      184.1547615256     1  0.33518179E+09
     -180.3496704629      183.5238429981     1  0.30678888E+09
     -180.3496690928      181.3315002960     1  0.30014936E+09
     -180.3496594988      181.1076133545     1  0.30494817E+09
     -180.3496333510      181.2741702049     1  0.30731574E+09
     -180.3496127324      183.5041260209     1  0.30728427E+09
     -180.3495895960      186.5348326355     1  0.30055490E+09
     -180.3495400338      180.2393490101     1  0.29875374E+09
     -180.3495088215      178.2872837091     1  0.30947094E+09
     -180.3494736745      180.6750504358     1  0.29177611E+09
     -180.3494257429      179.1432282807     1  0.30052825E+09
     -180.3494233976      181.9581579797     1  0.31557708E+09
     -180.3493719090      182.4744568970     1  0.29794436E+09
     -180.3493609833      185.1678479183     1  0.32059876E+09
     -180.3493414961      184.8199078428     1  0.30463239E+09
     -180.3492841086      185.0923562526     1  0.31189968E+09
     -180.3492598034      180.0307110335     1  0.32744276E+09
     -180.3492105743      182.7452605663     1  0.30913856E+09
     -180.3491833879      187.1165071174     1  0.30594726E+09
     -180.3491683468      181.7491958163     1  0.29675069E+09
     -180.3491511949      179.5692126622     1  0.30472045E+09
     -180.3491425753      186.5784853003     1  0.31944012E+09
     -180.3491018723      185.7173875695     1  0.29286203E+09
     -180.3490722701      184.5976749847     1  0.30393258E+09
     -180.3490346704      183.1547314289     1  0.29935983E+09
     -180.3490200776      175.1380128767     1  0.30269023E+09
     -180.3490071664      186.6672527863     1  0.30637957E+09
     -180.3489848142      184.8911326718     1  0.29973781E+09
     -180.3489727578      187.3615329251     1  0.32362945E+09
     -180.3489373825      185.2955918276     1  0.30110021E+09
     -180.3489137184      182.4747972090     1  0.30153757E+09
     -180.3489005770      183.8101136733     1  0.31439467E+09
     -180.3488898426      182.8925812364     1  0.30041785E+09
     -180.3488782861      183.4299778856     1  0.29660471E+09
     -180.3488752418      180.8532627167     1  0.31574814E+09
     -180.3488605049      178.3819086600     1  0.30260087E+09
     -180.3488533826      182.5423990182     1  0.30342108E+09
     -180.3488505453      183.9080054190     1  0.30632855E+09
     -180.3488381452      184.3288221247     1  0.31223034E+09
     -180.3488197357      183.8529870059     1  0.30135299E+09
     -180.3488125951      187.4831766866     1  0.33739441E+09
     -180.3487637899      186.2404081631     1  0.31214320E+09
     -180.3487493209      184.2991599469     1  0.30597848E+09
     -180.3487454200      185.8428185210     1  0.30575738E+09
     -180.3487274072      182.6248124099     1  0.29826318E+09
     -180.3486954844      180.4551590821     1  0.30326538E+09
     -180.3486940524      183.9114692626     1  0.30433332E+09
     -180.3486416257      182.1432814232     1  0.31228841E+09
     -180.3486340580      186.7044453316     1  0.31409317E+09
     -180.3486202518      184.1608190437     1  0.31359819E+09
     -180.3485718525      182.8791672525     1  0.29761206E+09
     -180.3485617459      182.2399932446     1  0.30104933E+09
     -180.3485606747      189.4313453227     1  0.30101557E+09
     -180.3485528036      189.1104585482     1  0.33128671E+09
     -180.3485469711      188.3287259008     1  0.31123713E+09
     -180.3485344424      186.4576456178     1  0.30752018E+09
     -180.3485332016      185.2605916508     1  0.29949164E+09
     -180.3484920209      179.7009085310     1  0.31813285E+09
     -180.3484907357      180.8559791315     1  0.30547330E+09
     -180.3484783785      180.9086642547     1  0.31645024E+09
     -180.3484541596      183.5918858332     1  0.31131064E+09
     -180.3484474601      184.1822755515     1  0.29558849E+09
     -180.3484205684      187.5909986368     1  0.31159934E+09
     -180.3483826498      181.7035755617     1  0.31306612E+09
     -180.3483335524      183.7878732129     1  0.31499610E+09
     -180.3483272945      183.4920807126     1  0.32041393E+09
     -180.3483185147      180.6295410641     1  0.31502968E+09
     -180.3483123637      183.8778161666     1  0.30459745E+09
     -180.3482964213      190.9046733845     1  0.29819098E+09
     -180.3482943190      183.1410785044     1  0.29647242E+09
     -180.3482861076      185.0714465916     1  0.30047866E+09
     -180.3482772671      184.7119204775     1  0.30264376E+09
     -180.3482614726      183.5861276157     1  0.32159743E+09
     -180.3482414703      181.6188207273     1  0.30394934E+09
     -180.3482305079      180.8612211580     1  0.30141995E+09
     -180.3482263789      181.7203470707     1  0.29567348E+09
     -180.3482164508      184.4672855815     1  0.31054406E+09
     -180.3481989651      182.7887152677     1  0.30010319E+09
     -180.3481928665      183.9966480247     1  0.30327099E+09
     -180.3481754898      184.8974881073     1  0.30557097E+09
     -180.3481693699      180.9113054072     1  0.30389571E+09
     -180.3481318687      185.8642402073     1  0.31310093E+09
     -180.3481185406      188.0841185673     1  0.32096033E+09
     -180.3480870996      189.9582264042     1  0.31789289E+09
     -180.3480681393      181.5639119678     1  0.29896843E+09
     -180.3480478648      184.4682331614     1  0.30830584E+09
     -180.3479897653      186.2878384517     1  0.29923365E+09
     -180.3479839829      181.9077037175     1  0.29687592E+09
     -180.3479820069      184.7052383991     1  0.31628895E+09
     -180.3479731821      183.1514411785     1  0.30150470E+09
     -180.3479590151      179.7155810242     1  0.31107390E+09
     -180.3479303169      182.5104930532     1  0.30787048E+09
     -180.3479264099      190.6812448190     1  0.33439595E+09
     -180.3479170848      189.0270985350     1  0.29918670E+09
     -180.3479138965      184.2071858394     1  0.30682342E+09
     -180.3478776233      182.2322965112     1  0.30209902E+09
     -180.3478716788      183.3516696675     1  0.30496081E+09
     -180.3478522056      182.3321340116     1  0.30737600E+09
     -180.3478079514      184.4131696439     1  0.30791236E+09
     -180.3477972138      184.1566257966     1  0.31015033E+09
     -180.3477727113      185.0251820882     1  0.31111795E+09
     -180.3477599885      181.1904924832     1  0.29651355E+09
     -180.3477535103      185.6872881127     1  0.29399927E+09
     -180.3477467604      184.5728782463     1  0.31361848E+09
     -180.3477298374      182.0409695406     1  0.30638571E+09
     -180.3477275329      181.9367291740     1  0.29816393E+09
     -180.3477242170      180.7906470106     1  0.30337073E+09
     -180.3477022644      182.7261186329     1  0.31533954E+09
     -180.3476758677      187.6845891568     1  0.29533041E+09
     -180.3476594768      185.4934385237     1  0.30651891E+09
     -180.3476565000      173.3675640810     1  0.29880431E+09
     -180.3476373555      179.6343518802     1  0.29680186E+09
     -180.3476182956      182.7143781979     1  0.31343343E+09
     -180.3475803792      184.8340077172     1  0.30858638E+09
     -180.3475765908      188.3453850539     1  0.31272573E+09
     -180.3475538861      177.9845094602     1  0.29962704E+09
     -180.3475362537      185.7749052545     1  0.29525187E+09
     -180.3475177782      180.9873649697     1  0.31049600E+09
     -180.3475064912      183.5796283628     1  0.30613093E+09
     -180.3474984061      185.7295786431     1  0.33170386E+09
     -180.3474945294      183.2620218798     1  0.29873468E+09
     -180.3474685566      183.4100588872     1  0.32029673E+09
     -180.3474500315      183.4876262191     1  0.29855556E+09
     -180.3474416990      184.4674082607     1  0.31420116E+09
     -180.3473924233      181.6480211030     1  0.30562423E+09
     -180.3473867584      187.4098749179     1  0.28970646E+09
     -180.3473821012      182.5081816616     1  0.30472795E+09
     -180.3473641382      182.7134532403     1  0.29859949E+09
     -180.3473221760      180.4429536276     1  0.30123947E+09
     -180.3472609759      181.9048067483     1  0.29686408E+09
     -180.3472571059      183.2928955646     1  0.31165606E+09
     -180.3472449233      184.4614615182     1  0.30771455E+09
     -180.3472411213      191.5291737497     1  0.31252059E+09
     -180.3471786377      186.0006401912     1  0.32191571E+09
     -180.3471641753      181.4700700001     1  0.29962157E+09
     -180.3471554593      184.8292452085     1  0.29804096E+09
     -180.3471455583      187.6900839643     1  0.29448504E+09
     -180.3471412186      181.3086407617     1  0.29925650E+09
     -180.3471283800      183.3099650327     1  0.30876909E+09
     -180.3471108341      183.7741579967     1  0.30744714E+09
     -180.3471046651      185.2243283528     1  0.32190237E+09
     -180.3470712668      180.1160117288     1  0.30921707E+09
     -180.3470594497      186.0437606367     1  0.29320616E+09
     -180.3470156481      183.9179647511     1  0.30513084E+09
     -180.3469425970      186.6828512596     1  0.30639710E+09
     -180.3468531461      183.2337693827     1  0.30312325E+09
     -180.3468459633      184.3837252947     1  0.31180753E+09
     -180.3468359668      186.3541714618     1  0.31215558E+09
     -180.3467938437      182.5584485405     1  0.31025173E+09
     -180.3467900935      184.3226472679     1  0.30760396E+09
     -180.3467874242      182.3731311283     1  0.30228890E+09
     -180.3467827511      186.5192382797     1  0.31667496E+09
     -180.3467813227      187.2864628151     1  0.32362613E+09
     -180.3467636877      187.5637412565     1  0.32194445E+09
     -180.3467555313      182.1814633537     1  0.30254071E+09
     -180.3466910513      182.0993822706     1  0.32273165E+09
     -180.3466768173      184.6918362046     1  0.31442207E+09
     -180.3466750134      184.1074806398     1  0.29657992E+09
     -180.3466573273      182.1602540440     1  0.31434603E+09
     -180.3466007403      187.7454021378     1  0.30545104E+09
     -180.3465820521      191.1588908254     1  0.31348395E+09
     -180.3465594917      183.3045516073     1  0.31075597E+09
     -180.3465502634      186.0131451201     1  0.30502103E+09
     -180.3465471593      183.0150777713     1  0.30079069E+09
     -180.3465384414      181.5635187641     1  0.29764728E+09
     -180.3465186227      185.9777711452     1  0.30806206E+09
     -180.3464966833      181.0780869012     1  0.29932180E+09
     -180.3464919784      184.2121814692     1  0.31718703E+09
     -180.3464191893      184.6781748924     1  0.31349811E+09
     -180.3464089821      181.5356580374     1  0.31716025E+09
     -180.3463641139      180.8021660828     1  0.29891656E+09
     -180.3463620892      182.9720978941     1  0.30611231E+09
     -180.3463597411      187.5839279599     1  0.29334715E+09
     -180.3463581724      189.6188735625     1  0.31151670E+09
     -180.3463431722      182.2631728784     1  0.30768100E+09
     -180.3463302052      185.3305862324     1  0.29723816E+09
     -180.3463059703      187.1665700785     1  0.30975282E+09
     -180.3463009671      180.3295246549     1  0.31144945E+09
     -180.3462494015      188.6611257569     1  0.29804977E+09
     -180.3462123592      180.1810682683     1  0.29776790E+09
     -180.3462056820      183.5477171106     1  0.29712907E+09
     -180.3461845318      181.0710987358     1  0.29995481E+09
     -180.3461781822      184.3587029588     1  0.30831425E+09
     -180.3461685777      184.3305187442     1  0.29709434E+09
     -180.3461248268      182.9378317797     1  0.30201901E+09
     -180.3461180927      189.4981256027     1  0.31663867E+09
     -180.3461118733      184.8512372918     1  0.31089025E+09
     -180.3461104610      179.7836673026     1  0.30281403E+09
     -180.3460631870      184.7623537283     1  0.29783730E+09
     -180.3460464679      185.3784315382     1  0.31118725E+09
     -180.3460348864      183.6827546485     1  0.29577817E+09
     -180.3460128159      184.0386794790     1  0.31065476E+09
     -180.3459916319      185.1195139107     1  0.30109467E+09
     -180.3459553060      183.1229958930     1  0.31443955E+09
     -180.3459501660      186.5168298229     1  0.31215053E+09
     -180.3459385178      179.6070816179     1  0.30724211E+09
     -180.3459313731      183.1352185091     1  0.30199587E+09
     -180.3459168202      183.8500915113     1  0.30679676E+09
     -180.3458983821      178.6579125175     1  0.30205453E+09
     -180.3458956615      185.6014154521     1  0.30072739E+09
     -180.3458513397      177.6115509010     1  0.30279921E+09
     -180.3457837947      181.7041031750     1  0.32396859E+09
     -180.3457737864      182.0292472988     1  0.29887125E+09
     -180.3457716853      181.1085295046     1  0.30452688E+09
     -180.3457584369      180.8692921711     1  0.32075517E+09
     -180.3457554370      186.1561053997     1  0.30530035E+09
     -180.3457423225      186.5874428249     1  0.32332131E+09
     -180.3457380092      183.7289999484     1  0.30161728E+09
     -180.3456825351      179.5017937084     1  0.29568946E+09
     -180.3456000046      187.6940041730     1  0.30690634E+09
     -180.3455266868      184.5337675141     1  0.31418106E+09
     -180.3455054442      189.4828019540     1  0.31865588E+09
     -180.3454975726      185.3379406491     1  0.30081688E+09
     -180.3454743645      187.3427833201     1  0.30669500E+09
     -180.3454593381      184.9751113811     1  0.31342319E+09
     -180.3454549783      185.2482233737     1  0.31061502E+09
     -180.3454476109      182.4793452875     1  0.31032876E+09
     -180.3454419636      185.6701684387     1  0.31233851E+09
     -180.3454285138      189.8408677050     1  0.33513862E+09
     -180.3454247686      181.9356240068     1  0.30083480E+09
     -180.3454149203      182.9264847735     1  0.31549722E+09
     -180.3454074923      179.6242819624     1  0.30436464E+09
     -180.3453848581      185.5275310595     1  0.32191089E+09
     -180.3453597289      181.8888229992     1  0.29407255E+09
     -180.3453242982      182.8649205713     1  0.31396056E+09
     -180.3453156660      183.2497531355     1  0.30022599E+09
     -180.3453131146      182.8013974725     1  0.30628448E+09
     -180.3453114069      184.6643921107     1  0.29192280E+09
     -180.3453055857      184.9766411374     1  0.30892043E+09
     -180.3452977043      183.0876819270     1  0.32054058E+09
     -180.3452785507      180.6187645584     1  0.30956468E+09
     -180.3452683599      188.8219627177     1  0.29597633E+09
     -180.3452203243      183.7111018461     1  0.31113437E+09
     -180.3452192829      182.9032224967     1  0.32156214E+09
     -180.3452000596      181.7525964561     1  0.30922756E+09
     -180.3451504019      183.0656496266     1  0.29480325E+09
     -180.3451492750      187.0476170520     1  0.30442351E+09
     -180.3451422027      184.1384657683     1  0.29250557E+09
     -180.3450971227      179.8870841883     1  0.31321367E+09
     -180.3450885725      181.4752796013     1  0.29999512E+09
     -180.3450539455      185.1538118427     1  0.29271045E+09
     -180.3450297533      183.6120655608     1  0.30371828E+09
     -180.3449919600      184.8018795818     1  0.30752954E+09
     -180.3449602485      183.3889392626     1  0.30369524E+09
     -180.3448963711      183.5039974987     1  0.30737074E+09
     -180.3448839716      186.1434447232     1  0.32907193E+09
     -180.3448759810      187.4987548242     1  0.30562843E+09
     -180.3448577413      186.4313369245     1  0.33081438E+09
     -180.3448551760      185.0551363735     1  0.30555754E+09
     -180.3448365651      184.1934719418     1  0.30363700E+09
     -180.3448065890      181.1682700217     1  0.29778340E+09
     -180.3447844381      187.1358771478     1  0.30415963E+09
     -180.3447435760      183.0443616420     1  0.31582920E+09
     -180.3446890496      185.4914403764     1  0.32144459E+09
     -180.3446751728      179.2921385819     1  0.29068102E+09
     -180.3446688288      182.0723937414     1  0.30319035E+09
     -180.3446371012      180.8253818781     1  0.30748332E+09
     -180.3446172258      185.0999957100     1  0.30529096E+09
     -180.3445814016      179.7615841971     1  0.30779223E+09
     -180.3445723673      183.0907508622     1  0.32769196E+09
     -180.3445607389      183.9887009725     1  0.29358261E+09
     -180.3445563100      186.9581644798     1  0.32346821E+09
     -180.3445439403      182.0063536880     1  0.31139199E+09
     -180.3445056918      185.0058501420     1  0.30684994E+09
     -180.3445009860      178.8622391600     1  0.29483801E+09
     -180.3444987000      182.3131637124     1  0.31110829E+09
     -180.3444916431      181.0680874764     1  0.31323718E+09
     -180.3444718947      186.5167203992     1  0.30176087E+09
     -180.3444426581      186.8118269593     1  0.30645125E+09
     -180.3444352860      186.9168051637     1  0.30537138E+09
     -180.3444042477      184.4830638399     1  0.29137755E+09
     -180.3443887314      187.7040634884     1  0.30750708E+09
     -180.3443612159      181.5740423344     1  0.31196263E+09
     -180.3443435040      184.2414625630     1  0.29805404E+09
     -180.3443092931      185.2860270729     1  0.30967272E+09
     -180.3442768702      186.3699224848     1  0.32028887E+09
     -180.3442651925      186.4535407458     1  0.30115660E+09
     -180.3442463636      186.0641201079     1  0.29957714E+09
     -180.3442425304      179.8609900865     1  0.30238303E+09
     -180.3442267035      183.0816469145     1  0.29208690E+09
     -180.3442202229      187.2165942312     1  0.31089178E+09
     -180.3442160872      183.4111681792     1  0.30704137E+09
     -180.3441963545      183.0875054231     1  0.31073967E+09
     -180.3441935642      186.6190705630     1  0.31449289E+09
     -180.3441657745      184.3078332153     1  0.30860780E+09
     -180.3441614220      185.5224638640     1  0.31214971E+09
     -180.3441558313      184.8207958321     1  0.29524332E+09
     -180.3441457736      182.6216377392     1  0.32361043E+09
     -180.3441348434      183.5373882799     1  0.30569722E+09
     -180.3441044357      179.7410174098     1  0.30557004E+09
     -180.3440640679      185.8891467465     1  0.31488888E+09
     -180.3440059707      181.2802040091     1  0.29570087E+09
     -180.3439953860      183.1918433899     1  0.30259655E+09
     -180.3439866087      183.7047923942     1  0.29669090E+09
     -180.3439813725      189.9996550677     1  0.32101444E+09
     -180.3439733977      183.7640068287     1  0.29659788E+09
     -180.3439572813      181.8418960810     1  0.31301618E+09
     -180.3439472998      187.0151819292     1  0.29836159E+09
     -180.3439421239      181.6025202741     1  0.29903996E+09
     -180.3439030665      182.0068326369     1  0.29925253E+09
     -180.3439009657      185.8216378926     1  0.29495955E+09
     -180.3438722255      179.4706136339     1  0.30273676E+09
     -180.3438595511      180.5050210072     1  0.31221436E+09
     -180.3438486977      185.6885560020     1  0.30959771E+09
     -180.3438100191      183.8640922509     1  0.32183411E+09
     -180.3438088569      183.7374500773     1  0.31507633E+09
     -180.3438039047      179.0450580579     1  0.30102348E+09
     -180.3437626079      184.1584620073     1  0.31190750E+09
     -180.3437539345      186.0338218084     1  0.29347503E+09
     -180.3437347372      184.2443570581     1  0.31784790E+09
     -180.3437319317      185.3371916128     1  0.31116311E+09
     -180.3437085028      184.7126183892     1  0.31715802E+09
     -180.3436847786      179.1754677148     1  0.30035428E+09
     -180.3436636367      185.5537665747     1  0.32246321E+09
     -180.3436396291      184.4187785213     1  0.30500991E+09
     -180.3436236887      181.9210358027     1  0.30012382E+09
     -180.3436121930      177.6912815976     1  0.30866346E+09
     -180.3436056960      182.8224660354     1  0.30887047E+09
     -180.3435826511      178.0429951982     1  0.29914030E+09
     -180.3435737312      180.2007884184     1  0.29488376E+09
     -180.3435595902      184.0207793342     1  0.31405334E+09
     -180.3435549304      181.2765751300     1  0.30350578E+09
     -180.3435366673      186.2780740839     1  0.30226668E+09
     -180.3435355476      182.8309937818     1  0.31978213E+09
     -180.3435073793      183.1354738745     1  0.30443952E+09
     -180.3435045465      181.7313380999     1  0.31550595E+09
     -180.3434870495      190.2770670793     1  0.34478671E+09
     -180.3434827815      180.4424898841     1  0.29541672E+09
     -180.3434461023      184.8822949494     1  0.30130301E+09
     -180.3434281991      184.6611379790     1  0.29831776E+09
     -180.3434133086      184.6834268441     1  0.30320818E+09
     -180.3433943011      184.7966993137     1  0.29955295E+09
     -180.3433826016      186.1891204074     1  0.31216512E+09
     -180.3433646182      183.2533377789     1  0.31384507E+09
     -180.3433601221      176.8707973884     1  0.30201186E+09
     -180.3433583307      180.6478168845     1  0.31991291E+09
     -180.3433077726      186.2355070038     1  0.32248615E+09
     -180.3432757515      183.1256226896     1  0.31584892E+09
     -180.3432643294      183.4341148338     1  0.31142089E+09
     -180.3432620112      181.6959462526     1  0.30325328E+09
     -180.3432509066      182.4352139960     1  0.31789439E+09
     -180.3432366704      185.1338565503     2  0.30836240E+09
     -180.3432184549      184.6797916242     1  0.30766845E+09
     -180.3431912114      184.9066580847     1  0.30457075E+09
     -180.3431809472      184.3365541201     1  0.29964562E+09
     -180.3431671774      186.1245964772     1  0.30014980E+09
     -180.3431359694      186.5847912028     1  0.29663732E+09
     -180.3431297007      182.4747660124     1  0.29443514E+09
     -180.3431261990      184.7496715860     1  0.28766454E+09
     -180.3431055709      185.4714366408     1  0.31522186E+09
     -180.3430845887      183.8173573309     1  0.29852511E+09
     -180.3430727196      186.9006977161     1  0.30877902E+09
     -180.3430518867      183.2662329627     1  0.30604681E+09
     -180.3430415743      183.7742786226     1  0.29871680E+09
     -180.3430355618      185.2228075575     1  0.29851530E+09
     -180.3430058566      185.8099767216     1  0.30893143E+09
     -180.3429961979      185.2177475085     1  0.31066109E+09
     -180.3429937539      186.8768463032     1  0.30423256E+09
     -180.3429850686      182.2124986093     1  0.30233180E+09
     -180.3429724625      188.1711210425     1  0.30121227E+09
     -180.3429574136      182.3053474368     1  0.31127571E+09
     -180.3429404164      184.0377160585     1  0.30406697E+09
     -180.3429278071      181.5458327990     1  0.30744059E+09
     -180.3429209577      192.7828643605     1  0.31035540E+09
     -180.3428432057      190.2371515355     1  0.31730641E+09
     -180.3428302158      184.4338686013     1  0.31483737E+09
     -180.3428264601      186.2007707078     1  0.30494470E+09
     -180.3428129095      182.1553041211     1  0.30876100E+09
     -180.3427784418      183.0785916332     1  0.30492787E+09
     -180.3427684123      185.2021785717     1  0.30622134E+09
     -180.3427616241      188.4351003944     1  0.31006160E+09
     -180.3427425023      180.9451938132     1  0.29558802E+09
     -180.3427296969      189.6496306422     1  0.30446970E+09
     -180.3427067336      183.4157492765     1  0.29958700E+09
     -180.3426379922      185.5380051119     1  0.30804939E+09
     -180.3425896227      180.8340270375     1  0.31181844E+09
     -180.3425723609      181.8177551587     1  0.31473466E+09
     -180.3425701792      192.4716197665     1  0.30880379E+09
     -180.3425615905      183.0473965653     1  0.29203066E+09
     -180.3425574920      185.9235277509     1  0.29962992E+09
     -180.3424903067      182.9471812899     1  0.31175406E+09
     -180.3424293587      182.6588572020     1  0.30740029E+09
     -180.3424271227      176.6734604228     1  0.30152251E+09
     -180.3423948191      183.2832532885     1  0.32029761E+09
     -180.3423888394      184.6995601164     1  0.30971368E+09
     -180.3423812305      184.8613336738     1  0.31324408E+09
     -180.3423465493      184.0544558929     1  0.31314626E+09
     -180.3423404392      182.0986940014     1  0.29049474E+09
     -180.3422933067      186.0230712335     1  0.30739192E+09
     -180.3422821700      180.1936620225     1  0.31035116E+09
     -180.3422621048      182.2272023120     1  0.31292031E+09
     -180.3422307686      178.7649206963     1  0.30922435E+09
     -180.3422231297      186.2985707657     1  0.28791671E+09
     -180.3422101800      182.5197943569     1  0.30685726E+09
     -180.3421960985      184.2469271868     1  0.30397333E+09
     -180.3421526648      186.0625211758     1  0.31248296E+09
     -180.3421147899      183.2008590121     1  0.30335620E+09
     -180.3421074878      183.6713078612     1  0.29698603E+09
     -180.3420958234      184.9632275134     1  0.30183650E+09
     -180.3420859473      181.3139116564     1  0.30283092E+09
     -180.3420706663      182.5454616259     1  0.30564210E+09
     -180.3420600265      187.4917042572     1  0.29639343E+09
     -180.3420549693      185.2448580455     1  0.30699088E+09
     -180.3420423890      183.2659042454     1  0.30733054E+09
     -180.3420324126      182.2648037669     1  0.30323937E+09
     -180.3420078898      181.7143061916     1  0.29833900E+09
     -180.3419781198      182.7842216843     1  0.30167577E+09
     -180.3419702896      180.0201209081     1  0.30122505E+09
     -180.3419642163      182.0381306064     1  0.30905067E+09
     -180.3419327800      181.3731921604     1  0.31151509E+09
     -180.3419309990      184.1728017981     1  0.30886302E+09
     -180.3419258983      183.4833215029     1  0.30058112E+09
     -180.3419015624      185.6754779377     1  0.31859531E+09
     -180.3418964050      187.3675263322     1  0.30078019E+09
     -180.3418875794      178.8094923827     1  0.29980047E+09
     -180.3418628474      183.4881025786     1  0.30032072E+09
     -180.3418597631      185.3113835092     1  0.30338045E+09
     -180.3418227061      185.0060490468     1  0.31332538E+09
     -180.3418149111      183.6339813638     1  0.30913158E+09
     -180.3417320939      182.1966971623     1  0.31750502E+09
     -180.3417194663      182.7653287400     1  0.31377489E+09
     -180.3417105889      186.7804416670     1  0.30505068E+09
     -180.3416705487      186.3645726184     1  0.31231207E+09
     -180.3416416683      181.9012525708     1  0.30336037E+09
     -180.3415926606      180.1889133129     1  0.30957667E+09
     -180.3415877218      181.7048489100     1  0.30304188E+09
     -180.3415296883      184.5089716241     1  0.31288828E+09
     -180.3415146744      185.5205665245     1  0.30025988E+09
     -180.3414984129      181.0361639953     1  0.30543373E+09
     -180.3414806590      185.5924248344     1  0.29923903E+09
     -180.3414516547      182.7356653157     1  0.30826080E+09
     -180.3414496012      183.7289588096     1  0.30803662E+09
     -180.3414413517      182.2743472531     1  0.32424846E+09
     -180.3414369334      182.9941582765     1  0.29511094E+09
     -180.3414144914      180.9574984674     1  0.29992135E+09
     -180.3413930046      179.3134948728     1  0.30521636E+09
     -180.3413716421      179.5570074368     1  0.29913194E+09
     -180.3413616653      184.6683564752     1  0.29644778E+09
     -180.3413500636      184.2492612217     1  0.30368093E+09
     -180.3413450529      182.4364231213     1  0.31099205E+09
     -180.3413244540      186.9973541645     1  0.28902629E+09
     -180.3412976085      187.6798400323     1  0.30938663E+09
     -180.3412735029      182.2876820985     1  0.30062602E+09
     -180.3412370411      185.4894373626     1  0.31069599E+09
     -180.3412269524      181.7128883210     1  0.30855445E+09
     -180.3412185401      183.4287692120     1  0.30009064E+09
     -180.3411914793      181.2811198096     1  0.30981167E+09
     -180.3411890924      187.1923336973     1  0.31081208E+09
     -180.3411566784      180.4903132437     1  0.31504980E+09
     -180.3411365675      186.3277393941     1  0.31302834E+09
     -180.3411327526      183.2651751510     1  0.30787596E+09
     -180.3411045529      184.0720569734     1  0.30240471E+09
     -180.3410864260      184.0795976612     1  0.30383369E+09
     -180.3410836995      185.0983065135     1  0.32477500E+09
     -180.3410576063      187.2170397904     1  0.33519020E+09
     -180.3410180212      185.2532752762     1  0.31143639E+09
     -180.3409867280      185.0661674695     1  0.31093986E+09
     -180.3409786635      182.7259426350     1  0.30380483E+09
     -180.3409715117      182.7077246271     1  0.31318748E+09
     -180.3409646532      185.1921594401     1  0.31250831E+09
     -180.3409497542      183.3880795053     1  0.31013197E+09
     -180.3409460246      184.5180515518     1  0.31085201E+09
     -180.3409318794      185.3455181602     1  0.30378452E+09
     -180.3409273633      188.8147672504     1  0.29639631E+09
     -180.3408621984      186.7971607416     1  0.30727950E+09
     -180.3408250605      184.5890544154     1  0.31036940E+09
     -180.3408085362      183.6521267815     1  0.30636870E+09
     -180.3408064805      184.0433588984     1  0.29978904E+09
     -180.3408022907      179.8839100629     1  0.29094645E+09
     -180.3407974948      185.4178182342     1  0.30378521E+09
     -180.3407959559      180.9264441734     1  0.29509334E+09
     -180.3407923010      181.2651054903     1  0.30841303E+09
     -180.3407633046      176.5329170880     1  0.30520983E+09
     -180.3407593694      181.7559670604     1  0.29774045E+09
     -180.3407543091      183.7208165107     1  0.28700078E+09
     -180.3407267672      184.7638377674     1  0.30251105E+09
     -180.3407120540      182.5659967266     1  0.30493649E+09
     -180.3407077511      185.7052090321     1  0.29882009E+09
     -180.3406864690      183.8120188763     1  0.31524211E+09
     -180.3406828213      186.0009146120     1  0.31353444E+09
     -180.3406714872      186.5486261142     1  0.31535402E+09
     -180.3406421883      182.8928064032     1  0.30340658E+09
     -180.3406127316      184.5054764968     1  0.30604114E+09
     -180.3406072382      180.4955291933     1  0.30909643E+09
     -180.3405924390      182.8984658272     1  0.30418823E+09
     -180.3405362848      185.4421541135     1  0.30590492E+09
     -180.3405161584      188.6323868404     1  0.30430148E+09
     -180.3405013646      180.3025843482     1  0.31619554E+09
     -180.3404842042      184.1882039366     1  0.30357535E+09
     -180.3404630138      183.6578063030     1  0.30414560E+09
     -180.3404605650      189.2951043032     1  0.29449393E+09
     -180.3404572550      179.2039813691     1  0.29807242E+09
     -180.3404365020      180.1071909185     1  0.30094958E+09
     -180.3404350211      185.3076247563     1  0.30835629E+09
     -180.3404296208      191.8018206005     1  0.30700098E+09
     -180.3403826443      183.6988778923     1  0.29698324E+09
     -180.3403672525      183.3392024452     1  0.31343589E+09
     -180.3403616352      181.3294954100     1  0.30572261E+09
     -180.3403487925      184.1130273296     1  0.30679842E+09
     -180.3403370722      186.0056898023     1  0.31451236E+09
     -180.3403183457      187.3507210721     1  0.29619577E+09
     -180.3403067171      183.7085045000     1  0.30729400E+09
     -180.3402991970      182.7797686764     1  0.31874029E+09
     -180.3402925408      185.2189960213     1  0.31126376E+09
     -180.3402907278      185.1647678531     1  0.31621563E+09
     -180.3402636099      183.0038647158     1  0.29955362E+09
     -180.3402619817      181.4921518579     1  0.30797739E+09
     -180.3402529854      189.2938516130     1  0.29645866E+09
     -180.3402383472      183.7008105814     1  0.30417907E+09
     -180.3402280698      186.0832717069     1  0.31733496E+09
     -180.3402201134      182.4265714608     1  0.31473744E+09
     -180.3402190294      181.8222131014     1  0.30411018E+09
     -180.3402097402      184.2443964672     1  0.30290670E+09
     -180.3401727558      188.0168727463     1  0.31332875E+09
     -180.3401560161      185.6744539112     1  0.30477827E+09
     -180.3401511845      180.3697324535     1  0.29975248E+09
     -180.3401266577      184.5463585931     1  0.30657085E+09
     -180.3401181287      184.3864171438     1  0.30684426E+09
     -180.3401073398      184.5561630495     1  0.31113050E+09
     -180.3400705026      184.8988813503     1  0.30027666E+09
     -180.3400544068      185.8215834227     1  0.31803157E+09
     -180.3400407120      184.1684332967     1  0.30819808E+09
     -180.3400329498      186.4527078971     1  0.29913450E+09
     -180.3400267084      185.4329374099     1  0.30292001E+09
     -180.3400214019      183.7962728210     1  0.30723652E+09
     -180.3400038187      181.6894404618     1  0.31287418E+09
     -180.3399969836      189.3203344995     1  0.32303917E+09
     -180.3399943280      185.7605019005     1  0.31287399E+09
     -180.3399635419      185.4422362399     1  0.30711128E+09
     -180.3399474041      183.1350222886     1  0.30633897E+09
     -180.3399136567      181.1680119002     1  0.30169936E+09
     -180.3398768606      181.8006305198     1  0.30710846E+09
     -180.3398538024      181.5300191914     1  0.30771208E+09
     -180.3398213350      186.7154671906     1  0.31056619E+09
     -180.3398029970      184.7971401517     1  0.31004859E+09
     -180.3397991565      182.2854423499     1  0.29068608E+09
     -180.3397897919      186.2674345756     1  0.30863269E+09
     -180.3397789498      181.9742531513     1  0.34250566E+09
     -180.3397567258      187.4543368182     1  0.30381839E+09
     -180.3397455939      184.8007731433     1  0.29515090E+09
     -180.3397442920      183.0576994542     1  0.30476091E+09
     -180.3397425133      179.9382347435     1  0.31058152E+09
     -180.3397375197      185.4951684474     1  0.30548118E+09
     -180.3396661869      177.5459952050     1  0.29486030E+09
     -180.3396583509      182.1845141279     1  0.32334959E+09
     -180.3396378336      179.4756069629     1  0.29825023E+09
     -180.3396357613      183.0253118048     1  0.31173075E+09
     -180.3396216823      183.7007061500     1  0.29600095E+09
     -180.3396104404      185.9139149839     1  0.30946146E+09
     -180.3395942251      187.5972284870     1  0.30561553E+09
     -180.3395919518      184.9068376362     1  0.31789819E+09
     -180.3395731136      183.7534467005     1  0.29934562E+09
     -180.3395643267      188.3374453365     1  0.31997469E+09
     -180.3395547915      186.0830995793     1  0.31781367E+09
     -180.3395500993      182.1058651564     1  0.29453243E+09
     -180.3395381672      183.6373519391     1  0.28781481E+09
     -180.3394826122      182.0426851944     1  0.30670255E+09
     -180.3394553455      182.1169435402     1  0.30398805E+09
     -180.3394512475      185.8577063883     1  0.29796420E+09
     -180.3394470778      185.5251731222     1  0.29888698E+09
     -180.3394322161      186.0079720597     1  0.31180050E+09
     -180.3394170464      181.5592032932     1  0.30495734E+09
     -180.3394088746      185.7256317513     1  0.32772869E+09
     -180.3394019291      180.0860917650     1  0.30603768E+09
     -180.3393696691      182.9925153867     1  0.30358067E+09
     -180.3393177535      177.4126066649     1  0.31496209E+09
     -180.3392865490      185.9035241972     1  0.29544526E+09
     -180.3392733166      182.8831067520     1  0.29835131E+09
     -180.3392519873      189.3643147256     1  0.30915794E+09
     -180.3392403395      183.7861281724     1  0.30289107E+09
     -180.3392313055      187.1336551593     1  0.29945053E+09
     -180.3392106436      184.6676470280     1  0.30315870E+09
     -180.3391727928      185.0910800696     1  0.32225468E+09
     -180.3391686008      184.4567747502     1  0.30681214E+09
     -180.3391639786      185.4776928507     1  0.31773353E+09
     -180.3391279444      182.8678561904     1  0.29600682E+09
     -180.3391198987      181.0683071361     1  0.30788901E+09
     -180.3390739963      184.6423553737     1  0.29790110E+09
     -180.3390657128      184.1607932620     1  0.30758548E+09
     -180.3390642912      184.9886815777     1  0.29994522E+09
     -180.3390450095      183.6994380297     1  0.29862392E+09
     -180.3390406156      190.2873828369     1  0.30675456E+09
     -180.3390246735      186.3636325666     1  0.30316762E+09
     -180.3390228529      185.5655054547     1  0.30835359E+09
     -180.3389941490      184.0848427827     2  0.30893847E+09
     -180.3389525686      183.7493276273     1  0.31996431E+09
     -180.3389090578      178.8409622539     1  0.30279987E+09
     -180.3388990968      183.8755662529     1  0.31831159E+09
     -180.3388966942      183.7845969293     1  0.30893223E+09
     -180.3388721954      185.0849003547     1  0.32249742E+09
     -180.3388317062      176.6112304732     1  0.29707953E+09
     -180.3388049356      187.0193824395     1  0.31436889E+09
     -180.3387960188      184.7200367005     1  0.31305532E+09
     -180.3387633129      185.6832678559     1  0.30242907E+09
     -180.3387577861      185.1570497611     1  0.31084737E+09
     -180.3387537477      183.5537589536     1  0.30431736E+09
     -180.3387295296      183.2757700045     1  0.30128217E+09
     -180.3387273739      181.3150587713     1  0.31041397E+09
     -180.3386824710      183.6976777668     1  0.30787780E+09
     -180.3386802910      185.7642791765     1  0.31683058E+09
     -180.3386781305      182.2797883314     1  0.30447780E+09
     -180.3386666210      183.7380191885     1  0.30565225E+09
     -180.3386562593      178.8985276391     1  0.29663677E+09
     -180.3386524112      183.3883020585     1  0.31516753E+09
     -180.3386164718      186.6984181058     1  0.28975905E+09
     -180.3385967678      183.2465590003     1  0.30785171E+09
     -180.3385627357      183.7562012864     1  0.30606951E+09
     -180.3385571516      184.2399566339     1  0.31392181E+09
     -180.3385119901      185.7378404564     1  0.33297473E+09
     -180.3384684136      180.6236674134     1  0.30542111E+09
     -180.3384531849      186.2461023128     1  0.32059772E+09
     -180.3384393311      186.3051403808     1  0.28887991E+09
     -180.3384320244      185.8114854526     1  0.30216448E+09
     -180.3384298499      183.8557833499     1  0.28657969E+09
     -180.3384258074      184.6329936682     1  0.30145098E+09
     -180.3383798784      183.7577656168     1  0.30322892E+09
     -180.3383725337      184.9322703048     1  0.32195014E+09
     -180.3383359915      178.7547955298     1  0.30564635E+09
     -180.3383262857      179.0927932170     1  0.30476793E+09
     -180.3382936162      183.4402907339     1  0.30332302E+09
     -180.3382901345      181.0885646030     1  0.29916300E+09
     -180.3382404957      183.4560132458     1  0.31006821E+09
     -180.3382328518      186.3727154580     1  0.30226691E+09
     -180.3382152303      180.8769378379     1  0.31849346E+09
     -180.3381971026      188.3428487696     1  0.29996408E+09
     -180.3381679638      181.4152075413     1  0.30585697E+09
     -180.3381269573      186.7823597334     1  0.30902179E+09
     -180.3380759042      180.9890672589     1  0.29588504E+09
     -180.3380663102      184.8322439369     1  0.29713999E+09
     -180.3380550856      182.5616556425     1  0.30863757E+09
     -180.3380490841      180.6099063952     1  0.29835611E+09
     -180.3380306586      187.7555167478     1  0.30160033E+09
     -180.3380282376      185.7936166528     1  0.32536189E+09
     -180.3380232605      178.2376252627     1  0.30004963E+09
     -180.3379990199      177.3872190545     1  0.30532567E+09
     -180.3379872250      183.2159662264     1  0.29982830E+09
     -180.3379831734      187.7359130111     1  0.30666943E+09
     -180.3379491682      184.3770005540     1  0.30876341E+09
     -180.3379290555      186.3748788809     1  0.30566727E+09
     -180.3379129421      180.5875895215     1  0.31375650E+09
     -180.3379050811      178.5897716411     1  0.30029116E+09
     -180.3379040297      183.0765407577     1  0.31300226E+09
     -180.3378697742      184.7046683864     1  0.30662173E+09
     -180.3378598032      192.1612158692     1  0.31702230E+09
     -180.3378567323      188.6193288520     1  0.28972548E+09
     -180.3378445109      186.2689359832     1  0.31347016E+09
     -180.3378382825      184.1727396569     1  0.31477247E+09
     -180.3378312673      184.1650982251     1  0.31534355E+09
     -180.3378165851      186.9963830400     1  0.29566068E+09
     -180.3377956913      183.4102824598     1  0.30055829E+09
     -180.3377857031      182.6696520277     1  0.30336448E+09
     -180.3377664717      182.6521657070     1  0.30944076E+09
     -180.3377335141      185.2207082934     1  0.31554538E+09
     -180.3377269625      181.8260677585     1  0.30687278E+09
     -180.3377199750      180.6528986507     1  0.29491011E+09
     -180.3377170426      179.1521645054     1  0.30972219E+09
     -180.3377002645      182.9503591469     1  0.30073399E+09
     -180.3376919787      183.5630668330     1  0.29557426E+09
     -180.3376825937      183.2035938813     1  0.30360282E+09
     -180.3376762369      186.4214121076     1  0.29520353E+09
     -180.3376675688      183.9180315727     1  0.30031907E+09
     -180.3376620031      186.7079420702     1  0.30383796E+09
     -180.3376363106      182.4006499612     1  0.29639548E+09
     -180.3376341254      177.8787523768     1  0.30333232E+09
     -180.3376172590      184.8998279669     1  0.29195847E+09
     -180.3376007057      180.8122681037     1  0.30286549E+09
     -180.3375843850      182.8681815109     1  0.29366546E+09
     -180.3375782010      186.5208246314     1  0.31498136E+09
     -180.3375569604      185.0280584683     1  0.30239997E+09
     -180.3375335220      186.0529226009     1  0.31004139E+09
     -180.3375191780      183.4909849350     1  0.29747650E+09
     -180.3374903192      186.2860846116     1  0.30369164E+09
     -180.3374776143      189.0028967166     1  0.31164587E+09
     -180.3374602286      182.0126064804     1  0.29895162E+09
     -180.3374560029      182.6556439024     1  0.30976644E+09
     -180.3374250562      183.6251911296     1  0.30386354E+09
     -180.3374020304      183.7784854934     1  0.29795428E+09
     -180.3373995356      185.9297275522     1  0.29753318E+09
     -180.3373668690      187.0748218254     1  0.30230173E+09
     -180.3373565505      181.1016454796     1  0.30077331E+09
     -180.3373240260      185.0814029611     1  0.30578038E+09
     -180.3373210718      183.3882669749     1  0.30594168E+09
     -180.3372473997      186.7230224921     1  0.30995029E+09
     -180.3372394334      185.0431292687     1  0.30475009E+09
     -180.3372149206      184.7603045200     1  0.30568255E+09
     -180.3372136001      177.0425498627     1  0.29593427E+09
     -180.3371609405      187.0386449805     1  0.30214722E+09
     -180.3371445039      186.8276368745     1  0.30302725E+09
     -180.3371416700      179.5770309070     1  0.31672670E+09
     -180.3371324491      183.6448206744     1  0.29798272E+09
     -180.3371222206      182.8744297176     1  0.30722857E+09
     -180.3370631570      183.0054823134     1  0.31915674E+09
     -180.3370594465      186.9752860791     1  0.31277418E+09
     -180.3370475707      179.7103357012     1  0.31092647E+09
     -180.3370445955      182.7290920034     1  0.31632534E+09
     -180.3370335679      181.2885450543     1  0.31083741E+09
     -180.3369621719      185.7367373324     1  0.31286475E+09
     -180.3369500861      184.4727488371     2  0.28337378E+09
     -180.3369250628      190.6624134654     1  0.29876393E+09
     -180.3369070515      185.9318968709     1  0.30390140E+09
     -180.3368707171      183.9879512006     1  0.31416914E+09
     -180.3368539012      181.1717617680     1  0.31145554E+09
     -180.3368144652      178.0019434406     1  0.30057921E+09
     -180.3367994607      184.8672313466     1  0.30670033E+09
     -180.3367970822      180.4420217861     1  0.31239948E+09
     -180.3367931069      184.5081615697     1  0.30780176E+09
     -180.3367252408      185.5393900188     1  0.30575167E+09
     -180.3367204830      188.9372914284     1  0.33139826E+09
     -180.3367044127      183.7151932729     1  0.31322577E+09
     -180.3367020432      179.5262126491     1  0.30117365E+09
     -180.3366812137      183.4497895903     1  0.32654885E+09
     -180.3366791012      183.7123991099     1  0.30431681E+09
     -180.3366616331      188.4093305090     1  0.30676707E+09
     -180.3366555680      185.9344495850     1  0.30268314E+09
     -180.3366493471      190.8312164044     1  0.29987054E+09
     -180.3366382631      180.8013928364     1  0.32194649E+09
     -180.3366087822      185.2904193052     1  0.29074013E+09
     -180.3365500876      184.4525431695     1  0.30523721E+09
     -180.3365457580      185.3192617162     1  0.31233191E+09
     -180.3365444303      185.8756166468     1  0.30041833E+09
     -180.3365384207      180.2416017434     1  0.30576379E+09
     -180.3364962358      185.2919731210     1  0.29847198E+09
     -180.3364927948      184.8095394815     1  0.31001740E+09
     -180.3364611441      180.9527877561     1  0.29464835E+09
     -180.3364277308      186.2641959417     1  0.31487502E+09
     -180.3363977263      181.2286679141     1  0.30627716E+09
     -180.3363963585      186.2711627804     1  0.30250641E+09
     -180.3363798310      186.5382300031     1  0.31090916E+09
     -180.3363727601      180.6507542425     1  0.30381267E+09
     -180.3363565067      185.7135045896     1  0.30548507E+09
     -180.3363517590      183.2307037468     1  0.31141590E+09
     -180.3363300231      181.2147443052     1  0.31042777E+09
     -180.3363068433      188.2319476254     1  0.30744694E+09
     -180.3362858595      183.8002939171     1  0.31080061E+09
     -180.3362813693      186.8991383341     1  0.30474999E+09
     -180.3362527217      183.2235885194     1  0.30244255E+09
     -180.3362376603      185.2000622340     1  0.31334888E+09
     -180.3362247579      185.6116255125     1  0.30438402E+09
     -180.3362100808      190.0645329956     1  0.33908851E+09
     -180.3362014852      183.9145893495     1  0.30917372E+09
     -180.3361798150      187.1317988180     1  0.32350122E+09
     -180.3361766228      179.5341024885     1  0.30103311E+09
     -180.3361691260      179.0434240743     1  0.30697991E+09
     -180.3361668734      189.4219623481     1  0.30732879E+09
     -180.3361570395      181.6294610193     1  0.31043182E+09
     -180.3361298368      184.2515175287     1  0.29207619E+09
     -180.3360717144      190.5465632829     1  0.31251852E+09
     -180.3360611022      182.4651130855     1  0.31773187E+09
     -180.3360524109      180.7490575949     1  0.30506284E+09
     -180.3360512554      184.9053389910     1  0.30271797E+09
     -180.3360021236      186.1631017099     1  0.30894315E+09
     -180.3359770332      183.9153334008     1  0.30122698E+09
     -180.3359755022      180.2537633511     1  0.29882603E+09
     -180.3359740238      184.7780609148     1  0.32660463E+09
     -180.3359529725      187.2988969786     1  0.31636387E+09
     -180.3359245762      186.4057609833     1  0.32204804E+09
     -180.3359093440      175.0642799418     1  0.29956850E+09
     -180.3358931926      189.3712900890     1  0.29312089E+09
     -180.3358648254      187.3368904769     1  0.31773045E+09
     -180.3358594294      181.7834033058     1  0.30779389E+09
     -180.3358260584      183.2139376047     1  0.30009283E+09
     -180.3358058897      183.7411756143     1  0.31513856E+09
     -180.3357594593      186.6716460330     1  0.31100372E+09
     -180.3357502839      183.9443877940     1  0.32428781E+09
     -180.3357478402      181.8504074296     1  0.29991316E+09
     -180.3357339568      184.5507222940     1  0.32733827E+09
     -180.3357258053      183.1511530773     1  0.31757799E+09
     -180.3357116369      183.1708670102     1  0.30145289E+09
     -180.3357015390      186.0576962658     1  0.31658670E+09
     -180.3356854298      181.1918932531     1  0.30343991E+09
     -180.3356475462      181.2722202572     1  0.29098383E+09
     -180.3355880566      183.5775318011     1  0.29601861E+09
     -180.3355582193      184.9834353716     1  0.31456852E+09
     -180.3355429633      180.6278210013     1  0.30415096E+09
     -180.3355403472      189.1369975138     1  0.30712544E+09
     -180.3355084443      186.9955781465     1  0.31639036E+09
     -180.3355058779      178.8031445419     1  0.31757631E+09
     -180.3354859936      187.3924180314     1  0.31824172E+09
     -180.3354437143      185.5985635675     1  0.29390974E+09
     -180.3354395404      184.9295788295     1  0.32259195E+09
     -180.3354379781      188.1189477810     1  0.31000604E+09
     -180.3354353250      179.6187734886     1  0.31003246E+09
     -180.3354340722      187.7867590987     1  0.31304096E+09
     -180.3354221289      178.6116906867     1  0.30002775E+09
     -180.3354086824      177.8104115314     1  0.29773433E+09
     -180.3353810514      188.5233300922     1  0.30990052E+09
     -180.3353793621      181.6457392223     1  0.30463975E+09
     -180.3353682984      183.2496714559     1  0.31064388E+09
     -180.3353606516      181.4415325978     1  0.30691835E+09
     -180.3353537290      186.1972282602     1  0.30224631E+09
     -180.3353385571      181.9244725079     1  0.32386378E+09
     -180.3353334325      184.5084685420     1  0.31278964E+09
     -180.3353314668      184.7137397278     1  0.31469034E+09
     -180.3353263092      180.7317157244     1  0.30876697E+09
     -180.3352937266      180.1202768012     1  0.29355684E+09
     -180.3352485403      184.7685291346     1  0.30329739E+09
     -180.3352454005      182.7005760848     1  0.31587755E+09
     -180.3352368148      184.9929208286     1  0.31374289E+09
     -180.3352349638      183.5316553960     1  0.31318206E+09
     -180.3352291579      184.8842098445     1  0.32854982E+09
     -180.3352180409      187.7822338074     1  0.30243390E+09
     -180.3351923937      184.7182561122     1  0.32165657E+09
     -180.3351649013      185.3156321927     1  0.30728438E+09
     -180.3351602767      183.7913369980     1  0.29415332E+09
     -180.3351468755      183.0756543778     1  0.32226622E+09
     -180.3351248147      179.9793008667     1  0.30544510E+09
     -180.3351215007      186.0520663501     1  0.31087873E+09
     -180.3351070370      182.7005111860     1  0.30565169E+09
     -180.3351005878      185.3096895033     1  0.31431107E+09
     -180.3350796041      184.0345878630     1  0.30643993E+09
     -180.3350670399      185.5846776655     1  0.30122391E+09
     -180.3350504738      180.6942190972     1  0.32281267E+09
     -180.3350233879      178.5278237267     1  0.30136147E+09
     -180.3350131477      189.2844558656     1  0.32535045E+09
     -180.3349976566      182.7459424313     1  0.30902794E+09
     -180.3349829257      181.5230838051     1  0.30908063E+09
     -180.3349374155      181.4999094751     1  0.30704587E+09
     -180.3349194351      179.7675632069     1  0.29728242E+09
     -180.3349101241      184.3982991341     1  0.29838227E+09
     -180.3348911254      175.0503912207     1  0.30067373E+09
     -180.3348212816      182.1664997520     1  0.29487523E+09
     -180.3347788690      180.0315575953     1  0.31908840E+09
     -180.3347680026      184.9713230272     1  0.31594986E+09
     -180.3347646519      191.6783309569     1  0.31816212E+09
     -180.3347366813      191.1099361704     1  0.30255596E+09
     -180.3347166753      186.1060429173     1  0.31030335E+09
     -180.3346956730      182.7085226056     1  0.29981820E+09
     -180.3346912898      183.2590378304     1  0.31588221E+09
     -180.3346884362      180.2132516483     1  0.29888811E+09
     -180.3346425143      183.8826741355     1  0.29774559E+09
     -180.3346251409      180.4966405178     1  0.30222612E+09
     -180.3346001902      181.9640330712     1  0.30549217E+09
     -180.3345895334      181.0213606074     1  0.29419453E+09
     -180.3345703679      180.5302735950     1  0.30521257E+09
     -180.3345629172      187.4130718416     1  0.29150530E+09
     -180.3345379166      180.0522619892     1  0.29154656E+09
     -180.3345210672      185.8615967801     1  0.30912484E+09
     -180.3344946417      184.2271723352     1  0.30898528E+09
     -180.3344835999      184.8542613746     1  0.30829274E+09
     -180.3344532714      185.5438531648     1  0.32122207E+09
     -180.3344373568      182.4300084061     1  0.28680820E+09
     -180.3344165463      185.6200802766     1  0.29875651E+09
     -180.3344020538      182.0158376033     1  0.30480402E+09
     -180.3343952481      185.6246197693     1  0.30705978E+09
     -180.3343729712      184.6981608592     1  0.30115241E+09
     -180.3343659020      189.5781696686     1  0.32158190E+09
     -180.3343501958      188.5714159075     1  0.31147263E+09
     -180.3343141979      182.1006302381     1  0.30256606E+09
     -180.3343014520      183.9212046410     1  0.30203046E+09
     -180.3342710610      182.2598239022     1  0.31292722E+09
     -180.3342648535      192.4826945219     1  0.31346710E+09
     -180.3342590147      184.1450785520     1  0.30091898E+09
     -180.3342396182      180.1265694813     1  0.31866441E+09
     -180.3342344913      187.9600371409     1  0.30228013E+09
     -180.3342192155      185.6845656115     1  0.30029555E+09
     -180.3341940240      186.8605171225     1  0.31636599E+09
     -180.3341828744      185.4198387092     1  0.31118454E+09
     -180.3341799761      182.8260405795     1  0.30652094E+09
     -180.3341722747      185.4365080931     1  0.32766380E+09
     -180.3341055690      183.7047220063     1  0.31470414E+09
     -180.3340954946      187.1170381629     1  0.30110793E+09
     -180.3340934542      183.7575437593     1  0.30518754E+09
     -180.3340663765      180.9190095744     1  0.30040186E+09
     -180.3340638502      182.1523065875     1  0.30787374E+09
     -180.3340580387      185.8742455246     1  0.30722634E+09
     -180.3340318082      180.4659350898     1  0.31625946E+09
     -180.3340298122      184.4784467599     1  0.30387248E+09
     -180.3340041391      181.3236385340     1  0.29836649E+09
     -180.3339996748      186.2293304022     1  0.30117878E+09
     -180.3339758771      178.6475870343     1  0.30042864E+09
     -180.3339728579      184.4019114621     1  0.31003111E+09
     -180.3339684378      181.0574343300     1  0.30803154E+09
     -180.3339649038      183.7382623669     1  0.33526119E+09
     -180.3339577129      181.4581720253     1  0.31807801E+09
     -180.3339490810      174.6974668694     1  0.29702943E+09
     -180.3339254161      184.8771497872     1  0.29975172E+09
     -180.3339243422      186.0234127976     1  0.31272800E+09
     -180.3339221062      182.0870147529     1  0.30713877E+09
     -180.3339104289      183.3263496062     1  0.31279414E+09
     -180.3339026031      182.7997208106     1  0.29939137E+09
     -180.3338918328      185.7352293324     1  0.30133819E+09
     -180.3338733213      182.1785650141     1  0.30156021E+09
     -180.3338663529      183.8049801945     1  0.30096237E+09
     -180.3338532791      186.3925732176     1  0.29921946E+09
     -180.3338379725      178.9255644658     1  0.31563956E+09
     -180.3338278866      184.3048919003     1  0.29775217E+09
     -180.3338228269      186.5250296825     1  0.32338318E+09
     -180.3337963811      183.8403559881     1  0.29820967E+09
     -180.3337767170      187.0814758761     1  0.31325750E+09
     -180.3337606464      185.9943671843     1  0.30068211E+09
     -180.3337415871      184.1119463402     1  0.31678482E+09
     -180.3337163211      183.5290240396     1  0.30910938E+09
     -180.3337110719      184.1120558875     1  0.29993249E+09
     -180.3337075265      181.0718272018     1  0.30826242E+09
     -180.3336861820      183.0980860682     1  0.30655966E+09
     -180.3336798201      185.2764486942     1  0.29346431E+09
     -180.3336777090      185.5319911280     1  0.30580427E+09
     -180.3336727650      181.8440651146     1  0.31710432E+09
     -180.3336683000      183.5138742974     1  0.31427432E+09
     -180.3336598081      184.3291553338     1  0.31234591E+09
     -180.3336406422      183.2230738848     1  0.31158121E+09
     -180.3336189967      182.3730351656     1  0.31529088E+09
     -180.3335967433      185.0675421752     1  0.30177973E+09
     -180.3335687629      183.1283311124     1  0.31349382E+09
     -180.3335611058      180.8521560836     1  0.30269162E+09
     -180.3335169120      182.8893678914     1  0.29790496E+09
     -180.3335121323      184.3510999671     1  0.30737283E+09
     -180.3335010194      185.6610319646     1  0.31077543E+09
     -180.3334863812      178.7219232276     1  0.30036847E+09
     -180.3334834661      186.6075039093     1  0.30030381E+09
     -180.3334430676      182.7720472563     1  0.30186624E+09
     -180.3334199110      178.3662183257     1  0.29910378E+09
     -180.3334073827      181.7156432771     1  0.30549703E+09
     -180.3334055924      190.0508106483     1  0.30619989E+09
     -180.3333984718      182.2553648225     1  0.30260884E+09
     -180.3333945109      182.1385496148     1  0.30402671E+09
     -180.3333897904      185.0503925804     1  0.30784679E+09
     -180.3333796974      187.0859213286     1  0.31754490E+09
     -180.3333771893      185.6585935444     1  0.29352217E+09
     -180.3333719603      182.1687259106     1  0.30572015E+09
     -180.3333654448      186.7597285847     1  0.30156817E+09
     -180.3333360833      180.8572576562     1  0.29785032E+09
     -180.3333294552      183.0847193402     1  0.30168895E+09
     -180.3333103970      188.3375887606     1  0.29856744E+09
     -180.3332896399      185.4637282508     1  0.32617000E+09
     -180.3332860954      184.2981819349     1  0.30357704E+09
     -180.3332752029      181.7818134266     1  0.30325191E+09
     -180.3332567190      189.6780509079     1  0.32094429E+09
     -180.3332421392      186.9010162146     1  0.31204464E+09
     -180.3332378375      181.5480410017     1  0.29740049E+09
     -180.3332352755      181.2036127399     1  0.31004320E+09
     -180.3332158532      183.4010326102     1  0.30798680E+09
     -180.3332077419      181.8009112136     1  0.30624761E+09
     -180.3331963174      187.9064517258     1  0.31868334E+09
     -180.3331839279      183.5232460443     1  0.30891226E+09
     -180.3331740809      190.8424617416     1  0.33548475E+09
     -180.3331569462      182.9056752826     1  0.29965356E+09
     -180.3331190454      190.6692181300     1  0.32371573E+09
     -180.3330961762      185.5854672170     1  0.31279371E+09
     -180.3330550418      184.8849249712     1  0.31729591E+09
     -180.3330533295      184.6652170239     1  0.31884999E+09
     -180.3330375527      183.7057340752     1  0.30435214E+09
     -180.3330281152      184.5953431901     1  0.30233432E+09
     -180.3330235118      183.2400859093     1  0.31367933E+09
     -180.3330076049      184.6688798165     1  0.31568408E+09
     -180.3330059458      187.7386283241     1  0.32821810E+09
     -180.3329946942      185.6372148819     1  0.29432527E+09
     -180.3329919258      178.7099788102     1  0.30532207E+09
     -180.3329572743      186.7895488090     1  0.30799739E+09
     -180.3329474227      183.2485427775     1  0.29712992E+09
     -180.3329340876      185.4924895329     1  0.30543037E+09
     -180.3329155632      181.1228239429     1  0.32407818E+09
     -180.3329111031      182.3589446286     1  0.29562310E+09
     -180.3329098827      183.1993917426     1  0.29090987E+09
     -180.3328628252      186.5230833109     1  0.30796493E+09
     -180.3328564760      182.1586814204     1  0.29422293E+09
     -180.3328499314      180.8112785444     1  0.29436953E+09
     -180.3328425999      182.6353124318     1  0.29314189E+09
     -180.3328210404      183.3302466297     1  0.31543974E+09
     -180.3327985223      185.0388960044     1  0.30607271E+09
     -180.3327949577      183.6222336720     1  0.31381333E+09
     -180.3327746869      176.4009561541     1  0.29833238E+09
     -180.3327669935      188.3113729099     1  0.31834404E+09
     -180.3327647960      184.0798509705     1  0.30423381E+09
     -180.3327620777      186.9526226893     2  0.30038597E+09
     -180.3327605140      182.1201068759     1  0.29926727E+09
     -180.3327584847      184.3699951118     1  0.29902310E+09
     -180.3327538830      190.1920185943     1  0.31628736E+09
     -180.3327379921      188.5628784098     1  0.31315215E+09
     -180.3327331441      185.0964307131     1  0.32035986E+09
     -180.3327301739      184.7501652630     1  0.31662249E+09
     -180.3327228850      182.3801993713     1  0.30762634E+09
     -180.3326685546      182.6151150720     1  0.32295615E+09
     -180.3326557274      184.6969967509     1  0.29815271E+09
     -180.3326528050      181.5566494995     1  0.31008617E+09
     -180.3326420239      181.7057479802     1  0.30790594E+09
     -180.3325966864      183.2150149569     1  0.30706949E+09
     -180.3325860668      182.8290002858     1  0.30839657E+09
     -180.3325725999      181.4438945476     1  0.30424731E+09
     -180.3325627588      189.7563545696     1  0.32481736E+09
     -180.3325441181      183.5977464236     1  0.31983407E+09
     -180.3325416826      183.8270042881     1  0.31638032E+09
     -180.3325218800      182.4668666843     1  0.29660886E+09
     -180.3325069037      183.9717748071     1  0.29718385E+09
     -180.3324972095      181.2750140354     1  0.30225622E+09
     -180.3324778370      179.1937753185     1  0.29784815E+09
     -180.3324742954      186.1701865324     1  0.31314550E+09
     -180.3324506472      181.3723818889     1  0.30234495E+09
     -180.3324405847      190.9171356779     1  0.33415455E+09
     -180.3324220454      188.4099592955     1  0.30419326E+09
     -180.3324164108      178.8357918233     1  0.30331224E+09
     -180.3323944506      183.2215978362     1  0.31060175E+09
     -180.3323885694      177.8289003200     1  0.30342547E+09
     -180.3323634279      183.6569281819     1  0.30170504E+09
     -180.3323392984      183.3273210112     1  0.30546910E+09
     -180.3323375286      183.3170289577     1  0.30093459E+09
     -180.3323312269      187.2499797936     1  0.31267435E+09
     -180.3323255087      186.1702788091     1  0.31025094E+09
     -180.3322870309      192.2193193738     1  0.31338686E+09
     -180.3322809567      183.8127779139     1  0.30837478E+09
     -180.3322781994      183.5240081066     1  0.31742100E+09
     -180.3322770418      186.2285644696     1  0.30474945E+09
     -180.3322655315      181.5374593335     1  0.30993982E+09
     -180.3322604755      183.1445719651     1  0.29254422E+09
     -180.3322441401      182.3367411645     1  0.29490101E+09
     -180.3322329694      188.5026595112     1  0.31439501E+09
     -180.3322179876      186.4796372377     1  0.30570130E+09
     -180.3322051203      182.4457843582     1  0.29345657E+09
     -180.3321871313      181.3455132416     1  0.30396915E+09
     -180.3321583890      189.2349456466     1  0.29838076E+09
     -180.3321568405      182.6602051559     1  0.29883389E+09
     -180.3321555938      185.5137650968     1  0.31957374E+09
     -180.3321415998      183.2899632995     1  0.31568128E+09
     -180.3321295231      182.7750084751     1  0.29116199E+09
     -180.3321213826      181.5777092453     1  0.30666882E+09
     -180.3320483578      183.0187506596     1  0.31426716E+09
     -180.3320291082      183.1529471725     1  0.30647068E+09
     -180.3320275702      180.3705254709     1  0.30770324E+09
     -180.3320203431      183.8774857755     1  0.32360823E+09
     -180.3320004704      182.3251591324     1  0.29314925E+09
     -180.3319982239      180.9220578751     1  0.30065508E+09
     -180.3319939271      179.9170189508     1  0.29115081E+09
     -180.3319669080      177.9762838456     1  0.29958574E+09
     -180.3319336389      181.1300668403     1  0.29946015E+09
     -180.3319146535      184.9126500440     1  0.31449175E+09
     -180.3318939961      183.0216392651     1  0.30013820E+09
     -180.3318817798      187.5030798380     1  0.30835032E+09
     -180.3318740057      182.9369141766     1  0.30364732E+09
     -180.3318671368      179.0258582715     1  0.31094955E+09
     -180.3318456460      185.4456930939     1  0.32501965E+09
     -180.3318368262      184.4588295877     1  0.29797287E+09
     -180.3318143512      186.6645118957     1  0.30903821E+09
     -180.3318122411      186.8435100277     1  0.32571210E+09
     -180.3318010525      186.6162588892     1  0.31547296E+09
     -180.3317843898      186.1240927442     1  0.30654641E+09
     -180.3317752407      183.8700819210     1  0.32003818E+09
     -180.3317733508      183.4719029536     1  0.31195012E+09
     -180.3317631072      190.8741683935     1  0.32306395E+09
     -180.3317613983      178.4249399235     1  0.29531399E+09
     -180.3317543146      181.2419437077     1  0.30512107E+09
     -180.3317529745      183.3614656456     1  0.30546812E+09
     -180.3317440153      180.2122781847     1  0.29918693E+09
     -180.3317247235      184.2427881879     1  0.31148761E+09
     -180.3317145071      183.6299352720     1  0.29942471E+09
     -180.3317077173      184.9405367457     1  0.31200299E+09
     -180.3317000645      185.2333531815     1  0.31607711E+09
     -180.3316978273      181.6744364438     1  0.30241078E+09
     -180.3316953777      181.2422167286     1  0.30743821E+09
     -180.3316811838      183.6254330397     1  0.30839556E+09
     -180.3316302002      184.8070172590     1  0.31208228E+09
     -180.3316264170      180.7489042922     1  0.30264085E+09
     -180.3316194718      188.4939741006     1  0.29759477E+09
     -180.3316023079      182.3499192905     1  0.30894913E+09
     -180.3315727569      178.2758723475     1  0.31096807E+09
     -180.3315486464      185.2200701725     1  0.29513233E+09
     -180.3315361650      183.9651382656     1  0.31351024E+09
     -180.3315113448      185.1372177611     1  0.31845472E+09
     -180.3315072550      183.4831137492     1  0.29799063E+09
     -180.3315053214      182.5581611217     1  0.30522812E+09
     -180.3314917652      186.9250380181     1  0.29744631E+09
     -180.3314586985      182.0652707181     1  0.30034953E+09
     -180.3314564591      185.7897512511     1  0.30539300E+09
     -180.3314280285      179.2840559522     1  0.30009469E+09
     -180.3313836068      185.7689872813     1  0.31088050E+09
     -180.3313625315      184.8199945747     1  0.28474103E+09
     -180.3313558417      185.6838093655     1  0.29265097E+09
     -180.3313541128      179.4223181708     1  0.30155947E+09
     -180.3313513492      181.7036683616     1  0.30678836E+09
     -180.3313220443      182.3002407033     1  0.31734966E+09
     -180.3312716616      191.7317106885     1  0.32223521E+09
     -180.3312677226      182.7456928777     1  0.31321044E+09
     -180.3312538611      182.1024734362     1  0.30862417E+09
     -180.3312095999      187.2114688385     1  0.28594328E+09
     -180.3311644928      184.0644014917     1  0.31383898E+09
     -180.3311374955      179.1677176584     1  0.30031549E+09
     -180.3311069947      178.5478614454     1  0.30001045E+09
     -180.3310624267      185.6833819712     1  0.29882738E+09
     -180.3310458975      181.8669683930     1  0.31292248E+09
     -180.3310192795      179.8770325187     1  0.29958184E+09
     -180.3310164037      183.8157101397     1  0.33193078E+09
     -180.3310048804      184.4121618549     1  0.30080852E+09
     -180.3309970535      183.9895251758     1  0.30832480E+09
     -180.3309892008      178.6710259357     1  0.30511812E+09
     -180.3309845664      184.0375077747     1  0.32238066E+09
     -180.3309443702      184.3925635477     1  0.32563702E+09
     -180.3309420039      186.3667402860     1  0.30549355E+09
     -180.3309253954      184.8975381028     1  0.29997591E+09
     -180.3309184896      182.7367246703     1  0.31760917E+09
     -180.3309150582      186.6802368848     1  0.31462385E+09
     -180.3308700520      181.3624438930     1  0.29778051E+09
     -180.3308550756      181.6935685690     1  0.31177108E+09
     -180.3308472796      181.4927894297     1  0.29673236E+09
     -180.3308199113      187.4606231258     1  0.32046082E+09
     -180.3308013524      187.4818376476     1  0.30313152E+09
     -180.3307885774      186.8392163202     1  0.30513243E+09
     -180.3307841133      188.0428408177     1  0.32033024E+09
     -180.3307801862      188.2169819441     1  0.31366842E+09
     -180.3307776167      186.9314364591     1  0.29979155E+09
     -180.3307647420      183.1274263001     1  0.32149596E+09
     -180.3307601388      187.8532339185     1  0.31872012E+09
     -180.3306554286      187.1305272242     1  0.30611182E+09
     -180.3306490160      181.9960753765     1  0.31333658E+09
     -180.3306408800      183.4047184742     1  0.31099524E+09
     -180.3306391253      181.7505895262     1  0.30676752E+09
     -180.3305911246      184.6259437633     1  0.30948579E+09
     -180.3305776057      182.9449911189     1  0.30975366E+09
     -180.3305759027      182.6645330285     1  0.31661482E+09
     -180.3305715725      186.8379868910     1  0.33167134E+09
     -180.3305040763      185.5555829790     1  0.30989890E+09
     -180.3304760653      184.3163707317     1  0.29223859E+09
     -180.3304047795      182.3611334349     1  0.30262274E+09
     -180.3303705363      180.8214904883     1  0.29578071E+09
     -180.3303680373      182.0786647283     1  0.30329946E+09
     -180.3303249880      186.8386678625     1  0.30398064E+09
     -180.3303232849      185.8620347132     1  0.29362043E+09
     -180.3303121690      184.3168174964     1  0.30508413E+09
     -180.3302998036      179.3692724982     1  0.30081007E+09
     -180.3302594594      185.3338514472     1  0.30729250E+09
     -180.3302386797      178.5779293012     1  0.29810760E+09
     -180.3302167395      180.1112877554     1  0.31277327E+09
     -180.3301966319      187.6807203830     1  0.30742202E+09
     -180.3301711295      183.3813886779     1  0.31584129E+09
     -180.3301646607      180.7741343148     1  0.30912115E+09
     -180.3301375269      184.2928374470     1  0.31486008E+09
     -180.3301079163      179.6187865205     1  0.31555630E+09
     -180.3300937362      180.9682284385     1  0.31741379E+09
     -180.3300905388      180.8896611531     1  0.31005811E+09
     -180.3300728227      183.0809068429     1  0.29541125E+09
     -180.3300440354      182.2996903808     1  0.31221213E+09
     -180.3300324963      183.3293203735     1  0.32092991E+09
     -180.3300196819      181.5426232424     1  0.31342716E+09
     -180.3300010166      184.7513607023     1  0.30882773E+09
     -180.3299943019      178.4135195706     1  0.29569819E+09
     -180.3299511708      183.5369156691     1  0.30850178E+09
     -180.3299365048      186.0187793407     1  0.30771380E+09
     -180.3299289593      184.1980737329     1  0.30597265E+09
     -180.3298961399      179.6267162743     1  0.29975085E+09
     -180.3298867545      184.8814848010     1  0.31436931E+09
     -180.3298747876      184.0791727614     1  0.30108146E+09
     -180.3298682651      185.8042260673     1  0.30618879E+09
     -180.3298287719      186.5922541799     1  0.31771382E+09
     -180.3298128470      182.1243515158     1  0.30365333E+09
     -180.3298096060      184.4369445498     1  0.32217263E+09
     -180.3297836517      182.7460046491     1  0.30255683E+09
     -180.3297654816      185.3643734249     1  0.29688857E+09
     -180.3297566282      183.2460426134     1  0.30775404E+09
     -180.3297482046      182.1768012188     1  0.29966383E+09
     -180.3297370731      179.9548128208     1  0.30100093E+09
     -180.3297288601      179.8615198395     1  0.30541936E+09
     -180.3297108731      179.6573409531     1  0.30120736E+09
     -180.3296969325      181.5581196383     1  0.29869806E+09
     -180.3296890784      185.8871022169     1  0.30421687E+09
     -180.3296792254      184.7794602145     2  0.32957526E+09
     -180.3296664181      183.0967993706     1  0.31907152E+09
     -180.3296520761      180.3155939384     1  0.29099676E+09
     -180.3296361099      186.8100956055     1  0.31164487E+09
     -180.3296233142      186.7576365961     1  0.31198373E+09
     -180.3295942262      187.9122162037     1  0.29836004E+09
     -180.3295791726      183.1118742447     1  0.29887619E+09
     -180.3295777382      184.7461542298     1  0.30868650E+09
     -180.3295766175      178.2310009987     1  0.29884480E+09
     -180.3295648609      178.7905926407     1  0.30155038E+09
     -180.3295618330      181.8010986961     1  0.31275620E+09
     -180.3295566358      186.2038151273     1  0.31291314E+09
     -180.3295550499      181.7665052751     1  0.32151613E+09
     -180.3295476614      184.3835750888     1  0.30513952E+09
     -180.3295412847      180.8004162651     1  0.30333034E+09
     -180.3295401132      184.4962096604     1  0.31173024E+09
     -180.3295046374      182.7374590976     1  0.31781306E+09
     -180.3294675866      183.8907743516     1  0.29414063E+09
     -180.3294643162      186.1801328598     1  0.30588335E+09
     -180.3294469577      184.8835056409     1  0.31819360E+09
     -180.3294350541      185.7914414240     1  0.30879999E+09
     -180.3294280724      183.5280775777     1  0.30880853E+09
     -180.3293912782      179.5397209848     1  0.30522031E+09
     -180.3293794724      183.7334906170     1  0.30299770E+09
     -180.3293459610      180.7123144332     1  0.30367011E+09
     -180.3293445272      185.1396999517     1  0.29330843E+09
     -180.3293355867      184.7700522703     1  0.29550503E+09
     -180.3293244293      185.4907289097     1  0.29516527E+09
     -180.3292765938      187.6553787874     1  0.30846916E+09
     -180.3292745081      182.9399085852     1  0.30083178E+09
     -180.3292704397      179.0836556079     1  0.31097306E+09
     -180.3292694061      180.2097497006     1  0.30766834E+09
     -180.3292568384      180.8587208085     1  0.30869187E+09
     -180.3292269645      180.2682873114     1  0.29359827E+09
     -180.3292230601      180.7895668100     1  0.31012627E+09
     -180.3292089229      186.7051652546     1  0.32032790E+09
     -180.3291682103      176.9793580119     1  0.29863502E+09
     -180.3291581687      182.9513315312     1  0.32486376E+09
     -180.3291477578      184.2181302899     1  0.30443373E+09
     -180.3291428770      183.2473423948     1  0.30318143E+09
     -180.3291274539      181.5966645731     1  0.29673682E+09
     -180.3291069210      187.7927392042     1  0.31117159E+09
     -180.3290948534      183.3590781015     1  0.30365232E+09
     -180.3290906404      182.1757911119     1  0.29581948E+09
     -180.3290650036      183.7583798853     1  0.30322201E+09
     -180.3290620572      189.6076098945     1  0.30130033E+09
     -180.3290605277      184.0853187972     1  0.31456004E+09
     -180.3290154911      186.3456961258     1  0.30521795E+09
     -180.3289433917      181.5903180141     1  0.30004842E+09
     -180.3288999882      185.1722053798     1  0.29960034E+09
     -180.3288845885      184.9939895468     1  0.30072297E+09
     -180.3288752661      181.3981777754     1  0.30061096E+09
     -180.3288273185      184.9725411397     1  0.30155451E+09
     -180.3288191879      180.6679640330     1  0.29633425E+09
     -180.3288048887      185.3088676041     1  0.29260183E+09
     -180.3287995259      180.8633051285     1  0.29775080E+09
     -180.3287824561      185.0562294573     1  0.30707190E+09
     -180.3287756525      181.4664816527     1  0.30808593E+09
     -180.3287628417      184.4191811196     1  0.29747758E+09
     -180.3287561031      187.0275322732     1  0.30661704E+09
     -180.3287406447      182.0902972382     1  0.30639271E+09
     -180.3287216927      184.9677317756     1  0.30000745E+09
     -180.3287129603      180.2864012171     1  0.30670677E+09
     -180.3287079818      186.0934503782     1  0.31178094E+09
     -180.3286859190      183.9347739533     1  0.30375259E+09
     -180.3286494631      182.3606753854     1  0.29865286E+09
     -180.3286409295      186.4741846826     1  0.31476924E+09
     -180.3286387133      183.1460173448     1  0.31932133E+09
     -180.3286333800      184.2343660518     1  0.30540246E+09
     -180.3286313273      186.3806130872     1  0.32432555E+09
     -180.3286222667      179.3898412057     1  0.30998782E+09
     -180.3286158118      180.5489294905     1  0.31045945E+09
     -180.3285680831      180.3812736771     1  0.31647919E+09
     -180.3285649210      182.3660905631     1  0.31173928E+09
     -180.3285605779      181.8295830125     1  0.30437985E+09
     -180.3285534687      182.4790615683     1  0.31630840E+09
     -180.3285347518      182.0744395019     1  0.31917414E+09
     -180.3285226938      186.8644721934     1  0.30658331E+09
     -180.3285149078      180.7746299663     1  0.31022150E+09
     -180.3285089819      188.3471751860     1  0.31101129E+09
     -180.3284922108      183.6585613296     1  0.31640479E+09
     -180.3284898533      188.7413645645     1  0.31178643E+09
     -180.3284815550      184.7062113503     1  0.31084837E+09
     -180.3284663933      182.9260767605     1  0.30164617E+09
     -180.3284372350      181.6656344707     1  0.31288901E+09
     -180.3284345904      190.7401127488     1  0.30960125E+09
     -180.3284144050      190.4036450688     1  0.30329193E+09
     -180.3284121307      178.5490421057     1  0.31021138E+09
     -180.3284050362      185.7070327851     1  0.30891246E+09
     -180.3283962513      183.2754353834     1  0.31137979E+09
     -180.3283849293      183.0100280760     1  0.29150206E+09
     -180.3283677537      180.4723458527     1  0.30075217E+09
     -180.3283452370      178.9929205271     1  0.30778308E+09
     -180.3283296476      184.3827778799     1  0.32504407E+09
     -180.3283089553      180.6878136245     1  0.29811095E+09
     -180.3283063190      179.3183685679     1  0.30414176E+09
     -180.3282726252      183.1307868217     1  0.30768858E+09
     -180.3282715867      183.2197763067     1  0.30580899E+09
     -180.3282340898      186.6420821042     1  0.32382234E+09
     -180.3282187167      177.1964687306     1  0.29659499E+09
     -180.3282138213      183.2167249911     1  0.30578438E+09
     -180.3282003343      183.6925390306     1  0.30099499E+09
     -180.3281993019      185.4136988516     1  0.30246432E+09
     -180.3281928689      183.1626411447     1  0.30564125E+09
     -180.3281710140      185.4514200009     1  0.30227974E+09
     -180.3281636238      180.5612570151     1  0.30966361E+09
     -180.3281322516      184.6722388078     1  0.32675503E+09
     -180.3280689092      184.6740488668     1  0.31578916E+09
     -180.3280613062      182.2534051505     1  0.30851748E+09
     -180.3280456682      182.0599497013     1  0.29582659E+09
     -180.3280251322      183.6707146378     1  0.28355750E+09
     -180.3280213066      182.1953649426     1  0.30550836E+09
     -180.3279712567      183.9672494353     1  0.32099761E+09
     -180.3279674554      179.0550587587     1  0.29234562E+09
     -180.3279619543      184.4729576846     1  0.31263131E+09
     -180.3279524965      189.0159656558     1  0.31674225E+09
     -180.3279355264      184.6308121685     1  0.30814233E+09
     -180.3279344380      182.0786286749     1  0.30564942E+09
     -180.3279334266      188.6432348315     1  0.31115012E+09
     -180.3279093736      182.0101889577     1  0.31023345E+09
     -180.3278685037      188.7684975326     2  0.29576306E+09
     -180.3278614496      178.9622460979     1  0.29555328E+09
     -180.3278571560      184.7673211020     1  0.31386454E+09
     -180.3278511422      181.6119926806     1  0.29084949E+09
     -180.3278443430      182.0643400569     1  0.30186064E+09
     -180.3278347620      189.5086243715     1  0.31824797E+09
     -180.3278287407      178.9937083419     1  0.29847225E+09
     -180.3278103797      181.9135781633     1  0.30148816E+09
     -180.3277912915      185.3404040092     1  0.30650997E+09
     -180.3277787135      181.9566195582     1  0.32275093E+09
     -180.3277394494      186.1897319047     1  0.30108132E+09
     -180.3276970163      184.3041572416     1  0.31484810E+09
     -180.3276860794      182.2206925624     1  0.31526218E+09
     -180.3276844308      184.8659030917     1  0.29645614E+09
     -180.3276782192      183.0803436449     1  0.31159059E+09
     -180.3276761131      187.1048488792     1  0.31994347E+09
     -180.3276723916      184.7425569510     1  0.31228545E+09
     -180.3276249379      184.9980430355     1  0.30700481E+09
     -180.3276238699      186.0966979607     1  0.31141472E+09
     -180.3276219860      185.1746807966     1  0.30095276E+09
     -180.3276077431      182.6334238788     1  0.31671788E+09
     -180.3275948416      180.8054481050     1  0.29966606E+09
     -180.3275823361      179.7784626256     1  0.30210180E+09
     -180.3275599019      183.0957365840     1  0.31381744E+09
     -180.3275460497      178.4205611007     1  0.29540582E+09
     -180.3275336016      182.3657850539     1  0.30235469E+09
     -180.3275268284      180.5109658643     1  0.30820994E+09
     -180.3275180089      187.9941526851     1  0.29203306E+09
     -180.3274237351      183.8478179358     1  0.30932286E+09
     -180.3274193338      180.9532054298     1  0.31527902E+09
     -180.3274085389      183.7503630027     1  0.30556206E+09
     -180.3274071693      181.1150939160     1  0.30392208E+09
     -180.3273741134      183.5458169478     1  0.30127784E+09
     -180.3273699885      185.6753527033     1  0.30255029E+09
     -180.3273488649      186.7450126161     1  0.31173537E+09
     -180.3273381188      179.8167008406     1  0.30525734E+09
     -180.3273199176      182.5074557382     1  0.30758717E+09
     -180.3272817129      178.7196286404     1  0.30578308E+09
     -180.3272621845      185.2047318655     1  0.32158628E+09
     -180.3272394628      182.5553690245     1  0.29480686E+09
     -180.3272351208      190.5645675431     1  0.32830196E+09
     -180.3272209268      179.7850297346     1  0.31114259E+09
     -180.3272121094      185.3684393787     1  0.30221893E+09
     -180.3272080258      186.9929451088     1  0.30912380E+09
     -180.3271858978      180.6794097605     1  0.31006423E+09
     -180.3271802907      183.9255030049     1  0.31088645E+09
     -180.3271415045      179.0810059178     1  0.30219345E+09
     -180.3271227404      184.8814432834     1  0.30097253E+09
     -180.3271137938      183.4318769846     1  0.31714388E+09
     -180.3271107798      183.8477841995     1  0.31123726E+09
     -180.3271057764      183.7546519382     1  0.31300715E+09
     -180.3271040941      178.0030663579     1  0.29941920E+09
     -180.3270998590      185.0109290345     1  0.30466990E+09
     -180.3270962298      183.1165403801     1  0.30669158E+09
     -180.3270901454      187.2328000557     1  0.30156239E+09
     -180.3270730273      184.1187430883     1  0.30171917E+09
     -180.3270484261      182.1243367319     1  0.31366865E+09
     -180.3270393890      179.0585088387     1  0.29663504E+09
     -180.3270329097      185.0169152608     1  0.31545096E+09
     -180.3270311538      179.6732420543     1  0.30586443E+09
     -180.3270268867      185.6868844044     1  0.28970212E+09
     -180.3270174542      180.2211293571     1  0.30239947E+09
     -180.3269840435      181.0427750314     1  0.29745005E+09
     -180.3269579272      181.8311416610     1  0.30612467E+09
     -180.3269555340      183.4234837396     1  0.30844359E+09
     -180.3269528812      186.4620627205     1  0.30597308E+09
     -180.3269054796      186.1273018994     1  0.29017992E+09
     -180.3268950730      182.2675742648     1  0.32122227E+09
     -180.3268913754      183.5603782799     1  0.29952994E+09
     -180.3268843745      179.1560041511     1  0.29720146E+09
     -180.3268802502      183.0576739885     1  0.30752255E+09
     -180.3268776858      184.0114580747     1  0.30374812E+09
     -180.3268603382      182.1001009193     1  0.31192405E+09
     -180.3268531005      181.6500189176     1  0.29794694E+09
     -180.3268342702      182.4421355787     1  0.31236045E+09
     -180.3268210361      184.5426857909     1  0.30556272E+09
     -180.3267983640      181.6553278454     1  0.30956646E+09
     -180.3267690825      179.4498832712     1  0.30723456E+09
     -180.3267549595      186.4970412874     1  0.30757018E+09
     -180.3267429615      185.7201704821     1  0.30781326E+09
     -180.3267406119      182.7052758760     1  0.29422492E+09
     -180.3266739706      186.3873425623     1  0.30328242E+09
     -180.3266598309      179.4838600601     1  0.29770079E+09
     -180.3266408623      177.1350280322     1  0.30019312E+09
     -180.3266392362      182.9660205789     1  0.30963674E+09
     -180.3266227951      183.9290522105     1  0.30712077E+09
     -180.3266171549      179.1261473444     1  0.28883157E+09
     -180.3266130309      186.8630732777     1  0.30569483E+09
     -180.3265891069      186.5103099008     1  0.30086027E+09
     -180.3265587618      180.8068006759     1  0.30668378E+09
     -180.3265503783      183.2536734547     1  0.30543225E+09
     -180.3265472689      185.6105612667     1  0.30474478E+09
     -180.3265425127      181.5184990422     1  0.30137988E+09
     -180.3265269137      187.3755887221     1  0.30986699E+09
     -180.3265182838      184.6097782044     1  0.31166656E+09
     -180.3264895407      185.5421976566     1  0.31334193E+09
     -180.3264697444      184.3280660321     1  0.31464179E+09
     -180.3264570285      185.1308518809     1  0.30342576E+09
     -180.3264111604      178.9862367730     1  0.29826604E+09
     -180.3263984714      185.7440842704     1  0.31242730E+09
     -180.3263852033      181.7842687313     1  0.29981824E+09
     -180.3263724659      183.3963067563     1  0.31299229E+09
     -180.3263322410      185.5823637646     1  0.31965764E+09
     -180.3263257380      181.8036518171     1  0.30868060E+09
     -180.3263126153      187.4271123711     1  0.29431254E+09
     -180.3263030623      184.6572141032     1  0.31531507E+09
     -180.3263010627      181.5151372980     1  0.30116826E+09
     -180.3262926039      182.2459112269     1  0.30897840E+09
     -180.3262803063      180.2610234838     1  0.30245936E+09
     -180.3262749778      184.5556927437     1  0.30369117E+09
     -180.3262676669      185.2308353995     1  0.31600663E+09
     -180.3262262492      182.6212769710     1  0.30906342E+09
     -180.3262152314      183.5952096830     1  0.31432062E+09
     -180.3262129571      185.7319940274     1  0.29794278E+09
     -180.3262077991      179.7721671574     1  0.31326019E+09
     -180.3262063444      183.4568845145     1  0.32164268E+09
     -180.3261914698      180.7723767548     1  0.31450530E+09
     -180.3261685663      187.8306503321     1  0.30929017E+09
     -180.3261634961      184.4029073046     1  0.30781412E+09
     -180.3261573337      185.0746340833     1  0.30336881E+09
     -180.3261495961      182.0237214572     1  0.31420978E+09
     -180.3261324744      182.3222949844     1  0.29661818E+09
     -180.3261293714      180.3918312869     1  0.29955060E+09
     -180.3261053727      183.1378145434     1  0.30609560E+09
     -180.3260987020      182.4356339499     1  0.30722227E+09
     -180.3260901413      184.0996079753     1  0.30074971E+09
     -180.3260743390      190.5511693391     1  0.31579519E+09
     -180.3260686522      187.6926871570     1  0.31108693E+09
     -180.3260660296      185.8857861156     1  0.32434104E+09
     -180.3260488141      186.4416525413     1  0.29427609E+09
     -180.3260198294      186.9142241025     1  0.31323471E+09
     -180.3260140815      184.5554328947     1  0.30972445E+09
     -180.3260128901      183.3678027941     1  0.31027695E+09
     -180.3260099817      184.9272992243     1  0.30266578E+09
     -180.3259764730      184.9585986330     1  0.32490456E+09
     -180.3259706536      184.5560239250     1  0.30426660E+09
     -180.3259615633      186.4232529372     1  0.31995027E+09
     -180.3259508002      186.6655176576     1  0.31331944E+09
     -180.3259228545      182.6817289931     1  0.29998606E+09
     -180.3259158785      185.0213102960     1  0.30772633E+09
     -180.3259129383      181.7898017412     1  0.31625668E+09
     -180.3258971995      187.0166776656     1  0.30930544E+09
     -180.3258890908      180.9942061852     1  0.30234202E+09
     -180.3258703622      180.2027234350     1  0.30714331E+09
     -180.3258628424      187.2614292602     1  0.31154839E+09
     -180.3258364728      183.4673531535     1  0.30731590E+09
     -180.3258160291      183.7960149025     1  0.30442891E+09
     -180.3258116977      176.6750637308     1  0.29726627E+09
     -180.3258069306      182.4456320565     1  0.30858690E+09
     -180.3258029216      182.0583527845     1  0.29961086E+09
     -180.3258013751      184.3239891855     1  0.30166282E+09
     -180.3257995194      186.1498638348     1  0.32147503E+09
     -180.3257921411      184.9147397517     1  0.30292544E+09
     -180.3257827020      185.3212410651     1  0.30551774E+09
     -180.3257764703      181.8686482358     1  0.31008793E+09
     -180.3257709205      185.6349981973     1  0.32290585E+09
     -180.3257672494      185.9547602105     1  0.30789017E+09
     -180.3257583574      186.0206725796     1  0.31629419E+09
     -180.3257531071      179.2122163759     1  0.29879963E+09
     -180.3257452374      179.8492078778     1  0.31149917E+09
     -180.3257317879      180.8686861807     1  0.29812243E+09
     -180.3257281100      184.6437624402     1  0.30324034E+09
     -180.3257123120      188.0664488726     1  0.31126595E+09
     -180.3257079179      185.0560077592     1  0.30139555E+09
     -180.3256992750      182.3627352083     1  0.30008371E+09
     -180.3256877250      184.0651022515     1  0.30410087E+09
     -180.3256739213      190.9147931346     1  0.32165816E+09
     -180.3256689099      187.4298857707     1  0.30617736E+09
     -180.3256535497      185.2567037374     1  0.30256987E+09
     -180.3256401753      187.9948866136     1  0.32721050E+09
     -180.3256295837      187.2301716291     1  0.30533939E+09
     -180.3256230866      191.7560407520     1  0.30670010E+09
     -180.3256209699      184.7155671595     1  0.31577309E+09
     -180.3256006426      182.1175342316     1  0.31009936E+09
     -180.3255664234      189.4302847993     1  0.31449885E+09
     -180.3255645486      182.2362955180     1  0.31395455E+09
     -180.3255618076      184.5231974136     1  0.28999996E+09
     -180.3255580770      188.3329739457     1  0.30606003E+09
     -180.3255510649      186.9724197840     1  0.30940343E+09
     -180.3255410081      182.9556111248     1  0.30244757E+09
     -180.3255339167      185.1454603644     1  0.29666351E+09
     -180.3255142164      182.9567933984     1  0.30190729E+09
     -180.3254725812      187.2037493181     1  0.31464255E+09
     -180.3254551713      177.2868851122     1  0.31275834E+09
     -180.3254172785      179.9031899919     1  0.30259151E+09
     -180.3254160889      187.5935044249     1  0.30516710E+09
     -180.3254143645      190.2449430216     1  0.29350697E+09
     -180.3254015396      185.1446994213     1  0.29795168E+09
     -180.3253932807      184.1580617415     1  0.31205525E+09
     -180.3253458386      188.0006370716     1  0.31264729E+09
     -180.3253333912      182.0360823572     1  0.30176807E+09
     -180.3253295742      185.0395166873     1  0.30025098E+09
     -180.3253143331      182.8870220346     1  0.32825373E+09
     -180.3252960443      189.5749628954     1  0.31898248E+09
     -180.3252807497      179.7378478915     1  0.30551364E+09
     -180.3252641443      184.7309274543     1  0.30087534E+09
     -180.3252517858      191.8039829326     1  0.31703398E+09
     -180.3252459377      183.9147948580     1  0.31024148E+09
     -180.3252412911      180.9305268961     1  0.29893436E+09
     -180.3252037513      180.7222157776     1  0.30467174E+09
     -180.3251836338      184.4853445773     1  0.30747192E+09
     -180.3251572764      186.2275307825     1  0.30573603E+09
     -180.3251468416      186.3742754727     1  0.31047607E+09
     -180.3251423870      181.9736759502     1  0.30694474E+09
     -180.3251309192      178.7793070932     1  0.29458935E+09
     -180.3251217665      181.5267017026     1  0.30244917E+09
     -180.3251188907      184.3408115950     1  0.30942190E+09
     -180.3251115187      182.9662488827     1  0.30988679E+09
     -180.3250941433      187.6878994526     1  0.31102758E+09
     -180.3250814580      182.3832411636     1  0.30553519E+09
     -180.3250769378      184.4408763182     1  0.29152772E+09
     -180.3250728906      190.6745248324     1  0.30954384E+09
     -180.3250561923      184.7869095869     1  0.31252477E+09
     -180.3250498124      183.8392512363     1  0.30225476E+09
     -180.3250435262      180.6842139124     1  0.30901127E+09
     -180.3250335131      183.0199616735     1  0.29423203E+09
     -180.3250157004      184.9186902559     1  0.30709447E+09
     -180.3250040952      178.8748113114     1  0.29709411E+09
     -180.3250014481      180.7296019802     1  0.31096687E+09
     -180.3249874335      186.7423608790     1  0.33915003E+09
     -180.3249745136      184.2840906595     1  0.31869817E+09
     -180.3249554700      183.7507764758     1  0.29958662E+09
     -180.3249534385      183.3615033133     1  0.31829421E+09
     -180.3249405227      185.6303571633     1  0.31265624E+09
     -180.3249267058      182.4644671139     1  0.30832839E+09
     -180.3249231075      181.1449356528     1  0.30676314E+09
     -180.3249153754      183.2664002883     1  0.30408965E+09
     -180.3248983962      182.9627536353     1  0.30821578E+09
     -180.3248911269      182.1161445696     1  0.30455241E+09
     -180.3248757947      182.2087095278     1  0.32017690E+09
     -180.3248650552      186.4805326205     1  0.31551048E+09
     -180.3248622489      190.2789408091     1  0.29303592E+09
     -180.3248353049      186.7866304579     1  0.32976823E+09
     -180.3248193613      186.4356677109     1  0.30544627E+09
     -180.3248133403      184.0815817061     1  0.30803682E+09
     -180.3247890604      182.7799542282     1  0.30360513E+09
     -180.3247796911      187.6516596876     1  0.32279024E+09
     -180.3247596336      184.6284210398     1  0.30972015E+09
     -180.3247451992      185.8070462415     1  0.29601492E+09
     -180.3247430966      181.6949269297     1  0.29952322E+09
     -180.3247381088      180.8471646393     1  0.29604026E+09
     -180.3247239621      189.0966949309     1  0.33768825E+09
     -180.3247158687      183.1328286057     1  0.29977977E+09
     -180.3247079205      181.6559093357     1  0.30420156E+09
     -180.3247027705      185.8512532008     1  0.32696236E+09
     -180.3246958029      179.5751492206     1  0.30407270E+09
     -180.3246874480      180.7342503611     1  0.30328221E+09
     -180.3246705950      185.1039714549     1  0.32070484E+09
     -180.3246682685      181.0103167110     1  0.30493183E+09
     -180.3246565351      181.7821186917     1  0.31023959E+09
     -180.3246544726      183.3274475214     1  0.29924094E+09
     -180.3246297090      189.6874780697     1  0.31294627E+09
     -180.3246070520      182.0573924432     1  0.31153495E+09
     -180.3246017157      189.7782567077     1  0.33548311E+09
     -180.3245931837      184.1886695410     1  0.30159118E+09
     -180.3245856786      187.5179672276     1  0.32061577E+09
     -180.3245717233      189.7622280422     1  0.30987300E+09
     -180.3245654911      181.7489431258     1  0.29967686E+09
     -180.3245566895      179.8279430797     1  0.29587043E+09
     -180.3245245067      185.7769674849     1  0.29765774E+09
     -180.3245124703      184.4066124321     1  0.30799053E+09
     -180.3244927473      178.3196262276     1  0.30241596E+09
     -180.3244820149      188.7486246781     1  0.31206061E+09
     -180.3244602257      174.1568025216     1  0.30228641E+09
     -180.3244521183      180.8890587727     1  0.29941769E+09
     -180.3244415233      180.9496365055     1  0.33361671E+09
     -180.3244384427      185.0268032750     1  0.31372857E+09
     -180.3244312829      183.1528956997     1  0.30119255E+09
     -180.3244249969      185.4798864304     1  0.32575737E+09
     -180.3244205331      182.7160071858     1  0.31603411E+09
     -180.3243922178      182.5161745829     1  0.29240844E+09
     -180.3243886364      185.8909402261     1  0.29954961E+09
     -180.3243824616      178.7833679978     1  0.29540127E+09
     -180.3243513085      184.6490849558     1  0.29787344E+09
     -180.3243477266      180.1817858185     1  0.30562936E+09
     -180.3243447027      185.4281850184     1  0.31086609E+09
     -180.3243375833      181.5205675493     1  0.30293742E+09
     -180.3243325143      183.2929063108     1  0.31301817E+09
     -180.3243314814      183.2023970017     1  0.32419322E+09
     -180.3243158869      179.1601260046     1  0.30131764E+09
     -180.3242933934      188.8694632347     1  0.29366893E+09
     -180.3242808749      185.2650067971     1  0.29691439E+09
     -180.3242775569      184.2161379752     1  0.30013866E+09
     -180.3242642944      179.6529946323     1  0.31200062E+09
     -180.3242566909      187.3986859415     1  0.29495969E+09
     -180.3242441024      185.6936388927     1  0.32023452E+09
     -180.3242037925      187.6399497076     1  0.31031733E+09
     -180.3241924666      183.1975841471     1  0.29553690E+09
     -180.3241723135      187.1047798408     1  0.28510911E+09
     -180.3241298793      182.8355979457     1  0.30257510E+09
     -180.3241255614      185.0396233949     1  0.31998551E+09
     -180.3241153585      182.7916372338     1  0.30153068E+09
     -180.3240952257      187.3933218493     1  0.31451971E+09
     -180.3240774468      177.9293158462     1  0.30169434E+09
     -180.3240685395      182.9510155940     1  0.31748529E+09
     -180.3240645940      179.0071432141     1  0.30164834E+09
     -180.3240216412      184.3803937933     1  0.30804348E+09
     -180.3239982023      186.9786011535     1  0.30205512E+09
     -180.3239597550      183.7816643983     1  0.30495793E+09
     -180.3239582722      176.2202023639     1  0.30475958E+09
     -180.3239539690      182.9746105953     1  0.32619343E+09
     -180.3239502544      190.3556227786     1  0.31627763E+09
     -180.3238905823      183.4232771280     1  0.30615999E+09
     -180.3238740002      183.8144379898     1  0.30448718E+09
     -180.3238710376      185.1573019144     1  0.29666825E+09
     -180.3238647599      186.0756515469     1  0.30234512E+09
     -180.3238511158      180.1204739004     1  0.30028923E+09
     -180.3238440616      175.2080208254     1  0.29784420E+09
     -180.3238413848      185.1901845957     1  0.31083246E+09
     -180.3238353491      179.5833315780     1  0.29559305E+09
     -180.3238303961      184.9014752190     1  0.31300575E+09
     -180.3238156523      186.7773011461     1  0.30225603E+09
     -180.3237840488      185.0687918686     1  0.30211325E+09
     -180.3237821153      186.2112776791     1  0.31139058E+09
     -180.3237240277      182.5640149436     1  0.31262788E+09
     -180.3237065988      179.2596104524     1  0.30922085E+09
     -180.3236945383      182.3679268515     1  0.30277288E+09
     -180.3236599923      185.9676054860     1  0.30029504E+09
     -180.3236458872      180.3987086951     1  0.31973108E+09
     -180.3236351170      182.6698050702     1  0.30327170E+09
     -180.3236270345      187.3283271304     1  0.31081709E+09
     -180.3236233830      183.4631148171     1  0.29653366E+09
     -180.3235998167      185.2194439597     1  0.30776651E+09
     -180.3235977753      175.9830634148     1  0.29751592E+09
     -180.3235917902      178.8627630742     1  0.30379527E+09
     -180.3235851581      178.9818496389     1  0.30141273E+09
     -180.3235762369      185.2147544285     1  0.31012105E+09
     -180.3235499348      183.5654304485     1  0.33068381E+09
     -180.3235435567      178.9776714891     1  0.30465668E+09
     -180.3235286559      182.9908770321     1  0.31975305E+09
     -180.3235223148      183.3151572001     1  0.31159374E+09
     -180.3235092137      183.9981784289     1  0.28879871E+09
     -180.3235067826      183.6424213085     1  0.31232594E+09
     -180.3235020418      181.6944285924     1  0.30236118E+09
     -180.3234958040      184.5477485980     1  0.30765657E+09
     -180.3234933394      183.9362531816     1  0.29742279E+09
     -180.3234833446      184.9977731848     1  0.30811471E+09
     -180.3234733921      185.5475278072     1  0.32805217E+09
     -180.3234633990      188.5876838275     1  0.30618139E+09
     -180.3234459716      184.9897903406     1  0.30244327E+09
     -180.3234263660      183.5159141254     1  0.32394414E+09
     -180.3233906735      184.3614007607     1  0.31152611E+09
     -180.3233887955      186.1232773529     1  0.30885115E+09
     -180.3233857956      183.7208013338     1  0.29428859E+09
     -180.3233794799      179.2115612352     1  0.31305703E+09
     -180.3233753517      185.9969669176     1  0.30084061E+09
     -180.3233507836      179.7307110070     1  0.30503897E+09
     -180.3233430603      187.1081053767     1  0.31291826E+09
     -180.3233371947      184.5445642833     1  0.31923890E+09
     -180.3233345680      185.2057718310     1  0.30815448E+09
     -180.3233316186      186.1544212638     1  0.31404463E+09
     -180.3233292620      182.2000110235     1  0.31111173E+09
     -180.3233014998      184.3863948453     1  0.32871670E+09
     -180.3232959362      183.5205820852     1  0.30848395E+09
     -180.3232798453      186.0184051030     1  0.30930236E+09
     -180.3232715144      184.5690709008     1  0.32559724E+09
     -180.3232172259      182.4935497960     1  0.30943563E+09
     -180.3232016557      187.6026266056     1  0.30347912E+09
     -180.3231959505      186.1160213933     1  0.30969183E+09
     -180.3231886207      185.2801979368     1  0.30834469E+09
     -180.3231808697      185.1839727879     1  0.32131877E+09
     -180.3231623357      187.1073681826     1  0.32308617E+09
     -180.3231512109      187.6572700647     1  0.30157450E+09
     -180.3231466947      186.1312768999     1  0.30990706E+09
     -180.3231396974      182.6954544343     1  0.29920859E+09
     -180.3231265727      180.3126500268     1  0.31774117E+09
     -180.3231205075      184.7654890569     1  0.29781058E+09
     -180.3231174288      185.4562557375     1  0.30066554E+09
     -180.3231054714      182.8428818755     1  0.30316035E+09
     -180.3230907627      185.2327100460     1  0.30218520E+09
     -180.3230335165      183.5975359525     1  0.29617178E+09
     -180.3230264111      181.4028800577     1  0.30876794E+09
     -180.3229932950      185.4621270469     1  0.31442482E+09
     -180.3229632549      182.0896153088     1  0.30875016E+09
     -180.3229619358      183.9268115300     1  0.30356079E+09
     -180.3229375863      183.1735462822     1  0.29213775E+09
     -180.3229194476      180.9604679934     1  0.29663977E+09
     -180.3229069048      181.5406997834     1  0.30236081E+09
     -180.3229025626      183.5381637747     1  0.31137193E+09
     -180.3228921434      190.0357659812     1  0.29909343E+09
     -180.3228874567      179.1948348528     1  0.30025928E+09
     -180.3228731862      187.7078519056     1  0.31852924E+09
     -180.3228690782      180.3567114947     1  0.30778662E+09
     -180.3228666441      181.2760574398     1  0.31514802E+09
     -180.3228650028      186.5776089885     1  0.31333414E+09
     -180.3228241192      181.1379565713     1  0.30350390E+09
     -180.3228192598      183.6036071019     1  0.30107598E+09
     -180.3228149241      182.2311949009     1  0.30054421E+09
     -180.3227986499      188.4195347267     1  0.31670552E+09
     -180.3227666860      186.6784672062     1  0.31412537E+09
     -180.3227448607      179.8592874555     1  0.29646891E+09
     -180.3227407124      184.8541437161     1  0.30625801E+09
     -180.3227257397      189.6436104854     1  0.31552030E+09
     -180.3226894587      182.3809919091     1  0.31285211E+09
     -180.3226032785      183.1235181699     1  0.31606830E+09
     -180.3225907245      182.4087921483     1  0.31253376E+09
     -180.3225586596      189.7431714564     1  0.30787750E+09
     -180.3225535813      180.7652034733     1  0.30195441E+09
     -180.3225459546      187.8694303986     1  0.29223834E+09
     -180.3225406308      180.8710053033     1  0.29955710E+09
     -180.3225268414      185.4207364578     1  0.30565900E+09
     -180.3225165856      186.8880518867     1  0.29400235E+09
     -180.3225008486      184.5286971269     1  0.31463076E+09
     -180.3224763798      184.0081191947     1  0.29434739E+09
     -180.3224735678      186.7740343125     1  0.31517447E+09
     -180.3224638968      186.1579318595     1  0.29542618E+09
     -180.3224554965      181.1670039229     1  0.30839799E+09
     -180.3224535081      179.8936179509     1  0.31519158E+09
     -180.3224440256      185.3578941090     1  0.32859993E+09
     -180.3224413486      184.0735784083     1  0.32056712E+09
     -180.3224347858      181.1256483047     1  0.30663751E+09
     -180.3224052899      187.5410661188     1  0.30494212E+09
     -180.3223950212      182.8605931701     1  0.29683715E+09
     -180.3223861316      191.2412211152     1  0.30793498E+09
     -180.3223771846      185.1591442821     1  0.32572991E+09
     -180.3223754098      183.1518325198     1  0.31066364E+09
     -180.3223713560      181.0515278536     1  0.29086140E+09
     -180.3223268371      185.5110322688     1  0.33145630E+09
     -180.3223252165      182.3019236314     1  0.31910340E+09
     -180.3223174343      182.0542164543     1  0.30068684E+09
     -180.3223150764      186.0236726523     1  0.31079760E+09
     -180.3222714149      182.2011126214     1  0.31532481E+09
     -180.3222599775      183.7462205988     1  0.32505749E+09
     -180.3222321818      184.2421679878     1  0.30741431E+09
     -180.3221752233      181.1528167003     1  0.30405030E+09
     -180.3221657012      180.4001160318     1  0.31216747E+09
     -180.3221622091      182.6326462847     1  0.29847668E+09
     -180.3221492513      188.0162829927     1  0.31332729E+09
     -180.3220925740      180.8973304067     1  0.30537559E+09
     -180.3220842022      179.9168612409     1  0.30230769E+09
     -180.3220306107      183.2648080579     1  0.32441684E+09
     -180.3220288151      182.4908537793     1  0.31715817E+09
     -180.3220257323      184.3060521104     1  0.30295935E+09
     -180.3220080171      185.2652518827     1  0.30621553E+09
     -180.3219946408      180.5273232045     1  0.30043728E+09
     -180.3219790862      184.8898754236     1  0.30599687E+09
     -180.3219512741      183.5489273800     1  0.31243036E+09
     -180.3219411162      181.3230301519     1  0.30457314E+09
     -180.3219336038      188.1128796360     1  0.31482613E+09
     -180.3219186699      184.6032246317     1  0.29398225E+09
     -180.3219123309      183.6632959803     1  0.30678130E+09
     -180.3219094575      184.7562680661     1  0.30728217E+09
     -180.3218901229      189.5461510883     1  0.34014480E+09
     -180.3218828593      182.3869397944     1  0.31106987E+09
     -180.3218745125      185.0049874921     1  0.31620359E+09
     -180.3218464604      180.2253742672     1  0.30381159E+09
     -180.3218420237      189.3399873888     1  0.31269688E+09
     -180.3218328696      186.3495273433     1  0.30064902E+09
     -180.3218067791      186.3880761496     1  0.29952403E+09
     -180.3218036366      182.4134321277     1  0.30218708E+09
     -180.3217893570      183.9944991079     1  0.30346497E+09
     -180.3217836100      183.5507331293     1  0.29676914E+09
     -180.3217797577      182.7319219513     1  0.30604914E+09
     -180.3217674294      193.3348181198     1  0.29660459E+09
     -180.3217579611      181.0151141233     1  0.29352661E+09
     -180.3217445186      185.9069640350     1  0.30683727E+09
     -180.3217429988      184.7168725694     1  0.29753850E+09
     -180.3217143811      183.1386969620     1  0.29843616E+09
     -180.3216862898      184.8350120923     1  0.31040683E+09
     -180.3216739615      178.2833139482     1  0.30484853E+09
     -180.3216720029      185.3613244987     1  0.29761172E+09
     -180.3216426825      179.5895986710     1  0.30987464E+09
     -180.3216208474      182.9858764704     1  0.31787974E+09
     -180.3216184287      176.6134792300     1  0.30164193E+09
     -180.3216171605      177.1254941268     1  0.29483099E+09
     -180.3216070559      182.7431544997     1  0.30285298E+09
     -180.3215916405      184.7225454877     1  0.30073424E+09
     -180.3215613347      186.9747801134     1  0.31907284E+09
     -180.3215576571      183.1359130771     1  0.30823074E+09
     -180.3215531005      182.0677128804     1  0.30727101E+09
     -180.3215489149      182.7734346590     1  0.30592796E+09
     -180.3215476940      179.3913058117     1  0.31433141E+09
     -180.3215394704      182.0792647869     1  0.30833079E+09
     -180.3215223365      180.7856796090     1  0.29602779E+09
     -180.3215130150      182.3615443916     1  0.30635583E+09
     -180.3214895180      183.5427542494     1  0.30974127E+09
     -180.3214832868      188.1122660634     1  0.30931272E+09
     -180.3214781148      180.9091564004     1  0.29717837E+09
     -180.3214726630      181.3815957859     1  0.30578369E+09
     -180.3214697272      181.1926722771     1  0.30391018E+09
     -180.3214304804      183.8945174199     1  0.30624721E+09
     -180.3214209727      184.9591689759     1  0.31028906E+09
     -180.3214030938      185.9536939770     1  0.30683816E+09
     -180.3213927875      185.0609323409     1  0.31884599E+09
     -180.3213859564      182.8484729652     1  0.30828758E+09
     -180.3213824098      183.2351897094     1  0.30258672E+09
     -180.3213790566      189.1587457747     1  0.33937586E+09
     -180.3213582696      187.6002331700     1  0.30480310E+09
     -180.3213536075      183.3940437177     1  0.32665453E+09
     -180.3213473491      183.4750820208     1  0.30246034E+09
     -180.3213404948      181.5780852897     1  0.30074525E+09
     -180.3213391347      182.2380534413     1  0.30576021E+09
     -180.3213288075      183.4790329867     1  0.30364233E+09
     -180.3213179963      180.2645458980     1  0.31243590E+09
     -180.3212839143      183.7701078144     1  0.30365165E+09
     -180.3212771330      185.3979476130     1  0.31414898E+09
     -180.3212702560      180.7227063299     1  0.31175637E+09
     -180.3212670360      184.1176843317     1  0.30375892E+09
     -180.3212483460      187.7935509503     1  0.30643040E+09
     -180.3212426525      183.4323452407     1  0.30868481E+09
     -180.3212363455      180.9435090044     1  0.30959309E+09
     -180.3212257535      186.6126817021     1  0.31282080E+09
     -180.3212157378      186.8766231183     1  0.31285478E+09
     -180.3212089145      181.1054651817     1  0.30355381E+09
     -180.3212008743      180.8409111729     1  0.30847435E+09
     -180.3211929251      181.9978882827     1  0.29744463E+09
     -180.3211910585      186.5694094436     1  0.30559807E+09
     -180.3211769720      180.2594116675     1  0.30327350E+09
     -180.3211710294      186.2351737865     1  0.30580521E+09
     -180.3211639361      186.3557234097     1  0.29854616E+09
     -180.3211477984      188.6534978956     1  0.29768277E+09
     -180.3211129258      180.1521163735     1  0.30055988E+09
     -180.3210998700      182.8808329089     1  0.30402870E+09
     -180.3210925065      187.7727297625     1  0.30390484E+09
     -180.3210744760      187.1128250631     1  0.30953010E+09
     -180.3210555794      185.1065432496     1  0.30520669E+09
     -180.3210511865      176.4635949891     1  0.30036444E+09
     -180.3210400596      183.5302068150     1  0.31205395E+09
     -180.3210283489      186.9008899659     1  0.30196609E+09
     -180.3210250070      184.4895857531     1  0.31796581E+09
     -180.3210131026      185.3294194556     1  0.31559716E+09
     -180.3209684727      184.1498533004     1  0.29657462E+09
     -180.3209468559      181.1419538057     1  0.30786305E+09
     -180.3209278160      183.0031275005     1  0.31334661E+09
     -180.3209007513      184.6695630825     1  0.32113049E+09
     -180.3208862559      185.4354843874     1  0.30676089E+09
     -180.3208615453      188.4861899887     1  0.32104804E+09
     -180.3208591757      183.5169321805     1  0.30281686E+09
     -180.3208529311      178.7829875076     1  0.30765830E+09
     -180.3208332315      187.0302863067     1  0.32643347E+09
     -180.3208092072      188.8535700804     1  0.30642563E+09
     -180.3207960025      185.4442135894     1  0.31629055E+09
     -180.3207841259      186.8480515961     1  0.30744383E+09
     -180.3207677209      190.7834487660     2  0.32344034E+09
     -180.3207499674      187.1159590079     1  0.31278337E+09
     -180.3207414977      180.3052498919     1  0.30871168E+09
     -180.3207383351      185.2328667840     1  0.31043582E+09
     -180.3207127583      183.2986100515     1  0.29938315E+09
     -180.3206859548      184.0375207449     1  0.30262406E+09
     -180.3206428202      183.8921411674     1  0.29446375E+09
     -180.3206282487      181.3203943959     1  0.30545955E+09
     -180.3206248947      183.5273980750     1  0.30510076E+09
     -180.3206068545      181.4800791491     1  0.31527611E+09
     -180.3205784344      184.0342991287     1  0.32927241E+09
     -180.3205725606      182.9535694086     1  0.30074220E+09
     -180.3205600126      183.9068452707     1  0.30892325E+09
     -180.3205232188      184.1252169155     1  0.30647018E+09
     -180.3205192474      184.1156606394     1  0.30762143E+09
     -180.3204852126      182.9703231938     1  0.31778037E+09
     -180.3204801821      186.4384034413     1  0.29595811E+09
     -180.3204734483      190.0582744338     1  0.31687101E+09
     -180.3204150574      182.6579489829     1  0.29796177E+09
     -180.3204126664      184.0168489853     1  0.29871446E+09
     -180.3204042045      182.1111260726     1  0.32015338E+09
     -180.3203983476      183.2702971999     1  0.31002284E+09
     -180.3203832556      182.8335820003     1  0.32319446E+09
     -180.3203724733      183.7130249257     1  0.30455257E+09
     -180.3203659274      184.8578274661     1  0.30887949E+09
     -180.3203602068      186.8674039354     1  0.31433040E+09
     -180.3203583771      181.2084914749     1  0.30264274E+09
     -180.3203536092      184.0721233623     1  0.30832993E+09
     -180.3203504454      183.7171175658     1  0.30468029E+09
     -180.3203258219      180.4756140567     1  0.30757599E+09
     -180.3203165636      180.2110210065     1  0.30948274E+09
     -180.3203006241      182.6039867074     1  0.30416089E+09
     -180.3202944132      180.2573327861     1  0.29702446E+09
     -180.3202719764      182.4969737456     1  0.30593325E+09
     -180.3202398575      184.1783614705     1  0.30817012E+09
     -180.3202301144      183.9698328650     1  0.30700002E+09
     -180.3202009896      183.4482713029     1  0.30141976E+09
     -180.3201990788      184.6422861868     1  0.30023450E+09
     -180.3201733806      184.2910513218     1  0.29189733E+09
     -180.3201712462      180.3112894054     1  0.30500085E+09
     -180.3201602445      187.7899188897     1  0.33779585E+09
     -180.3201529008      183.0114747489     1  0.29904023E+09
     -180.3201509389      186.1661376820     1  0.29485620E+09
     -180.3201371613      187.5145453887     1  0.33328494E+09
     -180.3201200454      182.6756176638     1  0.30781700E+09
     -180.3201163401      188.7404455655     1  0.31453314E+09
     -180.3201005088      182.0075751917     1  0.30610183E+09
     -180.3200926275      183.9125197100     1  0.30394852E+09
     -180.3200893541      184.0697267167     1  0.31062272E+09
     -180.3200827659      180.8194981498     1  0.30938376E+09
     -180.3200772354      182.1994459237     1  0.30481402E+09
     -180.3200665918      181.2393910670     1  0.30161571E+09
     -180.3200212597      180.7862671160     1  0.30895119E+09
     -180.3200199063      184.9493409983     1  0.29224025E+09
     -180.3200035051      183.4748655863     1  0.31564197E+09
     -180.3199990006      183.6224364084     1  0.31686836E+09
     -180.3199907654      186.9332515376     1  0.30423186E+09
     -180.3199765273      187.9462415029     1  0.30875984E+09
     -180.3199538369      180.3853182211     1  0.31159554E+09
     -180.3199337718      180.9563418389     1  0.30533878E+09
     -180.3199278640      184.2815307475     1  0.31641844E+09
     -180.3199173337      184.9837435225     1  0.30314832E+09
     -180.3199104194      181.4453391722     1  0.30241586E+09
     -180.3199002386      183.3442201194     1  0.31652436E+09
     -180.3198919074      189.5607372396     1  0.32110187E+09
     -180.3198872930      189.6387086809     1  0.32146762E+09
     -180.3198754133      182.9887741830     1  0.30531568E+09
     -180.3198740159      184.0737360855     1  0.31386335E+09
     -180.3198609540      186.4968489341     1  0.31254103E+09
     -180.3198436792      188.6455693695     1  0.30067254E+09
     -180.3198216769      185.0487827370     1  0.30449014E+09
     -180.3198202626      182.9831924135     1  0.30404492E+09
     -180.3198026007      185.4808316236     1  0.30177345E+09
     -180.3197934901      183.1188776868     1  0.30462923E+09
     -180.3197879360      180.2501673701     1  0.30448638E+09
     -180.3197854016      179.9402245098     1  0.29720503E+09
     -180.3197518852      185.0038909146     1  0.29851787E+09
     -180.3197391449      184.6906492862     1  0.30398839E+09
     -180.3196833327      184.2852450751     1  0.31491498E+09
     -180.3196575280      183.6216862434     1  0.31624408E+09
     -180.3196375630      190.4648493159     2  0.31138141E+09
     -180.3196197956      182.8035876820     1  0.31584191E+09
     -180.3196161959      187.4841854786     1  0.31607826E+09
     -180.3195855283      183.0796134502     1  0.30402160E+09
     -180.3195798055      177.0406793253     1  0.29998990E+09
     -180.3195663706      184.0889912263     1  0.30301613E+09
     -180.3195644716      185.1508578510     1  0.30169916E+09
     -180.3195494799      181.3793614475     1  0.28622227E+09
     -180.3195313972      184.4138238211     1  0.30468260E+09
     -180.3195189057      185.9985173126     1  0.32004227E+09
     -180.3195156394      183.9445758550     1  0.31043020E+09
     -180.3195029939      185.9696654239     1  0.31700903E+09
     -180.3194986962      184.3822839648     1  0.32399888E+09
     -180.3194749338      181.4388429745     1  0.29364600E+09
     -180.3194453410      181.8890011627     1  0.29580302E+09
     -180.3194400604      180.1332984615     3  0.31183142E+09
     -180.3194376013      188.8976302408     1  0.30960912E+09
     -180.3193913523      182.3551822244     1  0.30079678E+09
     -180.3193878008      180.9600761895     1  0.30785898E+09
     -180.3193840641      184.1855564502     1  0.30361379E+09
     -180.3193669652      183.6791573249     1  0.31717739E+09
     -180.3193319653      185.7565560982     1  0.30211158E+09
     -180.3193245761      182.9439597821     1  0.30651595E+09
     -180.3192927641      178.4267349072     1  0.29719693E+09
     -180.3192863257      182.1089668610     1  0.29864870E+09
     -180.3192774495      186.2764189194     1  0.31492364E+09
     -180.3191793968      181.9491108059     1  0.30225635E+09
     -180.3191632702      179.4653030667     1  0.29337456E+09
     -180.3191386342      181.9971843546     1  0.30225058E+09
     -180.3191339328      180.7445740728     1  0.30437152E+09
     -180.3191296464      173.8572381462     2  0.29843971E+09
     -180.3190956520      185.8021513684     1  0.30738120E+09
     -180.3190860092      181.3036207458     1  0.30294192E+09
     -180.3190803159      180.3933665985     1  0.30280213E+09
     -180.3190669343      184.6885070893     1  0.31791415E+09
     -180.3190166221      184.4213579966     1  0.31226717E+09
     -180.3190138652      180.1552649353     1  0.29885615E+09
     -180.3189838173      184.9480174537     1  0.29987830E+09
     -180.3189768078      184.7062213248     1  0.31424133E+09
     -180.3189314282      184.5073454373     1  0.30614307E+09
     -180.3189293770      180.5327376278     1  0.29896806E+09
     -180.3189250473      181.4777795791     1  0.31348450E+09
     -180.3189225247      183.9250313491     1  0.29702555E+09
     -180.3189186670      184.1052485651     1  0.30364680E+09
     -180.3188796933      189.1011294190     1  0.31737024E+09
     -180.3188424961      180.9044707549     1  0.31329893E+09
     -180.3188191961      186.1187402813     1  0.30289015E+09
     -180.3188158849      177.7631010303     1  0.29883685E+09
     -180.3188121929      185.0667990548     1  0.31531128E+09
     -180.3188048794      181.3811189307     1  0.30669389E+09
     -180.3187960287      183.3866266855     1  0.30372552E+09
     -180.3187946108      182.6175142856     1  0.29128069E+09
     -180.3187885841      183.6988439397     1  0.31143319E+09
     -180.3187808495      183.3772543504     1  0.30633375E+09
     -180.3187519397      181.3148903518     1  0.30226416E+09
     -180.3187260911      181.2195014771     1  0.29896285E+09
     -180.3187022577      185.6017145103     1  0.30291161E+09
     -180.3186742773      179.4169358366     1  0.29319148E+09
     -180.3186622327      181.0756197327     1  0.30346282E+09
     -180.3186591012      183.1619187835     1  0.29729378E+09
     -180.3186515969      183.1528606830     1  0.30289027E+09
     -180.3186350363      186.2992555054     1  0.32238427E+09
     -180.3186020626      183.5191213355     1  0.32755885E+09
     -180.3185938624      186.8228725294     1  0.31327513E+09
     -180.3185696772      186.2004871444     1  0.31422609E+09
     -180.3185573682      187.5654123468     1  0.30408648E+09
     -180.3185525306      179.7128249703     1  0.29827109E+09
     -180.3185490797      188.4420370645     1  0.31080406E+09
     -180.3185411245      185.7789099441     1  0.30358506E+09
     -180.3184971160      181.6194960552     1  0.29806574E+09
     -180.3184870997      186.1419993049     1  0.30608698E+09
     -180.3184842625      182.9158149414     1  0.29812238E+09
     -180.3184817191      181.8926686636     1  0.30295233E+09
     -180.3184448377      180.5360694837     1  0.29744066E+09
     -180.3184414500      186.4367884172     1  0.30224068E+09
     -180.3184397249      181.9312312624     1  0.30436024E+09
     -180.3184386673      180.9749133124     1  0.30454036E+09
     -180.3184290086      183.2907668101     1  0.30689245E+09
     -180.3184269777      180.1191241130     1  0.30508622E+09
     -180.3184203272      183.0348705697     1  0.30644941E+09
     -180.3184126690      185.8911857751     1  0.31383550E+09
     -180.3183923765      188.0254890248     1  0.30243673E+09
     -180.3183876148      185.5775332942     1  0.29591869E+09
     -180.3183840304      190.6897864050     2  0.33139650E+09
     -180.3183641212      183.8726346653     1  0.30307489E+09
     -180.3183452890      184.5970897690     1  0.29868627E+09
     -180.3183400546      181.3162112767     1  0.30591708E+09
     -180.3183234568      183.0583959692     1  0.30405284E+09
     -180.3183195522      184.0605149326     1  0.30694321E+09
     -180.3183054961      184.2251378622     1  0.30488384E+09
     -180.3182976620      181.1077324580     1  0.31588071E+09
     -180.3182760922      183.1505715624     1  0.32201326E+09
     -180.3182725944      181.2513052165     1  0.30671749E+09
     -180.3182700404      185.3138626349     1  0.30508011E+09
     -180.3182689396      188.1535690173     1  0.32898661E+09
     -180.3182600093      176.8351641026     1  0.29770558E+09
     -180.3182548276      189.6285261097     1  0.31289281E+09
     -180.3182330391      182.9848624283     1  0.31111558E+09
     -180.3181935535      181.9819738523     1  0.32514186E+09
     -180.3181580662      180.6966887986     1  0.29650820E+09
     -180.3181493126      183.5397518153     1  0.30854738E+09
     -180.3181424348      179.0932676687     1  0.31131299E+09
     -180.3181360859      187.0256967958     1  0.33670090E+09
     -180.3181089776      181.5541382551     1  0.30801838E+09
     -180.3180816741      182.1896946286     1  0.31361574E+09
     -180.3180659131      178.5700510773     1  0.30838171E+09
     -180.3180261315      183.4005796136     1  0.31205260E+09
     -180.3180186613      177.6153453406     1  0.30217761E+09
     -180.3180157722      186.8745600759     1  0.33434138E+09
     -180.3180046383      183.7107153685     1  0.30059929E+09
     -180.3179950224      177.4397544056     1  0.30167053E+09
     -180.3179906355      183.3331398630     1  0.30159482E+09
     -180.3179859568      184.8634824318     1  0.30579091E+09
     -180.3179741390      188.3206768474     1  0.30071640E+09
     -180.3179687573      181.9547868490     1  0.30924434E+09
     -180.3179483081      181.3196260266     1  0.30960399E+09
     -180.3179447989      185.7650145682     1  0.29957588E+09
     -180.3179388867      180.3913405049     1  0.30515303E+09
     -180.3179168331      185.7886333446     1  0.31035540E+09
     -180.3178923487      184.2250823037     1  0.31033872E+09
     -180.3178333375      182.7305530510     1  0.31604851E+09
     -180.3178116978      183.2687852294     1  0.30077828E+09
     -180.3177942372      190.5205522779     1  0.29711265E+09
     -180.3177726748      187.6799119873     1  0.31354574E+09
     -180.3177657683      184.9313075909     1  0.31216963E+09
     -180.3177620003      185.3114721646     1  0.31268703E+09
     -180.3177519932      183.8250478088     1  0.31410526E+09
     -180.3177313029      183.9766996010     1  0.30273814E+09
     -180.3177170272      184.3146719140     1  0.31056889E+09
     -180.3177086330      183.4150827858     1  0.29946677E+09
     -180.3176936005      187.3481600969     1  0.30859986E+09
     -180.3176733391      185.0599148993     1  0.31362609E+09
     -180.3176695172      187.2562407665     1  0.29720391E+09
     -180.3176631370      181.7744652875     1  0.31738041E+09
     -180.3176570798      184.1887629518     1  0.29427838E+09
     -180.3176413890      183.2210095250     1  0.30130180E+09
     -180.3176380268      186.5615609473     1  0.30303752E+09
     -180.3176331795      185.8109143576     1  0.30641584E+09
     -180.3176286253      184.6380883350     1  0.29970621E+09
     -180.3176224302      183.0974347531     1  0.30642817E+09
     -180.3176205290      182.8471318618     1  0.29522552E+09
     -180.3175998375      184.4504720981     1  0.31597372E+09
     -180.3175965905      183.3447800822     1  0.32122571E+09
     -180.3175942320      183.1425993044     1  0.30572314E+09
     -180.3175882778      189.1021533235     1  0.30248914E+09
     -180.3175859693      178.2663585785     1  0.30423429E+09
     -180.3175583630      181.3038311468     1  0.30437398E+09
     -180.3175464522      189.6785600655     1  0.32937784E+09
     -180.3175337547      180.7017158410     1  0.31144129E+09
     -180.3174911564      182.4096406845     1  0.30991725E+09
     -180.3174692011      182.7932596985     1  0.30344704E+09
     -180.3174647353      181.2120727312     1  0.29985977E+09
     -180.3174379973      184.2602857634     1  0.28996262E+09
     -180.3174156854      184.9124177551     1  0.33692355E+09
     -180.3173985666      191.8631452976     1  0.31623790E+09
     -180.3173953979      181.7366919970     1  0.28999472E+09
     -180.3173920082      186.0095266075     1  0.30177845E+09
     -180.3173511520      185.2042764787     1  0.30221594E+09
     -180.3173487210      190.9440534161     1  0.32018242E+09
     -180.3173303128      184.7001644808     1  0.30381532E+09
     -180.3173017466      184.0427408055     1  0.29467804E+09
     -180.3172784363      182.0777465758     1  0.30819918E+09
     -180.3172738519      185.6743477911     1  0.31095208E+09
     -180.3172658829      187.2223151481     1  0.31002040E+09
     -180.3172396638      186.6496440107     1  0.30440006E+09
     -180.3171927157      183.3028528460     1  0.31297554E+09
     -180.3171826888      185.0214311335     1  0.30383036E+09
     -180.3171728493      184.8471132815     1  0.30522833E+09
     -180.3171400222      183.9847419435     1  0.31673021E+09
     -180.3171349564      186.2048392757     1  0.31016399E+09
     -180.3171227042      191.3031021934     1  0.29576621E+09
     -180.3171060953      184.7119409842     1  0.31533798E+09
     -180.3170985482      187.1342041421     1  0.31065780E+09
     -180.3170799754      180.5507335975     1  0.32528172E+09
     -180.3170643059      180.7379728800     1  0.31573260E+09
     -180.3170377979      181.4055970888     1  0.30713993E+09
     -180.3170313241      184.5691759346     1  0.32358663E+09
     -180.3170280866      181.9960731607     1  0.31022031E+09
     -180.3170257840      181.4186684933     1  0.30519818E+09
     -180.3169975402      192.1306058793     1  0.30705200E+09
     -180.3169932806      186.1552703653     1  0.31974040E+09
     -180.3169603554      182.7551530369     1  0.29812052E+09
     -180.3169477934      186.7045619827     1  0.30491219E+09
     -180.3169255746      178.9942303915     1  0.29750840E+09
     -180.3168999881      179.2952141379     1  0.32586397E+09
     -180.3168886926      188.1601237255     1  0.31727226E+09
     -180.3168482294      182.0083874827     1  0.30631941E+09
     -180.3168414765      179.4787778885     1  0.30610462E+09
     -180.3168400157      186.4814840522     1  0.32061493E+09
     -180.3168370204      181.4387342987     1  0.30141116E+09
     -180.3168234471      179.5994825853     1  0.30433240E+09
     -180.3168181889      180.1600084894     2  0.30164873E+09
     -180.3168080458      183.6049777278     1  0.30105506E+09
     -180.3167326953      182.2490598745     1  0.30390705E+09
     -180.3167027164      184.1357068135     1  0.30131425E+09
     -180.3166995150      186.3189036818     1  0.30742458E+09
     -180.3166858796      182.7686810438     1  0.31568778E+09
     -180.3166758017      180.9562411295     1  0.31033938E+09
     -180.3166543523      187.1292165540     1  0.30354881E+09
     -180.3166502143      183.8812675342     1  0.31435281E+09
     -180.3166274073      188.4992081150     1  0.30677582E+09
     -180.3166207416      185.9093575833     1  0.30896523E+09
     -180.3166189089      181.5911494008     1  0.30319946E+09
     -180.3166052370      182.4890975034     1  0.29728879E+09
     -180.3165788046      180.9865171795     1  0.30229414E+09
     -180.3165771470      180.1052170797     1  0.30389297E+09
     -180.3165683985      183.3151148467     1  0.31301786E+09
     -180.3165576443      182.3099965148     1  0.29975866E+09
     -180.3165513559      180.8855811400     1  0.29975907E+09
     -180.3165472711      187.9318925991     1  0.30872744E+09
     -180.3165318914      185.6239132832     1  0.31003700E+09
     -180.3165173013      187.6103640327     1  0.30142985E+09
     -180.3164860198      182.0319588623     1  0.30039158E+09
     -180.3164811354      184.2533451170     1  0.33038493E+09
     -180.3164743435      184.4523729519     1  0.30720000E+09
     -180.3164393070      179.8406437337     1  0.29856018E+09
     -180.3164293602      184.3723599974     1  0.30503307E+09
     -180.3164261671      181.3596284236     1  0.30312312E+09
     -180.3164133824      179.6167691646     2  0.30408948E+09
     -180.3164036023      187.5000902880     1  0.31477759E+09
     -180.3163814998      181.8921301318     1  0.31282243E+09
     -180.3163706875      183.1919889699     1  0.30676303E+09
     -180.3163633593      184.3964637274     1  0.30629070E+09
     -180.3163617811      187.1632740187     1  0.30241256E+09
     -180.3163460196      181.6882683584     1  0.31081922E+09
     -180.3163345916      179.9527761551     1  0.31115275E+09
     -180.3162909638      189.5303296890     1  0.30429871E+09
     -180.3162852303      184.7387637901     1  0.30894909E+09
     -180.3162812309      188.1988370167     1  0.31599416E+09
     -180.3162033222      185.0241881471     1  0.32086404E+09
     -180.3161819830      190.0024560559     1  0.30983330E+09
     -180.3161761383      179.4687681503     1  0.29734176E+09
     -180.3161699500      187.9330779081     1  0.31330159E+09
     -180.3161429652      182.3391047029     1  0.31029742E+09
     -180.3161406820      188.2694876668     1  0.30934336E+09
     -180.3161312207      184.8591294328     1  0.28805055E+09
     -180.3161077404      185.2973060209     1  0.30323729E+09
     -180.3161061172      190.0832334736     1  0.31011511E+09
     -180.3160867627      189.9533089743     1  0.32153136E+09
     -180.3160558002      185.1326750307     1  0.29725288E+09
     -180.3160198493      185.6569367399     1  0.29961831E+09
     -180.3159815264      181.6193156812     1  0.31261399E+09
     -180.3159615108      179.1657714457     1  0.29396427E+09
     -180.3159538686      185.5003842724     1  0.30782784E+09
     -180.3159520682      181.4546607069     1  0.30503624E+09
     -180.3159341144      176.2992651557     1  0.31733098E+09
     -180.3158994882      180.2196134968     1  0.31696897E+09
     -180.3158969248      179.9170222137     1  0.29942782E+09
     -180.3158832086      185.5951619752     1  0.29911034E+09
     -180.3158794201      184.9169800165     1  0.30442306E+09
     -180.3158452604      187.0258437890     1  0.31658996E+09
     -180.3158298132      183.6306503257     1  0.30907442E+09
     -180.3157948632      182.4845404769     1  0.31358423E+09
     -180.3157787297      184.2517867928     1  0.30665197E+09
     -180.3157669672      183.2019642634     1  0.30284215E+09
     -180.3157628734      182.9741962241     1  0.30694783E+09
     -180.3157584385      179.5639405171     1  0.30061675E+09
     -180.3157503641      182.2692766858     1  0.31655073E+09
     -180.3157455466      181.6552658796     1  0.30211387E+09
     -180.3157303089      183.0385492988     1  0.30874778E+09
     -180.3156943081      186.7352796415     1  0.30780924E+09
     -180.3156886587      182.1734944466     2  0.29961258E+09
     -180.3156764989      183.4679888965     1  0.30957231E+09
     -180.3156717556      183.6147863791     1  0.30460965E+09
     -180.3156705556      183.9357236488     1  0.30024665E+09
     -180.3156609462      182.2533154088     1  0.33248176E+09
     -180.3156524302      178.7817308190     1  0.29004348E+09
     -180.3156344698      182.9439032251     1  0.31123040E+09
     -180.3156297462      179.3426466935     1  0.30697031E+09
     -180.3156282421      186.1830942260     1  0.31992647E+09
     -180.3156014565      184.4880348148     1  0.31185057E+09
     -180.3155975178      179.4478337326     1  0.30209551E+09
     -180.3155935832      181.0536094863     1  0.31531429E+09
     -180.3155850503      182.4469261579     1  0.31238553E+09
     -180.3155825789      182.6411392212     1  0.31604365E+09
     -180.3155777415      183.8585536556     1  0.30655537E+09
     -180.3155671962      185.7598541597     1  0.31318652E+09
     -180.3155507660      185.0009235208     1  0.30130671E+09
     -180.3155330206      181.2649783843     1  0.29729892E+09
     -180.3155190039      185.0619244925     1  0.30735469E+09
     -180.3155028737      180.3490176056     1  0.31382428E+09
     -180.3155014990      184.4307163945     1  0.29575994E+09
     -180.3154981187      184.7318554600     1  0.31399465E+09
     -180.3154930164      181.1200030566     1  0.29291476E+09
     -180.3154722010      179.1429445170     1  0.30175354E+09
     -180.3153908042      179.0609258711     1  0.30426885E+09
     -180.3153604879      191.3424090698     1  0.31667355E+09
     -180.3153538563      185.5126105255     1  0.29589221E+09
     -180.3153486117      184.3494730133     1  0.30761915E+09
     -180.3153419996      184.2038486780     1  0.31207643E+09
     -180.3153275611      181.8867974814     1  0.30646641E+09
     -180.3153161525      183.2106887465     1  0.29778166E+09
     -180.3153135879      181.8476821892     1  0.30748132E+09
     -180.3153095028      185.3275022146     1  0.29589375E+09
     -180.3153035348      186.8717032469     1  0.30880885E+09
     -180.3152980606      192.3125990014     2  0.30253072E+09
     -180.3152864510      181.3861982563     1  0.31371235E+09
     -180.3152667325      183.8861701049     1  0.31324081E+09
     -180.3152602073      183.7589526432     1  0.29564215E+09
     -180.3152507061      190.8405445786     1  0.30907555E+09
     -180.3152355720      179.6039787702     1  0.30616691E+09
     -180.3152028476      187.6586490651     1  0.33004544E+09
     -180.3152013370      186.6156813551     1  0.32930380E+09
     -180.3151594401      184.5637443527     1  0.30313462E+09
     -180.3151562823      182.0078405885     1  0.29802230E+09
     -180.3151434526      186.5328214660     1  0.31593865E+09
     -180.3151375133      177.1330443107     1  0.29826463E+09
     -180.3151277835      187.1836304172     1  0.31231356E+09
     -180.3151006777      186.5560273299     1  0.31328675E+09
     -180.3150869888      183.0870727773     1  0.31552071E+09
     -180.3150844466      179.6544866040     1  0.29566321E+09
     -180.3150578146      187.0446845694     1  0.30313566E+09
     -180.3150533315      183.2403876303     1  0.30232212E+09
     -180.3150169694      190.0107001081     1  0.30387223E+09
     -180.3150084331      183.4692913597     1  0.31110141E+09
     -180.3149959848      181.5137463370     1  0.28501543E+09
     -180.3149911700      184.5433391678     1  0.30258984E+09
     -180.3149779476      185.9727325508     1  0.30778101E+09
     -180.3149645095      178.2275593389     1  0.30237115E+09
     -180.3149523007      186.8983517183     1  0.30013738E+09
     -180.3149419693      181.2104371318     1  0.29664737E+09
     -180.3149324884      182.8669737314     1  0.29967543E+09
     -180.3149303642      187.3539245121     1  0.29360823E+09
     -180.3149142489      177.6365034978     1  0.30225925E+09
     -180.3149074165      181.6545547204     1  0.30753538E+09
     -180.3148906256      186.9002256166     1  0.30372317E+09
     -180.3148865618      182.4322084324     1  0.31243141E+09
     -180.3148797276      183.6635667467     1  0.30192126E+09
     -180.3148672613      183.1648417124     1  0.30486059E+09
     -180.3148579274      186.3118973318     1  0.30239078E+09
     -180.3148532402      182.9585402071     2  0.31990336E+09
     -180.3148339572      185.0481018239     1  0.33201581E+09
     -180.3148261342      180.4869093684     1  0.31942953E+09
     -180.3148176025      181.7599900883     1  0.30943134E+09
     -180.3148154785      182.8573301847     1  0.31573285E+09
     -180.3148108952      176.8119296439     1  0.29246826E+09
     -180.3148081439      179.0132332892     1  0.30368743E+09
     -180.3148054703      186.8965385061     1  0.30884909E+09
     -180.3147955051      185.5390224179     1  0.31793834E+09
     -180.3147886413      177.9860073876     1  0.29410192E+09
     -180.3147700130      181.9180254745     1  0.30846478E+09
     -180.3147605415      183.1446656424     1  0.29786790E+09
     -180.3147588159      184.8098502924     1  0.29620599E+09
     -180.3147550970      182.9104054889     1  0.29556624E+09
     -180.3147018948      186.5115383586     1  0.30569594E+09
     -180.3146648075      183.7964091678     1  0.30390477E+09
     -180.3146629230      183.0299728325     1  0.29900805E+09
     -180.3146316542      184.7610156518     1  0.29894039E+09
     -180.3146237957      181.1616241097     1  0.29784898E+09
     -180.3145971972      184.8423234310     1  0.31754514E+09
     -180.3145764544      180.5383408006     1  0.29921360E+09
     -180.3145725201      182.3941586521     1  0.30007456E+09
     -180.3145662308      183.0684911981     1  0.28617122E+09
     -180.3145519000      187.0416686923     1  0.31013247E+09
     -180.3145161960      182.8541823613     1  0.30660468E+09
     -180.3145124966      189.8535962965     1  0.29930800E+09
     -180.3145027476      185.8475015241     1  0.30293356E+09
     -180.3144931421      185.3372807581     1  0.30382966E+09
     -180.3144794142      185.3948239458     1  0.32485599E+09
     -180.3144692333      181.4085753954     1  0.30046942E+09
     -180.3144291852      186.4883276994     1  0.31373514E+09
     -180.3144204867      180.2586550974     1  0.31665673E+09
     -180.3144090796      187.1894119661     4  0.32055932E+09
     -180.3144057723      186.0539268141     1  0.30632950E+09
     -180.3143955753      181.6535173454     1  0.28422281E+09
     -180.3143751009      183.2838292487     1  0.31578427E+09
     -180.3143431033      178.9771733359     1  0.30135971E+09
     -180.3143294135      177.9812677683     1  0.30046167E+09
     -180.3143178982      186.5355457940     1  0.29290956E+09
     -180.3143058988      184.2702184807     1  0.31098353E+09
     -180.3142799073      184.2423076299     1  0.31726114E+09
     -180.3142626825      183.8538962923     1  0.30805842E+09
     -180.3142479776      180.8585757712     1  0.30565490E+09
     -180.3142460344      180.2550702300     1  0.31443243E+09
     -180.3142332483      184.9349436120     1  0.30320275E+09
     -180.3142274043      177.9312246876     1  0.30883657E+09
     -180.3142210880      186.7154781024     1  0.29447598E+09
     -180.3142192875      186.3245543678     1  0.30102218E+09
     -180.3141919121      186.2094762590     1  0.29605176E+09
     -180.3141838270      190.8509944345     1  0.31949913E+09
     -180.3141675500      181.5419659600     1  0.29951376E+09
     -180.3141551037      180.8626919578     1  0.31163951E+09
     -180.3141327799      181.8712981085     1  0.28324506E+09
     -180.3141305770      182.9334447564     1  0.30832024E+09
     -180.3141126525      184.7945687826     1  0.29814134E+09
     -180.3141069082      187.5428465937     1  0.31963203E+09
     -180.3141022678      183.4599407490     1  0.31047153E+09
     -180.3140865791      182.6306581597     1  0.30640442E+09
     -180.3140840591      183.7900312171     1  0.31298758E+09
     -180.3140751161      182.6266684880     1  0.30227071E+09
     -180.3140722838      192.4328033469     1  0.31067507E+09
     -180.3140400455      186.0748138001     1  0.31546025E+09
     -180.3140074064      187.5482341088     1  0.31068540E+09
     -180.3139961373      182.8669453359     1  0.29668066E+09
     -180.3139872924      179.5580907871     1  0.30104669E+09
     -180.3139790393      182.9444356288     1  0.30094989E+09
     -180.3139765213      183.8504823096     1  0.29056165E+09
     -180.3139696561      185.9968514160     1  0.31981451E+09
     -180.3139599614      182.4000894730     1  0.30700471E+09
     -180.3139439259      181.7244875566     1  0.29837087E+09
     -180.3139173018      183.5340033613     1  0.31342549E+09
     -180.3139160623      184.5987191571     1  0.29902907E+09
     -180.3139109688      182.2801915281     1  0.31953751E+09
     -180.3138775713      185.6930133389     1  0.31663259E+09
     -180.3138752360      187.8826050523     1  0.31160678E+09
     -180.3138727821      186.3603289957     1  0.31763150E+09
     -180.3138703738      182.5197588009     1  0.31823264E+09
     -180.3138542420      184.7475190603     1  0.31093113E+09
     -180.3138460950      181.9974574231     1  0.31205596E+09
     -180.3138185523      183.4462374420     1  0.30190211E+09
     -180.3138065258      183.8993363727     1  0.33591366E+09
     -180.3138036690      183.6614606308     1  0.31358646E+09
     -180.3138006492      178.3138708933     1  0.29719777E+09
     -180.3137980683      185.6039760419     1  0.32226950E+09
     -180.3137734750      179.7190569767     1  0.30431590E+09
     -180.3137337113      181.0473767290     1  0.31772878E+09
     -180.3137260308      188.9277948580     1  0.33436108E+09
     -180.3136941604      183.4070317368     1  0.30451459E+09
     -180.3136674328      186.5256966253     1  0.30943164E+09
     -180.3136626279      182.6237093883     1  0.29970737E+09
     -180.3136403334      183.6780589035     1  0.29963773E+09
     -180.3136240583      185.7681816762     1  0.30956846E+09
     -180.3135848470      184.7497428022     1  0.32202648E+09
     -180.3135616743      188.8274756000     1  0.30579811E+09
     -180.3135600658      183.9544472985     1  0.31694967E+09
     -180.3135411649      183.2223165122     1  0.31311319E+09
     -180.3135382798      177.2502586817     1  0.29455930E+09
     -180.3135279231      185.9438872115     1  0.31006955E+09
     -180.3135258422      181.2829721299     1  0.30139410E+09
     -180.3135172787      184.8395688774     1  0.30323536E+09
     -180.3134882971      182.0897865413     1  0.30531188E+09
     -180.3134844008      180.7099947755     1  0.29588746E+09
     -180.3134313179      183.8726159260     1  0.30426562E+09
     -180.3134262092      180.9784990915     1  0.31136163E+09
     -180.3134094890      192.5974584117     1  0.31770103E+09
     -180.3133607853      185.3953621354     1  0.30743026E+09
     -180.3133529646      182.7788585553     1  0.30405255E+09
     -180.3133415968      182.0410661230     1  0.30299347E+09
     -180.3133315406      183.4164073808     1  0.30712282E+09
     -180.3133231813      182.6563697640     1  0.30471182E+09
     -180.3133213192      184.5734624481     1  0.30933532E+09
     -180.3133197610      185.3813581989     1  0.31081649E+09
     -180.3133045855      179.3907929666     1  0.30621487E+09
     -180.3132983488      179.1724424403     1  0.30024754E+09
     -180.3132906499      183.7708394509     1  0.31864918E+09
     -180.3132811969      184.9406581803     1  0.31201817E+09
     -180.3132630310      181.2510937406     1  0.30853066E+09
     -180.3132447068      184.0937992094     1  0.31677086E+09
     -180.3132303990      185.1173518219     1  0.30369676E+09
     -180.3132249191      181.8088692225     1  0.31400971E+09
     -180.3132138718      180.9756595977     1  0.30195622E+09
     -180.3132070818      178.2765900611     1  0.30476780E+09
     -180.3131980737      181.2429157475     1  0.31500389E+09
     -180.3131842044      183.8209438619     1  0.30232860E+09
     -180.3131692892      187.1216118200     1  0.31236843E+09
     -180.3131569056      185.2878359584     1  0.31864230E+09
     -180.3131473986      187.4178081711     1  0.30931488E+09
     -180.3131435638      182.8129729334     1  0.32118236E+09
     -180.3131296614      185.3418740793     1  0.30349562E+09
     -180.3131201129      185.8558599169     1  0.32300943E+09
     -180.3131131337      178.0054539961     1  0.30151692E+09
     -180.3130913210      185.1754409508     1  0.30290939E+09
     -180.3130837093      184.0922495031     1  0.31244641E+09
     -180.3130467581      187.9414769916     1  0.29209105E+09
     -180.3130405470      188.6308516728     1  0.30841307E+09
     -180.3130327089      182.0799864893     1  0.31763646E+09
     -180.3130071217      183.6823783757     1  0.32475973E+09
     -180.3129744925      182.5900705102     1  0.30051085E+09
     -180.3129704200      186.3691657271     1  0.30661624E+09
     -180.3129607627      182.9016465000     1  0.31534752E+09
     -180.3129458390      180.4985517857     1  0.32222960E+09
     -180.3129363278      181.7548697151     1  0.31678482E+09
     -180.3129324966      185.8232214430     1  0.29610948E+09
     -180.3129212028      183.6858838391     1  0.29606267E+09
     -180.3128888451      185.4832213443     1  0.30139620E+09
     -180.3128731856      182.3960732913     1  0.32326063E+09
     -180.3128624496      184.0578169010     1  0.30163361E+09
     -180.3128596467      186.0572236874     1  0.31379917E+09
     -180.3128221757      183.1433262620     1  0.32122579E+09
     -180.3127514006      184.3015733357     1  0.29261062E+09
     -180.3127502748      191.6738235055     1  0.31675838E+09
     -180.3127412732      185.6751305244     1  0.30809638E+09
     -180.3127347401      186.2694063915     1  0.31261389E+09
     -180.3127330220      183.8977369972     1  0.32533158E+09
     -180.3127288731      180.7128811790     1  0.32800688E+09
     -180.3127188794      189.0750618389     1  0.31112933E+09
     -180.3126960680      183.0773983255     1  0.29090225E+09
     -180.3126937361      182.6658388224     1  0.30106416E+09
     -180.3126493090      181.6441661740     1  0.29830908E+09
     -180.3126208853      185.3627027256     1  0.30724275E+09
     -180.3126144505      190.1909980086     1  0.30914968E+09
     -180.3126099528      181.6442661208     1  0.30432133E+09
     -180.3126074664      185.1770509890     1  0.31620818E+09
     -180.3126029038      183.8169544095     1  0.30157538E+09
     -180.3126017944      183.0486630316     1  0.31053557E+09
     -180.3126006918      181.8553808548     1  0.30864622E+09
     -180.3125892463      182.0077536563     1  0.30961828E+09
     -180.3125707423      183.7315570334     1  0.30631491E+09
     -180.3125556782      179.4264678067     1  0.30312498E+09
     -180.3125514047      184.3605799324     1  0.30769915E+09
     -180.3125446926      184.3792949929     1  0.30276137E+09
     -180.3125142326      179.0730204281     1  0.29696117E+09
     -180.3125118238      182.7057883658     1  0.30640535E+09
     -180.3125064668      183.5716529560     1  0.29407331E+09
     -180.3124658003      181.0269369985     1  0.29792345E+09
     -180.3124444490      178.9743754536     1  0.30126185E+09
     -180.3124368926      181.9474834356     1  0.30309873E+09
     -180.3124337785      182.2295887244     1  0.31401161E+09
     -180.3124209931      182.5280408054     1  0.32453879E+09
     -180.3124190975      184.5873764050     1  0.30227063E+09
     -180.3123991265      184.9131803625     1  0.31546142E+09
     -180.3123838115      183.0906872958     1  0.30802129E+09
     -180.3123786516      181.4212596627     1  0.29689724E+09
     -180.3123648762      180.2627374545     1  0.30502501E+09
     -180.3123396541      180.9591186738     1  0.30461649E+09
     -180.3123258452      178.1808211558     1  0.30445564E+09
     -180.3123246945      185.8985729263     1  0.28669737E+09
     -180.3123222744      183.3928756662     1  0.29136829E+09
     -180.3123190176      181.7779927540     1  0.30530012E+09
     -180.3123168510      181.7358711234     1  0.30064429E+09
     -180.3123155956      185.6440033779     1  0.29932305E+09
     -180.3123100109      181.5616105204     1  0.30737491E+09
     -180.3122994079      183.1296458898     1  0.30115102E+09
     -180.3122891727      184.5428254063     1  0.30031694E+09
     -180.3122722168      179.5797710757     1  0.30679457E+09
     -180.3122708349      177.7705723920     1  0.29999508E+09
     -180.3122696831      181.2509594474     1  0.29850616E+09
     -180.3122558471      181.6314048051     1  0.30541791E+09
     -180.3122506203      185.6494401544     1  0.30797748E+09
     -180.3122460817      189.0570863074     1  0.29667565E+09
     -180.3121727161      184.8865644998     1  0.32534346E+09
     -180.3121636911      184.1143331488     1  0.31474089E+09
     -180.3121499279      183.3730968276     1  0.29966612E+09
     -180.3121366670      183.9405687493     1  0.29839705E+09
     -180.3121250527      185.6375676428     1  0.30248222E+09
     -180.3121181701      182.3146172016     1  0.29379300E+09
     -180.3121163895      183.3861084371     1  0.30113659E+09
     -180.3121102841      184.3298782900     1  0.30903131E+09
     -180.3121068933      186.4611694851     1  0.29600127E+09
     -180.3120783879      187.0515989493     1  0.31496218E+09
     -180.3120740018      177.1972633135     1  0.30168209E+09
     -180.3120712719      182.8164777270     1  0.31708973E+09
     -180.3120222257      179.8194951412     1  0.30372148E+09
     -180.3119976511      183.6329370750     2  0.30731951E+09
     -180.3119783499      186.8862587119     1  0.31335874E+09
     -180.3119648098      181.7568498320     1  0.30641306E+09
     -180.3119586716      186.8105405589     1  0.30748016E+09
     -180.3119443172      178.4966313005     1  0.30415535E+09
     -180.3119258480      182.4826863577     1  0.32132150E+09
     -180.3119142516      185.2762493738     1  0.29013012E+09
     -180.3119131297      182.7197432487     1  0.31366014E+09
     -180.3118391199      185.4692328633     1  0.30307994E+09
     -180.3118343170      184.3357015533     1  0.29068926E+09
     -180.3118186780      181.5450102266     1  0.31192444E+09
     -180.3118123262      186.0971079316     1  0.30510934E+09
     -180.3118057137      183.3588724964     1  0.31074605E+09
     -180.3117776314      191.8628032315     1  0.30479081E+09
     -180.3117507233      183.7112650815     1  0.29210785E+09
     -180.3117483281      182.3831429793     1  0.30894522E+09
     -180.3117227479      186.8162149416     1  0.31723898E+09
     -180.3116964993      186.0884634159     1  0.29841953E+09
     -180.3116896169      185.0734353050     1  0.33403778E+09
     -180.3116803822      185.6778870890     1  0.30207368E+09
     -180.3116695246      182.5546565762     1  0.30631120E+09
     -180.3116565162      181.7118593957     1  0.30181419E+09
     -180.3116094849      185.1676288225     1  0.31034353E+09
     -180.3115682166      180.8054391064     1  0.30193021E+09
     -180.3115490628      183.4159711430     1  0.29929790E+09
     -180.3115356548      183.4738530685     1  0.29479746E+09
     -180.3115289451      179.9791927079     1  0.30515676E+09
     -180.3114740430      179.5431452447     1  0.30759741E+09
     -180.3114666785      183.6267842862     1  0.30353467E+09
     -180.3114157058      185.3359386119     1  0.31825673E+09
     -180.3114119365      183.6919771466     1  0.30612864E+09
     -180.3114091141      184.6791476764     1  0.31813230E+09
     -180.3113890478      188.1981575776     1  0.30972976E+09
     -180.3113665257      183.7319569186     1  0.31076465E+09
     -180.3113535364      181.0968473668     1  0.30364846E+09
     -180.3113401270      176.3880585538     1  0.30448512E+09
     -180.3113367349      185.3185286757     1  0.31059640E+09
     -180.3113333538      187.5645965342     1  0.31056976E+09
     -180.3113299052      185.1895502956     1  0.30388052E+09
     -180.3113276322      185.8525884355     1  0.29620781E+09
     -180.3113144995      180.8058220052     1  0.29546548E+09
     -180.3113102649      184.8445645866     1  0.31151310E+09
     -180.3112962117      182.7525426992     1  0.30235208E+09
     -180.3112904541      183.1104116434     1  0.30838805E+09
     -180.3112771150      180.7103784034     1  0.30602974E+09
     -180.3112609586      187.1941199612     1  0.30166357E+09
     -180.3112565100      181.4659642477     1  0.30462334E+09
     -180.3112332130      185.1969790135     1  0.32357281E+09
     -180.3112310850      182.4624313434     1  0.31040266E+09
     -180.3112283643      185.3161929375     1  0.29675605E+09
     -180.3112135667      184.7242618185     1  0.31787165E+09
     -180.3111964634      181.7969334659     1  0.28993883E+09
     -180.3111857245      185.1733493018     1  0.32370066E+09
     -180.3111219249      184.0878785711     1  0.29831304E+09
     -180.3111196084      185.1405714395     1  0.31116529E+09
     -180.3111024587      186.0508454473     1  0.31561039E+09
     -180.3110942462      183.7186321112     1  0.30158972E+09
     -180.3110868302      182.9275452205     1  0.30016976E+09
     -180.3110789799      179.0756479127     1  0.30955061E+09
     -180.3110721195      181.1931542670     1  0.29442199E+09
     -180.3110631043      184.2170383621     1  0.31989980E+09
     -180.3110441478      177.4661333418     1  0.30297106E+09
     -180.3110391238      184.1839087947     1  0.31324664E+09
     -180.3110353775      187.4165575136     1  0.30884073E+09
     -180.3110061617      187.5976780965     1  0.31520376E+09
     -180.3109865217      185.9197164179     1  0.31278460E+09
     -180.3109801642      182.0135534616     1  0.31029163E+09
     -180.3109739363      184.4456213012     1  0.31611276E+09
     -180.3109471967      183.5771337042     1  0.29910047E+09
     -180.3109434914      184.2392789982     1  0.30452616E+09
     -180.3109238829      178.0141693816     1  0.29743243E+09
     -180.3109139872      180.4555277165     1  0.31190552E+09
     -180.3109109029      180.0963434481     1  0.30848223E+09
     -180.3109043624      183.8004622243     1  0.32499199E+09
     -180.3108675202      187.3451889164     1  0.30909210E+09
     -180.3108576333      183.6155900440     1  0.30114532E+09
     -180.3108549092      179.8571595155     1  0.31657221E+09
     -180.3108215630      181.5893106737     1  0.31988440E+09
     -180.3108119307      190.9446906580     1  0.30022458E+09
     -180.3108043864      186.3145086468     1  0.31302168E+09
     -180.3107969099      182.0746154907     1  0.33414987E+09
     -180.3107746102      186.3667815150     1  0.31468189E+09
     -180.3107712899      180.6825155054     1  0.31706135E+09
     -180.3107625048      180.9909002858     1  0.30045972E+09
     -180.3107438630      183.5817119274     1  0.31824071E+09
     -180.3107248272      180.1070406123     1  0.30935055E+09
     -180.3107229477      181.9129624438     1  0.32268489E+09
     -180.3107181641      183.4547427280     1  0.29168945E+09
     -180.3107139938      183.1404989552     1  0.30606879E+09
     -180.3107125461      184.6526484772     1  0.30355537E+09
     -180.3106798418      181.8467389794     1  0.30425027E+09
     -180.3106516956      188.0051562708     1  0.30673604E+09
     -180.3106336719      183.5330168556     1  0.30364756E+09
     -180.3106279250      182.0414092299     1  0.30601528E+09
     -180.3106215939      184.8124375902     1  0.31390010E+09
     -180.3106157178      181.3692970391     1  0.31113407E+09
     -180.3105891389      186.7901250953     1  0.30110738E+09
     -180.3105828666      190.0697526819     1  0.31281117E+09
     -180.3105749780      182.1389655399     1  0.30502607E+09
     -180.3105628169      183.5425503117     1  0.30700461E+09
     -180.3105478840      187.3680425400     1  0.33027563E+09
     -180.3105271360      179.8968825560     1  0.29901757E+09
     -180.3105031675      175.4994272347     1  0.30198171E+09
     -180.3104974545      189.0529833838     1  0.30569618E+09
     -180.3104882096      182.0302720612     1  0.32445792E+09
     -180.3104566161      186.0038527483     1  0.31453414E+09
     -180.3104340549      182.8358857137     1  0.32824634E+09
     -180.3104283674      183.2252503399     1  0.30557999E+09
     -180.3104089634      186.6485049522     1  0.30167746E+09
     -180.3103815462      183.6272644934     1  0.32005752E+09
     -180.3103792852      181.6852496132     1  0.28983157E+09
     -180.3103704775      183.7298008375     1  0.31593308E+09
     -180.3103452455      184.3347236659     1  0.29843571E+09
     -180.3103241931      181.3542125850     1  0.30485947E+09
     -180.3103187854      184.0280822293     1  0.29679345E+09
     -180.3103068674      182.0618818324     1  0.30501819E+09
     -180.3102906808      186.5505262207     1  0.30439776E+09
     -180.3102765807      184.4533705696     1  0.30542820E+09
     -180.3102600812      185.4272651832     1  0.29841722E+09
     -180.3102298042      184.1284569407     1  0.31373531E+09
     -180.3102217508      179.5490257390     1  0.30115622E+09
     -180.3102122768      187.4155779815     1  0.31498104E+09
     -180.3101929211      183.5727498990     1  0.30468219E+09
     -180.3101797141      179.5709205903     1  0.30040896E+09
     -180.3101729399      183.8717837083     1  0.30870669E+09
     -180.3101620999      185.8752705288     1  0.31738244E+09
     -180.3101536280      182.4405768052     1  0.29928432E+09
     -180.3101412618      183.6452822360     1  0.29983862E+09
     -180.3101291301      185.4481412873     1  0.29774019E+09
     -180.3101102910      183.4564559636     1  0.31155626E+09
     -180.3101002588      180.9928664879     1  0.30599850E+09
     -180.3100845891      176.4938580258     1  0.30182712E+09
     -180.3100687388      184.0973579150     1  0.31042309E+09
     -180.3100466918      187.6162245583     1  0.30842518E+09
     -180.3100260182      183.9706621810     1  0.30206214E+09
     -180.3100158832      183.4739967962     1  0.30217554E+09
     -180.3099951044      183.4186507423     1  0.30067030E+09
     -180.3099834985      183.2011568739     1  0.30400441E+09
     -180.3099791056      180.6461551090     1  0.32248795E+09
     -180.3099711213      180.0805152762     1  0.30079099E+09
     -180.3099470825      186.2013110865     1  0.30632267E+09
     -180.3099313813      182.4041290729     1  0.29371800E+09
     -180.3098844693      184.0003817379     1  0.30350563E+09
     -180.3098705953      183.4728344080     1  0.30888606E+09
     -180.3098522060      185.6955456437     1  0.29821938E+09
     -180.3098508189      191.3641598862     1  0.31460558E+09
     -180.3098474871      186.4920277547     1  0.30111032E+09
     -180.3098191342      182.2418043546     1  0.30159110E+09
     -180.3098119505      190.3060115442     1  0.31687105E+09
     -180.3098066153      183.9663109042     1  0.30209486E+09
     -180.3097973623      178.1755226986     1  0.29282426E+09
     -180.3097467040      182.9421967546     1  0.29560173E+09
     -180.3097425031      178.2302706431     1  0.29953259E+09
     -180.3097414250      184.5064684505     1  0.32321482E+09
     -180.3097302320      188.2255380554     1  0.31828100E+09
     -180.3097285403      184.3774771637     1  0.29908196E+09
     -180.3097168602      183.8480211210     1  0.30862008E+09
     -180.3096488818      182.0418160852     1  0.30600343E+09
     -180.3096396296      183.5727425045     1  0.30163186E+09
     -180.3096358066      181.8085331333     1  0.30719919E+09
     -180.3096159923      179.1347804520     1  0.30011998E+09
     -180.3096135350      179.2238593049     1  0.29901293E+09
     -180.3095469150      184.5642841925     1  0.31242941E+09
     -180.3095319837      182.7164813978     1  0.29960052E+09
     -180.3095192406      185.9755219642     1  0.31588993E+09
     -180.3095147434      183.0664342242     1  0.31538935E+09
     -180.3095026342      178.1402337013     1  0.31174058E+09
     -180.3094969008      180.3102969548     1  0.30778973E+09
     -180.3094802301      184.6300889089     1  0.30139558E+09
     -180.3094782243      190.7750874531     1  0.31070786E+09
     -180.3094631561      185.3509611449     1  0.29727393E+09
     -180.3094461871      182.8118493981     1  0.30542017E+09
     -180.3094198276      187.1621033645     1  0.30107389E+09
     -180.3094129012      179.3767946953     1  0.29826254E+09
     -180.3093759728      183.1406158426     1  0.31307786E+09
     -180.3093676175      186.7768193293     1  0.30951715E+09
     -180.3093619210      182.5860507171     1  0.30957666E+09
     -180.3093450635      185.6168710566     1  0.31036472E+09
     -180.3093214692      185.7076546328     1  0.31535065E+09
     -180.3093148345      181.1005470455     1  0.29739669E+09
     -180.3093124187      180.7662109617     1  0.30715769E+09
     -180.3093109070      182.2185642793     1  0.30601012E+09
     -180.3093041956      184.7427385179     1  0.32792139E+09
     -180.3092998660      182.2452981736     1  0.29768597E+09
     -180.3092806406      181.6962237812     1  0.30156600E+09
     -180.3092745809      180.1265252452     1  0.30677154E+09
     -180.3092680715      183.3274492335     1  0.30897648E+09
     -180.3092584297      187.1656310641     1  0.31425404E+09
     -180.3092507402      183.2893658691     1  0.31398348E+09
     -180.3092360776      178.2547986074     1  0.30101675E+09
     -180.3092279604      188.5058026160     1  0.32666171E+09
     -180.3092185430      185.3322908526     1  0.29615935E+09
     -180.3092013047      186.3606672022     1  0.30829917E+09
     -180.3091925313      184.9680411745     1  0.31100451E+09
     -180.3091699364      183.6550781556     1  0.30271437E+09
     -180.3091405710      179.1951860880     1  0.29750609E+09
     -180.3091247263      180.6601299851     1  0.30211702E+09
     -180.3091119554      185.0994395385     1  0.31326395E+09
     -180.3091023265      181.5968889478     1  0.32823144E+09
     -180.3090909522      182.0646342319     1  0.32071106E+09
     -180.3090598166      183.6254956661     1  0.28666813E+09
     -180.3090414293      179.7978309698     1  0.30610543E+09
     -180.3090383198      182.0407736847     1  0.29932512E+09
     -180.3090282129      185.7419409536     1  0.32593543E+09
     -180.3090014562      183.0360442983     1  0.31193204E+09
     -180.3089989481      181.3337118727     1  0.29638766E+09
     -180.3089953899      191.3834814104     1  0.30853774E+09
     -180.3089900262      183.2499400481     1  0.30801715E+09
     -180.3089849993      185.2770031398     1  0.31514129E+09
     -180.3089711849      181.6537117439     1  0.29522396E+09
     -180.3089668485      181.6453081767     1  0.32058570E+09
     -180.3089391015      181.5645335888     1  0.30839197E+09
     -180.3089347060      184.1053429639     1  0.30537362E+09
     -180.3089316562      181.9461172197     1  0.30317728E+09
     -180.3089233558      177.3609528281     1  0.30167541E+09
     -180.3089219048      187.1268029603     1  0.33164021E+09
     -180.3089100570      180.3935295317     1  0.29578124E+09
     -180.3088932759      182.1899240121     1  0.30505332E+09
     -180.3088796167      185.2067233769     1  0.31612129E+09
     -180.3088662174      180.1278801602     1  0.29739120E+09
     -180.3088560837      182.8792092337     1  0.30493352E+09
     -180.3088503520      182.1185524408     1  0.31406896E+09
     -180.3088351834      185.6072303878     1  0.31054912E+09
     -180.3088266636      183.6128278666     1  0.30990883E+09
     -180.3088112363      181.6105001917     1  0.30336865E+09
     -180.3087879170      183.4821460022     1  0.29397479E+09
     -180.3087839115      177.3128156034     1  0.29697018E+09
     -180.3087567441      178.6269996458     1  0.29944345E+09
     -180.3087373384      185.6909973127     1  0.29736037E+09
     -180.3087109607      183.7296601312     1  0.30799381E+09
     -180.3086945195      183.8102854757     1  0.31269899E+09
     -180.3086852679      180.5805993335     1  0.30414703E+09
     -180.3086773072      181.1598754497     1  0.30647534E+09
     -180.3086723265      184.0591208963     1  0.33545708E+09
     -180.3086518969      182.1943091349     1  0.30342688E+09
     -180.3086340724      181.6636555957     1  0.30976766E+09
     -180.3086196182      182.7873650491     1  0.29873555E+09
     -180.3086157955      185.4969943516     1  0.30310667E+09
     -180.3086100148      177.4834417634     1  0.30468475E+09
     -180.3086045406      185.8131621555     1  0.29792724E+09
     -180.3086020664      181.7472961591     1  0.31120983E+09
     -180.3085978636      185.0257769187     1  0.31314264E+09
     -180.3085916065      187.5023498884     1  0.30710838E+09
     -180.3085786335      185.3806145357     1  0.30216937E+09
     -180.3085568720      182.8976632311     1  0.30213633E+09
     -180.3085150435      178.8392374914     1  0.30349470E+09
     -180.3084854381      182.2427187057     1  0.29753212E+09
     -180.3084660368      187.4932713050     1  0.30207520E+09
     -180.3084545790      179.0909046290     1  0.29141081E+09
     -180.3084397376      176.9645039649     1  0.29956535E+09
     -180.3083989475      186.1170921398     1  0.30468887E+09
     -180.3083801084      175.3016284176     2  0.30508365E+09
     -180.3083732347      182.3953556030     1  0.30027117E+09
     -180.3083706595      180.4486065732     1  0.30968084E+09
     -180.3083673451      184.5299319681     1  0.31019975E+09
     -180.3083642968      184.4825373370     1  0.29601281E+09
     -180.3083567947      181.4457095599     1  0.31355208E+09
     -180.3083443349      181.0886815676     1  0.30597131E+09
     -180.3083155366      181.5352120265     1  0.30512214E+09
     -180.3083114822      183.5473801849     1  0.31983439E+09
     -180.3082975077      181.5487037552     1  0.30362282E+09
     -180.3082960576      179.8749436181     1  0.30350087E+09
     -180.3082917862      181.6208592177     1  0.30925533E+09
     -180.3082642094      179.2909573772     1  0.30635658E+09
     -180.3082530598      184.4123088259     1  0.29787632E+09
     -180.3082365672      185.6488966154     1  0.31399068E+09
     -180.3082308639      183.9600614234     1  0.30598413E+09
     -180.3082259821      182.7615969620     1  0.30953706E+09
     -180.3082163048      184.9183722951     1  0.31787222E+09
     -180.3082096727      180.8203721770     1  0.31160554E+09
     -180.3082013286      183.2821417908     1  0.32676579E+09
     -180.3081900298      181.7476039528     1  0.29505296E+09
     -180.3081780393      185.0614406168     1  0.30868116E+09
     -180.3081703752      179.9649778993     1  0.30317801E+09
     -180.3081679412      182.3861372116     1  0.32085419E+09
     -180.3081604468      179.3655119946     1  0.30263023E+09
     -180.3081497276      183.5600257503     1  0.30575200E+09
     -180.3081485615      179.4210412137     1  0.30321160E+09
     -180.3081161085      185.0039699762     1  0.30530429E+09
     -180.3081029478      183.0182204680     1  0.30126651E+09
     -180.3080988073      181.2700123283     1  0.30565455E+09
     -180.3080969389      184.3423126600     1  0.31986826E+09
     -180.3080751692      184.6009808930     1  0.31331634E+09
     -180.3080709108      181.9840776188     1  0.30381889E+09
     -180.3080645955      179.7118232369     1  0.30234106E+09
     -180.3080301791      181.3417343719     1  0.31001629E+09
     -180.3080255312      182.6566059490     1  0.30808095E+09
     -180.3080130996      183.2298705745     1  0.29950968E+09
     -180.3080023692      182.3348010280     1  0.31071054E+09
     -180.3080009398      185.3828701354     1  0.32224439E+09
     -180.3079704863      187.1005379419     1  0.29622991E+09
     -180.3079687045      184.8495570608     1  0.30272940E+09
     -180.3079560743      184.2108883642     1  0.30237438E+09
     -180.3079534911      182.9660674273     1  0.29660917E+09
     -180.3079431028      180.5256837213     1  0.30084332E+09
     -180.3079414904      185.1168952954     1  0.30731686E+09
     -180.3079343374      182.6203566699     1  0.31199175E+09
     -180.3079204174      185.4355719278     1  0.31301845E+09
     -180.3079059275      186.6198465299     1  0.31310348E+09
     -180.3079021355      179.9747966104     1  0.30801877E+09
     -180.3079007429      184.3832998961     1  0.30901727E+09
     -180.3078956675      180.1489040892     1  0.30130357E+09
     -180.3078871107      184.0393398101     1  0.29591208E+09
     -180.3078579232      185.5657822488     1  0.29682110E+09
     -180.3078489943      182.7487916458     1  0.31024554E+09
     -180.3078338792      182.8520816780     1  0.29422267E+09
     -180.3078263767      186.4506484846     1  0.30520796E+09
     -180.3078236828      182.8617802155     1  0.32695372E+09
     -180.3078032072      186.0198577602     1  0.31404530E+09
     -180.3078015565      185.4605006371     1  0.30246766E+09
     -180.3077873123      180.9981615066     1  0.32003280E+09
     -180.3077805962      186.7460784637     1  0.31929676E+09
     -180.3077714030      181.9208676147     1  0.31293991E+09
     -180.3077631526      184.1877946478     1  0.30307585E+09
     -180.3077521188      181.8916488895     1  0.30268879E+09
     -180.3077404891      185.7096690539     1  0.31429678E+09
     -180.3077389560      190.2754459181     1  0.30661863E+09
     -180.3077316960      187.1233426247     1  0.30784023E+09
     -180.3077251273      184.4969756290     1  0.30572772E+09
     -180.3077217041      183.1462558406     1  0.30565817E+09
     -180.3077158429      183.3047936434     1  0.30391376E+09
     -180.3077114899      183.5563581770     1  0.32427284E+09
     -180.3077073444      177.8590201911     1  0.30443952E+09
     -180.3076959201      187.4115795231     1  0.31669734E+09
     -180.3076881496      181.2373658758     1  0.30768177E+09
     -180.3076793849      184.7633593227     1  0.30808215E+09
     -180.3076716287      181.5064540448     1  0.31295141E+09
     -180.3076618293      192.6537421301     1  0.31945345E+09
     -180.3076549034      176.5515512532     1  0.29957586E+09
     -180.3076510320      183.5717281064     1  0.31454847E+09
     -180.3076151738      186.1870248296     1  0.31204014E+09
     -180.3076000840      180.7205499116     1  0.30227835E+09
     -180.3075983392      188.2304494163     1  0.29146305E+09
     -180.3075954482      184.9105560624     1  0.30624867E+09
     -180.3075743529      179.3484488492     1  0.29358517E+09
     -180.3075620098      180.5001315568     1  0.31423139E+09
     -180.3075608405      182.8522600458     1  0.30706241E+09
     -180.3075590036      186.9880246039     1  0.32016645E+09
     -180.3075350474      179.7224245575     1  0.30147733E+09
     -180.3075285325      186.0575492146     1  0.31847740E+09
     -180.3075047660      181.0215862623     1  0.30419446E+09
     -180.3074921429      183.7766075624     1  0.31547973E+09
     -180.3074903252      184.5993315262     1  0.30670186E+09
     -180.3074747202      186.1681571876     1  0.32204123E+09
     -180.3074562090      183.3767414597     1  0.31243692E+09
     -180.3074537366      181.5039598046     1  0.29959564E+09
     -180.3074463487      191.4174620250     1  0.31797842E+09
     -180.3074375553      187.0982544713     1  0.29808248E+09
     -180.3074337716      184.2208787139     1  0.31820713E+09
     -180.3074239572      184.8714208065     1  0.30929955E+09
     -180.3074167032      184.9940562711     1  0.30703321E+09
     -180.3074100222      186.4443404577     1  0.30173961E+09
     -180.3074027593      183.1419779877     1  0.31615451E+09
     -180.3073751067      189.5283532916     1  0.31930194E+09
     -180.3073443392      185.9495715796     1  0.30921347E+09
     -180.3073289605      183.9146691325     1  0.31509680E+09
     -180.3073274124      182.3155218561     1  0.31336133E+09
     -180.3073134423      182.4168785036     1  0.30632285E+09
     -180.3073108504      181.9517268943     1  0.30328742E+09
     -180.3072950089      182.5842502654     1  0.30967930E+09
     -180.3072638070      182.8321350937     1  0.30151261E+09
     -180.3072574701      182.7911516217     1  0.31516567E+09
     -180.3072458254      176.1114627526     1  0.29864829E+09
     -180.3072268505      181.7445529544     1  0.29925146E+09
     -180.3072234459      184.7995212506     1  0.30516380E+09
     -180.3072003120      181.4260132287     1  0.30242884E+09
     -180.3071930891      185.1905112337     1  0.30332198E+09
     -180.3071741423      183.2061386335     1  0.32000400E+09
     -180.3071728295      183.0249698946     1  0.31560436E+09
     -180.3071517721      183.3424525786     1  0.29320840E+09
     -180.3071485988      181.4874687353     1  0.29947908E+09
     -180.3071414273      185.0545227259     1  0.31276785E+09
     -180.3071402420      177.0525567559     1  0.31096874E+09
     -180.3071336733      181.1258964687     1  0.31214064E+09
     -180.3071174266      181.9268323899     1  0.30589989E+09
     -180.3071134590      183.6354228287     1  0.30057894E+09
     -180.3070853416      186.6308857282     1  0.31904837E+09
     -180.3070832279      183.0229005634     1  0.30107129E+09
     -180.3070582091      189.6902954590     1  0.31058364E+09
     -180.3070469893      183.6468765678     1  0.29433475E+09
     -180.3070375496      184.3258091770     1  0.31262883E+09
     -180.3070302588      183.8485231968     1  0.30815836E+09
     -180.3070288754      181.5680231201     1  0.30231274E+09
     -180.3070168325      183.6364951373     1  0.30440679E+09
     -180.3070038341      186.4056873258     1  0.30509281E+09
     -180.3069999595      185.6365422077     1  0.31331389E+09
     -180.3069741399      186.9801931661     1  0.30009645E+09
     -180.3069672302      180.3034921093     1  0.31783397E+09
     -180.3069534155      179.0900011051     1  0.30761841E+09
     -180.3069322585      183.7847696685     1  0.31038005E+09
     -180.3069195550      182.1637573631     1  0.31124289E+09
     -180.3068986232      185.8540161025     1  0.30146275E+09
     -180.3068975219      184.4650803715     1  0.30670054E+09
     -180.3068836628      183.0803754546     1  0.29555485E+09
     -180.3068722672      186.6127244174     1  0.30743149E+09
     -180.3068251815      185.4795943010     1  0.31344403E+09
     -180.3068121641      186.6451307250     1  0.29986590E+09
     -180.3067887649      184.6787092540     1  0.30592608E+09
     -180.3067748824      186.1549348721     1  0.30219994E+09
     -180.3067311172      179.3038256071     1  0.29866340E+09
     -180.3067300619      187.0640787082     1  0.30943971E+09
     -180.3067221651      176.1261240030     1  0.31291187E+09
     -180.3067159457      184.5825500543     1  0.30115552E+09
[truncated: 749,701 more chars]
