# Supplementary material for: Structure, thermodynamics, and rearrangement mechanisms in gold clusters—insights from the energy landscapes framework
Source: Nanoscale. 2017 Dec 15;10(4):2004–16. doi: 10.1039/c7nr07123j (PMC5901115; doi:10.1039/c7nr07123j)
Supplement: Supplementary file 1 [file NR-010-C7NR07123J-s001.zip › minima/51_Au/min.data.dec]

     -180.5732882346      191.0874664484     2  0.29841365E+09
     -180.5578358042      184.8858035527     1  0.30597164E+09
     -180.5555657180      192.0153155159     2  0.29680611E+09
     -180.5539914773      187.9752431246     1  0.29626694E+09
     -180.5511732960      193.7320661763     1  0.32986072E+09
     -180.5180041625      193.3592304018     2  0.31316523E+09
     -180.5088801337      193.5235965499     2  0.30811087E+09
     -180.5017309796      194.0816983946     2  0.29001549E+09
     -180.4927595973      193.6608682298     1  0.30514509E+09
     -180.4924523389      183.4423207170     1  0.28804479E+09
     -180.4913082907      193.8232768983     1  0.30969467E+09
     -180.4882315622      189.8416025464     1  0.32923650E+09
     -180.4828259764      188.5803980219     1  0.30885483E+09
     -180.4816643772      186.6331335844     1  0.30875347E+09
     -180.4796117703      191.6933582134     1  0.29681400E+09
     -180.4762482320      187.0560135136     1  0.30966399E+09
     -180.4749440270      187.6516268762     1  0.30945116E+09
     -180.4712900304      187.3915294434     1  0.29785762E+09
     -180.4696588029      189.9880720330     1  0.31224214E+09
     -180.4654987248      189.1436290593     1  0.30923773E+09
     -180.4625633010      189.8869757140     1  0.30954320E+09
     -180.4619294350      187.0239962193     1  0.32532669E+09
     -180.4617607867      189.6359608712     1  0.31253363E+09
     -180.4600194221      184.9946329114     1  0.30155212E+09
     -180.4575470458      193.6526323847     1  0.30737712E+09
     -180.4569962636      189.2846492129     1  0.32417771E+09
     -180.4530835944      192.9241774633     1  0.33047150E+09
     -180.4514703499      189.1939975129     1  0.31901803E+09
     -180.4505474210      189.0984682665     1  0.30864268E+09
     -180.4503813256      193.6340538374     1  0.32695209E+09
     -180.4495944843      184.7590068740     1  0.32210436E+09
     -180.4492901573      183.3621761654     1  0.30675962E+09
     -180.4483004049      193.6300665350     1  0.32589267E+09
     -180.4469222451      189.5762467657     1  0.30523573E+09
     -180.4465245915      185.7469987719     1  0.30934781E+09
     -180.4461746407      192.8272630148     1  0.32528416E+09
     -180.4452971426      187.6599906625     1  0.30539837E+09
     -180.4447012469      189.9871885972     1  0.31946131E+09
     -180.4439238212      186.4883785476     1  0.30711250E+09
     -180.4419077106      183.2267273267     1  0.29621880E+09
     -180.4416270611      183.8129859027     1  0.29626069E+09
     -180.4390304022      185.1908523296     1  0.31860333E+09
     -180.4373409652      187.1152644240     1  0.30162469E+09
     -180.4365213867      185.7537612872     1  0.30251255E+09
     -180.4363894099      193.1159538595     1  0.30356452E+09
     -180.4359440417      189.7745720788     1  0.32120324E+09
     -180.4356636061      191.8732884611     2  0.31355256E+09
     -180.4347857288      181.7031645739     2  0.29130288E+09
     -180.4347420650      193.2916239144     1  0.30500473E+09
     -180.4332174707      193.7806965218     1  0.30626557E+09
     -180.4325363175      189.1899119065     1  0.31675421E+09
     -180.4319567193      188.6659993292     1  0.32491402E+09
     -180.4306796708      193.3398458580     1  0.30990221E+09
     -180.4299488082      187.5031332671     1  0.31675102E+09
     -180.4297389367      186.9701015843     1  0.30341308E+09
     -180.4291129794      187.2957632596     1  0.31409258E+09
     -180.4288929410      186.8055436961     1  0.31523145E+09
     -180.4279921481      192.9580418499     1  0.30069218E+09
     -180.4276588661      193.8404655781     1  0.30242812E+09
     -180.4255667441      184.0821858630     1  0.29099993E+09
     -180.4255286996      185.7179352999     1  0.32042403E+09
     -180.4252653295      182.3503301816     1  0.31106100E+09
     -180.4247119900      193.5813112544     1  0.31766400E+09
     -180.4238548371      188.7890441472     1  0.32316706E+09
     -180.4215388113      193.6702127325     1  0.30221736E+09
     -180.4213237360      193.7368647316     1  0.30230458E+09
     -180.4211929980      193.4950853476     1  0.29829238E+09
     -180.4195830045      193.8172130267     1  0.29897110E+09
     -180.4195641333      182.8087440226     1  0.31610264E+09
     -180.4185880810      187.0285411112     1  0.30035618E+09
     -180.4172708399      193.5548289982     1  0.30340563E+09
     -180.4159517195      192.6690039359     1  0.30988460E+09
     -180.4149815943      184.6242956178     1  0.29577682E+09
     -180.4133946623      193.2577763316     1  0.29934729E+09
     -180.4131394107      187.0208550892     1  0.31004796E+09
     -180.4129663239      193.1187549896     1  0.30256484E+09
     -180.4128883091      182.4937919283     1  0.29912076E+09
     -180.4113389442      182.8168738626     1  0.30583356E+09
     -180.4106557514      189.0189595130     1  0.32236625E+09
     -180.4100627207      193.6762216636     1  0.31867912E+09
     -180.4097585541      186.5333625596     1  0.30555854E+09
     -180.4089907547      189.4734420996     1  0.30404053E+09
     -180.4088320317      189.4478744924     1  0.30488059E+09
     -180.4085241622      190.8087997776     1  0.30913751E+09
     -180.4083709248      194.2621782974     1  0.34738470E+09
     -180.4083508125      188.3503313400     1  0.32298167E+09
     -180.4083048896      193.6289500771     1  0.31671086E+09
     -180.4081776322      184.7035587135     1  0.30894703E+09
     -180.4081568118      193.4398141055     1  0.30105268E+09
     -180.4076721124      185.7141565970     1  0.29744175E+09
     -180.4075785579      183.1097920708     1  0.33048736E+09
     -180.4071012874      186.5377120531     1  0.30679490E+09
     -180.4070481165      193.5044422393     1  0.30163222E+09
     -180.4067067201      194.0506420786     1  0.29846711E+09
     -180.4061623516      189.1878150413     1  0.30693463E+09
     -180.4056636659      193.9521543191     1  0.29962404E+09
     -180.4053095410      189.7863523960     1  0.30314003E+09
     -180.4042052608      189.9224573246     1  0.30523100E+09
     -180.4039171948      189.4884754030     1  0.31796543E+09
     -180.4034757365      189.3626227171     1  0.31941778E+09
     -180.4034667696      181.8238152756     1  0.31419290E+09
     -180.4030942380      185.1214297697     1  0.32440396E+09
     -180.4027815915      187.4172569455     1  0.30137139E+09
     -180.4026259716      192.4120810429     1  0.31560835E+09
     -180.4020419859      193.4740687087     1  0.29719008E+09
     -180.4018439681      186.8208266424     1  0.30926789E+09
     -180.4014179624      193.6002163281     1  0.31856725E+09
     -180.3996218314      186.9560695186     1  0.30186063E+09
     -180.3980837922      185.5149742362     1  0.30440983E+09
     -180.3975460668      189.1145023000     1  0.32107726E+09
     -180.3968500852      188.3182706978     1  0.34335531E+09
     -180.3968489202      186.5711245785     1  0.29789922E+09
     -180.3964820806      183.6622129549     1  0.30105728E+09
     -180.3958533532      193.3612042059     1  0.29864500E+09
     -180.3955162879      185.3594047570     1  0.29723696E+09
     -180.3936585053      186.2736799450     1  0.31766796E+09
     -180.3933136560      180.5691235545     1  0.29647030E+09
     -180.3927947510      184.1369104572     1  0.30524422E+09
     -180.3926063073      179.1690497647     1  0.30075040E+09
     -180.3906163340      193.8601893531     1  0.29751868E+09
     -180.3900845197      192.9986690847     1  0.29637626E+09
     -180.3896326859      183.7377803578     1  0.29527814E+09
     -180.3895864397      193.5396472901     1  0.29855676E+09
     -180.3887149329      193.5704851491     1  0.31946175E+09
     -180.3884094274      185.5590303892     1  0.30311139E+09
     -180.3883248808      185.8024817739     1  0.29873733E+09
     -180.3880540097      185.7102295980     1  0.32268758E+09
     -180.3878119779      187.0370851864     1  0.31942715E+09
     -180.3867692325      193.0033346042     1  0.29632925E+09
     -180.3864870500      184.1858679346     1  0.30119727E+09
     -180.3855411557      183.4205404214     1  0.30553370E+09
     -180.3850396905      187.2124569567     1  0.29867459E+09
     -180.3841213130      184.0706279807     1  0.30796754E+09
     -180.3836621585      185.8383353464     1  0.31642260E+09
     -180.3831076271      185.2573715530     1  0.30952944E+09
     -180.3815047332      185.5726636858     1  0.30185999E+09
     -180.3809141360      186.0061261455     1  0.31660966E+09
     -180.3804479992      185.0168728104     1  0.32392546E+09
     -180.3801125008      188.5491532711     1  0.29522355E+09
     -180.3791292218      181.3054806185     1  0.30323092E+09
     -180.3786179549      183.2730459420     1  0.29689599E+09
     -180.3784054627      190.8287470743     1  0.29745086E+09
     -180.3766072108      193.0334964378     1  0.31536987E+09
     -180.3762238625      187.2315358494     1  0.32172148E+09
     -180.3760756010      179.7942615418     1  0.30481543E+09
     -180.3760504282      184.7409048711     1  0.29752067E+09
     -180.3759955412      185.2787087139     1  0.30156840E+09
     -180.3753563444      187.9903674230     1  0.30767373E+09
     -180.3747020093      186.8070476732     1  0.31392137E+09
     -180.3745084456      190.3888046605     1  0.29103969E+09
     -180.3732832714      185.2055080692     1  0.30349116E+09
     -180.3729327111      192.5885847990     1  0.31007869E+09
     -180.3723889676      193.2727186810     1  0.31309500E+09
     -180.3720981962      182.9649211280     1  0.29741454E+09
     -180.3719206065      193.1747857907     1  0.31401097E+09
     -180.3719072015      182.4879603383     1  0.31665467E+09
     -180.3715425948      193.0212904905     1  0.29527324E+09
     -180.3707398983      192.4230632124     1  0.32425398E+09
     -180.3707147033      188.0397651688     1  0.32198715E+09
     -180.3695746526      185.4136653712     1  0.30235735E+09
     -180.3679092904      187.0204727270     1  0.30010613E+09
     -180.3675430559      185.4012492611     1  0.31126578E+09
     -180.3674771866      189.1773962265     1  0.31375919E+09
     -180.3667352379      193.4777440660     1  0.30030878E+09
     -180.3666758783      187.8247951895     1  0.29744180E+09
     -180.3664072650      186.8615664569     1  0.31193709E+09
     -180.3659218943      185.6039834961     1  0.30711335E+09
     -180.3657619055      183.1540974297     1  0.31139897E+09
     -180.3650577827      188.3487770809     1  0.31491854E+09
     -180.3644315680      191.1474961519     1  0.30481664E+09
     -180.3640707460      184.8380523281     1  0.31227948E+09
     -180.3639063099      179.8348145441     1  0.29309570E+09
     -180.3627054990      185.4272850561     1  0.32172930E+09
     -180.3620264775      185.5020476511     1  0.31221971E+09
     -180.3616822450      184.5019152219     1  0.32030967E+09
     -180.3608973238      184.7062953194     1  0.29848110E+09
     -180.3608400031      185.8339243500     1  0.29607264E+09
     -180.3604998444      185.2973134620     1  0.29749902E+09
     -180.3600278137      186.4360623855     1  0.31280236E+09
     -180.3600266753      183.6306669610     1  0.31763830E+09
     -180.3592406793      192.9114933695     1  0.30058683E+09
     -180.3592054100      192.5023641429     1  0.32210251E+09
     -180.3585938626      193.6490743532     1  0.29084001E+09
     -180.3575546631      183.4169643152     1  0.30334225E+09
     -180.3573191549      187.7643837839     1  0.31342628E+09
     -180.3563069124      187.7949462745     2  0.33748145E+09
     -180.3559467568      188.4176015028     1  0.30603533E+09
     -180.3559260665      189.5363397565     1  0.31862621E+09
     -180.3554188363      192.9637709144     1  0.30103772E+09
     -180.3537634458      185.2733432333     1  0.29411843E+09
     -180.3534117211      186.8068808492     1  0.31237348E+09
     -180.3531571693      192.9339392069     1  0.31206098E+09
     -180.3530130720      189.6682084987     1  0.29723647E+09
     -180.3529249910      183.5071489633     1  0.30960725E+09
     -180.3523809731      192.3881867483     1  0.30561643E+09
     -180.3517666702      188.5948405127     1  0.31423055E+09
     -180.3517274852      184.4539915290     1  0.29952750E+09
     -180.3515820219      189.5738381634     1  0.29894166E+09
     -180.3508751465      179.2444009232     1  0.29617452E+09
     -180.3507545234      185.7952414033     1  0.29940148E+09
     -180.3492549449      186.9950816903     1  0.30089889E+09
     -180.3490698659      187.4476227152     1  0.32360516E+09
     -180.3489793946      184.0919734602     1  0.29622968E+09
     -180.3487201595      186.4639061652     1  0.30015121E+09
     -180.3483864841      181.1139587250     1  0.31526412E+09
     -180.3481210764      193.3065389090     1  0.30070472E+09
     -180.3479353861      181.3403757054     1  0.29764432E+09
     -180.3478617178      192.9222735004     1  0.30190831E+09
     -180.3475745895      180.0325820731     1  0.29590295E+09
     -180.3471892515      186.6320751752     1  0.31297348E+09
     -180.3470959452      188.5347243257     1  0.30719411E+09
     -180.3464783977      181.8582452941     1  0.29970998E+09
     -180.3462291329      186.4490077482     1  0.31429527E+09
     -180.3460539323      186.4696912764     1  0.29866388E+09
     -180.3453200046      187.6681132072     1  0.32073299E+09
     -180.3450568828      189.0729769003     1  0.29410835E+09
     -180.3450033790      183.9176362341     1  0.29965136E+09
     -180.3447944062      189.0062441494     1  0.31359480E+09
     -180.3445877631      187.7302631886     1  0.31300831E+09
     -180.3444061067      192.9522644333     1  0.30086031E+09
     -180.3442978689      187.5043818558     1  0.30034440E+09
     -180.3439333799      183.5387756318     1  0.30410474E+09
     -180.3438340709      181.8706066557     1  0.29730287E+09
     -180.3438164959      179.3783518782     1  0.30364808E+09
     -180.3433626863      188.2687434787     1  0.31646093E+09
     -180.3425484432      182.6011971541     1  0.29706624E+09
     -180.3425125308      189.4404249608     1  0.29174919E+09
     -180.3423773463      184.1576862754     1  0.29949933E+09
     -180.3421236294      193.2779371909     1  0.31490905E+09
     -180.3419035987      188.1104379137     1  0.32445347E+09
     -180.3418471622      181.8868685733     1  0.30756320E+09
     -180.3417908468      192.4930878147     1  0.29176791E+09
     -180.3414159250      185.4676186981     1  0.30373170E+09
     -180.3413898793      187.3518152183     1  0.30515221E+09
     -180.3411712541      193.3853696361     1  0.30529952E+09
     -180.3410139608      187.7979609444     1  0.29972113E+09
     -180.3408972301      192.9248736877     1  0.31193380E+09
     -180.3407746103      184.4010069192     1  0.30613324E+09
     -180.3404770351      192.4713646954     1  0.29890169E+09
     -180.3403394848      182.6450951603     1  0.29942795E+09
     -180.3401461415      186.7816965146     1  0.30681871E+09
     -180.3397297859      184.2884819822     1  0.29636557E+09
     -180.3395274479      185.2421745400     1  0.30341011E+09
     -180.3390562163      187.2484236722     1  0.31925793E+09
     -180.3389802810      179.5038957065     1  0.30721096E+09
     -180.3385830140      186.5034232616     1  0.31256643E+09
     -180.3384940613      188.2089659365     1  0.33262349E+09
     -180.3383563478      187.3047058639     1  0.30979579E+09
     -180.3381320681      187.6344672367     1  0.31762084E+09
     -180.3380057910      193.0851275114     1  0.31097074E+09
     -180.3379790593      185.9986543320     1  0.31099640E+09
     -180.3378664691      187.9614254443     1  0.31410611E+09
     -180.3375885167      186.4891335828     1  0.29870403E+09
     -180.3375412509      177.0679236796     1  0.29882250E+09
     -180.3372911381      181.2982561115     1  0.30074268E+09
     -180.3372521691      184.1663565839     1  0.30476095E+09
     -180.3371762618      192.9458506484     1  0.31259081E+09
     -180.3370244563      193.4035935150     1  0.30672535E+09
     -180.3370083924      185.8704774135     1  0.30051128E+09
     -180.3368424402      186.8090691491     1  0.30160323E+09
     -180.3349261364      190.5442152078     1  0.31175087E+09
     -180.3348461744      184.1046628043     1  0.31981059E+09
     -180.3347424171      182.8236361737     1  0.30609504E+09
     -180.3345740578      184.6229134378     1  0.31695787E+09
     -180.3345140338      192.8349239583     1  0.31776036E+09
     -180.3338679587      192.9637754025     1  0.30259748E+09
     -180.3335913495      192.6442704133     1  0.30686962E+09
     -180.3334800829      192.6625797383     1  0.30802411E+09
     -180.3334561977      186.1545169216     1  0.30115473E+09
     -180.3334337638      187.1191509889     1  0.30986211E+09
     -180.3332491115      188.0003535000     1  0.31985971E+09
     -180.3330338875      183.4922314286     1  0.30962192E+09
     -180.3330311349      179.1201124204     1  0.30620934E+09
     -180.3328082949      186.1744772848     1  0.31259882E+09
     -180.3325914666      182.5626291917     1  0.28967809E+09
     -180.3324448294      181.1301584552     1  0.31962159E+09
     -180.3323827921      182.4961883924     1  0.30133973E+09
     -180.3321312544      189.3780421495     1  0.30369360E+09
     -180.3318865263      183.2086126653     1  0.30233295E+09
     -180.3312487287      184.4715385959     1  0.29569339E+09
     -180.3311124629      192.7658163823     1  0.31933726E+09
     -180.3305898411      192.8876622668     1  0.29488317E+09
     -180.3305264603      184.4355518492     1  0.29692439E+09
     -180.3302025180      184.0285475880     1  0.30012697E+09
     -180.3296189013      193.3080171768     1  0.30587838E+09
     -180.3291003258      188.2833330813     1  0.31853337E+09
     -180.3288600553      184.1281352649     1  0.32069758E+09
     -180.3288559949      184.0543088387     1  0.30602888E+09
     -180.3286920764      189.0443909887     1  0.30137478E+09
     -180.3285547406      180.8125864690     1  0.29999137E+09
     -180.3284083696      188.1468744645     1  0.33241721E+09
     -180.3279187474      186.3230404058     1  0.29800464E+09
     -180.3279025345      186.8941253539     1  0.29826500E+09
     -180.3277960759      186.9408307788     1  0.31458671E+09
     -180.3272581292      193.0771846659     2  0.30463206E+09
     -180.3271881973      192.7310746413     1  0.30059122E+09
     -180.3270280359      186.1618357220     1  0.30440741E+09
     -180.3269602194      187.1266452466     1  0.30215149E+09
     -180.3266797499      181.1042925622     1  0.30133794E+09
     -180.3265377555      185.9026213890     1  0.30306801E+09
     -180.3262028652      181.8471006911     1  0.31823909E+09
     -180.3261195145      193.1863262876     1  0.30997754E+09
     -180.3255780908      185.0292059228     1  0.30417788E+09
     -180.3253785457      188.4120543440     1  0.30842999E+09
     -180.3253707168      182.4971586127     1  0.30088932E+09
     -180.3251904441      188.6467050042     1  0.32678097E+09
     -180.3251554957      182.6191486873     1  0.29609640E+09
     -180.3250875607      182.3015890071     1  0.30832870E+09
     -180.3247353119      186.1894378601     1  0.29856275E+09
     -180.3239187710      187.0745623142     1  0.30458842E+09
     -180.3239104146      183.3391856541     1  0.29802764E+09
     -180.3238764526      183.2173455070     1  0.29723205E+09
     -180.3237926560      182.6652182251     1  0.30479300E+09
     -180.3230466443      187.9507209409     1  0.32063750E+09
     -180.3228636136      192.6690853944     1  0.30269792E+09
     -180.3226359708      183.5412149392     1  0.29893735E+09
     -180.3225821988      191.9837516042     1  0.32841422E+09
     -180.3224077037      181.6503901126     1  0.30208935E+09
     -180.3223998624      189.8879559943     1  0.30747718E+09
     -180.3217549241      193.0991732422     1  0.31305614E+09
     -180.3216149999      181.1155602578     1  0.31117434E+09
     -180.3210349661      183.7991638474     1  0.29248800E+09
     -180.3205935436      182.7339207836     1  0.31152658E+09
     -180.3205647706      192.7598883424     1  0.31018609E+09
     -180.3205358010      185.5758670139     1  0.30777876E+09
     -180.3204916417      180.9653981286     1  0.30793537E+09
     -180.3201108862      182.7517583514     1  0.29290536E+09
     -180.3201033392      189.6415865889     1  0.31098074E+09
     -180.3197574526      187.8519650839     1  0.31332660E+09
     -180.3196311270      188.7937766713     1  0.33511095E+09
     -180.3190066045      190.6784519432     1  0.30234515E+09
     -180.3189066533      188.7392190187     1  0.30286577E+09
     -180.3188382935      183.5213279960     1  0.29475545E+09
     -180.3184911472      184.4213862817     1  0.30233032E+09
     -180.3184689122      187.8004301697     1  0.31571648E+09
     -180.3180748316      183.1592767832     1  0.29183112E+09
     -180.3179777230      193.0167723985     2  0.30629792E+09
     -180.3179252244      183.5576348572     1  0.29760924E+09
     -180.3177232867      184.9425329424     1  0.32843675E+09
     -180.3174670530      178.1488915068     1  0.29663518E+09
     -180.3174283698      185.5518099683     1  0.30760035E+09
     -180.3171031051      190.2959225143     1  0.29428992E+09
     -180.3170875652      188.4287699993     1  0.33421727E+09
     -180.3170613222      193.0479337766     1  0.31711665E+09
     -180.3169830360      188.3628451193     1  0.30252580E+09
     -180.3167681166      182.4597188730     1  0.31264816E+09
     -180.3161932193      182.1556238928     1  0.28976987E+09
     -180.3161734650      193.0279883701     1  0.31990911E+09
     -180.3154567550      189.2558529214     1  0.30404097E+09
     -180.3154353223      178.2415053250     1  0.30740443E+09
     -180.3153356310      193.1209249740     1  0.30616745E+09
     -180.3152208285      189.7192230145     1  0.29799533E+09
     -180.3150105878      187.4135469306     1  0.33056077E+09
     -180.3149351903      184.5243144453     1  0.30096802E+09
     -180.3146490935      183.0668677320     1  0.30174465E+09
     -180.3146459534      188.5525940542     1  0.31220512E+09
     -180.3146395427      190.2952247248     1  0.31396048E+09
     -180.3143838820      193.1320650245     1  0.31143820E+09
     -180.3139324011      179.5500619925     1  0.30369565E+09
     -180.3136346036      186.8989023145     1  0.29991764E+09
     -180.3135344873      182.4023295142     1  0.30382601E+09
     -180.3134229009      182.7637622086     1  0.30336571E+09
     -180.3132259352      187.5501982487     1  0.31277544E+09
     -180.3132185633      186.2612356904     1  0.31288025E+09
     -180.3128996115      192.9847089614     1  0.31888831E+09
     -180.3128040714      186.7087323744     1  0.30128772E+09
     -180.3123342325      188.9331829557     1  0.30220809E+09
     -180.3117079852      184.2690749736     1  0.30317485E+09
     -180.3107307134      192.6671859429     1  0.30948918E+09
     -180.3105973324      192.6371538465     1  0.29961517E+09
     -180.3102557901      192.4096891343     1  0.30833542E+09
     -180.3094751091      186.2044256244     1  0.31639341E+09
     -180.3094321080      190.5144333280     1  0.30603444E+09
     -180.3091854513      184.5675460805     1  0.30153608E+09
     -180.3090107894      183.8027471465     1  0.30043694E+09
     -180.3088945985      183.5136977042     1  0.30747483E+09
     -180.3084231303      183.7639143395     1  0.31103747E+09
     -180.3081617711      181.3554286464     1  0.30618003E+09
     -180.3081452436      187.1693834588     1  0.31583044E+09
     -180.3079031502      184.2990955827     1  0.30896140E+09
     -180.3078381870      186.5733025813     1  0.31055676E+09
     -180.3077103374      181.1638657163     1  0.30084871E+09
     -180.3075099530      192.8456497997     1  0.30946940E+09
     -180.3072379437      193.0803286619     1  0.30701438E+09
     -180.3071947179      189.9479219682     1  0.29816420E+09
     -180.3067950390      184.1833548200     1  0.30180839E+09
     -180.3067280783      184.2589683962     1  0.32045723E+09
     -180.3059408860      182.6242311604     1  0.30231587E+09
     -180.3057199930      188.9717883388     1  0.31020652E+09
     -180.3054354691      190.5680965271     1  0.30473563E+09
     -180.3054177288      193.0720327992     1  0.31070532E+09
     -180.3053372478      192.9847316712     1  0.31348611E+09
     -180.3052870909      184.1838849884     1  0.30542853E+09
     -180.3051994362      192.9347213988     1  0.31577534E+09
     -180.3050093980      192.7868833943     1  0.31235896E+09
     -180.3042855209      182.6216615200     1  0.30947146E+09
     -180.3040760454      187.7874280965     1  0.31436606E+09
     -180.3039911696      193.2046681879     1  0.31157817E+09
     -180.3036097717      182.1512545616     1  0.29067638E+09
     -180.3035692776      181.5945122848     1  0.30328340E+09
     -180.3026736051      184.7893371015     1  0.30789634E+09
     -180.3024411791      187.2875490471     1  0.30755824E+09
     -180.3023909007      193.1625249516     1  0.30981349E+09
     -180.3022643202      192.9907077068     1  0.29749469E+09
     -180.3019934851      184.5793674096     1  0.30360030E+09
     -180.3017274010      193.3720333431     1  0.31122497E+09
     -180.3012706108      192.4730586791     1  0.31737115E+09
     -180.3012640406      183.6325132082     1  0.29759055E+09
     -180.3009460890      185.9412913509     1  0.31172487E+09
     -180.3007147320      192.9445544125     1  0.30755502E+09
     -180.3006006348      193.2504123716     1  0.30586191E+09
     -180.3002498564      186.6021808673     1  0.31050477E+09
     -180.2998751369      187.9130492969     1  0.31534359E+09
     -180.2993564253      182.0377927093     1  0.30081306E+09
     -180.2992832605      190.1615087732     1  0.30292167E+09
     -180.2992428766      193.0770013867     1  0.30669232E+09
     -180.2991319639      183.4199159527     1  0.30450539E+09
     -180.2990200849      187.6788020046     1  0.31266457E+09
     -180.2988604327      188.7490460784     1  0.29813088E+09
     -180.2987432066      187.6834188380     1  0.31495595E+09
     -180.2985030166      192.7502214203     2  0.30940894E+09
     -180.2981930027      187.8440672054     1  0.31401537E+09
     -180.2980840372      184.7626270311     1  0.30295864E+09
     -180.2979450936      184.8721167610     1  0.30037280E+09
     -180.2978737666      183.2802535947     1  0.31810168E+09
     -180.2975569037      192.7501693539     1  0.29411559E+09
     -180.2975334320      183.9706982036     1  0.32444578E+09
     -180.2975212667      183.7907637014     1  0.29973253E+09
     -180.2969163192      186.0392986141     1  0.30339171E+09
     -180.2968084678      181.2825912061     1  0.30451511E+09
     -180.2964884989      190.7552654345     1  0.29504177E+09
     -180.2964453892      187.7967072762     1  0.32035633E+09
     -180.2963442408      186.0411325370     1  0.30415071E+09
     -180.2956556512      192.7907664005     1  0.30799586E+09
     -180.2956485027      179.7138990070     1  0.30546846E+09
     -180.2954711507      192.6974552373     1  0.31807912E+09
     -180.2954421838      192.6478903499     2  0.30875241E+09
     -180.2954304605      188.1236653492     1  0.32847373E+09
     -180.2951992480      186.3798149641     1  0.30480787E+09
     -180.2950219767      189.6803167950     1  0.31137085E+09
     -180.2948743299      184.7555131666     1  0.29531337E+09
     -180.2948210923      187.1329976928     1  0.31270288E+09
     -180.2946152984      183.0512108665     1  0.31086431E+09
     -180.2943913779      185.8890895179     1  0.31355895E+09
     -180.2940373819      187.5120269734     1  0.31516011E+09
     -180.2940179929      184.3082872188     1  0.30667842E+09
     -180.2939640655      189.7877954564     1  0.30712443E+09
     -180.2938794918      179.5843593624     1  0.31692300E+09
     -180.2938726700      185.1255771810     1  0.29402163E+09
     -180.2938001934      184.6189302745     1  0.30137896E+09
     -180.2937501590      192.2863881765     1  0.31682352E+09
     -180.2934598913      186.6217539811     1  0.30315348E+09
     -180.2933601955      183.9420787753     1  0.30083473E+09
     -180.2932834276      182.9620371561     1  0.30219303E+09
     -180.2931953619      187.1892707850     1  0.30734617E+09
     -180.2930799811      185.6317878784     1  0.29536522E+09
     -180.2926669088      188.4842700033     1  0.30477733E+09
     -180.2924699591      183.4878319175     1  0.29107557E+09
     -180.2923757115      179.9077176533     1  0.31903508E+09
     -180.2922255086      190.2557405723     1  0.30609920E+09
     -180.2922235104      193.2710314328     1  0.30746071E+09
     -180.2920607943      184.3760414537     1  0.31874396E+09
     -180.2916132106      187.3821594061     1  0.31592471E+09
     -180.2915937454      188.4164771678     1  0.31951682E+09
     -180.2912036122      192.8013797244     1  0.30640044E+09
     -180.2911910722      186.7416498379     1  0.30467896E+09
     -180.2909291255      182.8972089914     1  0.30085699E+09
     -180.2908440053      181.8055222586     1  0.29518496E+09
     -180.2907477380      193.0216654318     1  0.29650916E+09
     -180.2906842320      193.1742841604     2  0.30510076E+09
     -180.2906072768      188.0859582183     1  0.30359256E+09
     -180.2904440996      190.7126225826     1  0.30441155E+09
     -180.2902106397      187.3854294966     1  0.31478722E+09
     -180.2900925012      192.7864415601     1  0.31747268E+09
     -180.2899908847      183.0744541244     1  0.30766037E+09
     -180.2898441704      193.1235561382     1  0.30625633E+09
     -180.2897903665      183.2775515827     1  0.30585789E+09
     -180.2894761560      185.1030461403     1  0.29589916E+09
     -180.2893028686      192.8274705332     1  0.31018371E+09
     -180.2892238370      182.3081479170     1  0.32849303E+09
     -180.2891562894      179.9437038162     1  0.29834867E+09
     -180.2890285507      190.6497334981     1  0.29884003E+09
     -180.2888191468      187.4169249855     1  0.31350548E+09
     -180.2887752988      182.1888888523     1  0.29221838E+09
     -180.2884741962      182.5510855083     1  0.30100386E+09
     -180.2883765532      189.7068740167     1  0.29752796E+09
     -180.2878997581      192.1361253061     1  0.30389473E+09
     -180.2878695032      179.9815391083     1  0.30215802E+09
     -180.2878453351      187.7975902856     1  0.32045949E+09
     -180.2871375137      182.6078068165     1  0.29814451E+09
     -180.2869978639      193.1750178521     1  0.30371229E+09
     -180.2869798109      192.3791304463     1  0.30279460E+09
     -180.2869273583      192.9739258528     1  0.30919449E+09
     -180.2868905683      183.9507693858     1  0.32415622E+09
     -180.2867121454      189.2014858474     1  0.30518673E+09
     -180.2866067636      188.0892934515     1  0.31485270E+09
     -180.2865384154      186.3557920940     1  0.31693175E+09
     -180.2863318258      181.1309853718     1  0.29979744E+09
     -180.2862548234      189.9899251277     1  0.29365792E+09
     -180.2861528314      183.2581491877     1  0.30547938E+09
     -180.2861176621      192.1144566830     1  0.31023702E+09
     -180.2856931938      183.8047249179     1  0.30103540E+09
     -180.2855432833      185.8839499612     1  0.30162439E+09
     -180.2852670391      186.9203044089     1  0.30322173E+09
     -180.2852372656      186.2427014057     1  0.30419916E+09
     -180.2851796007      182.8077338356     1  0.31202833E+09
     -180.2848134376      185.1805290871     1  0.30528718E+09
     -180.2847518993      187.6966304487     1  0.31351249E+09
     -180.2843749951      185.7687481296     1  0.30294171E+09
     -180.2841402416      193.1816993392     1  0.29384695E+09
     -180.2833957234      190.4202025387     1  0.29805472E+09
     -180.2833090879      188.9165235361     1  0.31512350E+09
     -180.2831384655      188.2218444166     1  0.32843398E+09
     -180.2830086659      183.4236585009     1  0.30865880E+09
     -180.2828667221      183.0635179167     1  0.29789952E+09
     -180.2827636452      187.8253953327     1  0.31589830E+09
     -180.2824452777      193.2698622805     1  0.30444699E+09
     -180.2823520651      181.0064596286     1  0.29121448E+09
     -180.2820945453      193.0441965078     1  0.30591140E+09
     -180.2820571069      185.1769020538     1  0.29325239E+09
     -180.2820456101      179.3539297534     1  0.30921759E+09
     -180.2819734477      182.9878600715     1  0.29015955E+09
     -180.2818791531      183.0471819724     1  0.31426186E+09
     -180.2818498407      181.1936217846     1  0.31618009E+09
     -180.2816734283      193.1228157148     1  0.30531016E+09
     -180.2815712329      185.4000945670     1  0.30578406E+09
     -180.2809120683      181.2330690488     1  0.29365676E+09
     -180.2804311403      182.3391608189     1  0.29417825E+09
     -180.2803928543      193.3150127121     1  0.30399536E+09
     -180.2802831814      186.3607489173     1  0.30958214E+09
     -180.2802021655      185.4622082222     1  0.31971400E+09
     -180.2801020152      185.7525472727     1  0.30066572E+09
     -180.2800137449      180.7401612185     1  0.30380905E+09
     -180.2799858947      192.7376270067     1  0.30506206E+09
     -180.2797795458      187.6596606018     1  0.30549631E+09
     -180.2796744013      183.2471205462     1  0.29175144E+09
     -180.2795057604      180.2208061491     1  0.29863451E+09
     -180.2794980896      192.8722338827     1  0.31122784E+09
     -180.2790395873      184.6276559852     1  0.30684739E+09
     -180.2789930662      185.4533550553     1  0.30477090E+09
     -180.2786527201      193.1623409788     1  0.29272065E+09
     -180.2784297876      184.3391967193     1  0.30586224E+09
     -180.2783653096      192.9989568349     1  0.29941640E+09
     -180.2777176743      184.1516185841     1  0.30776904E+09
     -180.2776604750      185.6427413665     1  0.30828773E+09
     -180.2776016704      181.8065106658     1  0.30002119E+09
     -180.2775914350      192.8490014502     2  0.31316149E+09
     -180.2774306973      183.2546889259     1  0.30219081E+09
     -180.2773769400      183.0809241693     1  0.30328770E+09
     -180.2764839191      181.6182337009     1  0.30603848E+09
     -180.2764754554      189.0232687590     1  0.33103244E+09
     -180.2764170004      192.6800338057     1  0.29920531E+09
     -180.2763758192      184.3046126392     1  0.28878403E+09
     -180.2762448303      193.1537311366     1  0.30609675E+09
     -180.2762055562      183.3433508142     1  0.33264353E+09
     -180.2758336978      187.2295080342     1  0.30283054E+09
     -180.2757418264      184.4066052202     1  0.31057349E+09
     -180.2757307084      182.7065026625     1  0.30282654E+09
     -180.2756225907      179.4274361445     1  0.30003167E+09
     -180.2755851607      181.4916725406     1  0.30668631E+09
     -180.2755292623      182.3323080214     1  0.31015749E+09
     -180.2754964991      193.4160576133     1  0.30728954E+09
     -180.2753544571      183.1037513829     1  0.30653072E+09
     -180.2752531581      187.1323502579     1  0.31255627E+09
     -180.2751670538      186.1707657419     1  0.30282359E+09
     -180.2749956136      182.5597428468     1  0.31355078E+09
     -180.2747957711      191.0164544345     1  0.31996953E+09
     -180.2746799996      192.6776691072     1  0.31292640E+09
     -180.2744325339      183.1738320546     1  0.31444646E+09
     -180.2740509556      185.6140431169     1  0.30166154E+09
     -180.2739768145      190.6779185129     1  0.33410096E+09
     -180.2738399637      191.7298436484     1  0.30093847E+09
     -180.2737600753      183.0422809237     1  0.33352569E+09
     -180.2735503661      193.2879283569     1  0.30510190E+09
     -180.2734973106      184.7505088649     1  0.30192598E+09
     -180.2734391392      183.7421484862     1  0.29255529E+09
     -180.2733688750      182.7137250687     1  0.30782278E+09
     -180.2732760539      186.8001877699     1  0.30004799E+09
     -180.2731522423      181.6658530051     1  0.30480938E+09
     -180.2730556904      185.6534607512     1  0.30289835E+09
     -180.2729856548      180.8124644522     1  0.30221857E+09
     -180.2729290852      188.2277486738     1  0.33050182E+09
     -180.2728941694      187.1704937208     1  0.31312159E+09
     -180.2725582132      184.9006597187     1  0.30700363E+09
     -180.2722920872      186.9391504165     1  0.30436938E+09
     -180.2719862944      183.4705650189     1  0.29504073E+09
     -180.2718367762      183.3764001556     1  0.32715034E+09
     -180.2718091121      184.9179520914     1  0.30741157E+09
     -180.2716264033      181.8352367192     1  0.30633943E+09
     -180.2716250963      185.2760427531     1  0.31020428E+09
     -180.2713967440      182.7274829109     1  0.30839320E+09
     -180.2711671041      182.6617148503     1  0.30089547E+09
     -180.2708575240      185.5929849336     1  0.30409796E+09
     -180.2707560786      186.5157836705     1  0.31807911E+09
     -180.2706876229      193.0224587040     1  0.30538647E+09
     -180.2705792435      187.8536489067     1  0.30551173E+09
     -180.2705016369      181.9564256890     1  0.31322130E+09
     -180.2701540151      183.1016061268     1  0.29292130E+09
     -180.2699757833      184.1722966279     1  0.29363640E+09
     -180.2698303454      186.0661078758     1  0.30963879E+09
     -180.2696414529      183.2375906280     1  0.30539196E+09
     -180.2696319656      188.8990996978     1  0.30134995E+09
     -180.2692525208      185.3698872246     1  0.30916246E+09
     -180.2684158904      181.1847372435     1  0.30709745E+09
     -180.2682772401      178.8603298628     1  0.31943829E+09
     -180.2682327237      192.1778019855     1  0.30348964E+09
     -180.2681307893      183.9089340750     1  0.29759612E+09
     -180.2677270674      190.7416612262     1  0.31653397E+09
     -180.2672331441      190.5483885708     1  0.33473250E+09
     -180.2670190521      191.3436169106     1  0.34996256E+09
     -180.2669355076      193.1070395960     1  0.30817629E+09
     -180.2669106688      185.6340103702     1  0.30762629E+09
     -180.2668012977      192.8875787156     1  0.30530335E+09
     -180.2657452477      187.3013072914     1  0.31251672E+09
     -180.2656668459      187.8698415142     1  0.30957985E+09
     -180.2656033059      180.0655987342     1  0.29398240E+09
     -180.2653221154      182.2594785356     1  0.31035327E+09
     -180.2652580958      186.9197257354     1  0.31131145E+09
     -180.2651949660      183.6350679486     1  0.30490129E+09
     -180.2648655399      186.5032016492     1  0.32437456E+09
     -180.2646749205      185.6044659709     1  0.31663675E+09
     -180.2645354005      187.8958957395     1  0.30135598E+09
     -180.2643255767      186.5072137081     1  0.30243823E+09
     -180.2641467878      190.1131252601     1  0.29512510E+09
     -180.2634654170      178.5948571626     1  0.31654761E+09
     -180.2632966503      190.0865600736     1  0.31137653E+09
     -180.2631798645      180.3158468800     1  0.29503012E+09
     -180.2629483696      181.9202966178     1  0.30391951E+09
     -180.2628327899      178.0359341224     1  0.29915250E+09
     -180.2627623407      187.7758472096     1  0.31542424E+09
     -180.2622318192      185.1175946451     1  0.29758165E+09
     -180.2621097607      184.4170971685     1  0.30361658E+09
     -180.2620117483      180.5340043509     1  0.29650706E+09
     -180.2619431763      185.1105334623     1  0.30610978E+09
     -180.2618668331      184.4193025647     1  0.31634835E+09
     -180.2612330039      182.7248070734     1  0.30784725E+09
     -180.2611375684      184.3133418241     1  0.30755390E+09
     -180.2606829597      185.0728691061     1  0.32189328E+09
     -180.2606808244      191.9328244042     1  0.31695474E+09
     -180.2606290552      185.5912475186     1  0.32655058E+09
     -180.2606120759      185.9862765450     1  0.31948416E+09
     -180.2605098788      179.6237556756     1  0.30505101E+09
     -180.2604803006      192.4703446231     1  0.31157741E+09
     -180.2602735727      188.9504718951     1  0.30748270E+09
     -180.2601908999      181.7378495073     1  0.30555365E+09
     -180.2601498439      192.7806074348     1  0.31201624E+09
     -180.2600910559      182.0960017286     1  0.29876593E+09
     -180.2599314195      185.1880262233     1  0.31859736E+09
     -180.2596336106      189.0786676608     1  0.31339956E+09
     -180.2595468051      182.8345202911     1  0.29933241E+09
     -180.2592725898      190.2578000231     1  0.29433021E+09
     -180.2590663699      182.3426825260     1  0.28771267E+09
     -180.2590410486      183.3726406072     1  0.30653357E+09
     -180.2589397813      187.2054627345     1  0.30902687E+09
     -180.2588799245      193.4530835410     1  0.30605009E+09
     -180.2588447273      181.2678843801     1  0.30868776E+09
     -180.2583956806      185.0267943006     1  0.30590310E+09
     -180.2577919267      191.8251613301     1  0.31424405E+09
     -180.2577809526      186.6837465166     1  0.30123339E+09
     -180.2577421533      188.1306562254     1  0.32329023E+09
     -180.2576478293      179.4127093311     1  0.29397735E+09
     -180.2573720249      182.4599968183     1  0.29053892E+09
     -180.2570282082      192.9832070103     1  0.30220761E+09
     -180.2567060906      186.1215711784     1  0.30462178E+09
     -180.2566233111      182.1635639437     1  0.30512708E+09
     -180.2563029620      183.8452002832     1  0.30594323E+09
     -180.2562135715      186.0427258728     1  0.30602381E+09
     -180.2558899762      183.2123558170     1  0.30680941E+09
     -180.2558064009      185.5628919629     1  0.30432361E+09
     -180.2554689432      180.0318354831     1  0.29448598E+09
     -180.2553287375      183.1473252954     1  0.30835677E+09
     -180.2551998615      182.2963963601     1  0.30950766E+09
     -180.2550586906      180.8959158965     1  0.29652753E+09
     -180.2550356207      180.6680027295     1  0.31496059E+09
     -180.2548354189      185.4381806366     1  0.29716760E+09
     -180.2547769836      185.7185843145     1  0.31197860E+09
     -180.2544932951      179.9124123570     1  0.29838410E+09
     -180.2543744193      188.2264782105     1  0.31291481E+09
     -180.2539470617      185.7710430191     1  0.30349610E+09
     -180.2539317285      182.8934729527     1  0.31402374E+09
     -180.2536738134      184.4650330206     1  0.30344222E+09
     -180.2536314994      184.3083542920     1  0.29753450E+09
     -180.2532598009      184.3910765943     1  0.29302680E+09
     -180.2532062751      192.5404828778     1  0.30648234E+09
     -180.2529268872      184.3252997076     1  0.31399551E+09
     -180.2527612189      183.2661131989     1  0.29892019E+09
     -180.2526697082      189.7111316508     1  0.31466891E+09
     -180.2526320813      192.5493100221     1  0.30915543E+09
     -180.2524636804      192.7874999022     1  0.31025928E+09
     -180.2523012614      186.1842111605     1  0.30016919E+09
     -180.2516503076      183.0092638919     1  0.31385153E+09
     -180.2513524958      182.2749415211     1  0.29485352E+09
     -180.2512611753      191.8912054277     1  0.31458457E+09
     -180.2510395412      190.1986280128     1  0.31889560E+09
     -180.2506784629      191.4637709729     1  0.30630746E+09
     -180.2505367430      180.2380291184     1  0.28987774E+09
     -180.2504532292      186.5575425347     1  0.31330610E+09
     -180.2499626852      187.6172680779     1  0.31002885E+09
     -180.2491693164      185.0639144235     1  0.29949355E+09
     -180.2489047722      192.6969246157     1  0.30122130E+09
     -180.2486504391      180.3483648349     1  0.30096128E+09
     -180.2484752421      180.9893556279     1  0.28995879E+09
     -180.2483590669      184.4061740798     1  0.29785758E+09
     -180.2482181177      189.2224506136     1  0.31076733E+09
     -180.2476744151      192.0884211057     1  0.30683998E+09
     -180.2474139265      181.9506055826     1  0.30719285E+09
     -180.2473947473      185.8843149178     1  0.29972327E+09
     -180.2471282229      183.5400721186     1  0.31157158E+09
     -180.2470661374      181.7028516310     1  0.30501849E+09
     -180.2468997395      193.3245351624     1  0.30576203E+09
     -180.2468422533      181.1205189528     1  0.29441274E+09
     -180.2466098283      185.9878680056     1  0.31631419E+09
     -180.2465886257      185.3740996547     1  0.29896815E+09
     -180.2465077808      184.1713061327     1  0.31223968E+09
     -180.2459454201      182.8371485348     1  0.30568472E+09
     -180.2457546410      187.2677834283     1  0.31806789E+09
     -180.2457497452      181.5973994005     1  0.30711205E+09
     -180.2456022635      181.6673292358     1  0.31093960E+09
     -180.2454962439      185.8708447170     1  0.29881420E+09
     -180.2454056176      182.8535133477     1  0.30481046E+09
     -180.2452582182      182.7976790852     1  0.29949606E+09
     -180.2451066398      184.9996847742     1  0.29532605E+09
     -180.2450798311      188.1045700635     1  0.31713095E+09
     -180.2449763557      181.7018570907     1  0.30328651E+09
     -180.2447707016      192.9678437435     1  0.30386690E+09
     -180.2444910400      186.5404396685     1  0.34765724E+09
     -180.2443523717      183.9399409549     1  0.29694394E+09
     -180.2441181118      180.0376429982     1  0.29829165E+09
     -180.2440982424      182.2228916241     1  0.31242606E+09
     -180.2434027587      181.7395947699     1  0.30555100E+09
     -180.2433242813      185.9348454765     1  0.30459697E+09
     -180.2432051287      178.7858654535     1  0.30107215E+09
     -180.2424554666      185.2810992078     1  0.30328788E+09
     -180.2419055716      184.7313121455     1  0.29593308E+09
     -180.2418352565      192.2063321676     1  0.30582663E+09
     -180.2415282765      193.0505730530     1  0.30150929E+09
     -180.2413231233      178.7032549689     1  0.30762559E+09
     -180.2412213082      188.0275391556     1  0.29165133E+09
     -180.2410960079      185.2675395510     1  0.30448163E+09
     -180.2410834707      181.7159384111     1  0.31496447E+09
     -180.2410186873      186.1651944321     1  0.29432249E+09
     -180.2410008204      183.8310093057     1  0.31710321E+09
     -180.2408859005      184.7019615399     1  0.29890108E+09
     -180.2401882087      192.4970764426     1  0.30187530E+09
     -180.2401597935      187.0555874584     1  0.29872600E+09
     -180.2401411484      182.7179471625     1  0.31900862E+09
     -180.2397301598      183.9413013026     1  0.30501448E+09
     -180.2391420648      187.1897227799     1  0.31293610E+09
     -180.2390439256      183.5040610769     1  0.29075486E+09
     -180.2384317658      190.0430792564     1  0.30521731E+09
     -180.2378976423      181.8675370346     1  0.29895604E+09
     -180.2378211899      185.1078289563     1  0.31774229E+09
     -180.2377064755      186.7686286843     1  0.30875148E+09
     -180.2373496445      184.4437414399     1  0.30312577E+09
     -180.2373343050      180.4831144339     1  0.30479490E+09
     -180.2372299814      184.7970011342     1  0.30684456E+09
     -180.2372282215      192.7421862352     1  0.30240589E+09
     -180.2369488848      192.9721759309     1  0.31445314E+09
     -180.2367636298      183.8328717755     1  0.31751633E+09
     -180.2366175272      192.4727525501     1  0.31078777E+09
     -180.2364467297      188.3779062446     1  0.31473803E+09
     -180.2362651003      182.5746404017     1  0.30724826E+09
     -180.2359658266      179.7282622035     1  0.30316103E+09
     -180.2358214203      184.0042852405     1  0.29419943E+09
     -180.2355946138      183.3449819353     1  0.29696173E+09
     -180.2354857716      192.0382794073     1  0.30853482E+09
     -180.2354030909      182.8074467336     1  0.29944016E+09
     -180.2352933259      184.0451678828     1  0.29949716E+09
     -180.2352545575      187.3285974941     1  0.31817002E+09
     -180.2344040833      186.5726310604     1  0.31423911E+09
     -180.2343069042      182.7540516805     1  0.30279596E+09
     -180.2335038543      184.7863342406     1  0.30637932E+09
     -180.2334480471      186.0330570485     1  0.31069076E+09
     -180.2332832824      181.2197572841     1  0.29918209E+09
     -180.2331566756      186.3902994038     1  0.30812028E+09
     -180.2327765021      183.4866092390     1  0.30908126E+09
     -180.2321584075      179.9526067875     1  0.29800671E+09
     -180.2317997401      192.7447205079     1  0.30176260E+09
     -180.2316709997      180.8388935201     1  0.29751351E+09
     -180.2314216749      193.1121520084     1  0.30379503E+09
     -180.2313780325      182.0041294471     1  0.30279071E+09
     -180.2312163070      184.3610744716     1  0.31273713E+09
     -180.2311799291      181.9225777185     1  0.30666813E+09
     -180.2311026257      181.6921158112     1  0.30613765E+09
     -180.2309566545      185.7707666955     1  0.30713360E+09
     -180.2309281931      185.9812099074     1  0.31922098E+09
     -180.2308233540      186.6237622126     1  0.30183889E+09
     -180.2308109837      183.3129513082     1  0.29190156E+09
     -180.2301999251      181.4524782165     1  0.31272807E+09
     -180.2301490990      187.3068002229     1  0.30193788E+09
     -180.2299381271      185.5565435290     1  0.31328636E+09
     -180.2297663722      180.4387095014     1  0.30972420E+09
     -180.2296008239      182.6703646864     1  0.32991122E+09
     -180.2295333305      188.8254839900     1  0.30892362E+09
     -180.2294397717      181.6993454345     1  0.29987136E+09
     -180.2292940182      184.1083020938     1  0.31559622E+09
     -180.2291655484      181.2932221576     1  0.29893535E+09
     -180.2287991871      192.4799385934     1  0.30618348E+09
     -180.2286779025      184.9150562329     1  0.30772244E+09
     -180.2285375636      185.0897736786     1  0.30311056E+09
     -180.2284894976      185.0495750393     1  0.30551737E+09
     -180.2284481926      180.0392380806     1  0.31040176E+09
     -180.2283854023      186.8791885738     1  0.31733664E+09
     -180.2281620131      181.1288678297     1  0.30697594E+09
     -180.2278794439      182.8908657498     1  0.30674071E+09
     -180.2278395939      187.5489477137     1  0.30086310E+09
     -180.2275793238      192.3871797922     1  0.30813639E+09
     -180.2274182520      184.3268368833     1  0.30356081E+09
     -180.2273458755      182.3903909624     1  0.31388608E+09
     -180.2270706924      187.2967111283     1  0.30738107E+09
     -180.2266717766      186.6076285539     1  0.34044285E+09
     -180.2263972964      192.3147152081     1  0.30358773E+09
     -180.2262924892      181.3746472748     1  0.31157456E+09
     -180.2260110087      183.8023694392     1  0.30678417E+09
     -180.2259458162      186.9134069159     1  0.33393317E+09
     -180.2252012394      187.8292489722     1  0.30211856E+09
     -180.2251132258      187.4012232538     1  0.30696553E+09
     -180.2250992789      180.4338614018     1  0.30525633E+09
     -180.2250321976      183.1006376907     1  0.30812225E+09
     -180.2249114541      189.7799616401     1  0.30761093E+09
     -180.2238732553      182.8825378799     1  0.31207362E+09
     -180.2236782066      182.1380749955     1  0.31866984E+09
     -180.2233798602      183.9423622722     1  0.30118466E+09
     -180.2232135351      183.5540193961     1  0.30987230E+09
     -180.2232076078      187.8278297836     1  0.31509010E+09
     -180.2229560512      185.0523058774     1  0.29565324E+09
     -180.2226750964      182.6749279803     1  0.30847098E+09
     -180.2226619276      181.3749492690     1  0.31277532E+09
     -180.2221892663      185.2628348894     1  0.31857976E+09
     -180.2221160402      187.8604862517     1  0.31446125E+09
     -180.2218346866      181.2858250457     1  0.30518211E+09
     -180.2216888030      180.7000259420     1  0.30078885E+09
     -180.2212109323      186.1161548221     1  0.30761765E+09
     -180.2211748275      182.2431311047     1  0.29576615E+09
     -180.2210666021      192.8158129068     1  0.32975434E+09
     -180.2206470798      191.5027643016     1  0.30379658E+09
     -180.2206213730      178.9648342839     1  0.29303240E+09
     -180.2205412797      178.8102410712     1  0.30038104E+09
     -180.2204736339      192.4768197247     1  0.30778107E+09
     -180.2204410576      183.0569777894     1  0.29008796E+09
     -180.2204375363      186.9943238569     1  0.30564875E+09
     -180.2202691120      184.1246271797     1  0.30904552E+09
     -180.2199854017      187.7748249795     1  0.30763588E+09
     -180.2199782167      190.5917612023     1  0.30444805E+09
     -180.2199167157      181.2362463133     1  0.29734657E+09
     -180.2197113409      184.4274577353     1  0.30675016E+09
     -180.2196537478      182.6952024475     1  0.29698224E+09
     -180.2194207668      186.0813846969     1  0.30252712E+09
     -180.2193914441      180.4674090075     1  0.29715362E+09
     -180.2189015646      185.7667363800     1  0.31324798E+09
     -180.2186107596      187.1933691850     1  0.30003500E+09
     -180.2168004867      189.0420544172     1  0.31018998E+09
     -180.2165200563      186.8520758624     1  0.30974349E+09
     -180.2161919954      192.4645645381     1  0.30780313E+09
     -180.2161839995      178.1839774663     1  0.29729166E+09
     -180.2161541177      184.2477196172     1  0.29437908E+09
     -180.2156745685      186.5847519325     1  0.31181676E+09
     -180.2155692376      181.5684150399     1  0.29455425E+09
     -180.2155254731      182.5287435403     1  0.29989054E+09
     -180.2150208454      187.9971786746     1  0.29992717E+09
     -180.2149947268      192.6442388325     1  0.30692339E+09
     -180.2149429645      191.9499461777     1  0.30806244E+09
     -180.2148157924      192.4441734767     1  0.30358149E+09
     -180.2142099042      186.5621423260     1  0.30745686E+09
     -180.2140000651      184.7508393953     1  0.30550655E+09
     -180.2135064558      182.4594003830     1  0.29080450E+09
     -180.2133840550      178.8756438355     1  0.30972004E+09
     -180.2130485669      189.1033120704     1  0.29301714E+09
     -180.2129386147      181.7767490832     1  0.30748748E+09
     -180.2128918837      177.7237656772     1  0.30208428E+09
     -180.2123002351      185.5567448066     1  0.31390039E+09
     -180.2117530755      186.5138615343     1  0.31873297E+09
     -180.2113805003      186.4453312790     1  0.30761084E+09
     -180.2112922559      184.2465412207     1  0.29819562E+09
     -180.2100619655      181.9599102161     1  0.30624860E+09
     -180.2087645065      181.5725835575     1  0.30540365E+09
     -180.2081914910      178.8651953857     1  0.29713130E+09
     -180.2075152619      192.5584534471     1  0.31697892E+09
     -180.2064708806      182.1491500478     1  0.32413160E+09
     -180.2055592698      180.8979555717     1  0.30297622E+09
     -180.2052006771      183.3768147814     1  0.31002715E+09
     -180.2046160457      190.0575842731     1  0.30248231E+09
     -180.2038173703      182.3143812730     1  0.29906300E+09
     -180.2037703016      181.4350211129     1  0.30272192E+09
     -180.2031144645      184.6567774810     1  0.31027225E+09
     -180.2028986019      176.8979029042     1  0.30870613E+09
     -180.2027423664      184.4217834089     1  0.30984394E+09
     -180.2026311214      180.0404468897     1  0.31068425E+09
     -180.2022672044      184.8198743596     1  0.31038253E+09
     -180.2018763597      192.4297875194     1  0.30506619E+09
     -180.2018560205      188.8719149115     1  0.30109323E+09
     -180.2013225660      192.1858151971     1  0.31616658E+09
     -180.2006214741      185.0065153378     1  0.30542699E+09
     -180.2003596256      179.4808598967     1  0.30476066E+09
     -180.1996621657      185.5095017671     1  0.30005718E+09
     -180.1994445735      187.3730648332     1  0.30250452E+09
     -180.1991439797      187.2415447201     1  0.34524589E+09
     -180.1987262464      181.3858512964     1  0.30623684E+09
     -180.1984291353      186.9199803345     1  0.30284576E+09
     -180.1983650390      181.1803795049     1  0.29533753E+09
     -180.1981027972      183.5947588665     1  0.30671285E+09
     -180.1964457010      192.7909157058     1  0.33065093E+09
     -180.1957985675      180.9618459625     1  0.30142675E+09
     -180.1957477469      178.5851917741     1  0.31739639E+09
     -180.1950502896      182.5086465301     1  0.31300473E+09
     -180.1949285925      183.1605349198     1  0.29783749E+09
     -180.1948198062      182.7275795806     1  0.29779385E+09
     -180.1932200155      186.3265343279     1  0.31712934E+09
     -180.1925657596      192.4406532255     1  0.30398275E+09
     -180.1919589494      191.3143709364     1  0.30619026E+09
     -180.1915510590      183.5569712067     1  0.31820229E+09
     -180.1914343054      187.3107147400     1  0.29678579E+09
     -180.1888017945      189.6512887202     1  0.30971933E+09
     -180.1874135698      181.4956047857     1  0.31459137E+09
     -180.1869015012      185.9576929369     1  0.31256667E+09
     -180.1867267888      179.9069553383     1  0.30659766E+09
     -180.1866467497      191.6879390814     1  0.32280150E+09
     -180.1855966991      184.9712520455     1  0.32321668E+09
     -180.1855818796      191.5846991811     1  0.30613697E+09
     -180.1852795688      185.0929940981     1  0.29829523E+09
     -180.1849636990      185.6814001189     1  0.30809428E+09
     -180.1844375878      184.5209567584     1  0.32135053E+09
     -180.1844140953      181.3760067790     1  0.30770433E+09
     -180.1844067697      191.9458649532     1  0.30272542E+09
     -180.1835402157      182.9216108790     1  0.29757552E+09
     -180.1834885930      185.0390782236     1  0.29601994E+09
     -180.1833530702      185.9528317771     1  0.29690652E+09
     -180.1831034953      185.7709216866     1  0.31297425E+09
     -180.1828568463      185.8660023542     1  0.31793588E+09
     -180.1816840389      178.9012111816     1  0.29849076E+09
     -180.1815391581      189.6578131056     1  0.29949902E+09
     -180.1813847548      181.2634032391     1  0.29659884E+09
     -180.1811112657      182.2427103600     1  0.30190986E+09
     -180.1804059448      181.5793743014     1  0.29069720E+09
     -180.1800941230      190.1620050896     1  0.30537779E+09
     -180.1798108818      178.4188927089     1  0.30562890E+09
     -180.1796900204      192.1853837599     1  0.33692305E+09
     -180.1788167592      188.2104655534     1  0.29237912E+09
     -180.1773341573      185.2000724204     1  0.31461677E+09
     -180.1770366328      181.8710844396     1  0.31151989E+09
     -180.1769168004      192.2392162936     1  0.29865441E+09
     -180.1764369447      182.1134993184     1  0.31459520E+09
     -180.1762482782      177.1110047585     1  0.30199242E+09
     -180.1758582890      178.1129608298     1  0.30186489E+09
     -180.1757514225      178.2904298121     1  0.30262354E+09
     -180.1755477663      183.1632821489     1  0.29925118E+09
     -180.1749593117      187.1300587296     1  0.31628151E+09
     -180.1742888589      181.9615665259     1  0.30630689E+09
     -180.1742763561      182.5328722710     1  0.29996220E+09
     -180.1740906009      177.0891168208     1  0.30267196E+09
     -180.1729889392      184.6679659357     1  0.32857508E+09
     -180.1729325373      182.6841261679     1  0.29727331E+09
     -180.1720038921      192.7303601559     1  0.32176671E+09
     -180.1713994434      182.6069930729     1  0.29936713E+09
     -180.1713915462      181.9578770434     1  0.31572004E+09
     -180.1697670039      182.4854008235     1  0.30901475E+09
     -180.1692637577      185.1553069994     1  0.30999970E+09
     -180.1681549269      185.5594790596     1  0.31219406E+09
     -180.1665675880      182.7609088219     1  0.31150540E+09
     -180.1664189113      182.8205666794     1  0.30276872E+09
     -180.1660313131      186.2751209222     1  0.30952946E+09
     -180.1657784603      182.5371146966     1  0.29754235E+09
     -180.1649548879      184.2932877195     1  0.29753855E+09
     -180.1648831794      182.6877355278     1  0.30179951E+09
     -180.1624091627      182.7797332325     1  0.29807483E+09
     -180.1620705329      189.6397483075     1  0.30667581E+09
     -180.1592313311      186.4145089773     1  0.30415233E+09
     -180.1574143302      181.2190198816     1  0.30947013E+09
     -180.1571701388      192.5450237704     1  0.30089889E+09
     -180.1567511161      191.9695605370     1  0.30487036E+09
     -180.1561128162      178.2610649830     1  0.30605111E+09
     -180.1560350873      181.0930783403     1  0.31068710E+09
     -180.1549878817      182.7428864801     1  0.30519691E+09
     -180.1549806827      192.2374926630     1  0.33124527E+09
     -180.1548444875      182.4578578745     1  0.30634792E+09
     -180.1535890494      180.7104012507     1  0.31170550E+09
     -180.1515043392      177.9079231847     1  0.30381356E+09
     -180.1512471137      187.8869137899     1  0.32077476E+09
     -180.1509304214      184.3285524163     1  0.31728566E+09
     -180.1502074766      182.1415177888     1  0.30321850E+09
     -180.1496212669      186.1020781561     1  0.31044757E+09
     -180.1464384031      184.7708028306     1  0.30371064E+09
     -180.1457315590      183.6741459783     1  0.30769190E+09
     -180.1431358123      183.0791655612     1  0.30527443E+09
     -180.1364451716      181.8161955706     1  0.30760149E+09
     -180.1352857901      181.7097284110     1  0.30265516E+09
     -180.1339651881      184.3113475845     1  0.30477302E+09
     -180.1334559669      181.0409015826     1  0.30368381E+09
     -180.1285931638      186.6177414505     1  0.30924685E+09
     -180.1284454308      180.5909663905     1  0.31251203E+09
     -180.1270171807      192.3844850382     1  0.29693535E+09
     -180.1267159205      187.2736631345     1  0.30660318E+09
     -180.1252402928      183.7724307127     1  0.30823616E+09
     -180.1243747775      182.3376582588     1  0.30148873E+09
     -180.1236518466      186.7374516283     1  0.30783688E+09
     -180.1233184484      185.3436183652     1  0.31236168E+09
     -180.1231788090      182.5239763380     1  0.32114920E+09
     -180.1221307831      180.7778148364     1  0.30135046E+09
     -180.1217632989      181.4403529709     1  0.31557609E+09
     -180.1192419887      175.6213084746     1  0.31616038E+09
     -180.1185292515      184.6921580458     1  0.30572137E+09
     -180.1162121414      184.0919651205     1  0.32779717E+09
     -180.1151176398      180.3655857449     1  0.30411816E+09
     -180.1135500046      186.6665776623     1  0.33349038E+09
     -180.1130621586      181.4412274169     1  0.30273810E+09
     -180.1119501170      181.2220091535     1  0.31388636E+09
     -180.1111557392      185.2618321642     1  0.30663222E+09
     -180.1093524749      191.6430601163     1  0.32452100E+09
     -180.1086385153      185.1212109320     1  0.30671914E+09
     -180.1081338314      183.3253321919     1  0.31078587E+09
     -180.1079226141      183.4476251974     1  0.31281195E+09
     -180.1066408903      181.8957240380     1  0.33044619E+09
     -180.1063962867      183.4318409462     1  0.30696041E+09
     -180.1063893747      186.7652312216     1  0.30842596E+09
     -180.1062865561      183.2772227402     1  0.30407501E+09
     -180.1054361269      182.3670708109     1  0.30030636E+09
     -180.1044477811      191.0486742987     1  0.31224287E+09
     -180.1035278168      192.0538275089     1  0.30848721E+09
     -180.1029198088      180.9617704742     1  0.31439519E+09
     -180.1017702452      188.2721831297     1  0.31710108E+09
     -180.1002663065      182.3405296565     1  0.30077837E+09
     -180.0986557463      182.0105707796     1  0.31006327E+09
     -180.0978899162      182.7503635546     1  0.29704939E+09
     -180.0972471422      187.3243876295     1  0.30744030E+09
     -180.0970689819      182.0129859391     1  0.30156124E+09
     -180.0964279672      185.3097453302     1  0.30866748E+09
     -180.0962611819      183.3302957626     1  0.30143042E+09
     -180.0958319772      180.7593184033     1  0.30494230E+09
     -180.0934815024      181.4430175989     1  0.31335892E+09
     -180.0902010432      177.4309601381     1  0.30900751E+09
     -180.0892731278      184.4617280620     1  0.29694544E+09
     -180.0882733075      181.3987053371     1  0.29836506E+09
     -180.0871269717      183.7599458515     1  0.32707527E+09
     -180.0865350251      191.2822857740     1  0.30511583E+09
     -180.0862960464      191.8618094722     1  0.31336856E+09
