# Supplementary material for: Structure, thermodynamics, and rearrangement mechanisms in gold clusters—insights from the energy landscapes framework
Source: Nanoscale. 2017 Dec 15;10(4):2004–16. doi: 10.1039/c7nr07123j (PMC5901115; doi:10.1039/c7nr07123j)
Supplement: Supplementary file 1 [file NR-010-C7NR07123J-s001.zip › minima/51_Au/min.data.fcc]

     -180.4832791130      195.2677852428     1  0.29687114E+09
     -180.4820654361      195.1031381025     2  0.29266850E+09
     -180.4743337716      195.1048707181     1  0.29449083E+09
     -180.4597526033      194.7551928024     2  0.30914071E+09
     -180.4378589838      194.7802832179     1  0.30103218E+09
     -180.4337749514      194.3457863004     1  0.30806134E+09
     -180.4245650053      194.1630805148     1  0.30622952E+09
     -180.4094889373      194.6346325263     1  0.29953207E+09
     -180.4039311198      194.8842102964     1  0.30874617E+09
     -180.4009374223      194.3226402462     1  0.30389235E+09
     -180.4006971432      194.8249829477     1  0.30497967E+09
     -180.3962094190      194.2876629892     1  0.30047752E+09
     -180.3950098996      194.3383491092     1  0.30545202E+09
     -180.3949644127      186.7085051243     1  0.29102594E+09
     -180.3932364808      194.7661138006     2  0.34257164E+09
     -180.3904950253      187.2897026619     1  0.29731382E+09
     -180.3879379444      178.6951584523     2  0.29902574E+09
     -180.3821693284      194.2333809193     1  0.29906437E+09
     -180.3814859157      194.7919696738     2  0.29681784E+09
     -180.3813408399      194.2972951976     1  0.30231275E+09
     -180.3686444677      182.1238951808     2  0.29873348E+09
     -180.3665690055      194.0773590063     1  0.29789434E+09
     -180.3629150145      194.8520685410     2  0.29807994E+09
     -180.3196971438      193.8608410348     1  0.31574775E+09
     -180.3059035948      193.6445000326     2  0.31316492E+09
     -180.3036718462      193.8672262139     2  0.31801798E+09
     -180.2969975326      185.2628181829     1  0.29975398E+09
     -180.2867976542      185.8940477807     1  0.29938886E+09
     -180.2819347211      194.0779774510     1  0.30992292E+09
     -180.2807500789      194.0353705594     1  0.30781031E+09
     -180.2766384674      185.8526024088     1  0.30109598E+09
     -180.2755524478      185.9616514003     1  0.30332776E+09
     -180.2702009757      187.2636265743     1  0.30640302E+09
     -180.2657484212      193.0748726101     1  0.31140591E+09
     -180.2388172863      188.9718536324     1  0.29496750E+09
     -180.2230104624      193.3661773148     1  0.32545660E+09
     -180.2139187194      192.8895764222     1  0.30273306E+09
     -180.2118182667      192.7092702480     1  0.30195356E+09
     -180.1615776907      186.5880367047     1  0.29762252E+09
     -180.1554764115      184.1715704322     1  0.29727285E+09
