# Supplementary material for: Structure, thermodynamics, and rearrangement mechanisms in gold clusters—insights from the energy landscapes framework
Source: Nanoscale. 2017 Dec 15;10(4):2004–16. doi: 10.1039/c7nr07123j (PMC5901115; doi:10.1039/c7nr07123j)
Supplement: Supplementary file 1 [file NR-010-C7NR07123J-s001.zip › minima/51_Au/min.data.twi]

     -180.6942531353      196.4803208131     2  0.28948570E+09
     -180.6825294940      195.9793761368     2  0.31392038E+09
     -180.5885939610      195.5984533283     1  0.33012951E+09
     -180.5802263495      195.5887956969     2  0.33251680E+09
     -180.5666302756      195.9044020225     2  0.28391102E+09
     -180.5537983553      195.5412517178     1  0.32080924E+09
     -180.5522248126      195.3917228725     1  0.32458115E+09
     -180.5460917649      195.1139980436     1  0.33837280E+09
     -180.5418209347      195.5426491265     1  0.32413137E+09
     -180.5384348694      195.6053497817     1  0.32384510E+09
     -180.5338177362      195.3501923896     1  0.32734078E+09
     -180.5251591897      195.3402070974     1  0.31950280E+09
     -180.5208022544      195.3469151502     1  0.32026338E+09
     -180.5149031682      195.2144304184     2  0.29259599E+09
     -180.5137882850      195.0658644497     1  0.32088123E+09
     -180.5083086520      195.3138385228     1  0.32263485E+09
     -180.5000878501      195.2915595585     1  0.32363004E+09
     -180.4964558561      195.1548709830     1  0.31436132E+09
     -180.4889315657      194.6876993919     1  0.31215660E+09
     -180.4846795203      194.3927654357     1  0.30919883E+09
     -180.4844056351      195.1091185507     2  0.29643505E+09
     -180.4827147485      195.0779255370     1  0.31785031E+09
     -180.4754691756      189.6386060231     2  0.28992323E+09
     -180.4708125880      195.2529521752     1  0.29259470E+09
     -180.4679106658      190.4550761939     1  0.31114194E+09
     -180.4644117479      190.1108964191     1  0.31481815E+09
     -180.4622179914      194.4894130368     1  0.31152036E+09
     -180.4613067567      194.5402266826     1  0.33011904E+09
     -180.4609895563      194.8273754673     1  0.31506760E+09
     -180.4598019042      194.5515600967     1  0.31191821E+09
     -180.4597278501      194.3966980425     1  0.30711681E+09
     -180.4591067827      194.4234087783     1  0.30885562E+09
     -180.4590811072      195.1332893792     1  0.29437110E+09
     -180.4582069009      194.2637767006     1  0.30905360E+09
     -180.4557553234      191.5822807774     1  0.31383531E+09
     -180.4547219451      195.0062375587     1  0.31076536E+09
     -180.4542471401      194.5258741752     1  0.30503998E+09
     -180.4539109844      194.2840298070     1  0.30979771E+09
     -180.4527040939      188.3063803106     1  0.31224760E+09
     -180.4526259825      194.3756303374     1  0.30765568E+09
     -180.4523286799      194.3562862401     1  0.30910931E+09
     -180.4509498054      194.5600963150     1  0.31415250E+09
     -180.4498222542      195.0108156294     1  0.30125812E+09
     -180.4495493734      195.0632142613     1  0.28877772E+09
     -180.4470836386      194.5951160381     1  0.30944157E+09
     -180.4452541876      194.9412698393     1  0.30848373E+09
     -180.4451025533      194.3397301395     1  0.30978447E+09
     -180.4446163262      195.4895125050     1  0.30335833E+09
     -180.4445832894      194.4864072325     1  0.31117770E+09
     -180.4444548418      194.6007440830     1  0.30766878E+09
     -180.4432257225      194.2221228402     1  0.30544480E+09
     -180.4431534696      194.2666224379     1  0.30682522E+09
     -180.4410390367      195.4535884922     1  0.30269015E+09
     -180.4403404375      195.0907380279     1  0.28944415E+09
     -180.4393402919      194.3733957185     1  0.30616362E+09
     -180.4384374298      195.4292354225     1  0.30394905E+09
     -180.4337612460      194.5027439606     1  0.30812595E+09
     -180.4326684035      189.5792307494     1  0.30625112E+09
     -180.4324505110      190.1985216960     1  0.30746464E+09
     -180.4324175236      194.8474436481     1  0.28768605E+09
     -180.4322078638      194.4294189006     1  0.30740887E+09
     -180.4317059007      191.1076678999     1  0.31760450E+09
     -180.4316446497      194.3825878067     1  0.30572815E+09
     -180.4315347895      194.1656171890     1  0.30580872E+09
     -180.4308341950      194.5070316617     1  0.30838078E+09
     -180.4303637305      190.2874504976     1  0.30679053E+09
     -180.4297894666      195.0707559895     1  0.30527335E+09
     -180.4294168655      194.6838711858     1  0.32215587E+09
     -180.4288052492      194.6800458954     1  0.32212062E+09
     -180.4285507731      186.4843499387     1  0.29130188E+09
     -180.4281859129      195.5436407405     1  0.30338785E+09
     -180.4269884931      194.2827918226     1  0.30054165E+09
     -180.4265585075      194.2679381563     2  0.31389239E+09
     -180.4233539774      194.5164294937     1  0.30438312E+09
     -180.4229501408      194.3117111574     1  0.30537945E+09
     -180.4218899525      195.0271408210     1  0.30037597E+09
     -180.4208923620      194.4977748920     1  0.30951836E+09
     -180.4159865420      194.8736270400     1  0.29006167E+09
     -180.4140093532      194.5364769490     1  0.30603623E+09
     -180.4119401692      194.6740418180     1  0.28560050E+09
     -180.4117644823      194.3240740960     1  0.30831108E+09
     -180.4117372128      189.4907117372     1  0.29891289E+09
     -180.4116172423      194.2253185965     1  0.30671972E+09
     -180.4115312781      194.5830558714     1  0.30176837E+09
     -180.4111745356      194.5005710705     1  0.30714762E+09
     -180.4111316919      195.0753274389     2  0.31432106E+09
     -180.4082456305      194.4949384036     1  0.30767521E+09
     -180.4076994658      194.2717074721     1  0.30498339E+09
     -180.4073318424      194.3112927436     1  0.29984573E+09
     -180.4047140003      195.0569437169     1  0.30268856E+09
     -180.4044984838      194.3406618202     1  0.30427861E+09
     -180.4035074099      194.4567323474     1  0.30159840E+09
     -180.4034531593      194.5121783335     1  0.30279921E+09
     -180.4026536996      194.5213905092     1  0.30835374E+09
     -180.4026473022      194.7193329380     1  0.28640439E+09
     -180.4022251181      194.0577158566     1  0.29959996E+09
     -180.4011180033      194.4433040679     1  0.30385133E+09
     -180.4006316384      194.2687564032     2  0.29834433E+09
     -180.3998746014      189.5126009995     1  0.31023905E+09
     -180.3993301169      193.8731699136     1  0.31632659E+09
     -180.3992042325      194.1872257900     1  0.29955495E+09
     -180.3984183516      194.5067311103     1  0.31178159E+09
     -180.3974616148      194.3268712458     1  0.31425154E+09
     -180.3968869267      194.3287431944     1  0.31401369E+09
     -180.3964022481      194.7942311567     1  0.30344805E+09
     -180.3961823213      189.9626457652     1  0.30303560E+09
     -180.3959378827      189.7117756258     1  0.30672310E+09
     -180.3920426322      194.3141617708     1  0.30624170E+09
     -180.3907948850      194.3264003400     1  0.31862237E+09
     -180.3902828279      194.3294997141     1  0.31825988E+09
     -180.3887234347      194.6428701907     1  0.30462442E+09
     -180.3878564610      194.3214536330     1  0.30539995E+09
     -180.3877674646      187.7343445089     1  0.30293199E+09
     -180.3867646183      194.7033887923     2  0.31043490E+09
     -180.3866332642      194.6630721890     1  0.30571138E+09
     -180.3865458398      184.9620943508     1  0.29502431E+09
     -180.3859462535      194.2263180226     1  0.29891372E+09
     -180.3855652477      194.2569453203     1  0.30572627E+09
     -180.3850260105      191.1987066545     1  0.29896006E+09
     -180.3847975368      194.3830447289     1  0.30807439E+09
     -180.3842414711      194.7531311745     1  0.30803955E+09
     -180.3831955326      194.6265410648     1  0.30698651E+09
     -180.3818881300      194.2614995597     1  0.30145377E+09
     -180.3818653262      194.5342287910     1  0.30593354E+09
     -180.3814203635      189.5523707447     1  0.30115861E+09
     -180.3809937233      190.0956242682     1  0.30507225E+09
     -180.3802732120      194.3323688463     1  0.30746970E+09
     -180.3798908068      194.5825327762     1  0.30516725E+09
     -180.3795803294      190.3383416575     1  0.30370865E+09
     -180.3789120067      194.0741475631     2  0.28582241E+09
     -180.3786805079      190.1649273809     1  0.30525376E+09
     -180.3771061977      189.2836269304     1  0.30097537E+09
     -180.3762704625      190.2565084627     1  0.30297352E+09
     -180.3761107741      194.4694979556     1  0.30655217E+09
     -180.3757057725      193.6838664584     1  0.29802590E+09
     -180.3755168874      194.7978422454     1  0.30836308E+09
     -180.3751083448      188.3042673051     1  0.30521174E+09
     -180.3746055463      194.4599331171     1  0.30287806E+09
     -180.3743324027      194.3098702574     1  0.29912649E+09
     -180.3738755479      194.4083953207     1  0.30012827E+09
     -180.3719757903      189.7401853870     1  0.30707137E+09
     -180.3718894997      194.4987295301     1  0.30349286E+09
     -180.3708472395      194.6863894224     1  0.30373286E+09
     -180.3701288489      194.5843445459     1  0.30383924E+09
     -180.3698666410      189.9486648016     1  0.30424518E+09
     -180.3688559332      188.9788161147     1  0.30208748E+09
     -180.3688423037      194.6828010098     1  0.30509613E+09
     -180.3687711089      189.6079911557     1  0.30223345E+09
     -180.3679184611      194.2082184344     1  0.29930718E+09
     -180.3677286919      194.3719769484     1  0.29997716E+09
     -180.3675799548      194.5099672385     1  0.29732042E+09
     -180.3675244701      194.2936345972     1  0.30023385E+09
     -180.3673140024      187.4961719742     1  0.30128841E+09
     -180.3672109783      189.6253502711     1  0.29947965E+09
     -180.3670592500      186.0845271997     1  0.30780196E+09
     -180.3666243452      194.5388861616     1  0.30161138E+09
     -180.3664581207      194.2902462395     1  0.29974992E+09
     -180.3656641595      194.3098202780     1  0.29646568E+09
     -180.3655566406      189.9855514157     1  0.30448654E+09
     -180.3653168818      189.2173326974     1  0.30839539E+09
     -180.3652035999      194.3277149105     1  0.29672561E+09
     -180.3651739910      194.1724021746     1  0.30260945E+09
     -180.3648337880      194.3532469134     1  0.29665973E+09
     -180.3646291294      195.1896682180     2  0.31433345E+09
     -180.3636598304      187.5889007270     1  0.30719230E+09
     -180.3636466231      194.4462981378     1  0.30119871E+09
     -180.3606685925      194.5004018246     1  0.30716583E+09
     -180.3593185449      194.4356998154     1  0.29914019E+09
     -180.3591569752      190.1340109103     1  0.29434978E+09
     -180.3587654766      194.3433969776     1  0.30157269E+09
     -180.3585969703      190.4374163176     1  0.30269662E+09
     -180.3582104649      194.3382097021     1  0.29746526E+09
     -180.3575396150      188.1810697066     1  0.30669297E+09
     -180.3574832062      194.3359123818     1  0.30313878E+09
     -180.3567784498      194.3143128303     1  0.30082382E+09
     -180.3562984674      188.0710048131     1  0.30611860E+09
     -180.3552054215      194.0347064383     1  0.29939397E+09
     -180.3548461723      188.0160601735     1  0.30132534E+09
     -180.3539155046      188.7370486263     1  0.31334096E+09
     -180.3534309148      194.3635774405     1  0.30498886E+09
     -180.3528198709      194.2804986546     1  0.30109417E+09
     -180.3527009393      194.5620266680     1  0.30543841E+09
     -180.3521794722      189.6386308169     1  0.30030366E+09
     -180.3515853173      189.3838589423     1  0.30292396E+09
     -180.3513022721      188.1291826157     1  0.30770961E+09
     -180.3509586628      193.6056704061     1  0.30237756E+09
     -180.3509022858      188.2740597747     1  0.30171426E+09
     -180.3501222882      194.5767208082     1  0.30452793E+09
     -180.3487441542      189.9314178964     1  0.30645695E+09
     -180.3479121176      189.1343131009     1  0.30120085E+09
     -180.3471076273      194.9417382008     1  0.29872936E+09
     -180.3464752936      194.3789676277     1  0.30444611E+09
     -180.3459569346      191.1692965226     1  0.29364183E+09
     -180.3459288063      188.5332472546     1  0.29167661E+09
     -180.3458210779      189.8567064528     1  0.33258924E+09
     -180.3453608345      193.6008533874     1  0.30342637E+09
     -180.3446912730      189.1430093918     1  0.30110919E+09
     -180.3428277601      194.2464682360     1  0.29864690E+09
     -180.3427709804      194.4727223116     1  0.30292989E+09
     -180.3421287546      191.5379970301     1  0.32443420E+09
     -180.3409880636      193.6836693090     1  0.30421171E+09
     -180.3407321229      189.8717743277     1  0.30128326E+09
     -180.3393243192      190.8378263927     1  0.30220321E+09
     -180.3361871643      191.0334990833     1  0.29866790E+09
     -180.3360236931      190.6096570765     1  0.30446760E+09
     -180.3354530705      189.8485646420     1  0.29251949E+09
     -180.3340132709      190.8273163382     1  0.30761850E+09
     -180.3329330288      190.0726600876     1  0.29895427E+09
     -180.3327108313      190.1638307554     1  0.30374429E+09
     -180.3311451346      187.7179409796     1  0.29773276E+09
     -180.3311341715      188.0171437696     1  0.30452918E+09
     -180.3308840896      188.3392605114     1  0.31346313E+09
     -180.3303724199      194.1422644248     1  0.29616871E+09
     -180.3290087399      188.8579558472     1  0.30577737E+09
     -180.3283607883      188.0849955656     1  0.30275201E+09
     -180.3280116761      194.0541927204     1  0.29930791E+09
     -180.3278791613      194.3697362289     1  0.29941443E+09
     -180.3271344934      188.7727113805     1  0.30361936E+09
     -180.3263609345      193.9319599820     1  0.30584703E+09
     -180.3262869796      193.6729691976     1  0.30164303E+09
     -180.3261598664      191.0300561891     1  0.29026423E+09
     -180.3253498982      189.2307419447     1  0.29772828E+09
     -180.3243028720      194.5463898460     1  0.29404711E+09
     -180.3226524792      185.9786607661     1  0.30159148E+09
     -180.3224826868      184.9685773818     1  0.30200832E+09
     -180.3223412643      193.6344827052     1  0.30198571E+09
     -180.3223090236      185.5147227057     1  0.30499453E+09
     -180.3221883400      186.0741700447     1  0.29841552E+09
     -180.3220423762      185.4320366278     1  0.29440272E+09
     -180.3200956445      189.5909241589     1  0.29720410E+09
     -180.3197709125      193.7028273971     1  0.30321009E+09
     -180.3182135926      186.4706912858     1  0.30373672E+09
     -180.3181152992      194.4503166061     1  0.29670948E+09
     -180.3170765806      186.1544556339     1  0.30023504E+09
     -180.3169240950      189.4181622109     1  0.29917217E+09
     -180.3168302777      194.3382203867     1  0.31570919E+09
     -180.3163219572      194.1160684430     1  0.33965025E+09
     -180.3161109946      193.9718274621     1  0.30762177E+09
     -180.3152315125      189.6413839716     1  0.29774847E+09
     -180.3148274460      188.4770681813     1  0.30054470E+09
     -180.3142778830      194.8315663317     1  0.29725097E+09
     -180.3142075858      194.2538314127     1  0.30185391E+09
     -180.3129082622      193.5658372107     1  0.29604362E+09
     -180.3120018713      193.6957222033     1  0.30372241E+09
     -180.3116302476      190.9970852621     1  0.29694954E+09
     -180.3116238039      194.8379981026     1  0.29790351E+09
     -180.3109543832      190.3054873089     1  0.30530579E+09
     -180.3105560458      194.0656406576     1  0.31451245E+09
     -180.3096208504      187.1853220648     1  0.30032225E+09
     -180.3085715347      187.9130515278     1  0.29599414E+09
     -180.3077968172      187.3889657911     1  0.29903408E+09
     -180.3066991641      194.6000434825     1  0.30410513E+09
     -180.3062209084      194.7281875958     1  0.29591649E+09
     -180.3061836348      194.0174323155     1  0.30133951E+09
     -180.3060014277      194.1076510682     1  0.30781739E+09
     -180.3053104338      195.0327539726     2  0.30991344E+09
     -180.3051650963      194.7436234553     1  0.29574601E+09
     -180.3049537935      190.9114933379     1  0.28878888E+09
     -180.3045754741      194.4628115650     2  0.29964418E+09
     -180.3042569550      190.1781268676     2  0.29661777E+09
     -180.3038325776      188.9322151625     1  0.33955410E+09
     -180.3034776765      194.3518383474     1  0.29957773E+09
     -180.3033922005      194.5478849651     1  0.30027859E+09
     -180.3024508669      189.3918316791     1  0.29543821E+09
     -180.3018340243      187.2022023544     1  0.30118959E+09
     -180.3013050296      187.0246829802     1  0.30100861E+09
     -180.3010229602      190.9995861747     1  0.29835936E+09
     -180.3009555549      194.3740176193     1  0.29442865E+09
     -180.3008478674      194.1198331404     1  0.31617675E+09
     -180.3006666053      193.9019837669     1  0.31010914E+09
     -180.3000360154      194.6786726987     1  0.29631862E+09
     -180.2995537847      194.0912410912     1  0.29589300E+09
     -180.2984263033      193.6736917809     1  0.31531976E+09
     -180.2979952855      194.5532951138     1  0.29844831E+09
     -180.2972373584      194.6892752019     1  0.30491508E+09
     -180.2971852799      193.7728641482     1  0.31528998E+09
     -180.2967910168      194.6243226704     1  0.30759679E+09
     -180.2964054868      184.7607322127     1  0.29999715E+09
     -180.2961895102      193.8683299395     1  0.29518095E+09
     -180.2959166154      189.0385836640     1  0.29620305E+09
     -180.2954137060      187.2144084434     1  0.29249815E+09
     -180.2946701676      194.1899925679     1  0.31195730E+09
     -180.2946633893      190.6181548767     1  0.32043237E+09
     -180.2945754933      193.7183867293     1  0.29757349E+09
     -180.2922220582      189.1392269225     1  0.30646447E+09
     -180.2921419844      190.1158262254     1  0.29017594E+09
     -180.2921366512      190.4032128420     1  0.32710982E+09
     -180.2913085441      189.1663171364     1  0.29604020E+09
     -180.2906675891      193.6609603109     1  0.31412312E+09
     -180.2903852810      194.2042606383     1  0.29664913E+09
     -180.2881775796      193.7634543653     1  0.31768918E+09
     -180.2881717959      193.8596213753     1  0.29616090E+09
     -180.2873538810      194.0542078409     1  0.31260890E+09
     -180.2873366528      186.3927100235     1  0.30489303E+09
     -180.2863899684      194.0962514801     1  0.30589255E+09
     -180.2862139983      190.5895398562     1  0.33011808E+09
     -180.2857016597      194.0290912153     1  0.31731732E+09
     -180.2837055033      186.7411473383     1  0.30009237E+09
     -180.2836355916      193.7539943691     2  0.30458086E+09
     -180.2833627970      190.3166185877     1  0.29671550E+09
     -180.2826830826      194.2894572849     1  0.30886706E+09
     -180.2819889818      194.5484523714     1  0.31960252E+09
     -180.2819799608      189.3158144204     1  0.29468512E+09
     -180.2816423263      186.5928867055     1  0.29633395E+09
     -180.2806145853      190.3288798702     1  0.31499470E+09
     -180.2802918471      189.1936258967     1  0.29127289E+09
     -180.2799338660      194.0756360297     1  0.29698919E+09
     -180.2797620800      189.8042700471     1  0.29087267E+09
     -180.2793425663      193.8907738262     1  0.31485294E+09
     -180.2791153098      189.0715520250     1  0.30665581E+09
     -180.2778623814      194.0613293515     1  0.31640287E+09
     -180.2778111374      193.9614268681     1  0.30702822E+09
     -180.2772634629      194.5131521476     2  0.29580405E+09
     -180.2771116283      190.5207527014     1  0.30441523E+09
     -180.2768717405      193.5364016996     1  0.31542246E+09
     -180.2763232799      194.1890542278     1  0.30623842E+09
     -180.2758613277      193.9827495612     1  0.30837152E+09
     -180.2752665018      193.4899345777     1  0.29337352E+09
     -180.2752603416      194.0950321954     1  0.31015938E+09
     -180.2750782976      185.3718575729     1  0.30032777E+09
     -180.2738153742      193.6238732725     1  0.30489817E+09
     -180.2730684440      190.5880207563     1  0.29719127E+09
     -180.2730411989      186.0240568846     1  0.30144663E+09
     -180.2729878083      193.4649768541     1  0.30946793E+09
     -180.2720624903      190.4278484287     1  0.30196135E+09
     -180.2719802195      190.3671620359     1  0.29764807E+09
     -180.2714554351      193.3911773771     1  0.31300156E+09
     -180.2711742564      193.5749018930     1  0.29330585E+09
     -180.2707992119      193.6036224422     1  0.31185664E+09
     -180.2698135825      191.9920489397     1  0.30366214E+09
     -180.2692363973      193.0196277902     1  0.30563705E+09
     -180.2691754429      188.7821749950     1  0.29449336E+09
     -180.2691246016      188.9026731547     1  0.29456192E+09
     -180.2689795703      188.5210527861     1  0.29485932E+09
     -180.2685669983      193.7222022692     1  0.31199993E+09
     -180.2682587416      193.4207847921     1  0.30023313E+09
     -180.2678347212      194.3208610736     1  0.31601362E+09
     -180.2677605417      189.2154828080     1  0.31508224E+09
     -180.2676518505      187.1784356772     1  0.30289391E+09
     -180.2672681388      188.7900858772     1  0.29450267E+09
     -180.2669056217      185.8294543161     1  0.29766608E+09
     -180.2669046195      193.7650487838     1  0.30565476E+09
     -180.2667693581      194.0342979201     1  0.29382036E+09
     -180.2666876227      193.4128116908     1  0.30056220E+09
     -180.2664545532      194.1139135715     1  0.30537850E+09
     -180.2663798784      188.9701912107     1  0.29465065E+09
     -180.2654082434      189.1958134008     1  0.29403191E+09
     -180.2653649878      190.5491250169     1  0.31538648E+09
     -180.2649203003      193.4294196098     1  0.31177876E+09
     -180.2640490821      194.0307474672     1  0.29871097E+09
     -180.2640272824      193.7906905628     1  0.31114984E+09
     -180.2638042839      194.0507656862     1  0.30559811E+09
     -180.2626165562      187.3324007766     1  0.34988878E+09
     -180.2625916681      189.5248219648     1  0.31623131E+09
     -180.2625440758      190.3262374857     1  0.30491602E+09
     -180.2625046397      188.3686925233     1  0.31994218E+09
     -180.2623684586      188.8051124946     1  0.33524286E+09
     -180.2623516358      193.4765546728     1  0.29207545E+09
     -180.2614394938      193.8627831142     1  0.30753596E+09
     -180.2605806272      190.3453308551     1  0.29230870E+09
     -180.2598929619      193.6049595497     1  0.31352062E+09
     -180.2590504081      189.0479794861     1  0.30490710E+09
     -180.2585815164      194.0450587130     1  0.30679302E+09
     -180.2583272505      194.1561855728     1  0.30682358E+09
     -180.2570074526      193.3942281091     1  0.31390424E+09
     -180.2568909733      192.0249786841     1  0.30477676E+09
     -180.2563779170      194.4167577076     1  0.31328997E+09
     -180.2561418011      193.4149104277     1  0.30999478E+09
     -180.2560612281      193.8274232236     1  0.31086165E+09
     -180.2560275319      193.8347593082     1  0.30496323E+09
     -180.2556478957      193.8014331903     1  0.31349257E+09
     -180.2551512778      190.6238493392     2  0.29400009E+09
     -180.2550739876      194.2395116509     1  0.30424258E+09
     -180.2548101803      194.1464669183     1  0.30664109E+09
     -180.2545013263      194.3525808698     1  0.30858822E+09
     -180.2538970449      184.3320710145     1  0.29570059E+09
     -180.2538214423      193.3202399388     2  0.31591146E+09
     -180.2537034580      193.7145583013     1  0.31514136E+09
     -180.2518547756      193.5545415715     1  0.31381781E+09
     -180.2514066896      185.8717358019     1  0.29698822E+09
     -180.2505530329      183.2685438008     1  0.29254335E+09
     -180.2504770300      193.7092778794     1  0.29846990E+09
     -180.2500787446      189.5109864755     1  0.30931776E+09
     -180.2485445597      184.4140962967     1  0.29578288E+09
     -180.2477536033      193.8302964242     1  0.31320847E+09
     -180.2476561747      193.9224824270     1  0.30959616E+09
     -180.2476127397      189.0043342408     1  0.30439400E+09
     -180.2475690163      194.1315715277     1  0.29901569E+09
     -180.2463036197      194.0195304128     1  0.31326482E+09
     -180.2460220122      194.3209988017     1  0.31683071E+09
     -180.2459842156      187.1207392723     1  0.30611624E+09
     -180.2445574741      187.5827690050     1  0.33409149E+09
     -180.2445329649      193.8258618700     1  0.31106712E+09
     -180.2443443949      193.5664807441     1  0.31200220E+09
     -180.2433538631      189.7662120737     1  0.29268703E+09
     -180.2423219973      191.0337466217     1  0.31069265E+09
     -180.2421225698      193.6296086371     1  0.30694100E+09
     -180.2418450994      194.2550875590     1  0.30593062E+09
     -180.2412479567      193.2929784573     1  0.30050870E+09
     -180.2410456540      190.8563163426     1  0.31480342E+09
     -180.2409418877      193.6841865571     1  0.29813670E+09
     -180.2405889557      188.6947258705     1  0.30367540E+09
     -180.2392867701      193.7468128749     1  0.30972464E+09
     -180.2380615915      193.7849205327     1  0.29067240E+09
     -180.2376374087      186.4628181514     1  0.30424141E+09
     -180.2373537826      183.3765926579     1  0.29863151E+09
     -180.2372527048      193.3487648990     1  0.31098439E+09
     -180.2371726237      193.8901720888     1  0.30746048E+09
     -180.2361488929      185.2216457435     1  0.30950473E+09
     -180.2360394344      193.0629185383     1  0.29751853E+09
     -180.2357165097      193.7821499115     1  0.29086419E+09
     -180.2354932863      193.7030930826     1  0.31091953E+09
     -180.2354886568      189.6113177715     2  0.29943641E+09
     -180.2326575805      189.9432724198     1  0.29911991E+09
     -180.2320134460      193.7676948653     1  0.29165747E+09
     -180.2318886571      193.5960895621     1  0.30970739E+09
     -180.2314734646      189.4911391542     1  0.31027873E+09
     -180.2310332538      182.5485439336     1  0.30813066E+09
     -180.2308910249      193.7717324285     1  0.29128647E+09
     -180.2291040096      189.6331559204     1  0.29942215E+09
     -180.2288766187      186.1228281240     1  0.30264963E+09
     -180.2286240376      188.5465024871     1  0.33186455E+09
     -180.2274934249      188.3379323501     1  0.31913805E+09
     -180.2258781033      186.3922150906     1  0.30338661E+09
     -180.2253542103      194.2138989716     1  0.30643995E+09
     -180.2247153613      187.6693227799     1  0.32074076E+09
     -180.2244442325      193.6254265664     1  0.31267983E+09
     -180.2232775385      193.5858197715     1  0.29025980E+09
     -180.2224899092      188.2121772788     1  0.29702814E+09
     -180.2224023751      193.5535212412     1  0.30430254E+09
     -180.2206907422      193.4015302291     1  0.29926113E+09
     -180.2200868003      189.5153999893     1  0.30247367E+09
     -180.2200500806      194.0239592339     1  0.31012706E+09
     -180.2197418732      190.1025983264     1  0.30207147E+09
     -180.2179542673      193.3590264789     1  0.30431434E+09
     -180.2166764928      184.7404739822     1  0.30447113E+09
     -180.2159683279      193.4270341276     1  0.31560722E+09
     -180.2153832021      188.9721302117     1  0.30654435E+09
     -180.2138856094      193.4281709229     1  0.30635156E+09
     -180.2137633259      193.5417036547     1  0.30518122E+09
     -180.2128327507      193.7360868447     1  0.30529045E+09
     -180.2058833269      193.2355261576     1  0.30527798E+09
     -180.2038444781      189.3691494950     1  0.31023644E+09
     -180.2026343302      189.8888782491     1  0.29591622E+09
     -180.2020557082      192.9743933953     1  0.31557994E+09
     -180.2009278199      193.2105388957     1  0.30434587E+09
     -180.1993597604      193.2377950639     1  0.30368667E+09
     -180.1989215317      190.1259016568     2  0.29811352E+09
     -180.1974774571      188.8053669813     1  0.30790658E+09
     -180.1933505051      193.0629465714     1  0.30439152E+09
     -180.1925987575      189.9308853297     1  0.30199884E+09
     -180.1907399810      187.5328613703     1  0.30869250E+09
     -180.1876962304      189.2034813051     1  0.29742702E+09
     -180.1869809376      192.7474687647     1  0.30420055E+09
     -180.1837161564      188.2712810681     1  0.30667991E+09
     -180.1826132267      188.0083064817     1  0.28979250E+09
     -180.1817670887      188.9457217525     1  0.29547475E+09
     -180.1796969522      187.3075603396     1  0.31901402E+09
     -180.1788570797      193.1972923254     1  0.30409295E+09
     -180.1780636296      189.6214246133     1  0.29800635E+09
     -180.1729964285      190.1007591702     1  0.29892215E+09
     -180.1724527569      188.7659751163     1  0.30302878E+09
     -180.1722766200      187.3047795118     1  0.30510292E+09
     -180.1698947958      189.6412841628     1  0.30023730E+09
     -180.1569325122      186.7401746390     1  0.31141827E+09
     -180.1562574264      192.8066363259     1  0.30552128E+09
     -180.1479439111      187.8313439495     1  0.30694950E+09
     -180.1468384780      193.3925339720     1  0.31860637E+09
     -180.1465290217      193.6779585985     1  0.30590296E+09
     -180.1455069963      192.6196450570     1  0.30678128E+09
     -180.1416259445      188.7158145540     1  0.30087732E+09
     -180.1396253734      188.5396423573     1  0.29823698E+09
     -180.1208066327      188.2103078194     1  0.32180057E+09
     -180.1135163946      193.7255332015     1  0.30242870E+09
     -180.1037475681      192.7436839775     1  0.30587552E+09
     -180.1009877855      192.6262473576     1  0.30231580E+09
     -180.0976428031      190.0679483391     1  0.30910649E+09
     -180.0934202545      188.4593124333     1  0.31982773E+09
