# Supplementary material for: Structure, thermodynamics, and rearrangement mechanisms in gold clusters—insights from the energy landscapes framework
Source: Nanoscale. 2017 Dec 15;10(4):2004–16. doi: 10.1039/c7nr07123j (PMC5901115; doi:10.1039/c7nr07123j)
Supplement: Supplementary file 1 [file NR-010-C7NR07123J-s001.zip › minima/52_Au/gmin.xyz]

          52
     -184.4313420952      192.3617756519     4  0.31436160E+09
L1         4.0746501658         2.7111302771         1.9174502252   -0.17345    0.12414   -3.42342
L1         3.9987973704        -1.2090081032        -2.8301617131   -0.08351    0.39779   -3.42175
L1        -3.9751790378         2.8085158206        -1.9848948190   -0.17345    0.29762   -3.42342
L1        -1.0286593859        -3.1175907367        -3.2877174129   -0.09052    0.37217   -3.55089
L1         1.0031001326        -4.6399453024        -2.1850061616   -0.05801    0.08843   -3.40499
L1         2.7567130137         2.6518140006        -0.4872658131    0.63355    0.19063   -3.61959
L1        -1.3226071062        -0.2049438649        -2.4519184202   -0.04102    0.30790   -3.82216
L1         5.1003438847         1.2493818673        -0.2348485843   -0.17345    0.13168   -3.42342
L1         1.2736411550        -4.1366255758         0.4861601404    0.05057    0.11596   -3.56702
L1        -3.4625642180        -3.4924914205         0.7218390271   -0.03807    0.02343   -3.40677
L1        -3.4153043203         3.3133708927         1.6790373568   -0.08351    0.25229   -3.42175
L1         0.4596756572         4.1636274215        -0.8443214300   -0.02350    0.23353   -3.49190
L1         3.8482328723         1.4204631215        -2.6252917091    0.00901    0.16945   -3.40667
L1        -1.0671618461         0.4051763719         2.2114725205    0.77776    0.04097   -3.78274
L1        -2.9473494787        -1.3443519558        -4.2605759059   -0.29896    0.11042   -3.40270
L1         1.7867982704        -2.6216700588        -3.7512656299   -0.34954    0.41389   -3.48347
L1        -0.6377647353         3.0746510422         1.3923226806    0.31865    0.11540   -3.69066
L1         0.8617986931         3.2616271634         3.7524642119   -0.08351    0.43850   -3.42175
L1         0.8775234627        -1.4464863131         1.4005812797    0.65138    0.31654   -3.78295
L1        -1.8167081740         2.5138001119         3.8102724903   -0.34954    0.38479   -3.48347
L1        -2.4295245634         1.3725589760        -0.1291811664   -0.04102    0.54115   -3.82216
L1        -4.1337512207         0.1127968455        -2.0465761610   -0.12263    0.22415   -3.56951
L1        -3.8031855959         0.8364737686         2.5343024409   -0.09052    0.46041   -3.55089
L1        -0.3805288732        -1.7792158899         3.9572431363    0.05057    0.15513   -3.56702
L1         1.6327341545         1.3234144154         1.8400947944   -0.04102    0.34953   -3.82216
L1        -1.6711311397        -1.4156530794         0.1650606648    0.65138    0.40053   -3.78295
L1         0.3378375644         1.2184083965        -0.6664913990   -0.47088    0.64060   -3.81594
L1         2.3129844956        -1.0055606994         3.7004470629   -0.15754    0.18747   -3.54957
L1        -2.9055026264        -1.7486691482         2.7332023764    0.05057    0.15227   -3.56702
L1         1.4557005597         2.7441610510        -2.9343636465   -0.02350    0.16815   -3.49190
L1        -1.2513325956        -4.1060788432        -0.7378806209    0.05057    0.19213   -3.56702
L1         5.1431548182        -1.4422295799        -0.3385124967   -0.29896    0.35958   -3.40270
L1        -2.9494852896         1.3467674059        -4.1371936182   -0.17345    0.04322   -3.42342
L1        -1.2726185943         2.7005601983        -2.4405795917    0.63355    0.16748   -3.61959
L1        -3.2754926124        -2.4657168528        -1.8015955742   -0.15754    0.03052   -3.54957
L1         2.7396515923        -0.2540884130        -0.4826424064   -0.04102    0.60136   -3.82216
L1        -0.2943770088         1.4705796725        -4.6335197791    0.00901    0.17544   -3.40667
L1         0.3821169207         0.7858406251         4.5632268234   -0.09052    0.44003   -3.55089
L1         4.1684539474         0.0123581127         1.9781141379   -0.12263    0.23779   -3.56951
L1         1.8755277239         4.2318271626         1.5142002145    0.00901    0.23148   -3.40667
L1        -4.3566874907        -0.9248720690         0.4671658423   -0.15754    0.21520   -3.54957
L1         3.1566431196        -3.1682238245        -1.2587929968   -0.09052    0.09203   -3.55089
L1        -2.2791876786         0.0377461763         4.7024922205   -0.05801    0.10883   -3.40499
L1        -5.0750396892         1.6878862005         0.2041339556   -0.29896    0.37428   -3.40270
L1         1.4986211427         0.0300204397        -3.0906340189    0.31865    0.32976   -3.69066
L1         3.0154646336         1.5900085851         4.1261972418   -0.29896    0.19261   -3.40270
L1         0.6236987765        -2.0045222423        -1.3366014260    0.77776    0.30923   -3.78274
L1         1.5091063520        -3.5526379195         3.1319739666   -0.03807    0.05702   -3.40677
L1        -0.2783056385        -1.1572644680        -4.9035886205   -0.08351    0.44013   -3.42175
L1         3.3941793357        -2.5464054772         1.4316857250   -0.15754    0.28658   -3.54957
L1        -2.2670821677         4.2819438164        -0.4940279167    0.00901    0.36138   -3.40667
L1        -0.9906187277        -3.5726581013         1.9543085025    0.03335    0.10008   -3.57348
