# Supplementary material for: Structure, thermodynamics, and rearrangement mechanisms in gold clusters—insights from the energy landscapes framework
Source: Nanoscale. 2017 Dec 15;10(4):2004–16. doi: 10.1039/c7nr07123j (PMC5901115; doi:10.1039/c7nr07123j)
Supplement: Supplementary file 1 [file NR-010-C7NR07123J-s001.zip › minima/52_Au/min.data.amb]

     -184.4313420952      192.3617756519     4  0.31436160E+09
     -184.3505988756      189.9727373443     1  0.33520084E+09
     -184.3467713094      189.6643406710     1  0.33213487E+09
     -184.3394258576      190.4313317433     1  0.33122911E+09
     -184.3245939089      189.9270663719     1  0.33623210E+09
     -184.2932664846      191.1014599399     1  0.32519098E+09
     -184.2886603364      188.1365876944     1  0.33988072E+09
     -184.2787609774      187.2386616701     1  0.32956892E+09
     -184.2762430408      191.4209488087     1  0.34557747E+09
     -184.2753360711      196.1066536620     1  0.35780523E+09
     -184.2711748906      190.4107135311     1  0.32344219E+09
     -184.2680924555      190.1600776266     1  0.32452117E+09
     -184.2642431822      192.1589452474     1  0.34381408E+09
     -184.2574279205      189.3393185913     1  0.33400873E+09
     -184.2502039642      190.5379732573     1  0.33654845E+09
     -184.2434863143      189.7686145113     1  0.33570367E+09
     -184.2413717099      195.5270039568     2  0.35672320E+09
     -184.2399300214      195.6575194883     1  0.35438126E+09
     -184.2385790427      189.8515627856     1  0.33229869E+09
     -184.2383640579      192.8320494667     1  0.34940381E+09
     -184.2380200044      190.0004998835     1  0.33694177E+09
     -184.2276761842      187.1923216851     1  0.34122042E+09
     -184.2263830618      192.4126104382     1  0.34893051E+09
     -184.2251560048      192.0087264487     1  0.31494898E+09
     -184.2249061933      190.4867718779     1  0.33211121E+09
     -184.2247108298      188.8769626160     1  0.32219632E+09
     -184.2244664140      188.5312959159     1  0.32848571E+09
     -184.2234034378      192.5751471553     1  0.35884202E+09
     -184.2232198026      197.1839500349     1  0.34790614E+09
     -184.2228767135      191.4632912501     1  0.31316139E+09
     -184.2212023985      190.8832765359     1  0.34068525E+09
     -184.2198978212      192.0517861928     1  0.33140919E+09
     -184.2194692812      189.9641134032     1  0.33731011E+09
     -184.2189534022      190.2223861182     1  0.32537897E+09
     -184.2172609857      188.9719361369     1  0.35450104E+09
     -184.2161960716      197.4072379218     2  0.33685892E+09
     -184.2157183122      192.1961251843     1  0.33506573E+09
     -184.2154150548      194.2224633528     2  0.34354836E+09
     -184.2145821539      190.1454876107     1  0.32534162E+09
     -184.2145154946      190.2020887733     1  0.32485801E+09
     -184.2113962387      186.3699272640     1  0.33324296E+09
     -184.2108074506      187.3312338601     1  0.33626644E+09
     -184.2095618875      189.5253367715     1  0.34272902E+09
     -184.2075382239      197.0633429800     1  0.33807258E+09
     -184.2063086199      191.1149981102     1  0.33755656E+09
     -184.2050451375      190.4338107381     1  0.33530434E+09
     -184.2040567360      188.5615292412     1  0.32356785E+09
     -184.2038701396      189.4940960855     1  0.33669022E+09
     -184.2003776325      192.2346106353     1  0.33973301E+09
     -184.1978602786      188.9126754938     1  0.33422283E+09
     -184.1972889111      191.7279835816     1  0.32671403E+09
     -184.1963599350      187.8456296325     1  0.33563669E+09
     -184.1960925291      196.8249794066     2  0.33989507E+09
     -184.1954137737      191.2319611415     1  0.33982535E+09
     -184.1952252892      197.4780925829     1  0.33306763E+09
     -184.1937942206      190.6206364760     1  0.33897506E+09
     -184.1932062992      188.1811338333     1  0.32594067E+09
     -184.1924897943      190.5432823110     1  0.33844318E+09
     -184.1923862924      189.1288495470     1  0.35586365E+09
     -184.1918816600      188.3352614385     1  0.33653606E+09
     -184.1912903550      189.4854730028     1  0.33959117E+09
     -184.1908665380      187.9325004245     2  0.31095224E+09
     -184.1907721216      189.4127288621     1  0.34189287E+09
     -184.1894644484      186.8235908183     1  0.33708922E+09
     -184.1894033759      186.1672998856     1  0.32445364E+09
     -184.1888685746      190.7913092101     1  0.33650701E+09
     -184.1883031988      193.0461010696     1  0.31969188E+09
     -184.1882651450      197.0259212964     1  0.33668660E+09
     -184.1870853179      189.5826146198     1  0.32106615E+09
     -184.1867788043      189.2047183220     1  0.33777265E+09
     -184.1866949022      188.8541535043     1  0.33566942E+09
     -184.1862642155      192.0184873355     1  0.31414230E+09
     -184.1840513203      189.5523094670     1  0.34887747E+09
     -184.1840461008      186.5876854168     1  0.33567681E+09
     -184.1832848253      186.1493251878     1  0.33721209E+09
     -184.1831280923      194.7134333416     1  0.33466085E+09
     -184.1827449302      191.5375900031     1  0.33919598E+09
     -184.1824747723      193.0217655673     1  0.35632057E+09
     -184.1819680990      195.9930527235     1  0.32538911E+09
     -184.1817209541      185.5182816779     1  0.33760151E+09
     -184.1815779713      197.1210507000     1  0.34168011E+09
     -184.1814151066      189.9990158991     1  0.32100344E+09
     -184.1801623306      188.4081318999     1  0.33563338E+09
     -184.1799462044      187.7663973534     1  0.33415986E+09
     -184.1794531405      191.4150961562     1  0.35101243E+09
     -184.1791123177      191.9845829189     1  0.32090056E+09
     -184.1785938836      187.8494544751     1  0.33863758E+09
     -184.1782912473      194.1625473523     2  0.34148785E+09
     -184.1774639566      197.0777241359     1  0.34440329E+09
     -184.1767945122      189.9141140215     1  0.35327955E+09
     -184.1752366302      191.7439858401     1  0.35145826E+09
     -184.1749950761      189.4658181397     1  0.32968235E+09
     -184.1746665674      187.0722540471     1  0.34573159E+09
     -184.1744233347      189.0458107658     1  0.33433844E+09
     -184.1734428906      190.4952949355     1  0.33314463E+09
     -184.1724004427      191.4817913765     1  0.36495953E+09
     -184.1710569693      189.9582719701     2  0.32452571E+09
     -184.1708876603      191.6468263306     1  0.32793847E+09
     -184.1707059647      187.8693566229     1  0.32997471E+09
     -184.1705935093      190.4650610601     1  0.32712150E+09
     -184.1701988968      186.9818901661     1  0.33449400E+09
     -184.1695411307      186.9339952942     1  0.34286324E+09
     -184.1694493173      193.8884279336     1  0.33544173E+09
     -184.1694483060      188.8184200899     1  0.32450860E+09
     -184.1688398566      191.7143447903     1  0.32847574E+09
     -184.1679149481      189.7887727279     1  0.32678885E+09
     -184.1678563353      189.3948244584     1  0.34212785E+09
     -184.1678205058      192.7529301811     1  0.34347730E+09
     -184.1673470425      187.0908735104     1  0.33833020E+09
     -184.1671580397      186.6343501353     1  0.32249153E+09
     -184.1663677696      188.8195819391     1  0.33971640E+09
     -184.1663555124      188.1173055745     1  0.33498418E+09
     -184.1659729466      192.8663572361     1  0.35797935E+09
     -184.1652310120      192.3047024089     1  0.33250470E+09
     -184.1632034328      188.5725545645     1  0.34248800E+09
     -184.1625985817      191.0635165337     2  0.32990845E+09
     -184.1622084898      187.5761800307     1  0.33354412E+09
     -184.1619535859      193.0166613746     1  0.35605649E+09
     -184.1619238848      191.5755399971     1  0.35294796E+09
     -184.1618749481      190.5820938263     2  0.31998689E+09
     -184.1618379829      192.2466952217     1  0.35454856E+09
     -184.1615707667      188.6303399793     1  0.33875594E+09
     -184.1615182464      192.6714090466     1  0.35219244E+09
     -184.1606814994      187.2467303093     1  0.33850208E+09
     -184.1605347120      192.4899416218     1  0.35741983E+09
     -184.1603762629      191.4674552023     1  0.32989073E+09
     -184.1603473667      192.6411408555     1  0.35620234E+09
     -184.1601260754      189.5429191191     2  0.33630251E+09
     -184.1599436390      193.0211799493     1  0.33825102E+09
     -184.1599377221      197.1330600156     1  0.33281487E+09
     -184.1594958819      191.1317400341     1  0.32358724E+09
     -184.1590222577      191.8165615139     1  0.32671510E+09
     -184.1587674268      188.2804979258     1  0.32341482E+09
     -184.1585089715      188.6912436795     1  0.34427348E+09
     -184.1584888302      193.0156331612     1  0.35623118E+09
     -184.1583408125      189.6736973087     1  0.34131859E+09
     -184.1583055480      187.4977640404     1  0.33781351E+09
     -184.1581169653      189.1975114446     1  0.32658686E+09
     -184.1579234756      187.8007442680     1  0.33892699E+09
     -184.1574135933      188.1966832027     1  0.33568533E+09
     -184.1571586191      191.5726683296     1  0.33469485E+09
     -184.1569757165      189.3135813738     1  0.32555893E+09
     -184.1565818969      188.6028364162     1  0.33924068E+09
     -184.1565546713      191.7282843629     1  0.32578419E+09
     -184.1565498756      188.8234742830     2  0.31195556E+09
     -184.1565090429      197.0566169794     1  0.33568832E+09
     -184.1564648510      187.4598900294     1  0.31280590E+09
     -184.1563990419      187.9132683744     1  0.33479470E+09
     -184.1555810966      188.2846592354     1  0.34991494E+09
     -184.1555099744      191.6521530185     1  0.35114893E+09
     -184.1549968422      192.2535449179     1  0.34282315E+09
     -184.1549227847      190.1090600193     1  0.32907595E+09
     -184.1543650655      190.4688739306     1  0.32138416E+09
     -184.1541283546      188.4107919327     1  0.32783816E+09
     -184.1533637894      188.0879394205     1  0.33569900E+09
     -184.1530914524      173.5143824586     3  0.31616732E+09
     -184.1526754800      188.5992606076     1  0.32389244E+09
     -184.1524260623      187.9398330491     1  0.33917767E+09
     -184.1519907094      190.9725865132     1  0.33159795E+09
     -184.1516419524      196.7808644742     1  0.34049789E+09
     -184.1514492091      190.9654933865     1  0.33961450E+09
     -184.1513477412      189.7223829051     1  0.32506068E+09
     -184.1506131524      188.6390106389     1  0.33986009E+09
     -184.1499654174      189.3995673939     1  0.33747720E+09
     -184.1498135297      196.8746813355     1  0.33616675E+09
     -184.1495860925      189.5713700328     1  0.32945324E+09
     -184.1492867814      187.9471839337     1  0.33267307E+09
     -184.1492116907      190.8245908349     1  0.33438885E+09
     -184.1490904159      189.8117715568     1  0.35124260E+09
     -184.1487731161      184.5241166443     1  0.33672445E+09
     -184.1483902715      190.3156381645     1  0.32441549E+09
     -184.1480631830      195.0760123217     1  0.34509441E+09
     -184.1480455434      189.0923852325     1  0.32263865E+09
     -184.1476532335      185.2904648568     1  0.33229718E+09
     -184.1472057213      187.3579368390     1  0.33302784E+09
     -184.1468638235      190.5367524320     1  0.32123882E+09
     -184.1467957907      188.8222779778     1  0.33971707E+09
     -184.1465052067      192.6011546418     1  0.32870670E+09
     -184.1463632020      190.8342638372     1  0.32987466E+09
     -184.1461507119      188.0593340042     1  0.34139300E+09
     -184.1460114203      191.7697089749     1  0.35144309E+09
     -184.1459342708      189.7823519876     1  0.33143975E+09
     -184.1455282600      186.6970301410     1  0.31901745E+09
     -184.1453557902      190.9477578728     1  0.33105930E+09
     -184.1453214123      186.9618664670     1  0.31259516E+09
     -184.1450556451      187.5379272746     1  0.33465880E+09
     -184.1449317320      187.8881677197     1  0.31367039E+09
     -184.1446611020      191.9024533826     1  0.35370989E+09
     -184.1441291507      189.6381791084     1  0.33769755E+09
     -184.1435726394      191.4499033567     1  0.35097702E+09
     -184.1429307928      190.1128022329     1  0.34217323E+09
     -184.1429206287      193.5264437095     2  0.34985520E+09
     -184.1423256490      191.7247778698     1  0.33041103E+09
     -184.1422995955      190.4049232029     1  0.33015771E+09
     -184.1418803578      186.6354861849     1  0.33351339E+09
     -184.1417266114      189.8059184707     1  0.32710176E+09
     -184.1416158861      191.0589253157     1  0.34403386E+09
     -184.1412262073      185.3232634803     1  0.33213426E+09
     -184.1407251532      190.8244145233     1  0.33772926E+09
     -184.1403554717      189.6709156972     1  0.34309656E+09
     -184.1401330314      188.5230618384     1  0.33685800E+09
     -184.1397515233      191.4007658367     1  0.33501280E+09
     -184.1397067164      192.5639508030     1  0.33769108E+09
     -184.1396112828      195.3685573253     1  0.37353487E+09
     -184.1394687072      192.1566139728     1  0.35451360E+09
     -184.1392797039      190.3397986945     1  0.35642283E+09
     -184.1390515074      193.3779409481     1  0.35700770E+09
     -184.1388737851      188.6627061152     1  0.34333475E+09
     -184.1385581735      192.9390901590     1  0.36016722E+09
     -184.1385533595      183.4670285945     1  0.33407428E+09
     -184.1385376996      191.2036193082     1  0.32217294E+09
     -184.1382196599      186.9849153056     1  0.33424373E+09
     -184.1381508855      193.7145664133     1  0.33354234E+09
     -184.1380938934      191.1970780912     1  0.34401493E+09
     -184.1379720087      194.6804445056     1  0.34119572E+09
     -184.1378873631      186.7339518731     1  0.33520869E+09
     -184.1376735171      189.0409703276     1  0.31711003E+09
     -184.1376638123      189.4209074285     1  0.33544985E+09
     -184.1376431076      192.0827322967     1  0.35384857E+09
     -184.1373198318      188.5611534559     1  0.35135838E+09
     -184.1369723978      186.1006353494     2  0.31150209E+09
     -184.1368835281      185.5568017764     1  0.34146754E+09
     -184.1366308815      191.4017218650     1  0.35759891E+09
     -184.1361525943      187.7774284579     1  0.32834439E+09
     -184.1359381905      192.3332046960     1  0.33231731E+09
     -184.1359328596      189.1847410572     1  0.31864469E+09
     -184.1358917927      186.5364878809     1  0.33551574E+09
     -184.1357023965      187.4619169371     1  0.33508969E+09
     -184.1355369246      190.3684267943     1  0.31970782E+09
     -184.1354023766      187.3402944279     1  0.33559527E+09
     -184.1353862885      192.7909427244     1  0.34418203E+09
     -184.1351993239      191.2553535249     1  0.33758189E+09
     -184.1351612399      183.5663658802     1  0.34199667E+09
     -184.1351553383      196.5765019737     1  0.34190636E+09
     -184.1351104638      190.6582457563     1  0.33180928E+09
     -184.1349052005      189.8573498679     1  0.34276390E+09
     -184.1349023597      190.1412813099     1  0.34833191E+09
     -184.1345884397      191.3872075359     1  0.32697087E+09
     -184.1344081536      186.2942473141     1  0.33770413E+09
     -184.1344015713      190.3830815348     1  0.34185420E+09
     -184.1342026115      190.1060535989     1  0.35361953E+09
     -184.1342011878      187.2636713098     1  0.33665973E+09
     -184.1340724075      190.6358179300     1  0.33357486E+09
     -184.1340646883      194.4512752391     1  0.34307880E+09
     -184.1338202330      187.7355893162     1  0.32399210E+09
     -184.1335940560      191.1382618960     1  0.33462301E+09
     -184.1334634141      191.7378553536     1  0.34151657E+09
     -184.1331250192      194.7126847196     1  0.33476866E+09
     -184.1329772469      194.7683306684     1  0.33105823E+09
     -184.1325011979      183.2688735739     1  0.34746407E+09
     -184.1323108153      184.1836104765     1  0.34194192E+09
     -184.1323040587      192.5698170526     1  0.35948808E+09
     -184.1322400592      189.6849568896     1  0.34440187E+09
     -184.1322092200      188.2006872686     1  0.34647693E+09
     -184.1317599129      187.5635076605     1  0.33004073E+09
     -184.1314214459      195.2155843870     1  0.34427141E+09
     -184.1313925097      191.6826412547     1  0.32763570E+09
     -184.1310140581      187.6877645248     1  0.32776575E+09
     -184.1309997912      188.9808735388     1  0.35494862E+09
     -184.1308679621      190.4192966800     1  0.35806788E+09
     -184.1306164985      190.2182753322     1  0.31962617E+09
     -184.1304142283      190.1970347245     1  0.33518254E+09
     -184.1295474629      184.9891725041     1  0.33070438E+09
     -184.1292130882      189.0251448746     1  0.34210356E+09
     -184.1284120322      186.5772835841     1  0.33205397E+09
     -184.1281834321      190.4993776366     1  0.34111315E+09
     -184.1281417617      194.1829282714     1  0.33746487E+09
     -184.1278365607      188.9553075385     1  0.35039455E+09
     -184.1277904718      190.2199447757     1  0.33916517E+09
     -184.1277893846      193.6835936147     1  0.36678977E+09
     -184.1267747241      192.0826422617     2  0.35791382E+09
     -184.1266943129      189.0203512848     1  0.33681457E+09
     -184.1256007328      191.8551267474     1  0.34475276E+09
     -184.1255263213      189.8453812866     1  0.33540582E+09
     -184.1253359050      187.9711370102     1  0.33707171E+09
     -184.1252915102      191.0261132940     1  0.33682986E+09
     -184.1252519372      192.3131680428     1  0.35235882E+09
     -184.1250089707      183.0219424088     1  0.34032793E+09
     -184.1248487011      188.5138412990     1  0.34311282E+09
     -184.1247698723      189.1902986484     1  0.34999517E+09
     -184.1245139220      188.5118595753     1  0.32199591E+09
     -184.1242463271      191.7810157453     1  0.32817384E+09
     -184.1241966202      188.7691986251     1  0.36299914E+09
     -184.1241509183      190.6300950255     1  0.33318626E+09
     -184.1239755743      189.7408396825     1  0.31529362E+09
     -184.1239165497      192.7734180502     2  0.32446276E+09
     -184.1237169484      189.8367760631     1  0.35312305E+09
     -184.1233703615      189.0043236571     1  0.34315116E+09
     -184.1233309157      190.7629618557     1  0.36670786E+09
     -184.1232876903      188.5667812512     1  0.35254801E+09
     -184.1232492788      189.9772473841     1  0.34590643E+09
     -184.1232109030      190.6216019417     1  0.36815546E+09
     -184.1224984524      187.9834040293     1  0.33671670E+09
     -184.1222339851      188.3254700649     1  0.32848491E+09
     -184.1220323646      189.4688831880     1  0.33703451E+09
     -184.1220071955      187.9422651418     2  0.31622671E+09
     -184.1220015689      191.5516442153     1  0.35742389E+09
     -184.1212907145      187.0758754372     1  0.34319370E+09
     -184.1210653764      187.5010700047     1  0.33315911E+09
     -184.1209297968      186.6421416759     1  0.33350470E+09
     -184.1208875904      190.0018870097     1  0.33143381E+09
     -184.1208379842      189.3360360060     1  0.33335669E+09
     -184.1206131583      185.0284542683     1  0.33313104E+09
     -184.1202608422      187.1030109509     1  0.33321891E+09
     -184.1202297349      193.0617968134     1  0.35489137E+09
     -184.1200427844      184.6697866042     1  0.33390326E+09
     -184.1198407007      192.4907893481     1  0.35369089E+09
     -184.1197994565      185.8233069096     1  0.32242404E+09
     -184.1196385396      186.9926230416     1  0.35052606E+09
     -184.1195031684      194.4084733506     1  0.33135775E+09
     -184.1194349416      189.8509764673     1  0.32916722E+09
     -184.1193447476      189.6939240391     1  0.33779139E+09
     -184.1192739847      191.2983694140     1  0.33751244E+09
     -184.1192000164      190.6044430065     1  0.35542446E+09
     -184.1191581497      186.3872722049     1  0.34290938E+09
     -184.1189382413      192.1849333928     2  0.31543569E+09
     -184.1189111439      188.6978680099     1  0.32766705E+09
     -184.1188189601      183.0119697201     1  0.33713996E+09
     -184.1187230106      190.2335105893     1  0.33466104E+09
     -184.1186768261      191.9776489867     1  0.34787661E+09
     -184.1183329567      189.6833995050     1  0.32845893E+09
     -184.1182915759      191.8856220107     2  0.33886152E+09
     -184.1181472258      189.8361758769     1  0.32525349E+09
     -184.1181426764      193.0767363726     1  0.34327643E+09
     -184.1179766747      190.1288938130     1  0.31824751E+09
     -184.1178485339      192.9912386244     2  0.36062575E+09
     -184.1177752838      189.1492199875     1  0.34056348E+09
     -184.1176077368      189.9113186494     2  0.31748652E+09
     -184.1175030632      187.2725336684     1  0.33239972E+09
     -184.1172844057      189.4103421165     1  0.36495959E+09
     -184.1172795893      188.0443020843     1  0.34572658E+09
     -184.1170218266      187.5232928173     1  0.34327478E+09
     -184.1169488608      188.3390925364     1  0.34638664E+09
     -184.1166920100      188.8346935631     1  0.34623276E+09
     -184.1166755087      188.8880177252     1  0.33067314E+09
     -184.1163426008      188.4501723834     1  0.34781542E+09
     -184.1162698599      187.1112245959     1  0.34994381E+09
     -184.1161781274      192.2596918556     1  0.33646863E+09
     -184.1160612467      187.2729059535     1  0.33590955E+09
     -184.1158888056      190.0339818235     1  0.32258003E+09
     -184.1155112490      190.2077455180     1  0.33030374E+09
     -184.1154185762      188.2506867484     1  0.33413378E+09
     -184.1150849885      191.7297479292     1  0.34686438E+09
     -184.1150563986      192.6762345224     1  0.34453148E+09
     -184.1149892004      185.6475799278     1  0.33398576E+09
     -184.1147743607      189.3292751387     1  0.35143908E+09
     -184.1146665522      187.7666749801     1  0.34522741E+09
     -184.1146404470      192.2541386284     1  0.36463460E+09
     -184.1145926103      191.2354099404     1  0.34598062E+09
     -184.1145100149      190.1631848260     1  0.35436503E+09
     -184.1144970917      186.5087416265     1  0.35270967E+09
     -184.1144190502      189.6957128749     1  0.33338495E+09
     -184.1142589605      195.2537511136     1  0.36602706E+09
     -184.1142058651      188.8034315930     1  0.31526980E+09
     -184.1140500607      190.7249866675     1  0.33192423E+09
     -184.1138822843      189.6785080217     1  0.34168510E+09
     -184.1138778808      188.7742065249     1  0.35712568E+09
     -184.1138051605      192.8302356882     1  0.33555602E+09
     -184.1137548066      184.0995991821     1  0.33183149E+09
     -184.1136941731      188.8623727127     1  0.33010821E+09
     -184.1136033008      189.8111625329     1  0.35102534E+09
     -184.1134866401      187.7584390311     1  0.32710349E+09
     -184.1132801231      189.9224228162     1  0.35192052E+09
     -184.1132462608      183.3813171363     1  0.33016138E+09
     -184.1131598489      190.8028197819     2  0.33809978E+09
     -184.1131546450      190.6877124548     1  0.32363838E+09
     -184.1130529908      189.8792875553     1  0.33506868E+09
     -184.1130148117      187.9408382168     1  0.31590188E+09
     -184.1129722410      189.4979089896     1  0.32510511E+09
     -184.1128491219      186.0967523487     1  0.34508839E+09
     -184.1125904291      188.6395914638     1  0.31525094E+09
     -184.1121078631      188.7397341534     1  0.33412812E+09
     -184.1120946790      190.8135754272     1  0.32411452E+09
     -184.1120661467      186.0047108777     1  0.34280217E+09
     -184.1119797313      186.4095734144     1  0.35010843E+09
     -184.1119468660      185.4773472619     1  0.34662533E+09
     -184.1118674192      192.2940146605     1  0.35239167E+09
     -184.1118327585      189.7741701765     1  0.34740024E+09
     -184.1116546720      190.9436728471     1  0.34084679E+09
     -184.1116497119      188.6911435855     1  0.33378544E+09
     -184.1116204833      190.2004204429     1  0.34455296E+09
     -184.1115791044      187.6041791412     1  0.32943824E+09
     -184.1115098704      192.1810168391     1  0.34711142E+09
     -184.1113598561      182.7443620976     1  0.33544688E+09
     -184.1113070798      190.9972162502     1  0.33235099E+09
     -184.1107117448      190.0328458267     1  0.33891594E+09
     -184.1106324610      192.3194288785     1  0.35110176E+09
     -184.1106309573      185.7220186692     1  0.32123928E+09
     -184.1106097475      189.4015674622     1  0.33809353E+09
     -184.1104828292      188.4293963218     1  0.31462366E+09
     -184.1103671982      191.7129857950     1  0.34724932E+09
     -184.1100427006      188.9460183169     1  0.34828441E+09
     -184.1096359677      187.8569339268     1  0.33329562E+09
     -184.1095435035      188.6801290524     1  0.36153471E+09
     -184.1094574983      187.8456508943     1  0.33592083E+09
     -184.1093380322      195.2308482943     1  0.33431748E+09
     -184.1091928002      190.9371242563     1  0.33978309E+09
     -184.1090638039      186.6617634005     1  0.33175499E+09
     -184.1088738487      192.0676244318     1  0.33443591E+09
     -184.1088206269      194.7064513313     1  0.36498295E+09
     -184.1088024812      188.7557276992     1  0.32977652E+09
     -184.1087141344      186.6783984419     1  0.33523604E+09
     -184.1086345065      191.5568723874     1  0.35320043E+09
     -184.1085038336      188.3008777058     1  0.33578399E+09
     -184.1083737770      188.0631414144     1  0.33670122E+09
     -184.1081255660      188.6744692037     1  0.33730286E+09
     -184.1080255783      189.9677960213     1  0.32626845E+09
     -184.1079538316      189.8095694769     1  0.33598435E+09
     -184.1079323047      188.6046986805     1  0.34053821E+09
     -184.1079219487      187.6596107020     1  0.33695025E+09
     -184.1078906765      188.9216977419     1  0.32842052E+09
     -184.1078534802      183.9191794162     1  0.33534754E+09
     -184.1074949555      188.6147562123     1  0.34272548E+09
     -184.1073694571      190.3351378116     1  0.33253701E+09
     -184.1073023794      187.2245357815     1  0.33628117E+09
     -184.1072313127      182.5353231629     1  0.34569348E+09
     -184.1072284783      182.4282604718     1  0.33351649E+09
     -184.1071286271      191.8131626074     1  0.32962583E+09
     -184.1070572799      187.4937035845     1  0.34112052E+09
     -184.1070186438      183.5622328424     1  0.32521962E+09
     -184.1069895826      186.9829866033     1  0.33530551E+09
     -184.1068172903      188.3789854021     1  0.33416706E+09
     -184.1066582056      191.6340932627     1  0.35560266E+09
     -184.1065341845      195.7106228675     1  0.33015703E+09
     -184.1065212153      182.3628140365     1  0.32736127E+09
     -184.1063543537      184.1016153886     1  0.33775112E+09
     -184.1062240986      191.4231352336     1  0.34496786E+09
     -184.1059163670      186.3316194595     1  0.31619253E+09
     -184.1058695212      188.6567751478     1  0.35622478E+09
     -184.1058499215      188.2591855962     1  0.35053345E+09
     -184.1058382681      189.5630913682     1  0.32392003E+09
     -184.1057449169      187.1681450085     1  0.33024662E+09
     -184.1056430408      188.8164662885     1  0.34022996E+09
     -184.1056388891      196.8388782734     1  0.34806155E+09
     -184.1055190780      187.4443030871     1  0.32801089E+09
     -184.1054716372      192.5299986545     1  0.33411469E+09
     -184.1051530065      192.4391317417     1  0.35664398E+09
     -184.1050248524      182.5027410951     1  0.34910219E+09
     -184.1048796345      189.7216653323     1  0.33831942E+09
     -184.1047739191      189.5337889546     1  0.33731957E+09
     -184.1046537679      191.0582151556     1  0.33909277E+09
     -184.1046180457      188.3254695079     1  0.34705585E+09
     -184.1043855815      192.7633655762     1  0.37517550E+09
     -184.1043213945      194.3021287371     2  0.35674923E+09
     -184.1040256795      192.1106930615     2  0.31532500E+09
     -184.1038159231      189.8093645166     1  0.33866371E+09
     -184.1037709093      189.9654302908     1  0.32865662E+09
     -184.1037690441      188.4144894133     1  0.32600126E+09
     -184.1036635723      191.5160641746     1  0.35263260E+09
     -184.1035568980      182.5546192669     1  0.33466286E+09
     -184.1031985457      186.9790502323     1  0.34368479E+09
     -184.1029103186      188.0629239373     1  0.33332392E+09
     -184.1027961338      191.4241660075     1  0.33735591E+09
     -184.1027491506      189.1823691586     1  0.32930818E+09
     -184.1027204028      191.6991215480     1  0.35124091E+09
     -184.1027070924      186.7223487915     1  0.33710215E+09
     -184.1025479662      196.7867528545     1  0.34390388E+09
     -184.1022765703      189.2391876219     1  0.33037702E+09
     -184.1022582803      189.2857227199     1  0.33005241E+09
     -184.1021669733      190.3525355226     1  0.33959840E+09
     -184.1019247067      190.8126882357     2  0.31411967E+09
     -184.1018498701      187.9725315533     1  0.33693433E+09
     -184.1016298397      186.1684463221     1  0.31729869E+09
     -184.1015956175      187.1683733383     1  0.32431069E+09
     -184.1015698255      183.5137884432     1  0.33439091E+09
     -184.1015662413      194.2550532572     1  0.32730036E+09
     -184.1013356972      193.1579501158     1  0.32715928E+09
     -184.1012162593      189.9125346823     1  0.33429367E+09
     -184.1010909307      189.8481757833     1  0.31736490E+09
     -184.1010274273      186.9974880959     1  0.34640161E+09
     -184.1009318420      194.5967308071     1  0.38288296E+09
     -184.1009151260      191.0803879796     1  0.36896830E+09
     -184.1008147002      190.4337106881     1  0.35286664E+09
     -184.1005710283      186.6693875184     1  0.32176107E+09
     -184.1004609554      191.8706133844     1  0.34370619E+09
     -184.1004440278      185.8231132253     1  0.33342243E+09
     -184.1002429025      191.8207265643     1  0.33455019E+09
     -184.1002266473      191.3252517991     1  0.35368294E+09
     -184.1001364290      195.3785513909     1  0.37191721E+09
     -184.1001174949      196.7438371973     1  0.34805846E+09
     -184.1000461460      188.4884886635     1  0.34033525E+09
     -184.1000385254      190.3278364350     2  0.32736985E+09
     -184.0999270155      188.0622124566     1  0.34120255E+09
     -184.0998944926      188.8291002832     1  0.32604612E+09
     -184.0998111024      185.7956639492     1  0.32546810E+09
     -184.0996911694      190.0223931375     1  0.33765336E+09
     -184.0993195236      195.3015679251     1  0.33466231E+09
     -184.0992255294      190.7509846663     1  0.35205507E+09
     -184.0991659927      186.6812766363     1  0.33316861E+09
     -184.0990588806      187.6666691397     1  0.32624885E+09
     -184.0989363655      186.0456158240     1  0.34859659E+09
     -184.0988013459      186.3408211516     1  0.34202864E+09
     -184.0987800544      189.6446156121     1  0.34954120E+09
     -184.0987438831      188.5403358399     1  0.33519911E+09
     -184.0985881132      190.4683413922     1  0.32366787E+09
     -184.0985393063      190.3311388933     1  0.32838852E+09
     -184.0984738320      189.2649833252     1  0.32583295E+09
     -184.0982554247      192.1706686100     1  0.35532114E+09
     -184.0982093380      187.8621272991     1  0.32555540E+09
     -184.0981390399      190.5270778544     1  0.33907685E+09
     -184.0981071015      184.4030730148     1  0.34006511E+09
     -184.0980622460      185.7725742153     1  0.33373254E+09
     -184.0978453506      189.2689227503     1  0.33156075E+09
     -184.0977157236      187.9457780132     1  0.33654795E+09
     -184.0975937114      184.7733932781     1  0.33377972E+09
     -184.0975231192      188.7534583475     1  0.32519958E+09
     -184.0974668624      189.4599351770     1  0.34234434E+09
     -184.0972988313      184.1187766138     1  0.32569678E+09
     -184.0969902257      196.7645027572     1  0.34494088E+09
     -184.0968885625      191.9483296682     1  0.34983556E+09
     -184.0968820620      190.1071441768     1  0.32538651E+09
     -184.0968369896      184.7784484286     2  0.33401251E+09
     -184.0967430539      196.0403783473     1  0.35758206E+09
     -184.0966852477      186.2043455227     1  0.34120590E+09
     -184.0966603928      188.1375097312     1  0.35557491E+09
     -184.0965953935      194.5700547213     1  0.35508601E+09
     -184.0964957952      188.2791042694     1  0.33246089E+09
     -184.0964286190      189.1932835343     1  0.32457055E+09
     -184.0963386259      188.7291915808     1  0.35371908E+09
     -184.0963362928      190.3411527889     1  0.35222957E+09
     -184.0963093345      194.8755462155     1  0.33091601E+09
     -184.0963035500      189.5103669743     1  0.33863380E+09
     -184.0961004791      186.9212611820     1  0.33171523E+09
     -184.0959780599      186.0907949731     1  0.34073129E+09
     -184.0959081442      191.2293622027     1  0.35143953E+09
     -184.0958897441      187.9646701854     1  0.32837474E+09
     -184.0956947015      193.5180681958     1  0.34166876E+09
     -184.0955403491      188.2876522631     1  0.33607257E+09
     -184.0955116526      190.5148229598     1  0.32671194E+09
     -184.0952885821      191.3190686049     2  0.35358402E+09
     -184.0950815728      186.4496859406     1  0.32571616E+09
     -184.0950709385      190.4793466466     1  0.34583276E+09
     -184.0947153686      195.3156137765     2  0.33947293E+09
     -184.0944375922      184.3799479997     1  0.33595653E+09
     -184.0944248280      190.5873184152     1  0.33590366E+09
     -184.0942566281      187.8929229053     1  0.34031100E+09
     -184.0942071471      189.7528551961     1  0.32490514E+09
     -184.0941470729      187.9054181626     1  0.33344912E+09
     -184.0940763616      190.0073674791     1  0.32650082E+09
     -184.0940083598      189.1449193558     1  0.32983874E+09
     -184.0939799062      192.0091245255     1  0.36217926E+09
     -184.0938781614      187.8472086470     1  0.32622138E+09
     -184.0937384329      186.3449812646     1  0.34880449E+09
     -184.0936004100      187.1440436976     1  0.34453722E+09
     -184.0934929612      189.6073247158     1  0.33074505E+09
     -184.0933604161      188.0846230372     1  0.34042859E+09
     -184.0933037191      189.8568317607     1  0.32628009E+09
     -184.0931058082      189.9046844427     1  0.34016755E+09
     -184.0930754221      187.8115613349     1  0.32997785E+09
     -184.0930395997      191.8508122464     1  0.35159752E+09
     -184.0929956515      187.7000266525     2  0.32320541E+09
     -184.0928664962      195.1386185530     1  0.35236773E+09
     -184.0928071810      190.4940391286     1  0.31967643E+09
     -184.0927679688      189.1251127695     1  0.33805921E+09
     -184.0927209935      186.2744703444     1  0.33441064E+09
     -184.0927002676      193.1194114885     1  0.34327625E+09
     -184.0924309352      181.6894364935     1  0.33736962E+09
     -184.0923854507      192.2534424621     1  0.35575774E+09
     -184.0923660628      183.0409295672     1  0.34405939E+09
     -184.0921589104      186.2065917911     1  0.33523959E+09
     -184.0921237083      189.5535102470     1  0.32585921E+09
     -184.0921022676      193.0264508160     1  0.34837789E+09
     -184.0920954000      190.2132504674     1  0.33911311E+09
     -184.0920868914      190.2086050779     1  0.34548492E+09
     -184.0919875118      183.4516306017     1  0.33485440E+09
     -184.0919355416      188.1166601422     1  0.33198772E+09
     -184.0916185537      188.4724523947     1  0.33756337E+09
     -184.0915854604      189.0053308459     1  0.32674173E+09
     -184.0915686629      186.1937487255     1  0.33107519E+09
     -184.0915481949      184.5871463500     1  0.33680163E+09
     -184.0915461378      187.0733636821     1  0.34121489E+09
     -184.0915167361      186.8326063809     1  0.34315567E+09
     -184.0913561532      189.6061050382     1  0.33511852E+09
     -184.0913488996      189.7635073506     1  0.31475670E+09
     -184.0912694752      191.4059900048     1  0.34825063E+09
     -184.0911572146      186.7338371504     1  0.31261629E+09
     -184.0911212618      188.2813528264     1  0.34097641E+09
     -184.0910986860      190.1328787682     1  0.34207679E+09
     -184.0909609306      188.2281798220     1  0.33515754E+09
     -184.0909383065      184.7680886428     1  0.33251371E+09
     -184.0908022759      187.3590217560     1  0.34615268E+09
     -184.0907295694      191.4487081232     1  0.35049032E+09
     -184.0906087443      187.9884019462     1  0.33925495E+09
     -184.0906019668      189.1814231758     1  0.33255005E+09
     -184.0906005977      183.9365841782     1  0.33721594E+09
     -184.0905528483      189.6992423818     1  0.32835001E+09
     -184.0905512660      186.3206545307     1  0.32939629E+09
     -184.0904938170      189.8079373776     1  0.32287399E+09
     -184.0904735734      188.0451937129     1  0.33406325E+09
     -184.0903804510      195.7065180967     1  0.35938476E+09
     -184.0903503354      195.2999962848     1  0.36244861E+09
     -184.0901840240      191.3230440572     1  0.33291603E+09
     -184.0900717330      189.7317781164     1  0.33483257E+09
     -184.0900585505      195.9739981373     1  0.34895684E+09
     -184.0899871403      188.6581893972     1  0.34005479E+09
     -184.0899441435      187.9642299074     1  0.34948943E+09
     -184.0898520637      188.9872442462     2  0.31829783E+09
     -184.0897553384      195.1937232503     2  0.34223989E+09
     -184.0897354636      193.9237875637     1  0.33247414E+09
     -184.0896180884      189.7577116535     1  0.34159223E+09
     -184.0896164026      190.0567841118     1  0.34523441E+09
     -184.0895560673      183.1866739847     1  0.33602773E+09
     -184.0894454257      196.5650851268     1  0.34355030E+09
     -184.0893823841      191.1251929728     1  0.34402240E+09
     -184.0893081883      190.2999413582     1  0.34082468E+09
     -184.0891379232      189.4384852971     1  0.33850047E+09
     -184.0890381086      191.6870446367     1  0.33056406E+09
     -184.0889245558      192.6173037214     2  0.35558921E+09
     -184.0888047497      187.5665874089     1  0.33462758E+09
     -184.0887658883      194.7347999659     1  0.32804298E+09
     -184.0887532001      183.9882244575     1  0.33094034E+09
     -184.0887151924      189.8391283103     1  0.31718131E+09
     -184.0886347901      187.9437201333     1  0.33984305E+09
     -184.0883452454      189.0368050505     1  0.34028780E+09
     -184.0882392655      189.4193043833     1  0.37035396E+09
     -184.0881597274      187.2563856299     1  0.32614552E+09
     -184.0878319397      189.5697482042     1  0.34615327E+09
     -184.0878029608      190.7529882061     1  0.33992790E+09
     -184.0875190666      188.6423781893     1  0.33328365E+09
     -184.0875000025      188.7763776659     1  0.33642550E+09
     -184.0874695828      190.7851284228     1  0.34610152E+09
     -184.0872932047      192.3094887431     1  0.34716781E+09
     -184.0872921471      187.1310858762     1  0.33133672E+09
     -184.0872901020      188.2521151239     1  0.33165459E+09
     -184.0871053134      190.4882078833     1  0.34606558E+09
     -184.0868867176      193.3234773673     1  0.32384727E+09
     -184.0868749201      189.4807539783     1  0.34048037E+09
     -184.0867087522      188.8951043671     1  0.33326485E+09
     -184.0864425203      186.9238550233     1  0.32602338E+09
     -184.0863662611      189.6995429474     1  0.33999959E+09
     -184.0863463517      193.1509615213     1  0.34817646E+09
     -184.0863252487      183.5831777506     1  0.34609977E+09
     -184.0863142871      193.2242556688     1  0.36399428E+09
     -184.0863005859      184.8545080780     1  0.34166960E+09
     -184.0861156840      191.3123848316     1  0.34976281E+09
     -184.0861011065      189.4230493120     1  0.34170257E+09
     -184.0859514073      190.9212452425     1  0.33034960E+09
     -184.0857594973      196.0268957123     1  0.35398792E+09
     -184.0857131809      190.0232120739     1  0.32384894E+09
     -184.0856032677      190.9477556392     2  0.34388040E+09
     -184.0854225527      191.5266775074     1  0.34266677E+09
     -184.0854090196      193.1014665387     1  0.36564145E+09
     -184.0853953147      189.0746608373     1  0.33423047E+09
     -184.0853375729      188.8100137740     1  0.32147071E+09
     -184.0852610083      189.0765892246     1  0.35719136E+09
     -184.0852288235      188.3431711881     1  0.33522420E+09
     -184.0850572599      188.0347552479     1  0.32474126E+09
     -184.0850205811      182.8806906794     2  0.33093569E+09
     -184.0849893297      189.2674284473     1  0.33447678E+09
     -184.0847514056      191.1144783054     1  0.34325094E+09
     -184.0847465873      191.0936837453     1  0.34275951E+09
     -184.0847118271      193.2486212478     1  0.33183092E+09
     -184.0846479364      189.1492374331     1  0.33060560E+09
     -184.0845151077      194.3882090683     1  0.33023089E+09
     -184.0845054978      183.9140914242     1  0.32810453E+09
     -184.0844535359      192.6009218434     1  0.34967941E+09
     -184.0844466190      188.9926019741     1  0.34884300E+09
     -184.0844432427      185.9466864453     1  0.33600790E+09
     -184.0843318745      192.8612490250     1  0.33196535E+09
     -184.0843013494      187.4370511439     1  0.33295399E+09
     -184.0842881734      187.9189068695     1  0.32421931E+09
     -184.0842374549      191.8085611371     1  0.34780159E+09
     -184.0842224152      190.3062860927     1  0.34037197E+09
     -184.0841532041      190.7179532247     1  0.35370459E+09
     -184.0841221111      184.1706659191     1  0.32965066E+09
     -184.0840869666      185.7531546903     1  0.32527085E+09
     -184.0840814003      191.1004488329     1  0.35170675E+09
     -184.0840702825      187.5327371571     1  0.33854093E+09
     -184.0840065478      196.8708286910     1  0.33520851E+09
     -184.0839939083      190.3920429387     1  0.34851796E+09
     -184.0839343302      189.5176141313     1  0.32852620E+09
     -184.0839249442      192.1124138023     1  0.33328206E+09
     -184.0839233316      190.2133949846     1  0.32995899E+09
     -184.0839172944      184.9817120869     1  0.32763198E+09
     -184.0838502457      188.3433179942     1  0.33935428E+09
     -184.0836824761      192.2788256193     2  0.34814374E+09
     -184.0836741984      188.4480117450     1  0.33539263E+09
     -184.0836692475      189.4864285213     1  0.33742719E+09
     -184.0836364055      192.6883021614     1  0.32511567E+09
     -184.0836257692      188.8353232182     1  0.35781017E+09
     -184.0835973036      186.1036685086     1  0.33097646E+09
     -184.0835046723      187.6631456156     1  0.33182868E+09
     -184.0834621118      183.2160646898     1  0.34376253E+09
     -184.0834080072      187.0092367104     1  0.32910829E+09
     -184.0833876026      186.9081289562     1  0.33030843E+09
     -184.0833250436      192.5295767020     1  0.33810915E+09
     -184.0832552695      188.6018253364     1  0.36197437E+09
     -184.0831981025      188.9112330812     1  0.34194400E+09
     -184.0831645990      184.8739918358     1  0.34517277E+09
     -184.0831388045      196.2708738069     1  0.33363836E+09
     -184.0829715784      190.0403709303     2  0.32605777E+09
     -184.0826973004      191.6485059203     1  0.31908341E+09
     -184.0826577432      188.7349413872     1  0.32564025E+09
     -184.0826294604      190.1036212131     1  0.33635590E+09
     -184.0826279449      187.6386766705     1  0.32617512E+09
     -184.0826223833      186.3197699187     1  0.33723637E+09
     -184.0826099770      187.4979578795     1  0.33898714E+09
     -184.0825698823      187.9227688672     1  0.33698910E+09
     -184.0825008548      188.0215088551     1  0.33371574E+09
     -184.0824872657      190.7423140810     1  0.31755642E+09
     -184.0824715617      185.8208384652     1  0.33429278E+09
     -184.0824287636      183.2312950921     1  0.34600175E+09
     -184.0824025003      192.1379099737     1  0.34053337E+09
     -184.0823845597      182.5068187353     1  0.33417513E+09
     -184.0822843626      188.7936913184     1  0.33722415E+09
     -184.0822568582      188.7852714290     1  0.32214969E+09
     -184.0822456963      185.3074166795     1  0.32822949E+09
     -184.0821807996      195.9578522789     1  0.36135569E+09
     -184.0820516250      192.0881091874     1  0.36081082E+09
     -184.0820318780      190.6455495371     1  0.33978401E+09
     -184.0818640226      189.3278484988     1  0.33796533E+09
     -184.0817740025      195.2948042608     1  0.36601366E+09
     -184.0816931077      184.1129452038     1  0.32745189E+09
     -184.0816747517      187.5875697510     1  0.36031552E+09
     -184.0815980517      196.5585902355     1  0.33379864E+09
     -184.0815953614      194.4290189090     1  0.32321282E+09
     -184.0814985445      186.6669105329     1  0.34569479E+09
     -184.0814893416      189.5766558722     1  0.32768786E+09
     -184.0814797241      189.4505300057     1  0.34531466E+09
     -184.0814223342      189.4666295458     1  0.32844880E+09
     -184.0813444494      188.0761911840     1  0.33734255E+09
     -184.0812340244      188.1765139549     1  0.32502039E+09
     -184.0812211755      196.6552979362     1  0.35545127E+09
     -184.0811634822      190.9019638633     1  0.32454113E+09
     -184.0811449198      191.6450513700     1  0.34584946E+09
     -184.0810680260      195.1595887721     1  0.35486311E+09
     -184.0810429440      188.4057470383     1  0.34652374E+09
     -184.0810339847      186.1309986770     1  0.32951394E+09
     -184.0809600710      189.4370363611     1  0.34634319E+09
     -184.0809367984      186.2675255603     1  0.34683224E+09
     -184.0808914887      186.2097734926     1  0.34610884E+09
     -184.0808442007      189.9194841450     1  0.33633978E+09
     -184.0808235888      196.5997446939     1  0.33630425E+09
     -184.0808043132      188.2961126465     1  0.32481122E+09
     -184.0807339236      190.2827622259     1  0.33660464E+09
     -184.0805009094      188.1718646368     1  0.31856304E+09
     -184.0804413984      191.0726714933     1  0.34459317E+09
     -184.0803364055      193.1866127723     1  0.34248959E+09
     -184.0803252773      192.7525365987     1  0.35121733E+09
     -184.0803106720      193.6423569196     2  0.35763028E+09
     -184.0803027202      191.4783681075     1  0.34360839E+09
     -184.0802363793      186.3315297574     1  0.34906506E+09
     -184.0800823838      191.2937531189     2  0.32012371E+09
     -184.0800760739      185.8514900387     1  0.32059251E+09
     -184.0800540774      184.7576335639     1  0.33497637E+09
     -184.0800102632      195.0515213471     1  0.36591076E+09
     -184.0799380758      187.8081475770     1  0.31593413E+09
     -184.0798841563      184.3425266355     1  0.33588797E+09
     -184.0796404493      187.4868579469     1  0.31577324E+09
     -184.0795804037      187.7997765807     1  0.33728571E+09
     -184.0795388796      187.2580395760     1  0.33971295E+09
     -184.0794682621      195.0393930422     1  0.35375712E+09
     -184.0793802533      187.8834710456     1  0.32271810E+09
     -184.0793772631      186.8909871196     2  0.33438683E+09
     -184.0793425128      195.0930910566     1  0.35703524E+09
     -184.0793236551      193.9301936414     1  0.32630163E+09
     -184.0793072105      188.5625852726     1  0.33645855E+09
     -184.0792539424      187.8077969245     1  0.33865063E+09
     -184.0791069697      192.8780963270     1  0.32601854E+09
     -184.0790814028      189.8249229621     1  0.33723466E+09
     -184.0790757402      188.5646380333     1  0.33544017E+09
     -184.0790485606      189.0589159575     1  0.32094624E+09
     -184.0789483774      189.7168325399     1  0.34318443E+09
     -184.0788437143      188.9473602832     1  0.35171153E+09
     -184.0788209008      190.9398469164     1  0.34697879E+09
     -184.0788170932      190.8351509343     1  0.32978402E+09
     -184.0787835908      188.1566402015     6  0.31499083E+09
     -184.0787642421      187.7275257190     1  0.32221138E+09
     -184.0787119538      189.2403245024     1  0.32316217E+09
     -184.0785678731      188.9863049695     1  0.33602424E+09
     -184.0785462352      192.9450085496     1  0.34908208E+09
     -184.0784026825      192.6373930291     1  0.31846347E+09
     -184.0783584326      186.3321415688     1  0.36193675E+09
     -184.0783114459      190.8852165338     1  0.35165106E+09
     -184.0782977667      188.9354825216     1  0.32049067E+09
     -184.0782174099      186.1299519423     1  0.32667049E+09
     -184.0782103550      193.3310060752     1  0.33204562E+09
     -184.0781653795      192.2297764280     1  0.34757996E+09
     -184.0780741046      189.4517241082     1  0.34623852E+09
     -184.0779757742      190.4198559851     1  0.33023451E+09
     -184.0779118601      189.7950097181     1  0.34585975E+09
     -184.0779074811      188.4502863774     1  0.33507825E+09
     -184.0778896718      190.0667748836     1  0.34238011E+09
     -184.0778849550      189.8280523391     1  0.35020267E+09
     -184.0778606121      186.7362651026     1  0.32278900E+09
     -184.0778399876      188.6191267843     2  0.31566444E+09
     -184.0776852807      194.2885933939     1  0.32273007E+09
     -184.0776119276      188.1514278010     1  0.33559788E+09
     -184.0775843344      186.7213475936     1  0.34422875E+09
     -184.0775159508      184.5600835124     1  0.33790181E+09
     -184.0774641961      188.0422811831     1  0.33609155E+09
     -184.0774578312      188.8673327738     1  0.34772342E+09
     -184.0774366358      187.7026709870     1  0.33411548E+09
     -184.0773195383      192.1205005691     1  0.33310864E+09
     -184.0772567649      189.3524880441     1  0.34106344E+09
     -184.0772209331      182.6286774500     1  0.33238874E+09
     -184.0771399450      186.2017434133     1  0.33316138E+09
     -184.0770511704      196.8495546095     1  0.33732052E+09
     -184.0769999205      185.3452164904     1  0.34309438E+09
     -184.0769277126      186.6832229335     1  0.33489038E+09
     -184.0769002462      191.6023228404     1  0.34305045E+09
     -184.0768823161      191.3049984554     1  0.33991240E+09
     -184.0768807971      190.0292856744     1  0.34791665E+09
     -184.0768752615      196.6284910341     1  0.33695030E+09
     -184.0768597263      192.7149270773     1  0.34484940E+09
     -184.0768369984      183.8591838682     1  0.33016136E+09
     -184.0768354971      187.9567798084     1  0.31636724E+09
     -184.0768302003      192.6366553456     1  0.33122188E+09
     -184.0765861622      193.5058729103     1  0.34851427E+09
     -184.0765439265      190.3480594872     1  0.32673218E+09
     -184.0764861502      188.5115651239     1  0.33871018E+09
     -184.0764656823      186.7422812205     1  0.33724767E+09
     -184.0764626331      183.8909564836     1  0.34189080E+09
     -184.0764538630      187.0096982397     1  0.33331748E+09
     -184.0763760248      188.7160183056     1  0.33158911E+09
     -184.0763669791      184.4458878272     1  0.32972036E+09
     -184.0763496914      191.1968553826     1  0.35229444E+09
     -184.0763435552      192.8556464841     1  0.32797260E+09
     -184.0763073969      184.2888794205     1  0.33792071E+09
     -184.0762668915      191.5373199909     1  0.34013032E+09
     -184.0762336125      184.8434676054     1  0.32709593E+09
     -184.0761953548      186.3046099821     1  0.32885820E+09
     -184.0760967705      187.2284330094     1  0.33856759E+09
     -184.0760739576      193.4872070435     1  0.36683048E+09
     -184.0760363303      195.3496494749     1  0.35727178E+09
     -184.0759040758      189.5735292859     1  0.34087340E+09
     -184.0758978015      188.1291764657     1  0.33990073E+09
     -184.0757746426      194.6405877977     1  0.35431011E+09
     -184.0756476174      190.1719201645     2  0.33680781E+09
     -184.0756462342      192.1059488585     2  0.31861231E+09
     -184.0755562087      184.2216230980     1  0.33225503E+09
     -184.0752854344      189.3345078368     1  0.34104071E+09
     -184.0752231929      196.2421675569     1  0.33858213E+09
     -184.0752161043      190.6557590192     1  0.34837322E+09
     -184.0751351145      187.5691953099     1  0.31609730E+09
     -184.0751329386      190.6990182397     2  0.32822090E+09
     -184.0750190256      191.9412604968     1  0.36026996E+09
     -184.0749657110      192.2235649365     1  0.33320376E+09
     -184.0749425568      194.6959802567     1  0.32373319E+09
     -184.0749149542      189.2546484136     1  0.31780841E+09
     -184.0748109346      195.6968825847     2  0.36184376E+09
     -184.0747852422      189.6458794761     1  0.34528933E+09
     -184.0747511240      195.0715854089     1  0.35535882E+09
     -184.0747131546      188.0317737602     1  0.34045052E+09
     -184.0745457983      190.0920089121     1  0.35168460E+09
     -184.0744634325      193.5706550508     1  0.33981688E+09
     -184.0743575752      188.9156581751     1  0.33617163E+09
     -184.0743376368      188.6749786360     1  0.32863069E+09
     -184.0743018311      189.8722966914     1  0.33309937E+09
     -184.0742938717      188.0982406179     1  0.36511264E+09
     -184.0741041221      188.4453567400     1  0.33940413E+09
     -184.0740748280      187.3279998662     1  0.32659710E+09
     -184.0740653161      196.7698367020     1  0.34506519E+09
     -184.0740209184      189.1514971053     1  0.34589637E+09
     -184.0739848160      188.2084074638     1  0.34793244E+09
     -184.0739613517      193.8762791870     1  0.33434166E+09
     -184.0738439043      191.5076933671     1  0.34233282E+09
     -184.0737669055      189.0977720764     1  0.33034308E+09
     -184.0737106324      189.8952039604     1  0.34796488E+09
     -184.0737085700      186.7344293873     1  0.34490058E+09
     -184.0735939273      186.9549738421     1  0.35070045E+09
     -184.0735667038      188.2531144056     1  0.34108483E+09
     -184.0735289885      186.3214864317     1  0.33863911E+09
     -184.0735036336      188.6581239731     1  0.32937445E+09
     -184.0734605553      186.9478478048     1  0.34118318E+09
     -184.0733700608      188.8284626565     1  0.34396120E+09
     -184.0733644445      183.8030290937     1  0.34230047E+09
     -184.0733497288      191.6390015263     1  0.34282001E+09
     -184.0733458136      184.6470251457     1  0.34135360E+09
     -184.0732671617      196.6451760126     1  0.33577868E+09
     -184.0732646709      192.9936013673     1  0.34436743E+09
     -184.0732627690      185.2027751718     1  0.33379554E+09
     -184.0732229376      188.6492619418     1  0.32132655E+09
     -184.0732055675      188.5907668850     1  0.34581949E+09
     -184.0731139266      184.8354255698     1  0.33267298E+09
     -184.0729271519      187.2673159583     1  0.33335834E+09
     -184.0728323594      187.2323520231     1  0.33872477E+09
     -184.0728308712      188.4244260925     1  0.33949173E+09
     -184.0728272442      186.5629484973     1  0.32233577E+09
     -184.0728062868      191.1994456315     1  0.32362709E+09
     -184.0728030056      185.4378787237     1  0.33551489E+09
     -184.0727821930      184.3602396572     1  0.33732028E+09
     -184.0727082116      189.8284474612     1  0.31946347E+09
     -184.0726819769      194.0090000381     1  0.33874883E+09
     -184.0724650143      190.2560244643     2  0.32324800E+09
     -184.0723038371      188.3517043480     1  0.31793416E+09
     -184.0722903148      188.2462661605     1  0.34285329E+09
     -184.0721425613      189.3408981529     1  0.34074187E+09
     -184.0720295061      190.9194215595     1  0.36168046E+09
     -184.0719290209      192.3780561416     1  0.34673532E+09
     -184.0719181027      181.7400403554     1  0.33663424E+09
     -184.0719157026      189.8054611289     1  0.33585296E+09
     -184.0718754125      189.5624178489     1  0.31321592E+09
     -184.0718501589      190.0309265881     1  0.35075184E+09
     -184.0718093954      191.4019640835     1  0.35031506E+09
     -184.0717953239      189.5934546224     1  0.32597094E+09
     -184.0716456123      188.1910006736     1  0.33715963E+09
     -184.0716179589      187.9220533451     1  0.33283821E+09
     -184.0714198552      188.5541343703     1  0.33150055E+09
     -184.0714114555      186.9526491241     1  0.33076623E+09
     -184.0714102483      184.9777780824     1  0.34931718E+09
     -184.0714073918      190.1988904178     1  0.33535458E+09
     -184.0713708135      190.2292393170     1  0.33983280E+09
     -184.0712416533      189.0998565026     1  0.34428791E+09
     -184.0712060788      190.7171948872     1  0.33983352E+09
     -184.0711406280      182.3308487786     1  0.33681608E+09
     -184.0711368355      186.8957618019     1  0.34002192E+09
     -184.0711295668      185.6221259987     1  0.33387622E+09
     -184.0711271756      186.9179413413     2  0.31336987E+09
     -184.0711257026      188.2643198227     1  0.31999728E+09
     -184.0710983760      186.5716056133     1  0.33703208E+09
     -184.0710812524      191.1962714627     2  0.32007682E+09
     -184.0709872249      189.0761059250     1  0.34707008E+09
     -184.0708863350      187.6246206876     1  0.35306166E+09
     -184.0708172631      192.9229511631     2  0.36298379E+09
     -184.0708086176      184.4885477363     1  0.34339322E+09
     -184.0706736528      189.1723397173     1  0.33230321E+09
     -184.0705346669      189.6355438881     1  0.33545902E+09
     -184.0705232299      187.6423519745     1  0.34113243E+09
     -184.0703802930      190.5016759219     1  0.35497189E+09
     -184.0703106526      188.6284411912     1  0.31867132E+09
     -184.0702699694      185.9534203177     1  0.35517512E+09
     -184.0702638765      186.3270442069     1  0.34037637E+09
     -184.0702418728      191.9592259043     1  0.34244277E+09
     -184.0702231292      193.3248757298     1  0.32706565E+09
     -184.0701507390      190.8624334345     1  0.33310500E+09
     -184.0698551110      197.5368885682     1  0.32302740E+09
     -184.0698392489      189.1455564233     1  0.34056522E+09
     -184.0698355275      189.7010122763     1  0.32934120E+09
     -184.0696757068      175.6863003350     2  0.34903501E+09
     -184.0695792348      188.1234537183     1  0.35219142E+09
     -184.0695442173      193.7579784481     1  0.32942913E+09
     -184.0695139283      189.9523587674     1  0.31891986E+09
     -184.0694735431      190.4062432157     1  0.34962589E+09
     -184.0693450193      190.5255906907     1  0.34347252E+09
     -184.0693357486      187.7790272909     1  0.33822245E+09
     -184.0692489449      191.0839628212     1  0.35244187E+09
     -184.0691178799      189.0091011202     1  0.33490338E+09
     -184.0690552706      182.1910582587     1  0.34628601E+09
     -184.0690506110      188.4031483105     1  0.35381404E+09
     -184.0689864607      189.0421814583     1  0.34892250E+09
     -184.0689848293      190.8732890514     1  0.31325150E+09
     -184.0688851454      188.5343447272     1  0.33895022E+09
     -184.0688657720      187.1255927138     1  0.33175591E+09
     -184.0686891793      193.4271880655     1  0.34599194E+09
     -184.0686835736      190.7331524501     1  0.32506919E+09
     -184.0686567182      190.7756408942     1  0.33954861E+09
     -184.0686459690      186.7139882197     1  0.33678367E+09
     -184.0684945969      190.5353961123     1  0.33813320E+09
     -184.0684544555      189.3483534347     1  0.33340712E+09
     -184.0683275508      188.3245485652     1  0.33230146E+09
     -184.0682440773      196.6207470751     1  0.33906792E+09
     -184.0682075449      190.4220151436     1  0.35891437E+09
     -184.0681328389      188.1327032181     1  0.34297566E+09
     -184.0681037875      186.7510368981     1  0.33362200E+09
     -184.0680302357      189.1326167913     1  0.33865805E+09
     -184.0679107676      189.1257939571     1  0.34050578E+09
     -184.0678880994      192.3974095555     1  0.33167118E+09
     -184.0678775335      186.4567378559     1  0.34887352E+09
     -184.0678571302      189.0226771509     1  0.32603466E+09
     -184.0677978487      178.3819926502     1  0.33388853E+09
     -184.0677704301      187.7028785118     1  0.35561051E+09
     -184.0677281929      185.6702066332     1  0.31730221E+09
     -184.0676718013      187.5294100828     1  0.32428354E+09
     -184.0676673106      187.0020154074     1  0.34572464E+09
     -184.0676239898      190.7455573477     1  0.34614592E+09
     -184.0675904656      186.6979387691     1  0.32516601E+09
     -184.0675539446      186.9443313354     1  0.34558451E+09
     -184.0675523551      188.4288409375     1  0.32891067E+09
     -184.0674969312      196.6801706192     1  0.33865588E+09
     -184.0674912294      188.5501937523     1  0.34819816E+09
     -184.0674700261      188.0557950558     1  0.35237435E+09
     -184.0674626137      191.0877089365     1  0.32842972E+09
     -184.0673687525      195.2401057231     1  0.35961547E+09
     -184.0673405222      189.9662479588     1  0.35077118E+09
     -184.0672807019      192.5186242871     1  0.33683967E+09
     -184.0672216773      187.6414350775     1  0.35723538E+09
     -184.0671340950      190.0451387724     1  0.34467430E+09
     -184.0671078101      186.5799549103     1  0.34462976E+09
     -184.0671027597      187.1238708142     1  0.32306653E+09
     -184.0670779007      196.6544819746     1  0.34144331E+09
     -184.0670345901      185.6683405639     1  0.34940600E+09
     -184.0667922189      191.8276038061     1  0.35282599E+09
     -184.0667858836      188.7750275026     1  0.33447772E+09
     -184.0666669526      192.9338766880     1  0.35077294E+09
     -184.0666257146      186.9084832795     1  0.33324699E+09
     -184.0665976039      184.4886126804     1  0.32920132E+09
     -184.0665688282      190.0399764541     1  0.34507904E+09
     -184.0665459423      190.1483396771     1  0.34478902E+09
     -184.0664958087      187.8015516193     1  0.33443365E+09
     -184.0664359244      187.4244824925     1  0.32100497E+09
     -184.0663537993      192.3746849015     1  0.33442670E+09
     -184.0663293632      185.9928714858     1  0.34302035E+09
     -184.0662947905      186.9938333238     1  0.32540588E+09
     -184.0662810797      186.8667258257     2  0.33545142E+09
     -184.0662756268      189.7975869907     1  0.34899975E+09
     -184.0662352275      185.1900599678     1  0.33753673E+09
     -184.0661303786      189.5316943953     1  0.32767166E+09
     -184.0659961230      188.5097151790     1  0.33140475E+09
     -184.0659661116      189.2923524241     1  0.34548246E+09
     -184.0658518527      193.3227846526     1  0.34265728E+09
     -184.0656520691      189.0703909436     1  0.34497608E+09
     -184.0656364825      196.5243777596     1  0.34223264E+09
     -184.0656226513      189.6435036430     1  0.34207030E+09
     -184.0654861933      185.9283773872     1  0.32737437E+09
     -184.0652025986      191.5199891122     1  0.35606277E+09
     -184.0651548746      186.1069865710     1  0.33170815E+09
     -184.0650888323      188.3468297907     1  0.33714417E+09
     -184.0649727046      188.6135979037     1  0.32629891E+09
     -184.0649031338      188.5226940174     1  0.33865228E+09
     -184.0648435679      185.7792434965     1  0.32180718E+09
     -184.0648375925      186.6576805213     1  0.32832163E+09
     -184.0647667869      186.8121195380     1  0.31926398E+09
     -184.0647583469      186.9127946078     1  0.34043363E+09
     -184.0647349232      191.6480716298     1  0.33970451E+09
     -184.0646930430      188.0450489164     1  0.34573076E+09
     -184.0646543046      187.7380317823     1  0.32533554E+09
     -184.0645929826      189.5172727580     1  0.32468834E+09
     -184.0645894833      190.3487625331     1  0.33515063E+09
     -184.0645816824      188.9616608147     1  0.33765578E+09
     -184.0645563888      187.7897018646     1  0.32608636E+09
     -184.0645414615      192.6629483816     1  0.33142768E+09
     -184.0645203524      196.7574768394     1  0.34384676E+09
     -184.0644837063      194.8718240123     1  0.35359659E+09
     -184.0644804711      190.7817946859     1  0.35037713E+09
     -184.0644685903      189.3548770777     1  0.34233712E+09
     -184.0643022728      196.7615124407     1  0.34382182E+09
     -184.0642531226      186.3356944007     1  0.33914904E+09
     -184.0642167606      190.6135105130     1  0.33875983E+09
     -184.0641749068      188.6984059328     1  0.33022563E+09
     -184.0640828788      186.3263013385     1  0.33383047E+09
     -184.0640444555      195.2968486906     1  0.36104785E+09
     -184.0637791146      188.1355795207     1  0.32708749E+09
     -184.0637675048      188.9371998643     1  0.33632158E+09
     -184.0636288621      187.2019439119     1  0.32823116E+09
     -184.0636190517      189.3672297805     1  0.34034254E+09
     -184.0635155927      193.2420213053     1  0.36169076E+09
     -184.0634493977      184.5263792562     1  0.34517961E+09
     -184.0633888895      190.3275405380     1  0.34228642E+09
     -184.0633783061      189.6002848459     1  0.33284140E+09
     -184.0633292360      190.1192516328     1  0.34898569E+09
     -184.0633163030      190.8518479963     1  0.34465482E+09
     -184.0632639809      191.2764203038     1  0.33368693E+09
     -184.0632322372      187.2577718389     1  0.33049542E+09
     -184.0631953347      192.6788048363     1  0.32325282E+09
     -184.0631662928      189.3694181673     1  0.35669871E+09
     -184.0631527376      184.2773945129     1  0.32223830E+09
     -184.0631060179      190.2346793968     1  0.34253350E+09
     -184.0630306361      192.5706637962     1  0.36595241E+09
     -184.0629273752      194.3171759986     1  0.35565407E+09
     -184.0629142599      189.0563123005     1  0.34594240E+09
     -184.0628820191      184.2349809980     1  0.35059879E+09
     -184.0628760003      186.7249852196     1  0.32627645E+09
     -184.0627412711      185.9465957663     1  0.31590085E+09
     -184.0627233583      188.9563528333     1  0.33609989E+09
     -184.0626553786      191.0218354175     1  0.34393606E+09
     -184.0626151371      191.8216290636     1  0.34702706E+09
     -184.0625673139      195.1377073895     1  0.36495748E+09
     -184.0625281965      188.8722828065     1  0.34494952E+09
     -184.0624774206      190.9419071339     1  0.33763139E+09
     -184.0624642978      188.7779747100     1  0.33740581E+09
     -184.0624483998      191.1633413183     1  0.35510766E+09
     -184.0623785401      188.1805639986     1  0.32854164E+09
     -184.0623103398      187.6163950625     1  0.34150136E+09
     -184.0622843862      187.6784649272     1  0.33202517E+09
     -184.0621756525      188.2160935056     1  0.32168921E+09
     -184.0621726362      194.5885640762     1  0.36717068E+09
     -184.0621401458      186.5272603596     1  0.34178013E+09
     -184.0620918760      186.8843215521     1  0.32204282E+09
     -184.0620782065      188.7662361449     1  0.33990272E+09
     -184.0620579317      193.9386922611     1  0.33968408E+09
     -184.0620560811      188.9103713492     1  0.32395963E+09
     -184.0620358330      187.3445815590     1  0.33958540E+09
     -184.0619289651      191.2648805269     2  0.34894306E+09
     -184.0618518863      186.0461381465     1  0.34760461E+09
     -184.0618084194      187.5749846606     1  0.33814243E+09
     -184.0617989645      190.0387284531     1  0.32001858E+09
     -184.0617934280      190.8764001389     1  0.34052475E+09
     -184.0617856139      186.8049499386     1  0.34541402E+09
     -184.0617245716      186.3571714787     1  0.35143777E+09
     -184.0616362498      186.6962929242     1  0.34279772E+09
     -184.0616218493      186.7267358712     1  0.32636083E+09
     -184.0616126962      187.5307144480     1  0.33138752E+09
     -184.0615677195      193.6017367207     2  0.34705627E+09
     -184.0615291439      189.7530863515     1  0.31962963E+09
     -184.0615109880      192.4599833702     1  0.34020667E+09
     -184.0614894751      188.7490392353     1  0.34263165E+09
     -184.0614620279      187.7944252862     1  0.33135979E+09
     -184.0614529780      186.1273133038     1  0.33944895E+09
     -184.0614217160      190.5229992861     1  0.34363488E+09
     -184.0614112955      186.9794148066     1  0.33338875E+09
     -184.0614015422      186.9719899635     1  0.33476270E+09
     -184.0613599647      190.6996940410     1  0.35293114E+09
     -184.0613138331      187.2964136036     1  0.35778700E+09
     -184.0612764176      197.1642248031     1  0.34827961E+09
     -184.0611067899      190.2168281638     1  0.33185689E+09
     -184.0610766775      184.8406208350     1  0.32009597E+09
     -184.0609356268      187.9628152032     1  0.33340733E+09
     -184.0608660740      188.2835793538     1  0.31885904E+09
     -184.0608198331      187.5800988649     1  0.33867646E+09
     -184.0608032049      193.1155335843     1  0.33372296E+09
     -184.0607069325      187.4161191976     1  0.32639555E+09
     -184.0606909385      190.3427314053     1  0.33301903E+09
     -184.0606873155      188.3363804085     1  0.32279883E+09
     -184.0606053320      186.8524950773     1  0.34155839E+09
     -184.0605948826      188.5922797010     1  0.34540398E+09
     -184.0604941836      189.3820065437     1  0.34453039E+09
     -184.0604538497      188.9735797574     1  0.34888831E+09
     -184.0604447319      189.6556295868     1  0.34125882E+09
     -184.0603262785      194.4640617110     1  0.34614522E+09
     -184.0602894017      186.1966400858     1  0.32526613E+09
     -184.0601991998      188.2968748517     1  0.33807082E+09
     -184.0601423181      195.0264715559     1  0.35480174E+09
     -184.0600941284      192.4289351141     2  0.36770059E+09
     -184.0600829512      181.9194996340     1  0.33755897E+09
     -184.0600177067      188.8045361520     1  0.32710721E+09
     -184.0599930628      188.2547074451     1  0.36063407E+09
     -184.0599509801      192.3674945438     1  0.33781038E+09
     -184.0599369097      189.5903351769     1  0.34218066E+09
     -184.0598715540      191.8123091958     1  0.34722839E+09
     -184.0598461152      189.8716049657     1  0.32937301E+09
     -184.0597710716      187.4746225680     1  0.34541061E+09
     -184.0596884866      191.0139711351     1  0.32832548E+09
     -184.0596642298      186.3879947104     1  0.33639936E+09
     -184.0596381244      190.1115334325     1  0.36127088E+09
     -184.0595818964      187.1029112217     1  0.33248589E+09
     -184.0594533886      187.2812136704     1  0.33180391E+09
     -184.0594371582      192.0046188581     1  0.33279055E+09
     -184.0594161813      188.5809886251     1  0.34680268E+09
     -184.0593116870      188.6648052992     1  0.34112223E+09
     -184.0592887528      192.2329058162     2  0.35089461E+09
     -184.0591757412      191.9766728499     1  0.34069267E+09
     -184.0590643371      195.3826558577     1  0.33316663E+09
     -184.0590331988      188.8840591020     1  0.34112998E+09
     -184.0590000364      196.5399652054     1  0.34512031E+09
     -184.0589690397      182.8695729788     1  0.33372729E+09
     -184.0589356583      184.9710934406     1  0.33670050E+09
     -184.0588450390      187.2608129902     1  0.32416461E+09
     -184.0587105043      186.3610992127     1  0.33414371E+09
     -184.0587050404      184.9057019310     1  0.33945669E+09
     -184.0587018775      187.6216964149     1  0.35144785E+09
     -184.0586304522      186.3858658126     1  0.32586389E+09
     -184.0585777052      196.7571741249     1  0.34222947E+09
     -184.0585628742      183.5729957580     1  0.34511870E+09
     -184.0585045218      188.7792334160     1  0.33473079E+09
     -184.0584595465      192.4243831506     2  0.33718114E+09
     -184.0584288497      187.0868667849     1  0.32173078E+09
     -184.0584011143      183.6126690391     1  0.32629409E+09
     -184.0583589053      188.0618596717     1  0.34349024E+09
     -184.0583268704      192.1710397144     1  0.35077986E+09
     -184.0582520705      188.2273895740     1  0.33876603E+09
     -184.0582482581      187.9880289712     1  0.33035006E+09
     -184.0582444454      191.6098981021     1  0.34230400E+09
     -184.0582383973      190.0606857173     1  0.33832914E+09
     -184.0581392342      190.4725187835     1  0.32198362E+09
     -184.0581130557      187.0193366349     1  0.32515836E+09
     -184.0580540681      185.1549530881     1  0.33935773E+09
     -184.0580336849      194.7810656917     1  0.35450174E+09
     -184.0579459615      188.0993166562     1  0.34893277E+09
     -184.0578442083      197.8126831591     1  0.32895423E+09
     -184.0576618159      184.2420011800     2  0.33030426E+09
     -184.0576546276      190.2818086461     1  0.33360326E+09
     -184.0575563546      188.9823709084     1  0.34375673E+09
     -184.0573471902      185.0134234717     1  0.32973455E+09
     -184.0573060618      184.2671612251     1  0.33474546E+09
     -184.0572989653      188.1613908167     1  0.34274749E+09
     -184.0572143293      190.3282199568     1  0.34702909E+09
     -184.0571956698      186.0834176830     1  0.32777797E+09
     -184.0571675600      182.3434567345     1  0.33126871E+09
     -184.0571040691      191.2575669995     1  0.33888380E+09
     -184.0570407728      189.5314386767     1  0.35154807E+09
     -184.0568829644      187.9656081570     1  0.36160289E+09
     -184.0568778093      194.1253981489     1  0.32390345E+09
     -184.0568575015      189.1801530761     1  0.34637029E+09
     -184.0567572945      191.3346992026     2  0.32092150E+09
     -184.0566042159      194.5769210594     1  0.34267266E+09
     -184.0565504798      189.0078282529     1  0.33989101E+09
     -184.0565185033      188.5056745308     1  0.33667603E+09
     -184.0563723333      188.8732837237     1  0.35441769E+09
     -184.0562867372      188.3263361747     1  0.33956525E+09
     -184.0562177818      191.6741281348     1  0.35607748E+09
     -184.0561854789      186.2002428900     1  0.33357149E+09
     -184.0561761642      187.9531145649     1  0.33522724E+09
     -184.0561607255      186.4321382482     1  0.33947513E+09
     -184.0561168265      194.6424258022     1  0.34579027E+09
     -184.0560004684      187.0509148977     1  0.34638209E+09
     -184.0559104639      191.4478433364     1  0.34854490E+09
     -184.0558844571      193.4783739408     1  0.34349835E+09
     -184.0558461428      186.8646638508     1  0.32322051E+09
     -184.0558264005      187.6673616549     1  0.33636497E+09
     -184.0558040719      188.5875048783     1  0.33398873E+09
     -184.0558007110      190.3845809555     1  0.34242041E+09
     -184.0557838454      188.5010056552     1  0.32142358E+09
     -184.0556367286      193.6694509328     1  0.32240127E+09
     -184.0555510640      196.7912703239     1  0.34184063E+09
     -184.0554994597      192.1029443246     1  0.34266643E+09
     -184.0554377558      190.1832742366     1  0.33929662E+09
     -184.0554145408      189.0581394588     1  0.34346917E+09
     -184.0552126300      185.8715622721     1  0.33518384E+09
     -184.0552035697      187.5719468715     1  0.34799557E+09
     -184.0551162900      187.4218722734     1  0.33215278E+09
     -184.0550944141      186.0360950522     1  0.33481549E+09
     -184.0549863953      188.5819197779     1  0.33578927E+09
     -184.0548887165      194.9171570120     1  0.32381545E+09
     -184.0548726225      189.5309639513     1  0.33509012E+09
     -184.0547465669      189.2966185813     1  0.34932105E+09
     -184.0547339608      185.2346158401     1  0.34465904E+09
     -184.0546840073      186.2608752931     1  0.33953784E+09
     -184.0546824455      186.3043640325     1  0.35656271E+09
     -184.0546599143      187.7365807046     1  0.33581614E+09
     -184.0544492565      188.6899335864     1  0.33528203E+09
     -184.0544179232      192.9738678735     1  0.33659653E+09
     -184.0543492698      190.3214776613     1  0.33301372E+09
     -184.0543310355      187.3482670671     1  0.32567628E+09
     -184.0542980771      191.2234084664     1  0.33019698E+09
     -184.0542588003      186.5978406305     1  0.32632391E+09
     -184.0540622672      188.3966884201     1  0.32181710E+09
     -184.0540560435      181.6274192261     1  0.33629389E+09
     -184.0540083162      192.0567581561     1  0.33978105E+09
     -184.0539793740      187.8434293849     1  0.32333392E+09
     -184.0539574612      190.8747404824     1  0.32917940E+09
     -184.0539231699      185.4209807553     1  0.33891053E+09
     -184.0538751932      189.6621489217     1  0.33176053E+09
     -184.0538442031      192.6666957546     1  0.34695929E+09
     -184.0538398915      195.6338464279     1  0.33261956E+09
     -184.0538008763      188.3355504617     1  0.33703739E+09
     -184.0537958705      191.3122298967     1  0.36016035E+09
     -184.0534712117      191.0312895339     1  0.34501471E+09
     -184.0534606039      189.5098958315     1  0.33934101E+09
     -184.0534321989      189.0806309573     1  0.32503474E+09
     -184.0533570163      189.1618431318     1  0.34616087E+09
     -184.0533006566      191.3266021101     1  0.32904763E+09
     -184.0532764634      186.6600765612     1  0.33464925E+09
     -184.0531586527      193.5246430971     1  0.37325425E+09
     -184.0531395307      185.7654276016     1  0.35645140E+09
     -184.0531228712      191.0373486601     1  0.34767872E+09
     -184.0530285510      191.8970630298     1  0.33821466E+09
     -184.0529499312      182.1927398936     1  0.34771972E+09
     -184.0529190137      187.4328830126     1  0.33053176E+09
     -184.0528811068      186.3238095183     1  0.33797244E+09
     -184.0528310080      189.1580886504     1  0.35646154E+09
     -184.0528243041      190.1386253080     1  0.34263280E+09
     -184.0528140035      189.6020613471     1  0.32913177E+09
     -184.0527090108      189.8845432179     1  0.34162148E+09
     -184.0526903456      193.8832436109     1  0.32641314E+09
     -184.0525561650      193.4051106165     1  0.35977857E+09
     -184.0524644439      188.9486556856     1  0.33467027E+09
     -184.0524603502      187.1686884068     1  0.34675313E+09
     -184.0524323719      195.3617194711     1  0.33406096E+09
     -184.0523594580      186.8847061292     1  0.32757194E+09
     -184.0523553718      191.1394601356     1  0.33920092E+09
     -184.0523497687      189.0936679944     1  0.35496627E+09
     -184.0523318099      192.5009066945     1  0.34510487E+09
     -184.0523155483      189.2108857517     1  0.34715634E+09
     -184.0522781009      191.4326818297     1  0.34695796E+09
     -184.0522523084      184.7180032414     1  0.33241362E+09
     -184.0522038991      188.3106749633     1  0.32306849E+09
     -184.0521791128      189.6025402727     1  0.33744751E+09
     -184.0521610934      185.7249255323     1  0.34784865E+09
     -184.0521275146      186.4816775740     1  0.31804480E+09
     -184.0521024903      185.0439664594     1  0.32931595E+09
     -184.0520896020      194.5551216484     1  0.34277970E+09
     -184.0520806301      190.7775669196     1  0.34923028E+09
     -184.0520506953      185.6208408069     1  0.32381547E+09
     -184.0520411910      183.8907607524     1  0.32663963E+09
     -184.0519971572      185.8126242341     1  0.31855239E+09
     -184.0518409495      188.5642666864     1  0.33653076E+09
     -184.0517270199      195.2162894192     1  0.34011019E+09
     -184.0516882638      189.0724619571     1  0.32453405E+09
     -184.0516363943      188.2230525754     1  0.32793194E+09
     -184.0516324022      189.8801030789     1  0.35475790E+09
     -184.0515414109      192.0728164572     1  0.33916172E+09
     -184.0515336621      188.0218519996     1  0.35494076E+09
     -184.0515271411      189.6842988782     1  0.34747950E+09
     -184.0515016160      190.0345479960     1  0.34915202E+09
     -184.0514081058      189.1982108714     1  0.33783793E+09
     -184.0513467579      191.0797320552     1  0.33914982E+09
     -184.0513314023      184.6357865148     1  0.32988990E+09
     -184.0512894067      189.6493483208     1  0.35119982E+09
     -184.0512801243      181.1918437350     1  0.34107405E+09
     -184.0512411234      189.2747475830     1  0.33549045E+09
     -184.0512327762      190.6447679314     1  0.33652525E+09
     -184.0512252986      189.6432763700     1  0.34833423E+09
     -184.0512146940      192.4652411892     1  0.32477927E+09
     -184.0512068507      190.8178044698     1  0.32093616E+09
     -184.0511941092      189.2658726498     1  0.32420213E+09
     -184.0511768610      186.8076752220     1  0.33244721E+09
     -184.0511131553      188.4450754340     1  0.34277270E+09
     -184.0511055884      188.4630705893     1  0.36068752E+09
     -184.0510920769      186.7549277994     1  0.36220266E+09
     -184.0510142114      187.7065979067     1  0.34793562E+09
     -184.0509003844      186.3267411636     1  0.35197592E+09
     -184.0508810309      189.3390320560     1  0.33951995E+09
     -184.0508563714      191.9441600111     1  0.33976633E+09
     -184.0507974274      188.4450913397     1  0.32326252E+09
     -184.0507572183      192.6380460669     1  0.31864677E+09
     -184.0507533734      186.5929979654     2  0.37383181E+09
     -184.0507417468      188.3242726856     1  0.34219326E+09
     -184.0507369316      191.2206188232     1  0.34640420E+09
     -184.0507095918      185.5102222432     1  0.34213329E+09
     -184.0506966279      187.8479558369     1  0.34451143E+09
     -184.0506553447      191.0241346601     1  0.32002730E+09
     -184.0506051917      189.7684117443     1  0.33260632E+09
     -184.0505636286      184.9592575504     1  0.34352010E+09
     -184.0505606504      188.8960784812     1  0.34469008E+09
     -184.0504696602      189.7032623988     1  0.33854449E+09
     -184.0504002654      187.9635711187     1  0.32998069E+09
     -184.0503591794      191.7510246569     1  0.34993502E+09
     -184.0503103536      188.6291141819     1  0.32637831E+09
     -184.0502195745      189.3995810387     1  0.36311719E+09
     -184.0501829513      192.7993609151     1  0.34802761E+09
     -184.0500940649      191.2423861947     1  0.35518466E+09
     -184.0500727043      191.3727467885     1  0.34641102E+09
     -184.0500232596      194.4334067171     1  0.34152744E+09
     -184.0500167474      193.3100647792     1  0.32203426E+09
     -184.0499637734      191.5028325749     1  0.34506502E+09
     -184.0499229237      186.0908386368     1  0.32551976E+09
     -184.0497300434      189.7490795312     1  0.34069686E+09
     -184.0497192954      188.9062734223     1  0.32677906E+09
     -184.0496209023      184.2934753138     1  0.33093523E+09
     -184.0495519063      189.7574865708     1  0.33713553E+09
     -184.0495165242      190.2632270596     1  0.34687363E+09
     -184.0494923276      186.7335235203     1  0.32071211E+09
     -184.0494891719      192.9151686628     1  0.35403252E+09
     -184.0494878909      191.2866938340     1  0.36802942E+09
     -184.0493192105      187.6908895355     1  0.32921010E+09
     -184.0492931457      188.8616346271     1  0.34512995E+09
     -184.0491752031      193.7914842656     1  0.34448080E+09
     -184.0491265349      189.9532527859     1  0.35098933E+09
     -184.0491242293      193.8777145908     1  0.37077514E+09
     -184.0491215682      184.4681682557     1  0.33004685E+09
     -184.0491091254      190.1772790076     1  0.32613828E+09
     -184.0490794531      188.4025477741     1  0.35186812E+09
     -184.0490485111      190.6274225888     1  0.33762162E+09
     -184.0490385405      184.8811018947     1  0.33570065E+09
     -184.0490355982      186.9870868346     1  0.33115134E+09
     -184.0489468174      187.0692005305     1  0.32092154E+09
     -184.0488999617      188.2740806736     1  0.32334402E+09
     -184.0488986817      185.8298857889     1  0.33351729E+09
     -184.0488271842      186.9551893093     1  0.32044132E+09
     -184.0488140627      180.7600014679     2  0.34511065E+09
     -184.0488012013      189.5645919730     1  0.32317685E+09
     -184.0487799694      186.5280441308     1  0.33993907E+09
     -184.0487714383      186.5372684962     1  0.33657249E+09
     -184.0486876480      187.8925345808     1  0.34587055E+09
     -184.0486520860      187.6929818011     1  0.33944868E+09
     -184.0486221633      187.1345735057     1  0.32987236E+09
     -184.0485703735      189.1506951941     1  0.31304220E+09
     -184.0485146139      190.1959457400     1  0.33835893E+09
     -184.0485025595      189.1307760706     1  0.34727507E+09
     -184.0484946557      190.6546433260     1  0.34388745E+09
     -184.0484037117      189.3519766284     1  0.33906198E+09
     -184.0483960749      189.1449493342     1  0.34358321E+09
     -184.0483733408      188.6105496573     1  0.33191319E+09
     -184.0483402072      189.1837503656     1  0.33118738E+09
     -184.0483119669      189.8075878351     1  0.35284663E+09
     -184.0482979876      187.0225699624     1  0.32229299E+09
     -184.0482928282      189.2432023315     1  0.32548105E+09
     -184.0482845087      187.3004674456     1  0.35109205E+09
     -184.0482749945      192.8363941989     1  0.32555443E+09
     -184.0482405191      184.3451361541     1  0.34600519E+09
     -184.0482394000      193.9160246374     1  0.34973732E+09
     -184.0481968310      190.4397140537     1  0.34880459E+09
     -184.0481939339      185.2238125491     1  0.34273587E+09
     -184.0481844711      186.6788227477     1  0.31188448E+09
     -184.0481682726      185.4998960284     1  0.33887779E+09
     -184.0481642906      189.1661854335     1  0.34698788E+09
     -184.0481378569      188.2093491162     1  0.32848569E+09
     -184.0481037154      190.6993297642     1  0.34429312E+09
     -184.0479418277      194.3700762268     1  0.34225068E+09
     -184.0478678729      188.2728945946     1  0.32186452E+09
     -184.0477946786      188.6169380334     1  0.32212347E+09
     -184.0477740118      189.5577238261     1  0.34289382E+09
     -184.0477257424      190.1860950860     1  0.34544120E+09
     -184.0477232444      191.8192339337     1  0.33441126E+09
     -184.0477194782      187.2723235211     1  0.34156811E+09
     -184.0475921130      189.3532567645     1  0.33720384E+09
     -184.0475890075      189.8632066788     1  0.35289004E+09
     -184.0475845220      187.5802813822     1  0.31894030E+09
     -184.0475714503      196.4158045379     1  0.35089584E+09
     -184.0475684823      188.8570621576     1  0.33983603E+09
     -184.0475350092      194.2951849134     1  0.36605797E+09
     -184.0475252473      185.8213939379     1  0.33226344E+09
     -184.0475074101      187.5045783645     1  0.34203054E+09
     -184.0474763905      190.2183684541     1  0.35293116E+09
     -184.0474264508      191.3496836378     1  0.33457810E+09
     -184.0474046928      188.6470097890     1  0.31432517E+09
     -184.0473856594      187.5982807328     1  0.34738720E+09
     -184.0473368150      182.8795180477     1  0.32449282E+09
     -184.0473136039      189.8286686695     1  0.35060859E+09
     -184.0472888539      188.7692214856     1  0.32572211E+09
     -184.0472764373      184.3490172655     1  0.34328287E+09
     -184.0472364470      184.0289168471     1  0.34592128E+09
     -184.0471785146      189.5343111984     1  0.34362805E+09
     -184.0471444358      185.9260823521     1  0.33207852E+09
     -184.0471327667      189.8837429485     1  0.32056941E+09
     -184.0470942397      185.3158571820     1  0.34773105E+09
     -184.0470929578      190.8336457360     1  0.32892309E+09
     -184.0469382757      186.8804606075     1  0.33684960E+09
     -184.0468769074      187.1208427451     1  0.34064196E+09
     -184.0468261458      187.2772797438     1  0.33464033E+09
     -184.0468219519      188.5710128958     1  0.34000519E+09
     -184.0467855684      190.8117955151     1  0.34739968E+09
     -184.0467533349      187.4773036130     1  0.33694304E+09
     -184.0467206807      185.8892992483     1  0.33159657E+09
     -184.0467170908      192.3090871046     2  0.31377269E+09
     -184.0466638195      189.5516886756     1  0.34104958E+09
     -184.0466303627      191.9126295081     2  0.31253206E+09
     -184.0465094788      196.5596019242     1  0.34874166E+09
     -184.0464893320      182.5657244803     1  0.33483268E+09
     -184.0464359702      187.5692722070     1  0.34465883E+09
     -184.0463509789      190.7496380654     1  0.34474678E+09
     -184.0463189777      187.6885679801     1  0.34604487E+09
     -184.0462782723      183.1894642367     1  0.33236189E+09
     -184.0462614607      187.9980347170     1  0.32739396E+09
     -184.0461949965      188.8862661246     1  0.33478529E+09
     -184.0461613390      189.3172819540     1  0.33892914E+09
     -184.0461424026      194.6826062799     1  0.33502999E+09
     -184.0459867075      186.6569580917     1  0.32827831E+09
     -184.0459677681      184.7767255262     1  0.33154332E+09
     -184.0458362265      194.3916691054     1  0.34351274E+09
     -184.0457879401      191.1175618747     1  0.34484959E+09
     -184.0457733109      190.0708749995     1  0.33200325E+09
     -184.0457455582      188.2865170083     1  0.33317891E+09
     -184.0457266950      186.8297295018     1  0.34782247E+09
     -184.0456982910      183.0157683542     1  0.33223992E+09
     -184.0456874074      189.3794820418     1  0.33023908E+09
     -184.0456522774      193.0949478269     1  0.34791517E+09
     -184.0455996637      187.1854336703     2  0.33356475E+09
     -184.0455779323      187.2296039572     1  0.33608149E+09
     -184.0455232476      185.3974338926     1  0.33950875E+09
     -184.0455132983      191.9598896695     1  0.33912253E+09
     -184.0454998650      187.5695494978     1  0.34488682E+09
     -184.0454937044      187.2731438366     1  0.33908301E+09
     -184.0454850666      193.5231229542     1  0.35021309E+09
     -184.0454682327      190.7605744681     1  0.34389560E+09
     -184.0454656908      178.5058799018     1  0.33648012E+09
     -184.0454382900      188.6113611845     1  0.32380992E+09
     -184.0453986364      186.2615045650     1  0.34550969E+09
     -184.0453273126      188.0059250007     1  0.34461913E+09
     -184.0453202187      186.7074880816     1  0.34146326E+09
     -184.0453072324      186.1702476503     1  0.33311060E+09
     -184.0452668527      190.4948714606     1  0.32190469E+09
     -184.0452574922      186.3619064060     1  0.32681660E+09
     -184.0451463427      185.8738834462     1  0.33508667E+09
     -184.0451313528      188.2344496390     1  0.33310108E+09
     -184.0451179560      193.7944340209     1  0.35207263E+09
     -184.0451141813      192.3168541173     2  0.35741484E+09
     -184.0450590361      188.0879113991     1  0.34293483E+09
     -184.0450480068      185.7927755195     1  0.32920048E+09
     -184.0450379389      190.2096042965     1  0.33830330E+09
     -184.0450038255      187.6018075582     1  0.33536007E+09
     -184.0449215794      188.2300419261     1  0.33789566E+09
     -184.0448407058      189.9813970846     1  0.36244068E+09
     -184.0447965403      190.7917623104     1  0.33223074E+09
     -184.0447924990      186.0476714319     1  0.33949771E+09
     -184.0447333043      184.8755804564     1  0.32465781E+09
     -184.0446388730      184.9108635508     1  0.34768863E+09
     -184.0445049188      188.2575621770     1  0.31335724E+09
     -184.0444723466      189.3125195314     1  0.34150067E+09
     -184.0444264015      187.4826250707     1  0.34078187E+09
     -184.0443582865      190.7456404499     1  0.32515336E+09
     -184.0443316452      189.2920744488     1  0.33882211E+09
     -184.0443209036      185.1801280040     1  0.34304587E+09
     -184.0442660305      185.6957636937     1  0.32667014E+09
     -184.0441573110      189.8101392593     1  0.34646608E+09
     -184.0441089072      191.6497383124     1  0.36183021E+09
     -184.0441038807      191.5677779440     1  0.33999457E+09
     -184.0440652724      187.8296895821     1  0.33262791E+09
     -184.0439835896      190.3711116137     1  0.33047734E+09
     -184.0439716212      191.8945317174     1  0.34212531E+09
     -184.0438691759      182.7522352349     1  0.33129577E+09
     -184.0438353590      186.3571853997     1  0.33375795E+09
     -184.0438064519      191.9259716893     1  0.34483436E+09
     -184.0437611606      190.9229772116     1  0.34086013E+09
     -184.0437297688      187.1142773631     1  0.33165529E+09
     -184.0437170335      189.7995473965     1  0.35635786E+09
     -184.0436198465      188.9475503732     1  0.33028088E+09
     -184.0434687175      186.6531437745     1  0.33707096E+09
     -184.0434579209      194.6902224518     1  0.35172647E+09
     -184.0434324450      194.3442182260     1  0.34436726E+09
     -184.0434013833      188.1369489735     1  0.34181660E+09
     -184.0433793551      189.9215999021     1  0.34445806E+09
     -184.0433700843      187.4585149986     1  0.32298803E+09
     -184.0433625827      189.1483327175     1  0.33545590E+09
     -184.0433100747      185.3565085276     1  0.34460129E+09
     -184.0433058362      187.7916446881     1  0.34290686E+09
     -184.0432291264      184.0346692822     1  0.33093561E+09
     -184.0431754897      187.3510942380     1  0.33295076E+09
     -184.0431104521      188.9275602806     1  0.34321932E+09
     -184.0430894968      190.3611199325     1  0.33809687E+09
     -184.0430653039      192.5610843569     1  0.33856770E+09
     -184.0430509494      192.5005827562     1  0.35988610E+09
     -184.0430119024      196.6554167094     1  0.34736042E+09
     -184.0430044347      187.5689273536     1  0.33166062E+09
     -184.0429749112      192.8114592413     1  0.32839055E+09
     -184.0429600072      184.2010985664     1  0.33357113E+09
     -184.0429039215      187.9191922198     2  0.33138145E+09
     -184.0428352407      194.5036955840     1  0.34354655E+09
     -184.0428005832      193.9641751194     1  0.33319532E+09
     -184.0427960438      189.1150895461     1  0.33782777E+09
     -184.0427776580      189.3518359742     1  0.33299418E+09
     -184.0427160252      189.3367378981     1  0.34347041E+09
     -184.0426878953      185.4766024547     1  0.33928405E+09
     -184.0426699494      188.6281033485     1  0.33680818E+09
     -184.0426018950      190.3851811075     1  0.36120691E+09
     -184.0425868944      188.8988109478     1  0.32721657E+09
     -184.0425810570      188.5176471264     1  0.34063639E+09
     -184.0425421078      188.7760776323     1  0.33861508E+09
     -184.0425289257      191.0889839622     1  0.35132645E+09
     -184.0424460284      190.0955906879     1  0.34141866E+09
     -184.0424193359      190.4202882994     1  0.34312162E+09
     -184.0424170034      190.1000783834     1  0.34276600E+09
     -184.0424159034      186.7568488223     1  0.34751345E+09
     -184.0422819994      188.2904930883     1  0.33520919E+09
     -184.0422205693      191.4587480061     1  0.33839114E+09
     -184.0422094687      185.6392090103     1  0.36080023E+09
     -184.0422064501      187.0549301782     1  0.33145292E+09
     -184.0421507549      189.7089011360     1  0.34060986E+09
     -184.0420848290      180.9817328742     1  0.33514507E+09
     -184.0420654908      185.4263189822     1  0.34062007E+09
     -184.0420629315      186.4527228262     1  0.32652033E+09
     -184.0420414633      188.1410095346     1  0.33572405E+09
     -184.0420148233      186.4073042988     1  0.33841685E+09
     -184.0420089474      189.3582226805     1  0.34114180E+09
     -184.0419795055      184.9597947640     1  0.34078624E+09
     -184.0419706793      186.1439419501     1  0.33037842E+09
     -184.0419655671      184.9021721347     1  0.32850345E+09
     -184.0419562289      188.1931921120     1  0.33248540E+09
     -184.0419486519      189.8289373871     1  0.35978813E+09
     -184.0419259805      195.6357335892     1  0.33352128E+09
     -184.0419181863      190.0564872514     1  0.34499527E+09
     -184.0418931592      190.5426821877     1  0.33078040E+09
     -184.0418524523      185.3194938308     1  0.33348319E+09
     -184.0418512561      181.1995241422     1  0.34447529E+09
     -184.0418440955      190.9900328853     1  0.34094634E+09
     -184.0418399378      193.8404219554     1  0.32342311E+09
     -184.0417242452      186.2760535879     1  0.34688293E+09
     -184.0417149685      193.7447832945     1  0.32219005E+09
     -184.0416533428      192.1985747053     1  0.34344657E+09
     -184.0416514797      189.8805774336     1  0.32536222E+09
     -184.0416369445      188.8832797817     1  0.35087294E+09
     -184.0416030171      178.6581619627     1  0.33502819E+09
     -184.0415150033      182.6171965022     1  0.34081981E+09
     -184.0414905558      185.9529156579     1  0.34799908E+09
     -184.0413817634      187.9950769601     1  0.32280652E+09
     -184.0413050305      181.6764170533     1  0.34504530E+09
     -184.0412982681      188.8931558814     1  0.32886721E+09
     -184.0412203101      189.9952273126     1  0.34039994E+09
     -184.0411111976      188.4025959867     1  0.32395474E+09
     -184.0410998508      181.3285752054     1  0.34388505E+09
     -184.0410605568      187.2443774979     1  0.33862618E+09
     -184.0409700800      188.8431796558     1  0.33544527E+09
     -184.0409562700      190.4881785507     1  0.35114379E+09
     -184.0407756100      190.8360866298     1  0.33865138E+09
     -184.0407622666      189.7345378577     1  0.32555230E+09
     -184.0406977642      187.5903436825     1  0.34677855E+09
     -184.0406879834      189.8524722778     1  0.34142196E+09
     -184.0406448234      188.5363080328     1  0.32700133E+09
     -184.0405736500      190.1726401094     1  0.33197509E+09
     -184.0405602397      188.0586912241     1  0.34078104E+09
     -184.0405347610      188.3236508773     1  0.35323234E+09
     -184.0405033694      190.9561024677     1  0.35596734E+09
     -184.0404753885      190.6490692749     1  0.34625786E+09
     -184.0404447030      188.5064573159     1  0.33660305E+09
     -184.0404390212      182.6446024443     1  0.32706599E+09
     -184.0404175470      188.2124411704     1  0.32269319E+09
     -184.0403631210      188.7848695143     1  0.34606070E+09
     -184.0403210235      184.3431760207     1  0.32145538E+09
     -184.0403063575      191.4507563914     1  0.32138741E+09
     -184.0402767308      193.1047160044     1  0.36754338E+09
     -184.0402648819      184.9859128451     1  0.33995778E+09
     -184.0402630160      189.3313179684     1  0.34510661E+09
     -184.0402566447      190.3837043283     1  0.35736597E+09
     -184.0402510595      189.0756837096     1  0.33134536E+09
     -184.0401635060      190.4218076287     1  0.34648607E+09
     -184.0401310010      183.0954057480     1  0.33737667E+09
     -184.0400675592      184.6947909280     1  0.33922448E+09
     -184.0400525604      183.9856931719     1  0.33658063E+09
     -184.0400505583      188.5315553109     1  0.34311127E+09
     -184.0398731705      185.3100949645     1  0.34547036E+09
     -184.0398532279      193.1329013761     1  0.34216124E+09
     -184.0398085472      190.5749238446     1  0.35056778E+09
     -184.0397306807      191.3491420234     1  0.33439382E+09
     -184.0397290732      189.7124409255     1  0.34507573E+09
     -184.0397236899      189.7786774049     1  0.34047356E+09
     -184.0397013146      189.0779581309     1  0.33446018E+09
     -184.0396961482      187.7799472063     1  0.33430896E+09
     -184.0396943173      189.9003622891     1  0.33077215E+09
     -184.0396774701      190.4007082719     1  0.32982005E+09
     -184.0396441044      188.2876456425     1  0.34764317E+09
     -184.0396172335      191.2843649615     1  0.33998191E+09
     -184.0395854255      187.8366867169     1  0.33422696E+09
     -184.0395592350      184.2055962259     1  0.32672555E+09
     -184.0395533221      189.6168769679     1  0.34292335E+09
     -184.0395505153      189.5504665626     1  0.32685607E+09
     -184.0395144919      186.2421745651     1  0.32679714E+09
     -184.0395018074      190.7526903501     1  0.33512717E+09
     -184.0394314325      193.7292319131     1  0.38014485E+09
     -184.0393709721      190.1298814537     1  0.32666437E+09
     -184.0393537856      188.6831007378     1  0.34214385E+09
     -184.0393214360      189.7296578746     1  0.35285116E+09
     -184.0392147909      189.5888009771     1  0.33763000E+09
     -184.0391977295      188.9817061823     1  0.34007634E+09
     -184.0391834832      187.0116850249     1  0.32447991E+09
     -184.0391574581      192.4691508908     1  0.35111601E+09
     -184.0391526976      187.8950493737     1  0.35673923E+09
     -184.0391451197      188.4182135045     1  0.34105046E+09
     -184.0391003952      190.2581270441     1  0.34925083E+09
     -184.0390117306      191.1425701124     1  0.33789395E+09
     -184.0389494016      186.9359635062     1  0.32618170E+09
     -184.0389377695      188.0483521267     1  0.33351096E+09
     -184.0388751424      194.3222423483     1  0.34708159E+09
     -184.0387902451      190.5696675693     1  0.34163053E+09
     -184.0387573615      188.9909066665     1  0.34299761E+09
     -184.0387435474      188.8319875721     1  0.33178518E+09
     -184.0387253129      188.1512108319     1  0.33172184E+09
     -184.0386496250      185.8237565140     1  0.33921845E+09
     -184.0386301065      184.6271227511     1  0.34032171E+09
     -184.0386175024      187.6581788212     1  0.34160834E+09
     -184.0386033183      189.9001435744     1  0.34361214E+09
     -184.0385673536      190.2882840267     1  0.33814614E+09
     -184.0383927135      186.8029996164     1  0.34840928E+09
     -184.0383583423      188.5422364045     1  0.34382986E+09
     -184.0382891303      187.1513834449     1  0.32398993E+09
     -184.0382498608      188.5494468396     1  0.33296605E+09
     -184.0382310044      187.3416044975     1  0.33959376E+09
     -184.0382110195      190.0409783640     1  0.32977146E+09
     -184.0381498065      182.0256420675     1  0.32057160E+09
     -184.0381364687      191.0963227115     1  0.33519763E+09
     -184.0381069137      193.8337567174     1  0.35066702E+09
     -184.0380915564      187.8769171645     1  0.33744286E+09
     -184.0380392710      188.4199189396     1  0.33877666E+09
     -184.0380327591      190.6499037964     1  0.34563138E+09
     -184.0379904537      190.2253975670     1  0.33472260E+09
     -184.0379612440      191.3242550464     1  0.34262943E+09
     -184.0379524513      189.8593832437     1  0.33197170E+09
     -184.0379503062      184.0577713524     1  0.33512260E+09
     -184.0379278724      192.1039035856     1  0.33711649E+09
     -184.0378972768      190.8954859543     1  0.34694649E+09
     -184.0378388038      189.6862446626     1  0.33551533E+09
     -184.0378337988      183.1002484566     1  0.33507974E+09
     -184.0378064770      190.6956128019     1  0.33386647E+09
     -184.0377459128      190.1932958619     1  0.34370900E+09
     -184.0377035164      185.9164663480     1  0.34452529E+09
     -184.0376600687      188.5882589067     1  0.34508561E+09
     -184.0376563308      189.8759878489     1  0.33251444E+09
     -184.0376305327      189.7207090600     1  0.31638035E+09
     -184.0376129804      191.0874678731     1  0.34040287E+09
     -184.0375739562      189.0533239296     1  0.33407778E+09
     -184.0374481903      187.0188168910     1  0.34268732E+09
     -184.0373816745      191.7703704051     1  0.34470034E+09
     -184.0373777134      185.2142327574     1  0.33652151E+09
     -184.0373321208      189.3396820462     1  0.32194608E+09
     -184.0372973647      188.9260339876     1  0.33517873E+09
     -184.0372344220      187.0198090837     1  0.32686724E+09
     -184.0371442601      187.9731551431     1  0.33003245E+09
     -184.0371299682      186.1414738848     1  0.32252497E+09
     -184.0371160806      189.3170336465     1  0.32395765E+09
     -184.0371006365      187.3192257560     1  0.32997806E+09
     -184.0370890428      186.3373216702     1  0.34388361E+09
     -184.0370412696      183.4887425400     1  0.33344634E+09
     -184.0369571227      188.9380366206     1  0.32910977E+09
     -184.0369540739      185.3776118205     1  0.33217594E+09
     -184.0369431946      184.5975157873     1  0.33236084E+09
     -184.0369083183      189.4027170183     1  0.32571863E+09
     -184.0368691358      192.5340135313     1  0.33313645E+09
     -184.0368140902      187.9730970405     1  0.34287296E+09
     -184.0367741220      183.9772903812     1  0.32818658E+09
     -184.0367419159      182.9756448744     1  0.33447435E+09
     -184.0367122373      194.1603704917     1  0.34475569E+09
     -184.0366298061      187.7013228477     1  0.34389289E+09
     -184.0366078599      188.8503084500     1  0.34271640E+09
     -184.0365924469      187.5632759526     1  0.33660631E+09
     -184.0365787496      187.2085344583     1  0.33686773E+09
     -184.0365607641      190.6824602655     1  0.35733612E+09
     -184.0364868342      193.1150799846     1  0.32822715E+09
     -184.0364538207      188.0952417092     1  0.34136293E+09
     -184.0364364492      189.8384521821     1  0.34384839E+09
     -184.0364278221      187.0280995604     1  0.33500343E+09
     -184.0363960013      189.7647047491     1  0.32666281E+09
     -184.0363479761      189.7897454262     1  0.33804086E+09
     -184.0362994459      184.4930750233     1  0.33056890E+09
     -184.0362851010      188.0705784813     1  0.33632580E+09
     -184.0362338310      185.6496953120     1  0.33336251E+09
     -184.0361678310      184.5992626126     1  0.32554474E+09
     -184.0361552573      182.8192096242     1  0.33097220E+09
     -184.0361230564      188.6956485039     1  0.33549858E+09
     -184.0360538578      196.7011145420     2  0.33733767E+09
     -184.0359668269      187.7741123042     1  0.33196947E+09
     -184.0359459216      188.4303011363     1  0.33620618E+09
     -184.0359401090      189.1744511548     1  0.33957230E+09
     -184.0358864732      182.9302117091     1  0.32602812E+09
     -184.0357998692      191.1780621122     1  0.36151287E+09
     -184.0357014168      189.7166830362     1  0.34754540E+09
     -184.0356933982      187.8690301360     1  0.31612477E+09
     -184.0356795975      191.7671751713     1  0.34760788E+09
     -184.0356732775      184.9848358130     1  0.34016085E+09
     -184.0355606205      190.3659360727     1  0.33945682E+09
     -184.0354681704      187.1194769047     1  0.31976547E+09
     -184.0354061599      186.5134981270     1  0.33273626E+09
     -184.0354012502      189.2720295806     1  0.33882717E+09
     -184.0353851711      188.4803817162     1  0.32876232E+09
     -184.0353446999      196.7389152630     2  0.33762196E+09
     -184.0353364783      187.2428077015     1  0.35329722E+09
     -184.0352897227      189.7170809155     1  0.33650557E+09
     -184.0352833561      187.3406367637     1  0.33163557E+09
     -184.0352752996      189.7984782415     1  0.33227828E+09
     -184.0352125346      186.5195311258     1  0.35301060E+09
     -184.0351839498      184.2152881015     1  0.32239300E+09
     -184.0351648739      185.7352822464     1  0.32642025E+09
     -184.0351413913      193.9594476715     1  0.33365658E+09
     -184.0350812417      193.8889402046     1  0.34507567E+09
     -184.0350015975      189.2707953568     1  0.34610069E+09
     -184.0348978088      189.9532286842     1  0.33296017E+09
     -184.0348800238      185.7890544172     1  0.35075675E+09
     -184.0348377855      192.6061043343     1  0.34399693E+09
     -184.0347907654      189.5981886789     1  0.34758335E+09
     -184.0347778323      189.4503249549     1  0.35420860E+09
     -184.0347066047      187.9933010964     1  0.34475176E+09
     -184.0346815994      186.3392527602     1  0.34494383E+09
     -184.0346469616      185.9068440523     1  0.33706316E+09
     -184.0346349580      189.7907282448     1  0.32718843E+09
     -184.0345901349      192.6114506318     1  0.33308415E+09
     -184.0345790789      188.6213327080     1  0.34387012E+09
     -184.0345620738      188.6501702854     1  0.32932651E+09
     -184.0345089825      181.9142509909     1  0.34424561E+09
     -184.0345048354      191.5061954347     1  0.32941538E+09
     -184.0344513147      189.8276391108     1  0.35074980E+09
     -184.0344336472      186.9192830157     1  0.33476894E+09
     -184.0343641194      187.7322716216     1  0.35640461E+09
     -184.0343621783      188.8124679257     1  0.33738575E+09
     -184.0343492778      188.5772378840     1  0.33824470E+09
     -184.0343426106      189.6304572968     1  0.32206235E+09
     -184.0343010097      192.5276437039     1  0.32873079E+09
     -184.0342895789      182.3275800677     1  0.35040972E+09
     -184.0342702424      187.6099322232     1  0.33893706E+09
     -184.0342469222      186.0135840625     1  0.34068147E+09
     -184.0341832811      185.7201479370     1  0.33797660E+09
     -184.0340674909      183.9844728244     1  0.33491900E+09
     -184.0340340819      187.0483891078     1  0.33719255E+09
     -184.0339945377      186.1041574479     1  0.34633730E+09
     -184.0339927484      187.1895978142     1  0.32844602E+09
     -184.0339718216      186.2105606209     1  0.33370781E+09
     -184.0339246441      189.2851592958     1  0.34565139E+09
     -184.0339204737      187.5118533435     1  0.34544072E+09
     -184.0338993106      190.4596728331     1  0.34734161E+09
     -184.0338690585      189.0086893153     1  0.32640883E+09
     -184.0338208783      188.4097746813     1  0.32141797E+09
     -184.0338125463      189.7780439730     1  0.35688287E+09
     -184.0337980458      187.0378310682     1  0.33396814E+09
     -184.0337747275      185.8842094788     1  0.33710366E+09
     -184.0337195124      187.8410619777     1  0.31385262E+09
     -184.0337157150      189.9501551160     1  0.35629115E+09
     -184.0337042667      191.0229604518     1  0.34189365E+09
     -184.0336249238      185.2072871973     1  0.33721290E+09
     -184.0336090014      186.8794361041     1  0.33484886E+09
     -184.0335888059      183.7207711157     1  0.33769444E+09
     -184.0335798428      187.8812967378     1  0.34571711E+09
     -184.0335129166      184.8714787883     1  0.33395577E+09
     -184.0334524635      192.3311448643     1  0.33920088E+09
     -184.0333729927      188.4853108497     1  0.33728402E+09
     -184.0333695909      184.3813496076     1  0.35339665E+09
     -184.0333538494      189.7519641076     1  0.34154320E+09
     -184.0333278717      192.0668101644     1  0.36240956E+09
     -184.0332800610      189.3011311204     1  0.33983887E+09
     -184.0332007863      187.1225498868     1  0.32663815E+09
     -184.0331753061      189.3068289809     1  0.34255510E+09
     -184.0331617725      188.8999250055     1  0.34243914E+09
     -184.0331550307      183.8569400517     1  0.35112312E+09
     -184.0330702793      190.7028451513     1  0.33905155E+09
     -184.0330460545      187.0828807294     1  0.32427748E+09
     -184.0330298478      185.9736025649     1  0.33551553E+09
     -184.0329656463      189.7663059989     1  0.32925984E+09
     -184.0329105475      186.3939166528     1  0.33101394E+09
     -184.0328990212      186.5052918090     1  0.33609165E+09
     -184.0328919914      184.4067049673     1  0.35048820E+09
     -184.0328242920      183.9775957937     1  0.33777020E+09
     -184.0327789410      189.7235572641     1  0.32762718E+09
     -184.0327281284      187.6773039407     1  0.32332347E+09
     -184.0327143354      184.8870218784     1  0.33097457E+09
     -184.0326928409      187.5330053147     1  0.32535984E+09
     -184.0326589821      191.1362680121     1  0.33324754E+09
     -184.0326412099      187.7034184467     1  0.34507247E+09
     -184.0325336257      194.5094922794     1  0.33937066E+09
     -184.0324331809      186.0178031331     1  0.34355125E+09
     -184.0324066975      187.6627536861     1  0.33670578E+09
     -184.0323882817      191.0724300844     1  0.36400950E+09
     -184.0323219940      191.8210959588     1  0.36217331E+09
     -184.0323132801      190.8349825379     1  0.32611017E+09
     -184.0322897669      187.7503617560     1  0.33100542E+09
     -184.0322850291      193.6517228563     1  0.35742623E+09
     -184.0322754870      184.6340858160     1  0.33478522E+09
     -184.0322586435      185.4959011229     1  0.32776566E+09
     -184.0321681166      188.7172433394     1  0.35124477E+09
     -184.0320490415      186.7417047394     1  0.34995988E+09
     -184.0319962041      187.5212774238     1  0.32997786E+09
     -184.0319948920      191.7705386270     1  0.34680404E+09
     -184.0319361791      184.9209907893     1  0.34827655E+09
     -184.0318096073      184.9058364503     1  0.32898912E+09
     -184.0318062275      189.2212346368     1  0.33708094E+09
     -184.0317931593      184.8919036851     1  0.34121163E+09
     -184.0317574154      191.0172225707     1  0.34080393E+09
     -184.0317394436      185.9596346581     1  0.34362348E+09
     -184.0317225099      188.7683509826     1  0.35446695E+09
     -184.0316991142      190.7060103799     1  0.35125914E+09
     -184.0316795795      188.5088121804     1  0.33916052E+09
     -184.0315639537      186.3908153962     1  0.34312996E+09
     -184.0315552274      187.4503782368     1  0.33902836E+09
     -184.0314140867      187.0289668861     1  0.34791357E+09
     -184.0313933087      185.9886431504     1  0.33462936E+09
     -184.0313611882      187.1335876625     1  0.33579901E+09
     -184.0313505554      192.6488087302     1  0.37010662E+09
     -184.0312756369      182.3242956113     1  0.33847981E+09
     -184.0312722938      186.7133816031     1  0.33150616E+09
     -184.0311722566      186.9872735801     1  0.33271679E+09
     -184.0310258499      189.5500408051     1  0.33067609E+09
     -184.0309759669      184.9233008739     1  0.33114847E+09
     -184.0309505982      189.4369541024     1  0.34406709E+09
     -184.0308982228      187.9093153953     1  0.33958980E+09
     -184.0308966321      187.2184596623     1  0.32415288E+09
     -184.0308816730      186.3356715945     1  0.33163590E+09
     -184.0306444471      191.9506350540     1  0.34649423E+09
     -184.0305326715      184.8975650155     1  0.34808711E+09
     -184.0305143538      190.3734125990     1  0.35043228E+09
     -184.0304891558      188.7623280758     1  0.33291544E+09
     -184.0304849734      186.5865531233     1  0.33770267E+09
     -184.0304722833      185.0782490728     1  0.34763174E+09
     -184.0304380878      187.7433457299     1  0.32526235E+09
     -184.0303748565      188.0438933569     1  0.34807504E+09
     -184.0303214094      188.6390296362     1  0.34401277E+09
     -184.0303054840      188.4241771290     1  0.33197955E+09
     -184.0302959257      192.1323575994     1  0.33161157E+09
     -184.0302900079      181.7286270103     1  0.33390116E+09
     -184.0302664838      190.5104086636     1  0.34268661E+09
     -184.0302152848      192.2320384491     1  0.33664481E+09
     -184.0301350859      185.9819388711     1  0.32392301E+09
     -184.0299951284      182.3363171955     1  0.32727742E+09
     -184.0299764178      188.9101130507     1  0.34081461E+09
     -184.0298459484      189.2524167049     1  0.34488275E+09
     -184.0298245712      188.9077184506     1  0.34659623E+09
     -184.0298155833      191.8235634229     1  0.34241265E+09
     -184.0296860002      193.5161654680     1  0.33883323E+09
     -184.0296836448      185.6257388436     1  0.33049975E+09
     -184.0296603256      190.9239586585     1  0.32145836E+09
     -184.0296473142      186.1727342433     1  0.35298734E+09
     -184.0295786944      186.6530255075     1  0.33981138E+09
     -184.0295582568      189.4458295246     1  0.34711060E+09
     -184.0295528606      189.1039574348     1  0.33812606E+09
     -184.0295152392      188.1182698973     1  0.34010425E+09
     -184.0294378039      183.4836564128     1  0.33752537E+09
     -184.0294319504      189.6437389462     1  0.33453137E+09
     -184.0293918681      183.8842738543     1  0.33197772E+09
     -184.0293493259      189.7706108943     1  0.33304476E+09
     -184.0292657071      190.6559825766     1  0.34584826E+09
     -184.0292419670      189.7795097517     1  0.34525364E+09
     -184.0292289327      187.3679778328     1  0.34334300E+09
     -184.0292132108      188.7284949479     1  0.34321305E+09
     -184.0292064838      191.0921620810     1  0.32910474E+09
     -184.0292017814      191.2973284624     1  0.32488756E+09
     -184.0291949398      188.2353270868     1  0.32409591E+09
     -184.0291594637      186.7377942673     1  0.33738640E+09
     -184.0291484362      187.7833931782     1  0.33929362E+09
     -184.0291473611      187.7082980162     1  0.35519322E+09
     -184.0291199909      188.0757064818     1  0.33420516E+09
     -184.0290312150      186.8847171297     1  0.32813665E+09
     -184.0289680286      191.5192664896     1  0.34476118E+09
     -184.0289583638      185.8343876892     1  0.33625221E+09
     -184.0289273326      191.1265627415     1  0.34385856E+09
     -184.0289134530      188.5957302136     1  0.35023221E+09
     -184.0289007923      187.6749174849     1  0.34327414E+09
     -184.0288749224      186.7168847615     1  0.32777443E+09
     -184.0288418907      187.5675928656     1  0.33912097E+09
     -184.0288298591      180.9103199253     1  0.33891164E+09
     -184.0288108358      193.3730921766     1  0.34665752E+09
     -184.0287817256      189.2902517799     1  0.32288200E+09
     -184.0287579535      189.4628386604     1  0.34055274E+09
     -184.0287107580      186.9469500057     1  0.35432041E+09
     -184.0286697068      189.6396283520     1  0.33303495E+09
     -184.0286048160      189.2127914728     1  0.34556565E+09
     -184.0285667795      187.5501345945     1  0.31693924E+09
     -184.0285427102      185.1935795643     1  0.34399220E+09
     -184.0285367997      187.5346679346     1  0.34636429E+09
     -184.0285278492      189.1691592757     1  0.34679451E+09
     -184.0284858092      196.6838079829     1  0.33153165E+09
     -184.0284428410      188.2151703986     1  0.35194206E+09
     -184.0283911471      188.9342676355     1  0.33985992E+09
     -184.0283703844      190.8391729591     1  0.34688693E+09
     -184.0283161924      185.7598700503     1  0.32628387E+09
     -184.0283102943      193.8995441942     1  0.34010485E+09
     -184.0282788786      187.9313290872     1  0.33617794E+09
     -184.0282448902      188.9456461493     1  0.33821953E+09
     -184.0282383686      186.3869970869     1  0.33393737E+09
     -184.0282307680      186.0871638561     1  0.34171759E+09
     -184.0282214671      184.3981759363     1  0.33862413E+09
     -184.0282074053      188.0129719119     1  0.32072693E+09
     -184.0281652590      189.1874727454     1  0.34775911E+09
     -184.0281562376      189.3315821721     1  0.34465255E+09
     -184.0281439385      187.5206806533     1  0.33618354E+09
     -184.0281240692      189.5568471402     1  0.34469019E+09
     -184.0281043012      186.8509809407     1  0.34021752E+09
     -184.0280799135      190.9154664014     1  0.36264851E+09
     -184.0280300324      184.0999182177     1  0.34354009E+09
     -184.0280252666      186.8634711948     1  0.34140850E+09
     -184.0279785627      187.9300388095     1  0.34770456E+09
     -184.0279767882      188.9772428023     1  0.34019949E+09
     -184.0279637573      189.3849870158     1  0.33869892E+09
     -184.0278383967      190.6233406001     1  0.32481141E+09
     -184.0278047502      186.5614172200     1  0.33403640E+09
     -184.0277914163      186.3767646364     1  0.33241558E+09
     -184.0277858320      186.2887827607     1  0.34133150E+09
     -184.0277661235      191.7028779106     1  0.34252441E+09
     -184.0276975408      182.7656686097     1  0.33806666E+09
     -184.0276894635      190.8717144254     1  0.32739137E+09
     -184.0276765359      192.2820946948     1  0.34047244E+09
     -184.0276050490      192.9270097447     1  0.34001085E+09
     -184.0275816457      190.2008497504     1  0.34647635E+09
     -184.0275643704      186.9420987719     1  0.33067499E+09
     -184.0275302780      189.0302910411     1  0.35768204E+09
     -184.0275113324      185.4341426390     1  0.32633968E+09
     -184.0274661517      187.3751273204     1  0.33282533E+09
     -184.0274173289      191.3115884555     1  0.34003422E+09
     -184.0273985788      185.2551997805     1  0.33346379E+09
     -184.0273670035      190.9494038717     1  0.35422593E+09
     -184.0273628213      186.7866737634     1  0.33968928E+09
     -184.0273384221      186.2930270440     1  0.33187111E+09
     -184.0273125372      187.7594322568     2  0.33953948E+09
     -184.0272870445      185.7834327452     1  0.33157893E+09
     -184.0271981168      193.7698235932     1  0.34583074E+09
     -184.0271814774      189.6610872621     1  0.34058487E+09
     -184.0271029686      187.6184355352     1  0.32938348E+09
     -184.0271018600      191.7747303688     1  0.34577592E+09
     -184.0270893209      190.3416628689     1  0.34079565E+09
     -184.0270699537      182.9514899647     1  0.33390118E+09
     -184.0270688449      187.0421456998     1  0.34011804E+09
     -184.0270503982      188.0276240404     1  0.34419076E+09
     -184.0269269618      188.7756299307     1  0.34023326E+09
     -184.0268926266      187.4219059192     1  0.34947335E+09
     -184.0268912410      186.5712068160     1  0.34386854E+09
     -184.0268418334      187.0005853566     1  0.34287335E+09
     -184.0268086693      184.7613391131     1  0.32123197E+09
     -184.0267383735      185.0138512485     1  0.34005313E+09
     -184.0266760209      192.5239862977     1  0.32858900E+09
     -184.0266669037      182.2758558613     1  0.33575222E+09
     -184.0266618021      188.0420316990     1  0.33893719E+09
     -184.0266544013      182.9379431839     1  0.32782318E+09
     -184.0266500670      185.8994891080     1  0.33507541E+09
     -184.0266460859      188.7679667585     1  0.34420215E+09
     -184.0266438969      186.6021115694     1  0.32415259E+09
     -184.0266265053      185.8428613863     1  0.34016245E+09
     -184.0266081020      196.5803201966     1  0.33447049E+09
     -184.0266004213      189.5786633073     1  0.33887655E+09
     -184.0265816456      182.1984067206     1  0.34102084E+09
     -184.0265666971      189.1848719727     1  0.32298242E+09
     -184.0265501527      185.9567236819     1  0.33365066E+09
     -184.0265457490      191.1420776593     1  0.33887874E+09
     -184.0265337021      191.5504637998     1  0.33634296E+09
     -184.0264590512      187.0147829641     1  0.35570666E+09
     -184.0264278462      184.3213907749     1  0.32633703E+09
     -184.0263780760      185.6785205060     1  0.34003497E+09
     -184.0263377634      184.9793546720     1  0.33382507E+09
     -184.0263153426      187.9976845199     1  0.33515562E+09
     -184.0263083934      187.7660775867     1  0.33447524E+09
     -184.0262292871      189.1366148596     1  0.33927334E+09
     -184.0262123514      189.7153221278     1  0.35023870E+09
     -184.0261753133      188.2086778002     1  0.35253623E+09
     -184.0261384406      189.2325687280     1  0.33931141E+09
     -184.0260901660      188.3561421371     1  0.34769203E+09
     -184.0260522011      186.0813702036     1  0.34305010E+09
     -184.0260294198      185.2705735205     1  0.33255482E+09
     -184.0260146191      180.6931386739     1  0.34397873E+09
     -184.0260135705      188.1382586986     1  0.32272572E+09
     -184.0259514036      185.9682109528     1  0.34322021E+09
     -184.0259226941      190.1199495118     1  0.34653191E+09
     -184.0259081611      188.2998619067     1  0.33105555E+09
     -184.0258901109      193.9478686106     1  0.34129393E+09
     -184.0258785772      188.6987894362     1  0.32618288E+09
     -184.0258672574      190.0332003623     1  0.34658963E+09
     -184.0258134568      185.1642349777     1  0.36718704E+09
     -184.0258103584      191.0421701890     1  0.35317610E+09
     -184.0257815798      192.1320981648     1  0.34823363E+09
     -184.0257679922      178.3645713325     1  0.33157060E+09
     -184.0257405215      188.7611968882     1  0.33629810E+09
     -184.0257343528      188.1433050597     1  0.33212399E+09
     -184.0257250449      189.9650754342     1  0.32591200E+09
     -184.0256947094      187.4442638544     1  0.31949476E+09
     -184.0256613043      188.4794353436     1  0.32670054E+09
     -184.0256488813      183.6663192137     1  0.33558547E+09
     -184.0256457724      184.2937238312     1  0.34329598E+09
     -184.0256267278      188.7397206199     1  0.33295499E+09
     -184.0255408891      192.0950055877     1  0.33969980E+09
     -184.0255089482      186.0500761300     1  0.31819041E+09
     -184.0254794760      186.3099153460     1  0.34542171E+09
     -184.0254744984      190.6010374103     1  0.33924804E+09
     -184.0254719131      185.7911247489     1  0.33125918E+09
     -184.0254346661      185.5076088598     1  0.34505524E+09
     -184.0254193985      186.0672566077     1  0.34205872E+09
     -184.0254152388      182.0642783605     1  0.33452927E+09
     -184.0253976114      190.8873927499     1  0.34499831E+09
     -184.0253951163      196.5711156361     1  0.34549466E+09
     -184.0253737176      184.2562504569     2  0.31498876E+09
     -184.0253674572      187.6444725668     1  0.35024284E+09
     -184.0253557681      188.1220456894     1  0.32919087E+09
     -184.0253248355      189.6823938267     1  0.32361004E+09
     -184.0252940632      183.4988180966     1  0.33671279E+09
     -184.0252221018      191.1214296357     1  0.34641310E+09
     -184.0252142273      196.3488202497     1  0.34595102E+09
     -184.0251742089      188.0216875180     1  0.33983083E+09
     -184.0250985024      186.1230640771     1  0.34040957E+09
     -184.0250798691      189.2297261084     1  0.32728557E+09
     -184.0250247934      190.5471828639     1  0.34609281E+09
     -184.0249958193      187.2418464535     1  0.33595494E+09
     -184.0248847356      183.9627154168     1  0.34134748E+09
     -184.0248571722      186.9799214459     1  0.35578307E+09
     -184.0248511424      189.9895694908     1  0.34514431E+09
     -184.0248357627      190.9759702683     1  0.33472402E+09
     -184.0248277783      183.3639368819     1  0.33642619E+09
     -184.0248265340      184.9198096888     1  0.35076639E+09
     -184.0247868783      191.1427007677     1  0.35271940E+09
     -184.0247328492      196.3690628314     1  0.34589008E+09
     -184.0247043141      192.4525010481     2  0.35254544E+09
     -184.0246976993      181.3875842858     1  0.34406312E+09
     -184.0245644451      187.5122017617     1  0.32279518E+09
     -184.0245139879      189.8920417660     1  0.36257608E+09
     -184.0244619690      194.7152825657     1  0.33897689E+09
     -184.0242833598      182.1458099597     1  0.33598326E+09
     -184.0242560925      191.2818197611     1  0.34588271E+09
     -184.0242533413      187.7515007967     1  0.33669389E+09
     -184.0242292049      191.5402538623     1  0.34546909E+09
     -184.0241951047      187.8951366768     1  0.31977774E+09
     -184.0241872596      188.7775719129     1  0.33139348E+09
     -184.0241283606      190.3302600897     1  0.34043052E+09
     -184.0241261444      189.9439925277     1  0.34486723E+09
     -184.0241170667      188.3921703431     1  0.31415924E+09
     -184.0241080616      189.2142275330     1  0.32666147E+09
     -184.0240795721      189.3199923678     1  0.33896957E+09
     -184.0239637142      190.6675799980     1  0.34129657E+09
     -184.0239594988      186.9132997361     1  0.33790933E+09
     -184.0239449898      188.0370997822     1  0.34838723E+09
     -184.0239110447      188.1858568288     1  0.35767732E+09
     -184.0238976313      188.3187733263     1  0.36151860E+09
     -184.0238481578      188.5672231965     1  0.34345809E+09
     -184.0238088636      191.1672785519     1  0.32851449E+09
     -184.0237741518      194.2089416708     1  0.32076602E+09
     -184.0237006599      188.4839684930     1  0.33877955E+09
     -184.0236888058      186.3361795655     1  0.35524846E+09
     -184.0236720727      191.1976593980     1  0.34775401E+09
     -184.0236275831      188.2722527744     1  0.35817341E+09
     -184.0236148103      185.2709179127     1  0.34385780E+09
     -184.0235860152      187.6430906991     1  0.34102414E+09
     -184.0234874524      189.6240542006     1  0.33440974E+09
     -184.0234179828      185.4000322473     1  0.32286244E+09
     -184.0234115192      187.1432492028     1  0.34921385E+09
     -184.0233948312      188.1892895965     1  0.34326408E+09
     -184.0233815924      183.7766636558     1  0.32844068E+09
     -184.0233778772      182.7225868196     1  0.34253256E+09
     -184.0233623267      186.1483943033     1  0.34694001E+09
     -184.0233339365      188.5380324203     1  0.33282271E+09
     -184.0232934394      187.6528920289     1  0.32458090E+09
     -184.0232881299      188.4279231509     1  0.33527244E+09
     -184.0232835175      185.9776269283     1  0.34111997E+09
     -184.0232531188      187.0949210894     1  0.33428806E+09
     -184.0232215430      187.3587872307     1  0.34242398E+09
     -184.0231629542      188.4521889629     1  0.32795869E+09
     -184.0231607470      190.6814181526     1  0.36052710E+09
     -184.0231247604      184.7523973140     1  0.33760892E+09
     -184.0231216813      185.5247457378     1  0.33586869E+09
     -184.0230854360      188.6469145117     1  0.34000069E+09
     -184.0230760436      186.3267224925     1  0.33862218E+09
     -184.0230674511      188.6933963304     1  0.34439405E+09
     -184.0230088705      188.9653998980     1  0.34332132E+09
     -184.0229932096      188.6187486090     1  0.33165756E+09
     -184.0229314525      189.9463518155     1  0.36322311E+09
     -184.0229079504      196.6831924627     1  0.33378355E+09
     -184.0227812348      188.1589286794     1  0.34965588E+09
     -184.0227743845      188.4124847242     1  0.31441419E+09
     -184.0227611334      187.7522467717     1  0.35656174E+09
     -184.0227216172      184.6347376663     1  0.34027914E+09
     -184.0227009168      187.7678959777     1  0.35084412E+09
     -184.0226942749      187.6616131100     1  0.33941102E+09
     -184.0226919572      185.9315722418     1  0.35293616E+09
     -184.0226337732      189.3964879326     1  0.34370078E+09
     -184.0226241990      189.0391695784     2  0.36392499E+09
     -184.0226051833      181.4861289325     1  0.32819276E+09
     -184.0225644570      189.7369602846     1  0.34204682E+09
     -184.0225358272      187.1689252862     1  0.34085675E+09
     -184.0224851056      190.5112805648     1  0.34266035E+09
     -184.0224706393      185.8024645196     1  0.32232131E+09
     -184.0224572120      190.8309287567     1  0.33154923E+09
     -184.0224541145      192.3248817835     1  0.32800759E+09
     -184.0224381749      191.6778310916     1  0.36848621E+09
     -184.0224350754      181.4565013042     1  0.32768390E+09
     -184.0224027296      188.1549342764     1  0.34155565E+09
     -184.0223946354      185.8088044536     1  0.34229533E+09
     -184.0222879363      186.3652966241     1  0.32823777E+09
     -184.0222525960      196.2988795908     1  0.34705820E+09
     -184.0222409178      186.6838752898     1  0.34469914E+09
     -184.0222323393      194.6022450591     1  0.33323328E+09
     -184.0222079953      187.3141054857     1  0.33722771E+09
     -184.0221782402      191.5338577985     1  0.33863840E+09
     -184.0221622980      189.6390523406     1  0.35447475E+09
     -184.0221262524      183.1500464883     1  0.33722401E+09
     -184.0221004103      189.0279974491     1  0.32727868E+09
     -184.0220819732      186.6021653803     1  0.32773005E+09
     -184.0220734985      187.2268697163     1  0.34014536E+09
     -184.0220270002      187.7321506630     1  0.33058399E+09
     -184.0219785562      188.2512105744     1  0.33790574E+09
     -184.0219716169      193.4566788330     1  0.34175931E+09
     -184.0219113656      189.1451929184     1  0.34480679E+09
     -184.0218860488      188.7457628671     1  0.33239086E+09
     -184.0218557902      184.9990899847     1  0.33201416E+09
     -184.0217977777      193.0740055916     1  0.32380940E+09
     -184.0217349179      190.6807036324     1  0.34702778E+09
     -184.0216147713      186.6619773073     1  0.34038691E+09
     -184.0216076466      186.3833424874     1  0.32531979E+09
     -184.0215792381      186.9568526849     1  0.34207719E+09
     -184.0215750443      192.5086851779     1  0.35330599E+09
     -184.0215512204      186.2223459391     1  0.34141137E+09
     -184.0215290351      187.0188361069     1  0.32867280E+09
     -184.0215004918      185.5223664846     1  0.33085149E+09
     -184.0214928866      184.5159618819     1  0.34052386E+09
     -184.0214717535      186.5852636687     1  0.33087603E+09
     -184.0214192441      185.3147260247     1  0.33345309E+09
     -184.0214124126      188.7130287359     1  0.34431943E+09
     -184.0214066200      188.3909619001     1  0.33836300E+09
     -184.0213245125      190.8162673254     1  0.33602275E+09
     -184.0213056013      183.7073525114     1  0.33257088E+09
     -184.0212902393      188.5036019313     1  0.35188128E+09
     -184.0212419382      188.9697256652     1  0.34459806E+09
     -184.0212081172      192.2752209539     1  0.33383135E+09
     -184.0211960411      188.1523028387     1  0.33367440E+09
     -184.0211077734      189.5360991466     1  0.33153097E+09
     -184.0210962895      190.3991744192     1  0.32793054E+09
     -184.0210750099      185.3145179062     1  0.33642358E+09
     -184.0210612067      189.2878731697     1  0.34490914E+09
     -184.0210518007      187.3987996544     1  0.32574574E+09
     -184.0210504708      185.1174145820     1  0.33833932E+09
     -184.0210145971      190.8560466476     1  0.33104340E+09
     -184.0209972573      184.7148703503     1  0.35062903E+09
     -184.0209866086      190.5789976471     1  0.35105802E+09
     -184.0209675156      187.1037414095     1  0.34110122E+09
     -184.0209602850      188.4664319184     1  0.33376691E+09
     -184.0209151896      194.2825351556     1  0.33855313E+09
     -184.0209021996      185.9908943131     1  0.32625104E+09
     -184.0208620422      185.7333781548     1  0.32704133E+09
     -184.0208532185      188.9255545261     1  0.35858059E+09
     -184.0208290085      192.2469839475     1  0.33874091E+09
     -184.0208260917      187.8515940717     1  0.33796109E+09
     -184.0207473487      185.7593180860     1  0.35275704E+09
     -184.0207336636      189.3322828198     1  0.34139459E+09
     -184.0207127512      189.8441327510     1  0.33529263E+09
     -184.0206945090      188.5209657684     1  0.35163240E+09
     -184.0206912757      185.8832777097     1  0.35184777E+09
     -184.0206868008      188.5643684819     1  0.32921850E+09
     -184.0206734377      183.2780851055     1  0.33180493E+09
     -184.0206306075      184.4110251065     1  0.32657923E+09
     -184.0206240301      188.6687010566     1  0.32359556E+09
     -184.0205956051      190.5894927965     1  0.33885534E+09
     -184.0205693534      187.7567298291     1  0.35040810E+09
     -184.0205677402      196.2266652325     1  0.34499725E+09
     -184.0205397723      186.2563667225     1  0.36410863E+09
     -184.0204895072      189.6450342162     1  0.33426716E+09
     -184.0204744510      186.9046157988     1  0.34513516E+09
     -184.0204711455      185.4310730897     1  0.31735848E+09
     -184.0204324985      188.3136601721     1  0.32402681E+09
     -184.0204219949      186.7413399348     1  0.33371624E+09
     -184.0204008730      189.2389959908     1  0.36213655E+09
     -184.0203422681      184.1465092839     1  0.33817135E+09
     -184.0203403695      190.9892611940     1  0.35061651E+09
     -184.0202163508      186.6852903881     1  0.34179732E+09
     -184.0201783437      187.8397445221     1  0.34563194E+09
     -184.0201373153      189.4091996792     1  0.35183516E+09
     -184.0201180326      186.9939265092     1  0.34016733E+09
     -184.0200940361      185.2898330596     1  0.33521148E+09
     -184.0200733562      194.3770751527     1  0.34801694E+09
     -184.0200167987      190.0610163503     1  0.36061345E+09
     -184.0200007705      188.9186573543     1  0.33939770E+09
     -184.0199741397      188.4701434216     1  0.32887127E+09
     -184.0199724737      187.9408315155     1  0.34461257E+09
     -184.0199402641      189.5635127117     1  0.35551372E+09
     -184.0199176823      191.9112007642     1  0.32197768E+09
     -184.0199129622      193.3312100294     1  0.34240674E+09
     -184.0197963147      188.7176603337     1  0.32562407E+09
     -184.0197950584      189.9720848545     1  0.34098129E+09
     -184.0197667139      186.0582201354     1  0.33884978E+09
     -184.0197484391      190.7354435482     1  0.36236785E+09
     -184.0197258073      185.2889840337     1  0.32190627E+09
     -184.0197033308      188.0163319724     1  0.33712945E+09
     -184.0196968836      194.2653159917     1  0.35086044E+09
     -184.0196900498      189.0378506882     1  0.33825871E+09
     -184.0196542348      188.3389130898     1  0.33189959E+09
     -184.0196500865      186.5898187524     1  0.33751697E+09
     -184.0196228772      189.8547824739     1  0.32735856E+09
     -184.0195532408      189.7573847894     1  0.33101321E+09
     -184.0195418994      185.4156157647     1  0.33957281E+09
     -184.0195245214      196.5867144853     1  0.32073878E+09
     -184.0195159802      187.9521699395     1  0.33743626E+09
     -184.0195128893      186.4667730704     1  0.33602684E+09
     -184.0194880842      182.6845159813     1  0.33039564E+09
     -184.0194852077      191.3440049666     1  0.35895012E+09
     -184.0194745602      186.7588963368     1  0.33832688E+09
     -184.0194696000      192.3620608781     1  0.33190694E+09
     -184.0194313561      186.5623095947     1  0.33627722E+09
     -184.0193917562      191.7797379610     1  0.33614483E+09
     -184.0193742412      188.4904280755     1  0.34545581E+09
     -184.0193422491      184.9189117812     1  0.34059294E+09
     -184.0192840379      184.7368554075     1  0.33838712E+09
     -184.0192725174      196.6246473214     2  0.33595059E+09
     -184.0192404271      189.4994629862     1  0.33390994E+09
     -184.0192083930      189.5072020343     1  0.33737233E+09
     -184.0191956064      187.5926544932     1  0.33996087E+09
     -184.0191913662      190.4473025721     1  0.32817567E+09
     -184.0191842563      185.8745643185     1  0.35139941E+09
     -184.0191655990      190.3288344634     1  0.34698942E+09
     -184.0190768052      185.3279693752     1  0.33166611E+09
     -184.0190196790      188.8903526135     1  0.33016096E+09
     -184.0190123142      194.5218354507     1  0.33133058E+09
     -184.0189581168      196.5588618420     1  0.33647576E+09
     -184.0189436617      184.6399548489     1  0.33124761E+09
     -184.0189000608      189.5119693587     1  0.33029413E+09
     -184.0188954270      187.3917344788     1  0.33380374E+09
     -184.0188696590      189.1231452305     1  0.31791065E+09
     -184.0187981944      192.5625138409     1  0.33513662E+09
     -184.0187835767      186.7464526635     1  0.34786229E+09
     -184.0187264377      190.1916195721     1  0.33878698E+09
     -184.0186475437      188.1607775750     1  0.34675604E+09
     -184.0185989980      191.2506538596     1  0.34641951E+09
     -184.0185871153      187.2791111492     1  0.33267925E+09
     -184.0185600738      183.3492826179     1  0.33291132E+09
     -184.0185283579      186.5227402124     1  0.35346438E+09
     -184.0185251270      189.3792484227     1  0.33349846E+09
     -184.0184611705      195.7415814479     2  0.34337221E+09
     -184.0183992739      189.8786824398     1  0.34203157E+09
     -184.0183687344      190.1739194942     1  0.33840666E+09
     -184.0183675540      183.6003843303     1  0.34689007E+09
     -184.0183469966      185.2202351700     1  0.33587225E+09
     -184.0183338081      191.1997768955     1  0.33613586E+09
     -184.0182682009      186.9658083114     1  0.34240594E+09
     -184.0182480898      185.1789056707     1  0.34576182E+09
     -184.0182194337      187.2987722672     1  0.33211885E+09
     -184.0181972593      185.0522277094     1  0.33605140E+09
     -184.0181821182      190.4078742782     1  0.35483762E+09
     -184.0181784434      187.5151972063     1  0.34840551E+09
     -184.0181681139      190.8484136109     1  0.34050638E+09
     -184.0181091127      185.3727485731     1  0.34874928E+09
     -184.0180810719      186.1035475148     1  0.34369651E+09
     -184.0180794678      189.6593475842     1  0.34489259E+09
     -184.0180665181      185.9070263445     1  0.33831525E+09
     -184.0180393901      188.7387066739     1  0.33969193E+09
     -184.0180197738      188.4781196178     1  0.33136563E+09
     -184.0180042561      190.7983278338     1  0.35162674E+09
     -184.0179770287      187.4445544955     1  0.32878277E+09
     -184.0179667557      190.2885155597     1  0.33479149E+09
     -184.0179127535      188.6053340369     1  0.33588411E+09
     -184.0178913612      190.1711922118     1  0.37355990E+09
     -184.0178482351      191.7702127691     1  0.32709209E+09
     -184.0178368600      188.6965436582     1  0.32598887E+09
     -184.0177859367      189.0751204115     1  0.36856569E+09
     -184.0177780784      190.1796425345     1  0.34889303E+09
     -184.0177529601      194.5062518913     1  0.34135425E+09
     -184.0177099985      190.0578944535     1  0.34080239E+09
     -184.0176917945      185.6939848182     1  0.33911999E+09
     -184.0176903136      184.9105418557     1  0.33827365E+09
     -184.0176877744      190.4505224549     1  0.34034155E+09
     -184.0176866204      189.0052214012     1  0.34832467E+09
     -184.0176789214      190.4073215890     1  0.34201909E+09
     -184.0176623550      189.1231811379     1  0.32633354E+09
     -184.0176446498      187.0782976994     1  0.36332906E+09
     -184.0176292584      188.9696042905     1  0.34041283E+09
     -184.0175935585      186.0787645884     1  0.34951346E+09
     -184.0175587424      188.8630896147     1  0.33292072E+09
     -184.0175453028      187.1071274307     1  0.34504456E+09
     -184.0175243187      190.4655434701     1  0.34859141E+09
     -184.0175137949      190.0830172387     1  0.32447969E+09
     -184.0174866621      188.6186884803     1  0.32766238E+09
     -184.0174585285      184.4931595113     1  0.33266391E+09
     -184.0174547244      186.8967561883     1  0.31647934E+09
     -184.0173869947      187.9133390784     1  0.33407397E+09
     -184.0173800235      182.8499801960     1  0.33947333E+09
     -184.0173525442      190.8065882072     1  0.34438510E+09
     -184.0173259909      183.0985218774     1  0.33119427E+09
     -184.0173114481      191.9278360101     1  0.34404182E+09
     -184.0173047619      186.8598863842     1  0.32394100E+09
     -184.0173003843      190.1042729673     1  0.34582797E+09
     -184.0172687539      193.6967536248     1  0.36026665E+09
     -184.0172603393      188.1633241557     1  0.34324873E+09
     -184.0172571235      187.5130120203     1  0.34583310E+09
     -184.0172377256      189.1329757396     1  0.34410792E+09
     -184.0171604749      187.0737193402     1  0.34823174E+09
     -184.0171474141      183.3972955846     1  0.33399317E+09
     -184.0171327436      188.7087470451     1  0.33788334E+09
     -184.0171243997      185.5924751989     1  0.33694356E+09
     -184.0170791179      188.8626264042     1  0.33894817E+09
     -184.0170255194      188.4643776719     6  0.31970878E+09
     -184.0170176487      187.7171759736     1  0.33351857E+09
     -184.0170103765      188.8762229375     1  0.33233465E+09
     -184.0169879880      191.3123501857     1  0.34686159E+09
     -184.0169759497      188.4992897965     1  0.33599797E+09
     -184.0169293794      187.1753497525     1  0.33483734E+09
     -184.0169113570      196.2635325758     1  0.35003081E+09
     -184.0168996269      187.4986317920     1  0.33973612E+09
     -184.0168623312      189.9129033696     1  0.32179612E+09
     -184.0168580549      189.1969923900     1  0.34350630E+09
     -184.0168099804      188.2400833052     1  0.34646725E+09
     -184.0167996443      191.0736204601     1  0.32181429E+09
     -184.0167927688      184.7529464277     1  0.33763261E+09
     -184.0167901589      188.3784970149     1  0.33618851E+09
     -184.0167745284      192.1454697818     2  0.33453217E+09
     -184.0167711430      186.9908662983     1  0.33177036E+09
     -184.0167074967      191.6426320621     1  0.34151506E+09
     -184.0166730575      184.0605235005     1  0.33773940E+09
     -184.0166655228      186.5664368702     1  0.36150839E+09
     -184.0166353062      191.8364520357     1  0.34039065E+09
     -184.0166332065      188.2821403747     1  0.33827965E+09
     -184.0165657899      185.4484854748     1  0.34929088E+09
     -184.0165553040      185.0842259246     1  0.33974242E+09
     -184.0163977093      187.0449436304     1  0.35011841E+09
     -184.0163458615      185.7214858442     1  0.32533024E+09
     -184.0163387734      186.6850329479     1  0.34160715E+09
     -184.0162840320      185.0165910833     1  0.33801632E+09
     -184.0162675231      196.1181874462     1  0.34350628E+09
     -184.0162294908      183.5372593417     1  0.33471998E+09
     -184.0161937974      183.8662450886     1  0.33498016E+09
     -184.0161723576      190.9083787829     1  0.34265859E+09
     -184.0161392015      189.4336023155     1  0.33997788E+09
     -184.0161149948      186.7923168163     1  0.33535543E+09
     -184.0161084191      188.7666634400     1  0.34124592E+09
     -184.0161051137      187.7232142019     1  0.33480963E+09
     -184.0160877341      187.7924990205     1  0.34314068E+09
     -184.0160155170      191.0137103438     1  0.34362003E+09
     -184.0159546229      186.0270146271     1  0.33420579E+09
     -184.0159312646      188.1205379565     1  0.33562108E+09
     -184.0159083566      189.4748696432     1  0.35149204E+09
     -184.0158442050      186.3764170043     1  0.34141889E+09
     -184.0158144604      186.5430780430     1  0.33792708E+09
     -184.0157953576      188.5022040720     1  0.32945367E+09
     -184.0157781058      188.4201442785     1  0.38771687E+09
     -184.0157541388      187.6187766057     1  0.33077747E+09
     -184.0157499838      186.9309789345     1  0.33703633E+09
     -184.0157030374      189.0082183929     1  0.32926978E+09
     -184.0156909192      190.6542052775     1  0.36078236E+09
     -184.0156887159      185.9040548640     1  0.34957451E+09
     -184.0156826939      196.1850521099     1  0.34215632E+09
     -184.0156687611      187.4448812413     1  0.33943165E+09
     -184.0156361522      189.9576368722     1  0.32853625E+09
     -184.0156207404      186.0697129519     1  0.32852022E+09
     -184.0156035751      189.4822611360     1  0.35187558E+09
     -184.0155847153      190.5698646613     1  0.35358500E+09
     -184.0155807189      191.9581319882     1  0.33537643E+09
     -184.0155568558      188.9180056303     1  0.34618860E+09
     -184.0155458637      186.8408846340     1  0.34474235E+09
     -184.0155122004      191.8375721276     1  0.34843335E+09
     -184.0154581336      189.3197337169     1  0.33656406E+09
     -184.0154546087      187.7317598386     1  0.34109547E+09
     -184.0154063018      184.4029710168     1  0.33908607E+09
     -184.0153978349      188.3786692359     1  0.35886729E+09
     -184.0153847609      190.9508025069     1  0.35077923E+09
     -184.0153571716      187.2853767872     1  0.34477749E+09
     -184.0153421579      193.7111922870     1  0.33778400E+09
     -184.0153081724      187.0929671100     1  0.33903062E+09
     -184.0153064936      186.1529939548     1  0.33151422E+09
     -184.0152315139      188.0832168558     1  0.33890333E+09
     -184.0152284249      187.1490656922     1  0.34079587E+09
     -184.0152062557      186.8108638858     1  0.32363005E+09
     -184.0151682626      189.2789066922     1  0.34391265E+09
     -184.0151600452      184.3923538661     1  0.34643528E+09
     -184.0151405613      184.3573513127     1  0.35059178E+09
     -184.0151087814      187.9854863106     1  0.33515779E+09
     -184.0150783891      189.5509633896     1  0.32846665E+09
     -184.0150531760      190.4258399049     1  0.33099456E+09
     -184.0150313158      188.4694487607     1  0.33812308E+09
     -184.0150173004      189.2146026105     1  0.34801019E+09
     -184.0150043238      193.5003282638     1  0.32458175E+09
     -184.0149506742      189.5120583593     1  0.34457869E+09
     -184.0149445783      188.2933450408     1  0.33906523E+09
     -184.0149077479      186.6285638324     1  0.33632122E+09
     -184.0149015313      189.0459719279     1  0.34420668E+09
     -184.0148569265      191.4096878125     1  0.34365983E+09
     -184.0148072770      187.7752983862     1  0.33382909E+09
     -184.0147954203      188.2215720031     1  0.33570716E+09
     -184.0147274577      185.3524927778     1  0.34570597E+09
     -184.0146984242      189.3489555768     1  0.34005377E+09
     -184.0146898757      189.6336472023     1  0.34180403E+09
     -184.0146503874      188.5235123382     1  0.33035432E+09
     -184.0146462670      192.8733217396     1  0.34915439E+09
     -184.0146268254      187.6030806727     1  0.33943558E+09
     -184.0145734933      186.9213375406     1  0.31803968E+09
     -184.0144686771      180.6894108796     1  0.33557444E+09
     -184.0144572286      187.3555316911     1  0.33368673E+09
     -184.0144507241      188.8875241666     1  0.34654939E+09
     -184.0144442026      188.0857172318     1  0.33379030E+09
     -184.0144304078      186.6583521869     1  0.34200301E+09
     -184.0144099245      190.9351974313     1  0.33458383E+09
     -184.0144037698      192.7739197703     1  0.35544740E+09
     -184.0143911001      187.6137627871     1  0.35122229E+09
     -184.0143899810      184.2826567312     1  0.33588966E+09
     -184.0143678881      195.1261237665     1  0.33753848E+09
     -184.0143366815      186.5972418462     1  0.33348733E+09
     -184.0143354006      185.3147144443     1  0.33735829E+09
     -184.0143328888      185.2935454238     1  0.33921381E+09
     -184.0143312483      183.9670838851     1  0.33522312E+09
     -184.0143298742      189.3815564267     1  0.33649559E+09
     -184.0143041380      188.3363442102     1  0.34201725E+09
     -184.0142943170      186.6393256982     1  0.34541832E+09
     -184.0142565451      184.2032307844     1  0.33367321E+09
     -184.0142211668      190.1083614014     1  0.34679838E+09
     -184.0141708910      190.3970666067     1  0.32916447E+09
     -184.0141610488      188.5446677845     1  0.32438884E+09
     -184.0141569262      184.0610111439     1  0.33225584E+09
     -184.0141087394      186.7546627215     1  0.34269223E+09
     -184.0140910132      187.0253385983     1  0.33731700E+09
     -184.0140841007      190.6035830056     1  0.33150092E+09
     -184.0140711251      188.8187248352     1  0.34118658E+09
     -184.0140658975      184.2913027970     1  0.34324256E+09
     -184.0140094591      190.8002821783     1  0.35135176E+09
     -184.0140076163      188.3792096556     1  0.34829456E+09
     -184.0140023129      190.9805500975     1  0.34618664E+09
     -184.0139987012      186.2039807521     1  0.35883264E+09
     -184.0139893239      187.0896993966     1  0.32872998E+09
     -184.0139723474      188.5205192191     1  0.35071161E+09
     -184.0139372164      188.1625951365     1  0.33859538E+09
     -184.0139159078      190.3393791525     1  0.33833345E+09
     -184.0138958045      188.6526981335     1  0.34582290E+09
     -184.0137874608      188.0581953568     1  0.33560973E+09
     -184.0137825935      185.1574793820     1  0.33865997E+09
     -184.0137793818      187.5990826589     1  0.34821583E+09
     -184.0137780092      185.0166694054     1  0.33999121E+09
     -184.0137728117      186.5663005910     1  0.34710249E+09
     -184.0137380845      191.2257878628     1  0.35906183E+09
     -184.0137235648      187.2621868892     2  0.31140949E+09
     -184.0137178782      187.7410635916     1  0.34283105E+09
     -184.0137040821      185.9773859752     1  0.32486064E+09
     -184.0136895177      185.0446032736     1  0.33364755E+09
     -184.0136691620      190.5846455133     1  0.33659429E+09
     -184.0136634694      188.0748401415     1  0.33720563E+09
     -184.0136565465      184.4634841875     1  0.33345081E+09
     -184.0136313184      189.5956723276     1  0.33068892E+09
     -184.0135894990      190.5857169369     1  0.32552940E+09
     -184.0135881818      187.5424894907     1  0.35669029E+09
     -184.0135729986      187.7796362743     1  0.33391507E+09
     -184.0134800340      190.2571932632     1  0.34573202E+09
     -184.0134753267      191.5558469237     1  0.34406491E+09
     -184.0134516864      188.1767891155     1  0.34732715E+09
     -184.0134263284      187.5692577553     1  0.34327594E+09
     -184.0133366664      189.9251373255     1  0.34278383E+09
     -184.0133347076      191.9168364714     1  0.35469668E+09
     -184.0132594856      189.2885170380     1  0.34758735E+09
     -184.0132391668      186.1089495354     1  0.33929937E+09
     -184.0131908265      185.3766464062     1  0.35330382E+09
     -184.0131860564      184.9966621010     1  0.33172092E+09
     -184.0131337065      189.4733084061     1  0.35656696E+09
     -184.0130858781      190.4475177087     1  0.31709773E+09
     -184.0130817890      189.1449030659     1  0.33878912E+09
     -184.0130630972      181.9651767709     1  0.34146809E+09
     -184.0130519724      191.4112794293     1  0.32988211E+09
     -184.0130358748      190.1720428749     1  0.33737287E+09
     -184.0130240494      188.1244061641     1  0.33449077E+09
     -184.0130108125      185.1688742449     1  0.33081223E+09
     -184.0130058083      188.8130323357     1  0.34088224E+09
     -184.0129941100      188.8756154498     1  0.33514788E+09
     -184.0129712288      191.5060914890     1  0.32911844E+09
     -184.0128942105      188.1252012478     1  0.33370763E+09
     -184.0128904049      185.3239795585     1  0.33004393E+09
     -184.0128549029      186.4652271432     1  0.33359007E+09
     -184.0128510870      192.9428256898     1  0.32384521E+09
     -184.0128277663      185.4563390272     1  0.33640630E+09
     -184.0127302245      191.2098029342     1  0.34346554E+09
     -184.0126968374      190.4613936308     1  0.35126733E+09
     -184.0126877738      189.8972623388     1  0.33331137E+09
     -184.0126665121      182.3130987909     2  0.35055449E+09
     -184.0126287142      183.3930169966     1  0.33776772E+09
     -184.0126096272      190.8106011611     1  0.33947798E+09
     -184.0125904102      188.8988946434     1  0.33802635E+09
     -184.0125500713      188.0840658021     1  0.35359831E+09
     -184.0125414004      186.2062775518     1  0.33683391E+09
     -184.0125116351      188.9357083077     1  0.32695798E+09
     -184.0125057195      186.1643938074     1  0.33893806E+09
     -184.0124701908      184.4839284712     1  0.33595336E+09
     -184.0124622783      184.8229073743     1  0.35768547E+09
     -184.0123971792      187.8226081764     1  0.34130997E+09
     -184.0123858788      188.0210530359     1  0.35457143E+09
     -184.0123764757      190.7156796056     1  0.34232530E+09
     -184.0123295415      187.4886450753     1  0.31687877E+09
     -184.0123177947      186.5071867351     1  0.34029977E+09
     -184.0123093259      186.5773204276     1  0.32758171E+09
     -184.0122820888      190.4319921815     1  0.34331707E+09
     -184.0122802828      185.8774079919     1  0.33754805E+09
     -184.0122442372      185.0217408339     1  0.33937958E+09
     -184.0121989390      191.4150166339     1  0.33485194E+09
     -184.0121934666      186.4989615162     1  0.32218654E+09
     -184.0121605184      190.7566175320     1  0.34059558E+09
     -184.0121536388      191.7872066624     1  0.35651796E+09
     -184.0121489433      186.4941355228     1  0.32074632E+09
     -184.0121440175      191.4446565344     2  0.35568466E+09
     -184.0121087775      193.2397166050     1  0.32151619E+09
     -184.0120527872      188.1637905756     1  0.33191444E+09
     -184.0120509270      184.8243657002     1  0.33609246E+09
     -184.0120419240      192.6897106420     1  0.34550299E+09
     -184.0120033481      188.8284673597     1  0.32586499E+09
     -184.0119460427      184.6704260915     1  0.33935829E+09
     -184.0119175394      188.3897447763     1  0.32925487E+09
     -184.0119082472      189.9087926079     1  0.34621307E+09
     -184.0118957553      189.0876674372     1  0.34305631E+09
     -184.0118849854      189.1242845938     1  0.34500998E+09
     -184.0118358479      187.2935261906     1  0.32439864E+09
     -184.0118071561      181.5305302516     1  0.33524833E+09
     -184.0117876390      188.3502879708     1  0.32784059E+09
     -184.0117787041      190.5238594792     1  0.34907215E+09
     -184.0117498120      189.9414141975     1  0.34401363E+09
     -184.0117260744      189.7423555003     2  0.32319701E+09
     -184.0117074460      188.8360588304     1  0.33943659E+09
     -184.0116831411      189.2128818161     1  0.33988179E+09
     -184.0116559772      187.1788488744     1  0.34235941E+09
     -184.0116274825      186.2781044625     1  0.33048951E+09
     -184.0116173469      186.6044516044     1  0.33627672E+09
     -184.0115930138      188.4313875848     1  0.34600260E+09
     -184.0115680903      196.5834590538     1  0.34575663E+09
     -184.0114857529      190.3390338922     1  0.35781505E+09
     -184.0114732730      190.6090316213     1  0.33427453E+09
     -184.0114400424      188.4684034556     1  0.35529852E+09
     -184.0114363689      187.8166683437     1  0.33994563E+09
     -184.0114204950      187.0927576791     1  0.33806187E+09
     -184.0113985463      185.8828163361     1  0.33583852E+09
     -184.0113808685      190.4429705589     1  0.32940021E+09
     -184.0113701365      186.2243815009     1  0.34490417E+09
     -184.0113293922      185.3608292834     1  0.34370757E+09
     -184.0113017326      186.2085891664     1  0.32838745E+09
     -184.0112938650      190.1754920406     1  0.35174275E+09
     -184.0112898081      189.0142917188     1  0.33217420E+09
     -184.0112727873      182.9060036741     1  0.33225811E+09
     -184.0112686079      191.2333650937     1  0.33701703E+09
     -184.0112669956      192.4747973944     1  0.33614029E+09
     -184.0112423905      186.8401083794     1  0.34144863E+09
     -184.0112353344      189.8572578770     1  0.32376037E+09
     -184.0111592445      189.0111851398     1  0.33903755E+09
     -184.0111160167      185.3903731923     1  0.34191596E+09
     -184.0111101430      186.8915745766     1  0.33388046E+09
     -184.0110610502      191.2973719230     1  0.33746923E+09
     -184.0110549735      191.7478275816     1  0.34669959E+09
     -184.0110520151      184.5086007022     1  0.33231083E+09
     -184.0110002460      193.4127453069     1  0.33894122E+09
     -184.0109979078      189.7114020479     1  0.32869880E+09
     -184.0109684261      183.5807891676     1  0.32643081E+09
     -184.0109624913      187.1777897475     1  0.35245063E+09
     -184.0109496923      185.1613124576     1  0.33535960E+09
     -184.0108948584      194.0739889732     1  0.32919378E+09
     -184.0108836537      189.6556017176     1  0.35113409E+09
     -184.0108458216      186.7018120644     1  0.34910969E+09
     -184.0108371817      192.0945751090     2  0.35022981E+09
     -184.0107913707      181.5275557243     1  0.32861270E+09
     -184.0107601740      185.0789508395     1  0.34221723E+09
     -184.0106457494      192.0682427219     1  0.34096546E+09
     -184.0105628165      185.9199014104     1  0.32792697E+09
     -184.0105393833      188.6550434034     1  0.34510353E+09
     -184.0105318284      189.3557616862     1  0.34204394E+09
     -184.0105265647      185.2678106334     1  0.34254532E+09
     -184.0105233887      187.1430559430     1  0.34739887E+09
     -184.0105110625      190.6339746522     1  0.35091771E+09
     -184.0105007152      188.9066955384     1  0.33721162E+09
     -184.0104887742      187.5636375256     1  0.33489333E+09
     -184.0104780810      187.3276534600     1  0.33879480E+09
     -184.0104067240      187.3473134756     2  0.34154941E+09
     -184.0103712364      190.3230760124     1  0.33779636E+09
     -184.0103696910      182.4696785065     1  0.35050649E+09
     -184.0103497406      184.2744075641     1  0.33437373E+09
     -184.0103456505      184.8177288882     2  0.33420867E+09
     -184.0102819597      189.1622926331     1  0.33597538E+09
     -184.0102534789      189.3842299340     1  0.33560374E+09
     -184.0102470030      191.6304438533     1  0.32196648E+09
     -184.0102440471      191.5576604614     1  0.35663932E+09
     -184.0101970259      188.4783674572     1  0.33288825E+09
     -184.0101133383      186.6299343511     1  0.33128504E+09
     -184.0100634273      190.2462559999     1  0.34412624E+09
     -184.0100272510      186.5419847488     1  0.34157274E+09
     -184.0099459023      189.1061795806     1  0.31793641E+09
     -184.0098915395      188.8131735737     1  0.32880691E+09
     -184.0098767349      187.1918108491     1  0.33260339E+09
     -184.0098550788      186.4868359276     1  0.34709635E+09
     -184.0098065939      193.4781813879     1  0.34400243E+09
     -184.0097945096      190.5700955382     1  0.33597904E+09
     -184.0097757619      183.5579278136     1  0.32672495E+09
     -184.0097740202      187.2006473701     1  0.32975585E+09
     -184.0097385986      185.8603633054     1  0.35601968E+09
     -184.0097333071      190.7652344605     1  0.33457369E+09
     -184.0096623876      185.3681729835     1  0.33448670E+09
     -184.0095854081      188.1437136655     1  0.34732338E+09
     -184.0095784875      190.7700995247     1  0.33636223E+09
     -184.0095662239      190.4371813316     1  0.35812802E+09
     -184.0095581406      190.1897957263     1  0.34915767E+09
     -184.0095540767      185.5052628477     1  0.33982019E+09
     -184.0095102819      190.1838627945     1  0.32784092E+09
     -184.0094747648      191.7722159110     1  0.32835426E+09
     -184.0094642426      187.8787744631     1  0.33506875E+09
     -184.0094463147      187.6503267485     1  0.33528653E+09
     -184.0094105842      190.1059041792     1  0.32267179E+09
     -184.0093895855      190.5417389732     1  0.34040657E+09
     -184.0093648395      189.2777029484     1  0.35203634E+09
     -184.0093557361      190.4232256654     1  0.35292238E+09
     -184.0093514562      186.9871351214     1  0.34053367E+09
     -184.0093502501      183.6305724410     1  0.32940784E+09
     -184.0093352178      181.2913696826     1  0.32303529E+09
     -184.0093308706      184.8396042618     1  0.33213769E+09
     -184.0092837202      185.0686132473     1  0.34019562E+09
     -184.0092713150      188.3041340764     1  0.32516281E+09
     -184.0092428616      188.7202975027     1  0.34667974E+09
     -184.0092379050      183.7848939500     1  0.35502352E+09
     -184.0092207491      187.4402143891     1  0.33085394E+09
     -184.0091804561      189.2657830693     1  0.32304182E+09
     -184.0091780930      188.9451385765     1  0.32283757E+09
     -184.0091458825      184.3043357555     1  0.32896589E+09
     -184.0090648282      185.5067236462     1  0.34173865E+09
     -184.0090489607      187.8235829420     1  0.33462123E+09
     -184.0090134251      185.0938661539     1  0.34156069E+09
     -184.0090027219      194.3850267782     1  0.35111556E+09
     -184.0089773512      190.0077997929     1  0.34932592E+09
     -184.0089631301      185.2851651296     1  0.31768205E+09
     -184.0089468954      189.1084537183     1  0.34470395E+09
     -184.0089424359      181.9749023938     1  0.33335084E+09
     -184.0089392159      185.9904895720     1  0.34300089E+09
     -184.0089223288      191.8073846855     1  0.33137396E+09
     -184.0089036253      190.2293660827     1  0.35157104E+09
     -184.0088911967      189.1184969696     2  0.34747497E+09
     -184.0088604050      191.5658732183     1  0.33870003E+09
     -184.0088484297      188.6891150663     1  0.32446691E+09
     -184.0088189278      193.0089337615     1  0.32261684E+09
     -184.0087121932      186.3644795015     1  0.33959298E+09
     -184.0086999246      185.4573052820     1  0.34353868E+09
     -184.0086699637      189.7531829123     1  0.33875639E+09
     -184.0086642972      192.6761687178     1  0.34433671E+09
     -184.0086070802      189.6619805846     1  0.34359413E+09
     -184.0085788248      185.1897190200     1  0.34117234E+09
     -184.0085573643      184.5357593416     1  0.34077624E+09
     -184.0085186814      182.8290875962     1  0.33549419E+09
     -184.0084991736      189.1366337274     1  0.33920646E+09
     -184.0084473549      189.4270948007     1  0.33813447E+09
     -184.0084384180      188.7457153161     1  0.34248140E+09
     -184.0084091002      188.6703503103     1  0.33031289E+09
     -184.0083926972      184.6332343963     1  0.33759219E+09
     -184.0083767581      188.8963765089     1  0.32718530E+09
     -184.0083731669      188.6854307253     1  0.32029030E+09
     -184.0083051540      186.8158737112     1  0.33605051E+09
     -184.0082910104      187.6262633787     1  0.35339403E+09
     -184.0082883497      188.8872556711     2  0.33802147E+09
     -184.0082778953      188.9326567015     1  0.33993135E+09
     -184.0082744188      187.3636001369     1  0.34508962E+09
     -184.0082233295      183.8799041818     1  0.33899208E+09
     -184.0081640144      187.1058101539     1  0.34828990E+09
     -184.0081613808      186.1478296432     1  0.34600623E+09
     -184.0081513996      187.0590764958     1  0.33948099E+09
     -184.0081171280      190.4244634527     1  0.33978727E+09
     -184.0080942431      184.4949546206     1  0.33655887E+09
     -184.0080931374      192.0791404533     1  0.34183680E+09
     -184.0080509511      184.1879313422     1  0.34295778E+09
     -184.0080409916      187.6223685443     1  0.33271621E+09
     -184.0079884562      187.0570828646     1  0.33741908E+09
     -184.0079539307      189.7821581154     1  0.32754301E+09
     -184.0079498697      184.9109565212     1  0.32381245E+09
     -184.0079249378      185.9507418960     1  0.34528843E+09
     -184.0079152771      188.1665735723     1  0.34475529E+09
     -184.0078806677      191.0340504847     1  0.35268945E+09
     -184.0078710082      189.1091937015     1  0.34740730E+09
     -184.0078476737      189.1847910770     1  0.34359196E+09
     -184.0078208379      186.1568727800     1  0.33894696E+09
     -184.0078006564      182.8481540286     1  0.34493459E+09
     -184.0077918067      191.4343556460     1  0.34706090E+09
     -184.0077536133      187.6655526817     1  0.34643947E+09
     -184.0077330855      186.1776543353     1  0.35012914E+09
     -184.0076909812      194.0230162992     1  0.31856058E+09
     -184.0076797471      188.8405310508     1  0.34641806E+09
     -184.0076617484      184.0118765062     1  0.33145959E+09
     -184.0076501106      184.6606854447     1  0.33770728E+09
     -184.0076170419      189.4732752758     1  0.32922828E+09
     -184.0076021653      188.7462200478     1  0.35057278E+09
     -184.0075846873      183.8021704292     1  0.33901221E+09
     -184.0075800172      188.5756199745     1  0.32645090E+09
     -184.0075602870      187.0440575118     1  0.33369904E+09
     -184.0074854689      186.4674572266     1  0.34077204E+09
     -184.0074821376      188.9428591158     1  0.32305016E+09
     -184.0074679931      187.8973393803     1  0.32846674E+09
     -184.0074561156      188.5768864337     1  0.33926468E+09
     -184.0074397717      190.3419632744     1  0.33414943E+09
     -184.0073527937      187.6579976956     1  0.33040835E+09
     -184.0073053271      186.6703326487     1  0.34213634E+09
     -184.0072872467      183.6467217248     1  0.33403544E+09
     -184.0072169469      186.6783857092     1  0.33770324E+09
     -184.0072140800      186.4106889767     1  0.34313088E+09
     -184.0072122761      189.0914418646     1  0.32408023E+09
     -184.0071854524      185.8753376650     1  0.35154657E+09
     -184.0071828010      187.0556673900     1  0.35525563E+09
     -184.0071507736      187.3844047454     1  0.34323843E+09
     -184.0071398101      192.0183557151     1  0.33585179E+09
     -184.0071308191      188.6705449231     1  0.34907496E+09
     -184.0071272729      186.2789722163     1  0.33951808E+09
     -184.0070957235      186.7562161523     1  0.33078749E+09
     -184.0070682479      185.9198643721     1  0.33697901E+09
     -184.0070454979      189.5954983105     1  0.34970060E+09
     -184.0070174268      192.0507955444     1  0.35986726E+09
     -184.0070151008      186.2725356928     1  0.32782905E+09
     -184.0070104120      188.5916095751     1  0.34520777E+09
     -184.0069607481      185.7134493577     1  0.33702985E+09
     -184.0069464829      190.4604164317     1  0.34215436E+09
     -184.0069399123      184.3956651657     1  0.33244532E+09
     -184.0069370894      187.6125741554     1  0.34830984E+09
     -184.0069310535      189.0322981313     1  0.33584756E+09
     -184.0068719893      183.5260172926     1  0.33361772E+09
     -184.0068564251      184.6246299851     1  0.33681641E+09
     -184.0068490615      183.3013502496     1  0.33904040E+09
     -184.0068477191      189.9071466143     1  0.33080693E+09
     -184.0068177256      196.3147874715     2  0.35496670E+09
     -184.0068059353      185.3893713091     1  0.33310259E+09
     -184.0067826384      185.3674638041     1  0.34888961E+09
     -184.0067712988      187.9818145717     1  0.33171149E+09
     -184.0067258859      182.8005698962     1  0.33552870E+09
     -184.0067064562      188.4935306469     1  0.32260552E+09
     -184.0066927698      185.3895405593     1  0.33764455E+09
     -184.0066779648      185.2199340128     1  0.34411441E+09
     -184.0066618735      187.1710849143     1  0.32765858E+09
     -184.0066460761      184.4750457248     1  0.33365628E+09
     -184.0066334828      189.2041445872     1  0.35474675E+09
     -184.0065957732      186.6215140204     1  0.33134619E+09
     -184.0065892763      186.4587628453     1  0.34202780E+09
     -184.0065644037      183.4791353680     1  0.32564173E+09
     -184.0065254638      189.6628976783     1  0.33803214E+09
     -184.0064719951      189.0814945126     1  0.33963142E+09
     -184.0064487214      182.0825615201     1  0.33729985E+09
     -184.0064447677      191.5097748907     1  0.34602679E+09
     -184.0064019521      189.0163112979     1  0.33796405E+09
     -184.0063713403      191.3426875606     2  0.34565602E+09
     -184.0063679765      186.0616539256     1  0.35503086E+09
     -184.0063614824      189.4206607363     1  0.33824119E+09
     -184.0063056976      187.7249811318     1  0.32173092E+09
     -184.0062867543      196.0362463295     1  0.34129745E+09
     -184.0062264570      196.1882756853     1  0.34547912E+09
     -184.0061929810      186.3693202381     1  0.35050903E+09
     -184.0061680317      194.3422750396     1  0.33948490E+09
     -184.0061641554      181.0068017682     1  0.32137381E+09
     -184.0061240944      188.5332348974     1  0.33770928E+09
     -184.0061229466      187.8392871748     1  0.33121518E+09
     -184.0061064155      191.6411021557     1  0.34085366E+09
     -184.0060506343      185.1707788820     1  0.33880113E+09
     -184.0060428271      185.6200413053     1  0.33945742E+09
     -184.0060379225      184.7957936507     1  0.33812454E+09
     -184.0060216768      187.1018026015     1  0.33922686E+09
     -184.0060002152      189.9406309845     1  0.34565090E+09
     -184.0059984838      186.4633673733     1  0.31934104E+09
     -184.0059844675      186.6264543289     1  0.33696526E+09
     -184.0059812267      190.8015543731     1  0.34249531E+09
     -184.0059730036      189.5620340025     1  0.32562743E+09
     -184.0059434959      187.7819264574     1  0.33585934E+09
     -184.0058480091      188.1307963657     1  0.34266403E+09
     -184.0058403969      185.8269708971     1  0.33366312E+09
     -184.0058392042      185.0998768142     1  0.34302339E+09
     -184.0057661790      189.6147909860     1  0.31636439E+09
     -184.0057618832      192.5015324295     1  0.36661129E+09
     -184.0057565192      190.2641908210     1  0.34361365E+09
     -184.0057495141      189.0998851441     1  0.35461639E+09
     -184.0056574267      191.1562775953     1  0.34174377E+09
     -184.0056235999      189.8626400280     1  0.33776375E+09
     -184.0056200335      187.2164103059     1  0.33417823E+09
     -184.0056150726      186.7519148500     1  0.34670990E+09
     -184.0055834869      185.6898089648     1  0.34414441E+09
     -184.0055506770      187.2973756803     1  0.33071240E+09
     -184.0055346680      188.1879499872     1  0.33372785E+09
     -184.0055225314      187.2359027831     1  0.33291077E+09
     -184.0054805664      184.1022753107     1  0.33253540E+09
     -184.0054097563      189.1827389115     1  0.35027912E+09
     -184.0054013630      189.4891142315     1  0.32390658E+09
     -184.0053748616      189.3654116742     1  0.33783495E+09
     -184.0053690886      194.4737871019     1  0.33625701E+09
     -184.0053569928      188.5609627207     1  0.35362851E+09
     -184.0053446912      188.0647327067     1  0.33178402E+09
     -184.0053338026      186.4397812196     1  0.34360148E+09
     -184.0052521542      188.2184949363     1  0.34437243E+09
     -184.0052110297      188.6342437682     1  0.33304754E+09
     -184.0051827654      187.3943680437     1  0.34268703E+09
     -184.0051793391      188.2839680987     1  0.34378556E+09
     -184.0051183507      189.3448327107     1  0.34205398E+09
     -184.0050961456      187.0383204864     1  0.33057867E+09
     -184.0050304364      186.3899198426     1  0.32639527E+09
     -184.0050243975      185.3836389151     1  0.33673188E+09
     -184.0049863523      187.5710543749     1  0.32657292E+09
     -184.0049633726      191.0075279936     1  0.34799036E+09
     -184.0049180553      189.4442256827     1  0.32786168E+09
     -184.0048944646      189.7736834853     1  0.33173867E+09
     -184.0048818975      188.0578085525     1  0.35271238E+09
     -184.0048570449      196.6933311667     1  0.35134449E+09
     -184.0048537270      190.6351030628     1  0.34332628E+09
     -184.0048393757      188.4676268874     1  0.33090438E+09
     -184.0048267740      188.6658829731     1  0.35160579E+09
     -184.0048124709      190.7932119776     1  0.34320543E+09
     -184.0047289835      185.0948759432     1  0.32890404E+09
     -184.0047224143      194.7440858564     1  0.33128547E+09
     -184.0047210353      186.4196524453     1  0.33295877E+09
     -184.0046875368      191.2664586640     1  0.35764425E+09
     -184.0046408927      186.6047500453     1  0.32837022E+09
     -184.0045900263      188.0042300945     1  0.33571798E+09
     -184.0045850636      187.1813745536     1  0.32181060E+09
     -184.0045831595      189.3332229838     1  0.34029036E+09
     -184.0045795169      185.9600754474     1  0.35899655E+09
     -184.0045418904      189.0474088105     1  0.33821759E+09
     -184.0045188268      187.3335695631     1  0.34701287E+09
     -184.0044995578      190.0921999723     1  0.35708052E+09
     -184.0044482912      183.7554349638     1  0.32555847E+09
     -184.0043955939      187.5654790077     1  0.32759435E+09
     -184.0043665551      189.4518306808     1  0.32186906E+09
     -184.0043472184      185.8918242985     1  0.32815915E+09
     -184.0043222655      187.8138748130     1  0.33241175E+09
     -184.0042966759      188.2898056162     1  0.34067157E+09
     -184.0042942489      186.5252568053     1  0.32379570E+09
     -184.0042603478      185.8784805590     1  0.34322706E+09
     -184.0042415766      192.1729106622     1  0.36242287E+09
     -184.0042169989      190.6749870593     1  0.34438844E+09
     -184.0042039422      189.2393858899     1  0.33996799E+09
     -184.0042017112      191.7602018745     1  0.34508659E+09
     -184.0041691828      185.1649877787     1  0.34369631E+09
     -184.0041612360      181.6606670011     1  0.33387935E+09
     -184.0041475395      185.0563980281     1  0.32471655E+09
     -184.0041427278      184.6942022680     1  0.34841981E+09
     -184.0041381839      191.2878058022     1  0.35137205E+09
     -184.0041241022      185.6804010993     1  0.33413600E+09
     -184.0041037719      188.9085492692     1  0.34694975E+09
     -184.0040869160      191.1550141055     1  0.33584861E+09
     -184.0040600303      188.6247994864     1  0.34731480E+09
     -184.0040529424      188.7675281876     1  0.34367710E+09
     -184.0039864966      190.4875429434     1  0.34452581E+09
     -184.0039719398      185.7137702094     1  0.33530777E+09
     -184.0039576164      194.0681074853     1  0.34512849E+09
     -184.0039194413      190.6621737031     1  0.33334906E+09
     -184.0038757845      185.9233302619     1  0.33460635E+09
     -184.0038740291      190.9235963212     1  0.35501475E+09
     -184.0038687724      186.1205531920     1  0.34379575E+09
     -184.0038385370      189.4248755194     1  0.32372625E+09
     -184.0038373630      189.3271650503     1  0.34459862E+09
     -184.0037977976      190.0295101886     1  0.35306418E+09
     -184.0037759858      186.2313505795     1  0.32575573E+09
     -184.0037558613      192.1573046049     1  0.36322047E+09
     -184.0037341478      189.3836099667     1  0.33930976E+09
     -184.0037305800      189.5805760406     1  0.34488595E+09
     -184.0037228997      188.4275201730     1  0.33685534E+09
     -184.0037147909      185.7398284960     1  0.34635826E+09
     -184.0037092481      188.8874350212     1  0.34366083E+09
     -184.0036831037      186.1981121625     1  0.33369113E+09
     -184.0036710126      187.4648664573     1  0.33247979E+09
     -184.0036671476      187.6020483512     1  0.33955035E+09
     -184.0036624820      191.1757292076     1  0.34578416E+09
     -184.0036353620      186.0526567954     1  0.31500483E+09
     -184.0036322527      189.5892126522     1  0.34120331E+09
     -184.0036031442      186.7087490103     1  0.34327688E+09
     -184.0035963502      187.2653389244     1  0.32017864E+09
     -184.0035810740      189.7268428050     1  0.32521609E+09
     -184.0035540053      187.0102754857     1  0.34105224E+09
     -184.0035277598      185.7856609406     1  0.34179554E+09
     -184.0035262863      188.2530028372     1  0.34279672E+09
     -184.0035125204      190.6318249859     1  0.32673000E+09
     -184.0035100853      187.1362674288     1  0.33391856E+09
     -184.0035021420      188.7207963175     1  0.32583333E+09
     -184.0034929454      183.9455621356     1  0.33308378E+09
     -184.0034867980      195.2285276465     2  0.33441013E+09
     -184.0034742014      189.9933620484     1  0.34544661E+09
     -184.0034518624      185.3497287995     1  0.34295997E+09
     -184.0034334902      183.9414130758     1  0.33443762E+09
     -184.0033199725      190.2782339686     1  0.34461993E+09
     -184.0033038836      191.1879201950     1  0.33583671E+09
     -184.0032865040      186.1456100882     1  0.34011105E+09
     -184.0032743233      190.9622329063     1  0.33635405E+09
     -184.0032256792      188.4498122222     1  0.33328378E+09
     -184.0032226803      184.1457206352     1  0.33055591E+09
     -184.0032215228      193.1711969811     1  0.33578452E+09
     -184.0032131436      186.5704561995     1  0.34453613E+09
     -184.0031699717      181.2713444080     1  0.34150906E+09
     -184.0031556093      187.0591437540     1  0.33173166E+09
     -184.0031479917      184.5881719867     1  0.33471340E+09
     -184.0030883346      184.2673893768     1  0.33063056E+09
     -184.0030442004      191.0706384546     1  0.34510638E+09
     -184.0029961306      187.0441181817     1  0.33554361E+09
     -184.0029794745      188.3435619948     1  0.32735305E+09
     -184.0029603761      191.5170110442     1  0.35146205E+09
     -184.0029465306      187.9247747097     1  0.34119990E+09
     -184.0029282541      186.6220343100     1  0.33557601E+09
     -184.0029196289      186.7158989203     1  0.33320971E+09
     -184.0028741152      186.7955977071     1  0.34373948E+09
     -184.0027825858      191.3249481037     1  0.33645737E+09
     -184.0027771744      187.4804386838     1  0.33832305E+09
     -184.0026429475      185.1999140835     1  0.33037499E+09
     -184.0025995068      185.8565256880     1  0.32758647E+09
     -184.0025874924      188.2009612058     1  0.33293355E+09
     -184.0025540560      192.8287877878     1  0.32127631E+09
     -184.0025455556      193.4693568324     2  0.32324923E+09
     -184.0025331018      188.3243313511     1  0.33269065E+09
     -184.0025219549      190.5539893361     1  0.34309669E+09
     -184.0024865254      188.7780227510     1  0.33625548E+09
     -184.0024751161      188.7099874861     1  0.34636187E+09
     -184.0024717934      188.6117223798     1  0.34423871E+09
     -184.0024624513      187.7402674664     1  0.34193624E+09
     -184.0024218879      190.1396980063     1  0.33598703E+09
     -184.0023364884      195.2775923362     1  0.33237015E+09
     -184.0023140110      187.7459050716     1  0.34445755E+09
     -184.0022965954      189.5127184542     1  0.34384990E+09
     -184.0022636766      186.1998258785     1  0.33298019E+09
     -184.0022608064      188.5027053191     1  0.33511879E+09
     -184.0022536086      185.6025257947     1  0.33874237E+09
     -184.0022308326      188.8202356893     1  0.36396499E+09
     -184.0021935335      188.2101613762     1  0.33914672E+09
     -184.0021843500      183.6016876070     1  0.32992873E+09
     -184.0021775535      187.4306791805     1  0.33463332E+09
     -184.0021718768      185.9213669174     1  0.34020362E+09
     -184.0021425699      188.5760709416     1  0.33030778E+09
     -184.0021255638      187.4621462529     1  0.34144970E+09
     -184.0020986764      188.2058151902     1  0.32747716E+09
     -184.0020068285      185.1118297127     1  0.34220173E+09
     -184.0019946788      184.6637467021     1  0.34105662E+09
     -184.0019789805      185.8201018612     1  0.33739644E+09
     -184.0019384808      186.1375697323     1  0.32230008E+09
     -184.0019105893      189.3097565194     1  0.34430667E+09
     -184.0018871035      186.5572817566     1  0.34567578E+09
     -184.0018524051      186.9939683520     1  0.34656676E+09
     -184.0018345571      186.0029063754     1  0.35362679E+09
     -184.0018200543      186.7700305136     1  0.32942762E+09
     -184.0018129592      185.6487070312     1  0.33535811E+09
     -184.0017874510      195.4947184156     2  0.34049573E+09
     -184.0017698259      185.9414381693     1  0.33460791E+09
     -184.0017630705      187.3866109780     1  0.33680426E+09
     -184.0017360124      185.3698498698     1  0.33452326E+09
     -184.0017218535      183.1907975831     1  0.33948444E+09
     -184.0016997001      186.5644347993     1  0.33368300E+09
     -184.0016585455      187.2191932639     1  0.32914781E+09
     -184.0016557828      185.0656692756     1  0.33893559E+09
     -184.0016508651      190.0408828563     1  0.32455700E+09
     -184.0016350521      187.6619138979     1  0.34234500E+09
     -184.0016273816      189.3505284805     1  0.32408172E+09
     -184.0016188513      187.1249592169     1  0.32549165E+09
     -184.0016086046      186.3707688298     1  0.34274779E+09
     -184.0015839532      194.4188913876     1  0.35191226E+09
     -184.0015699848      185.7382894732     1  0.33955612E+09
     -184.0015573276      186.3335228533     1  0.33370993E+09
     -184.0015424237      191.5829297752     1  0.34531556E+09
     -184.0015109654      189.3169557541     1  0.34094216E+09
     -184.0014720227      191.7644973750     1  0.33424088E+09
     -184.0014708211      191.9889458303     1  0.36292551E+09
     -184.0014523252      189.0604558178     2  0.31651151E+09
     -184.0014216640      185.2758810688     1  0.34725903E+09
     -184.0013955845      193.2137661569     1  0.34675280E+09
     -184.0013732886      185.3484543177     1  0.35361185E+09
     -184.0013721820      187.6807694880     1  0.33835309E+09
     -184.0013567019      183.5668429331     1  0.32890654E+09
     -184.0013225877      188.8954339840     1  0.36151632E+09
     -184.0012555634      192.2136639512     1  0.34334501E+09
     -184.0012522903      190.1568753639     1  0.35307828E+09
     -184.0012346037      190.5866661417     1  0.34123286E+09
     -184.0011901872      189.7784343412     1  0.34224395E+09
     -184.0011385664      185.9654082153     1  0.34535851E+09
     -184.0011288008      184.6437358126     1  0.33743197E+09
     -184.0011255348      181.6597882120     1  0.33525749E+09
     -184.0011057362      189.3293303856     2  0.31687371E+09
     -184.0011001263      194.0151221813     1  0.33405318E+09
     -184.0010971151      189.4633972376     1  0.34209791E+09
     -184.0010925687      187.6464781399     1  0.34299438E+09
     -184.0010908953      186.2670692088     1  0.33485136E+09
     -184.0010823946      185.7811822966     1  0.33182048E+09
     -184.0010734005      186.4479630935     1  0.33188378E+09
     -184.0010641626      189.5655243657     1  0.34146155E+09
     -184.0010472025      186.4261077794     1  0.34917641E+09
     -184.0010136048      186.5247637882     1  0.35197430E+09
     -184.0009966207      189.0456927102     1  0.31445959E+09
     -184.0009951252      186.3781582975     1  0.33864407E+09
     -184.0009881247      187.0170486065     1  0.33964856E+09
     -184.0009660929      187.5934688419     1  0.35161735E+09
     -184.0009630534      188.1655723551     1  0.33206045E+09
     -184.0009604742      186.8003506206     1  0.34991557E+09
     -184.0009583531      182.2985220173     1  0.34007263E+09
     -184.0009056514      187.2911324405     1  0.35010976E+09
     -184.0008314389      186.4160364890     1  0.34470356E+09
     -184.0008069340      189.5547312366     1  0.32825125E+09
     -184.0007617946      190.4272854847     1  0.32265405E+09
     -184.0007363689      182.7387799828     1  0.33808606E+09
     -184.0007346150      189.4184164499     1  0.33011619E+09
     -184.0007328022      187.5850217625     1  0.33462745E+09
     -184.0007314791      188.6220259408     1  0.32726658E+09
     -184.0006652773      189.5230278240     1  0.34521849E+09
     -184.0006422848      184.5937956314     1  0.33198987E+09
     -184.0006251820      191.6027917340     1  0.34003086E+09
     -184.0006110233      188.5527072438     1  0.34300717E+09
     -184.0006003978      187.2310080083     1  0.37409390E+09
     -184.0005788514      189.5670801867     1  0.34255089E+09
     -184.0005750740      182.8151101931     1  0.33669320E+09
     -184.0005484276      188.2336248434     1  0.33524340E+09
     -184.0005452804      184.7804051061     1  0.33596665E+09
     -184.0005380892      189.5225432451     1  0.33072367E+09
     -184.0004980111      188.4314825513     1  0.32042667E+09
     -184.0004583994      189.9320661288     1  0.34045816E+09
     -184.0004128113      188.1827769046     1  0.34615714E+09
     -184.0004032800      193.8886111900     1  0.34185990E+09
     -184.0003877013      189.7569855150     1  0.35104359E+09
     -184.0003793394      187.6505464116     1  0.34372343E+09
     -184.0003726554      186.3711409870     1  0.33546999E+09
     -184.0003626459      190.8021114957     1  0.33025387E+09
     -184.0003347691      190.6916353439     1  0.34797333E+09
     -184.0003168168      190.2344230248     1  0.33760412E+09
     -184.0002964174      189.8529635863     1  0.32501922E+09
     -184.0002861099      190.6052227747     1  0.34691875E+09
     -184.0002766350      186.3289549466     1  0.33569878E+09
     -184.0002377540      186.8372390864     1  0.33923964E+09
     -184.0002290763      189.9602575682     1  0.34293865E+09
     -184.0002142158      184.3030449871     1  0.33343293E+09
     -184.0002032799      185.9781421267     1  0.33844126E+09
     -184.0001831706      186.3260273689     1  0.33696962E+09
     -184.0001795248      190.6292842130     1  0.33285212E+09
     -184.0001739285      185.6372921705     1  0.33374660E+09
     -184.0001693977      186.7141162668     1  0.34877813E+09
     -184.0001244100      194.2642200733     1  0.31906577E+09
     -184.0001032765      190.5228072157     1  0.34192420E+09
     -184.0000918603      187.6329565492     1  0.34060505E+09
     -184.0000666099      182.7260152413     1  0.33331005E+09
     -184.0000502153      186.6491330054     1  0.34457423E+09
     -184.0000374035      183.9642350815     1  0.34317405E+09
     -183.9999839015      187.7651013972     1  0.33440197E+09
     -183.9999804301      188.4762803095     1  0.34728638E+09
     -183.9999528368      185.2670159220     1  0.33527840E+09
     -183.9999468975      186.0135213721     1  0.32794593E+09
     -183.9999403441      190.8313419638     1  0.36563563E+09
     -183.9999270371      189.5943487459     1  0.33485386E+09
     -183.9999157313      189.0717075848     1  0.33025822E+09
     -183.9999098919      187.4989032387     1  0.33556013E+09
     -183.9998725312      190.2008153939     1  0.33885743E+09
     -183.9998623128      183.9473527098     1  0.33328089E+09
     -183.9998500190      189.1016897083     1  0.34368570E+09
     -183.9998486818      196.6216764770     1  0.35048588E+09
     -183.9997973714      186.6983544007     1  0.33332270E+09
     -183.9997627062      186.1044720106     1  0.34069194E+09
     -183.9997432404      184.0382638593     1  0.33430809E+09
     -183.9997341984      186.3328745059     1  0.33004515E+09
     -183.9997150904      186.6789225515     1  0.34924437E+09
     -183.9997003860      188.7197276259     1  0.34840196E+09
     -183.9996971329      188.9903910732     1  0.33058380E+09
     -183.9996953753      190.9092721308     1  0.33799269E+09
     -183.9996801280      188.4646830866     1  0.32618384E+09
     -183.9996721033      190.5331898114     1  0.34158129E+09
     -183.9996440121      188.2696846449     1  0.35566657E+09
     -183.9996178873      189.0018992485     1  0.33017156E+09
     -183.9996036548      188.7994181581     1  0.34345877E+09
     -183.9995970901      188.8494984415     1  0.33708431E+09
     -183.9995655607      184.2037175567     1  0.33706615E+09
     -183.9995496389      187.0782195184     1  0.32630283E+09
     -183.9995312941      188.9227980365     2  0.32190016E+09
     -183.9994883358      180.4510143020     1  0.34270729E+09
     -183.9994572962      191.1901389207     1  0.34277572E+09
     -183.9994180818      186.3199407082     1  0.34548788E+09
     -183.9993928395      183.6475479509     1  0.33909629E+09
     -183.9993406592      188.7437015439     1  0.33776082E+09
     -183.9993092275      184.4610864802     1  0.34717362E+09
     -183.9992848960      186.3089415259     1  0.33567099E+09
     -183.9991457331      192.8437888205     1  0.34468129E+09
     -183.9991343910      186.1303250331     1  0.34230844E+09
     -183.9991274092      186.4316457355     1  0.32897107E+09
     -183.9991067998      188.6607825944     1  0.34039251E+09
     -183.9990921463      189.3391761769     1  0.32056260E+09
     -183.9990560084      187.0103087776     1  0.34006793E+09
     -183.9990230279      191.5460757778     1  0.33582474E+09
     -183.9990043044      188.1702896813     1  0.34462374E+09
     -183.9989975575      190.5756709730     1  0.33547185E+09
     -183.9989905769      183.6256050688     1  0.35172563E+09
     -183.9989517268      190.8101649735     1  0.34664191E+09
     -183.9989375312      189.2544340179     1  0.34297873E+09
     -183.9989303963      186.6213991178     1  0.33888629E+09
     -183.9989172654      186.2426934788     1  0.33622507E+09
     -183.9988980959      189.2350438083     1  0.33474721E+09
     -183.9988847262      189.2123002092     1  0.31514263E+09
     -183.9988565740      184.4244298163     2  0.31306607E+09
     -183.9988244286      193.1492115936     1  0.34455191E+09
     -183.9988076043      186.8652907320     1  0.33630772E+09
     -183.9987892377      183.0004776495     1  0.33176337E+09
     -183.9987727769      186.2934150865     1  0.34522737E+09
     -183.9986798437      181.2130109505     1  0.34392851E+09
     -183.9986494414      188.7515038272     1  0.33879084E+09
     -183.9986017812      187.2118435154     1  0.32501921E+09
     -183.9985939009      193.5245538432     1  0.34703296E+09
     -183.9985868588      186.0637672652     1  0.33312527E+09
     -183.9985630241      186.8366796395     1  0.33601001E+09
     -183.9985425003      187.6498672455     1  0.33205351E+09
     -183.9985238546      187.1506285565     1  0.34118498E+09
     -183.9985210125      187.5472668733     1  0.34005516E+09
     -183.9985072374      187.9643954686     1  0.35006318E+09
     -183.9985055275      188.0601631545     1  0.32927328E+09
     -183.9984174739      191.9349432933     2  0.32289375E+09
     -183.9983864286      186.6662466781     1  0.32355032E+09
     -183.9983612228      183.9965090080     1  0.33643406E+09
     -183.9983596591      188.5431537353     1  0.33490768E+09
     -183.9982451498      186.9636878050     1  0.34050616E+09
     -183.9982279863      185.3754690534     1  0.33331691E+09
     -183.9981960287      185.4240746115     1  0.35085325E+09
     -183.9981765990      187.5038637545     1  0.32392448E+09
     -183.9981659578      189.2891532697     1  0.33093379E+09
     -183.9981610055      192.1878021425     1  0.34200354E+09
     -183.9981583225      183.5901143259     1  0.33900310E+09
     -183.9981485320      181.1076897087     1  0.33846158E+09
     -183.9980976884      188.8013396012     1  0.33929094E+09
     -183.9980617284      186.6124077969     1  0.33566203E+09
     -183.9980453373      188.4761128766     1  0.32035014E+09
     -183.9980128379      190.0752114157     1  0.34690431E+09
     -183.9979826708      184.0944795723     1  0.33634941E+09
     -183.9979643112      180.1031016153     1  0.33605386E+09
     -183.9979538408      184.5256040548     1  0.32147722E+09
     -183.9979180558      181.4666285000     1  0.33093413E+09
     -183.9979165012      186.0726855485     1  0.32597257E+09
     -183.9979074271      184.6057905772     1  0.34615683E+09
     -183.9978736505      188.5913331757     1  0.32855553E+09
     -183.9978042002      182.5168597450     1  0.34489543E+09
     -183.9977759848      181.4354959607     1  0.33049824E+09
     -183.9977228494      193.3919928236     1  0.34051368E+09
     -183.9977103649      186.9442123404     1  0.34777967E+09
     -183.9976827949      190.6273733295     1  0.32537798E+09
     -183.9976772026      185.4454207220     1  0.33037371E+09
     -183.9976295655      187.7959167248     1  0.32183607E+09
     -183.9976267852      187.5319523437     1  0.33562745E+09
     -183.9976013383      186.5259352444     1  0.34809986E+09
     -183.9975916293      193.1876439538     1  0.33458519E+09
     -183.9975846479      187.0854732952     1  0.34577694E+09
     -183.9975598745      192.0148792428     1  0.34459641E+09
     -183.9975442483      185.7024605635     1  0.34520786E+09
     -183.9975121710      193.2016106876     1  0.34533445E+09
     -183.9974565347      184.7905907059     1  0.34298209E+09
     -183.9974441302      186.8287605370     1  0.33551927E+09
     -183.9974317591      189.1398034713     1  0.33381243E+09
     -183.9974261498      186.9231154303     1  0.32571186E+09
     -183.9974134820      186.4343400928     1  0.33937862E+09
     -183.9974033683      182.7785254169     1  0.32111881E+09
     -183.9974002405      187.8267042092     1  0.34174389E+09
     -183.9973541464      191.5959122307     1  0.32682826E+09
     -183.9973510113      188.8236834755     1  0.33376792E+09
     -183.9973386212      189.5566734155     1  0.31633585E+09
     -183.9973228865      187.9833911413     1  0.35606397E+09
     -183.9972949932      192.1575434231     1  0.32964473E+09
     -183.9972288599      188.1339126352     1  0.33516524E+09
     -183.9972195665      187.1302761379     1  0.34637005E+09
     -183.9971689445      189.1321071098     1  0.36202283E+09
     -183.9971409542      184.0059727747     1  0.33634114E+09
     -183.9971333330      185.2418040958     1  0.35947837E+09
     -183.9971180648      185.9586977440     1  0.31928231E+09
     -183.9970963467      183.3425401649     1  0.34538424E+09
     -183.9969943079      179.1150548233     1  0.33905601E+09
     -183.9969881594      188.2841836269     1  0.33829229E+09
     -183.9969678992      189.9852305158     1  0.34316316E+09
     -183.9969630534      189.5910449107     1  0.33617493E+09
     -183.9968992849      189.6788729743     1  0.33206240E+09
     -183.9968696711      183.6131372501     1  0.32281852E+09
     -183.9968647467      186.9317549745     1  0.35818611E+09
     -183.9968614341      187.4935884654     1  0.33632673E+09
     -183.9968389727      187.1073559811     1  0.34193137E+09
     -183.9968066402      188.7297959943     1  0.33309115E+09
     -183.9967742248      185.7062122303     1  0.33891296E+09
     -183.9967650120      184.6240417842     1  0.32914255E+09
     -183.9967605926      184.7588779848     1  0.33627462E+09
     -183.9967527470      183.9406234739     1  0.33485995E+09
     -183.9967498790      187.1590947795     1  0.32621996E+09
     -183.9967480311      188.8047183650     1  0.33582616E+09
     -183.9967469573      188.5378131904     1  0.32363366E+09
     -183.9967172857      190.4176823754     1  0.35037204E+09
     -183.9967000022      184.6269779985     1  0.33941820E+09
     -183.9966980563      185.9198122018     1  0.33981783E+09
     -183.9966862083      189.1425604043     1  0.32232717E+09
     -183.9966850826      187.9255285604     1  0.33500567E+09
     -183.9966834653      184.4395607545     1  0.33864472E+09
     -183.9966674230      187.4226395835     1  0.33503774E+09
     -183.9965867211      193.4932205062     1  0.34557667E+09
     -183.9965466743      185.3627732182     1  0.33525386E+09
     -183.9965455319      187.9781677645     1  0.33599430E+09
     -183.9965377013      189.8289978816     1  0.33944441E+09
     -183.9965358329      187.4785468266     1  0.35278907E+09
     -183.9964978236      187.1081520142     1  0.34588760E+09
     -183.9964663301      186.3397039072     1  0.33163634E+09
     -183.9964487130      182.9956446467     1  0.34133703E+09
     -183.9964352179      187.2979966487     1  0.33276659E+09
     -183.9964092944      185.4888652212     1  0.33591231E+09
     -183.9963927562      187.1137087409     2  0.33300427E+09
     -183.9963760851      187.6199053654     1  0.34450788E+09
     -183.9963474746      186.5926706315     1  0.32525957E+09
     -183.9963321805      187.3738479585     1  0.33872969E+09
     -183.9963175428      187.3116541345     1  0.33960451E+09
     -183.9963083642      190.9072130749     1  0.33443324E+09
     -183.9963058679      185.4075671821     1  0.34489036E+09
     -183.9963021247      188.2059759295     1  0.34441427E+09
     -183.9962984256      187.3367774073     1  0.33027365E+09
     -183.9962929057      191.5242896410     1  0.33058055E+09
     -183.9962824070      184.3386052885     1  0.32074685E+09
     -183.9962473897      196.5398108186     1  0.36572028E+09
     -183.9962349470      192.8901649099     1  0.35032826E+09
     -183.9962319411      191.1345848563     1  0.34773793E+09
     -183.9962203800      186.7564693062     1  0.34185430E+09
     -183.9961867407      187.0037592260     2  0.31644447E+09
     -183.9961442975      187.3151781797     1  0.32107406E+09
     -183.9961328176      189.1305359988     1  0.35317314E+09
     -183.9961167130      188.6985552658     1  0.33192567E+09
     -183.9961131106      187.0730985634     1  0.32440321E+09
     -183.9960410512      187.9326573507     1  0.34544342E+09
     -183.9960192802      196.2416174497     1  0.34506041E+09
     -183.9960157134      189.0264674395     1  0.34746121E+09
     -183.9960096286      183.3272891392     1  0.33081971E+09
     -183.9959935133      193.5893036832     1  0.38219058E+09
     -183.9959771918      188.7542027871     1  0.32329204E+09
     -183.9959158214      189.7300377545     1  0.32526724E+09
     -183.9958947895      190.1390138015     1  0.34254606E+09
     -183.9958510848      189.6084810791     1  0.34401142E+09
     -183.9958399832      183.8610687354     1  0.34530913E+09
     -183.9958384677      186.4818889672     1  0.33864779E+09
     -183.9957933585      193.1019656384     2  0.35607308E+09
     -183.9957888127      185.2509125425     1  0.32931820E+09
     -183.9957799998      183.9109113998     1  0.33482916E+09
     -183.9957548660      190.0920113301     1  0.34553056E+09
     -183.9957426459      186.2407854013     1  0.32333181E+09
     -183.9957338968      187.7985467987     1  0.35368368E+09
     -183.9957192722      189.0388020522     1  0.34482336E+09
     -183.9957119006      191.2430190840     1  0.33535774E+09
     -183.9956818279      189.3654173512     1  0.33686167E+09
     -183.9956317110      189.6872377937     1  0.35483248E+09
     -183.9956230750      183.6560942677     1  0.33640974E+09
     -183.9956090869      188.9562785100     1  0.34661269E+09
     -183.9956048056      187.8288534003     1  0.34143503E+09
     -183.9956013050      191.3796927917     1  0.33117123E+09
     -183.9955942454      185.5927954064     1  0.34697018E+09
     -183.9955814506      188.7831863764     1  0.34177943E+09
     -183.9955766938      184.7270603400     1  0.32805556E+09
     -183.9955455823      186.8937851166     1  0.35503132E+09
     -183.9955306510      188.8553095347     2  0.33121291E+09
     -183.9955255759      190.5893557183     1  0.31725031E+09
     -183.9954948914      191.2482039743     1  0.34109440E+09
     -183.9954423675      185.5639593278     1  0.34277811E+09
     -183.9953916352      183.5633820785     1  0.33764558E+09
     -183.9953835591      185.6416936994     1  0.34447108E+09
     -183.9953529581      191.4858468627     1  0.33367573E+09
     -183.9952913526      188.4415185492     1  0.32662221E+09
     -183.9952890969      189.8571781649     1  0.34356356E+09
     -183.9952526349      190.8097948200     1  0.35399018E+09
     -183.9952428530      188.5387038885     1  0.32488293E+09
     -183.9952316837      194.2473228414     1  0.33646700E+09
     -183.9951879233      190.0822713264     1  0.33841080E+09
     -183.9951491578      181.4618484437     1  0.33096053E+09
     -183.9951411504      185.0696852799     1  0.35112665E+09
     -183.9951220033      196.0370939527     1  0.34607853E+09
     -183.9951021402      193.3785622878     1  0.34139238E+09
     -183.9950780141      184.5444157864     1  0.35086767E+09
     -183.9950541686      179.9329784908     1  0.32586731E+09
     -183.9950287741      191.6262511530     1  0.33692642E+09
     -183.9950268583      193.3229228981     1  0.34594624E+09
     -183.9950198452      191.6200297564     1  0.33825418E+09
     -183.9949988065      188.9771403925     1  0.34972661E+09
     -183.9949804954      190.0264424470     1  0.33994085E+09
     -183.9949528108      187.2989852533     1  0.35022430E+09
     -183.9949200726      186.7022769821     1  0.33781775E+09
     -183.9949044633      189.1013661541     1  0.33122206E+09
     -183.9948927733      183.7195653153     1  0.32858152E+09
     -183.9948492024      188.7688364570     1  0.33492707E+09
     -183.9948423352      185.8624286016     1  0.34700086E+09
     -183.9948348322      192.8743659031     1  0.34914092E+09
     -183.9948199401      187.9386136152     1  0.34118227E+09
     -183.9948175478      187.2556482499     1  0.34298678E+09
     -183.9948125171      190.5456947533     1  0.34665569E+09
     -183.9948088526      186.2167268190     1  0.33579582E+09
     -183.9947890325      188.2988455775     1  0.33261773E+09
     -183.9947837111      188.6955347863     1  0.34219114E+09
     -183.9947715392      188.6002929128     1  0.34347470E+09
     -183.9947695912      187.9002819395     1  0.33502457E+09
     -183.9947118292      190.8678531644     1  0.34424127E+09
     -183.9947089567      184.1929815906     1  0.34482272E+09
     -183.9946893079      189.1313316198     1  0.33051411E+09
     -183.9946761521      188.2941127531     1  0.31052737E+09
     -183.9946582677      187.0498909517     1  0.34265695E+09
     -183.9946502989      190.8001800195     1  0.34267982E+09
     -183.9946132895      182.7951651357     1  0.33883213E+09
     -183.9946102538      189.3352411847     1  0.32534886E+09
     -183.9946080697      191.1026744029     1  0.35345705E+09
     -183.9945828292      184.1936192768     1  0.33680575E+09
     -183.9945760186      186.2964276126     1  0.34394037E+09
     -183.9945518259      191.0227551748     1  0.33496352E+09
     -183.9945373843      183.0565206849     1  0.33540369E+09
     -183.9945034614      189.8179570436     1  0.35067573E+09
     -183.9945017325      193.1064091152     1  0.33433817E+09
     -183.9944984686      184.8344430816     1  0.33377832E+09
     -183.9944954672      186.7516003572     1  0.33774285E+09
     -183.9944775233      185.8316387250     1  0.33605272E+09
     -183.9944429291      184.4354207143     1  0.33278245E+09
     -183.9944267822      185.8012825309     1  0.34288081E+09
     -183.9943946087      187.9735953059     1  0.33814563E+09
     -183.9943822188      190.1989522935     1  0.32357881E+09
     -183.9943662734      193.2668337095     1  0.34556237E+09
     -183.9943609042      186.5054644805     1  0.34431663E+09
     -183.9943532321      190.6233468044     1  0.35559113E+09
     -183.9943337097      186.8419445356     1  0.34256361E+09
     -183.9943082788      189.9371507611     1  0.36008800E+09
     -183.9943019214      190.0848187615     1  0.33628983E+09
     -183.9942964044      187.8419404975     1  0.34477889E+09
     -183.9942864744      187.2274957115     1  0.35139235E+09
     -183.9942410922      187.8747700612     1  0.34352585E+09
     -183.9942329501      190.2387106314     1  0.33396820E+09
     -183.9942100308      188.2239622199     1  0.33127502E+09
     -183.9941719219      187.3496236670     1  0.33812217E+09
     -183.9941629867      186.0121897750     1  0.34284272E+09
     -183.9941539024      187.0726406735     1  0.35223359E+09
     -183.9941456823      187.6726408237     1  0.35072865E+09
     -183.9941360210      190.9774639875     1  0.35904735E+09
     -183.9941102897      183.1371295911     1  0.33877130E+09
     -183.9940506431      182.1006975683     1  0.33140421E+09
     -183.9940285470      183.9690199978     1  0.33779260E+09
     -183.9940148383      187.5742762161     1  0.33534186E+09
     -183.9940129586      191.1756937743     1  0.34357073E+09
     -183.9940082119      186.9991030434     1  0.35623763E+09
     -183.9940057497      191.1189657441     1  0.34646594E+09
     -183.9939826234      188.4113309070     1  0.32937655E+09
     -183.9939721284      187.2033672237     1  0.33496768E+09
     -183.9939659311      188.2091032715     1  0.33751238E+09
     -183.9939342622      184.1248664966     1  0.34243673E+09
     -183.9939143900      186.0976579154     1  0.33614075E+09
     -183.9938622872      185.3616329499     1  0.32210687E+09
     -183.9938601689      181.5362337939     1  0.33470805E+09
     -183.9938573497      183.7149181268     1  0.33385508E+09
     -183.9938304258      185.7042749690     1  0.34349327E+09
     -183.9938189560      182.9054460006     1  0.33929850E+09
     -183.9938144821      188.7366103521     1  0.34132227E+09
     -183.9937596117      189.8005633249     1  0.33880454E+09
     -183.9937583073      185.0024706330     1  0.33518071E+09
     -183.9937255671      189.9098642651     1  0.34543801E+09
     -183.9937154666      184.8679626905     1  0.32601276E+09
     -183.9937045903      191.0117229345     1  0.34973744E+09
     -183.9936986795      188.1537354380     1  0.34448030E+09
     -183.9936864749      190.9085069012     1  0.34349567E+09
     -183.9936210271      188.8529912344     1  0.35582516E+09
     -183.9936197644      189.1907343862     1  0.33521887E+09
     -183.9935930854      188.6593412880     1  0.34225375E+09
     -183.9935640913      184.3119806943     1  0.33093585E+09
     -183.9935419220      190.1345225454     1  0.34111715E+09
     -183.9935261556      182.8448795720     1  0.33825157E+09
     -183.9934932091      187.4524313518     1  0.33754285E+09
     -183.9934713995      185.1320391104     1  0.34130244E+09
     -183.9934503534      189.9101500872     1  0.34547612E+09
     -183.9934235423      188.6771390998     1  0.34478949E+09
     -183.9934126202      181.3640957440     1  0.34189661E+09
     -183.9933986670      188.6729610250     1  0.32127503E+09
     -183.9933938568      189.3196151470     1  0.33540624E+09
     -183.9933891590      188.9308885378     1  0.34152743E+09
     -183.9933443733      189.2265760647     1  0.35659222E+09
     -183.9933426811      189.8040472938     1  0.34038155E+09
     -183.9933304695      187.8857796375     1  0.34361590E+09
     -183.9933252760      185.5984280125     1  0.33786988E+09
     -183.9933191793      187.3727272757     1  0.34583674E+09
     -183.9933101639      187.3656301973     1  0.34109219E+09
     -183.9932946449      184.0715487064     1  0.34137998E+09
     -183.9932465050      187.6312409910     1  0.33901712E+09
     -183.9932059279      190.7781344233     1  0.33333037E+09
     -183.9932026729      194.7257515945     1  0.33991371E+09
     -183.9931879903      191.2013648355     2  0.34365911E+09
     -183.9931054505      190.1951053670     1  0.32875167E+09
     -183.9930913474      190.7554887398     1  0.34408327E+09
     -183.9930882083      184.9204652191     1  0.32929599E+09
     -183.9930817874      189.9233168675     1  0.32329858E+09
     -183.9930551788      188.9225017344     1  0.34197896E+09
     -183.9930533314      187.6673412820     1  0.34216703E+09
     -183.9930340787      189.2382788698     1  0.35074307E+09
     -183.9930267134      185.2730280110     1  0.32605185E+09
     -183.9929935213      186.7821256325     1  0.34393104E+09
     -183.9929912788      188.7062821798     1  0.36555712E+09
     -183.9929795798      186.5349060440     1  0.33822678E+09
     -183.9929550455      192.7535942678     1  0.34433788E+09
     -183.9929201901      191.4797872352     1  0.34561260E+09
     -183.9928780687      191.2590616302     1  0.34713448E+09
     -183.9928736664      191.9257321507     1  0.34057435E+09
     -183.9928398060      188.2532053856     1  0.32331852E+09
     -183.9928309045      189.9355074316     1  0.34012836E+09
     -183.9927996760      181.4918810129     1  0.34168219E+09
     -183.9927802171      187.7452854536     1  0.34008988E+09
     -183.9927711505      187.0296560884     1  0.34323554E+09
     -183.9927528241      183.8627128503     1  0.33655409E+09
     -183.9927193701      189.2674518219     1  0.32284689E+09
     -183.9927093041      188.3921108737     1  0.34205181E+09
     -183.9926925295      186.7193395242     1  0.33249641E+09
     -183.9926618497      185.4069455510     1  0.32971881E+09
     -183.9926447354      185.5757553843     1  0.33330690E+09
     -183.9926244289      189.8221285797     1  0.33524389E+09
     -183.9926155717      185.5734098391     1  0.35407853E+09
     -183.9925977476      190.8925621427     1  0.35247786E+09
     -183.9925733449      187.7045711012     1  0.32906277E+09
     -183.9925526498      193.7186457505     1  0.35503832E+09
     -183.9925234797      189.0553922442     1  0.34445189E+09
     -183.9925185027      183.1398221090     1  0.33040318E+09
     -183.9925025809      190.4444793954     1  0.32503089E+09
     -183.9924809734      188.0048127135     1  0.32480131E+09
     -183.9924669284      188.7542564273     1  0.33274501E+09
     -183.9924641986      190.0574879578     1  0.34716996E+09
     -183.9924530887      190.6423177282     1  0.32982562E+09
     -183.9924467319      187.0488898571     1  0.33407826E+09
     -183.9924388393      188.9386262477     1  0.33487383E+09
     -183.9924213181      188.0332768454     1  0.32271897E+09
     -183.9923812757      185.4079651448     1  0.34686690E+09
     -183.9923782093      184.3390209372     1  0.33020652E+09
     -183.9923704674      189.8053009023     1  0.34199234E+09
     -183.9923584691      191.9203320798     1  0.34831014E+09
     -183.9923494197      185.1216636873     1  0.33476504E+09
     -183.9922596981      191.1302327761     1  0.34516545E+09
     -183.9922505379      182.4997033114     1  0.34343606E+09
     -183.9922373210      184.1479834023     1  0.34293322E+09
     -183.9922311266      187.7260251536     1  0.33918092E+09
     -183.9922027141      184.7621023657     1  0.33844498E+09
     -183.9921932164      188.0544089287     1  0.32607549E+09
     -183.9921826473      186.2943309415     1  0.33630882E+09
     -183.9921577419      190.4083042385     1  0.31575222E+09
     -183.9921377521      185.9841241270     1  0.34236372E+09
     -183.9921241681      191.7546166318     1  0.32534276E+09
     -183.9921199676      186.0351248555     1  0.32843898E+09
     -183.9920992116      186.3077232448     1  0.33291264E+09
     -183.9920930344      186.4880322844     1  0.32811526E+09
     -183.9920716562      189.3557163322     1  0.33571619E+09
     -183.9920002433      186.5823095320     1  0.32837072E+09
     -183.9919806230      193.7838497296     1  0.35654800E+09
     -183.9919550231      190.4607242189     1  0.33325503E+09
     -183.9919446466      186.5499047240     1  0.33694759E+09
     -183.9919202173      187.3362457424     1  0.33483067E+09
     -183.9919133641      185.7036346094     1  0.33730393E+09
     -183.9919108044      186.8682307793     1  0.33619496E+09
     -183.9919065367      189.2204509480     1  0.34252457E+09
     -183.9918763478      187.5373751133     1  0.35678225E+09
     -183.9918436386      188.4932086811     1  0.34253591E+09
     -183.9918415399      188.8313622130     1  0.35789441E+09
     -183.9918195602      183.1022583207     1  0.34254198E+09
     -183.9917585694      187.5243386111     1  0.33450588E+09
     -183.9917513102      183.7223302495     1  0.34147560E+09
     -183.9917421990      190.3880936805     1  0.34082818E+09
     -183.9917381401      189.0759086207     1  0.34014996E+09
     -183.9917367657      186.5522314213     1  0.33298897E+09
     -183.9917288360      188.0577253940     1  0.33185097E+09
     -183.9917276436      188.3640296092     1  0.34703412E+09
     -183.9917217813      187.9048250398     1  0.33800478E+09
     -183.9917127851      185.5017700636     1  0.32954266E+09
     -183.9917067427      188.9423924627     1  0.35408822E+09
     -183.9916922295      184.3085136226     1  0.33159978E+09
     -183.9916599435      190.4978289231     1  0.31125564E+09
     -183.9916406749      184.7348185740     1  0.34518560E+09
     -183.9916011365      193.7258832503     1  0.36234629E+09
     -183.9915835446      187.6750833198     1  0.33722048E+09
     -183.9915700885      190.6600201396     1  0.37206471E+09
     -183.9915683780      188.9336814349     1  0.34319923E+09
     -183.9915071003      191.1716527626     1  0.35214006E+09
     -183.9915060186      185.5214319784     2  0.34147241E+09
     -183.9914932661      190.0596273068     1  0.32838866E+09
     -183.9914794794      191.1778477226     1  0.34676439E+09
     -183.9914717525      188.9008681318     1  0.33655025E+09
     -183.9914674401      186.8010654972     1  0.34496745E+09
     -183.9914478644      187.7084171281     1  0.33983630E+09
     -183.9913951371      184.0527543713     1  0.33982448E+09
     -183.9913750802      182.1407429868     1  0.32712814E+09
     -183.9913723469      187.6439823548     1  0.33332784E+09
     -183.9913681342      188.4508524589     1  0.33421914E+09
     -183.9913472812      185.6698272905     1  0.33850706E+09
     -183.9913355019      191.0513544809     1  0.32628484E+09
     -183.9913256833      188.4196723638     1  0.34365898E+09
     -183.9913033435      184.1405654827     1  0.33291067E+09
     -183.9913010001      182.3898183323     1  0.34205919E+09
     -183.9912824764      188.3844613828     1  0.33452363E+09
     -183.9912764366      186.2945757214     1  0.33496549E+09
     -183.9912485859      192.5940563751     2  0.35455767E+09
     -183.9912418336      188.1882809294     1  0.35464771E+09
     -183.9912214316      188.5628222359     1  0.33938603E+09
     -183.9911634362      189.1918724829     1  0.34709463E+09
     -183.9911499534      190.1180697924     1  0.35732284E+09
     -183.9910447887      188.2354237418     1  0.33258313E+09
     -183.9910080196      191.6256834868     1  0.34249374E+09
     -183.9909670275      185.2575610734     1  0.33019712E+09
     -183.9909048550      188.3606525492     1  0.33371349E+09
     -183.9909021378      191.7752045219     1  0.34454431E+09
     -183.9908961730      184.8636989119     1  0.33822954E+09
     -183.9908466345      190.5298175703     1  0.34351046E+09
     -183.9908362776      183.4596302851     1  0.34187963E+09
     -183.9908301244      182.7817481716     1  0.33551687E+09
     -183.9907832816      189.6756057436     1  0.32413004E+09
     -183.9907818799      185.7856226597     1  0.33478875E+09
     -183.9907790798      184.5947023091     1  0.33770624E+09
     -183.9907481566      189.9340837778     1  0.33817708E+09
     -183.9907375257      186.5574149083     1  0.34394032E+09
     -183.9907276778      189.0598330657     1  0.33218136E+09
     -183.9906816759      185.3362567239     1  0.32350024E+09
     -183.9906662365      184.1473264943     1  0.32596229E+09
     -183.9906182570      186.0228673000     1  0.34271269E+09
     -183.9906141864      185.7258303988     1  0.33863122E+09
     -183.9905936315      185.9353608775     1  0.33291314E+09
     -183.9905886675      190.3024742557     1  0.34362639E+09
     -183.9905875384      190.9098350141     1  0.33914588E+09
     -183.9905666801      186.3625398665     1  0.34598596E+09
     -183.9905582067      182.8195042063     1  0.34142298E+09
     -183.9905369683      192.7089816658     1  0.32979329E+09
     -183.9905345688      188.2186120881     1  0.34047777E+09
     -183.9905160474      192.8239126841     1  0.38282044E+09
     -183.9904491382      185.0649343328     1  0.34828240E+09
     -183.9903695726      188.3574391560     1  0.33033154E+09
     -183.9903563099      183.4741206006     1  0.33672703E+09
     -183.9903443745      185.8294337752     1  0.33076877E+09
     -183.9903255760      187.4984625977     1  0.33319977E+09
     -183.9903097489      185.6752508425     1  0.34608209E+09
     -183.9902820324      184.1002353581     1  0.33170186E+09
     -183.9902727588      189.5507196125     1  0.35244363E+09
     -183.9902552999      188.1417876465     1  0.32916357E+09
     -183.9902503336      193.8370302799     2  0.35391876E+09
     -183.9902379210      189.1963231519     1  0.33749181E+09
     -183.9902248687      190.9617173595     1  0.32792537E+09
     -183.9902226238      186.6794788562     1  0.34364943E+09
     -183.9901995772      187.8693076461     1  0.34408504E+09
     -183.9901984975      187.7444383955     1  0.33668178E+09
     -183.9901738749      187.1587060063     1  0.33822991E+09
     -183.9901450088      190.3983771105     1  0.34419576E+09
     -183.9901406556      189.1784255072     1  0.35507667E+09
     -183.9901147109      194.2758904157     1  0.33669253E+09
     -183.9900626980      191.2495424177     1  0.34103630E+09
     -183.9900207025      184.4410361412     1  0.34687241E+09
     -183.9900130739      191.7324368835     1  0.34899452E+09
     -183.9899945278      191.3574585404     1  0.33722449E+09
     -183.9899909531      191.1291983655     1  0.34829512E+09
     -183.9899568767      190.2458193993     1  0.37427000E+09
     -183.9899463672      196.0327222745     1  0.33933207E+09
     -183.9899444131      184.9753315235     1  0.34864216E+09
     -183.9899429027      182.6167329539     1  0.33592774E+09
     -183.9899290052      189.2565960242     1  0.33965590E+09
     -183.9898968733      193.7663400244     1  0.35650958E+09
     -183.9898460694      185.9304622961     1  0.34409586E+09
     -183.9898433853      189.1482799999     1  0.32540980E+09
     -183.9897973124      181.9038947521     1  0.32853102E+09
     -183.9897922904      187.0553195123     1  0.33784142E+09
     -183.9897825646      192.6350878688     1  0.34892747E+09
     -183.9897775409      182.0343473092     1  0.35368740E+09
     -183.9897747891      188.2089768401     1  0.33118864E+09
     -183.9897652158      187.5857094211     1  0.34403937E+09
     -183.9897411863      191.1075501581     1  0.33515889E+09
     -183.9897355293      188.8240971224     1  0.34700246E+09
     -183.9897300330      186.6013056097     1  0.34912850E+09
     -183.9897040273      185.5792550171     1  0.33397503E+09
     -183.9896928947      189.6370037914     1  0.34648553E+09
     -183.9896797992      185.5681866380     1  0.32087520E+09
     -183.9896706195      188.4672870536     1  0.33898831E+09
     -183.9896620545      179.6609989707     1  0.33202487E+09
     -183.9896589580      187.4632781615     1  0.33565560E+09
     -183.9896440384      185.5713809852     1  0.33016938E+09
     -183.9896223814      180.9046735927     1  0.33723890E+09
     -183.9896182837      188.1721094710     1  0.35078783E+09
     -183.9896089598      194.3037203901     1  0.33730938E+09
     -183.9895406663      187.1025879213     1  0.33889310E+09
     -183.9895330769      187.9784612389     1  0.34399286E+09
     -183.9894728234      189.3618642268     1  0.35121800E+09
     -183.9894456769      184.1734729565     1  0.32675469E+09
     -183.9894191283      182.0124589227     1  0.33481414E+09
     -183.9894166818      187.6957671437     1  0.33681178E+09
     -183.9893838116      189.1842069474     1  0.32713547E+09
     -183.9893664058      189.2220989915     1  0.35185584E+09
     -183.9893284318      187.6438913576     1  0.33194665E+09
     -183.9893196523      186.7128770393     1  0.34628434E+09
     -183.9893172048      188.9733827031     1  0.33800955E+09
     -183.9892918194      184.4667583449     1  0.33539092E+09
     -183.9892603995      188.2786136880     1  0.36279596E+09
     -183.9892526217      189.2817113018     1  0.34238900E+09
     -183.9892424606      188.7179513042     1  0.32163309E+09
     -183.9892363455      182.3779224923     1  0.33593331E+09
     -183.9892177447      188.2987870410     1  0.33620152E+09
     -183.9892166599      184.3950065955     1  0.33833226E+09
     -183.9892098316      187.6348201162     1  0.34607275E+09
     -183.9891696896      186.0321643961     1  0.33260156E+09
     -183.9891554644      183.1101010951     1  0.33036009E+09
     -183.9891469224      185.2365847664     1  0.35096991E+09
     -183.9891334757      184.5194904194     1  0.35110592E+09
     -183.9891172389      183.9419261102     1  0.33808127E+09
     -183.9890980011      189.4311509785     1  0.32911249E+09
     -183.9890884561      183.8495769333     1  0.33793105E+09
     -183.9890803715      186.1128866343     1  0.34578869E+09
     -183.9890372858      185.1723106924     1  0.33450492E+09
     -183.9890340642      184.0250588868     1  0.33396839E+09
     -183.9890181700      183.9166181328     1  0.33426882E+09
     -183.9889933501      192.1005057596     1  0.34213613E+09
     -183.9889010276      188.5141950506     1  0.35292898E+09
     -183.9888548475      189.6149320734     1  0.34880302E+09
     -183.9888370869      187.0035019605     1  0.36259355E+09
     -183.9887965920      191.2127387695     1  0.33955151E+09
     -183.9887788608      185.8703753395     1  0.31968998E+09
     -183.9887754426      189.5651564747     1  0.33563558E+09
     -183.9886501197      190.8734214032     1  0.34489114E+09
     -183.9886466714      186.2900177619     1  0.35414730E+09
     -183.9886428950      192.9296987867     1  0.34013648E+09
     -183.9886224855      188.4708834426     1  0.33597973E+09
     -183.9886181415      184.3444438796     1  0.33673123E+09
     -183.9886058845      191.1862794520     1  0.32753156E+09
     -183.9886041509      188.8058765223     1  0.34423466E+09
     -183.9885981196      190.7134153811     1  0.33249836E+09
     -183.9885856689      188.7275938328     1  0.33020818E+09
     -183.9885784293      186.2822485544     1  0.33945401E+09
     -183.9885461156      185.6482938046     1  0.33577516E+09
     -183.9885356837      186.1431148287     1  0.32983454E+09
     -183.9885075159      188.3962964995     1  0.34701026E+09
     -183.9884503847      190.6001531527     1  0.34752629E+09
     -183.9884450651      185.3391361134     1  0.33677042E+09
     -183.9884024513      192.7075162083     1  0.35474978E+09
     -183.9884007092      190.2095656931     1  0.35077196E+09
     -183.9883987542      193.9692863890     1  0.34096037E+09
     -183.9883495645      189.8858011238     1  0.34266302E+09
     -183.9883459474      189.6072269928     1  0.33371944E+09
     -183.9883439879      193.4380221189     1  0.34562654E+09
     -183.9883406104      189.4617938561     1  0.32777670E+09
     -183.9883300286      189.7458792930     1  0.35709681E+09
     -183.9883069866      189.4125315091     1  0.33168677E+09
     -183.9882820611      180.3286128671     1  0.33963478E+09
     -183.9882698261      185.1855170133     1  0.33590086E+09
     -183.9882665555      186.4873808792     1  0.34197454E+09
     -183.9882629514      188.0389437822     1  0.33259291E+09
     -183.9882602577      184.3880279284     1  0.33452321E+09
     -183.9882588522      186.7936589026     1  0.33396982E+09
     -183.9882575311      188.6460366387     1  0.34934845E+09
     -183.9882543297      183.1220889529     1  0.33134398E+09
     -183.9882475164      191.0466740592     1  0.33686149E+09
     -183.9882403101      188.0451918166     1  0.32506223E+09
     -183.9882377693      188.5351438480     1  0.33862277E+09
     -183.9881897783      187.6163495284     1  0.34290112E+09
     -183.9881714514      187.4869090332     1  0.33717111E+09
     -183.9881295052      186.4988318826     1  0.34516698E+09
     -183.9880971622      189.1202463912     1  0.33694015E+09
     -183.9880911458      191.6421272286     1  0.34093601E+09
     -183.9880248332      188.1664265415     1  0.34647855E+09
     -183.9879713315      191.2031367074     1  0.34083937E+09
     -183.9879606769      182.6019955036     1  0.33262675E+09
     -183.9879398490      188.3182202963     1  0.33224742E+09
     -183.9879305013      187.2139396753     1  0.33114564E+09
     -183.9879263608      191.3592920128     1  0.35638797E+09
     -183.9878762265      186.9799463127     1  0.33814102E+09
     -183.9878677173      192.9094306635     1  0.32240454E+09
     -183.9878311456      182.3379265477     1  0.33833086E+09
     -183.9878272556      187.2774390046     1  0.33783119E+09
     -183.9877902318      189.0478662701     1  0.34062211E+09
     -183.9877705120      187.0682913165     1  0.34631244E+09
     -183.9877541018      185.6254840425     1  0.31903426E+09
     -183.9876648612      186.9373125019     1  0.32374159E+09
     -183.9876602488      191.0637589913     1  0.34564521E+09
     -183.9875955078      189.9053702765     1  0.35079022E+09
     -183.9875845648      191.6966806546     1  0.32717108E+09
     -183.9875194191      188.7266495056     1  0.33270167E+09
     -183.9874988630      190.8819764829     1  0.34634426E+09
     -183.9874965981      187.9047516532     1  0.34093034E+09
     -183.9874768648      193.6896378185     2  0.32591777E+09
     -183.9874738454      192.1299099673     1  0.35096413E+09
     -183.9874194630      185.0592384610     1  0.33453949E+09
     -183.9874125251      187.8691663062     1  0.32755276E+09
     -183.9873911205      183.6758006705     1  0.33858114E+09
     -183.9873792938      190.7494412856     1  0.33343047E+09
     -183.9873779471      184.6594262138     1  0.33244044E+09
     -183.9873753910      190.9720235845     1  0.34095674E+09
     -183.9873737106      189.3287508507     1  0.33349247E+09
     -183.9873708274      192.8048898136     1  0.35496001E+09
     -183.9873372512      187.1766814931     1  0.32097652E+09
     -183.9873349653      187.7570877731     1  0.33092780E+09
     -183.9873267515      189.4623931786     1  0.34220887E+09
     -183.9873243814      185.5742449781     1  0.33683820E+09
     -183.9873082510      185.5914156337     1  0.32786504E+09
     -183.9873025306      186.1721588310     1  0.33908289E+09
     -183.9872979227      190.1706070800     1  0.34070445E+09
     -183.9872936412      184.2498405893     1  0.34099630E+09
     -183.9872869265      187.5392921983     1  0.35300985E+09
     -183.9872845266      181.5417924001     1  0.33861930E+09
     -183.9872772498      188.8252936542     1  0.34138968E+09
     -183.9872740020      187.5271876748     1  0.34150755E+09
     -183.9872552738      185.4066734467     1  0.33765789E+09
     -183.9872354208      189.3271048324     1  0.34285709E+09
     -183.9872344024      189.1882394412     1  0.33469462E+09
     -183.9872325959      191.5195094324     1  0.37475121E+09
     -183.9872192602      189.0017696710     1  0.34888108E+09
     -183.9871967114      186.4468089400     1  0.33544763E+09
     -183.9871891669      188.0699146470     1  0.33277020E+09
     -183.9871808177      189.4925972594     1  0.34392400E+09
     -183.9871596351      188.4792480583     1  0.33782565E+09
     -183.9871526420      191.0122478018     1  0.33012514E+09
     -183.9870969437      185.6991017457     1  0.33032984E+09
     -183.9870675211      189.2581153823     1  0.33913612E+09
     -183.9870530653      188.1533568845     1  0.34047140E+09
     -183.9870367210      184.9927560458     1  0.32862805E+09
     -183.9870266306      186.6553164031     1  0.35255483E+09
     -183.9870251813      185.3752519861     1  0.32703477E+09
     -183.9870229064      190.3807895926     1  0.32098314E+09
     -183.9869966170      184.4702370823     1  0.33481437E+09
     -183.9869857746      186.8152197135     1  0.33880458E+09
     -183.9869776262      189.5552097135     1  0.32411006E+09
     -183.9869549421      187.8216743539     1  0.34164708E+09
     -183.9869277752      185.4711616726     1  0.33623090E+09
     -183.9869166904      191.3558284687     1  0.34190581E+09
     -183.9868912691      190.9311084176     1  0.34737265E+09
     -183.9868479803      187.1123176114     1  0.32048904E+09
     -183.9868095688      186.2022544049     1  0.32216759E+09
     -183.9867986226      189.2631018731     1  0.33621373E+09
     -183.9867610391      187.8335512679     1  0.34383343E+09
     -183.9867394176      184.6146167492     1  0.33840512E+09
     -183.9867193876      187.5792423749     1  0.32593561E+09
     -183.9866413841      187.4214996206     1  0.33315533E+09
     -183.9866070304      192.6717733656     1  0.33642213E+09
     -183.9865999949      187.7397265515     1  0.33363589E+09
     -183.9865869160      193.1691251522     1  0.36766771E+09
     -183.9865447768      195.9278174456     1  0.34573643E+09
     -183.9865247597      189.8833674762     1  0.33830122E+09
     -183.9865189826      188.0111663337     1  0.32769029E+09
     -183.9865086320      186.0152133868     1  0.33769373E+09
     -183.9864946420      187.0062630961     1  0.34056316E+09
     -183.9864847261      189.9385625502     1  0.34226450E+09
     -183.9864770323      193.4052290103     1  0.33357817E+09
     -183.9864707622      185.9453913595     1  0.33520736E+09
     -183.9864643113      188.9052237456     1  0.33975858E+09
     -183.9864586058      187.5096142754     1  0.33684111E+09
     -183.9864433606      189.8318686032     1  0.33034302E+09
     -183.9864253345      190.0291967336     1  0.33973745E+09
     -183.9863725428      191.4980446168     1  0.33732841E+09
     -183.9863687889      183.9395823441     1  0.34953294E+09
     -183.9863379659      190.8548282809     1  0.32122888E+09
     -183.9862825175      187.3926664793     1  0.33691216E+09
     -183.9862575810      190.8282551188     1  0.34806711E+09
     -183.9862421934      192.7985636023     1  0.38482504E+09
     -183.9862363608      196.1237951884     1  0.35181649E+09
     -183.9862286626      185.5041575325     1  0.33093918E+09
     -183.9861747501      189.3470973862     1  0.33420742E+09
     -183.9861673021      187.3503374268     1  0.33670413E+09
     -183.9861583258      195.7585998773     1  0.34749115E+09
     -183.9861566187      189.2978636845     1  0.35841419E+09
     -183.9861550860      186.8768405403     1  0.32658092E+09
     -183.9861404311      185.0985191498     1  0.32956682E+09
     -183.9860862067      181.4843635407     1  0.34308061E+09
     -183.9860694523      189.2738885902     1  0.32275450E+09
     -183.9860503058      186.4422597730     1  0.33661099E+09
     -183.9860387099      183.8135493291     1  0.33025535E+09
     -183.9860371001      187.6649510322     1  0.33502926E+09
     -183.9860132392      184.6344589328     1  0.34562441E+09
     -183.9860032416      182.8991899749     1  0.34194053E+09
     -183.9859781140      191.7808780965     1  0.34002173E+09
     -183.9859737614      188.5942467566     1  0.33940299E+09
     -183.9859723063      189.0176881848     1  0.33894313E+09
     -183.9859517122      185.6684101178     1  0.33522067E+09
     -183.9859376700      188.8290036948     1  0.32012840E+09
     -183.9859104145      189.3347443748     1  0.33726210E+09
     -183.9858845127      184.0831917670     1  0.32339515E+09
     -183.9858662456      187.7991416031     1  0.33918007E+09
     -183.9858406292      182.8560602056     1  0.32808424E+09
     -183.9858025138      188.5696049507     1  0.33320851E+09
     -183.9857600577      183.2026064768     1  0.33382238E+09
     -183.9857555795      190.1687293196     1  0.34847942E+09
     -183.9857490337      188.0011770834     1  0.32421878E+09
     -183.9857432994      187.0846992041     1  0.32065432E+09
     -183.9857258668      186.2323350308     1  0.34572961E+09
     -183.9856943338      187.4543764152     1  0.32670375E+09
     -183.9856842208      190.9581692092     1  0.34714685E+09
     -183.9856566189      191.4276363654     1  0.34502759E+09
     -183.9856512755      188.9148354705     1  0.33690258E+09
     -183.9856486945      191.3192305367     1  0.33170459E+09
     -183.9855965126      185.0877864660     1  0.33906048E+09
     -183.9855914988      189.5577351511     1  0.33848397E+09
     -183.9855620713      185.8469079573     1  0.33326920E+09
     -183.9855428664      187.2589157513     1  0.33657266E+09
     -183.9855388146      186.3310662583     1  0.34698811E+09
     -183.9855215117      188.0626008090     1  0.34131698E+09
     -183.9854808510      183.1477809236     1  0.38405348E+09
     -183.9854761527      189.2534721475     1  0.33255805E+09
     -183.9854231263      184.2688543866     1  0.34410357E+09
     -183.9854037506      183.5602240747     1  0.34685957E+09
     -183.9853918975      189.8705206853     1  0.33447254E+09
     -183.9853860744      187.8087758614     1  0.34639784E+09
     -183.9853808331      191.1589080908     1  0.33525930E+09
     -183.9853797252      189.3530217290     1  0.34719715E+09
     -183.9853453494      188.0040878031     1  0.33029802E+09
     -183.9853304706      191.4843904098     1  0.34782274E+09
     -183.9853270211      186.6314926442     1  0.33829141E+09
     -183.9852918983      185.4340744937     1  0.33796487E+09
     -183.9851995708      193.3040042358     1  0.33315551E+09
     -183.9851721824      185.8971204105     1  0.33947717E+09
     -183.9851628997      189.0043086991     1  0.34897953E+09
     -183.9851427792      189.5919072252     1  0.34829276E+09
     -183.9851375134      189.9401481276     1  0.33036492E+09
     -183.9851273492      186.4255508725     1  0.31717892E+09
     -183.9851184047      183.0591941306     1  0.32928606E+09
     -183.9851146970      185.1807655644     1  0.35240803E+09
     -183.9850943774      186.0116225581     1  0.34328645E+09
     -183.9850870356      185.9501984996     1  0.33925347E+09
     -183.9850820478      189.7813923629     1  0.33163336E+09
     -183.9850755439      187.6564274155     1  0.33591925E+09
     -183.9850486004      189.9117949729     1  0.35802364E+09
     -183.9850311328      188.0196828442     1  0.32632914E+09
     -183.9850133132      193.1251628546     1  0.34444735E+09
     -183.9849791605      186.2470856301     1  0.33869791E+09
     -183.9849710313      189.4140538721     1  0.33762470E+09
     -183.9849640073      187.6269037104     1  0.34359320E+09
     -183.9849367427      186.4708970924     1  0.34191533E+09
     -183.9849242352      188.7700788566     1  0.34028078E+09
     -183.9849202859      180.5519375370     1  0.35486198E+09
     -183.9848926679      188.8147685407     1  0.34390821E+09
     -183.9848910894      195.3448753441     1  0.35658570E+09
     -183.9848806039      190.2179207978     1  0.34618524E+09
     -183.9848591112      189.7547639622     1  0.35681171E+09
     -183.9848377942      186.1781986441     1  0.34092651E+09
     -183.9848350282      189.5100321325     1  0.35677316E+09
     -183.9848271860      183.8127153279     1  0.33413587E+09
     -183.9848141036      190.9926725233     1  0.34664154E+09
     -183.9848082962      185.4193189760     1  0.33758831E+09
     -183.9847909253      189.2502142531     1  0.33594037E+09
     -183.9847463789      191.8044672077     1  0.33821086E+09
     -183.9847371730      187.6944437256     1  0.34445084E+09
     -183.9847299594      187.8142895591     1  0.32645212E+09
     -183.9847278573      186.9378986294     1  0.33921483E+09
     -183.9847066039      188.0217409189     1  0.35119744E+09
     -183.9846984562      189.8645331401     1  0.35100944E+09
     -183.9846973355      185.2586220131     1  0.34251299E+09
     -183.9846429796      186.9076174971     1  0.33475994E+09
     -183.9846285867      186.6458069007     1  0.33393554E+09
     -183.9846188391      187.7978760688     1  0.35715200E+09
     -183.9846036022      188.5969624742     1  0.34330141E+09
     -183.9845528579      186.9376437936     1  0.33790636E+09
     -183.9845311244      182.1015889923     1  0.34384182E+09
     -183.9845203095      189.7589098793     1  0.34148359E+09
     -183.9845132707      187.9367356781     1  0.33561279E+09
     -183.9844875235      189.0261875763     1  0.34863867E+09
     -183.9844801908      187.8698863403     1  0.32805306E+09
     -183.9844597447      186.1766160556     1  0.33654599E+09
     -183.9844319415      184.3094902295     1  0.34622412E+09
     -183.9844121664      187.1949378976     1  0.34899370E+09
     -183.9844043597      184.2786754536     1  0.34582313E+09
     -183.9843976862      191.7718746293     1  0.33465676E+09
     -183.9843831722      191.5931413403     1  0.35691678E+09
     -183.9843686741      181.5075453521     1  0.33273760E+09
     -183.9843082930      189.8081474100     1  0.34346096E+09
     -183.9843067630      188.6593518470     1  0.34117920E+09
     -183.9842975284      187.6102670118     1  0.33756975E+09
     -183.9842916649      182.4703341247     1  0.32993349E+09
     -183.9842872184      184.2288905804     1  0.33953333E+09
     -183.9842803439      189.9358222209     1  0.33679791E+09
     -183.9842539769      187.1154907879     1  0.31929148E+09
     -183.9842454921      191.4030512605     1  0.33728860E+09
     -183.9842021718      188.1824943183     1  0.32918137E+09
     -183.9841665551      186.1021971563     1  0.34389948E+09
     -183.9841467321      188.4777414157     1  0.34659700E+09
     -183.9841345312      188.4028642669     1  0.34104735E+09
     -183.9841262584      192.3653585430     1  0.35303253E+09
     -183.9841165141      186.6729659208     1  0.36052232E+09
     -183.9840914349      186.8067281687     1  0.35207664E+09
     -183.9840673803      188.5133582121     1  0.33804811E+09
     -183.9840641053      184.1631041996     1  0.33099261E+09
     -183.9840629541      189.5412028088     1  0.34709473E+09
     -183.9840235641      189.4842198012     1  0.33794070E+09
     -183.9839967277      186.1537798662     1  0.35147789E+09
     -183.9839503587      183.0538136332     1  0.34165474E+09
     -183.9839353566      194.2947626376     1  0.33581176E+09
     -183.9839259592      190.5987081718     1  0.34087302E+09
     -183.9839027838      185.8859935833     1  0.34147843E+09
     -183.9838966568      189.1091755774     1  0.35210977E+09
     -183.9838864779      187.1106548423     1  0.34122041E+09
     -183.9838792589      193.0978884213     1  0.34874772E+09
     -183.9838180113      188.7555826906     1  0.34890866E+09
     -183.9838143447      186.4588973341     1  0.34618974E+09
     -183.9838085450      189.3802746659     1  0.35337585E+09
     -183.9838071166      189.4936659217     1  0.34277046E+09
     -183.9837834740      188.8884922546     1  0.32917481E+09
     -183.9837685742      181.7565526597     1  0.33102744E+09
     -183.9837404021      187.1927406381     1  0.33904382E+09
     -183.9837117926      187.8042873020     1  0.34595123E+09
     -183.9837004263      188.6417539878     1  0.34420878E+09
     -183.9836878905      184.7835296676     1  0.33620264E+09
     -183.9836649724      188.9771615335     1  0.34041398E+09
     -183.9836578647      185.2837808979     1  0.35604035E+09
     -183.9836416789      187.1648288744     1  0.34889201E+09
     -183.9836305629      187.0814448132     1  0.33751872E+09
     -183.9835970701      187.1946322095     1  0.34913003E+09
     -183.9835677345      182.4636543540     1  0.33353606E+09
     -183.9835560277      187.3314285161     1  0.33738903E+09
     -183.9835536274      187.3118256684     1  0.33192613E+09
     -183.9835474091      185.8854759221     1  0.34681044E+09
     -183.9835372100      188.1821194362     1  0.32289947E+09
     -183.9835351489      186.3147994611     1  0.34279783E+09
     -183.9835202215      187.1965541669     1  0.33051986E+09
     -183.9835038409      180.7670736832     1  0.34200953E+09
     -183.9834804751      186.0454955561     1  0.34553363E+09
     -183.9834739228      190.9017263170     1  0.34656913E+09
     -183.9834324195      187.7530462840     1  0.34080018E+09
     -183.9834225408      188.3780025868     1  0.33768474E+09
     -183.9834188372      188.3650970648     1  0.33578459E+09
     -183.9834112599      185.8214606567     1  0.33645013E+09
     -183.9833757776      191.1203266845     1  0.34037478E+09
     -183.9833617694      185.4369012175     1  0.33567948E+09
     -183.9833511706      187.3196389896     1  0.32551936E+09
     -183.9833382516      191.2006459155     1  0.34138292E+09
     -183.9833173590      187.4905622460     1  0.35446008E+09
     -183.9833092934      184.8887101201     1  0.37655679E+09
     -183.9833067254      190.8802546731     1  0.34369060E+09
     -183.9833006509      188.1879935730     1  0.32407367E+09
     -183.9832979042      188.6392914811     1  0.32437867E+09
     -183.9832941709      193.3773710981     1  0.34175287E+09
     -183.9832525683      191.8733717623     1  0.33505489E+09
     -183.9832407159      189.1772969624     1  0.34882402E+09
     -183.9832204597      190.1238781729     1  0.35523601E+09
     -183.9832133495      183.7143641676     1  0.32285031E+09
     -183.9832103475      187.9448135042     1  0.33925004E+09
     -183.9831991089      186.6064902930     1  0.33707023E+09
     -183.9831945389      188.6257944203     1  0.33902038E+09
     -183.9831777022      187.5955627125     1  0.33219777E+09
     -183.9831490355      188.3814512172     1  0.34792779E+09
     -183.9831469908      187.0140387367     1  0.35490494E+09
     -183.9831092912      184.0537505334     1  0.32471744E+09
     -183.9830949625      185.8270697098     1  0.34164169E+09
     -183.9830928946      191.3208966801     1  0.32411801E+09
     -183.9830833793      187.3499397627     1  0.33122482E+09
     -183.9830613943      189.7182512756     1  0.32832153E+09
     -183.9830477751      186.8619614768     1  0.34766429E+09
     -183.9830361861      189.3618123384     1  0.34436797E+09
     -183.9830349918      188.8607519959     1  0.33473932E+09
     -183.9829980876      190.4845093140     1  0.34751338E+09
     -183.9829895488      186.8956695718     1  0.34751086E+09
     -183.9829654155      189.9778309601     1  0.34538123E+09
     -183.9829609509      180.9567475964     1  0.34011280E+09
     -183.9829578228      187.1373055630     1  0.33782788E+09
     -183.9829496287      187.2609580614     1  0.34404432E+09
     -183.9828859753      188.4678114277     1  0.33522006E+09
     -183.9828805424      190.2572809398     1  0.33946952E+09
     -183.9828721711      187.5669493489     1  0.32415680E+09
     -183.9828697982      187.1253805987     1  0.34035735E+09
     -183.9828552692      189.1311414623     1  0.32952896E+09
     -183.9828300401      183.1587547543     1  0.34669095E+09
     -183.9828247960      188.1766416810     1  0.35346551E+09
     -183.9828234741      190.1086442932     1  0.34667939E+09
     -183.9828179446      184.3936121514     1  0.33773261E+09
     -183.9828169020      183.4890582097     1  0.33318268E+09
     -183.9828018373      187.6031925974     1  0.35435875E+09
     -183.9828002128      187.2013885461     2  0.33837536E+09
     -183.9827966985      187.9922759689     1  0.35076224E+09
     -183.9827881187      193.6557363870     1  0.33315114E+09
     -183.9827845915      186.2283298887     1  0.34440647E+09
     -183.9827760179      186.9609485874     1  0.33466717E+09
     -183.9827317209      189.1699365387     1  0.34811694E+09
     -183.9826883865      184.5615246859     1  0.35068936E+09
     -183.9826809240      192.9806887610     1  0.36197676E+09
     -183.9826692678      185.9479940423     1  0.33485761E+09
     -183.9826650560      185.1696247089     1  0.33936544E+09
     -183.9826370298      190.4165696535     1  0.34139624E+09
     -183.9826348112      187.9103553004     1  0.33858613E+09
     -183.9826211602      189.7949626141     1  0.31044127E+09
     -183.9826165106      192.2032100186     1  0.33696802E+09
     -183.9825818942      186.6640621279     1  0.33148105E+09
     -183.9825585392      181.4450580274     1  0.32116811E+09
     -183.9825045074      184.5570891428     1  0.33908487E+09
     -183.9824919444      188.6844673456     1  0.33945561E+09
     -183.9824786050      185.8003753984     1  0.33933166E+09
     -183.9824728241      197.0022119809     2  0.32408027E+09
     -183.9824687730      184.6504694437     1  0.32963681E+09
     -183.9824438313      189.8645831803     1  0.34330560E+09
     -183.9824422997      185.6911305941     1  0.35029091E+09
     -183.9824345653      186.2641014992     1  0.33894379E+09
     -183.9824189510      187.2558490070     1  0.34162280E+09
     -183.9824170758      192.8805033926     1  0.34438805E+09
     -183.9824026375      188.0811200198     1  0.36176374E+09
     -183.9823978086      187.1411978436     1  0.34228476E+09
     -183.9823709915      194.2455209872     1  0.35257689E+09
     -183.9823655467      188.3834234631     1  0.34397885E+09
     -183.9823194728      188.3536043162     1  0.33105449E+09
     -183.9822615514      187.8527467006     1  0.32871615E+09
     -183.9822383836      190.0509998428     1  0.33480800E+09
     -183.9822266305      192.6982970249     1  0.38970478E+09
     -183.9822208427      187.1360594420     1  0.33152380E+09
     -183.9821858145      185.0968203247     1  0.33687658E+09
     -183.9821792991      189.6947401125     1  0.34144951E+09
     -183.9821604468      189.4404300517     1  0.35325332E+09
     -183.9821513873      185.1936984065     1  0.34841644E+09
     -183.9821479172      188.5009714883     1  0.33925989E+09
     -183.9821365875      186.4637729962     1  0.34800507E+09
     -183.9821305870      193.9951355584     1  0.34890568E+09
     -183.9821178823      188.8491526800     1  0.34427363E+09
     -183.9821029783      186.0957017997     1  0.33135827E+09
     -183.9820996691      189.5369518032     1  0.34774454E+09
     -183.9820875445      193.5045928838     1  0.33843919E+09
     -183.9820665142      188.4745414859     1  0.32776977E+09
     -183.9820605769      185.4784551348     1  0.34160915E+09
     -183.9820052532      189.3652504205     1  0.34291091E+09
     -183.9820003470      189.4161447122     1  0.33105531E+09
     -183.9819879101      186.3252053645     1  0.34109706E+09
     -183.9819783643      185.8307192796     1  0.33549803E+09
     -183.9819765503      186.2618100583     1  0.34068111E+09
     -183.9819716839      187.6408862823     1  0.34066282E+09
     -183.9819553680      187.1359003451     1  0.34572397E+09
     -183.9819365486      188.7103121881     1  0.33152592E+09
     -183.9819260245      186.3174132352     1  0.34074012E+09
     -183.9819170891      185.6840311550     1  0.34197559E+09
     -183.9819039168      185.5446146161     1  0.33855865E+09
     -183.9818942303      185.8049177975     1  0.34561669E+09
     -183.9818847477      190.2687765294     1  0.31598150E+09
     -183.9818540471      187.3013767256     1  0.33708011E+09
     -183.9818156896      189.8307933355     1  0.33043556E+09
     -183.9817968858      188.9013250330     1  0.34566545E+09
     -183.9817479109      187.1845275668     1  0.33779754E+09
     -183.9817293518      191.4099411795     1  0.32120723E+09
     -183.9816828122      183.9531122937     1  0.34135003E+09
     -183.9816779649      186.1778815613     1  0.33491604E+09
     -183.9816409281      188.3642228870     1  0.33121167E+09
     -183.9816356709      187.3926989802     1  0.33402437E+09
     -183.9815906098      183.9897252225     1  0.33921173E+09
     -183.9815307607      183.6590246760     1  0.34194212E+09
     -183.9815296199      188.4588742733     1  0.35914664E+09
     -183.9815255519      188.9567122847     1  0.34115939E+09
     -183.9815003756      186.5710079633     1  0.32585306E+09
     -183.9814786403      187.4435074639     1  0.33005142E+09
     -183.9814493398      188.5140165395     1  0.35253340E+09
     -183.9814442534      182.1288062901     1  0.33598094E+09
     -183.9814397806      191.9002243812     1  0.34567072E+09
     -183.9814358681      185.2112892521     1  0.34367016E+09
     -183.9814254758      187.6671642154     1  0.33116802E+09
     -183.9813945243      189.2108945526     1  0.34141317E+09
     -183.9813863809      186.9026754637     1  0.33386632E+09
     -183.9813784102      189.9677738633     1  0.33280405E+09
     -183.9813591655      191.1902562833     1  0.34984396E+09
     -183.9813519127      186.7726208064     1  0.33861376E+09
     -183.9813440263      189.3134010805     1  0.31600166E+09
     -183.9813426617      193.9401857926     1  0.35746449E+09
     -183.9813326651      182.1590583222     1  0.34270986E+09
     -183.9813032268      186.4600888216     1  0.33728318E+09
     -183.9812907698      187.1976827744     1  0.34555224E+09
     -183.9812796890      186.1271798979     1  0.32390111E+09
     -183.9812747542      187.7959689365     1  0.35164037E+09
     -183.9812652217      188.4230292348     1  0.34402375E+09
     -183.9812627196      188.3142541962     1  0.34439467E+09
     -183.9812313408      188.1688105752     1  0.32720632E+09
     -183.9812300249      186.9685933534     1  0.34943905E+09
     -183.9812282641      187.7190387961     1  0.32851405E+09
     -183.9812092004      191.0322313843     1  0.33600804E+09
     -183.9812040594      185.0070068595     1  0.33278037E+09
     -183.9811857127      188.4581889534     1  0.33234908E+09
     -183.9811700290      186.8940783465     1  0.31903178E+09
     -183.9811077451      186.2654806692     1  0.33030639E+09
     -183.9811050051      183.0246713289     1  0.33606498E+09
     -183.9810759610      185.6167196133     1  0.34118980E+09
     -183.9810707610      186.7656356424     1  0.35933780E+09
     -183.9810644365      188.8190897237     1  0.34339328E+09
     -183.9810372513      187.8879357802     1  0.34913308E+09
     -183.9810353585      189.1287213945     1  0.33493806E+09
     -183.9810341322      187.0240205436     1  0.33164167E+09
     -183.9810252258      185.5882156423     1  0.35236974E+09
     -183.9810220356      186.3641826618     1  0.32454771E+09
     -183.9810169841      184.9852577626     1  0.33168949E+09
     -183.9810052572      184.6199677235     1  0.33826619E+09
     -183.9809935152      186.6854222531     1  0.33890629E+09
     -183.9809862012      188.7743789106     1  0.34019628E+09
     -183.9809803478      185.5557573190     1  0.33297737E+09
     -183.9809693453      185.8567784280     1  0.33635487E+09
     -183.9809195752      189.6775385434     1  0.34736810E+09
     -183.9809131573      192.7704280998     1  0.33126433E+09
     -183.9808953181      184.3781327463     1  0.32877006E+09
     -183.9808654769      196.3607442606     1  0.35530671E+09
     -183.9808571163      187.4406092601     1  0.34340078E+09
     -183.9808291327      185.8399096757     1  0.34151275E+09
     -183.9808098436      185.9100493107     1  0.33740869E+09
     -183.9808029459      190.9299322925     1  0.34090555E+09
     -183.9807710129      190.1421869043     1  0.33078143E+09
     -183.9807501270      186.3459915770     1  0.31491039E+09
     -183.9807404972      182.6354055227     1  0.34412203E+09
     -183.9807378315      184.0543733149     1  0.34061408E+09
     -183.9807248136      179.8422930745     1  0.33873767E+09
     -183.9807080641      188.5178595556     1  0.33723159E+09
     -183.9807037303      184.9920758304     1  0.33705765E+09
     -183.9806967361      183.6162985505     1  0.34291710E+09
     -183.9806821487      189.3215936607     1  0.34492537E+09
     -183.9806793159      187.1727324917     1  0.34178297E+09
     -183.9806555776      183.3795735856     1  0.33824703E+09
     -183.9806535697      193.5015757245     1  0.33592809E+09
     -183.9805855567      188.7743176216     1  0.32650900E+09
     -183.9805832623      182.2313029583     1  0.33360525E+09
     -183.9805732547      197.5243618622     1  0.33370375E+09
     -183.9805335331      185.2071559855     1  0.33850607E+09
     -183.9805205853      195.0392880525     1  0.35346770E+09
     -183.9805113824      189.2004211688     1  0.34111284E+09
     -183.9805070648      181.5527127234     1  0.33679122E+09
     -183.9804796079      188.9476667389     1  0.34006984E+09
     -183.9804559148      189.6676584105     1  0.33961340E+09
     -183.9804509289      188.5666277914     1  0.33580693E+09
     -183.9804496473      185.0946813940     1  0.34258556E+09
     -183.9804343802      190.3869504195     1  0.33769022E+09
     -183.9804324667      187.6912438802     1  0.34780399E+09
     -183.9804193588      185.7865515024     1  0.33749377E+09
     -183.9803607856      190.4968495680     1  0.33193369E+09
     -183.9803536295      188.3997167243     1  0.33614833E+09
     -183.9803389374      187.2615120115     1  0.34439626E+09
     -183.9803307946      185.6141510253     1  0.34903762E+09
     -183.9803188966      196.1195618429     1  0.35621247E+09
     -183.9802812511      189.3262194651     1  0.34475754E+09
     -183.9802586972      184.8211520133     1  0.34765752E+09
     -183.9802198772      186.9388966459     1  0.32630484E+09
     -183.9801822664      184.2261446506     1  0.33965663E+09
     -183.9801715802      186.5061818529     1  0.33929126E+09
     -183.9801617152      185.6509955808     1  0.34127925E+09
     -183.9801235033      186.5100495013     1  0.33934876E+09
     -183.9800916755      188.2022174949     1  0.32753947E+09
     -183.9800858490      183.3351613233     2  0.34122177E+09
     -183.9800839861      184.1599338519     1  0.32692677E+09
     -183.9800700563      181.8642802408     1  0.33463899E+09
     -183.9800172532      189.1314497131     1  0.33724149E+09
     -183.9800109002      191.2892873712     1  0.34298033E+09
     -183.9800025702      190.1297916476     1  0.33757011E+09
     -183.9799942176      192.9936286677     1  0.34487151E+09
     -183.9799785359      191.2443084160     1  0.34798291E+09
     -183.9799335521      193.5328006292     1  0.33944089E+09
     -183.9798733173      185.6737833446     1  0.33317954E+09
     -183.9798674581      182.9919977273     1  0.33312008E+09
     -183.9798523071      194.3581538429     1  0.34791963E+09
     -183.9798288008      189.0314799378     1  0.33594321E+09
     -183.9798241540      184.5888516299     1  0.33254384E+09
     -183.9798060652      185.2842433213     1  0.34609336E+09
     -183.9798031180      177.7899841764     1  0.31968227E+09
     -183.9797842799      188.6478760159     1  0.35234427E+09
     -183.9797795052      191.6563741158     1  0.33279462E+09
     -183.9797758472      188.4961424081     1  0.35689683E+09
     -183.9797524916      186.1487838917     1  0.34073028E+09
     -183.9797375068      191.3541169034     1  0.33619582E+09
     -183.9797160946      186.6013786499     1  0.33009034E+09
     -183.9797129629      184.6555925386     1  0.33648720E+09
     -183.9796451356      189.2914171230     1  0.34190672E+09
     -183.9796421115      182.4892164318     1  0.32426850E+09
     -183.9796272988      187.8692118995     1  0.33551615E+09
     -183.9796256422      189.6316316788     1  0.34536134E+09
     -183.9795608124      183.8454522408     1  0.33916647E+09
     -183.9795311704      187.3431702807     1  0.33814622E+09
     -183.9795228774      186.5428767208     1  0.33767096E+09
     -183.9795058642      189.3358036331     1  0.35811864E+09
     -183.9795035921      189.4148508316     1  0.34347995E+09
     -183.9794998118      187.9140408078     1  0.32758571E+09
     -183.9794770674      188.6815835483     1  0.34169965E+09
     -183.9794722054      189.3231282882     1  0.34168163E+09
     -183.9794250588      192.1117418728     1  0.34436047E+09
     -183.9794237886      191.2505914563     1  0.34226336E+09
     -183.9794121514      190.1454279962     1  0.34104781E+09
     -183.9793965177      188.7832845054     1  0.34790113E+09
     -183.9793795895      189.7476150606     1  0.32826195E+09
     -183.9793736331      189.8566518723     1  0.34773107E+09
     -183.9793628000      188.6838667997     1  0.34671445E+09
     -183.9793470945      187.8888448998     1  0.34184618E+09
     -183.9793239062      185.2820398904     1  0.35192471E+09
     -183.9793204910      184.3628488577     1  0.33318831E+09
     -183.9793150129      186.0648293052     1  0.34030717E+09
     -183.9793070746      190.1647555604     1  0.33004985E+09
     -183.9792907360      185.8563052369     1  0.33448071E+09
     -183.9792894524      189.6932833783     1  0.35293301E+09
     -183.9792845889      186.2091542920     1  0.33927480E+09
     -183.9792803944      188.1282345562     1  0.32409082E+09
     -183.9792521791      186.5867394840     1  0.34053438E+09
     -183.9792473637      184.9194218180     1  0.33656647E+09
     -183.9792149041      186.9861162707     1  0.34768696E+09
     -183.9792009368      186.9415742394     1  0.34361985E+09
     -183.9791682952      186.1872513783     1  0.34165639E+09
     -183.9791076054      187.0819658010     1  0.34308144E+09
     -183.9791048919      186.7100832839     1  0.34182169E+09
     -183.9791028778      186.9193273109     1  0.35497953E+09
     -183.9791007348      188.5569066606     1  0.33767825E+09
     -183.9790949958      191.0259385934     1  0.34818863E+09
     -183.9790551366      185.3142167089     1  0.33829151E+09
     -183.9790418386      186.0891278900     1  0.33407642E+09
     -183.9790368932      184.6268517578     1  0.32722700E+09
     -183.9790088548      189.3973414810     1  0.35080160E+09
     -183.9790046355      180.4633079262     1  0.33435275E+09
     -183.9790003717      195.9082149068     1  0.34669503E+09
     -183.9789966685      194.4929041320     1  0.34503347E+09
     -183.9789815413      189.0117370702     1  0.34683365E+09
     -183.9789648046      187.1820514340     1  0.33819243E+09
     -183.9789568055      185.3169739089     1  0.34039251E+09
     -183.9789040661      189.4100617342     1  0.33618550E+09
     -183.9789021157      184.8009810606     1  0.33301529E+09
     -183.9788829070      188.7787137363     1  0.34017523E+09
     -183.9788800299      187.8213155955     1  0.34275344E+09
     -183.9788466207      189.4994372211     1  0.34925925E+09
     -183.9788412136      187.3947330830     1  0.33226539E+09
     -183.9788375418      191.2859743335     1  0.34377637E+09
     -183.9788350143      185.9842404436     1  0.34200954E+09
     -183.9787977428      185.2224144498     1  0.35036019E+09
     -183.9787929717      187.3272166676     1  0.33751179E+09
     -183.9787586632      187.0175656022     1  0.33996525E+09
     -183.9787561302      186.9841957262     1  0.34329648E+09
     -183.9787298025      182.8657636011     1  0.33006143E+09
     -183.9787209406      184.4401712924     1  0.34169799E+09
     -183.9787128009      186.5504880961     1  0.33964306E+09
     -183.9787085393      189.8639147418     1  0.31663510E+09
     -183.9786408756      188.8139666997     1  0.32956433E+09
     -183.9786397482      187.4409058051     1  0.35297625E+09
     -183.9786371532      183.5739870688     1  0.33427602E+09
     -183.9786253045      193.6989962404     2  0.32353555E+09
     -183.9786097885      184.9116448985     1  0.33399703E+09
     -183.9785901378      188.0153028391     1  0.33750664E+09
     -183.9785564290      185.6270522082     1  0.35479871E+09
     -183.9785497184      182.1989507772     1  0.33916928E+09
     -183.9785238660      186.1330801408     1  0.33517858E+09
     -183.9785199499      192.0916993874     1  0.33333829E+09
     -183.9785167996      184.2471294729     1  0.34454045E+09
     -183.9785096228      185.7943084004     1  0.32366519E+09
     -183.9784406327      190.6949680876     1  0.33116952E+09
     -183.9784239019      188.0166962641     1  0.33772584E+09
     -183.9783822000      180.8651375510     1  0.33836250E+09
     -183.9783567054      187.3658458077     1  0.33899362E+09
     -183.9783192742      186.8810837202     1  0.34472972E+09
     -183.9782973638      191.8496803962     1  0.34293821E+09
     -183.9782774497      190.0402053771     1  0.35419236E+09
     -183.9782745583      189.3376175254     1  0.33892981E+09
     -183.9782629542      188.2648864410     1  0.33678454E+09
     -183.9782506586      188.2628909191     1  0.32679673E+09
     -183.9782162920      187.8392096206     1  0.33554380E+09
     -183.9782048856      187.1532907877     1  0.32448352E+09
     -183.9781669763      186.7865324953     1  0.34425725E+09
     -183.9781371873      185.2416628978     1  0.33348713E+09
     -183.9781335163      184.9350731551     1  0.31895099E+09
     -183.9781258297      182.5946936354     1  0.33636290E+09
     -183.9781004092      183.9771300071     1  0.34130170E+09
     -183.9780867829      187.6226177767     1  0.34384693E+09
     -183.9780825459      184.2425800190     1  0.33561673E+09
     -183.9780593554      184.6966360527     1  0.35303869E+09
     -183.9780451200      189.1316164763     1  0.33997116E+09
     -183.9780060582      184.2716225533     1  0.35464821E+09
     -183.9780049017      191.3316623276     1  0.33648145E+09
     -183.9779912166      188.6254663690     1  0.33491075E+09
     -183.9779900884      184.1407080490     1  0.33270237E+09
     -183.9779887549      189.9967156329     1  0.32228916E+09
     -183.9779815486      186.7438077494     1  0.34989306E+09
     -183.9779714745      189.3981887907     1  0.35097895E+09
     -183.9779556538      185.1418445897     1  0.33430029E+09
     -183.9779409772      188.9313893242     1  0.33143419E+09
     -183.9779274050      188.6017264200     1  0.34835821E+09
     -183.9779199686      187.9706670670     1  0.34529636E+09
     -183.9779039886      188.0517483394     1  0.34640848E+09
     -183.9778714205      186.0319639091     1  0.34152618E+09
     -183.9778632875      188.8994470606     1  0.32713926E+09
     -183.9778369118      187.5049165294     1  0.33362309E+09
     -183.9778340007      188.1667594444     1  0.33384162E+09
     -183.9778319793      185.2080363455     1  0.33613860E+09
     -183.9778181852      190.6539706875     1  0.34239300E+09
     -183.9778116389      186.3071121094     1  0.32723466E+09
     -183.9777907434      189.7676398398     1  0.34525043E+09
     -183.9777858757      186.8883651036     1  0.34694513E+09
     -183.9777840195      188.5778088166     1  0.34037253E+09
     -183.9777478363      189.7729448094     1  0.32186258E+09
     -183.9777435692      191.4169047346     1  0.37113954E+09
     -183.9777332058      188.7290381443     1  0.32815924E+09
     -183.9777166487      185.0516137336     1  0.33994917E+09
     -183.9776789161      184.5214747188     1  0.33302505E+09
     -183.9776716522      188.3818099707     1  0.34199035E+09
     -183.9776673748      196.1625436221     1  0.35014813E+09
     -183.9776550895      188.6119473371     1  0.36220920E+09
     -183.9776473861      190.9164954435     1  0.35532229E+09
     -183.9776336112      189.1722637315     1  0.34222666E+09
     -183.9775867777      185.3170796481     1  0.33253827E+09
     -183.9775675097      188.9213807797     1  0.34723184E+09
     -183.9775664969      184.9015586777     1  0.33687194E+09
     -183.9775625395      189.8287400259     1  0.34535697E+09
     -183.9775479829      188.9300283404     1  0.35346256E+09
     -183.9775449075      186.1682164885     1  0.33568298E+09
     -183.9775066946      184.6456129340     1  0.33154070E+09
     -183.9775000942      188.0772815149     1  0.33301751E+09
     -183.9774863642      193.5957511857     1  0.35409123E+09
     -183.9774640405      187.8538820501     1  0.33986455E+09
     -183.9774209460      187.8623845591     1  0.34190053E+09
     -183.9773911968      186.6351396394     1  0.33778631E+09
     -183.9773895112      193.0870777980     1  0.34579086E+09
     -183.9773675070      187.5515783414     1  0.33236203E+09
     -183.9773526198      189.5548983323     1  0.33884194E+09
     -183.9773414644      186.1988702751     1  0.35353628E+09
     -183.9772896313      183.7694146503     1  0.33365047E+09
     -183.9772574638      189.9144250500     1  0.34242937E+09
     -183.9772289145      187.6396668162     1  0.35168049E+09
     -183.9771450859      189.6495394936     1  0.33575152E+09
     -183.9771431267      189.4218847807     1  0.33590325E+09
     -183.9771227050      189.4798485333     1  0.34141623E+09
     -183.9771198276      186.3827366450     1  0.34103904E+09
     -183.9770976486      186.0887768127     1  0.34019902E+09
     -183.9770876977      185.2128161439     1  0.34959182E+09
     -183.9770133902      186.6812727865     1  0.33011821E+09
     -183.9769996515      191.3023113385     1  0.35230161E+09
     -183.9769952208      185.8573565858     1  0.33854387E+09
     -183.9769757115      185.5684024698     1  0.33886548E+09
     -183.9769697484      190.1961463583     1  0.34113266E+09
     -183.9769328332      186.3333271573     1  0.32305960E+09
     -183.9769295248      187.9511178949     1  0.34047788E+09
     -183.9769101486      190.3469975319     1  0.33513131E+09
     -183.9768948253      181.5149996535     1  0.33842704E+09
     -183.9768767268      179.1932986285     1  0.33930526E+09
     -183.9768751586      186.6027857693     1  0.34032869E+09
     -183.9767916993      188.6678440830     1  0.33067995E+09
     -183.9767865236      187.6471029110     1  0.33773369E+09
     -183.9767788225      190.4035746415     1  0.32263155E+09
     -183.9767728150      188.5258265794     1  0.33789597E+09
     -183.9767500990      188.3342351753     1  0.35051514E+09
     -183.9767449776      188.9038858334     1  0.33899032E+09
     -183.9767276990      190.2130148639     1  0.33937844E+09
     -183.9767249270      188.2326816662     1  0.34810638E+09
     -183.9767170088      185.3758199330     1  0.33860469E+09
     -183.9767041746      189.4338760335     1  0.34106761E+09
     -183.9767008893      185.6461534517     1  0.34360148E+09
     -183.9766927277      187.4104930439     1  0.32869962E+09
     -183.9766864767      186.3795429181     1  0.33590007E+09
     -183.9766573076      187.2345858980     1  0.34531941E+09
     -183.9766190253      190.6435534279     1  0.34774805E+09
     -183.9766102581      187.3987481518     1  0.32643403E+09
     -183.9765911714      188.4072419283     1  0.34602119E+09
     -183.9765757000      185.8307958410     1  0.33190933E+09
     -183.9764988046      188.9760044832     1  0.33047046E+09
     -183.9763884925      184.5936419166     1  0.33525227E+09
     -183.9763833230      187.9443951056     1  0.34259225E+09
     -183.9763706697      186.0522933441     1  0.33951300E+09
     -183.9763637574      182.7126126007     1  0.34331441E+09
     -183.9763484518      189.0688105531     1  0.34532898E+09
     -183.9763366600      185.5112247780     1  0.33763038E+09
     -183.9763197779      188.8381366885     1  0.33934508E+09
     -183.9763043729      186.0187356214     1  0.34334381E+09
     -183.9762854332      188.2843355102     1  0.33516607E+09
     -183.9762736415      188.5890559762     1  0.33580184E+09
     -183.9762642205      190.8843742611     1  0.34016823E+09
     -183.9762479963      191.1477400593     1  0.33124079E+09
     -183.9762317319      187.9220656206     1  0.33957311E+09
     -183.9762244746      193.1488636271     1  0.33641703E+09
     -183.9761995043      188.4805814265     1  0.33513681E+09
     -183.9761682760      186.4404890272     1  0.33713516E+09
     -183.9761627150      184.0958122951     2  0.33737440E+09
     -183.9761599249      193.1085262251     1  0.34166724E+09
     -183.9761551497      187.7535335164     1  0.32332312E+09
     -183.9761393528      182.6669509595     1  0.33504946E+09
     -183.9761296829      190.3444721660     1  0.34291180E+09
     -183.9761164490      188.6601092181     1  0.34319771E+09
     -183.9760481323      187.1953769845     1  0.34560777E+09
     -183.9760388576      182.4212716754     1  0.32397528E+09
     -183.9760348702      188.2922708881     1  0.33056830E+09
     -183.9760086087      189.1800478824     1  0.34669020E+09
     -183.9759723070      187.3807549051     1  0.33916274E+09
     -183.9759479927      191.3569673271     1  0.35167913E+09
     -183.9759448661      184.9244927872     1  0.31572459E+09
     -183.9759162685      181.1545934401     1  0.33487078E+09
     -183.9759143954      190.8441345571     1  0.34620122E+09
     -183.9759035428      188.2610032100     2  0.33917018E+09
     -183.9758968598      184.0165791342     1  0.34218985E+09
     -183.9758913494      187.9101532601     1  0.33204197E+09
     -183.9758804284      190.5261836948     1  0.34198287E+09
     -183.9758313778      177.9304118367     1  0.34121310E+09
     -183.9758197925      190.7539522111     1  0.34085885E+09
     -183.9758145051      187.8254670251     1  0.34013768E+09
     -183.9758085151      187.0291860945     1  0.34292792E+09
     -183.9757612130      184.9051101001     1  0.33928647E+09
     -183.9757422347      181.2368283848     1  0.33810800E+09
     -183.9757261176      184.9271434721     1  0.33324111E+09
     -183.9757217880      185.6088230765     1  0.33249656E+09
     -183.9757111280      189.8577412092     1  0.36837000E+09
     -183.9757073846      186.7715975080     1  0.34590035E+09
     -183.9755948110      192.7292542704     1  0.32940136E+09
     -183.9755933733      187.2177472717     1  0.33572013E+09
     -183.9755770719      186.0386910392     1  0.33993713E+09
     -183.9755675504      189.5777525178     1  0.32731166E+09
     -183.9755595741      188.4128423376     1  0.31521171E+09
     -183.9755533645      188.2501021641     1  0.34189509E+09
     -183.9755382264      188.8182893753     1  0.31752686E+09
     -183.9755286721      196.3751229334     1  0.34752203E+09
     -183.9754825894      189.5994828087     1  0.32787616E+09
     -183.9754765765      189.3736133666     1  0.33726539E+09
     -183.9753936370      187.3542534920     1  0.33667152E+09
     -183.9753817497      185.9247432253     1  0.33114333E+09
     -183.9753665849      187.3062722470     1  0.33134362E+09
     -183.9753571374      190.0878039376     1  0.34026360E+09
     -183.9753559392      185.0855639485     1  0.33208472E+09
     -183.9753390743      190.8825821069     1  0.35447043E+09
     -183.9753302341      187.4347365936     1  0.32461769E+09
     -183.9753175170      188.9637704771     1  0.34122717E+09
     -183.9752904142      189.6718293165     1  0.36442000E+09
     -183.9752635380      188.1739149796     1  0.34367652E+09
     -183.9752579862      182.1249778501     1  0.34047425E+09
     -183.9752306271      184.7227441522     1  0.33767223E+09
     -183.9752137136      192.4913470073     1  0.32279745E+09
     -183.9752019889      181.7733726012     1  0.33052860E+09
     -183.9751763917      183.7446664396     1  0.32159834E+09
     -183.9751574697      196.0486360379     1  0.34913967E+09
     -183.9751538601      189.4578589648     1  0.34632200E+09
     -183.9751399286      187.5699062339     1  0.37653066E+09
     -183.9751171552      193.2371241811     1  0.38368389E+09
     -183.9751056159      186.1017020900     1  0.33501650E+09
     -183.9750963118      182.7569306356     1  0.34344053E+09
     -183.9750816231      194.5658508074     1  0.33725190E+09
     -183.9750731945      183.9643350497     1  0.32290118E+09
     -183.9749627557      184.0215120051     1  0.33455198E+09
     -183.9749607688      187.6113579954     1  0.32487736E+09
     -183.9749537574      190.7167718477     1  0.34534166E+09
     -183.9749482491      180.2373878150     1  0.34578731E+09
     -183.9749450542      186.7442474589     1  0.34482166E+09
     -183.9749431500      184.2859007747     1  0.34432010E+09
     -183.9749328788      187.5824207796     1  0.33753770E+09
     -183.9749292204      185.7140192475     1  0.32037316E+09
     -183.9749182344      187.9380819227     1  0.33813906E+09
     -183.9749117485      187.1539886225     1  0.33723175E+09
     -183.9749103703      190.8415278046     1  0.34410735E+09
     -183.9748996644      184.9216905353     1  0.34126737E+09
     -183.9748979660      188.8461195708     1  0.33224239E+09
     -183.9748946462      188.8942098272     1  0.33691477E+09
     -183.9748849946      186.8974112750     1  0.33285515E+09
     -183.9748810550      183.9413740152     1  0.34518470E+09
     -183.9748654967      187.6228167343     1  0.32822761E+09
     -183.9748394338      183.5932583082     1  0.34481397E+09
     -183.9748232681      185.5145244741     1  0.33922124E+09
     -183.9748127125      192.6810771348     1  0.31893585E+09
     -183.9748053526      188.5270913051     1  0.31456356E+09
     -183.9748027364      184.2958507832     1  0.33479188E+09
     -183.9747493123      188.4620069638     1  0.34047441E+09
     -183.9746985322      187.3062656488     1  0.33871410E+09
     -183.9746849021      184.7651245498     1  0.33646353E+09
     -183.9746591765      192.1149194656     1  0.33373167E+09
     -183.9746294418      186.7293451152     1  0.32514735E+09
     -183.9746186799      191.2305612336     1  0.32699977E+09
     -183.9746117055      191.9415789376     1  0.34587900E+09
     -183.9745849144      188.7392998802     1  0.32747835E+09
     -183.9745770596      186.7461574987     1  0.32575509E+09
     -183.9745736350      184.0769598762     1  0.33807480E+09
     -183.9745681661      187.3612179641     1  0.36122549E+09
     -183.9745576316      193.0101617084     1  0.35446775E+09
     -183.9745179409      185.4690681991     1  0.33919715E+09
     -183.9745163680      186.6251644801     1  0.33840709E+09
     -183.9745071313      181.6399826364     1  0.33563735E+09
     -183.9744961619      188.9288927353     1  0.34486104E+09
     -183.9744794279      189.4123062246     1  0.32766466E+09
     -183.9744746532      189.9061735315     1  0.35884507E+09
     -183.9744724093      187.6692363765     1  0.33542200E+09
     -183.9744657806      186.3310777416     1  0.34547845E+09
     -183.9744629306      188.2281128786     1  0.34596187E+09
     -183.9744407203      187.7284269554     1  0.33104574E+09
     -183.9744248311      186.9135823404     1  0.33416674E+09
     -183.9744142725      186.2977785123     1  0.33480242E+09
     -183.9743964326      188.4516871212     1  0.34426365E+09
     -183.9743928545      187.7671149833     1  0.34282866E+09
     -183.9743844272      189.7469678598     1  0.35758201E+09
     -183.9743594799      183.8166234670     1  0.34267759E+09
     -183.9743566102      186.4693757959     1  0.34032517E+09
     -183.9742743917      191.2349750490     1  0.34619183E+09
     -183.9742692838      190.2675064695     1  0.35019274E+09
     -183.9742414995      188.5261706386     1  0.34905145E+09
     -183.9742023828      190.1277301361     1  0.35727427E+09
     -183.9741933272      188.9168579105     1  0.33274670E+09
     -183.9741794826      187.0465621921     1  0.32065411E+09
     -183.9741617050      189.1752432674     1  0.34859338E+09
     -183.9741591785      188.6572399091     1  0.35249645E+09
     -183.9741563488      184.6028010037     1  0.33408165E+09
     -183.9741537347      185.7068016204     1  0.33625080E+09
     -183.9741396852      186.0688153545     1  0.34132766E+09
     -183.9741375387      185.5793971416     1  0.32928361E+09
     -183.9741261991      186.5544587085     1  0.33749509E+09
     -183.9741205323      184.2623949947     1  0.34222219E+09
     -183.9741182348      188.6038003356     1  0.32418069E+09
     -183.9741121210      186.5929614534     1  0.33731142E+09
     -183.9740988528      188.5457679510     1  0.35104065E+09
     -183.9740944971      187.8266585512     1  0.33496991E+09
     -183.9740811352      186.2897169210     1  0.34024548E+09
     -183.9740561960      185.9773769029     1  0.34191137E+09
     -183.9740531053      188.0811629258     1  0.33087620E+09
     -183.9740398326      187.0391582854     1  0.33940758E+09
     -183.9740371530      186.5827335768     1  0.33795591E+09
     -183.9740320836      188.0873386277     1  0.33950861E+09
     -183.9740292307      189.6491569189     1  0.34941997E+09
     -183.9740271556      192.3961418931     1  0.34080458E+09
     -183.9740228711      182.5170729383     1  0.33880872E+09
     -183.9740206259      185.3731754042     1  0.31999959E+09
     -183.9740180667      190.5214424000     1  0.33661131E+09
     -183.9739955811      191.1593883841     1  0.34531816E+09
     -183.9739713580      188.7457256366     1  0.33562453E+09
     -183.9739593914      185.3460310655     1  0.33876611E+09
     -183.9739503864      192.7041736942     1  0.34173405E+09
     -183.9739276556      187.8410501468     1  0.34312903E+09
     -183.9738500362      192.8689021545     1  0.33810423E+09
     -183.9738415579      185.2911321271     1  0.32806981E+09
     -183.9738393133      192.4650466560     1  0.34775625E+09
     -183.9738232657      184.6322135575     1  0.35564157E+09
     -183.9738158339      183.1691577783     1  0.34002976E+09
     -183.9738094748      189.6270597950     1  0.33963064E+09
     -183.9737839734      188.1961153822     1  0.33871716E+09
     -183.9737427580      183.1958471456     1  0.33107264E+09
     -183.9736989668      183.5868467288     1  0.32830882E+09
     -183.9736696634      184.6215410011     1  0.33347328E+09
     -183.9736646930      184.9963832370     1  0.33128007E+09
     -183.9736519741      188.2135981065     1  0.34630020E+09
     -183.9736423978      188.5842433081     1  0.35203819E+09
     -183.9736260133      187.0996133522     1  0.32133959E+09
     -183.9736218884      194.0926745071     1  0.34013007E+09
     -183.9736082592      187.8605338672     1  0.32053058E+09
     -183.9736052290      187.4979664223     1  0.34260440E+09
     -183.9735930389      186.1380810557     1  0.35344113E+09
     -183.9735347820      186.0096310154     1  0.33765406E+09
     -183.9735239568      185.7262494855     1  0.34649666E+09
     -183.9735096576      180.6731461144     1  0.33326339E+09
     -183.9734778157      187.0754128021     1  0.35124400E+09
     -183.9734689499      187.8069738134     1  0.33766975E+09
     -183.9734501569      193.3305805021     1  0.34560557E+09
     -183.9734421842      188.1337344659     1  0.34214661E+09
     -183.9734244770      192.6947449566     1  0.32828297E+09
     -183.9734071337      184.2554059306     1  0.33764069E+09
     -183.9733993098      186.6993556173     1  0.34439678E+09
     -183.9733798109      193.7849796923     1  0.33085803E+09
     -183.9733772326      188.0810560688     1  0.34236686E+09
     -183.9733716146      185.0087809566     1  0.34298479E+09
     -183.9733659451      184.6298300736     1  0.33951568E+09
     -183.9733556229      185.7413515318     1  0.34172038E+09
     -183.9733472642      192.9477320853     1  0.33135165E+09
     -183.9733152976      186.8762328927     1  0.33909935E+09
     -183.9733124625      185.3259186991     1  0.33385599E+09
     -183.9732999278      186.7692619348     1  0.33610499E+09
     -183.9732831154      185.9999798470     1  0.35518144E+09
     -183.9732071006      186.9202245428     1  0.34662952E+09
     -183.9731749112      190.2767274760     1  0.35007559E+09
     -183.9731658119      181.6103194168     1  0.34036212E+09
     -183.9731643753      188.8364335953     1  0.33778274E+09
     -183.9731464729      184.0992644089     1  0.33882714E+09
     -183.9731293149      187.4873272476     1  0.34525886E+09
     -183.9730846338      189.9438277118     1  0.35006346E+09
     -183.9730780495      187.6580745579     1  0.33141498E+09
     -183.9730459630      186.2741685893     1  0.34561580E+09
     -183.9730434931      183.4133428947     1  0.35168717E+09
     -183.9729863916      190.2985715395     1  0.32617138E+09
     -183.9729807100      189.2520634646     1  0.33960176E+09
     -183.9729504836      182.7335319915     1  0.33612005E+09
     -183.9729447975      183.6869193570     1  0.35234186E+09
     -183.9729298201      182.0715489026     1  0.33871823E+09
     -183.9729270614      185.4787642397     1  0.32495967E+09
     -183.9729192021      185.3516026018     1  0.33728593E+09
     -183.9729179577      197.5233081035     1  0.33465885E+09
     -183.9729086415      196.3681101382     1  0.35349851E+09
     -183.9728944965      183.6294352528     1  0.33751114E+09
     -183.9728177479      194.4086836270     1  0.33347306E+09
     -183.9728155719      185.2011337810     1  0.35311354E+09
     -183.9727436862      182.9220681593     1  0.35311961E+09
     -183.9727320421      186.3113181445     1  0.32616311E+09
     -183.9727174746      190.9011563935     1  0.33298459E+09
     -183.9727039326      187.9477820117     1  0.34121533E+09
     -183.9726959483      187.2643227932     1  0.33553066E+09
     -183.9726845940      184.8231194018     1  0.33952784E+09
     -183.9726780499      188.7969616350     1  0.33270500E+09
     -183.9726601098      189.2594313161     1  0.33732536E+09
     -183.9726466769      191.1075757068     1  0.34361774E+09
     -183.9726395685      184.3694000651     1  0.34217244E+09
     -183.9726304395      188.2161355977     1  0.34577624E+09
     -183.9725679593      187.4019761341     1  0.33875148E+09
     -183.9725621886      184.8642804763     1  0.33953181E+09
     -183.9725598861      187.4613317833     1  0.33288511E+09
     -183.9725443580      189.4870978086     1  0.34501422E+09
     -183.9725241616      190.0464203216     1  0.33673613E+09
     -183.9724830064      193.3441434483     1  0.35254006E+09
     -183.9724732349      188.6711529914     1  0.33095247E+09
     -183.9724500378      189.3762328229     1  0.34205363E+09
     -183.9723921706      189.0901619267     1  0.33963401E+09
     -183.9723893994      194.9161471434     1  0.32568302E+09
     -183.9723762519      196.4512739765     1  0.34055417E+09
     -183.9723718637      188.3424513130     1  0.33823383E+09
     -183.9723667052      183.3532360790     1  0.33511297E+09
     -183.9723183714      190.7960980670     1  0.33063700E+09
     -183.9722853465      191.8777422509     1  0.36408601E+09
     -183.9722764392      191.3132304230     1  0.34769659E+09
     -183.9722698116      184.8363282773     1  0.33953240E+09
     -183.9722663463      186.9569530830     1  0.34449839E+09
     -183.9722309891      190.9784032068     1  0.34802233E+09
     -183.9722283138      185.8809944778     1  0.34434244E+09
     -183.9722006163      191.5384373736     1  0.36706548E+09
     -183.9721895275      188.1269985157     1  0.33209070E+09
     -183.9721508560      188.9353909394     1  0.33490419E+09
     -183.9721412898      187.3299095001     1  0.33635298E+09
     -183.9721284524      186.5764323653     1  0.35187826E+09
     -183.9721177100      184.9619517139     1  0.33994119E+09
     -183.9721100658      183.8895440555     1  0.33663966E+09
     -183.9721064322      185.4577479297     1  0.34472382E+09
     -183.9720892619      188.4448352887     1  0.35422767E+09
     -183.9720267427      183.3638216390     1  0.33666172E+09
     -183.9720198302      183.2965152190     1  0.34142523E+09
     -183.9720095597      185.1427198581     1  0.33366917E+09
     -183.9719990544      189.3041559607     1  0.32915857E+09
     -183.9719842246      187.6987958248     1  0.33979664E+09
     -183.9719819189      190.3080613973     1  0.33019357E+09
     -183.9719580991      188.9888513504     1  0.31859941E+09
     -183.9718747894      190.9136237340     1  0.34987299E+09
     -183.9718697615      187.9749775050     1  0.32752346E+09
     -183.9718562077      185.4266726073     1  0.34846124E+09
     -183.9718468748      183.7785512608     1  0.34296420E+09
     -183.9718443181      188.0557483889     1  0.34200115E+09
     -183.9718373252      185.4453674696     1  0.35876726E+09
     -183.9718196789      189.5369590794     1  0.34168919E+09
     -183.9718161360      185.2196379101     1  0.34642005E+09
     -183.9718131538      185.7401795722     1  0.34600086E+09
     -183.9717793713      181.8994866606     1  0.34542213E+09
     -183.9717745172      181.9813689814     1  0.35199466E+09
     -183.9717698469      186.8406604354     1  0.32431902E+09
     -183.9717615814      186.4860119978     1  0.33587247E+09
     -183.9717458771      189.7659235733     1  0.35009270E+09
     -183.9717257453      187.6401016627     1  0.33298823E+09
     -183.9717086153      188.7662594160     1  0.33715322E+09
     -183.9717008560      187.1493576530     1  0.32066561E+09
     -183.9716247327      187.2573612512     1  0.34587978E+09
     -183.9716148748      187.7883761697     1  0.35747108E+09
     -183.9716076544      186.2822239708     1  0.34308310E+09
     -183.9715931926      191.3481057212     1  0.34470741E+09
     -183.9715626524      188.9346008948     1  0.34634909E+09
     -183.9715569206      183.0363894147     1  0.33345029E+09
     -183.9714740217      185.7467166175     1  0.33903113E+09
     -183.9714656990      187.0444739167     1  0.33691311E+09
     -183.9714463205      183.1318798194     1  0.32819298E+09
     -183.9714427093      185.4463654568     1  0.34149754E+09
     -183.9714333833      184.1820201671     1  0.33011722E+09
     -183.9714278743      184.6976137259     1  0.34557560E+09
     -183.9713965042      190.2040567237     1  0.33894499E+09
     -183.9713842377      186.1244005778     1  0.33481934E+09
     -183.9713775206      182.4027716369     1  0.33529245E+09
     -183.9713710780      187.7785694341     1  0.34872211E+09
     -183.9713659677      183.1222385721     1  0.33661661E+09
     -183.9713576846      186.9611259367     1  0.34554258E+09
     -183.9713384698      188.0328267420     1  0.33484489E+09
     -183.9713274199      192.0467784183     1  0.33277265E+09
     -183.9713053636      185.9654883753     1  0.34677279E+09
     -183.9713015498      187.4519728182     1  0.33940149E+09
     -183.9712901922      185.8095604430     1  0.34674051E+09
     -183.9712538231      187.0012379351     1  0.33581244E+09
     -183.9712497167      184.5852045111     1  0.34102641E+09
     -183.9712482310      188.6746816730     1  0.32939481E+09
     -183.9712296192      189.5783942639     1  0.33366370E+09
     -183.9712097037      189.5656977906     1  0.34313314E+09
     -183.9712075494      186.2838695352     1  0.34717385E+09
     -183.9711956849      189.2142480855     1  0.35069611E+09
     -183.9711795674      186.0319539200     1  0.33462549E+09
     -183.9711372137      188.9311181492     1  0.34350835E+09
     -183.9711283106      180.6777463374     1  0.33572070E+09
     -183.9711224445      186.9818981073     1  0.34163436E+09
     -183.9711149762      185.6505638809     1  0.33963361E+09
     -183.9711123430      184.5971550925     1  0.34225239E+09
     -183.9711088740      186.9260075708     1  0.33711868E+09
     -183.9711050146      186.7961405749     1  0.33127119E+09
     -183.9710937504      185.1751356430     1  0.33724973E+09
     -183.9710626274      185.3357902484     1  0.33315811E+09
     -183.9710491833      193.6569978038     1  0.33647496E+09
     -183.9710436501      182.9242916544     1  0.32756530E+09
     -183.9710314561      188.4447872226     1  0.33969745E+09
     -183.9709854372      187.0178507354     1  0.33786296E+09
     -183.9709766575      189.6557081623     1  0.32673130E+09
     -183.9709696303      189.1498178453     1  0.35078535E+09
     -183.9709507665      184.9793050335     1  0.33339975E+09
     -183.9709421647      187.3883976823     1  0.32580114E+09
     -183.9709316185      186.7449655734     1  0.34150828E+09
     -183.9709262061      189.0903490902     1  0.32535871E+09
     -183.9709068771      187.3892962900     1  0.35787793E+09
     -183.9708931257      186.5512984827     1  0.33461995E+09
     -183.9708882411      186.2549042865     1  0.32809381E+09
     -183.9708558113      182.4162418255     1  0.32854029E+09
     -183.9708518536      186.5269935016     1  0.33332259E+09
     -183.9708334501      188.0924161308     1  0.33768695E+09
     -183.9708183862      188.6363610979     1  0.34489089E+09
     -183.9707906372      188.4183746966     1  0.33298965E+09
     -183.9707809914      189.2764302417     1  0.32401649E+09
     -183.9707678987      190.2433158074     1  0.33763024E+09
     -183.9707330060      185.4776573141     1  0.32706143E+09
     -183.9707152699      184.0468028005     1  0.33700960E+09
     -183.9707142354      183.6385266277     1  0.33139735E+09
     -183.9707035332      188.7903031541     1  0.33788007E+09
     -183.9706960659      190.7818713728     1  0.33027906E+09
     -183.9706809796      186.9920739351     1  0.34737746E+09
     -183.9706746881      192.8265246663     1  0.34669353E+09
     -183.9706681849      187.7330515847     1  0.33875205E+09
     -183.9706369856      180.8832479886     1  0.33413324E+09
     -183.9706340671      186.7707620796     1  0.33383549E+09
     -183.9706286461      183.0056144544     1  0.34148194E+09
     -183.9706145348      183.1091243614     1  0.33497980E+09
     -183.9705923213      186.6846773871     1  0.33384473E+09
     -183.9705864072      188.1451431555     1  0.35237406E+09
     -183.9705778510      184.2857300338     1  0.33861550E+09
     -183.9705749109      193.4345007027     1  0.33850830E+09
     -183.9705570897      185.5000695455     1  0.33393319E+09
     -183.9705455063      189.9493776464     1  0.35876181E+09
     -183.9705356438      190.2048094400     1  0.32228513E+09
     -183.9705222886      187.7856754881     1  0.33899697E+09
     -183.9705182290      192.6502693133     1  0.33899849E+09
     -183.9705068255      182.9550376740     1  0.33658998E+09
     -183.9704573850      192.6070995743     1  0.34831334E+09
     -183.9704556448      183.6054276035     1  0.34028649E+09
     -183.9704474531      186.8230357995     1  0.33819455E+09
     -183.9704140460      185.9189265597     1  0.34493256E+09
     -183.9703861371      189.1057592604     1  0.33525468E+09
     -183.9703793066      190.3296172347     1  0.34963357E+09
     -183.9703695956      188.9291666728     1  0.34285918E+09
     -183.9703329723      190.0228324184     1  0.34701569E+09
     -183.9703294643      187.7588438057     1  0.34404671E+09
     -183.9703265561      188.4417334290     1  0.33114496E+09
     -183.9703235542      187.3702276130     1  0.34976382E+09
     -183.9702911392      187.8426154233     1  0.34018223E+09
     -183.9702660110      188.0332113829     1  0.33243018E+09
     -183.9702506587      188.1521942263     1  0.34981964E+09
     -183.9702461177      185.3519208407     1  0.32018238E+09
     -183.9702226319      186.3344133897     1  0.33772324E+09
     -183.9702212311      182.3184529794     1  0.32282064E+09
     -183.9701924070      188.8943123355     1  0.33900209E+09
     -183.9701833814      189.8253136665     1  0.34411544E+09
     -183.9701698998      186.3366539861     1  0.32561424E+09
     -183.9701538701      183.8548800172     1  0.32560654E+09
     -183.9701511122      183.8803300605     1  0.34354385E+09
     -183.9701283261      188.1753552183     1  0.34423962E+09
     -183.9701053593      182.5262766282     1  0.33223855E+09
     -183.9700819923      187.4043581620     1  0.33404447E+09
     -183.9700719777      190.4192602654     1  0.34883258E+09
     -183.9700554114      185.8953183468     1  0.33520566E+09
     -183.9700460204      183.2633306838     1  0.35135308E+09
     -183.9700264486      189.9050180088     1  0.33487766E+09
     -183.9700148831      187.5532504362     1  0.34644301E+09
     -183.9700087297      191.5488467626     1  0.32650000E+09
     -183.9699656967      188.5885357872     1  0.34179027E+09
     -183.9699604744      187.4941697584     1  0.33544303E+09
     -183.9699415539      191.3319210085     1  0.34961796E+09
     -183.9699257975      189.0938617516     1  0.35540161E+09
     -183.9699231562      184.5538368503     1  0.33670625E+09
     -183.9699192548      182.3485937586     1  0.34161454E+09
     -183.9699162504      180.6364610969     1  0.33503708E+09
     -183.9699122352      187.0655281257     1  0.35283427E+09
     -183.9699011060      196.1788044523     1  0.35349503E+09
     -183.9698934147      188.3981643793     1  0.32031353E+09
     -183.9698820541      189.7331508150     1  0.34261711E+09
     -183.9698361079      189.8504473953     1  0.34409356E+09
     -183.9698342832      182.1284812317     1  0.32301170E+09
     -183.9698244967      184.2412872776     1  0.32784516E+09
     -183.9698212339      189.7172220692     1  0.34151980E+09
     -183.9698193161      189.5014897581     1  0.33241816E+09
     -183.9698080257      188.5571139726     1  0.34504674E+09
     -183.9697930218      193.7971543923     1  0.34680159E+09
     -183.9697864173      188.8380907472     1  0.33833478E+09
     -183.9697750732      197.2098207716     1  0.34002807E+09
     -183.9697360691      187.5160729139     1  0.34332787E+09
     -183.9697292606      188.0520941032     1  0.32581057E+09
     -183.9696866398      185.9589293822     1  0.33976136E+09
     -183.9696795195      188.5753357827     1  0.32540329E+09
     -183.9696581494      185.7448713662     1  0.34248845E+09
     -183.9696391801      183.5005827928     1  0.33225052E+09
     -183.9696370121      181.2548437759     1  0.33296144E+09
     -183.9696359683      186.4577437978     1  0.32836001E+09
     -183.9696119552      186.9476974333     1  0.34115282E+09
     -183.9695880773      186.1711753528     1  0.33451402E+09
     -183.9695814759      188.1313614718     1  0.33236154E+09
     -183.9695786945      194.1996082666     1  0.35082895E+09
     -183.9695663731      185.7921718616     1  0.32519494E+09
     -183.9695308120      190.0342828877     1  0.33045500E+09
     -183.9695273304      190.2593336556     1  0.35934647E+09
     -183.9695233970      186.2332272442     1  0.34992959E+09
     -183.9695178245      184.0148365744     1  0.34008759E+09
     -183.9694899880      185.4998817678     1  0.32910014E+09
     -183.9694566445      184.5554701212     1  0.33460966E+09
     -183.9694356228      189.2062610505     1  0.34694134E+09
     -183.9694319639      189.1661114134     1  0.34317186E+09
     -183.9694216024      184.6314074658     1  0.32921477E+09
     -183.9693875126      186.4886843712     1  0.33609951E+09
     -183.9693757558      191.2430188644     1  0.32673679E+09
     -183.9693680865      184.7530564055     1  0.33099546E+09
     -183.9693651436      190.1874184059     1  0.34652816E+09
     -183.9693588960      187.5624854562     1  0.33897186E+09
     -183.9693386693      185.1353900081     1  0.33155656E+09
     -183.9693135226      186.5656787056     1  0.33661712E+09
     -183.9692972432      188.7662447687     1  0.33101714E+09
     -183.9692841213      193.8028789298     1  0.33692157E+09
     -183.9692779823      185.6610753633     1  0.34034202E+09
     -183.9692547225      188.8626232549     1  0.33721533E+09
     -183.9692393943      191.1139633748     1  0.34080846E+09
     -183.9692314821      186.7681015767     1  0.34058919E+09
     -183.9692123139      185.5545559123     1  0.32674081E+09
     -183.9692105008      187.9346693107     1  0.33182443E+09
     -183.9691820735      184.9500988223     1  0.32380556E+09
     -183.9691796683      181.0535464853     1  0.33843167E+09
     -183.9691727408      189.9725507774     1  0.33888937E+09
     -183.9691716171      186.5387881331     1  0.34139667E+09
     -183.9691533661      186.1668835302     1  0.33235286E+09
     -183.9691495280      185.5266238555     1  0.33299689E+09
     -183.9691344133      188.4681746298     1  0.34168568E+09
     -183.9691269840      191.6808797486     1  0.35420443E+09
     -183.9690899205      184.6400397701     1  0.34247255E+09
     -183.9690789074      186.3548266082     1  0.32411558E+09
     -183.9690703652      187.9881418279     1  0.34200166E+09
     -183.9690631051      185.0115630340     1  0.33208565E+09
     -183.9690390892      188.9504563361     1  0.33506753E+09
     -183.9690273903      190.3721057952     1  0.33998218E+09
     -183.9690119185      184.7709961993     1  0.33849902E+09
     -183.9690080252      187.3628907681     1  0.32504203E+09
     -183.9690031104      187.6946891042     1  0.34145679E+09
     -183.9689846969      187.9552835540     1  0.33814812E+09
     -183.9689691297      191.0936421053     1  0.34842502E+09
     -183.9689573493      190.3869067714     1  0.34519650E+09
     -183.9689514579      188.7870842077     1  0.33204672E+09
     -183.9689487988      189.6765424324     1  0.35392981E+09
     -183.9688773380      183.9390960678     1  0.33092287E+09
     -183.9688723273      189.5833207369     1  0.32982558E+09
     -183.9688486992      189.7312995476     1  0.34683238E+09
     -183.9688355462      185.3932956007     1  0.33980665E+09
     -183.9688275240      188.0955777491     1  0.33615108E+09
     -183.9688241887      188.2404589835     1  0.33678254E+09
     -183.9688077587      185.2477441128     1  0.33972529E+09
     -183.9687827867      186.4518250775     1  0.34849363E+09
     -183.9687747074      187.9802220784     1  0.33542033E+09
     -183.9687713244      190.8809583994     1  0.34333499E+09
     -183.9687679092      184.6717862003     1  0.33711573E+09
     -183.9687520352      182.7828129987     1  0.33019484E+09
     -183.9687421709      180.5874831606     1  0.35298410E+09
     -183.9687183350      189.8203955219     1  0.35513569E+09
     -183.9687074026      188.7081356350     1  0.34027234E+09
     -183.9686838792      187.9322514110     1  0.33876175E+09
     -183.9686827323      187.9119836332     1  0.34893981E+09
     -183.9686720939      185.1904288436     1  0.34066716E+09
     -183.9686677696      186.2269463881     1  0.34804974E+09
     -183.9686541635      186.3974035145     1  0.33934369E+09
     -183.9686501721      188.3750724900     1  0.34431795E+09
     -183.9686178482      189.7695407928     1  0.34411430E+09
     -183.9686120428      190.0076389019     1  0.33424877E+09
     -183.9686095340      184.5212554876     1  0.32678134E+09
     -183.9686024824      187.0155556043     1  0.33967604E+09
     -183.9685820003      185.2975315746     1  0.32819725E+09
     -183.9685505426      191.0430556823     1  0.33488044E+09
     -183.9685426151      185.1898138830     1  0.33822899E+09
     -183.9685404391      185.4353737730     1  0.34597101E+09
     -183.9684979710      187.0027433372     1  0.34589328E+09
     -183.9684890563      192.4659498664     1  0.32808203E+09
     -183.9684608484      186.2921825627     1  0.31574903E+09
     -183.9684576800      188.7687393744     2  0.33417637E+09
     -183.9684541550      185.5456710192     1  0.34623203E+09
     -183.9684375422      187.4862334222     1  0.32676114E+09
     -183.9684217290      185.5604216068     1  0.34157033E+09
     -183.9684197822      194.5470410728     1  0.33483046E+09
     -183.9683921580      189.8527099647     1  0.34304219E+09
     -183.9683823802      184.4928547308     1  0.32927707E+09
     -183.9683480471      186.7332758296     1  0.33257471E+09
     -183.9683375152      182.9509247795     1  0.32597596E+09
     -183.9683342657      185.2553651637     1  0.34415085E+09
     -183.9683153768      187.3633811699     1  0.33627376E+09
     -183.9683053726      192.8746640681     1  0.34624393E+09
     -183.9682757839      186.3079031673     1  0.32863527E+09
     -183.9682561018      188.1536374072     1  0.33846420E+09
     -183.9682527041      187.8005162203     1  0.34119649E+09
     -183.9682408361      188.1400849644     1  0.34019952E+09
     -183.9682259939      187.0342524864     1  0.34414457E+09
     -183.9682126506      186.9042454594     1  0.32869176E+09
     -183.9682071754      185.5646100824     1  0.34085091E+09
     -183.9682045203      186.0225815732     1  0.33255102E+09
     -183.9681981376      186.3528387096     1  0.33884905E+09
     -183.9681837966      187.4695707753     1  0.34502210E+09
     -183.9681598076      187.2560615702     1  0.33034665E+09
     -183.9681504207      196.3098979677     1  0.34526920E+09
     -183.9681174924      188.6939915811     1  0.34237590E+09
     -183.9681134489      185.2179476433     1  0.34526970E+09
     -183.9680916676      187.0555510335     1  0.33095595E+09
     -183.9680871417      187.9684429605     1  0.34231527E+09
     -183.9680752493      187.1636403576     1  0.34595064E+09
     -183.9680599168      183.2872175844     1  0.35155223E+09
     -183.9680562973      184.0310215112     1  0.34800751E+09
     -183.9680208788      191.2361353681     1  0.35358407E+09
     -183.9680123724      191.8403411321     1  0.35663188E+09
     -183.9679903341      189.6760043109     1  0.33197811E+09
     -183.9679788777      187.9295390776     1  0.32806586E+09
     -183.9679498708      188.6242946295     1  0.34644578E+09
     -183.9678946080      186.6557052472     1  0.33477386E+09
     -183.9678563634      185.9564718948     1  0.33488715E+09
     -183.9678093032      184.2827566648     1  0.33613307E+09
     -183.9677990429      189.2256722635     1  0.33440602E+09
     -183.9677711564      192.9171253201     1  0.34266520E+09
     -183.9677395493      186.5095400601     1  0.33300239E+09
     -183.9677364279      188.9523739667     1  0.33557374E+09
     -183.9677264129      186.4385554249     1  0.33847940E+09
     -183.9677225887      187.6008724754     1  0.32849423E+09
     -183.9677103456      189.5437017516     1  0.35649122E+09
     -183.9677057454      188.6682657859     1  0.33785778E+09
     -183.9676766930      184.2937267839     1  0.33187855E+09
     -183.9676518200      188.1854977686     1  0.35168033E+09
     -183.9676505946      189.2411256155     1  0.33617018E+09
     -183.9676472842      183.2115253411     1  0.33143392E+09
     -183.9676223508      186.6608353776     1  0.33954171E+09
     -183.9676125808      188.1503093226     1  0.32854600E+09
     -183.9675930690      185.9098530526     1  0.33808954E+09
     -183.9675759934      188.2616532272     1  0.33765876E+09
     -183.9675636588      187.6862169766     1  0.33109737E+09
     -183.9675626299      186.0618991701     1  0.33347806E+09
     -183.9675584713      190.0365360906     1  0.34857739E+09
     -183.9675563426      186.4667907369     1  0.33202242E+09
     -183.9675477807      186.4895239529     1  0.34254371E+09
     -183.9675446879      188.8788609922     1  0.36576403E+09
     -183.9675354693      181.6396811807     1  0.33818987E+09
     -183.9675323075      188.2983313131     1  0.36182568E+09
     -183.9675240328      185.6221945659    20  0.31046564E+09
     -183.9675207842      187.6309463567     1  0.32647172E+09
     -183.9675149437      185.7533539770     1  0.33471054E+09
     -183.9675053083      187.9377594996     1  0.35255743E+09
     -183.9674894276      188.3976803586     1  0.36816887E+09
     -183.9674878989      189.4935942201     1  0.34733402E+09
     -183.9674485648      187.5982378952     1  0.33833663E+09
     -183.9674330081      185.5818193347     1  0.34111774E+09
     -183.9674030011      190.7436057167     1  0.33529883E+09
     -183.9673800880      192.3481897388     1  0.35295347E+09
     -183.9673656538      193.4570596842     1  0.32743739E+09
     -183.9673358655      192.1511584252     1  0.33339926E+09
     -183.9673262950      181.8927680867     1  0.35066276E+09
     -183.9673222166      187.1339651370     1  0.33725888E+09
     -183.9673177357      186.2989405956     1  0.32686265E+09
     -183.9672988855      187.3866049632     1  0.33934469E+09
     -183.9672972800      190.3169834552     1  0.32473012E+09
     -183.9672720314      185.1999372663     1  0.34670230E+09
     -183.9672483964      184.7349262328     1  0.33205987E+09
     -183.9671916531      185.5451067123     1  0.33964558E+09
     -183.9671842983      185.8186340040     1  0.33914453E+09
     -183.9671737539      187.9002822491     1  0.32780600E+09
     -183.9671692481      188.6957939414     1  0.32378385E+09
     -183.9671656572      186.7010513251     1  0.34212230E+09
     -183.9671636818      187.4806266242     1  0.33803195E+09
     -183.9671487701      187.1287221964     1  0.33626049E+09
     -183.9671464176      185.3613652662     1  0.33421009E+09
     -183.9671172245      188.8090349615     1  0.33947031E+09
     -183.9671077450      186.4260816219     1  0.33390461E+09
     -183.9671015134      186.9897265330     1  0.34186616E+09
     -183.9670685018      185.7382713429     1  0.31674464E+09
     -183.9670520760      188.9487615170     1  0.33179966E+09
     -183.9670503842      186.5191474613     1  0.33995823E+09
     -183.9670373960      183.5964105721     1  0.33717269E+09
     -183.9670227173      188.9374284468     1  0.33812508E+09
     -183.9670170781      190.1511508874     1  0.34231921E+09
     -183.9670103794      188.5539929914     1  0.34082744E+09
     -183.9670062440      187.9132575960     1  0.34187710E+09
     -183.9669818476      184.8516563734     1  0.35313321E+09
     -183.9669647478      188.6370293980     1  0.34330645E+09
     -183.9669608988      184.7701342756     1  0.33558866E+09
     -183.9669554601      189.3288317107     1  0.34180591E+09
     -183.9669488079      187.9320022433     1  0.33851581E+09
     -183.9669440245      188.0032661186     1  0.34135202E+09
     -183.9669315988      187.9330935830     1  0.33712963E+09
     -183.9669295419      188.2092588856     1  0.33326228E+09
     -183.9669284739      184.0068557852     1  0.32866253E+09
     -183.9668883574      190.1537982627     1  0.32363845E+09
     -183.9668833226      187.8838918830     1  0.33732753E+09
     -183.9668634051      185.7512076360     1  0.34977595E+09
     -183.9668513578      187.4422489765     1  0.33580701E+09
     -183.9668370022      185.2474206879     1  0.34887373E+09
     -183.9668153039      184.4061352134     1  0.33263756E+09
     -183.9668045468      187.5471226851     1  0.34500045E+09
     -183.9667901992      188.8612102009     1  0.34875161E+09
     -183.9667886801      185.2119971547     1  0.33107875E+09
     -183.9667805308      186.4756670583     1  0.34237208E+09
     -183.9667724192      187.6567582315     1  0.34162814E+09
     -183.9667593121      190.2187569517     1  0.35838589E+09
     -183.9667501640      187.2778195661     1  0.34209183E+09
     -183.9667396179      185.8400415131     1  0.33558922E+09
     -183.9667292869      189.4729591367     1  0.32417591E+09
     -183.9667186714      186.8502675831     1  0.34989081E+09
     -183.9667072055      187.3399624236     1  0.33402927E+09
     -183.9666921538      186.6766470732     1  0.33250376E+09
     -183.9666883861      185.4538386928     1  0.33243005E+09
     -183.9666764435      184.7961927012     1  0.33083904E+09
     -183.9666373554      184.4981262870     1  0.33661980E+09
     -183.9666154871      185.1557788760     1  0.33311780E+09
     -183.9665934849      184.0670945917     1  0.34200684E+09
     -183.9665878027      188.2295521503     1  0.33915957E+09
     -183.9665604803      186.5626790519     1  0.33114322E+09
     -183.9665408597      185.0669853216     1  0.34350192E+09
     -183.9664969216      183.9475831904     1  0.33404144E+09
     -183.9664749311      191.5363865959     1  0.35165236E+09
     -183.9664441289      188.3084489538     1  0.33370312E+09
     -183.9664265080      187.3530624537     1  0.33236872E+09
     -183.9664147084      190.5447819730     1  0.35599024E+09
     -183.9664066500      185.0802305020     1  0.32759534E+09
     -183.9664035710      183.8985319852     1  0.32868281E+09
     -183.9663878675      185.1757921152     1  0.34123293E+09
     -183.9663781572      185.3527779129     1  0.31884856E+09
     -183.9663727988      186.8747700095     1  0.35027621E+09
     -183.9662657543      186.0456253320     1  0.34969969E+09
     -183.9662470782      187.0846586361     1  0.33991923E+09
     -183.9662341415      190.3993648640     1  0.33795862E+09
     -183.9662320794      188.9384342442     1  0.33800744E+09
     -183.9662167832      187.2238804093     1  0.32184474E+09
     -183.9662144507      191.3580017175     1  0.33859394E+09
     -183.9661737598      190.8194911292     1  0.34291252E+09
     -183.9661714203      185.2234672897     1  0.34026236E+09
     -183.9661511953      193.4378830184     1  0.31790410E+09
     -183.9661403791      190.3831845735     1  0.33405861E+09
     -183.9661387932      188.2165221416     1  0.32612059E+09
     -183.9661261556      188.6277221000     1  0.35093385E+09
     -183.9661210667      183.3614834490     1  0.33975643E+09
     -183.9661015561      182.3935866381     1  0.33580098E+09
     -183.9661004980      186.9275328895     1  0.34258668E+09
     -183.9660919174      185.2620740234     1  0.33504923E+09
     -183.9660613740      186.7139584475     1  0.34065376E+09
     -183.9660355439      185.9901412402     1  0.33143832E+09
     -183.9660317517      189.3704109362     1  0.35295181E+09
     -183.9660292290      185.6313693327     1  0.32010589E+09
     -183.9660210973      188.0860639162     1  0.33989778E+09
     -183.9660140841      190.3352802855     1  0.34240090E+09
     -183.9660097905      190.1138836452     1  0.33914421E+09
     -183.9660054765      182.6952940964     1  0.34001196E+09
     -183.9659492946      187.5832816991     1  0.33488090E+09
     -183.9659466811      187.3203892423     1  0.35354782E+09
     -183.9659446099      193.3756157830     1  0.34123884E+09
     -183.9659277940      189.5115154636     1  0.32694352E+09
     -183.9659155043      189.3470640357     1  0.34848749E+09
     -183.9659053558      184.8461647829     1  0.33758349E+09
     -183.9659018034      192.2548762794     1  0.34901532E+09
     -183.9658725923      187.2835632396     1  0.32374479E+09
     -183.9658632215      185.1424132020     1  0.34919831E+09
     -183.9658433928      184.1558879671     1  0.33158903E+09
     -183.9658249029      187.6758088713     1  0.34404291E+09
     -183.9658165843      188.5370454484     1  0.31940860E+09
     -183.9658096420      182.7026548286     1  0.33754553E+09
     -183.9658041852      187.4914133277     1  0.33125592E+09
     -183.9657874091      191.5413457951     1  0.34935777E+09
     -183.9657692948      186.0256657495     1  0.33591073E+09
     -183.9657637173      189.6966884489     1  0.33745400E+09
     -183.9657594046      192.9515143085     1  0.34899532E+09
     -183.9657563721      184.7913992408     1  0.33742551E+09
     -183.9657529851      188.7021360996     1  0.31471269E+09
     -183.9657382612      186.8257045116     1  0.33605257E+09
     -183.9657257705      188.2419424909     1  0.32254520E+09
     -183.9657229913      192.3439655741     1  0.33960301E+09
     -183.9657154738      190.3027388172     1  0.34167853E+09
     -183.9657056982      185.6844946266     1  0.34149865E+09
     -183.9657026555      184.4510434461     1  0.33694199E+09
     -183.9656973698      185.7227235010     1  0.32255661E+09
     -183.9656942974      188.9106441026     1  0.36090956E+09
     -183.9656902138      187.7189875070     1  0.32826177E+09
     -183.9656851469      186.4116195414     1  0.35222114E+09
     -183.9656654146      185.9708671020     2  0.32783883E+09
     -183.9656615119      185.1264226008     1  0.32573662E+09
     -183.9656572935      185.2992423974     1  0.34297235E+09
     -183.9656482949      183.0953055196     1  0.33189099E+09
     -183.9656451439      187.8147599932     1  0.36663305E+09
     -183.9656243522      187.0103262659     1  0.33844060E+09
     -183.9656103022      186.9285756936     1  0.34689912E+09
     -183.9655920327      190.2438408905     1  0.34316975E+09
     -183.9655885683      186.4690126000     1  0.33937040E+09
     -183.9655865426      189.9181445131     1  0.35239693E+09
     -183.9655837879      186.0357473227     2  0.32414632E+09
     -183.9655789065      181.8072024769     1  0.33583407E+09
     -183.9655754370      180.2658510172     1  0.33794713E+09
     -183.9655510909      188.0954813954     1  0.34281389E+09
     -183.9654899248      185.0953158046     1  0.34044437E+09
     -183.9654709382      190.3102046492     1  0.33786562E+09
     -183.9654617503      189.6151119114     1  0.34562750E+09
     -183.9654485836      185.2265179010     1  0.33757632E+09
     -183.9654322607      185.0226463653     1  0.32755497E+09
     -183.9654108643      185.2928379164     1  0.34141127E+09
     -183.9654088821      189.7128195056     1  0.33578570E+09
     -183.9653977037      189.7934456034     1  0.35423434E+09
     -183.9653842301      192.4925161636     1  0.35514159E+09
     -183.9653796356      184.7264481919     1  0.33372733E+09
     -183.9653515442      185.2317201599     1  0.33958848E+09
     -183.9653370182      183.2567740619     1  0.34004458E+09
     -183.9653316128      189.3277303797     1  0.34649123E+09
     -183.9653269200      187.7378402185     1  0.35236870E+09
     -183.9653205738      184.1345981741     1  0.33461324E+09
     -183.9653179847      189.8998451008     1  0.33916299E+09
     -183.9652796165      182.1627690642     1  0.33810968E+09
     -183.9652583500      188.8179941068     1  0.33946330E+09
     -183.9652503965      187.2765055084     1  0.34473764E+09
     -183.9652373625      187.5650399005     1  0.32912347E+09
     -183.9652305725      191.3943181577     1  0.33864859E+09
     -183.9652204207      189.8897507068     1  0.35962189E+09
     -183.9652077828      188.0162673221     1  0.34488350E+09
     -183.9652057106      185.4868083189     1  0.33095798E+09
     -183.9651981941      187.9300601809     1  0.32442735E+09
     -183.9651668996      189.0690959426     1  0.33464687E+09
     -183.9651611749      188.8396706410     1  0.33185589E+09
     -183.9651266850      190.4180537231     1  0.32972281E+09
     -183.9651029039      184.9090156646     1  0.33695165E+09
     -183.9650816353      188.1808131933     1  0.33721022E+09
     -183.9650763059      188.2007677106     1  0.35154296E+09
     -183.9650475246      188.9942735859     1  0.33883748E+09
     -183.9650318008      186.7519561841     1  0.34190326E+09
     -183.9650222556      184.2579126677     1  0.35180632E+09
     -183.9649971732      181.8937956823     1  0.33681576E+09
     -183.9649874584      182.9778853530     1  0.33785207E+09
     -183.9649798961      185.6242761725     1  0.33621029E+09
     -183.9649604070      189.1334226362     1  0.35532597E+09
     -183.9649578285      189.5249763989     1  0.36547654E+09
     -183.9649440756      187.8858127172     1  0.33237596E+09
     -183.9649131792      190.2187948187     1  0.32656104E+09
     -183.9648978979      187.7207021697     1  0.32565650E+09
     -183.9648860503      190.6697237201     1  0.33810439E+09
     -183.9648161551      181.8698977112     1  0.34375297E+09
     -183.9648059103      186.5363921835     1  0.33559775E+09
     -183.9647608464      187.9673352248     1  0.34084320E+09
     -183.9647436253      180.5631856711     1  0.34183394E+09
     -183.9647386131      189.5398804760     1  0.34168815E+09
     -183.9647343193      184.4754700320     1  0.33128979E+09
     -183.9647243317      184.8427435617     1  0.33230517E+09
     -183.9646992629      189.4062364102     1  0.35745988E+09
     -183.9646892005      183.5456266139     1  0.33784252E+09
     -183.9646777815      185.6086640355     1  0.33845166E+09
     -183.9646612296      187.5349147201     1  0.33821436E+09
     -183.9646594784      187.8437210800     1  0.35851019E+09
     -183.9646573307      189.0615361899     1  0.32914346E+09
     -183.9646525678      190.1372334871     1  0.33844000E+09
     -183.9646372038      187.8187677402     1  0.33331494E+09
     -183.9646267770      191.5775317289     1  0.36245727E+09
     -183.9646079279      185.7728870065     1  0.33342338E+09
     -183.9646000729      185.5166307630     1  0.33124561E+09
     -183.9645931657      182.7383119123     1  0.33505555E+09
     -183.9645837779      185.6671162725     1  0.34464141E+09
     -183.9645744228      183.8546024117     1  0.33436857E+09
     -183.9645653791      189.1192113413     1  0.35161389E+09
     -183.9645433787      187.6881010421     1  0.32787522E+09
     -183.9645414760      188.2524187089     1  0.31546691E+09
     -183.9644947955      186.8007868626     1  0.34838229E+09
     -183.9644802340      186.5951746343     1  0.32651571E+09
     -183.9644360534      189.8273197463     1  0.33864713E+09
     -183.9644033526      187.9306997809     1  0.35627826E+09
     -183.9643979069      189.0576390010     1  0.34793703E+09
     -183.9643823006      187.7243863916     1  0.34243242E+09
     -183.9643756757      188.1463567087     1  0.33657733E+09
     -183.9643616529      189.9436931074     1  0.31727026E+09
     -183.9643449619      186.0318597794     1  0.34434802E+09
     -183.9643178183      180.5531916688     1  0.34124480E+09
     -183.9643043682      191.1485155070     1  0.35072174E+09
     -183.9642967548      186.5168028045     1  0.34166581E+09
     -183.9642739781      187.1449149543     1  0.34506671E+09
     -183.9642443384      192.5389730894     1  0.34091688E+09
     -183.9642409930      188.3248054663     1  0.33999210E+09
     -183.9641952826      184.1182388927     1  0.34331001E+09
     -183.9641858483      185.3120432353     1  0.33332216E+09
     -183.9641790378      188.1914495057     1  0.33441739E+09
     -183.9641640711      192.1428895904     1  0.33511806E+09
     -183.9641533074      190.1108825611     1  0.35005452E+09
     -183.9641409969      187.1252272684     1  0.33927164E+09
     -183.9641323455      193.4439205430     1  0.33856191E+09
     -183.9641100045      187.4374305123     1  0.34906129E+09
     -183.9640911546      191.0907495674     1  0.32435256E+09
     -183.9640542870      187.1622389895     1  0.34537212E+09
     -183.9640367468      186.8210181696     1  0.34089517E+09
     -183.9640345244      184.3056625325     1  0.32370892E+09
     -183.9640035992      189.4286422817     1  0.34469993E+09
     -183.9639897847      185.7809648652     1  0.33621799E+09
     -183.9639864415      185.8070010038     1  0.34582605E+09
     -183.9639709925      187.8622993830     1  0.34076962E+09
     -183.9639563331      193.4610231096     1  0.33797922E+09
     -183.9639423613      188.7229264053     1  0.33919536E+09
     -183.9639213716      187.9403446838     1  0.33806323E+09
     -183.9639145169      188.9108718827     1  0.34524502E+09
     -183.9639115550      189.9593319093     1  0.35059300E+09
     -183.9639078307      189.0162986375     1  0.33290413E+09
     -183.9638802677      187.8920619173     1  0.34596010E+09
     -183.9638781353      185.7846593041     1  0.33828575E+09
     -183.9638766052      189.8545487586     1  0.34319302E+09
     -183.9638681444      191.8670604429     1  0.33777046E+09
     -183.9638477069      185.5627574068     1  0.33812044E+09
     -183.9638446304      193.3144037169     1  0.33957966E+09
     -183.9638419577      184.9924423686     1  0.33125353E+09
     -183.9638400957      186.8533677735     1  0.33758176E+09
     -183.9638325170      186.6121586158     1  0.33066348E+09
     -183.9638304725      186.6502468851     1  0.32449972E+09
     -183.9638165302      185.4508909935     1  0.33695647E+09
     -183.9637963242      187.2692022911     1  0.34326306E+09
     -183.9637892104      188.6018127964     1  0.33431878E+09
     -183.9637858301      182.5361811162     1  0.33978175E+09
     -183.9637826652      190.5654464561     1  0.33224776E+09
     -183.9637716727      185.7933618380     1  0.33720049E+09
     -183.9637497721      188.3569594096     1  0.34169400E+09
     -183.9637478709      189.2900669052     1  0.34026771E+09
     -183.9637455183      182.3703940620     1  0.33425345E+09
     -183.9637395691      186.0558998707     1  0.33548182E+09
     -183.9637270186      183.6291677365     1  0.34017889E+09
     -183.9637251189      185.0458969391     1  0.32726490E+09
     -183.9637102064      191.3454059869     1  0.34911512E+09
     -183.9637004183      186.2068273237     1  0.33193897E+09
     -183.9636900139      187.5775092249     1  0.35298477E+09
     -183.9636862425      189.6438805964     1  0.32074033E+09
     -183.9636738030      187.1982918814     1  0.33770191E+09
     -183.9636662098      190.6878508341     1  0.35125754E+09
     -183.9636369124      188.2417543514     1  0.34955767E+09
     -183.9636175118      187.9767513012     1  0.32426880E+09
     -183.9635993766      185.0892739948     1  0.33934125E+09
     -183.9635955286      186.0350884352     1  0.33641492E+09
     -183.9635943642      186.9699596434     1  0.33364846E+09
     -183.9635886851      193.5643733709     1  0.33565198E+09
     -183.9635836308      187.6665172730     1  0.33377873E+09
     -183.9635755814      182.4569399206     1  0.33715595E+09
     -183.9635044757      190.4223835614     1  0.33091858E+09
     -183.9635023836      187.5548710472     1  0.33469462E+09
     -183.9634859334      183.4464347900     1  0.33197775E+09
     -183.9634506963      186.1785357447     1  0.34614506E+09
     -183.9634489915      188.9104713207     1  0.34119853E+09
     -183.9634476245      184.4207348255     1  0.34904408E+09
     -183.9634372172      186.5165105003     1  0.34631506E+09
     -183.9634309696      187.3871007499     1  0.34799957E+09
     -183.9634118774      185.4994833110     1  0.34119708E+09
     -183.9633973387      193.8019182003     1  0.32736576E+09
     -183.9633852167      188.7921094064     1  0.31662768E+09
     -183.9633833037      184.5310012853     1  0.33482356E+09
     -183.9633819821      190.2249155057     1  0.34901105E+09
     -183.9633566746      190.1530177892     1  0.33745988E+09
     -183.9633477479      188.4872337936     1  0.33429308E+09
     -183.9633438121      185.6571464249     1  0.34315468E+09
     -183.9633337431      186.9079184961     1  0.34473661E+09
     -183.9633173305      185.2799175405     1  0.34457906E+09
     -183.9632979411      186.9851325203     1  0.32007923E+09
     -183.9632960730      187.2129412792     1  0.33772975E+09
     -183.9632906756      192.6341415084     1  0.33596226E+09
     -183.9632869245      185.0769991390     1  0.33684580E+09
     -183.9632781274      188.0036765259     1  0.33820575E+09
     -183.9632537951      183.5011758945     1  0.33163097E+09
     -183.9632317396      189.1380211250     1  0.31490101E+09
     -183.9632049918      189.5443725231     1  0.33037204E+09
     -183.9631880256      190.8520221064     1  0.33606350E+09
     -183.9631567345      186.3188564788     1  0.33141069E+09
     -183.9631422215      182.6914112750     1  0.32924188E+09
     -183.9631329305      182.2249527513     1  0.33367032E+09
     -183.9631015008      191.2921922412     1  0.34173795E+09
     -183.9630993202      185.6041668827     1  0.33939765E+09
     -183.9630859540      190.7257074845     1  0.35376345E+09
     -183.9630709333      190.6145152824     1  0.33609009E+09
     -183.9630600602      182.5523169264     1  0.34733849E+09
     -183.9630523593      186.2620520150     1  0.31370717E+09
     -183.9630497807      187.8505114973     1  0.33400198E+09
     -183.9630181615      188.9804985284     1  0.36105688E+09
     -183.9630106844      190.6596128743     1  0.35088929E+09
     -183.9630085222      188.4889842903     1  0.33642728E+09
     -183.9629914328      186.4195761019     1  0.33545005E+09
     -183.9629716830      193.7477376185     1  0.34799863E+09
     -183.9629607363      191.1714313365     1  0.34958900E+09
     -183.9629569506      189.8588004251     1  0.34233903E+09
     -183.9629478486      192.5623910090     1  0.35112929E+09
     -183.9629137348      183.2830042513     1  0.33945709E+09
     -183.9629105461      191.9431148651     1  0.34463442E+09
     -183.9629063884      185.3505346295     1  0.33905482E+09
     -183.9628902973      188.8101759121     1  0.34632546E+09
     -183.9628823699      187.7539454563     1  0.32176793E+09
     -183.9628787548      186.9296789980     1  0.33880042E+09
     -183.9628731588      191.8155226706     1  0.33829754E+09
     -183.9628508070      190.0404953409     1  0.34409223E+09
     -183.9628220890      181.0526454303     1  0.32945157E+09
     -183.9628160479      186.6269484684     1  0.33568595E+09
     -183.9627773163      185.4627724629     1  0.33413788E+09
     -183.9627704367      188.9315391616     1  0.34348484E+09
     -183.9627671157      187.3643825239     1  0.34253634E+09
     -183.9627593950      189.7065216556     1  0.34820181E+09
     -183.9627549275      188.6059796077     1  0.34236327E+09
     -183.9627469097      184.5264912086     1  0.34061826E+09
     -183.9627221824      185.9554613329     1  0.33127801E+09
     -183.9627072323      190.3992757019     1  0.35001003E+09
     -183.9626982069      178.7659019709     1  0.33859668E+09
     -183.9626875492      188.4845841778     1  0.35184654E+09
     -183.9626587351      187.2097021577     1  0.33899214E+09
     -183.9626523572      184.8325478503     1  0.33717592E+09
     -183.9626325104      190.3621867994     1  0.34867091E+09
     -183.9626301204      189.2154157550     1  0.33494546E+09
     -183.9626180226      185.7691066404     1  0.33291103E+09
     -183.9626137517      195.9611966769     1  0.33869449E+09
     -183.9626119097      185.9056911393     1  0.33953830E+09
     -183.9626064802      185.3380842120     1  0.36432250E+09
     -183.9626015073      186.7110568280     1  0.34560816E+09
     -183.9625853497      190.2047341678     1  0.33845782E+09
     -183.9625564458      188.4977858792     1  0.34140647E+09
     -183.9625020297      190.2194985204     1  0.34880664E+09
     -183.9624986981      187.8419011678     1  0.33274601E+09
     -183.9624900599      186.0517693746     1  0.34160424E+09
     -183.9624568414      186.7876319747     1  0.33341050E+09
     -183.9624536221      190.0359675560     1  0.34522347E+09
     -183.9624510959      186.8973395534     1  0.32585685E+09
     -183.9624412208      185.8841724929     1  0.34816875E+09
     -183.9624381268      187.7282270310     1  0.34308783E+09
     -183.9624268297      185.1587151550     1  0.34092471E+09
     -183.9623988730      189.2971726451     1  0.33668744E+09
     -183.9623801086      179.8725008997     1  0.33960525E+09
     -183.9623352325      189.1831186210     1  0.36504157E+09
     -183.9623169253      189.0577549007     1  0.34379533E+09
     -183.9623144662      187.7207222710     1  0.35227801E+09
     -183.9622988447      190.1630216548     1  0.34743531E+09
     -183.9622968865      187.9173532877     1  0.32382511E+09
     -183.9622802111      185.4321998592     1  0.34458767E+09
     -183.9622680704      191.3523733153     1  0.32731849E+09
     -183.9622312956      185.3395694369     1  0.34626356E+09
     -183.9622289886      181.6263717615     2  0.34279156E+09
     -183.9622021683      188.3354951397     1  0.35233472E+09
     -183.9621908491      189.7871294291     1  0.32189681E+09
     -183.9621752386      188.9919756979     1  0.33171840E+09
     -183.9621720205      187.8017935982     1  0.34150029E+09
     -183.9621495508      189.5536233387     1  0.35343554E+09
     -183.9621432220      189.3933141203     1  0.33229879E+09
     -183.9621263117      191.1858920147     1  0.35340077E+09
     -183.9621174837      187.1527374722     1  0.33875726E+09
     -183.9621119557      189.5668116935     1  0.34775540E+09
     -183.9620977980      188.4635834440     1  0.33675949E+09
     -183.9620927741      187.8971293639     1  0.33962599E+09
     -183.9620684543      190.4088864157     1  0.35608624E+09
     -183.9620661166      189.3968690010     1  0.32722629E+09
     -183.9620644004      193.2368341111     1  0.35444320E+09
     -183.9620559518      188.6904917779     1  0.34505271E+09
     -183.9620534568      185.5251004124     1  0.34315990E+09
     -183.9620474064      187.3138933127     1  0.34035192E+09
     -183.9620284719      185.3133327029     1  0.33258621E+09
     -183.9620088804      189.6860758530     1  0.34048903E+09
     -183.9619679296      187.2207447042     1  0.32409724E+09
     -183.9619212455      186.6643115343     1  0.34719375E+09
     -183.9619158523      188.4901179835     1  0.33330189E+09
     -183.9619007380      184.8066774248     1  0.33468156E+09
     -183.9618640405      187.8987501308     1  0.36798553E+09
     -183.9618515985      190.5973636917     1  0.34584453E+09
     -183.9618411801      184.5844014113     1  0.34466716E+09
     -183.9618215150      188.5288810748     1  0.34040316E+09
     -183.9618116243      188.8793689307     1  0.34762841E+09
     -183.9618031386      192.5429058411     1  0.36622297E+09
     -183.9617904680      189.4507298511     1  0.32623455E+09
     -183.9617887216      186.4586374790     1  0.34753496E+09
     -183.9617725189      188.2634667544     1  0.33330916E+09
     -183.9617608898      182.9342810243     1  0.33643785E+09
     -183.9617338978      188.0448741239     1  0.33050350E+09
     -183.9617209400      188.3752141912     1  0.32815373E+09
     -183.9617173930      194.3395405639     1  0.33224728E+09
     -183.9617042492      191.1171558236     1  0.34100450E+09
     -183.9616877139      185.7980874782     1  0.33200431E+09
     -183.9616858169      184.7586286557     1  0.33986727E+09
     -183.9616712423      182.3605360954     1  0.33607882E+09
     -183.9616235444      190.2572081190     1  0.35277202E+09
     -183.9615972589      190.7827980490     1  0.34020536E+09
     -183.9615928140      189.1055920411     1  0.34627347E+09
     -183.9615788227      190.1456710142     1  0.34504199E+09
     -183.9615622692      186.9309650978     1  0.32833619E+09
     -183.9615471589      185.6403613294     1  0.33777188E+09
     -183.9615364034      184.6274739804     1  0.34758904E+09
     -183.9615262708      189.4756032042     1  0.32585430E+09
     -183.9615143672      182.3378783352     1  0.33428430E+09
     -183.9614934465      187.9934590474     1  0.33627277E+09
     -183.9614874918      184.6255520802     1  0.32816677E+09
     -183.9614854802      187.1620659108     1  0.34172784E+09
     -183.9614714689      184.3982010917     1  0.34210047E+09
     -183.9614657214      188.5029858074     1  0.34374249E+09
     -183.9614586481      187.7386804026     1  0.34455905E+09
     -183.9614366281      192.8059155858     1  0.35481971E+09
     -183.9614232087      187.0688999781     1  0.33263996E+09
     -183.9614115651      188.5065773080     1  0.33469557E+09
     -183.9614041453      183.9897400596     1  0.35280408E+09
     -183.9614023293      188.5218864613     1  0.33920888E+09
     -183.9613362489      188.2948591896     1  0.33561348E+09
     -183.9613301958      182.9750262714     1  0.34743200E+09
     -183.9612568276      186.1339817953     1  0.34045369E+09
     -183.9612540601      188.2554482681     1  0.33572465E+09
     -183.9612523787      189.6219239234     1  0.33046773E+09
     -183.9612373386      183.4773731038     1  0.33487800E+09
     -183.9612356547      187.9425916027     1  0.34268789E+09
     -183.9612264962      188.0387038289     1  0.36417702E+09
     -183.9612184409      187.4766139692     1  0.34293699E+09
     -183.9612023427      186.4513297275     1  0.32779942E+09
     -183.9611978114      184.5555967086     1  0.35271961E+09
     -183.9611945973      187.1529846445     1  0.34550176E+09
     -183.9611762448      187.6296012552     1  0.35983227E+09
     -183.9611628330      186.0810400334     1  0.35303282E+09
     -183.9611457534      186.0847611295     1  0.33684152E+09
     -183.9611437530      189.0683720900     1  0.34549582E+09
     -183.9611350002      185.0307735680     1  0.32815095E+09
     -183.9611303589      192.4953079183     1  0.32294381E+09
     -183.9611269689      188.1351779704     1  0.34162580E+09
     -183.9611087240      189.3482216271     1  0.34956375E+09
     -183.9611047815      187.4431506525     1  0.33612804E+09
     -183.9610855200      196.3308307944     1  0.33544881E+09
     -183.9610608696      187.6920706394     1  0.32911310E+09
     -183.9610359758      179.8279823577     1  0.33374427E+09
     -183.9610342315      188.4792341878     1  0.34879801E+09
     -183.9610157647      184.8190532158     1  0.33764580E+09
     -183.9610118554      188.7227723527     1  0.34184155E+09
     -183.9609948871      185.7671019191     1  0.33324192E+09
     -183.9609846036      184.0212783045     1  0.33063340E+09
     -183.9609822154      190.5044317435     1  0.35026363E+09
     -183.9609702646      184.8681873013     1  0.31827229E+09
     -183.9609654761      188.1694255117     1  0.33067077E+09
     -183.9609634631      187.4700508300     1  0.35771435E+09
     -183.9609577092      183.4302733878     1  0.34383932E+09
     -183.9609511402      188.9601745135     1  0.34603413E+09
     -183.9609493188      187.1266245126     1  0.34047345E+09
     -183.9609384584      187.5933677111     1  0.34816700E+09
     -183.9609306700      183.1013548832     1  0.32824901E+09
     -183.9609185881      189.9265468908     1  0.34058064E+09
     -183.9609171918      182.1711064818     1  0.33724732E+09
     -183.9608963688      189.7960344889     1  0.34210525E+09
     -183.9608893831      185.1612767054     1  0.34105299E+09
     -183.9608338653      190.4745978153     1  0.31777430E+09
     -183.9608321828      191.7650467452     1  0.33902449E+09
     -183.9608101924      187.2311658014     1  0.33701936E+09
     -183.9608043620      186.4381164473     1  0.33833802E+09
     -183.9607786326      186.8900210076     1  0.35115948E+09
     -183.9607717282      186.7551150703     1  0.33621688E+09
     -183.9607680851      185.2305416842     1  0.33143641E+09
     -183.9607487944      188.3261256881     1  0.34030653E+09
     -183.9607422694      192.8374198047     1  0.34847995E+09
     -183.9607389733      185.5780029854     1  0.34985094E+09
     -183.9607335029      186.3873215591     1  0.32717045E+09
     -183.9607190235      184.4437160250     1  0.34274922E+09
     -183.9607166298      183.4012841578     1  0.33390005E+09
     -183.9606983453      184.6565685784     1  0.33495266E+09
     -183.9606952796      183.9972381776     1  0.33850050E+09
     -183.9606912631      189.8243596023     1  0.35337367E+09
     -183.9606901046      185.3400799492     1  0.34081247E+09
     -183.9606714927      188.1359501099     1  0.32164735E+09
     -183.9606634564      186.3020015522     1  0.34233678E+09
     -183.9606567397      192.3151504815     1  0.36069555E+09
     -183.9606290283      188.5013616058     1  0.34389191E+09
     -183.9606051942      188.6980678486     1  0.33259049E+09
     -183.9605571501      185.3613344567     1  0.33571721E+09
     -183.9605489511      189.3697777624     1  0.33444672E+09
     -183.9605457286      188.5078442983     1  0.32102343E+09
     -183.9605321757      188.5590529173     1  0.34526261E+09
     -183.9604973065      188.8916773032     1  0.34356394E+09
     -183.9604854101      187.4020368253     1  0.34399523E+09
     -183.9604712411      189.8827424526     1  0.35223501E+09
     -183.9604619189      188.7332871799     1  0.33558333E+09
     -183.9604581094      189.2450533894     1  0.33021595E+09
     -183.9604558542      189.0378315162     1  0.34944705E+09
     -183.9604462515      191.4927217344     1  0.33895216E+09
     -183.9604436521      183.3908239783     1  0.33572315E+09
     -183.9604187930      189.6296995782     1  0.33499269E+09
     -183.9604103097      185.0567912079     1  0.34005184E+09
     -183.9603781478      186.3450972521     1  0.33642963E+09
     -183.9603651787      184.4902975569     1  0.32669704E+09
     -183.9603521813      187.9331360297     1  0.34268436E+09
     -183.9603486443      191.1158551504     1  0.34034043E+09
     -183.9603389512      188.9918714264     1  0.33767541E+09
     -183.9603050962      189.8340863106     1  0.32864706E+09
     -183.9602912030      183.9958577655     1  0.33151391E+09
     -183.9602759685      190.9171892913     1  0.34519311E+09
     -183.9602722992      196.2348154925     1  0.33733362E+09
     -183.9602604546      186.5257779883     1  0.33175336E+09
     -183.9602586207      195.9491915639     1  0.34489610E+09
     -183.9602288388      187.0598355407     1  0.33829999E+09
     -183.9602266999      185.0572002586     1  0.32342468E+09
     -183.9602079002      185.7670095868     1  0.33209475E+09
     -183.9602068711      184.3180165369     1  0.34344127E+09
     -183.9602022282      190.5062073250     1  0.33442748E+09
     -183.9601966899      185.3795652607     1  0.35931625E+09
     -183.9601936087      184.8480444702     1  0.32942976E+09
     -183.9601718407      188.2502319335     1  0.33299570E+09
     -183.9601511743      187.4766974980     1  0.33824592E+09
     -183.9601482799      183.2203085079     1  0.34552928E+09
     -183.9601024594      186.6578793527     1  0.33506863E+09
     -183.9600904206      185.9193582070     1  0.34283110E+09
     -183.9600766295      190.7706033958     1  0.36171654E+09
     -183.9600667343      195.4755584253     1  0.33674276E+09
     -183.9600490820      184.8970648947     1  0.34182630E+09
     -183.9600479078      188.3640941787     1  0.35546659E+09
     -183.9600444328      188.1321700123     1  0.33429026E+09
     -183.9600270913      187.9919805604     1  0.31838269E+09
     -183.9600115296      183.3324391838     1  0.33640132E+09
     -183.9600003994      189.3298592134     1  0.33575848E+09
     -183.9599930094      188.7229510364     1  0.34848584E+09
     -183.9599570810      187.3542361011     1  0.33448471E+09
     -183.9599551056      189.1143162034     1  0.34364370E+09
     -183.9599516810      187.8137610711     1  0.36090287E+09
     -183.9599403395      185.5840651522     1  0.35720228E+09
     -183.9599249435      192.7194256492     1  0.35049383E+09
     -183.9599226860      189.0951628377     1  0.34285849E+09
     -183.9599068225      188.6092044696     1  0.34683672E+09
     -183.9599002965      186.0697748375     1  0.37287224E+09
     -183.9598900730      183.0748830535     1  0.34004633E+09
     -183.9598632622      180.8672702436     1  0.33335793E+09
     -183.9598538979      187.1034787988     1  0.35075233E+09
     -183.9598467930      186.9598536279     1  0.33998234E+09
     -183.9598430703      186.9977002822     1  0.32883073E+09
     -183.9598334520      187.5534793784     1  0.33832278E+09
     -183.9598319225      190.0878713721     1  0.34106102E+09
     -183.9598103839      187.0816364491     1  0.34133148E+09
     -183.9598013860      187.1483497527     1  0.33293171E+09
     -183.9597858911      187.6610723413     1  0.33681851E+09
     -183.9597818841      183.9005340262     1  0.35363219E+09
     -183.9597803492      183.1802100244     1  0.33347914E+09
     -183.9597766863      188.7285704649     1  0.34098352E+09
     -183.9597738371      182.2746038975     1  0.33366836E+09
     -183.9597497110      182.8527154888     1  0.33411761E+09
     -183.9597259880      183.5918993906     1  0.33426499E+09
     -183.9597192791      188.6911482873     1  0.33319943E+09
     -183.9597138215      190.5938556236     1  0.34691924E+09
     -183.9597109753      186.3510011179     1  0.32574219E+09
     -183.9597023503      189.7559606002     1  0.33512461E+09
     -183.9596985585      186.9574853302     1  0.33105405E+09
     -183.9596931674      189.4881618919     1  0.33991263E+09
     -183.9596892231      184.2271628694     1  0.33979641E+09
     -183.9596620314      189.9208402979     1  0.34960819E+09
     -183.9596484475      184.9313551169     1  0.34388288E+09
     -183.9596410818      187.3500660406     1  0.34064379E+09
     -183.9596379438      182.7755039960     1  0.34475415E+09
     -183.9596339445      188.3667604316     1  0.32533550E+09
     -183.9596289405      189.4291310059     1  0.32931329E+09
     -183.9596254184      189.2038432117     1  0.34204286E+09
     -183.9596051300      185.0504427464     1  0.34797781E+09
     -183.9596022369      182.7226112493     1  0.35029573E+09
     -183.9595943088      185.4387405458     1  0.34924093E+09
     -183.9595579883      180.4611722350     1  0.33466110E+09
     -183.9595472122      187.3303008294     1  0.34415087E+09
     -183.9595443945      185.2821352227     1  0.32544416E+09
     -183.9595310844      192.3771484167     1  0.33818779E+09
     -183.9595290408      186.5249187379     1  0.33900731E+09
     -183.9595208396      187.4381865039     1  0.34664555E+09
     -183.9595189216      184.9003105082     1  0.33670354E+09
     -183.9595177103      184.5268216387     1  0.33255062E+09
     -183.9595104912      188.9195159118     1  0.33261307E+09
     -183.9595032607      182.7562521207     1  0.32884930E+09
     -183.9594981002      188.8703936072     1  0.33603747E+09
     -183.9594966943      187.4855437092     1  0.33682212E+09
     -183.9594904692      184.1039234031     1  0.34149217E+09
     -183.9594861220      188.1904198645     1  0.33496755E+09
     -183.9594677587      189.0001721018     1  0.33172563E+09
     -183.9594665856      181.2833682331     1  0.34103075E+09
     -183.9594618665      185.8231199145     1  0.33358446E+09
     -183.9594305421      190.1146775193     1  0.32630977E+09
     -183.9594107884      184.7988285454     1  0.34844771E+09
     -183.9593600462      183.6349316919     1  0.34156867E+09
     -183.9593572685      182.8840740415     1  0.32859733E+09
     -183.9593560628      186.7970005228     1  0.34444461E+09
     -183.9593544986      185.5037696929     1  0.32752668E+09
     -183.9593153872      185.7296749001     1  0.34677299E+09
     -183.9593108084      184.4361799190     1  0.34289244E+09
     -183.9592996229      193.9998259968     2  0.33480530E+09
     -183.9592940700      186.5531575061     1  0.34462718E+09
     -183.9592787837      186.9048879867     1  0.33559546E+09
     -183.9592715176      190.0379097085     1  0.34337473E+09
     -183.9592370347      188.7419366665     1  0.33367709E+09
     -183.9592354239      187.4588778148     1  0.34322375E+09
     -183.9592290548      184.9767091860     1  0.33517113E+09
     -183.9592229588      183.5689331028     1  0.34893997E+09
     -183.9592159873      179.4515044693     1  0.36295252E+09
     -183.9592133238      187.3348406113     1  0.33738901E+09
     -183.9592088651      189.6251912654     1  0.33671976E+09
     -183.9592013936      188.4122273629     1  0.33435901E+09
     -183.9591997839      187.4298135136     1  0.34414323E+09
     -183.9591405946      189.0440410715     1  0.34079944E+09
     -183.9591381317      185.8621857216     1  0.33448595E+09
     -183.9590871573      187.2279954509     1  0.32306122E+09
     -183.9590829108      188.5607580702     1  0.34652697E+09
     -183.9590670606      190.3729533741     1  0.35028076E+09
     -183.9590645368      184.9234102980     1  0.33072748E+09
     -183.9590585608      195.6662075931     1  0.35612911E+09
     -183.9590498406      189.4744592891     1  0.33020233E+09
     -183.9590165804      186.6347654473     1  0.33669223E+09
     -183.9590089575      186.1004928399     1  0.34262410E+09
     -183.9589958024      182.8570936814     1  0.33625179E+09
     -183.9589734882      188.7970943525     1  0.33929214E+09
     -183.9589465505      187.0049030928     1  0.33219583E+09
     -183.9589197545      186.9457897548     1  0.34652094E+09
     -183.9588824626      186.4701146053     1  0.34107389E+09
     -183.9588671911      188.6817642574     1  0.35199738E+09
     -183.9588611723      190.3066316383     1  0.33932442E+09
     -183.9588506840      188.3676805617     1  0.32709957E+09
     -183.9588432080      181.8416863227     1  0.33462219E+09
     -183.9588113036      187.0913882803     1  0.35394548E+09
     -183.9587992016      185.9749674989     1  0.33783171E+09
     -183.9587854701      188.2696859248     1  0.34362213E+09
     -183.9587777405      184.2552811930     1  0.34787541E+09
     -183.9587520987      191.4321753711     1  0.35795346E+09
     -183.9587473379      185.9190806254     1  0.33520798E+09
     -183.9587306311      190.7311491546     1  0.33577239E+09
     -183.9587168744      185.1317821651     1  0.34269274E+09
     -183.9586824618      187.3818504426     1  0.33591749E+09
     -183.9586782954      188.4477318182     1  0.33614124E+09
     -183.9586684868      182.1629950349     1  0.33724793E+09
     -183.9586602642      194.1556495514     1  0.33402984E+09
     -183.9586341488      187.6927568357     1  0.33192742E+09
     -183.9586322097      187.1453149420     1  0.31416411E+09
     -183.9586212195      187.9334503535     1  0.34365576E+09
     -183.9586130229      182.3148497353     1  0.33489170E+09
     -183.9586112040      185.6369517487     1  0.32824123E+09
     -183.9585733496      194.0724331110     1  0.34633575E+09
     -183.9585628029      184.8671997752     1  0.33808231E+09
     -183.9585576027      194.1485404332     1  0.33214255E+09
     -183.9585489817      184.4188714963     1  0.34101462E+09
     -183.9585463596      187.3603845710     1  0.34320230E+09
     -183.9585423738      186.1744264173     1  0.32947793E+09
     -183.9585410902      188.6212630547     1  0.34529466E+09
     -183.9585308030      183.0444871380     1  0.33165361E+09
     -183.9585257587      181.6520599029     1  0.34619903E+09
     -183.9585146009      186.8800073780     1  0.33507803E+09
     -183.9584939392      187.6547333441     1  0.32140627E+09
     -183.9584871477      195.1748871254     1  0.36737193E+09
     -183.9584850286      183.6930933057     1  0.34316882E+09
     -183.9584812061      186.6054263651     1  0.34811947E+09
     -183.9584797232      191.2411290191     1  0.33963486E+09
     -183.9584751460      188.1395780020     1  0.32981129E+09
     -183.9584730870      191.0220990689     1  0.34271454E+09
     -183.9584653747      182.9124196497     1  0.34922126E+09
     -183.9584624162      186.9714492019     1  0.34661766E+09
     -183.9584515375      184.3454667777     1  0.33523592E+09
     -183.9584494302      184.3416747710     1  0.34323941E+09
     -183.9584219860      187.2863385429     1  0.33526538E+09
     -183.9584149551      189.8917770069     1  0.35946295E+09
     -183.9583964238      188.6193257720     1  0.32151284E+09
     -183.9583707287      185.2612311427     1  0.33125378E+09
     -183.9583632907      188.5815648367     1  0.32928005E+09
     -183.9583525597      189.8668904773     2  0.37273340E+09
     -183.9583414658      184.9813530195     1  0.33769584E+09
     -183.9583364205      185.9681974876     1  0.32756828E+09
     -183.9583160591      189.8000588416     1  0.32658766E+09
     -183.9582769590      188.5025046941     1  0.34258243E+09
     -183.9582757244      192.1506327964     1  0.33734603E+09
     -183.9582743460      187.3164713143     1  0.33629661E+09
     -183.9582681058      190.9630208969     1  0.33372548E+09
     -183.9582658261      186.0356093336     1  0.32645440E+09
     -183.9582592833      186.0737467737     1  0.32592430E+09
     -183.9582511240      184.3549954036     1  0.33885034E+09
     -183.9582471297      183.4032533951     1  0.34187908E+09
     -183.9582454595      185.8349172308     1  0.34365101E+09
     -183.9582372536      181.8775283509     1  0.33531775E+09
     -183.9582349406      191.7705502548     1  0.34348139E+09
     -183.9582281666      189.1185864923     1  0.34253666E+09
     -183.9582230124      190.0921430537     1  0.33955017E+09
     -183.9582142054      189.1495146044     1  0.33512728E+09
     -183.9582090370      185.2992568656     1  0.33013352E+09
     -183.9581925157      186.2444621925     1  0.33392736E+09
     -183.9581789660      187.7138329477     1  0.34931428E+09
     -183.9581693793      187.9713390552     1  0.34478033E+09
     -183.9581544944      190.8326535540     1  0.35369143E+09
     -183.9581483463      190.1834723311     1  0.32415972E+09
     -183.9581242158      187.9291222080     1  0.34681793E+09
     -183.9580832373      186.7998177536     1  0.35593757E+09
     -183.9580594052      185.1663647041     1  0.33699671E+09
     -183.9580363705      190.2128315805     1  0.33249134E+09
     -183.9580032413      188.8284835535     1  0.33002861E+09
     -183.9579926966      182.6695547497     1  0.32426232E+09
     -183.9579734562      187.8281906126     1  0.34689272E+09
     -183.9579599801      188.3715200506     1  0.33945576E+09
     -183.9579577733      187.3550110389     1  0.34276754E+09
     -183.9579449906      190.0847075170     1  0.33404435E+09
     -183.9579306204      184.5898742537     1  0.33612636E+09
     -183.9579137303      186.1451955103     1  0.33670587E+09
     -183.9579016095      186.8280646804     1  0.33035798E+09
     -183.9578847937      186.7614162528     1  0.33165715E+09
     -183.9578574368      190.7891295156     1  0.35066371E+09
     -183.9578495259      182.1486642475     1  0.33212965E+09
     -183.9578444564      183.6233378149     1  0.32471545E+09
     -183.9578230438      185.9368448486     1  0.32878865E+09
     -183.9578050302      192.7890350937     1  0.31883145E+09
     -183.9578035633      188.9288001994     1  0.34868457E+09
     -183.9578006332      184.7322340936     1  0.33777755E+09
     -183.9577617290      185.2969825900     1  0.34211373E+09
     -183.9577550374      188.2802277077     1  0.32749155E+09
     -183.9577489947      185.7935888435     1  0.32840147E+09
     -183.9577432360      182.8955486474     1  0.35170152E+09
     -183.9577281274      189.4310398330     1  0.34886649E+09
     -183.9577240160      191.9254358362     1  0.34823633E+09
     -183.9576909278      181.9569947993     1  0.33371527E+09
     -183.9576847388      192.5415792488     1  0.34625729E+09
     -183.9576673472      185.7339985584     1  0.33035482E+09
     -183.9576434380      188.6240871036     1  0.33334097E+09
     -183.9576078434      188.2030817803     1  0.33781260E+09
     -183.9576065968      192.5001454998     1  0.32504973E+09
     -183.9575996300      185.4383309857     1  0.34044273E+09
     -183.9575857503      183.7182410362     1  0.33769709E+09
     -183.9575725794      186.9573633266     1  0.31830447E+09
     -183.9575474239      188.0033038591     1  0.34104174E+09
     -183.9575455623      190.1214970000     1  0.34211415E+09
     -183.9575392972      192.0599641917     1  0.32932892E+09
     -183.9575251326      186.5895273348     1  0.34642824E+09
     -183.9574909880      186.2584066952     1  0.33419692E+09
     -183.9574897647      187.3213716227     1  0.33653016E+09
     -183.9574802012      180.8197201492     1  0.34070844E+09
     -183.9574615565      184.5173004844     1  0.34159951E+09
     -183.9574340080      186.9239067253     1  0.34684144E+09
     -183.9574250761      188.7268458771     1  0.33308481E+09
     -183.9574118371      186.0081928076     1  0.33012502E+09
     -183.9573904042      179.4672595173     1  0.33595358E+09
     -183.9573890592      188.4945309925     1  0.33201617E+09
     -183.9573846560      181.9337741827     1  0.34009227E+09
     -183.9573819737      184.0972678387     1  0.33330305E+09
     -183.9573696940      190.3590253502     1  0.33127195E+09
     -183.9573601911      182.9322804326     1  0.33768633E+09
     -183.9573527424      186.7465746230     1  0.34357932E+09
     -183.9573508215      187.8010321577     1  0.34484171E+09
     -183.9573495025      187.3807506546     1  0.34194552E+09
     -183.9573345723      185.6777220587     1  0.33419065E+09
     -183.9573311549      188.6481952075     1  0.33722680E+09
     -183.9573172577      183.9957929003     1  0.33938363E+09
     -183.9572614822      186.9842998460     1  0.34062014E+09
     -183.9572591847      190.1997471290     1  0.32596844E+09
     -183.9572131493      191.2748944895     1  0.33878611E+09
     -183.9572027346      190.6633134742     1  0.34591993E+09
     -183.9571914003      185.9254923458     1  0.34319167E+09
     -183.9571779869      191.6242807040     1  0.32128219E+09
     -183.9571748651      190.9558847475     1  0.34783971E+09
     -183.9571493665      182.9653162397     1  0.34080129E+09
     -183.9571363456      180.7773310137     1  0.32412889E+09
     -183.9571138508      186.5877741767     1  0.34868212E+09
     -183.9570954928      185.5533979155     1  0.31844424E+09
     -183.9570805325      186.4576916695     1  0.33590732E+09
     -183.9570757546      187.5573660163     1  0.33843024E+09
     -183.9570701676      182.7019011462     1  0.33795512E+09
     -183.9570438093      182.7914046487     1  0.33545894E+09
     -183.9570419374      190.3598134863     1  0.35216321E+09
     -183.9570382827      185.2623351912     1  0.34609391E+09
     -183.9570071777      190.8089078950     1  0.35344455E+09
     -183.9569929638      188.3482814336     1  0.33758354E+09
     -183.9569798586      183.7321907057     1  0.34183414E+09
     -183.9569774743      183.2062559865     1  0.34496012E+09
     -183.9569722497      186.5610707586     1  0.31947225E+09
     -183.9569629621      189.1114072141     1  0.32562191E+09
     -183.9569543396      184.4605488071     1  0.33587116E+09
     -183.9569388936      186.0647226555     1  0.33413894E+09
     -183.9568948410      189.3160134511     1  0.35204271E+09
     -183.9568896962      187.4953933916     1  0.33911833E+09
     -183.9568830753      186.2277363799     1  0.32838806E+09
     -183.9568718379      181.7163454197     1  0.34741913E+09
     -183.9568630526      184.2256393813     1  0.34255556E+09
     -183.9568580708      186.0188350003     1  0.32273540E+09
     -183.9568480662      188.2069541589     1  0.33931247E+09
     -183.9568255861      180.5032087610     1  0.33491167E+09
     -183.9567849927      187.3501647660     1  0.33743042E+09
     -183.9567827916      185.6528808806     1  0.33219265E+09
     -183.9567707445      189.1877584708     1  0.34211042E+09
     -183.9567605236      187.6040164048     1  0.33511608E+09
     -183.9567544762      188.2182388577     1  0.34351748E+09
     -183.9566728214      187.9545566021     1  0.34570025E+09
     -183.9566582414      188.6239530716     1  0.34545086E+09
     -183.9566489613      188.5510804570     1  0.33496195E+09
     -183.9566367916      191.1508741290     1  0.35721425E+09
     -183.9566161897      187.0134729422     1  0.33146118E+09
     -183.9566054303      181.1859633869     1  0.34943419E+09
     -183.9565911787      190.2411490879     1  0.32512887E+09
     -183.9565821446      186.7459751963     1  0.34901043E+09
     -183.9565697034      186.9038836301     1  0.36022064E+09
     -183.9565675469      190.7451078557     1  0.35102326E+09
     -183.9565495002      187.8277094663     1  0.34383533E+09
     -183.9565431584      184.5618584444     1  0.33261375E+09
     -183.9565394453      189.8407166511     1  0.33527825E+09
     -183.9565373757      188.4268690671     1  0.34207670E+09
     -183.9565216538      184.2135305131     1  0.33137294E+09
     -183.9565201493      186.0027358979     1  0.33020995E+09
     -183.9565108848      185.0155848041     1  0.34559214E+09
     -183.9565002792      190.6443682519     1  0.31918459E+09
     -183.9564807886      188.5700301787     1  0.34349349E+09
     -183.9564723223      185.3820778809     1  0.33676886E+09
     -183.9564671124      181.2415020457     1  0.33758568E+09
     -183.9564616447      189.2434955905     1  0.34394048E+09
     -183.9564563887      184.1760536293     1  0.33619437E+09
     -183.9564455867      188.1874479613     1  0.33441973E+09
     -183.9564322719      183.7406742958     1  0.33560094E+09
     -183.9564047539      189.8117990697     1  0.35468112E+09
     -183.9564014188      181.3611064797     1  0.33233890E+09
     -183.9563849287      183.1876516574     1  0.32226716E+09
     -183.9563814298      188.4663422529     1  0.34689174E+09
     -183.9563751766      192.9134611907     1  0.34905836E+09
     -183.9563658429      186.8962333512     1  0.34168965E+09
     -183.9563608252      181.4156804642     1  0.33880553E+09
     -183.9563489674      184.9250990928     1  0.33248168E+09
     -183.9563441351      186.9963993642     1  0.33970804E+09
     -183.9563053196      183.7971252342     1  0.33341611E+09
     -183.9562977779      189.1963325250     1  0.34901404E+09
     -183.9562924027      196.3952302347     1  0.34796641E+09
     -183.9562905975      185.3476035147     1  0.34092139E+09
     -183.9562848049      192.7940464387     1  0.36918373E+09
     -183.9562823075      186.8036892690     1  0.35581746E+09
     -183.9562348479      188.3407173710     1  0.34241480E+09
     -183.9562323500      186.2624817890     1  0.34247783E+09
     -183.9562219262      186.0739577465     1  0.34073976E+09
     -183.9561830775      186.7688665579     1  0.33497038E+09
     -183.9561757727      180.1609495824     1  0.33012774E+09
     -183.9561581604      186.2734600657     1  0.34276673E+09
     -183.9561570435      187.4819309395     1  0.34672489E+09
     -183.9561548492      187.9693671486     1  0.33604892E+09
     -183.9561408558      187.5984881541     1  0.33665792E+09
     -183.9561309919      192.2649012692     1  0.33869899E+09
     -183.9561298129      186.5484142826     1  0.33679126E+09
     -183.9561273203      191.2885199652     1  0.34144873E+09
     -183.9561149691      187.1055729794     1  0.34388266E+09
     -183.9561091357      185.7301939431     1  0.34098225E+09
     -183.9560986165      188.9564558800     1  0.34995730E+09
     -183.9560719398      185.6169881880     1  0.34422979E+09
     -183.9560409505      186.8191480130     1  0.33685094E+09
     -183.9560376654      186.5043699757     1  0.33616329E+09
     -183.9560360604      185.7930108132     1  0.34355825E+09
     -183.9560298308      187.2554721254     1  0.33751825E+09
     -183.9560268877      180.2734139263     1  0.34024942E+09
     -183.9560100802      189.8085154305     1  0.33364806E+09
     -183.9560046527      180.1430784350     1  0.34115734E+09
     -183.9560033293      188.7435651214     1  0.33058631E+09
     -183.9559946872      189.8492359744     1  0.33467654E+09
     -183.9559789116      187.2559301597     1  0.33955413E+09
     -183.9559678410      183.2471216973     1  0.33314174E+09
     -183.9559654125      187.4149016408     1  0.32479626E+09
     -183.9559469777      186.5385956212     1  0.33418068E+09
     -183.9559243706      195.0204008942     1  0.33204907E+09
     -183.9559168716      188.6023885785     1  0.35238770E+09
     -183.9558917513      190.8794193101     1  0.34701987E+09
     -183.9558830404      185.9430330371     1  0.34463320E+09
     -183.9558742412      179.7740023906     1  0.34094476E+09
     -183.9558453620      187.9766412746     1  0.35813576E+09
     -183.9558332658      186.8585745877     1  0.33024989E+09
     -183.9558247886      188.9383411851     1  0.33596126E+09
     -183.9558230887      185.8921460122     1  0.33720313E+09
     -183.9558059857      188.9205155715     1  0.34225048E+09
     -183.9558022151      189.9587335322     1  0.34034235E+09
     -183.9557962688      187.7401347790     1  0.33989971E+09
     -183.9557887466      185.7902315824     1  0.33862713E+09
     -183.9557866676      189.6083656906     1  0.32986277E+09
     -183.9557509528      189.2250353294     1  0.35132633E+09
     -183.9557452141      181.5199166753     1  0.33154529E+09
     -183.9557230555      189.0185808415     1  0.33950206E+09
     -183.9557082277      186.1495385024     1  0.33404126E+09
     -183.9556933697      186.7777625829     1  0.34053457E+09
     -183.9556826323      188.8856570561     1  0.33159742E+09
     -183.9556794069      183.5081685715     1  0.34586219E+09
     -183.9556517379      186.3365937926     1  0.33394899E+09
     -183.9556418283      189.1876809218     1  0.32347538E+09
     -183.9556215259      189.0723192767     1  0.34915074E+09
     -183.9556075316      188.9162619653     1  0.32185092E+09
     -183.9556049409      194.3414659085     1  0.33653678E+09
     -183.9556009507      184.6339498661     1  0.33357253E+09
     -183.9555975029      190.7399688578     1  0.32953234E+09
     -183.9555946657      186.1148769345     1  0.33268864E+09
     -183.9555888571      183.8330777425     1  0.33485606E+09
     -183.9555756666      191.2744974634     1  0.34853517E+09
     -183.9555620197      188.2604162836     1  0.33179756E+09
     -183.9555536098      191.5894609638     1  0.35655145E+09
     -183.9555304332      189.3391835832     1  0.32531932E+09
     -183.9555018236      184.4303646700     1  0.32854196E+09
     -183.9554979658      190.0689255296     1  0.35471825E+09
     -183.9554847389      185.2483324246     1  0.34183448E+09
     -183.9554817016      185.5214591721     1  0.34375016E+09
     -183.9554741012      189.0737594663     1  0.35706772E+09
     -183.9554604621      187.9560811485     1  0.34034794E+09
     -183.9554494958      191.0411543178     1  0.34422096E+09
     -183.9554379147      183.5200321242     1  0.34253623E+09
     -183.9554242632      195.9471408063     1  0.34078161E+09
     -183.9554137108      191.7095792728     1  0.36523653E+09
     -183.9554119215      187.4285054135     1  0.31365635E+09
     -183.9554091901      189.0920377355     1  0.33629038E+09
     -183.9554043519      190.1672508200     1  0.33904699E+09
     -183.9553971693      188.6183480216     1  0.31693414E+09
     -183.9553882537      189.3717348302     1  0.34766617E+09
     -183.9553754765      189.9137575147     1  0.35564348E+09
     -183.9553675578      188.3226680207     1  0.33691372E+09
     -183.9553616363      192.5422334094     1  0.32803621E+09
     -183.9553593654      188.3797943337     1  0.34875338E+09
     -183.9553428525      185.6652637271     1  0.34381934E+09
     -183.9553338406      182.9970530932     1  0.33820557E+09
     -183.9553279628      184.7725217130     1  0.31815705E+09
     -183.9553068650      183.5858512724     1  0.34684533E+09
     -183.9552967783      187.9011653935     1  0.33674387E+09
     -183.9552927312      189.7489975192     1  0.34006851E+09
     -183.9552586504      184.3914732015     1  0.33640081E+09
     -183.9552567189      190.2704068767     1  0.34540182E+09
     -183.9552401171      189.4374001606     1  0.33805154E+09
     -183.9552249231      191.2040037826     1  0.34728231E+09
     -183.9552100293      184.7165891745     1  0.34780515E+09
     -183.9552066905      188.6690173855     1  0.32170173E+09
     -183.9551940530      188.7160083876     1  0.33265276E+09
     -183.9551596284      188.2599223958     1  0.33281718E+09
     -183.9551553176      190.4784434985     1  0.32700602E+09
     -183.9551419713      188.2072424448     1  0.34511450E+09
     -183.9550858875      183.3173437172     1  0.34114547E+09
     -183.9550795502      181.5788215378     1  0.32403943E+09
     -183.9550607845      185.6639114874     1  0.33593809E+09
     -183.9550521965      184.2095863950     1  0.32945959E+09
     -183.9550504786      188.8026547281     1  0.34019369E+09
     -183.9550423423      187.5207368020     1  0.33267139E+09
     -183.9550331470      187.2243647006     1  0.33838334E+09
     -183.9550238512      188.0193118834     1  0.32971556E+09
     -183.9550187664      190.1123141499     1  0.37032342E+09
     -183.9549992633      181.8795290767     1  0.33525951E+09
     -183.9549969480      182.9354785992     1  0.32925361E+09
     -183.9549895469      189.6855279659     1  0.33987492E+09
     -183.9549416276      176.7464834103     1  0.34088438E+09
     -183.9549382552      187.0735471526     1  0.32942320E+09
     -183.9549327965      184.5658505001     1  0.32684513E+09
     -183.9549268952      186.9812689212     1  0.32554870E+09
     -183.9549119773      186.2656806979     1  0.32293797E+09
     -183.9548910941      188.2698062971     1  0.31782796E+09
     -183.9548884931      192.1010012884     1  0.33997908E+09
     -183.9548860269      184.3286478026     1  0.33787292E+09
     -183.9548479815      189.9429495752     1  0.35681199E+09
     -183.9548380530      186.8284054130     1  0.34218596E+09
     -183.9547929328      188.5279887179     1  0.33564750E+09
     -183.9547852106      186.8621309574     1  0.32473445E+09
     -183.9547837489      187.6323754952     1  0.33388582E+09
     -183.9547800963      184.2991424339     1  0.33714051E+09
     -183.9547659686      186.2746224490     1  0.34216180E+09
     -183.9547464719      189.7897085104     1  0.36299698E+09
     -183.9547270835      184.3920185858     1  0.33246686E+09
     -183.9547200729      185.1715817572     1  0.33702604E+09
     -183.9546923406      189.1081102651     1  0.35775894E+09
     -183.9546881564      184.1797403873     1  0.34637120E+09
     -183.9546737937      188.2983898714     1  0.34179770E+09
     -183.9546669793      189.5839849767     1  0.35011775E+09
     -183.9546652880      191.0956762319     1  0.33133307E+09
     -183.9546494211      186.9021802453     1  0.34783603E+09
     -183.9546350085      182.2406346087     2  0.34052869E+09
     -183.9546330542      188.1467996956     1  0.33649392E+09
     -183.9546203747      184.5228805499     1  0.33335287E+09
     -183.9546163852      188.6833830062     1  0.35076834E+09
     -183.9546062594      189.1205878691     1  0.34498049E+09
     -183.9545608908      188.5050653931     1  0.32587403E+09
     -183.9545571639      189.1909670756     1  0.33787559E+09
     -183.9545422202      184.6273874317     1  0.33336629E+09
     -183.9545290949      185.6287690721     1  0.32725875E+09
     -183.9545156648      183.0591928634     1  0.32868289E+09
     -183.9545108002      187.7534346138     1  0.34992996E+09
     -183.9544961933      192.6477534622     1  0.34281622E+09
     -183.9544753923      181.2258860111     1  0.32977433E+09
     -183.9544396957      189.0781718818     1  0.33980410E+09
     -183.9544096632      192.4064431326     1  0.36375906E+09
     -183.9544038041      180.6814049328     1  0.33218814E+09
     -183.9543838837      194.3049717906     1  0.34044014E+09
     -183.9543408745      189.6662948751     1  0.34626163E+09
     -183.9543286479      189.9499623908     1  0.35635334E+09
     -183.9543182975      186.8263398821     1  0.33244968E+09
     -183.9543035064      186.9193637769     1  0.32550349E+09
     -183.9542976535      189.0753631887     1  0.34283745E+09
     -183.9542873365      191.7328243931     1  0.32790526E+09
     -183.9542825900      188.1107509161     1  0.34609588E+09
     -183.9542683692      187.5301227877     1  0.34005640E+09
     -183.9542634136      190.1931745383     1  0.33979361E+09
     -183.9542605481      183.5893599013     1  0.33706804E+09
     -183.9542541898      182.6254685002     1  0.33843178E+09
     -183.9542496256      187.1677354858     1  0.33168959E+09
     -183.9542435008      187.5408930587     1  0.32014740E+09
     -183.9542316039      185.8544205939     1  0.31561533E+09
     -183.9542086310      184.9180056246     1  0.32847651E+09
     -183.9541643140      181.3581716174     1  0.35519711E+09
     -183.9541630213      186.2786741014     1  0.34274567E+09
     -183.9541569294      188.5112286526     1  0.34516848E+09
     -183.9541439407      189.6322262574     1  0.34735641E+09
     -183.9541370525      183.9396443999     1  0.33800093E+09
     -183.9541341686      187.4534068919     1  0.34264273E+09
     -183.9541267173      185.3073821163     1  0.34474560E+09
     -183.9541194774      184.8577126733     1  0.34115999E+09
     -183.9541166409      186.5496707664     1  0.33852768E+09
     -183.9541059292      188.0374592815     1  0.33639453E+09
     -183.9541006874      185.3863202537     1  0.34560372E+09
     -183.9540701957      186.0948847642     1  0.31755018E+09
     -183.9540656568      185.8681075602     1  0.34658621E+09
     -183.9540546673      183.9043275721     1  0.34022734E+09
     -183.9540532721      194.4966859611     1  0.33339696E+09
     -183.9540509044      189.3737633048     1  0.33774999E+09
     -183.9540305808      184.2474881999     1  0.32990504E+09
     -183.9540289069      182.4840085963     1  0.33025144E+09
     -183.9540262940      189.0079725237     1  0.33845416E+09
     -183.9540162776      190.4748691609     1  0.35209022E+09
     -183.9540112640      189.3802759527     1  0.33692718E+09
     -183.9539831135      190.2758068132     1  0.36149755E+09
     -183.9539800305      191.3478335044     1  0.33785514E+09
     -183.9539764836      185.7212510910     1  0.34865717E+09
     -183.9539679482      185.3845681367     1  0.33092779E+09
     -183.9539593379      187.9343710546     1  0.33989413E+09
     -183.9539444687      186.3263792400     1  0.34116577E+09
     -183.9539295847      190.5450287415     1  0.35832692E+09
     -183.9538985901      187.2595018477     1  0.33863747E+09
     -183.9538965925      183.7824427336     1  0.32754647E+09
     -183.9538796463      182.7404606126     1  0.33702723E+09
     -183.9538284720      187.2173358134     1  0.34595858E+09
     -183.9538166576      185.4671734200     1  0.33718502E+09
     -183.9537920847      187.1752873645     1  0.32724761E+09
     -183.9537894959      191.0992770698     1  0.34364068E+09
     -183.9537767169      191.3406188483     1  0.36753577E+09
     -183.9537673279      183.6029382697     1  0.33835572E+09
     -183.9537513514      188.6164434492     1  0.34144999E+09
     -183.9537450070      187.8359387137     1  0.33454646E+09
     -183.9537357661      189.8391445302     1  0.34052153E+09
     -183.9537140867      188.8719402576     1  0.33862279E+09
     -183.9537094465      179.8896377798     1  0.33199979E+09
     -183.9536749408      185.3072748171     1  0.34693697E+09
     -183.9536651274      188.1190242601     1  0.34776354E+09
     -183.9536603182      187.1427646379     1  0.33685705E+09
     -183.9536472687      184.8398805853     1  0.35007780E+09
     -183.9536342890      189.4868835429     1  0.34502398E+09
     -183.9536178422      189.8649140665     1  0.33683701E+09
     -183.9536036544      186.6114918267     1  0.32712526E+09
     -183.9535700593      178.9603990309     1  0.34096682E+09
     -183.9535687289      186.5740824621     1  0.34653831E+09
     -183.9535673544      186.2155856898     1  0.32717113E+09
     -183.9535586738      187.6118952407     1  0.34718732E+09
     -183.9535517760      189.4300372090     1  0.33128528E+09
     -183.9535426536      184.4962175034     1  0.33905141E+09
     -183.9535343868      190.9422227430     1  0.33526166E+09
     -183.9535320059      189.0889117954     1  0.33462264E+09
     -183.9535233039      185.0610685307     1  0.34859626E+09
     -183.9535160347      186.2683866814     1  0.33544931E+09
     -183.9535123364      189.4883129588     1  0.33105536E+09
     -183.9535057702      186.0733098929     1  0.34539140E+09
     -183.9534957336      181.6486001204     1  0.33320801E+09
     -183.9534700621      193.2877372562     1  0.33612842E+09
     -183.9534667733      188.7318819198     1  0.33654683E+09
     -183.9534562139      188.8842897344     1  0.35353552E+09
     -183.9534515224      188.1865387927     1  0.33892542E+09
     -183.9534393809      187.4992020161     1  0.33637549E+09
     -183.9534325442      187.6101639416     1  0.33125601E+09
     -183.9534279793      192.2452988462     1  0.32347263E+09
     -183.9534214849      188.3623139561     1  0.34120111E+09
     -183.9534122511      186.0173940536     1  0.34092148E+09
     -183.9533863007      188.9904978657     1  0.33618225E+09
     -183.9533488738      184.7617426743     1  0.33901919E+09
     -183.9533031888      191.9395381032     1  0.33795955E+09
     -183.9532860996      189.1283408890     1  0.34318194E+09
     -183.9532830607      187.8608435903     1  0.34024155E+09
     -183.9532746526      187.9002518996     1  0.33165758E+09
     -183.9532536417      191.4206527030     1  0.34726312E+09
     -183.9532456939      186.3380136186     1  0.34789733E+09
     -183.9532248359      181.7350464076     1  0.32896808E+09
     -183.9532025349      186.1583949398     1  0.33941582E+09
     -183.9531773555      188.0820570489     1  0.33656523E+09
     -183.9531708991      187.9042619351     1  0.34566301E+09
     -183.9531680700      191.3901951569     1  0.35895102E+09
     -183.9531429542      188.8078388055     1  0.34681884E+09
     -183.9531406655      196.1180498842     1  0.33586183E+09
     -183.9531373064      187.0398583173     1  0.34502998E+09
     -183.9531306624      188.5711169983     1  0.33910745E+09
     -183.9531230814      183.9223129113     1  0.34504344E+09
     -183.9531147644      190.1518664475     1  0.32645275E+09
     -183.9530873803      186.7358364640     1  0.35967463E+09
     -183.9530825871      185.4571096487     1  0.34211771E+09
     -183.9530586674      187.5137093714     1  0.35574864E+09
     -183.9530543401      183.5337165792     1  0.32880026E+09
     -183.9530413544      190.0244151124     1  0.35044555E+09
     -183.9530271875      182.1003707592     1  0.33589983E+09
     -183.9530002322      189.4623933163     1  0.34533416E+09
     -183.9529818742      189.5953614110     1  0.32364446E+09
     -183.9529800336      188.5778817459     1  0.32139973E+09
     -183.9529764098      186.3671724216     1  0.33462305E+09
     -183.9529729284      182.3963518389     1  0.33325561E+09
     -183.9529709722      187.3849324529     1  0.33305811E+09
     -183.9529194689      187.4746874077     1  0.35177061E+09
     -183.9529173579      194.3260839197     1  0.33504142E+09
     -183.9529056856      185.0715964572     1  0.34197683E+09
     -183.9529039457      184.2409931758     1  0.33882246E+09
     -183.9528985877      187.6812062422     1  0.33496578E+09
     -183.9528936550      197.0781880167     1  0.33781471E+09
     -183.9528759904      184.4683225903     1  0.33734529E+09
     -183.9528571537      185.9937079339     1  0.33312627E+09
     -183.9528385564      190.7903668236     1  0.35233213E+09
     -183.9528323634      189.1632284063     1  0.33534787E+09
     -183.9528026076      184.9030688310     1  0.34126307E+09
     -183.9527968138      181.9733276519     1  0.34197386E+09
     -183.9527675803      185.9693967520     1  0.33456735E+09
     -183.9527440962      184.0247881818     1  0.33821505E+09
     -183.9527148721      185.3648565744     1  0.32642168E+09
     -183.9527052090      184.9458300703     1  0.33930877E+09
     -183.9527013880      182.9705246813     1  0.34018338E+09
     -183.9526830973      182.3143924223     1  0.32761999E+09
     -183.9526611908      183.2476706667     1  0.34551699E+09
     -183.9526569812      185.1762521776     1  0.34522644E+09
     -183.9526475937      196.5079341119     1  0.34538300E+09
     -183.9526258373      185.5002557275     1  0.34156459E+09
     -183.9526040981      186.0263993801     1  0.33388444E+09
     -183.9526029464      188.2458843936     1  0.34918599E+09
     -183.9525976534      179.7444571348     1  0.33268828E+09
     -183.9525825365      187.0159206314     1  0.34944621E+09
     -183.9525758214      188.8296811640     1  0.34020049E+09
     -183.9525681940      185.6274887101     1  0.33419758E+09
     -183.9525665181      180.6737737801     1  0.33699620E+09
     -183.9525579709      187.1491995222     1  0.34548615E+09
     -183.9525472169      188.5832531968     1  0.33699770E+09
     -183.9525427670      188.7442824314     1  0.34062176E+09
     -183.9525224693      192.4461109551     1  0.35900392E+09
     -183.9525201424      187.5921212666     1  0.34059681E+09
     -183.9525100704      185.8699200784     1  0.32860005E+09
     -183.9525057873      183.2130606022     1  0.33265153E+09
     -183.9524967008      185.1911021301     1  0.34764733E+09
     -183.9524868196      188.2946749850     1  0.33570744E+09
     -183.9524708550      181.0308016142     1  0.34038367E+09
     -183.9524624411      189.8613720835     1  0.33227442E+09
     -183.9524549606      187.3866225995     1  0.34053222E+09
     -183.9524510132      183.4689114272     1  0.32441552E+09
     -183.9524420033      185.8694407024     1  0.34752730E+09
     -183.9524338502      190.8150062908     1  0.33440463E+09
     -183.9524291310      185.3342574162     1  0.37358591E+09
     -183.9524275018      187.3009867527     1  0.33497078E+09
     -183.9524242810      185.2740078208     1  0.34440616E+09
     -183.9524232241      184.2074529532     1  0.33204382E+09
     -183.9524115299      184.5481647271     1  0.33826007E+09
     -183.9524080815      183.2622944015     1  0.34047288E+09
     -183.9524026692      189.5452602543     1  0.32846876E+09
     -183.9523936366      185.9330344609     1  0.33966912E+09
     -183.9523436736      189.0604389519     1  0.34838480E+09
     -183.9523040518      184.2999687170     1  0.34916979E+09
     -183.9522973054      187.4885772412     1  0.34421505E+09
     -183.9522929042      191.9102554052     1  0.35256449E+09
     -183.9522827986      180.7320386042     1  0.34209347E+09
     -183.9522798380      188.2991651927     1  0.33345141E+09
     -183.9522646785      182.7984546673     1  0.33754602E+09
     -183.9522609221      189.5451889540     1  0.34099566E+09
     -183.9522249185      187.4178069026     1  0.34309546E+09
     -183.9522212591      187.4263182817     1  0.33888720E+09
     -183.9522170644      187.7513535264     1  0.34501186E+09
     -183.9522104974      187.5035686650     1  0.31484677E+09
     -183.9522063261      184.8730777038     1  0.34422421E+09
     -183.9521812443      182.4186503306     1  0.34265161E+09
     -183.9521609142      183.0624492044     1  0.33436903E+09
     -183.9521499736      185.5534404255     1  0.33843699E+09
     -183.9521468122      184.1562810438     1  0.33524669E+09
     -183.9521295568      186.7546643127     1  0.34071488E+09
     -183.9521086931      186.4164777784     1  0.33010369E+09
     -183.9520705830      186.3000118497     1  0.33215928E+09
     -183.9520504639      190.8855221285     1  0.33965552E+09
     -183.9520422256      182.6298263620     1  0.33417183E+09
     -183.9520394734      183.6790603325     1  0.34717439E+09
     -183.9520378561      188.5982257456     1  0.33942631E+09
     -183.9519880300      182.5120230863     1  0.33344816E+09
     -183.9519841053      185.6901306362     1  0.33335870E+09
     -183.9519819828      186.3432634189     1  0.33237522E+09
     -183.9519795223      191.0506288574     1  0.34647503E+09
     -183.9519729549      186.5190662781     1  0.33203686E+09
     -183.9519384947      187.5805212818     1  0.35967159E+09
     -183.9518997097      186.1344534593     1  0.33873936E+09
     -183.9518869724      182.4372011822     1  0.33419992E+09
     -183.9518756154      187.7942956569     1  0.34212295E+09
     -183.9518636863      184.6920697915     1  0.34827924E+09
     -183.9518251098      186.1989467959     1  0.33985258E+09
     -183.9518137632      186.4114013968     1  0.35174549E+09
     -183.9517846681      189.2500036999     1  0.34141498E+09
     -183.9517769848      185.2722150568     1  0.34333793E+09
     -183.9517615107      187.0482913656     1  0.34494937E+09
     -183.9517582240      183.9023117097     1  0.33693083E+09
     -183.9517558871      191.1307197322     1  0.34929636E+09
     -183.9517547236      191.1480890870     1  0.34091521E+09
     -183.9517376918      187.3142372947     1  0.34999709E+09
     -183.9516777616      186.6145497753     1  0.33721583E+09
     -183.9516705968      190.6144592946     1  0.33190892E+09
     -183.9516665897      185.9707973204     1  0.33985746E+09
     -183.9516498332      184.2761386363     1  0.34675062E+09
     -183.9516123521      186.6611618484     1  0.33263678E+09
     -183.9515571972      186.0238261660     1  0.34960008E+09
     -183.9515491642      183.5837035470     1  0.32973535E+09
     -183.9515480280      190.3770271014     1  0.34954950E+09
     -183.9515266605      186.3819676109     1  0.34046541E+09
     -183.9515104876      185.6353987221     1  0.35511128E+09
     -183.9514822813      187.1771855380     1  0.33328068E+09
     -183.9514755802      180.2806071654     1  0.33514099E+09
     -183.9514708821      189.2790767668     1  0.35211377E+09
     -183.9514583445      189.0487263396     1  0.32759708E+09
     -183.9514412837      185.7184050262     1  0.32531601E+09
     -183.9514216307      193.2129336103     1  0.35504791E+09
     -183.9514172378      188.8890868585     1  0.34234647E+09
     -183.9514027288      187.5591160666     1  0.34075548E+09
     -183.9513896955      196.3297738709     1  0.34269450E+09
     -183.9513658210      184.9588150702     1  0.33211136E+09
     -183.9513567422      190.8576404762     1  0.34390946E+09
     -183.9513301687      189.0886886194     1  0.35059069E+09
     -183.9513259154      188.1671827198     1  0.33603141E+09
     -183.9513193237      189.4675903901     1  0.34602825E+09
     -183.9513040638      188.4089617009     1  0.34166013E+09
     -183.9512946845      189.7934725331     1  0.34610657E+09
     -183.9512877884      184.5044645964     1  0.34791145E+09
     -183.9512439473      187.8356333898     1  0.34468754E+09
     -183.9512404106      189.8013614110     1  0.32839119E+09
     -183.9512257398      189.0032585315     1  0.32433529E+09
     -183.9511985719      185.7604387928     1  0.34033867E+09
     -183.9511668362      188.2271839501     1  0.33250494E+09
     -183.9511604698      188.0506403934     1  0.34649161E+09
     -183.9511504160      188.7172395098     1  0.34089102E+09
     -183.9511305251      184.9925684095     1  0.35893127E+09
     -183.9511194219      188.5887355080     1  0.34769197E+09
     -183.9510971528      188.0343232981     1  0.31707015E+09
     -183.9510781762      184.7035093194     1  0.33559574E+09
     -183.9510750757      189.9055984447     1  0.34125250E+09
     -183.9510738220      183.5699118735     1  0.33177357E+09
     -183.9510299882      187.8466468670     1  0.34293683E+09
     -183.9510260607      182.4982431413     1  0.33321388E+09
     -183.9509968272      182.3639010303     1  0.33629483E+09
     -183.9509857770      186.8691252203     1  0.33979009E+09
     -183.9509789364      187.5999603925     1  0.35343152E+09
     -183.9509445329      182.4932855181     1  0.32617319E+09
     -183.9509363162      188.6389227374     1  0.33128026E+09
     -183.9509197027      190.3476698355     1  0.34825403E+09
     -183.9508759564      187.7946486547     1  0.33956891E+09
     -183.9508693245      195.9368393588     1  0.34175830E+09
     -183.9508597549      189.3083880318     1  0.34151838E+09
     -183.9508548538      186.4108566499     1  0.32143308E+09
     -183.9508275350      184.9666951237     1  0.33851673E+09
     -183.9508174782      188.9670370599     1  0.35804215E+09
     -183.9508148233      189.0640678460     1  0.33449482E+09
     -183.9507947864      189.7489139575     1  0.34987969E+09
     -183.9507890358      187.0427456990     1  0.32581418E+09
     -183.9507848119      185.6586605664     1  0.32793758E+09
     -183.9507616433      185.3806067808     1  0.32983816E+09
     -183.9507592064      182.1308760491     1  0.34189221E+09
     -183.9507438167      184.3042931259     1  0.33153128E+09
     -183.9507426859      187.7926361724     1  0.35807198E+09
     -183.9507226026      188.7063313776     1  0.32828551E+09
     -183.9507061305      189.7037288583     1  0.33266197E+09
     -183.9506906000      188.5083731913     1  0.34681355E+09
     -183.9506366049      196.1530110733     1  0.34956258E+09
     -183.9506134139      191.8912752591     1  0.34663345E+09
     -183.9506072175      187.3899891217     1  0.32513776E+09
     -183.9506024123      187.1888365208     1  0.34480645E+09
     -183.9505839268      190.5447228494     2  0.32455537E+09
     -183.9505677181      190.5628931108     1  0.32174988E+09
     -183.9505504554      189.8593547540     1  0.35837192E+09
     -183.9505280125      185.8567831305     1  0.33528866E+09
     -183.9505190836      185.8556098168     1  0.34457293E+09
     -183.9504941581      186.7409980033     1  0.32952144E+09
     -183.9504889509      188.4576015981     1  0.35101390E+09
     -183.9504728260      188.0677115454     1  0.33681271E+09
     -183.9504662169      182.1200341435     1  0.33086667E+09
     -183.9504608869      184.3053224359     1  0.33972544E+09
     -183.9504429566      194.2564612722     1  0.33999831E+09
     -183.9504395762      183.5613995283     1  0.32972316E+09
     -183.9503907069      185.3358911237     1  0.35044791E+09
     -183.9503839812      184.6106563113     1  0.33864472E+09
     -183.9503667740      184.2266280171     1  0.33639295E+09
     -183.9503463826      187.9463040893     1  0.33067574E+09
     -183.9503360655      194.1357787978     1  0.33907718E+09
     -183.9503341979      185.8033421129     1  0.34044504E+09
     -183.9503329424      187.0201283561     1  0.34651505E+09
     -183.9503313322      191.8410455412     1  0.33651097E+09
     -183.9503295634      187.7478562403     1  0.34250947E+09
     -183.9503252789      185.6173204033     1  0.32545666E+09
     -183.9503170465      186.6238578170     1  0.33780501E+09
     -183.9502768806      185.9977401670     1  0.33172157E+09
     -183.9502731222      183.1981176459     1  0.33682242E+09
     -183.9502655024      185.2187967498     1  0.33205389E+09
     -183.9502532604      191.7528809330     1  0.34129937E+09
     -183.9502303477      179.4996384506     1  0.33094636E+09
     -183.9501970147      184.8431473333     1  0.34797410E+09
     -183.9501793128      187.2319375500     1  0.34567686E+09
     -183.9501619488      182.5827078707     1  0.34649447E+09
     -183.9501565834      187.3365934368     1  0.34390471E+09
     -183.9501317332      190.0136380896     1  0.33869690E+09
     -183.9501157023      189.5199338107     1  0.33509971E+09
     -183.9501132365      188.5893722817     1  0.33482961E+09
     -183.9501103516      184.9879979207     2  0.33134843E+09
     -183.9501063883      184.2570776236     1  0.33749627E+09
     -183.9500923754      181.1193602554     1  0.32853716E+09
     -183.9500602057      184.8618236552     1  0.34676625E+09
     -183.9500467604      187.9906035556     1  0.32743786E+09
     -183.9500421641      190.8306797938     1  0.34629471E+09
     -183.9500365271      187.0620813395     1  0.33283151E+09
     -183.9499971048      186.5264174823     1  0.31731705E+09
     -183.9499784146      185.7361813208     1  0.34088949E+09
     -183.9499627860      183.4038724121     1  0.35452976E+09
     -183.9499579422      191.2481040919     1  0.32400978E+09
     -183.9499535919      188.6993989416     1  0.34344874E+09
     -183.9499508524      187.5450490118     1  0.33015997E+09
     -183.9499277712      185.9246921134     1  0.32629754E+09
     -183.9499267518      189.9982896405     1  0.34265897E+09
     -183.9499251360      186.4688389912     1  0.34942895E+09
     -183.9499073625      190.3567447064     1  0.31716897E+09
     -183.9498651811      189.8758585280     1  0.33330433E+09
     -183.9498388375      184.6668124357     1  0.32329486E+09
     -183.9498266432      186.3062444620     1  0.33436294E+09
     -183.9498202401      188.0589603754     1  0.34115625E+09
     -183.9497813998      184.1403237760     1  0.33692988E+09
     -183.9497787648      185.2353878965     1  0.35003107E+09
     -183.9497226610      188.9087336905     1  0.36015501E+09
     -183.9496875410      189.0135712699     1  0.33773078E+09
     -183.9496604888      187.8380345459     1  0.33169556E+09
     -183.9496538085      183.7539960809     1  0.33953206E+09
     -183.9496403891      192.0881516493     1  0.32327330E+09
     -183.9496375406      187.0669181188     1  0.35422211E+09
     -183.9496254332      187.8843001759     1  0.33670390E+09
     -183.9496190348      187.2941153714     1  0.33638561E+09
     -183.9496104012      186.2819040718     1  0.34266774E+09
     -183.9495965114      184.8992758783     1  0.34999158E+09
     -183.9495933810      187.5311424777     1  0.35942507E+09
     -183.9495751908      190.2080295732     1  0.34309544E+09
     -183.9495402281      184.5902805709     1  0.32639425E+09
     -183.9495300137      184.0581925854     1  0.33317797E+09
     -183.9495201707      184.8279800232     1  0.34186401E+09
     -183.9495091397      186.1734475377     1  0.33246572E+09
     -183.9494807821      186.3357983197     1  0.33303523E+09
     -183.9494771864      189.6260755355     1  0.33607875E+09
     -183.9494680175      189.3675330644     1  0.33210573E+09
     -183.9494604196      184.6972245230     1  0.34677645E+09
     -183.9494583613      187.0025934444     1  0.33316063E+09
     -183.9494501751      187.6019088798     1  0.35212437E+09
     -183.9494438030      192.9664080661     1  0.35285451E+09
     -183.9494342687      189.2233182302     1  0.34378603E+09
     -183.9494279526      182.4756965067     1  0.34030535E+09
     -183.9494203784      186.2093965615     1  0.34394708E+09
     -183.9493942068      188.6040334129     1  0.34227072E+09
     -183.9493752424      188.9890260319     1  0.34583459E+09
     -183.9493633901      189.4145768080     1  0.36139641E+09
     -183.9493589969      189.3761595935     1  0.33479672E+09
     -183.9493533977      184.4102390861     1  0.33994940E+09
     -183.9493229762      188.1228298272     1  0.33918010E+09
     -183.9493139364      188.2648844243     1  0.33286305E+09
     -183.9493069719      185.7340687138     1  0.33141736E+09
     -183.9492916529      185.0390641503     1  0.33662959E+09
     -183.9492798674      185.5522289284     1  0.33280347E+09
     -183.9492764956      184.6700490296     1  0.33486520E+09
     -183.9492632906      187.5322578875     1  0.33918296E+09
     -183.9492615878      190.0455997741     1  0.35263642E+09
     -183.9492594484      186.0956024847     1  0.33009439E+09
     -183.9492551083      186.2573906166     1  0.34508464E+09
     -183.9492460667      182.7049929885     1  0.33789863E+09
     -183.9492421649      185.4618737549     1  0.33776637E+09
     -183.9492379513      187.0853193097     1  0.33781842E+09
     -183.9492031916      186.5178140120     1  0.35178052E+09
     -183.9492002265      186.8228858499     1  0.35378034E+09
     -183.9491510542      187.8725285684     1  0.33379691E+09
     -183.9491488221      188.2840965339     1  0.33643552E+09
     -183.9491444204      187.0931995408     1  0.33257880E+09
     -183.9491338897      182.3782426027     1  0.34961548E+09
     -183.9491259711      190.9032419363     1  0.34915093E+09
     -183.9491178020      191.1240310991     1  0.33927505E+09
     -183.9491115570      188.8423711651     1  0.33823970E+09
     -183.9490849042      189.3428871134     1  0.33343482E+09
     -183.9490784100      186.8090006637     1  0.33860719E+09
     -183.9490380366      184.3843971789     1  0.34507470E+09
     -183.9490332461      187.3003663604     1  0.32296781E+09
     -183.9489949732      185.2712281412     1  0.34199811E+09
     -183.9489882290      183.3409455257     1  0.34024671E+09
     -183.9489397212      189.7516416462     1  0.33487323E+09
     -183.9489298808      183.0964988753     1  0.33673034E+09
     -183.9489163117      188.5274270895     1  0.33384848E+09
     -183.9489112232      194.3149453146     1  0.33215079E+09
     -183.9489061833      190.8655336101     1  0.34232260E+09
     -183.9489028958      186.8472470637     1  0.34228299E+09
     -183.9489008027      187.6972692751     1  0.33407256E+09
     -183.9488995336      187.3063256644     1  0.33366492E+09
     -183.9488534096      189.0321427004     1  0.35054187E+09
     -183.9488521136      187.9252120515     1  0.34064817E+09
     -183.9488482610      183.9645243126     1  0.34259423E+09
     -183.9488396696      190.1057819247     1  0.33903543E+09
     -183.9488338558      185.1118128187     1  0.32383210E+09
     -183.9488291733      187.7530210732     1  0.33931076E+09
     -183.9488096657      189.0581055504     1  0.34061349E+09
     -183.9487905238      190.7705002900     1  0.33473205E+09
     -183.9487504358      185.1328274315     1  0.34172773E+09
     -183.9487494293      188.8479438159     1  0.33960934E+09
     -183.9487372811      191.1292544500     1  0.34662652E+09
     -183.9487115369      185.4706148619     1  0.33044890E+09
     -183.9486861345      186.8833833845     1  0.33147656E+09
     -183.9486804691      181.5727789169     1  0.33493095E+09
     -183.9486753197      187.5806017381     1  0.34438517E+09
     -183.9486590143      189.0389664737     1  0.34997837E+09
     -183.9486512552      189.2311432037     1  0.34550108E+09
     -183.9486353665      185.4805370336     1  0.33875235E+09
     -183.9486282073      188.9933252534     1  0.32371278E+09
     -183.9486106775      188.7675110323     1  0.33251271E+09
     -183.9486079320      186.4451884970     1  0.34083903E+09
     -183.9486040395      191.4708168217     1  0.33774335E+09
     -183.9485901886      189.8067907169     1  0.34152867E+09
     -183.9485631328      186.1261906445     1  0.34115697E+09
     -183.9485410260      187.5850021031     1  0.33524758E+09
     -183.9485256690      190.7485680326     1  0.32801735E+09
     -183.9485237913      185.5765767557     1  0.33688998E+09
     -183.9485100771      191.7023275002     1  0.37531924E+09
     -183.9484998160      188.9680184540     1  0.35134643E+09
     -183.9484942920      187.6508655494     1  0.34718845E+09
     -183.9484889731      185.7712077956     1  0.34272626E+09
     -183.9484810546      187.0952217328     1  0.35075930E+09
     -183.9484793817      188.7783960560     2  0.32338098E+09
     -183.9484687015      185.1134194627     1  0.33375838E+09
     -183.9484411092      189.0997626790     2  0.31930595E+09
     -183.9484325254      182.6708695976     1  0.34038010E+09
     -183.9484295111      181.6181337991     1  0.33408032E+09
     -183.9484231229      190.1071075314     1  0.34085946E+09
     -183.9484084017      187.6629041424     1  0.35160861E+09
     -183.9484020809      185.3320779924     1  0.34017548E+09
     -183.9483993251      187.2944103768     1  0.31631326E+09
     -183.9483778335      189.7077450664     1  0.35203539E+09
     -183.9483765634      184.6779551413     1  0.35219885E+09
     -183.9483719968      189.5918804938     1  0.34484915E+09
     -183.9483651312      186.8530984446     1  0.33403647E+09
     -183.9483522156      185.3597703307     1  0.33180421E+09
     -183.9483481587      188.0509064501     1  0.34402848E+09
     -183.9483435884      194.1072366680     1  0.33127696E+09
     -183.9483260840      188.1333157390     1  0.32760397E+09
     -183.9483097276      187.0840779147     1  0.34552331E+09
     -183.9482906445      189.8799045724     1  0.34576594E+09
     -183.9482864481      187.9763078878     1  0.34125474E+09
     -183.9482752922      186.0678121815     1  0.33840196E+09
     -183.9482646727      185.3557842617     1  0.34404260E+09
     -183.9482558568      186.2943289396     1  0.32351126E+09
     -183.9482515288      185.2501979620     1  0.34152386E+09
     -183.9482448086      184.6775601356     1  0.33702657E+09
     -183.9482315475      186.4475700717     1  0.33714317E+09
     -183.9482251571      186.7397319029     1  0.33685437E+09
     -183.9481707448      185.7145709513     1  0.34279468E+09
     -183.9481667343      187.5737938664     1  0.32828563E+09
     -183.9481390716      187.7773915593     1  0.35367722E+09
     -183.9481189979      183.9208941158     1  0.33996433E+09
     -183.9481159807      185.7532719100     1  0.32746008E+09
     -183.9480972921      183.9524263902     1  0.33638653E+09
     -183.9480889066      186.3193865511     1  0.34396710E+09
     -183.9480770212      182.0135833419     1  0.34481282E+09
     -183.9480742809      188.7042668975     1  0.35086723E+09
[truncated: 793,360 more chars]
