# Supplementary material for: Structure, thermodynamics, and rearrangement mechanisms in gold clusters—insights from the energy landscapes framework
Source: Nanoscale. 2017 Dec 15;10(4):2004–16. doi: 10.1039/c7nr07123j (PMC5901115; doi:10.1039/c7nr07123j)
Supplement: Supplementary file 1 [file NR-010-C7NR07123J-s001.zip › minima/52_Au/min.data.dec]

     -184.1880986144      193.7810991415     1  0.32812921E+09
     -184.1577996106      193.2755897300     1  0.33586634E+09
     -184.1568265716      193.2011135805     1  0.35219992E+09
     -184.1504500901      193.0258590597     1  0.32903660E+09
     -184.1452232176      197.0218369652     2  0.34391864E+09
     -184.1409396930      183.3057786720     1  0.32425569E+09
     -184.1390752539      194.0017990047     1  0.35392164E+09
     -184.1372623379      197.3129231103     2  0.37119745E+09
     -184.1371559687      194.6132445219     1  0.33761638E+09
     -184.1355381157      190.1102159954     1  0.33076761E+09
     -184.1347737600      191.4478358888     1  0.33517374E+09
     -184.1334870062      188.6074122535     1  0.34742917E+09
     -184.1327761920      193.7312578444     1  0.35366767E+09
     -184.1249848343      190.9769917955     1  0.33352842E+09
     -184.1236309055      197.2333024427     1  0.33778380E+09
     -184.1214813051      188.2949699819     1  0.33495208E+09
     -184.1210541369      196.9292445772     1  0.33401289E+09
     -184.1205750887      193.6344464325     1  0.35382038E+09
     -184.1199706615      187.9522993276     1  0.31798527E+09
     -184.1196815168      195.1902373932     1  0.33681412E+09
     -184.1196438236      197.8108318684     1  0.33058192E+09
     -184.1165687962      198.0550221069     1  0.33070270E+09
     -184.1152316522      191.1320829031     1  0.33423306E+09
     -184.1113687393      197.4004189879     1  0.32814232E+09
     -184.1091509668      197.4450837567     1  0.36521946E+09
     -184.1084628887      198.1134306502     1  0.38712644E+09
     -184.1067163735      197.6385134603     1  0.36835693E+09
     -184.1064761639      196.8733863573     2  0.33395051E+09
     -184.1062743424      197.4935134675     1  0.36514408E+09
     -184.1050568036      197.6742246431     1  0.36798228E+09
     -184.1036189064      197.4592213008     1  0.34780377E+09
     -184.1035912932      191.3467538889     1  0.35553183E+09
     -184.1010888328      191.9025147361     1  0.35561648E+09
     -184.0977747973      197.0136433993     1  0.35357448E+09
     -184.0973489121      191.0791867713     1  0.34525999E+09
     -184.0941996805      188.1648435183     1  0.33200636E+09
     -184.0934136290      196.5265711342     1  0.36090249E+09
     -184.0905802495      195.1018155110     2  0.33122245E+09
     -184.0901985873      193.8567533510     1  0.33945650E+09
     -184.0893505918      194.4051064253     2  0.34097774E+09
     -184.0879672515      194.6940015626     2  0.33468522E+09
     -184.0877333772      197.2898558701     1  0.36171117E+09
     -184.0876574750      189.2761720329     1  0.34063584E+09
     -184.0844960827      195.3923211050     1  0.33453980E+09
     -184.0844016275      183.1995313321     1  0.32825298E+09
     -184.0832769040      197.0968240562     1  0.35699170E+09
     -184.0832109915      192.2274942988     1  0.35693940E+09
     -184.0811537285      190.3077833439     1  0.35736678E+09
     -184.0792264315      191.3816352307     1  0.35202438E+09
     -184.0789938238      187.8792209029     1  0.34385301E+09
     -184.0777425296      197.5091912892     1  0.32632004E+09
     -184.0775656593      193.7772718192     1  0.36010919E+09
     -184.0765660434      197.4718902932     1  0.33002679E+09
     -184.0762807227      187.6002065259     1  0.34065600E+09
     -184.0746380564      191.3726170345     1  0.33224106E+09
     -184.0745091062      195.1967649012     1  0.33955880E+09
     -184.0742168538      191.6803586002     1  0.33287832E+09
     -184.0728613003      196.6685015032     1  0.37215578E+09
     -184.0715719840      192.5261330202     1  0.35038584E+09
     -184.0713623170      188.7036414163     1  0.34211254E+09
     -184.0710655476      193.4654058489     1  0.33782539E+09
     -184.0706880568      197.2802473130     1  0.34582816E+09
     -184.0706857139      197.4261313965     1  0.32245615E+09
     -184.0706457711      185.1288675292     1  0.32125825E+09
     -184.0705902048      182.5442729322     1  0.31997345E+09
     -184.0700607666      191.7270248562     1  0.32939204E+09
     -184.0697217095      191.1640450974     1  0.35133213E+09
     -184.0683393835      191.6063075838     1  0.34946070E+09
     -184.0682300903      197.5103330019     1  0.34978063E+09
     -184.0670970844      191.9456167455     1  0.35137677E+09
     -184.0670863193      196.7474635598     1  0.35552077E+09
     -184.0642803487      196.4920372209     1  0.35789139E+09
     -184.0638603092      190.8649792049     1  0.34159345E+09
     -184.0618439649      188.2349573595     1  0.33599413E+09
     -184.0615360218      188.4079102377     1  0.34362993E+09
     -184.0608730155      197.3587011795     1  0.32500066E+09
     -184.0591712648      197.4388743942     1  0.34619009E+09
     -184.0589621468      191.9472859524     1  0.33393445E+09
     -184.0583180185      197.5699821058     1  0.34169414E+09
     -184.0578228149      191.3183749669     1  0.34046655E+09
     -184.0575199308      186.3578778771     1  0.33036888E+09
     -184.0565442886      197.1496052852     2  0.32338730E+09
     -184.0563218451      187.8133799487     1  0.37906926E+09
     -184.0554929233      196.9703993435     1  0.35194509E+09
     -184.0554396222      194.9174969476     1  0.33573060E+09
     -184.0544770692      192.2916980090     1  0.35219903E+09
     -184.0529678818      189.8630444065     1  0.35244558E+09
     -184.0527235336      185.6393091935     1  0.32487258E+09
     -184.0523063526      186.3318747798     1  0.32636572E+09
     -184.0518191260      191.4566064793     1  0.32509959E+09
     -184.0511029870      190.7952844644     1  0.35436964E+09
     -184.0499922336      196.8459740051     1  0.33034627E+09
     -184.0497350510      191.3907543161     1  0.34625594E+09
     -184.0491734092      197.1808711576     1  0.37436606E+09
     -184.0481392285      193.8256836039     1  0.35562720E+09
     -184.0475233333      186.1623241843     1  0.33267100E+09
     -184.0469459501      196.6891089523     1  0.36616201E+09
     -184.0467649549      190.7967042063     1  0.33857755E+09
     -184.0467625614      196.6749606149     1  0.36633252E+09
     -184.0447065729      196.5808256368     2  0.31913691E+09
     -184.0442505450      197.1049808196     1  0.37580310E+09
     -184.0441451814      196.1601468428     2  0.35883301E+09
     -184.0428078891      197.1391080746     1  0.37566895E+09
     -184.0424890147      197.5197105133     1  0.34503868E+09
     -184.0417091768      194.0422952399     1  0.33386654E+09
     -184.0410882502      192.7213063263     1  0.34881958E+09
     -184.0407937010      189.4467580687     1  0.33885632E+09
     -184.0402493313      184.9069274775     1  0.32335660E+09
     -184.0395602826      189.8456090245     1  0.33392241E+09
     -184.0390853020      191.1768180531     1  0.33827020E+09
     -184.0389861958      187.9050348462     1  0.33862587E+09
     -184.0386638877      189.1022145134     1  0.33264889E+09
     -184.0371818486      197.5005340060     1  0.34011783E+09
     -184.0367916773      196.5689538434     1  0.35375242E+09
     -184.0365134943      189.3740327047     1  0.33125111E+09
     -184.0352638978      197.2254125898     1  0.34685664E+09
     -184.0348403057      184.2003877252     1  0.33346255E+09
     -184.0345527020      186.4584373323     1  0.33552196E+09
     -184.0342314262      193.4203898568     1  0.35030175E+09
     -184.0341571895      195.5448465051     2  0.33591323E+09
     -184.0335697167      197.4016725528     1  0.34015027E+09
     -184.0335644697      185.4424131091     1  0.32546800E+09
     -184.0335092649      197.3242472446     1  0.34017683E+09
     -184.0333159823      187.0602532569     1  0.34787134E+09
     -184.0326787671      192.8463815766     1  0.34282864E+09
     -184.0326010540      185.8380568509     1  0.33435338E+09
     -184.0323937148      197.4842069469     1  0.34527804E+09
     -184.0322052848      196.2110130946     1  0.34965843E+09
     -184.0320743617      186.3658777741     1  0.33445117E+09
     -184.0312033958      190.0868898630     1  0.34677884E+09
     -184.0311208834      188.9052300681     1  0.33169305E+09
     -184.0309630020      192.3240660236     1  0.34680958E+09
     -184.0300543953      191.0007364407     1  0.35340424E+09
     -184.0288515007      191.5102837944     1  0.34197004E+09
     -184.0279890235      188.8553951012     1  0.33979382E+09
     -184.0276642613      188.2685696254     1  0.35130029E+09
     -184.0268860010      185.5207772713     1  0.34078089E+09
     -184.0264954874      191.0779402222     1  0.34487124E+09
     -184.0252973652      195.5281428953     1  0.35790575E+09
     -184.0252733541      191.0947628133     1  0.33409231E+09
     -184.0251492560      193.0301677801     1  0.37769203E+09
     -184.0237146428      189.8291766109     1  0.34277492E+09
     -184.0234163824      192.0211275186     1  0.34756673E+09
     -184.0228539286      193.2715485313     1  0.36373050E+09
     -184.0226070741      189.5438184721     1  0.34787595E+09
     -184.0213768978      190.1301921656     1  0.34273954E+09
     -184.0212923824      187.4394354597     1  0.33405883E+09
     -184.0212361891      186.1084243213     1  0.33602047E+09
     -184.0209800635      189.3463415894     1  0.33431388E+09
     -184.0205723202      188.5731154318     1  0.34486080E+09
     -184.0189274217      187.5508977080     1  0.32054933E+09
     -184.0183628156      187.1098490186     1  0.33460642E+09
     -184.0182947200      190.7354586295     1  0.34281769E+09
     -184.0176165906      190.6335171020     1  0.35398537E+09
     -184.0175465717      193.2169553031     1  0.35623939E+09
     -184.0175351443      192.1769655162     1  0.35034312E+09
     -184.0168057655      197.2985936044     1  0.34543568E+09
     -184.0167616834      193.5831529415     1  0.35098927E+09
     -184.0159141851      189.5149577461     1  0.35059105E+09
     -184.0150059100      189.4315755196     1  0.33064576E+09
     -184.0142009899      190.4404153517     1  0.34884859E+09
     -184.0137649725      190.5909117119     1  0.34502390E+09
     -184.0137580298      186.8772637667     1  0.34093996E+09
     -184.0135830170      194.7571989555     1  0.35636140E+09
     -184.0133314560      187.3330322752     1  0.33536284E+09
     -184.0130554022      193.1899876864     1  0.34471641E+09
     -184.0128249245      187.0358857949     1  0.33947633E+09
     -184.0127918883      191.8463466304     1  0.34678130E+09
     -184.0120551067      197.1447721180     1  0.34448005E+09
     -184.0113975284      196.6130857567     1  0.34281818E+09
     -184.0110797341      195.1295305568     1  0.32921074E+09
     -184.0106592522      186.6945189735     1  0.33074070E+09
     -184.0106163672      187.0064326350     1  0.34742205E+09
     -184.0101552900      189.8129665696     1  0.34104581E+09
     -184.0096759278      194.8185089389     1  0.35653346E+09
     -184.0085973029      185.9821713437     1  0.32894038E+09
     -184.0084061871      188.6689095164     1  0.35442391E+09
     -184.0071004997      192.9514492971     1  0.35464507E+09
     -184.0069038919      184.2885815965     1  0.33702076E+09
     -184.0069012026      187.5940358533     1  0.33433057E+09
     -184.0067796812      194.9785525189     1  0.32948973E+09
     -184.0067202401      190.7972661797     1  0.33596481E+09
     -184.0062808237      197.4455230577     1  0.33831595E+09
     -184.0058810062      186.4363743264     1  0.33343868E+09
     -184.0053880204      192.3364511470     1  0.34383306E+09
     -184.0051217764      197.3989829559     1  0.34244774E+09
     -184.0050007910      192.5846192414     1  0.34754817E+09
     -184.0045508621      193.4596308417     1  0.34781681E+09
     -184.0044632692      188.7773161880     1  0.33488563E+09
     -184.0044111350      190.0784510677     1  0.33627463E+09
     -184.0042848578      193.2369368758     1  0.36114312E+09
     -184.0042278134      187.2112313135     1  0.34990457E+09
     -184.0037503122      190.5211424926     1  0.35041770E+09
     -184.0034840784      190.2411481798     1  0.34376694E+09
     -184.0022733983      197.4038734068     1  0.34005110E+09
     -184.0020694192      191.2106488942     1  0.34746924E+09
     -184.0020647893      197.3308938370     1  0.34148544E+09
     -184.0020320283      190.1681968013     1  0.33500381E+09
     -184.0017667330      197.3790432753     1  0.34337863E+09
     -184.0017400798      190.8037903296     1  0.34262633E+09
     -184.0016860598      186.0968260495     1  0.34203132E+09
     -184.0015339089      187.8708427676     1  0.34030019E+09
     -184.0015277377      187.5339419141     1  0.33321964E+09
     -184.0005764143      193.1598669271     1  0.33607044E+09
     -184.0005078463      190.2910881203     1  0.34696996E+09
     -184.0001851795      197.1052814262     1  0.33629775E+09
     -183.9982208500      197.2658834277     1  0.33595142E+09
     -183.9979293506      197.1114104843     1  0.33104941E+09
     -183.9974296593      189.2150829490     1  0.34560555E+09
     -183.9970850601      185.4843083049     1  0.34144761E+09
     -183.9964274770      193.5811478677     1  0.36329044E+09
     -183.9962544297      190.0533759225     1  0.34323854E+09
     -183.9961786380      187.9794816291     1  0.33598631E+09
     -183.9958617418      188.8459245020     1  0.33772873E+09
     -183.9958275855      189.9514254494     1  0.35127452E+09
     -183.9955396920      196.6508101463     1  0.34066853E+09
     -183.9952952807      197.5281502422     1  0.34337565E+09
     -183.9951559761      184.9880732213     1  0.33036375E+09
     -183.9940442751      197.2559029749     1  0.35625785E+09
     -183.9940187514      193.0789230343     1  0.33449040E+09
     -183.9937649129      190.9610079709     1  0.34272635E+09
     -183.9935440539      192.0594576662     1  0.34950728E+09
     -183.9934480887      182.1946808264     1  0.32283874E+09
     -183.9930924684      197.4795276373     1  0.33552176E+09
     -183.9927956394      187.6789270073     1  0.33959397E+09
     -183.9925156465      187.3221227667     1  0.32902303E+09
     -183.9924346504      196.9117607097     1  0.35114312E+09
     -183.9924150883      189.5934787339     1  0.33362175E+09
     -183.9920735860      190.5777428313     1  0.34909565E+09
     -183.9908701511      183.3159842074     1  0.33291568E+09
     -183.9903842896      193.4714317018     1  0.34827635E+09
     -183.9902442889      186.6806431031     1  0.34460712E+09
     -183.9899498497      189.7413024826     1  0.34886213E+09
     -183.9885761113      197.2730716792     1  0.33591065E+09
     -183.9884196764      191.0721133272     1  0.33072001E+09
     -183.9879383035      196.1674746183     1  0.35009611E+09
     -183.9874084880      184.1778727250     1  0.32000940E+09
     -183.9872752353      196.4671779767     1  0.33332946E+09
     -183.9871947613      196.7741157965     1  0.34034036E+09
     -183.9861768925      191.1229333123     1  0.33783979E+09
     -183.9860777939      192.0766121148     1  0.33357925E+09
     -183.9859286678      188.5281052969     1  0.33347353E+09
     -183.9856339975      197.2395218432     1  0.34107623E+09
     -183.9855183134      190.4753765633     1  0.34868250E+09
     -183.9855022651      192.4187009399     1  0.33763767E+09
     -183.9854085801      196.4147137875     1  0.35101883E+09
     -183.9853245465      188.3826416837     1  0.35098871E+09
     -183.9852077169      196.3854544606     1  0.35166335E+09
     -183.9848178880      187.1784110232     1  0.34144450E+09
     -183.9841308017      186.1423340851     1  0.33830609E+09
     -183.9840812915      187.9874149590     1  0.33862145E+09
     -183.9832882611      192.6788470188     1  0.35195481E+09
     -183.9828961820      194.7227097063     1  0.34199155E+09
     -183.9828760111      188.0323324375     1  0.35299261E+09
     -183.9825633971      197.3964294401     1  0.39683303E+09
     -183.9823759644      187.1978897874     1  0.33156235E+09
     -183.9819590609      190.2965188844     1  0.33512844E+09
     -183.9817266778      185.6611012870     1  0.32401182E+09
     -183.9812408120      187.8299114780     1  0.34574717E+09
     -183.9808763998      197.3968293050     1  0.39773779E+09
     -183.9808252740      188.3586634765     1  0.33603399E+09
     -183.9803408327      191.8107214583     1  0.33847482E+09
     -183.9799392360      186.8135303982     1  0.32848436E+09
     -183.9784621937      193.1441324215     1  0.34276381E+09
     -183.9775780074      182.9995055586     1  0.33808475E+09
     -183.9774921679      197.9150436473     1  0.38581608E+09
     -183.9773707745      188.9606287188     1  0.34693873E+09
     -183.9773395405      186.9679069185     1  0.32883290E+09
     -183.9761404090      197.2552803494     1  0.33395558E+09
     -183.9760967081      197.5562396988     1  0.33731626E+09
     -183.9756716436      188.3310306094     1  0.33422071E+09
     -183.9751123272      188.9684346505     1  0.33696421E+09
     -183.9750550706      193.4152641247     1  0.34570160E+09
     -183.9750183987      188.5931938723     1  0.34051248E+09
     -183.9747960316      188.0377483261     1  0.34632000E+09
     -183.9747794888      186.7290172102     1  0.34921030E+09
     -183.9738525816      190.4705825898     1  0.33964099E+09
     -183.9734348066      188.4071087958     1  0.32758462E+09
     -183.9733949910      197.0907847115     1  0.33758725E+09
     -183.9733892839      190.0711728473     1  0.34058214E+09
     -183.9733839043      191.0914417577     1  0.33746828E+09
     -183.9730224747      186.6622754465     1  0.33844451E+09
     -183.9728921309      186.4451849146     1  0.34043143E+09
     -183.9728001873      197.3732582433     1  0.33630924E+09
     -183.9717730049      197.2067579317     1  0.35027913E+09
     -183.9715500128      191.2337189186     1  0.33382219E+09
     -183.9714362378      189.2246828010     1  0.32908564E+09
     -183.9713859692      196.9129940296     1  0.33660515E+09
     -183.9705291942      191.2515418535     1  0.33994244E+09
     -183.9704350474      188.2728756561     1  0.33206956E+09
     -183.9702778295      186.9449233348     1  0.33197227E+09
     -183.9702362587      190.2715664879     1  0.35054865E+09
     -183.9697458093      190.0574069005     1  0.33133089E+09
     -183.9697222383      191.5397820534     1  0.34905932E+09
     -183.9696345904      191.0266216631     1  0.33623526E+09
     -183.9695400854      189.0439355117     1  0.33786329E+09
     -183.9693174817      187.6381803233     1  0.32893195E+09
     -183.9692959898      186.6036111864     1  0.34503843E+09
     -183.9689334788      186.7308319066     1  0.33644097E+09
     -183.9689266450      185.7973628052     1  0.34021641E+09
     -183.9684817885      190.3346668279     1  0.34284853E+09
     -183.9679817683      186.7409790647     1  0.32762864E+09
     -183.9675431775      196.9414929561     2  0.32197761E+09
     -183.9675170435      188.9795205934     1  0.33547879E+09
     -183.9674193421      192.3209937638     1  0.33057995E+09
     -183.9673666855      187.4232194463     1  0.32948396E+09
     -183.9672304411      183.6649228166     1  0.33852114E+09
     -183.9672181819      192.7998970866     1  0.35929056E+09
     -183.9671578282      188.1631183621     1  0.32944073E+09
     -183.9669836666      190.8880423838     1  0.33146452E+09
     -183.9662078631      182.0767260128     1  0.32814368E+09
     -183.9660167821      191.0589379059     1  0.35082917E+09
     -183.9657013487      187.7750129933     1  0.33504374E+09
     -183.9655389994      196.4721899733     1  0.34112280E+09
     -183.9653831376      188.1991229424     1  0.33481751E+09
     -183.9652760355      188.2227679797     1  0.33666755E+09
     -183.9643885586      192.1324460280     1  0.34421947E+09
     -183.9642932447      185.9002443259     1  0.32853901E+09
     -183.9635095307      188.2753949399     1  0.33336530E+09
     -183.9634182123      189.2588561247     1  0.33845827E+09
     -183.9631267775      193.9802116848     1  0.34849851E+09
     -183.9629491564      193.5082054363     1  0.34237546E+09
     -183.9629246029      187.0054097417     1  0.34157676E+09
     -183.9625965823      192.4806480696     1  0.33875758E+09
     -183.9619652202      187.5725294570     1  0.33163133E+09
     -183.9617092482      182.2209747300     1  0.34529788E+09
     -183.9616906033      189.4985650779     1  0.31866117E+09
     -183.9616050777      184.3633227937     1  0.32734618E+09
     -183.9615745407      189.7732217989     1  0.34443909E+09
     -183.9611905799      197.3692820853     1  0.33667845E+09
     -183.9610409193      190.9838734743     1  0.33191224E+09
     -183.9606494351      191.3884751596     1  0.35049128E+09
     -183.9605874474      185.0520836822     1  0.33368671E+09
     -183.9605863286      189.3174125171     1  0.34546388E+09
     -183.9604051933      186.2966244697     1  0.34524640E+09
     -183.9603981357      192.0654492084     1  0.34756016E+09
     -183.9603213844      190.9747352351     1  0.32945855E+09
     -183.9602527121      189.4722331179     1  0.33340547E+09
     -183.9600940676      187.8175063823     1  0.32976045E+09
     -183.9593454583      197.3551099153     1  0.33569027E+09
     -183.9590622624      187.5457213638     1  0.33586148E+09
     -183.9589045154      197.8031093212     1  0.33477653E+09
     -183.9587504754      189.3459111226     1  0.33130331E+09
     -183.9587109475      188.7325585502     1  0.34218488E+09
     -183.9584190652      184.4668297456     1  0.33509756E+09
     -183.9580133534      183.7548501945     1  0.33564581E+09
     -183.9577305473      190.8709139437     1  0.33259533E+09
     -183.9575345341      190.0249175190     1  0.33198460E+09
     -183.9570086497      183.9643202199     1  0.34667838E+09
     -183.9567742881      186.6355320922     1  0.33138983E+09
     -183.9566634701      189.9937761630     1  0.33016101E+09
     -183.9558286892      192.0076469227     1  0.33190954E+09
     -183.9557440472      185.8279275679     1  0.32809242E+09
     -183.9555845946      197.0527114178     1  0.34836364E+09
     -183.9548922210      187.1305056589     1  0.32854569E+09
     -183.9546315953      195.9268678256     1  0.34510926E+09
     -183.9545451315      186.2803113520     1  0.35614364E+09
     -183.9545170104      196.5816886507     1  0.33819689E+09
     -183.9542482827      190.8311481339     1  0.33775249E+09
     -183.9542074566      196.4191250369     1  0.35372201E+09
     -183.9541329790      186.9814560107     1  0.32450155E+09
     -183.9540811564      191.5889598052     1  0.33252826E+09
     -183.9540072055      181.5290866655     1  0.33494238E+09
     -183.9539403467      192.2828398011     1  0.35289960E+09
     -183.9538319508      186.3250429679     1  0.32945253E+09
     -183.9531966657      191.9318207042     1  0.34748678E+09
     -183.9530652700      190.7604952765     1  0.33304163E+09
     -183.9530476595      189.2115538325     1  0.33873787E+09
     -183.9527944203      196.9486291672     1  0.34429379E+09
     -183.9527272351      182.6735269384     1  0.33109498E+09
     -183.9526653980      189.4063192831     1  0.34943728E+09
     -183.9525345994      190.7382274665     1  0.33851776E+09
     -183.9525023888      193.9566662180     1  0.35510637E+09
     -183.9520234938      186.9757025353     1  0.33704945E+09
     -183.9519134384      196.4652238149     1  0.33699135E+09
     -183.9519032557      187.3457558963     1  0.33507907E+09
     -183.9518018327      184.9394209267     1  0.34273962E+09
     -183.9515669544      196.9394056942     1  0.35104673E+09
     -183.9514951212      197.0725374648     1  0.35007985E+09
     -183.9512220923      196.8707701323     1  0.32999291E+09
     -183.9511585916      191.4734003598     1  0.33180435E+09
     -183.9509167685      191.4859768904     1  0.32890771E+09
     -183.9508464588      182.2168551642     1  0.32004407E+09
     -183.9508315361      193.1440218023     1  0.36153992E+09
     -183.9507867909      186.1636805574     1  0.32827629E+09
     -183.9507301177      185.6944371700     1  0.33228744E+09
     -183.9504303619      192.4006357620     1  0.33568934E+09
     -183.9504030602      185.3250136656     1  0.34203206E+09
     -183.9502396361      191.1138636826     1  0.34447957E+09
     -183.9500641643      184.3520928916     1  0.33024897E+09
     -183.9499899970      186.3869874537     1  0.35104478E+09
     -183.9499147979      196.6370866000     1  0.34163921E+09
     -183.9498172555      188.3629462157     1  0.33238574E+09
     -183.9496853569      191.5290084357     1  0.33335906E+09
     -183.9496089199      184.2369916834     1  0.33628845E+09
     -183.9495165098      188.1207680486     1  0.35064230E+09
     -183.9493452610      190.0994782450     1  0.33309474E+09
     -183.9492448596      189.3729441963     1  0.33925745E+09
     -183.9491935850      196.6639407798     1  0.36343856E+09
     -183.9490592491      188.0448503714     1  0.33717648E+09
     -183.9490168196      194.1817756709     1  0.33622439E+09
     -183.9489617600      184.5240709291     1  0.33985343E+09
     -183.9488407374      190.0702735343     1  0.35485906E+09
     -183.9483233454      188.1178466734     1  0.33818590E+09
     -183.9482185579      189.2782355042     1  0.32975201E+09
     -183.9480868114      185.8642027812     1  0.34489323E+09
     -183.9477999214      186.3710303143     1  0.33548285E+09
     -183.9476123283      189.9610990704     1  0.35607758E+09
     -183.9475874325      190.5103891841     1  0.34181581E+09
     -183.9474221024      184.3020704782     1  0.34305354E+09
     -183.9473821269      190.1299883459     1  0.33754337E+09
     -183.9470100276      192.8466200106     1  0.34126633E+09
     -183.9468960205      190.1021784088     1  0.33607279E+09
     -183.9466273879      192.4004343371     1  0.32946583E+09
     -183.9464432058      192.6211193045     1  0.36580335E+09
     -183.9463522160      186.9284064528     1  0.33763792E+09
     -183.9461670471      190.5518797161     1  0.34958265E+09
     -183.9459782590      196.6338985102     1  0.33618053E+09
     -183.9459676913      196.6759545881     1  0.34315304E+09
     -183.9456636452      188.0900716225     1  0.32894730E+09
     -183.9455097733      188.7639908708     1  0.32999010E+09
     -183.9453942337      190.5371075400     1  0.33643177E+09
     -183.9453871611      184.3703061091     1  0.33630802E+09
     -183.9447142518      188.0283007468     1  0.34616674E+09
     -183.9446886829      187.8983192754     1  0.32769420E+09
     -183.9443478730      196.5504093132     1  0.34836672E+09
     -183.9441166816      196.9201784622     1  0.33150506E+09
     -183.9439499201      192.2982489688     1  0.34046476E+09
     -183.9438820899      185.5638935973     1  0.35135814E+09
     -183.9438699077      187.6364612681     1  0.33338325E+09
     -183.9435574302      193.2116736665     1  0.33997144E+09
     -183.9434786821      193.0001701810     1  0.32526008E+09
     -183.9431126575      191.9541010511     1  0.32707391E+09
     -183.9430437794      187.8284688176     1  0.34489479E+09
     -183.9429469718      189.4335186244     1  0.33259458E+09
     -183.9426831446      194.3385003334     1  0.33998616E+09
     -183.9423582529      190.0569284990     1  0.33550054E+09
     -183.9423031901      193.8418263642     1  0.32968908E+09
     -183.9422940878      186.9394121915     1  0.34716001E+09
     -183.9422102208      185.9472799309     1  0.33485074E+09
     -183.9421322006      191.0548129475     1  0.33073400E+09
     -183.9421215303      185.2790066031     1  0.33802366E+09
     -183.9420396081      197.2694185426     1  0.38446110E+09
     -183.9419336952      190.7634298646     1  0.34087015E+09
     -183.9415965405      184.3798156864     1  0.33803137E+09
     -183.9413538791      191.2236064484     1  0.32261876E+09
     -183.9412725066      187.9264730972     1  0.33699774E+09
     -183.9412635698      191.9871988357     1  0.34332219E+09
     -183.9411715678      186.8843570531     1  0.36100927E+09
     -183.9410242735      196.4254474720     1  0.33882163E+09
     -183.9409472109      182.7003218971     1  0.33152793E+09
     -183.9406657685      187.6922089136     1  0.33497640E+09
     -183.9406320069      196.3777750850     1  0.34939543E+09
     -183.9405693781      187.0512208526     1  0.33323615E+09
     -183.9404149234      188.7339600484     1  0.33658387E+09
     -183.9403881394      189.2261137932     1  0.33986933E+09
     -183.9402870578      189.8607036736     1  0.33494408E+09
     -183.9401787985      188.9249618981     1  0.33956607E+09
     -183.9401340019      187.5279384797     1  0.32995154E+09
     -183.9398704842      185.9520501398     1  0.34162521E+09
     -183.9398337232      191.6341048743     1  0.34756724E+09
     -183.9397318258      196.3501372923     1  0.34860777E+09
     -183.9395102805      186.4291595799     1  0.33696082E+09
     -183.9391539482      187.3602634705     1  0.33954707E+09
     -183.9390997579      195.9918146866     1  0.35677797E+09
     -183.9388474972      191.2455078099     1  0.33018023E+09
     -183.9387842755      196.8281948341     1  0.33820515E+09
     -183.9387593747      196.8168588718     1  0.34307260E+09
     -183.9386704232      191.7506704789     1  0.34219672E+09
     -183.9386578429      196.6201050039     1  0.34359789E+09
     -183.9384521679      189.9039155560     1  0.35158131E+09
     -183.9383925379      189.5954211949     1  0.35981171E+09
     -183.9380207701      192.6666223062     1  0.32518283E+09
     -183.9372871222      186.4098954375     1  0.33727475E+09
     -183.9372059714      189.4129728044     1  0.34469272E+09
     -183.9370921144      193.7689562620     1  0.33626002E+09
     -183.9369826773      196.8364892206     1  0.34249841E+09
     -183.9362942466      184.4272970908     1  0.33157593E+09
     -183.9362261294      186.8237448323     1  0.34487564E+09
     -183.9361073446      187.3974903004     1  0.33843530E+09
     -183.9360074276      195.9997217503     1  0.34985821E+09
     -183.9359334652      194.3376260528     1  0.33953021E+09
     -183.9355809083      192.0818891436     1  0.33648601E+09
     -183.9351811188      188.1096546125     1  0.34181014E+09
     -183.9351365897      188.1827537905     1  0.34205134E+09
     -183.9351164107      189.9218745106     1  0.36385180E+09
     -183.9349134103      191.8824405913     1  0.34693935E+09
     -183.9348105057      187.0938596917     1  0.33616045E+09
     -183.9345920820      186.0242159068     1  0.34838114E+09
     -183.9345742615      193.4433041867     1  0.33823913E+09
     -183.9344725015      197.3828479663     1  0.39274886E+09
     -183.9343295701      193.0717081217     1  0.36152934E+09
     -183.9341003348      192.0168013211     1  0.33697485E+09
     -183.9340403213      186.3413592928     1  0.33617044E+09
     -183.9338891728      184.8120431038     1  0.33954450E+09
     -183.9337575758      189.8844561510     1  0.32811652E+09
     -183.9337337153      182.8766155791     1  0.33783279E+09
     -183.9337305911      193.6736699802     1  0.33818930E+09
     -183.9336861394      196.7591956224     1  0.32833372E+09
     -183.9336558206      187.8840782878     1  0.33258231E+09
     -183.9335031312      184.6657448982     1  0.33629719E+09
     -183.9334843409      186.1780923200     1  0.33658233E+09
     -183.9331574424      190.4971027574     1  0.36240717E+09
     -183.9330330390      184.6363272491     1  0.33384395E+09
     -183.9329337363      193.8942160943     1  0.34568452E+09
     -183.9329235758      185.6896280652     1  0.33230340E+09
     -183.9327013175      191.4901479456     1  0.33000530E+09
     -183.9326636707      194.8663571765     1  0.34337415E+09
     -183.9326174919      191.9095828583     1  0.36505174E+09
     -183.9326163841      190.7775892473     1  0.34726668E+09
     -183.9323870709      192.0414004223     1  0.34216794E+09
     -183.9322328629      192.4120748183     1  0.33256302E+09
     -183.9319685662      187.4065695212     1  0.34663750E+09
     -183.9317442994      190.6396909657     1  0.33211805E+09
     -183.9315560810      184.7704790163     1  0.33787655E+09
     -183.9315389247      191.6086693376     1  0.34784972E+09
     -183.9315263154      185.6176447227     1  0.34604587E+09
     -183.9313006993      187.2383269723     1  0.33077064E+09
     -183.9310062046      190.1828290822     1  0.34663958E+09
     -183.9310002290      187.8969237172     1  0.33143084E+09
     -183.9301984352      183.0904372077     1  0.33936058E+09
     -183.9301489700      184.7731324829     1  0.34131963E+09
     -183.9300420670      193.0573542927     1  0.34958843E+09
     -183.9299102424      187.8060583235     1  0.33687640E+09
     -183.9298837605      184.8275115595     1  0.33778134E+09
     -183.9296986340      188.7371957606     1  0.33698609E+09
     -183.9294891987      197.1425403547     1  0.33255680E+09
     -183.9294589180      190.4837218201     1  0.33933802E+09
     -183.9294315454      191.4712709292     1  0.34474949E+09
     -183.9293613380      187.5899203506     1  0.35096425E+09
     -183.9292359090      186.3284805421     1  0.32788602E+09
     -183.9291998755      190.2740116014     1  0.33888759E+09
     -183.9291957121      186.0378601803     1  0.34342907E+09
     -183.9291725342      193.7334899496     1  0.34555476E+09
     -183.9289824802      187.1910484133     1  0.34699827E+09
     -183.9283277603      189.5878841362     1  0.33409087E+09
     -183.9279495807      187.0686069235     1  0.35120379E+09
     -183.9279230858      187.3154059978     1  0.32782048E+09
     -183.9275619779      196.5416500565     1  0.33197943E+09
     -183.9273235869      187.6284251436     1  0.33422800E+09
     -183.9273163150      184.8399083663     1  0.33376651E+09
     -183.9272426150      184.5759914066     1  0.33400321E+09
     -183.9271189434      186.2015790485     1  0.34987136E+09
     -183.9269574588      190.0794004630     1  0.34222205E+09
     -183.9269241298      189.9434684463     1  0.33643410E+09
     -183.9268664671      187.3779940085     1  0.34083985E+09
     -183.9268133673      194.7781533550     1  0.34544926E+09
     -183.9265091840      189.1216076303     1  0.31868131E+09
     -183.9262361729      192.9056663874     1  0.33833050E+09
     -183.9257168983      190.0786928508     1  0.33140131E+09
     -183.9252184431      183.6172514994     1  0.33302185E+09
     -183.9251559470      187.7700529424     1  0.33738143E+09
     -183.9250388197      191.7313564381     1  0.34168027E+09
     -183.9249573538      183.6345341187     1  0.33291201E+09
     -183.9247608974      192.9575322580     1  0.33164963E+09
     -183.9246886077      191.9420147943     1  0.34624340E+09
     -183.9245320603      188.5505949604     1  0.35535268E+09
     -183.9244917648      189.7795303098     1  0.34930428E+09
     -183.9243339983      183.2595531034     1  0.33450160E+09
     -183.9242996118      192.4569958879     1  0.33326733E+09
     -183.9242820022      190.5998809150     1  0.36938274E+09
     -183.9242208446      191.4599501273     1  0.34505564E+09
     -183.9241741109      195.9919306437     1  0.34363819E+09
     -183.9240793574      189.6599974778     1  0.34128609E+09
     -183.9240780652      187.7805170211     1  0.33454984E+09
     -183.9233197134      185.1048832192     1  0.33337414E+09
     -183.9232311940      183.8037576556     1  0.32284502E+09
     -183.9230061924      187.1471186497     1  0.35355444E+09
     -183.9229383590      186.1038302566     1  0.33341830E+09
     -183.9228825543      194.5243401130     1  0.33725554E+09
     -183.9226344807      190.4701942445     1  0.33946459E+09
     -183.9224507842      186.4880749050     1  0.34329575E+09
     -183.9224138653      190.2890190483     1  0.34422435E+09
     -183.9219298661      188.1769233658     1  0.33904266E+09
     -183.9218526849      188.2832873398     1  0.34026594E+09
     -183.9216490717      180.8904798158     1  0.33743170E+09
     -183.9214135418      191.7982509243     1  0.33622305E+09
     -183.9213656649      187.2857128657     1  0.33904621E+09
     -183.9210408795      191.4019624923     1  0.33201381E+09
     -183.9208601347      189.5582333096     1  0.34323180E+09
     -183.9207544203      188.4613661773     1  0.34142406E+09
     -183.9207117836      186.6847080895     1  0.33997280E+09
     -183.9206907318      183.9824110246     1  0.34043259E+09
     -183.9203951955      186.6601603233     1  0.34210129E+09
     -183.9201201614      194.3902083262     1  0.33552261E+09
     -183.9197884267      186.5035212906     1  0.33578595E+09
     -183.9197654686      188.0827169718     1  0.34082650E+09
     -183.9196189143      189.9249269001     1  0.33198697E+09
     -183.9196026745      189.5988106292     1  0.33851676E+09
     -183.9195292289      190.8924557082     1  0.34733764E+09
     -183.9193764444      189.9542653097     1  0.33657619E+09
     -183.9192064297      188.6677227057     1  0.33401569E+09
     -183.9187883219      183.3517773599     1  0.34082808E+09
     -183.9187022686      189.8668410229     1  0.35309312E+09
     -183.9186984105      188.7202547697     1  0.33935287E+09
     -183.9182612910      196.8651756516     1  0.34725015E+09
     -183.9182454624      193.7004733609     1  0.33606479E+09
     -183.9182406449      195.8835114409     1  0.35598285E+09
     -183.9180695385      190.1650957043     1  0.33915467E+09
     -183.9178261971      184.3386969997     1  0.34813316E+09
     -183.9174541475      191.5924413383     1  0.33833604E+09
     -183.9173073111      188.8066415051     1  0.35265583E+09
     -183.9172229238      187.1384470304     1  0.33044576E+09
     -183.9171131478      190.5269634279     1  0.33165486E+09
     -183.9170791626      189.5197467832     1  0.33122594E+09
     -183.9170638211      191.1862638870     1  0.36247827E+09
     -183.9168955190      190.3806613356     1  0.34133605E+09
     -183.9168588330      188.5940136144     1  0.33478740E+09
     -183.9166660868      189.7401352350     1  0.33188693E+09
     -183.9164354617      193.5546566300     1  0.33163471E+09
     -183.9163766910      188.9530584333     1  0.33415359E+09
     -183.9163341062      191.7692461721     1  0.34472084E+09
     -183.9160733233      194.0882036327     1  0.34368549E+09
     -183.9160394883      189.1054867559     1  0.35651871E+09
     -183.9159997674      187.8326335703     1  0.34025983E+09
     -183.9159670411      186.7158630309     1  0.34990782E+09
     -183.9159491582      196.5359983727     1  0.34281416E+09
     -183.9153647869      191.0829648935     1  0.34519025E+09
     -183.9153633629      185.5041793648     1  0.33537208E+09
     -183.9152136144      187.9158527826     1  0.33609717E+09
     -183.9148261217      189.6383014163     1  0.35998091E+09
     -183.9147560121      186.8471517679     1  0.33908789E+09
     -183.9146760991      188.4237895349     1  0.33193354E+09
     -183.9146258396      193.0840009705     1  0.33735985E+09
     -183.9145882276      191.2885260642     1  0.35032357E+09
     -183.9142203291      189.8189474297     1  0.33890957E+09
     -183.9142088797      187.5298560860     1  0.34358836E+09
     -183.9141094225      184.3012739352     1  0.32979048E+09
     -183.9139538175      190.4359172840     1  0.34822148E+09
     -183.9139314388      186.0273269586     1  0.32323240E+09
     -183.9138295232      189.7898255381     1  0.34252263E+09
     -183.9137502903      186.3246585571     1  0.34364072E+09
     -183.9134057534      183.8778098848     1  0.33303206E+09
     -183.9133984882      186.4025733129     1  0.32828438E+09
     -183.9130933818      190.8490059396     1  0.33559049E+09
     -183.9128276952      190.4350303899     1  0.32968527E+09
     -183.9127504538      190.1515350874     1  0.34357255E+09
     -183.9127296814      193.9876212821     1  0.35676278E+09
     -183.9127031229      190.4556789912     1  0.34474252E+09
     -183.9122526798      189.7981675968     1  0.34165422E+09
     -183.9122088671      192.4367326476     1  0.34659015E+09
     -183.9120796326      189.3431384532     1  0.33423169E+09
     -183.9119905503      188.4138996753     1  0.32555421E+09
     -183.9118941608      188.7288222149     1  0.33832294E+09
     -183.9117518052      186.7249385568     1  0.33385238E+09
     -183.9117419273      192.0718886895     1  0.34381063E+09
     -183.9116334767      184.8415440219     1  0.34129253E+09
     -183.9116122503      187.9153756419     1  0.34791568E+09
     -183.9116027640      191.7484539278     1  0.33782274E+09
     -183.9113748870      191.9623180766     1  0.34305624E+09
     -183.9110245782      187.1835542219     1  0.32398091E+09
     -183.9108915096      186.3281892831     1  0.33909763E+09
     -183.9107200207      184.3554021541     1  0.33777968E+09
     -183.9106471840      188.1501462477     1  0.35685826E+09
     -183.9105815320      190.0666946775     1  0.33584141E+09
     -183.9105640381      185.6708114285     1  0.33429897E+09
     -183.9098012643      192.1522668366     1  0.34813364E+09
     -183.9096995069      194.6963035295     1  0.34832146E+09
     -183.9096260242      187.8397517380     1  0.34010037E+09
     -183.9095650424      192.4905627365     1  0.33750813E+09
     -183.9094747763      196.4890252380     1  0.33950699E+09
     -183.9093241187      187.9954529903     1  0.33200800E+09
     -183.9090019814      190.8182733610     1  0.32960721E+09
     -183.9089761914      185.9526975678     1  0.34735926E+09
     -183.9088619210      190.5028523668     1  0.33197867E+09
     -183.9088131715      189.0787049943     1  0.33810302E+09
     -183.9087668867      190.0982005234     1  0.33791010E+09
     -183.9086895783      187.6262360553     1  0.33852932E+09
     -183.9086330805      187.4805642104     1  0.34443335E+09
     -183.9085856191      189.0062819140     1  0.34990522E+09
     -183.9085798579      187.8730676343     1  0.34198585E+09
     -183.9083026011      190.2342913927     1  0.33511956E+09
     -183.9082992177      186.6901907658     1  0.35776465E+09
     -183.9074965709      185.4776204395     1  0.34070211E+09
     -183.9066507788      191.5032864308     1  0.38939317E+09
     -183.9065385257      187.0779120259     1  0.33155048E+09
     -183.9064359572      192.1653834254     1  0.32788732E+09
     -183.9064180218      189.1632430270     1  0.34178411E+09
     -183.9064073017      189.7804659017     1  0.33665984E+09
     -183.9063250296      191.2666254390     1  0.34380771E+09
     -183.9062729819      183.5542135131     1  0.33383136E+09
     -183.9062432777      187.7990344086     1  0.34047044E+09
     -183.9061857002      188.0053125443     1  0.33874469E+09
     -183.9058564640      189.0467029535     1  0.33063397E+09
     -183.9058116630      191.8200946656     1  0.33450334E+09
     -183.9057360194      190.6862092798     1  0.33395759E+09
     -183.9056805838      187.3029324929     1  0.31990504E+09
     -183.9055764948      188.5699473533     1  0.34465252E+09
     -183.9055710058      191.7297844748     1  0.34501318E+09
     -183.9051986239      192.3418170343     1  0.32690352E+09
     -183.9051326726      187.3512697247     1  0.32520667E+09
     -183.9050463394      187.9680293986     1  0.32448494E+09
     -183.9048485049      190.3598348044     1  0.35445848E+09
     -183.9046362450      185.1836191778     1  0.33680926E+09
     -183.9045410079      188.9743561254     1  0.33972148E+09
     -183.9042755699      186.7297050797     1  0.34098479E+09
     -183.9041477638      184.1854924666     1  0.34062145E+09
     -183.9040369951      193.9033038518     1  0.33758047E+09
     -183.9039225808      182.0952711942     1  0.32430199E+09
     -183.9035316083      183.3063903590     1  0.33512348E+09
     -183.9032370943      184.1370217477     1  0.33604126E+09
     -183.9031247016      185.4260643757     1  0.33402624E+09
     -183.9031084935      192.9441762457     1  0.34595014E+09
     -183.9030289929      187.0790932333     1  0.33881322E+09
     -183.9027212150      189.8205450752     1  0.34805010E+09
     -183.9025746376      189.8685474754     1  0.33648167E+09
     -183.9025394220      193.9910107292     1  0.34940371E+09
     -183.9024322448      189.1776624403     1  0.33509230E+09
     -183.9023658710      186.4324251337     1  0.33041234E+09
     -183.9022869114      187.0665219405     1  0.32860426E+09
     -183.9022337664      188.8516828399     1  0.33459912E+09
     -183.9022056353      188.9519180847     1  0.33316301E+09
     -183.9020406306      181.8381777891     1  0.33527729E+09
     -183.9020368094      192.1336759383     1  0.33428987E+09
     -183.9019853418      191.3559842700     1  0.33259499E+09
     -183.9019195975      186.4038601411     1  0.33732984E+09
     -183.9017043140      186.6766996971     1  0.34299248E+09
     -183.9016370653      189.5503100798     1  0.33142323E+09
     -183.9010924811      191.5592939135     1  0.34666006E+09
     -183.9009927419      185.2346572351     1  0.34116199E+09
     -183.9004841165      185.2872489191     1  0.31947834E+09
     -183.9001358004      187.7954591402     1  0.33558948E+09
     -183.9000773021      191.0065977216     1  0.34465377E+09
     -183.8999099831      191.4876329372     1  0.36387042E+09
     -183.8998949258      187.7712122340     1  0.33676809E+09
     -183.8998773441      182.3217870970     1  0.33905813E+09
     -183.8997228801      197.0262289812     1  0.34087421E+09
     -183.8996127824      193.5973334680     1  0.33652599E+09
     -183.8995895087      191.1991296772     1  0.33439892E+09
     -183.8990584814      185.6255885406     1  0.33879426E+09
     -183.8985274999      186.8827184516     1  0.35015769E+09
     -183.8984393356      187.6243925235     1  0.33797881E+09
     -183.8984212712      187.4405427510     1  0.36621544E+09
     -183.8983364943      190.9219557085     1  0.35461757E+09
     -183.8981603852      185.9654925674     1  0.33117848E+09
     -183.8977065044      196.8418727800     1  0.34156925E+09
     -183.8976223007      184.6272020486     1  0.32789015E+09
     -183.8973327701      185.1770327591     1  0.34576689E+09
     -183.8973197042      188.7778292053     1  0.32252804E+09
     -183.8972951466      188.2795083144     1  0.32927674E+09
     -183.8972703808      183.4556242886     1  0.33848117E+09
     -183.8971139123      182.2567097739     1  0.33954865E+09
     -183.8969361171      187.5798116421     1  0.33794561E+09
     -183.8965849258      188.0712590033     1  0.35051091E+09
     -183.8965155441      196.7781639613     1  0.38565274E+09
     -183.8959630414      188.7818973627     1  0.34354020E+09
     -183.8955037197      193.2644855380     1  0.33724810E+09
     -183.8953589176      186.6383488383     1  0.33143326E+09
     -183.8949864647      191.0568618732     1  0.34075987E+09
     -183.8948146888      187.2654075518     1  0.32380650E+09
     -183.8947896808      187.8631945849     1  0.33526341E+09
     -183.8943565617      184.2375208556     1  0.34253698E+09
     -183.8943220921      190.7965104390     1  0.33880162E+09
     -183.8943017512      183.9248170753     1  0.33696420E+09
     -183.8942182429      196.9750429154     1  0.33984876E+09
     -183.8941983823      183.2710242742     1  0.35640669E+09
     -183.8941371960      190.5202981220     1  0.33180823E+09
     -183.8939131937      187.7955931360     1  0.34657199E+09
     -183.8935538303      186.9651994442     1  0.33138022E+09
     -183.8935007134      189.5168139017     1  0.32981143E+09
     -183.8934453328      191.3979280845     1  0.33718114E+09
     -183.8933999619      184.8944494818     1  0.33584453E+09
     -183.8933937909      188.0672395429     1  0.33211401E+09
     -183.8933645328      189.6270983058     1  0.33763808E+09
     -183.8933253954      190.7692690717     1  0.34276122E+09
     -183.8930738256      197.3126508882     1  0.32722516E+09
     -183.8930130728      196.3359298766     1  0.34263581E+09
     -183.8929674006      195.5191288631     1  0.34423438E+09
     -183.8929481024      184.4325080484     1  0.33592463E+09
     -183.8928380073      196.7545916930     1  0.33565614E+09
     -183.8926157307      190.4891182842     1  0.33405455E+09
     -183.8926065147      185.6314978928     1  0.33050894E+09
     -183.8924837539      187.0254823938     1  0.33840160E+09
     -183.8911222725      189.6308499941     1  0.32845715E+09
     -183.8911198555      188.3162043917     1  0.33388281E+09
     -183.8907315765      185.5466509111     1  0.34096310E+09
     -183.8907217125      187.4467167001     1  0.34382911E+09
     -183.8904169652      190.0092333583     1  0.34751068E+09
     -183.8901174050      187.4227564197     1  0.33350277E+09
     -183.8897570033      189.3723624570     1  0.33095502E+09
     -183.8897118946      186.6459963197     1  0.33224460E+09
     -183.8895818300      187.6535749101     1  0.34161391E+09
     -183.8893885926      189.4417849725     1  0.33277557E+09
     -183.8892596071      191.2404894972     1  0.33419357E+09
     -183.8891745929      186.8976422261     1  0.34221399E+09
     -183.8887144590      184.1252282152     1  0.32091077E+09
     -183.8885971174      185.5809629124     1  0.33484711E+09
     -183.8885105003      188.3997972729     1  0.33727460E+09
     -183.8883604197      182.9513539046     1  0.31818427E+09
     -183.8880388013      185.5835914651     1  0.33270366E+09
     -183.8880147805      181.2214978160     1  0.33844104E+09
     -183.8876795969      191.9500127885     1  0.34489030E+09
     -183.8876379901      194.4779702408     1  0.34295501E+09
     -183.8874950469      185.5250346600     1  0.32271690E+09
     -183.8870976291      189.9975843971     1  0.33184743E+09
     -183.8868670879      196.8355171087     1  0.33989307E+09
     -183.8863649627      185.0949576316     1  0.33739146E+09
     -183.8863249016      190.4162411106     1  0.33257808E+09
     -183.8862638771      196.9807312982     1  0.34032870E+09
     -183.8861681309      189.0786592654     1  0.34050417E+09
     -183.8860804445      185.8412962943     1  0.32700898E+09
     -183.8858765879      185.1366757247     1  0.33759308E+09
     -183.8857789577      185.8524707144     1  0.34197562E+09
     -183.8854598716      193.2131103518     1  0.34938329E+09
     -183.8847144035      183.2473743971     1  0.33717230E+09
     -183.8847006740      180.6400272691     1  0.32226232E+09
     -183.8844217646      190.3338768777     1  0.34612913E+09
     -183.8844002217      196.8419666934     1  0.34166280E+09
     -183.8843150194      187.3984443258     1  0.34529936E+09
     -183.8840735057      189.5040941147     1  0.33156863E+09
     -183.8840407954      186.8915610543     1  0.35161485E+09
     -183.8839085369      196.3085905219     1  0.33982765E+09
     -183.8836240426      186.4814373207     1  0.34531165E+09
     -183.8835914290      185.0942206350     1  0.33837113E+09
     -183.8835261005      182.5411511506     1  0.34476223E+09
     -183.8834667765      188.3117223694     1  0.33549429E+09
     -183.8832041499      184.2588185405     1  0.33437434E+09
     -183.8832023745      193.5133247032     1  0.34523597E+09
     -183.8830313309      183.3586762263     1  0.34088292E+09
     -183.8830294940      186.7344895474     1  0.33692491E+09
     -183.8828762321      183.1940074025     1  0.33762670E+09
     -183.8828436158      186.7679105913     1  0.32798541E+09
     -183.8825986123      185.9018912309     1  0.34048302E+09
     -183.8821308956      184.5758950786     1  0.32320637E+09
     -183.8820121609      194.6206922584     1  0.34361400E+09
     -183.8819149565      183.7949912607     1  0.33327046E+09
     -183.8818588870      195.7504753437     1  0.33560751E+09
     -183.8816501203      189.0070248778     1  0.33843594E+09
     -183.8812448454      188.0126374169     1  0.34348198E+09
     -183.8811685562      183.5871826494     1  0.34032707E+09
     -183.8805351070      186.2827913865     1  0.33745146E+09
     -183.8805263166      184.1011470411     1  0.33196884E+09
     -183.8805038347      187.0314463373     1  0.34005583E+09
     -183.8803141165      184.4297436092     1  0.32650895E+09
     -183.8801294804      189.1251578826     1  0.33455681E+09
     -183.8800454228      184.5833316051     1  0.34207614E+09
     -183.8800349426      193.2323462128     1  0.34826040E+09
     -183.8799899564      185.9926606139     1  0.34378338E+09
     -183.8798713833      183.3683495575     1  0.33945206E+09
     -183.8797139875      188.9971730781     1  0.34469558E+09
     -183.8796475632      185.1655387609     1  0.33282046E+09
     -183.8794569335      189.3484266600     1  0.33765021E+09
     -183.8792209952      190.0658921279     1  0.35691933E+09
     -183.8789128015      196.7817203432     1  0.33741644E+09
     -183.8788784767      196.5466637645     1  0.33721993E+09
     -183.8788539956      183.4966835157     1  0.33043390E+09
     -183.8785622154      185.4778523432     1  0.34311582E+09
     -183.8785208232      189.2814105850     1  0.33227616E+09
     -183.8784413572      190.7368260772     1  0.33718097E+09
     -183.8784029440      183.9839717244     1  0.33360438E+09
     -183.8783659143      184.0118059700     1  0.32020513E+09
     -183.8780445491      191.7828772334     1  0.35311573E+09
     -183.8779220726      185.4710551880     1  0.32610345E+09
     -183.8778903189      188.7951849612     1  0.35579245E+09
     -183.8777694136      189.5834748313     1  0.33563363E+09
     -183.8774938212      185.0326212892     1  0.33631880E+09
     -183.8774052718      183.8966442524     1  0.34958489E+09
     -183.8773428303      183.4542499177     1  0.33680208E+09
     -183.8771390571      194.8393244620     1  0.35186398E+09
     -183.8770733613      185.6615541460     1  0.32977582E+09
     -183.8768907861      186.8382078173     1  0.34820058E+09
     -183.8766255290      190.4468553822     1  0.33473711E+09
     -183.8763016535      188.4464012570     1  0.33187519E+09
     -183.8761287108      195.8010924542     1  0.33911616E+09
     -183.8757006110      196.0563401040     1  0.33546029E+09
     -183.8746703672      186.8942910773     1  0.33173983E+09
     -183.8742278314      196.5852116061     1  0.32952513E+09
     -183.8741204487      187.9174629179     1  0.34381729E+09
     -183.8736844208      186.0276928797     1  0.33889542E+09
     -183.8734822132      184.7276085866     1  0.33411477E+09
     -183.8730837658      190.7724330989     1  0.33872690E+09
     -183.8727552086      193.7148624483     1  0.36476591E+09
     -183.8726981563      190.0178896948     1  0.32813181E+09
     -183.8725018524      190.9064018957     1  0.33560397E+09
     -183.8723762526      192.1529601011     1  0.33627812E+09
     -183.8722515482      183.1775338399     1  0.33779732E+09
     -183.8715216054      183.3336123513     1  0.34062907E+09
     -183.8709845728      192.3227806671     1  0.34716928E+09
     -183.8702533231      187.6229746245     1  0.35176774E+09
     -183.8701444098      186.1953617533     1  0.34440043E+09
     -183.8700491368      186.0849727804     1  0.32979340E+09
     -183.8690265681      184.6779197798     1  0.33509646E+09
     -183.8689573002      188.5051986458     1  0.34339240E+09
     -183.8684158243      186.2364658306     1  0.32878837E+09
     -183.8679082194      185.3263225216     1  0.33257369E+09
     -183.8674617458      190.2955474610     1  0.33337474E+09
     -183.8671727497      189.6078737138     1  0.34525177E+09
     -183.8670484215      187.1942996950     1  0.33280907E+09
     -183.8670211951      190.9002068391     1  0.35896130E+09
     -183.8666809310      184.5266868160     1  0.33131528E+09
     -183.8664919895      193.3095460313     1  0.34318073E+09
     -183.8662902013      185.0494902047     1  0.34097618E+09
     -183.8661802109      193.1932807152     1  0.33824581E+09
     -183.8659769715      187.3544612708     1  0.35364222E+09
     -183.8654498863      187.7094556975     1  0.34966186E+09
     -183.8642470849      186.2510872282     1  0.32499128E+09
     -183.8641559054      188.6286310867     1  0.33510950E+09
     -183.8637554670      182.9651426888     1  0.33393611E+09
     -183.8635406181      187.2657159288     1  0.33392775E+09
     -183.8632002024      184.8725700703     1  0.34274453E+09
     -183.8630946332      191.3090595467     1  0.35105049E+09
     -183.8626753179      187.7938823039     1  0.32964169E+09
     -183.8626383757      191.0569108456     1  0.33570781E+09
     -183.8625147114      184.0169552088     1  0.32513984E+09
     -183.8621746822      195.7868599957     1  0.34718748E+09
     -183.8620117389      186.4535652526     1  0.34286060E+09
     -183.8619766880      189.5538393737     1  0.33101775E+09
     -183.8613129825      188.0010386411     1  0.33101688E+09
     -183.8611100478      188.3626472290     1  0.34071173E+09
     -183.8609805324      187.1398883200     1  0.34414990E+09
     -183.8607573246      185.4666308919     1  0.32240715E+09
     -183.8606602024      196.5987693240     1  0.38114094E+09
     -183.8605863572      183.3924545093     1  0.34134735E+09
     -183.8605693903      184.9978868469     1  0.32170600E+09
     -183.8603863044      185.7802148514     1  0.32155225E+09
     -183.8603058031      196.7656299259     1  0.33034629E+09
     -183.8602558902      185.5827687934     1  0.33548725E+09
     -183.8600981732      192.2877462394     1  0.34593395E+09
     -183.8591542968      189.4776134869     1  0.33857325E+09
     -183.8591120567      196.7260023258     1  0.38102816E+09
     -183.8589840813      186.1051993754     1  0.33458576E+09
     -183.8589070362      184.0883782710     1  0.33962529E+09
     -183.8588709653      190.3173881881     1  0.34507786E+09
     -183.8588331561      187.1172060326     1  0.34607009E+09
     -183.8585262502      186.2029444736     1  0.33467848E+09
     -183.8573053284      195.9346097718     1  0.36927609E+09
     -183.8569935596      189.8461818262     1  0.33440567E+09
     -183.8568464616      188.1913664017     1  0.34407718E+09
     -183.8560918452      196.0705293837     1  0.33140803E+09
     -183.8556471242      186.4344564053     1  0.33159548E+09
     -183.8556378779      186.5758164130     1  0.34558697E+09
     -183.8550012132      183.9985731989     1  0.34494106E+09
     -183.8535650392      185.2276612562     1  0.33437886E+09
     -183.8530898643      182.1485620668     1  0.33644378E+09
     -183.8529089784      186.0088927149     1  0.33728970E+09
     -183.8523562429      189.6537274677     1  0.33840868E+09
     -183.8509263687      188.1789631520     1  0.33413841E+09
     -183.8504143337      186.4227329805     1  0.34389145E+09
     -183.8499669669      187.0225121792     2  0.32333912E+09
     -183.8499334443      186.0929045924     1  0.33690353E+09
     -183.8489345313      188.3454993434     1  0.33114269E+09
     -183.8487296566      183.7606010012     1  0.33767781E+09
     -183.8486396676      196.3663362836     1  0.38582782E+09
     -183.8468453141      188.3134024328     1  0.33462555E+09
     -183.8465707363      193.8533929851     1  0.34042435E+09
     -183.8465234511      185.5511384070     1  0.33131833E+09
     -183.8454987468      186.0231125535     1  0.33994733E+09
     -183.8440306571      185.8947743642     1  0.33487643E+09
     -183.8437565145      187.8938727453     1  0.33643996E+09
     -183.8435752771      183.2450239565     1  0.33823328E+09
     -183.8421893902      187.3236602409     1  0.35571816E+09
     -183.8413917224      182.0146342816     1  0.33924925E+09
     -183.8411999032      195.8748244591     1  0.34709247E+09
     -183.8399568500      186.1534593779     1  0.34491716E+09
     -183.8399000768      184.5054321190     1  0.34398999E+09
     -183.8397296435      187.4801674305     1  0.33114769E+09
     -183.8386469568      186.7297920877     1  0.33524720E+09
     -183.8380870898      185.4193410126     1  0.33158279E+09
     -183.8379930418      196.9538418543     1  0.36427062E+09
     -183.8379344853      184.9909984808     1  0.33017358E+09
     -183.8378237141      185.0041259301     1  0.33856415E+09
     -183.8371646408      185.6145732834     1  0.33629561E+09
     -183.8369430056      189.1520526085     1  0.34161253E+09
     -183.8365665506      189.5321660919     1  0.34886316E+09
     -183.8362813985      188.5263115032     1  0.34320343E+09
     -183.8360966204      181.7293248522     1  0.32588758E+09
     -183.8347066435      183.2354181128     1  0.33110313E+09
     -183.8346164091      196.0768420017     1  0.35865732E+09
     -183.8343259026      189.8726721055     1  0.33833172E+09
     -183.8342880754      186.2875540342     1  0.33426596E+09
     -183.8339553551      184.8291646065     1  0.33543299E+09
     -183.8336117269      188.4069728403     1  0.33609817E+09
     -183.8334699693      188.3248291086     1  0.34561381E+09
     -183.8334173131      195.7145672189     1  0.37170790E+09
     -183.8332895761      188.0368970751     1  0.34221824E+09
     -183.8312465765      189.8590750614     1  0.34715657E+09
     -183.8306186226      195.4184606124     1  0.33186438E+09
     -183.8305584469      187.7743140486     1  0.33847592E+09
     -183.8287759899      184.3638483481     1  0.33799265E+09
     -183.8286688905      185.1825778628     1  0.34697225E+09
     -183.8278312735      184.6842956609     1  0.32649165E+09
     -183.8277196100      189.1196111217     1  0.34320301E+09
     -183.8275983131      186.0011581458     1  0.33558789E+09
     -183.8269120597      181.4388321206     1  0.33838900E+09
     -183.8257580528      191.3245940307     1  0.33243462E+09
     -183.8255905274      183.5745428655     1  0.33908521E+09
     -183.8255262719      191.9973356239     1  0.34347999E+09
     -183.8247013337      185.9627699061     1  0.32915640E+09
     -183.8242925941      183.9418789454     1  0.33767078E+09
     -183.8226315030      187.4558562988     1  0.36627594E+09
     -183.8225223090      187.7862951690     1  0.36679889E+09
     -183.8217529499      190.9741047515     1  0.34706480E+09
     -183.8212607923      185.6625766069     1  0.34032193E+09
     -183.8205105215      188.7052910997     1  0.34783874E+09
     -183.8204333796      185.9879601738     1  0.33127093E+09
     -183.8203834614      186.7653445280     1  0.32617985E+09
     -183.8202148330      190.1966636814     1  0.35905529E+09
     -183.8202071834      186.5624705972     1  0.35059607E+09
     -183.8197954613      186.4196706707     1  0.34829591E+09
     -183.8197029478      187.8994771350     1  0.34116847E+09
     -183.8196162693      187.6470645668     1  0.34588961E+09
     -183.8195185154      189.0051164339     1  0.33454167E+09
     -183.8194736297      196.5692569770     1  0.33881172E+09
     -183.8190581588      188.8183320916     1  0.34301393E+09
     -183.8187831152      195.1488848093     1  0.35243055E+09
     -183.8186723118      191.9109962152     1  0.35043133E+09
     -183.8186194559      183.9925453337     1  0.32958628E+09
     -183.8184653775      193.9878374868     1  0.36516717E+09
     -183.8176227774      181.5356946424     1  0.33503464E+09
     -183.8170887536      184.6366283864     1  0.33912011E+09
     -183.8163515033      192.3197032374     1  0.32745716E+09
     -183.8151718666      185.1170924158     1  0.33056224E+09
     -183.8144419809      183.4595055925     1  0.34421268E+09
     -183.8135836289      185.8274117539     1  0.35085102E+09
     -183.8130852271      183.4722341166     1  0.33606501E+09
     -183.8126744198      195.4020810924     1  0.36796783E+09
     -183.8124383988      191.2474809111     1  0.33400209E+09
     -183.8124335769      185.1236107860     1  0.33459730E+09
     -183.8109283614      184.4781562492     1  0.32779869E+09
     -183.8105132363      188.4527525648     1  0.34562167E+09
     -183.8105119696      185.4949310216     1  0.32987356E+09
     -183.8095768877      185.0631909742     1  0.33436228E+09
     -183.8095078536      188.3489249092     1  0.33366725E+09
     -183.8092417808      188.7517976386     1  0.33337556E+09
     -183.8087964353      185.0100242920     1  0.33532539E+09
     -183.8084891142      183.6524949765     1  0.33694595E+09
     -183.8076569954      187.5428741465     1  0.34086415E+09
     -183.8074784849      197.0738418562     1  0.36171611E+09
     -183.8069698468      186.6762428667     1  0.36034206E+09
     -183.8069352686      192.5450787963     1  0.32804172E+09
     -183.8065692684      184.6520931845     1  0.33808073E+09
     -183.8057832776      187.0494740912     1  0.32686691E+09
     -183.8054046758      189.8009801326     1  0.34436527E+09
     -183.8024367954      187.7923645552     1  0.34545243E+09
     -183.8021945583      186.1540895328     1  0.33768014E+09
     -183.8020987533      186.5535824196     1  0.33813024E+09
     -183.7987470527      186.3239251312     1  0.35431589E+09
     -183.7971714850      186.3913515685     1  0.33957119E+09
     -183.7953437382      187.9107193011     1  0.35408308E+09
     -183.7952126386      195.9889881574     1  0.33090130E+09
     -183.7923491273      184.7933627590     1  0.33233970E+09
     -183.7919317850      194.9264070897     1  0.34172063E+09
     -183.7910737953      183.4562569204     1  0.33913821E+09
     -183.7906393608      188.9380164165     1  0.35585722E+09
     -183.7903452757      190.2679392689     1  0.33264771E+09
     -183.7895930635      186.4411809210     1  0.34878977E+09
     -183.7878336083      185.0109971828     1  0.34356592E+09
     -183.7868713311      189.6474878160     1  0.36783915E+09
     -183.7866877013      181.6726440948     1  0.32699247E+09
     -183.7861234133      184.4780942710     1  0.33258612E+09
     -183.7861093514      184.3505309658     1  0.34195738E+09
     -183.7839059183      186.2293963211     1  0.32762623E+09
     -183.7823995467      184.3634224288     1  0.34416749E+09
     -183.7813954930      184.0263625257     1  0.34131144E+09
     -183.7797121667      182.5063478447     1  0.33703156E+09
     -183.7786146914      186.6272097449     1  0.33570970E+09
     -183.7780250573      185.2859600416     1  0.33951340E+09
     -183.7777380036      187.0252206595     1  0.33685097E+09
     -183.7776385020      188.5610643894     1  0.34044423E+09
     -183.7773655082      186.2179844477     1  0.33492654E+09
     -183.7757234529      184.4899565830     1  0.33647870E+09
     -183.7750067647      184.6785405709     1  0.32514865E+09
     -183.7738706850      191.5964054065     1  0.35215471E+09
     -183.7720530160      188.5696214719     1  0.34278810E+09
     -183.7720289378      195.9008742117     1  0.34302970E+09
     -183.7704462481      195.2497011067     1  0.36423480E+09
     -183.7696463551      191.2902642225     1  0.33174269E+09
     -183.7690583594      184.1603120269     1  0.36022300E+09
     -183.7687100782      196.1689875318     1  0.34496597E+09
     -183.7680902044      190.9381044539     1  0.33475643E+09
     -183.7658552784      194.4095105813     1  0.36549053E+09
     -183.7656674400      188.1004469528     1  0.35114426E+09
     -183.7654311139      191.5025400152     1  0.34630725E+09
     -183.7599186896      195.9025196359     1  0.33968774E+09
     -183.7575224498      189.7396521051     1  0.33474438E+09
     -183.7570783374      190.4518353335     1  0.35107614E+09
     -183.7570620655      183.7455877432     1  0.33159063E+09
     -183.7570414180      195.7667755464     1  0.37602246E+09
     -183.7565687290      195.8388555435     1  0.37606211E+09
     -183.7549835186      182.9178368728     1  0.33900479E+09
     -183.7531385332      188.4292954106     1  0.34584167E+09
     -183.7530556855      191.2732664617     1  0.35569310E+09
     -183.7526245983      181.1577862768     1  0.32454279E+09
     -183.7521989684      187.1188233090     1  0.34172152E+09
     -183.7503233999      185.9913904464     1  0.33831793E+09
     -183.7500930625      181.0427470022     1  0.32258806E+09
     -183.7491270303      188.3665489242     1  0.33401793E+09
     -183.7479313846      185.6941507140     1  0.33816918E+09
     -183.7449515905      183.6869760501     1  0.32997195E+09
     -183.7440937451      185.0957193296     1  0.33391912E+09
     -183.7430962155      186.8118193883     1  0.34102793E+09
     -183.7426949249      191.3905849529     1  0.34665902E+09
     -183.7426399150      187.4988047050     1  0.35224733E+09
     -183.7394916808      190.3807576304     1  0.36869426E+09
     -183.7375157862      188.1972881183     1  0.34397682E+09
     -183.7371354959      190.5946154884     1  0.34496321E+09
     -183.7348286423      180.9650949325     1  0.34355761E+09
     -183.7335520113      183.7940553653     1  0.34474821E+09
     -183.7321834315      185.2925127886     1  0.34226610E+09
     -183.7317414688      183.7565847011     1  0.33716786E+09
     -183.7295799346      186.2293150748     1  0.32793587E+09
     -183.7284263744      188.4201324066     1  0.33122097E+09
     -183.7270121721      182.9803235118     1  0.35757032E+09
     -183.7242114312      187.9757563874     1  0.34166483E+09
     -183.7234129836      190.5339670859     1  0.33427754E+09
     -183.7193814302      189.1923634795     1  0.34967264E+09
     -183.7191286437      184.7334687399     1  0.33004359E+09
     -183.7180346842      186.7681159268     1  0.33385040E+09
     -183.7180008405      186.9600666773     1  0.35352473E+09
     -183.7154107718      186.7700247485     1  0.33956641E+09
