# Supplementary material for: Structure, thermodynamics, and rearrangement mechanisms in gold clusters—insights from the energy landscapes framework
Source: Nanoscale. 2017 Dec 15;10(4):2004–16. doi: 10.1039/c7nr07123j (PMC5901115; doi:10.1039/c7nr07123j)
Supplement: Supplementary file 1 [file NR-010-C7NR07123J-s001.zip › minima/52_Au/min.data.fcc]

     -184.3493266066      200.2605369223     8  0.32180477E+09
     -184.1890645126      198.6195124408     2  0.34206127E+09
     -184.1374725789      198.5695661402     1  0.33183520E+09
     -184.1317035574      198.5848114814     2  0.33617946E+09
     -184.1305633823      198.7137525393     1  0.33713083E+09
     -184.1234623540      199.1706939487     1  0.33590608E+09
     -184.1199577604      199.0837935899     2  0.33037843E+09
     -184.1184218497      198.5803760369     1  0.33543493E+09
     -184.1056806414      198.4698485799     1  0.33017491E+09
     -184.0962509996      198.6483827409     1  0.35900862E+09
     -184.0895883551      198.3098199655     2  0.36565133E+09
     -184.0865506754      198.7531547935     1  0.33710280E+09
     -184.0861873942      198.7694501551     1  0.33726393E+09
     -184.0848449582      198.7518372503     2  0.33742728E+09
     -184.0840225383      186.8685295283     2  0.33129179E+09
     -184.0804036863      198.7487444710     1  0.33258757E+09
     -184.0787945290      198.5049294753     1  0.35540847E+09
     -184.0784410628      198.5540943228     1  0.35557147E+09
     -184.0781413251      198.6014807488     1  0.33442682E+09
     -184.0745970036      198.7907231568     1  0.33772738E+09
     -184.0739648221      198.4170717947     1  0.35682832E+09
     -184.0710881829      198.7093075590     1  0.33004499E+09
     -184.0660526391      198.5166216796     1  0.35853411E+09
     -184.0660349266      198.7523557545     1  0.33142979E+09
     -184.0659324627      198.6656538413     1  0.33516152E+09
     -184.0645190469      198.5191922486     1  0.35779819E+09
     -184.0638467079      198.7924071635     1  0.33144896E+09
     -184.0611177836      198.4878826349     1  0.35738874E+09
     -184.0610365409      198.6665083818     1  0.32692909E+09
     -184.0573335261      198.3076736377     1  0.35305890E+09
     -184.0520654202      198.5879454694     1  0.32941655E+09
     -184.0510041859      198.6732894067     1  0.32748198E+09
     -184.0506176870      198.6829116421     1  0.32883501E+09
     -184.0499051171      198.7339658248     1  0.32911126E+09
     -184.0488695748      198.0656634298     1  0.35504411E+09
     -184.0274202894      198.0262835543     1  0.34964675E+09
     -184.0258261404      198.0478985072     1  0.35052529E+09
     -184.0037571620      198.2404553901     1  0.34708393E+09
     -184.0002723893      198.1005225358     1  0.34366975E+09
     -183.9831047606      191.0455093574     1  0.33882080E+09
     -183.9691212674      198.1555960988     1  0.34780118E+09
     -183.9660557539      198.1439096466     1  0.33676647E+09
     -183.9630203327      190.3043587515     1  0.34241569E+09
     -183.9305177926      180.5888160564     2  0.34053797E+09
     -183.9293408472      197.9411085470     1  0.33460114E+09
     -183.9208564974      197.9647648097     1  0.33493260E+09
     -183.9197330611      197.9235930294     1  0.36566862E+09
     -183.9184719739      197.9621473334     1  0.33799837E+09
     -183.9063545130      185.6569033320     1  0.33670353E+09
     -183.9038887047      196.9307999028     1  0.33216240E+09
     -183.8959103639      197.1184522881     1  0.33286272E+09
     -183.8953325490      193.7701852022     1  0.33325799E+09
     -183.8940993990      197.8683601718     2  0.37351076E+09
     -183.8898128347      197.1416620768     1  0.33434597E+09
     -183.8676322075      190.6985881821     1  0.33917373E+09
     -183.7621613171      185.2611035460     1  0.34990085E+09
