# Supplementary material for: Structure, thermodynamics, and rearrangement mechanisms in gold clusters—insights from the energy landscapes framework
Source: Nanoscale. 2017 Dec 15;10(4):2004–16. doi: 10.1039/c7nr07123j (PMC5901115; doi:10.1039/c7nr07123j)
Supplement: Supplementary file 1 [file NR-010-C7NR07123J-s001.zip › minima/52_Au/min.data.twi]

     -184.3119498972      200.1306552590     6  0.31834500E+09
     -184.2965512122      200.0499693513     4  0.32759445E+09
     -184.2961257327      200.0958517054     2  0.32814735E+09
     -184.2911926234      200.1659487357     2  0.32771535E+09
     -184.2908772209      199.8796779563     4  0.31299602E+09
     -184.2767251581      199.7687619457     2  0.35388051E+09
     -184.2609890150      199.7269144287     1  0.35795116E+09
     -184.1879031249      198.8432653418     1  0.34318165E+09
     -184.1818281240      191.1370819222     1  0.32485408E+09
     -184.1695167353      199.4651253080     1  0.32185113E+09
     -184.1689265215      194.6150880582     1  0.34224851E+09
     -184.1687760823      199.4451457497     1  0.32161445E+09
     -184.1674833729      198.8780889024     1  0.33381519E+09
     -184.1622360374      198.7898597014     1  0.34193145E+09
     -184.1596948010      199.3621536283     1  0.32033283E+09
     -184.1578991852      198.9875397260     1  0.35210959E+09
     -184.1443412678      198.9360542979     1  0.33990682E+09
     -184.1330888002      198.8658064814     1  0.38358965E+09
     -184.1307688923      198.8420988219     1  0.33536893E+09
     -184.1305041120      199.1319185094     1  0.36973423E+09
     -184.1223208743      198.8066544890     1  0.33052840E+09
     -184.1216874183      198.9078664508     1  0.33645335E+09
     -184.1207390775      198.9544749559     1  0.33549560E+09
     -184.1186405652      198.8340830187     2  0.33136433E+09
     -184.1178404947      198.8119297535     1  0.33131002E+09
     -184.1175951946      198.6989877783     1  0.33412789E+09
     -184.1167234431      198.7502621828     1  0.33273670E+09
     -184.1154755550      198.4553851834     2  0.33381530E+09
     -184.1136864496      199.1467482268     1  0.36107973E+09
     -184.1096019608      198.8657247272     1  0.33182544E+09
     -184.1053505730      194.0351513534     1  0.33815565E+09
     -184.1035940733      199.0868890091     1  0.36416447E+09
     -184.1019453455      198.6419222736     2  0.33284428E+09
     -184.1014004511      194.4779162141     2  0.32037517E+09
     -184.0989235934      199.0815825007     1  0.36485110E+09
     -184.0960149305      199.1862326299     1  0.33257572E+09
     -184.0954170897      199.0650973102     1  0.36528173E+09
     -184.0949099170      198.7473636332     1  0.35666713E+09
     -184.0908492051      194.3809262859     1  0.33576003E+09
     -184.0906441715      198.8649127380     2  0.34011261E+09
     -184.0905571932      193.4332938284     1  0.33353802E+09
     -184.0891798931      195.2553603119     1  0.32807814E+09
     -184.0880476549      198.7130807578     1  0.35542925E+09
     -184.0854072447      198.3678256701     2  0.33063554E+09
     -184.0833133976      198.3713813977     1  0.32894943E+09
     -184.0831473505      194.2107006197     1  0.33648611E+09
     -184.0828207017      199.0966191609     2  0.32855648E+09
     -184.0824375885      198.9224283922     1  0.34045258E+09
     -184.0787752521      198.6051910791     1  0.38010934E+09
     -184.0777867263      199.0443342651     1  0.36864797E+09
     -184.0759478224      198.6404377210     1  0.35361947E+09
     -184.0753700560      198.8930017012     1  0.35842228E+09
     -184.0748350574      194.1499904507     1  0.33676579E+09
     -184.0747021568      198.6199483734     1  0.35306410E+09
     -184.0736354260      198.5163917633     1  0.35293031E+09
     -184.0731381484      199.1140444639     1  0.32847071E+09
     -184.0730495837      198.5542981642     1  0.33057867E+09
     -184.0724769360      198.6321202990     1  0.32959182E+09
     -184.0718807346      196.2750784502     1  0.31890378E+09
     -184.0715496920      193.0582565731     2  0.32230795E+09
     -184.0714834953      193.2755480807     2  0.32871183E+09
     -184.0702573044      199.1136632983     2  0.33066682E+09
     -184.0695489336      198.4619914502     1  0.33128129E+09
     -184.0692750410      196.9294041023     2  0.32286239E+09
     -184.0691810641      198.6398328934     1  0.35554697E+09
     -184.0684555328      192.9986403315     1  0.32861232E+09
     -184.0666053123      198.7770065787     1  0.32767141E+09
     -184.0657829858      198.8137512068     1  0.33746228E+09
     -184.0634108094      194.0075874903     1  0.33080005E+09
     -184.0623465740      198.4985229247     1  0.33034582E+09
     -184.0619555598      198.9293503747     1  0.33224325E+09
     -184.0606268134      198.2966126143     1  0.32773446E+09
     -184.0604178638      198.6472107500     1  0.33141865E+09
     -184.0596948499      198.5660356336     1  0.32667906E+09
     -184.0589475963      193.2369516058     1  0.33568142E+09
     -184.0588952755      198.3201646816     1  0.37283467E+09
     -184.0588555702      190.6269075552     1  0.33232029E+09
     -184.0583550451      196.1020078162     2  0.32829482E+09
     -184.0560549485      198.7651762674     1  0.33064254E+09
     -184.0553049491      198.5832228523     1  0.35722417E+09
     -184.0552352304      198.7916911299     1  0.33062147E+09
     -184.0545467229      198.7861203481     1  0.33077700E+09
     -184.0539709912      198.6200162382     1  0.33404226E+09
     -184.0534125086      198.9415232231     1  0.32738317E+09
     -184.0524753110      198.5303927156     1  0.32688591E+09
     -184.0518005285      198.6692287362     1  0.32734777E+09
     -184.0507016082      198.9159190790     1  0.32726730E+09
     -184.0495792054      198.5835131497     1  0.32705726E+09
     -184.0494379861      198.5239358279     1  0.32766010E+09
     -184.0492191146      198.0899631250     1  0.34827745E+09
     -184.0488641400      198.9107671194     1  0.32729971E+09
     -184.0480614292      198.2722571609     1  0.34906765E+09
     -184.0471479646      198.4465339931     1  0.35315743E+09
     -184.0470086591      198.4998565143     1  0.35371944E+09
     -184.0461252988      198.6318361253     1  0.33267429E+09
     -184.0458453797      198.7977624576     1  0.33149944E+09
     -184.0455604945      198.9019603885     1  0.32822120E+09
     -184.0453942015      198.1906354003     1  0.34739595E+09
     -184.0452187396      195.2564078378     2  0.35905766E+09
     -184.0426596640      198.8834975650     1  0.32831041E+09
     -184.0415888935      195.3288450279     2  0.33569088E+09
     -184.0412738719      198.6410630266     1  0.33028948E+09
     -184.0406648050      192.9563789268     2  0.32912738E+09
     -184.0401845656      198.0605057042     1  0.34571043E+09
     -184.0401232501      198.4704515059     1  0.32918682E+09
     -184.0400286191      198.2286286103     1  0.35161391E+09
     -184.0399301035      194.6806507907     1  0.32873139E+09
     -184.0398157485      198.8781577797     4  0.31581218E+09
     -184.0395077582      194.1386929597     1  0.35450073E+09
     -184.0395008043      195.1598195046     1  0.32844624E+09
     -184.0393491357      198.8875689410     2  0.31569907E+09
     -184.0390991336      194.9691293614     1  0.33975309E+09
     -184.0390797702      193.4819128491     1  0.35345229E+09
     -184.0389085408      198.0369234804     2  0.32809547E+09
     -184.0383331324      194.6718539722     1  0.33561682E+09
     -184.0368898448      195.1554190893     1  0.36022432E+09
     -184.0364016078      198.0661157597     1  0.33080701E+09
     -184.0356349074      198.4751984951     1  0.33177039E+09
     -184.0352947813      198.8074858178     4  0.31521111E+09
     -184.0350643918      194.6681875907     1  0.34264110E+09
     -184.0349405077      198.1520144047     1  0.32643597E+09
     -184.0339540463      197.9711084272     2  0.32826364E+09
     -184.0332821684      195.3419048598     1  0.35853450E+09
     -184.0328315742      197.9668757057     1  0.34530300E+09
     -184.0318382309      197.9119640945     1  0.34542252E+09
     -184.0317355309      198.0183551136     1  0.34779532E+09
     -184.0257900267      198.3386733411     1  0.32776954E+09
     -184.0249527432      198.1619866878     1  0.32947532E+09
     -184.0246039638      197.8632309758     1  0.34767140E+09
     -184.0236376253      194.6571539438     1  0.31770692E+09
     -184.0235073109      195.5140565838     2  0.36149493E+09
     -184.0229482121      198.0046687556     1  0.32865235E+09
     -184.0227654677      190.6718597314     1  0.33384773E+09
     -184.0222962124      198.6177899514     1  0.32430005E+09
     -184.0213297346      193.9592408340     1  0.31760976E+09
     -184.0212857912      198.3792605226     1  0.34793363E+09
     -184.0202771177      194.9433623548     1  0.32170269E+09
     -184.0199238071      197.8391311774     1  0.32901237E+09
     -184.0195462309      198.5678792233     1  0.32909142E+09
     -184.0192857053      198.0908408452     1  0.33068911E+09
     -184.0190648457      198.6913342254     1  0.32461090E+09
     -184.0179218277      198.5923069017     1  0.35433278E+09
     -184.0175097343      198.6030267746     1  0.32517330E+09
     -184.0171699473      198.3481053014     1  0.36202031E+09
     -184.0168558881      198.3456623983     1  0.36192835E+09
     -184.0168273836      193.4945158625     1  0.33300336E+09
     -184.0150368802      198.2097263494     1  0.34526086E+09
     -184.0149378400      188.6817913191     1  0.32447277E+09
     -184.0137501844      198.5228355600     1  0.32385441E+09
     -184.0130443304      193.6977571703     1  0.31981467E+09
     -184.0126273409      193.5372613119     1  0.35118732E+09
     -184.0110291263      197.8855533978     1  0.32973264E+09
     -184.0103577397      198.5755929023     2  0.35718884E+09
     -184.0101820739      198.3470397638     1  0.36676113E+09
     -184.0096535443      198.3458414665     1  0.36653997E+09
     -184.0081498589      198.1368715213     1  0.34341823E+09
     -184.0081264820      198.5212271284     1  0.32474701E+09
     -184.0077935499      197.6920284806     1  0.32529824E+09
     -184.0075900599      192.6279362935     1  0.32528865E+09
     -184.0060741465      194.7990414294     1  0.36019218E+09
     -184.0054166408      198.0144084282     1  0.34360514E+09
     -184.0050121846      198.5017086026     1  0.32527293E+09
     -184.0049751835      193.7711502932     1  0.34843191E+09
     -184.0049399959      198.6624392903     1  0.32565817E+09
     -184.0034445435      198.3884176054     1  0.32828472E+09
     -184.0030782954      193.3231450844     1  0.37502590E+09
     -184.0029156568      198.5903075342     2  0.32921114E+09
     -184.0026528250      198.2426809562     1  0.32379200E+09
     -184.0023592414      193.9499042397     1  0.34981980E+09
     -184.0010251637      198.2334158530     1  0.32356206E+09
     -184.0006824548      192.3093298168     1  0.35840602E+09
     -184.0006166945      198.2281153284     1  0.32802503E+09
     -183.9989696933      198.4110785999     1  0.32799472E+09
     -183.9984653722      198.4566964523     1  0.32797746E+09
     -183.9978332215      198.3420088897     1  0.32890479E+09
     -183.9978256204      198.1038910882     1  0.34573807E+09
     -183.9974912326      198.0024127382     1  0.34583863E+09
     -183.9967285088      195.0006604864     1  0.36280197E+09
     -183.9966277418      198.3749679476     2  0.34651696E+09
     -183.9963977592      198.3750983611     2  0.32552390E+09
     -183.9959669376      194.5859009692     1  0.32642317E+09
     -183.9953568238      198.3555528024     1  0.32290061E+09
     -183.9952379937      197.2034666845     1  0.35662461E+09
     -183.9940818862      193.8192938477     1  0.35112924E+09
     -183.9937980466      196.4278762698     1  0.35817345E+09
     -183.9937299267      198.0784805500     1  0.32860083E+09
     -183.9932142232      198.2791292831     1  0.34365388E+09
     -183.9928472403      198.2248896791     1  0.32450157E+09
     -183.9926384250      198.1935736953     1  0.34690106E+09
     -183.9918357760      198.5285405652     1  0.34155150E+09
     -183.9913635738      193.2488344928     1  0.34948601E+09
     -183.9902463814      193.6587529648     1  0.35195117E+09
     -183.9901909880      198.2837454975     1  0.32428520E+09
     -183.9899608227      198.5560204656     1  0.32594789E+09
     -183.9896811251      195.6820278202     1  0.35322960E+09
     -183.9893927663      198.6876796306     1  0.35304509E+09
     -183.9889893305      198.2326981992     1  0.34520011E+09
     -183.9889743379      194.5433660227     2  0.33471826E+09
     -183.9889322282      192.0420901245     1  0.34212868E+09
     -183.9886869866      198.2119827158     1  0.32590545E+09
     -183.9885140494      197.9177649101     1  0.34297938E+09
     -183.9881263173      198.3451616092     1  0.34978568E+09
     -183.9866725127      198.4063400694     1  0.34460589E+09
     -183.9863670359      198.4934134509     2  0.34529429E+09
     -183.9863415359      193.2755894311     2  0.36451356E+09
     -183.9846813868      194.8658243600     1  0.35348011E+09
     -183.9836985075      198.1577282217     1  0.34484757E+09
     -183.9830899628      197.8041722687     1  0.33922940E+09
     -183.9822046704      197.9276394846     1  0.32464144E+09
     -183.9818174078      198.2513520631     1  0.33849772E+09
     -183.9817340536      197.8305891645     1  0.35171717E+09
     -183.9813983462      198.1307585629     1  0.34800321E+09
     -183.9790780924      193.6625298965     1  0.33023283E+09
     -183.9788817543      198.0278973197     1  0.32826938E+09
     -183.9787635805      197.9932725929     1  0.34699237E+09
     -183.9787605722      198.2681104882     1  0.33857355E+09
     -183.9785378147      198.0178082883     1  0.35813646E+09
     -183.9781872117      198.4655737791     1  0.32628316E+09
     -183.9781015583      197.8541060384     1  0.35362449E+09
     -183.9779444558      198.0211757548     1  0.35767951E+09
     -183.9776576915      193.8844366287     1  0.33004728E+09
     -183.9775350978      198.2645391067     1  0.32169009E+09
     -183.9774086821      193.4550193465     1  0.34748308E+09
     -183.9771796596      194.6405950195     1  0.35649527E+09
     -183.9771101387      198.0897364830     1  0.32344994E+09
     -183.9770398268      198.2714819695     1  0.34614436E+09
     -183.9767111697      198.2682101119     1  0.34581607E+09
     -183.9764244235      194.6435746835     1  0.33429219E+09
     -183.9761751251      198.1593936420     1  0.34729581E+09
     -183.9760863385      193.8069411790     1  0.35334366E+09
     -183.9737706144      198.2816498485     1  0.34955457E+09
     -183.9735170238      192.7613220545     1  0.33493009E+09
     -183.9732586589      194.3668508162     2  0.32344800E+09
     -183.9728791051      194.5082948688     1  0.34941348E+09
     -183.9725010223      197.9058216314     1  0.33714470E+09
     -183.9716320941      193.8036840825     1  0.34775891E+09
     -183.9712645248      197.3616431279     1  0.35550337E+09
     -183.9703105706      198.0390992412     1  0.34279322E+09
     -183.9701467523      198.1541380549     1  0.34429169E+09
     -183.9685323267      198.0650624278     1  0.34652927E+09
     -183.9682691715      197.8616805394     1  0.33817445E+09
     -183.9677164924      193.6404623443     1  0.34583712E+09
     -183.9672673677      198.2654066303     1  0.34930409E+09
     -183.9671498679      198.2227306739     1  0.34638535E+09
     -183.9669477449      197.3728003998     1  0.33859041E+09
     -183.9668784913      198.3126754168     1  0.34440961E+09
     -183.9667998093      197.4571131922     1  0.35124311E+09
     -183.9662769057      195.5370163796     1  0.34958095E+09
     -183.9661774629      198.2740911162     1  0.34852334E+09
     -183.9660401041      197.8189261319     1  0.33935256E+09
     -183.9658008198      197.9309173692     1  0.33810231E+09
     -183.9655610451      197.1032775384     2  0.35132990E+09
     -183.9634000477      198.4601327608     2  0.34694281E+09
     -183.9629001902      194.2462907373     1  0.35067100E+09
     -183.9623900984      198.2720054733     1  0.34577351E+09
     -183.9619701086      193.9369844669     1  0.35302853E+09
     -183.9617388087      192.9589197481     1  0.35587295E+09
     -183.9610392553      197.9916198619     1  0.35562800E+09
     -183.9599493187      197.5050529684     2  0.32102556E+09
     -183.9596808859      197.9536333836     1  0.34404719E+09
     -183.9595827189      197.5351429335     1  0.34133883E+09
     -183.9591603213      190.6833505843     1  0.33483635E+09
     -183.9587749238      193.9583475460     1  0.34884545E+09
     -183.9587039789      197.4290770726     2  0.36894351E+09
     -183.9585753604      192.6916001579     1  0.32196211E+09
     -183.9581581535      197.8618772372     1  0.34971325E+09
     -183.9579841568      198.6074282723     2  0.32777577E+09
     -183.9575932568      193.3500991682     1  0.34910584E+09
     -183.9569252747      197.9996627662     1  0.34216627E+09
     -183.9568973520      193.6526333354     1  0.34776519E+09
     -183.9568540849      198.0925917412     1  0.34475754E+09
     -183.9554223736      192.5231434014     1  0.32207436E+09
     -183.9548612971      193.4590183116     1  0.34664083E+09
     -183.9543000338      195.5530554519     1  0.32889892E+09
     -183.9541541792      198.1077189304     1  0.34128838E+09
     -183.9540713398      197.9193164712     1  0.33546145E+09
     -183.9534799181      198.1907054199     1  0.34010069E+09
     -183.9533530910      198.1225767147     1  0.33695029E+09
     -183.9533423679      198.0529269757     1  0.34192389E+09
     -183.9533099903      193.7235025375     1  0.32371344E+09
     -183.9531018832      193.2451988358     1  0.34347978E+09
     -183.9530099057      198.0492080044     1  0.34414878E+09
     -183.9529406765      197.8601166609     1  0.33634559E+09
     -183.9529089481      195.4300268182     1  0.32770896E+09
     -183.9521169774      198.0814848800     1  0.34095206E+09
     -183.9519519808      193.4082272539     1  0.34488224E+09
     -183.9510426795      194.1204977511     1  0.34231658E+09
     -183.9505624963      195.2336367457     1  0.34901698E+09
     -183.9499132467      197.7960335388     1  0.32215930E+09
     -183.9495792213      198.2555670392     1  0.34178846E+09
     -183.9488583496      198.2129786974     1  0.34261617E+09
     -183.9486719053      194.2052744974     1  0.37892189E+09
     -183.9484245394      193.9318409326     1  0.34599204E+09
     -183.9480375161      197.4272933854     1  0.33978042E+09
     -183.9480300249      198.3517773675     1  0.34496417E+09
     -183.9478288129      194.2991614138     1  0.34914960E+09
     -183.9476266689      197.9771064177     1  0.33844616E+09
     -183.9474054604      197.9973442883     1  0.34229696E+09
     -183.9471151323      192.1879946542     1  0.35297201E+09
     -183.9466838514      193.3611586394     1  0.34385642E+09
     -183.9465498295      198.2896308295     1  0.34414606E+09
     -183.9465262580      193.8355892386     1  0.35045166E+09
     -183.9462942429      198.2336622411     1  0.34747394E+09
     -183.9461816956      193.9648090304     1  0.34718170E+09
     -183.9459586184      191.8744249934     1  0.35018333E+09
     -183.9440756491      198.0169838252     1  0.34089671E+09
     -183.9438990539      194.4441793985     1  0.34841467E+09
     -183.9432378495      190.6729103197     1  0.35191273E+09
     -183.9430197801      198.3327856836     1  0.34591838E+09
     -183.9428259976      190.0351917431     1  0.32512553E+09
     -183.9410421803      190.0013637722     1  0.32518885E+09
     -183.9407941225      198.1002467857     1  0.33806499E+09
     -183.9401353183      194.3495998679     1  0.35382658E+09
     -183.9397235385      198.2586391325     1  0.33958614E+09
     -183.9391295722      198.4606344556     1  0.34391723E+09
     -183.9383369717      197.1637706665     1  0.34935588E+09
     -183.9376261719      198.0712585786     1  0.33608138E+09
     -183.9375669848      193.4308306238     1  0.33959375E+09
     -183.9367344469      192.8358241701     1  0.32199752E+09
     -183.9364264457      197.7276796300     2  0.34913324E+09
     -183.9358429291      197.5041493794     2  0.35014045E+09
     -183.9358134093      198.0625846519     1  0.34064052E+09
     -183.9353719565      198.0535534192     1  0.34280612E+09
     -183.9352097344      193.4811784259     1  0.33223165E+09
     -183.9348025332      192.0880819619     1  0.36163776E+09
     -183.9347756663      197.1642706311     1  0.33436662E+09
     -183.9344861798      194.1409377533     1  0.35078742E+09
     -183.9340505187      193.4031097927     1  0.34752257E+09
     -183.9340234032      194.0508386130     1  0.34857592E+09
     -183.9339633708      198.2784998388     1  0.34641341E+09
     -183.9334279926      197.9942403866     1  0.34425218E+09
     -183.9333226010      197.8798221560     1  0.33476023E+09
     -183.9332318669      192.8235025197     1  0.34296545E+09
     -183.9327437576      197.8346868882     1  0.33435677E+09
     -183.9325579433      197.8560499757     1  0.33709790E+09
     -183.9320883451      198.0245653981     1  0.35966260E+09
     -183.9320471116      196.2119388732     1  0.33108722E+09
     -183.9302122951      195.8446648950     1  0.32884419E+09
     -183.9301924819      197.9319237941     1  0.33653433E+09
     -183.9291405458      191.6595334738     1  0.33716805E+09
     -183.9282675594      197.4339604701     1  0.32223527E+09
     -183.9281315123      190.3891170912     1  0.34759978E+09
     -183.9279768705      189.3481762783     1  0.32509381E+09
     -183.9279248087      193.4031876853     1  0.34096923E+09
     -183.9272711081      193.7869150902     1  0.34527615E+09
     -183.9270614403      198.0038333651     1  0.33556452E+09
     -183.9268490255      193.9631040228     1  0.37213817E+09
     -183.9266004787      191.4931653588     1  0.34683328E+09
     -183.9264510924      197.7912272510     1  0.33521387E+09
     -183.9243253174      198.0582402978     1  0.33691283E+09
     -183.9240927473      197.4379440079     1  0.33850357E+09
     -183.9238616190      191.4135370842     1  0.33092857E+09
     -183.9232293042      193.1294584011     1  0.34214678E+09
     -183.9225921284      196.1803990272     1  0.32830704E+09
     -183.9223653422      198.2760847690     1  0.34915518E+09
     -183.9217444049      192.1524365000     2  0.38362660E+09
     -183.9215080351      191.3609534402     1  0.34800672E+09
     -183.9200635257      197.3210135728     1  0.34283663E+09
     -183.9197721031      198.2101096757     1  0.33881507E+09
     -183.9193571837      191.0711122486     1  0.34745375E+09
     -183.9193471549      197.2459343939     1  0.33612193E+09
     -183.9190573315      198.5377631803     1  0.34550924E+09
     -183.9187328488      196.7383925262     1  0.33322925E+09
     -183.9170393348      197.0869733733     1  0.33132344E+09
     -183.9169272776      198.1871506331     1  0.34012188E+09
     -183.9165246597      196.1115120339     1  0.32877165E+09
     -183.9161956867      198.2416857777     1  0.33499890E+09
     -183.9148957804      198.0204951800     1  0.36267396E+09
     -183.9141837535      191.5970060985     1  0.34634342E+09
     -183.9135487242      195.0689595397     1  0.32588454E+09
     -183.9133425812      197.3239910264     1  0.34436382E+09
     -183.9132949198      193.3175465847     1  0.34179775E+09
     -183.9130140568      197.6063082967     1  0.33697499E+09
     -183.9128067256      193.0730830664     1  0.35077286E+09
     -183.9109701368      198.1096672011     1  0.33695321E+09
     -183.9107769594      193.4416093715     1  0.34426193E+09
     -183.9106938002      198.0780642253     1  0.34132863E+09
     -183.9085119256      192.9089765074     1  0.34286566E+09
     -183.9075582554      197.9756952172     1  0.33251706E+09
     -183.9067420239      193.9376970167     1  0.36916339E+09
     -183.9061968549      197.9188443262     1  0.34974098E+09
     -183.9060921077      197.1727474600     2  0.36179359E+09
     -183.9059478690      191.8743588721     1  0.35176894E+09
     -183.9057290575      188.0474990620     1  0.32396600E+09
     -183.9050772449      197.7834875325     1  0.31941206E+09
     -183.9046324004      193.5597191601     1  0.33844719E+09
     -183.9039703254      197.8104245211     1  0.31977412E+09
     -183.9035469231      197.6498153378     1  0.33467878E+09
     -183.9027984363      197.6331751631     1  0.33140995E+09
     -183.9024302954      198.2246588432     1  0.33836245E+09
     -183.9019924918      194.0611178007     1  0.37256997E+09
     -183.9006182561      193.2698190166     1  0.33706677E+09
     -183.8994764873      198.2677336947     1  0.33812147E+09
     -183.8991994204      198.1539494165     1  0.34028767E+09
     -183.8991976080      189.4478808569     1  0.33993092E+09
     -183.8990373552      192.8896275462     1  0.33701458E+09
     -183.8988919293      194.7547460234     1  0.32396008E+09
     -183.8981899121      197.4338081847     1  0.36696257E+09
     -183.8977997547      187.9226536354     1  0.34162078E+09
     -183.8977436617      197.4844800080     1  0.33486827E+09
     -183.8973067045      197.1518165422     1  0.33529974E+09
     -183.8971977149      192.6186362480     1  0.33979231E+09
     -183.8953699658      197.9737831316     1  0.34002220E+09
     -183.8948927548      197.9184008955     1  0.33563756E+09
     -183.8946012223      194.2387128135     1  0.34966212E+09
     -183.8941994732      193.1643783886     1  0.34305341E+09
     -183.8934604628      194.0260292704     1  0.34488010E+09
     -183.8932028892      198.4391208639     1  0.33350718E+09
     -183.8930547339      197.3174839752     1  0.33640304E+09
     -183.8920934297      198.1106069279     1  0.33423584E+09
     -183.8920638519      198.0027702674     1  0.33401498E+09
     -183.8910426429      197.8167242171     1  0.33532167E+09
     -183.8895669369      193.2442697402     1  0.33542038E+09
     -183.8893344707      197.4604162165     2  0.33713320E+09
     -183.8882067083      192.1851683172     1  0.33114256E+09
     -183.8879655207      194.4885894236     1  0.35619409E+09
     -183.8874181314      197.6519838660     1  0.34036389E+09
     -183.8866818224      192.8101922559     1  0.32975744E+09
     -183.8863417412      197.9813047690     1  0.33506340E+09
     -183.8862192202      197.9152841339     1  0.33562751E+09
     -183.8858230227      192.3861189047     1  0.32581164E+09
     -183.8858041839      197.2747224893     1  0.33672585E+09
     -183.8856916065      193.8120021221     1  0.34288650E+09
     -183.8852892506      197.8882834448     1  0.33525274E+09
     -183.8850157761      196.8550330272     1  0.33351544E+09
     -183.8834813027      196.9954558898     2  0.31894112E+09
     -183.8826810948      194.1932960185     1  0.34349666E+09
     -183.8822560673      193.2095745555     1  0.33378141E+09
     -183.8814936593      192.9958802312     1  0.33024988E+09
     -183.8800786175      193.9223240718     1  0.33895616E+09
     -183.8798596886      190.3614763830     1  0.32628858E+09
     -183.8796201869      197.3387899209     1  0.33669647E+09
     -183.8793155329      190.7654875836     1  0.34549896E+09
     -183.8783887665      191.9117055235     1  0.35802965E+09
     -183.8778796007      197.6410682156     1  0.31787908E+09
     -183.8774793340      197.6914338957     1  0.34028854E+09
     -183.8771419971      197.9124220785     1  0.33356475E+09
     -183.8765849563      194.1522048058     2  0.35361278E+09
     -183.8758828895      193.2562650825     1  0.33473768E+09
     -183.8758473185      197.6750362454     1  0.34335617E+09
     -183.8741119779      197.6556512185     1  0.33262367E+09
     -183.8732957928      192.9525897403     1  0.33121230E+09
     -183.8709055510      196.7195107560     1  0.33280092E+09
     -183.8696239033      197.4304893161     1  0.33783230E+09
     -183.8673347623      197.6836411542     1  0.34319570E+09
     -183.8672461640      197.3785338703     1  0.33620763E+09
     -183.8666380557      189.6700111161     1  0.34418354E+09
     -183.8665499743      197.7246125008     1  0.33943056E+09
     -183.8660377790      197.5934860873     1  0.33886604E+09
     -183.8649852009      194.1678371961     1  0.35284559E+09
     -183.8643139464      197.5270683684     1  0.33510610E+09
     -183.8642769951      194.0947765216     1  0.35106050E+09
     -183.8611125799      193.4085643298     1  0.33702684E+09
     -183.8599663521      192.4255934970     1  0.32694626E+09
     -183.8580106422      197.5788019105     1  0.33366998E+09
     -183.8573628604      197.6725502074     1  0.33555734E+09
     -183.8571475186      197.3916831801     1  0.33730918E+09
     -183.8549511672      197.8125361775     1  0.33784192E+09
     -183.8547580255      196.3028224652     1  0.33119384E+09
     -183.8544682163      190.6370900824     1  0.34857442E+09
     -183.8533339232      193.5613823711     1  0.34185847E+09
     -183.8507741223      192.9852550295     1  0.33662940E+09
     -183.8491323391      197.3926460198     1  0.34052626E+09
     -183.8485798720      197.5744111652     1  0.33918038E+09
     -183.8484492865      192.1000564911     1  0.34826904E+09
     -183.8462543670      190.3436795813     1  0.32861171E+09
     -183.8459252272      197.2169739664     1  0.33610085E+09
     -183.8444742815      197.0093431992     1  0.33247802E+09
     -183.8437494740      196.9551590786     1  0.33551756E+09
     -183.8435710180      191.9275838320     1  0.35161696E+09
     -183.8429466414      197.3009657613     1  0.33216092E+09
     -183.8420581481      194.0288673291     1  0.33752586E+09
     -183.8408286230      197.0132047605     2  0.36710685E+09
     -183.8406066646      197.1761902432     1  0.35096411E+09
     -183.8345843085      193.4740417490     1  0.35052964E+09
     -183.8318872717      196.8530411751     1  0.35962436E+09
     -183.8309578291      197.9937905247     1  0.32855735E+09
     -183.8296757581      197.5073146251     1  0.34297000E+09
     -183.8242684994      197.7738763193     1  0.35528013E+09
     -183.8167684158      192.2490692702     1  0.35548705E+09
     -183.8148601479      192.7888010199     1  0.33551831E+09
     -183.8135769865      191.4326904316     1  0.34644829E+09
     -183.8130361862      196.7142340211     1  0.34229907E+09
     -183.8101261446      197.0929890664     1  0.32848422E+09
     -183.8093149686      188.4625544682     1  0.33235696E+09
     -183.8072173523      197.0199017864     1  0.32919218E+09
     -183.8066680541      197.5220662736     1  0.33398300E+09
     -183.8057580631      192.7366076951     1  0.32821136E+09
     -183.8024626593      192.5574777133     1  0.34378157E+09
     -183.8010596115      197.1195083505     1  0.32736468E+09
     -183.7840640646      188.1540050077     1  0.33564833E+09
     -183.7810919982      189.4437912905     1  0.34782911E+09
     -183.7708182398      188.2917255721     1  0.33944895E+09
     -183.7684314277      186.0448500463     1  0.33880068E+09
     -183.7666523170      193.0783740461     1  0.32941830E+09
     -183.7641624549      191.1229905754     1  0.36298308E+09
     -183.7463344052      196.3728462740     1  0.35541990E+09
     -183.7377661837      187.8294926174     1  0.33147305E+09
     -183.7267459207      193.6684856614     1  0.33607512E+09
