# Supplementary material for: Structure, thermodynamics, and rearrangement mechanisms in gold clusters—insights from the energy landscapes framework
Source: Nanoscale. 2017 Dec 15;10(4):2004–16. doi: 10.1039/c7nr07123j (PMC5901115; doi:10.1039/c7nr07123j)
Supplement: Supplementary file 1 [file NR-010-C7NR07123J-s001.zip › minima/53_Au/gmin.xyz]

          53
     -188.0091100590      192.2816941727     6  0.33819911E+09
L1         0.1099786267         1.3954147429        -1.8887554018    1.42164    0.31430   -3.77246
L1        -1.5033854205         1.0271929420        -4.1418075390   -0.23437    0.21166   -3.56572
L1        -0.0200662371        -2.2454861064         2.6866499555    0.11139    0.12284   -3.68646
L1        -1.2679957280         3.1436341239         2.9966004620   -0.23437    0.23314   -3.56572
L1        -2.1254115416         0.9801400749        -0.2205125841    1.42164    0.37801   -3.77246
L1        -0.0063437592         3.2908861629        -3.8570706050   -0.18787    0.09389   -3.40530
L1        -3.7383408685         0.6119990356        -2.4738891359   -0.23437    0.08005   -3.56572
L1        -4.5462947884        -2.8106861802         0.9832448465   -0.66500    0.72217   -3.37179
L1         2.5693891003        -3.7086198455        -1.4129240661   -0.00546    0.11155   -3.41779
L1        -4.3840902451         2.4776199840        -0.5900149203   -0.18787    0.11335   -3.40530
L1         0.1990882249         2.1966189597         0.8135746426    1.42164    0.06827   -3.77246
L1        -2.1486428725         3.7524897947         0.4155310105   -0.26658    0.12564   -3.57629
L1         3.9018125093         2.0718263947         1.7446168890   -0.38554    0.41874   -3.54804
L1        -1.1189007729        -4.3938037336         1.3395990989   -0.00546    0.16584   -3.41779
L1         1.4059010264         0.9319796652        -4.2566527613   -0.48714    0.38537   -3.56010
L1        -2.1660395815        -1.8220569372         0.6116405479    0.85572    0.76251   -3.76725
L1         0.0652265133         4.1637664945        -1.2366511329   -0.26658    0.18059   -3.57629
L1         4.5650654327         2.6459257400        -0.9350145828   -0.21259    0.29703   -3.40004
L1        -1.2217654995         0.3223432496         2.3671793165    1.23831    0.50772   -3.77498
L1        -2.2368945851         2.9589990262        -2.2607828849   -0.26658    0.08450   -3.57629
L1         0.1508869481         1.3750064743         4.5438842160   -0.38554    0.52353   -3.54804
L1        -2.9548207641        -1.2894511881        -4.2803443140   -0.21259    0.11220   -3.40004
L1         3.0360973454         1.1574018736         4.3563812100   -0.66500    0.32319   -3.37179
L1        -4.5706671526        -0.1783040637         0.2035829499   -0.48714    0.43514   -3.56010
L1         3.0491090446        -1.6753168597         0.3961640281    0.11139    0.24381   -3.68646
L1        -1.5044859974        -1.0926753887         4.6672985859   -0.52143    0.47117   -3.46361
L1        -0.1424131032        -3.3455339657        -1.0236305303    0.11139    0.07264   -3.68646
L1         2.7454265999        -1.4560827907        -4.4584727453   -0.66500    0.55279   -3.37179
L1        -0.1492844801        -1.3239016410        -4.5590889565   -0.38554    0.53904   -3.54804
L1         1.5550657509        -1.1307768262        -2.1653723452    0.85572    0.73070   -3.76725
L1         4.2634881269        -1.7747459057        -2.1238657359   -0.25124    0.40383   -3.41707
L1         2.4584849879         1.0060336370        -0.3793441021    1.23831    0.61211   -3.77498
L1         0.3247272724        -0.8174161523         0.2316448911    1.39270    0.98417   -3.78363
L1        -2.6665462689         1.3024890833         4.4618438866   -0.21259    0.16633   -3.40004
L1        -2.6720505994        -3.0631802492         3.0520373399   -0.25124    0.22955   -3.41707
L1         2.3129077572         3.0243710523        -2.4440745261   -0.23437    0.19966   -3.56572
L1        -1.3684717046        -0.9967250091        -2.0818209454    1.23831    0.16285   -3.77498
L1         3.7511646148         0.7173177225        -2.8239179565   -0.38554    0.19711   -3.54804
L1         2.4020000245         3.8254194628         0.2577299966   -0.23437    0.28745   -3.56572
L1         1.6441456231         3.0740896602         2.9683319743   -0.48714    0.13256   -3.56010
L1         0.1681668260         4.8599495718         1.4351222529   -0.18787    0.23424   -3.40530
L1         1.2923516075        -0.9884923196         4.8156587985   -0.25124    0.40752   -3.41707
L1         1.5330608908        -3.8590806418         1.0936122579   -0.00877    0.13476   -3.45227
L1        -3.5920434556         1.9273918075         1.9627143351   -0.23437    0.04094   -3.56572
L1         1.7034005687         0.2029345525         2.3330167467    0.85572    0.75774   -3.76725
L1         4.4154633479        -0.4083031418         2.4849207676   -0.25124    0.51424   -3.41707
L1        -1.7645173775        -3.4306753579        -3.2183907154   -0.52143    0.40124   -3.46361
L1        -3.7788914190        -0.6815617709         2.7956656877   -0.38554    0.34795   -3.54804
L1         1.0158794669        -3.4743146989        -3.5686111706   -0.25124    0.38423   -3.41707
L1        -2.7965475318        -4.1825598904        -0.7234460765   -0.25124    0.29538   -3.41707
L1        -3.9284149591        -2.0259612382        -1.7387726250   -0.38554    0.56979   -3.54804
L1         5.0186226616         0.1191406716        -0.2008132607   -0.52143    0.73010   -3.46361
L1         2.7164158144        -2.3866700576         3.0457949255   -0.00546    0.14138   -3.41779
